# Supplementary material for: A SE-DenseNet-LSTM model for locomotion mode recognition in lower limb exoskeleton
Source: PeerJ Comput Sci. 2024 Feb 29;10:e1881. doi: 10.7717/peerj-cs.1881 (PMC10909223; doi:10.7717/peerj-cs.1881)
Supplement: Supplemental Information 1 — Each data represents a sampling point with a sampling frequency of 100Hz, and a motion period is divided into a support state and a pendulum state. Several points from these two gait phases are taken to process and form the dataset used in the experiment. [file peerj-cs-10-1881-s001.zip]

Archive with 96 entries (77 files):
- dataset/
- dataset/mergeData/
- dataset/mergeData/test/
- dataset/mergeData/test/data_8滑窗/
- dataset/mergeData/test/data_8滑窗/label.txt
- dataset/mergeData/test/data_8滑窗/STHipAngle.txt
- dataset/mergeData/test/data_8滑窗/STKneeAngle.txt
- dataset/mergeData/test/data_8滑窗/STShankAngle.txt
- dataset/mergeData/test/data_8滑窗/SWHipAngle.txt
- dataset/mergeData/test/data_8滑窗/SWKneeAngle.txt
- dataset/mergeData/test/data_8滑窗/SWShankAngle.txt
- dataset/mergeData/train/
- dataset/mergeData/train/上下坡/
- dataset/mergeData/train/上下坡/label.txt
- dataset/mergeData/train/上下坡/STHipAngle.txt
- dataset/mergeData/train/上下坡/STKneeAngle.txt
- dataset/mergeData/train/上下坡/STShankAngle.txt
- dataset/mergeData/train/上下坡/SWHipAngle.txt
- dataset/mergeData/train/上下坡/SWKneeAngle.txt
- dataset/mergeData/train/上下坡/SWShankAngle.txt
- dataset/mergeData/train/平上下楼/
- dataset/mergeData/train/平上下楼/label.txt
- dataset/mergeData/train/平上下楼/STHipAngle.txt
- dataset/mergeData/train/平上下楼/STKneeAngle.txt
- dataset/mergeData/train/平上下楼/STShankAngle.txt
- dataset/mergeData/train/平上下楼/SWHipAngle.txt
- dataset/mergeData/train/平上下楼/SWKneeAngle.txt
- dataset/mergeData/train/平上下楼/SWShankAngle.txt
- dataset/offline/
- dataset/offline/test/
- dataset/offline/test/data_8滑窗/
- dataset/offline/test/data_8滑窗/label.txt
- dataset/offline/test/data_8滑窗/STHipAngle.txt
- dataset/offline/test/data_8滑窗/STKneeAngle.txt
- dataset/offline/test/data_8滑窗/STShankAngle.txt
- dataset/offline/test/data_8滑窗/SWHipAngle.txt
- dataset/offline/test/data_8滑窗/SWKneeAngle.txt
- dataset/offline/test/data_8滑窗/SWShankAngle.txt
- dataset/offline/train/
- dataset/offline/train/上下坡/
- dataset/offline/train/上下坡/label.txt
- dataset/offline/train/上下坡/STHipAngle.txt
- dataset/offline/train/上下坡/STKneeAngle.txt
- dataset/offline/train/上下坡/STShankAngle.txt
- dataset/offline/train/上下坡/SWHipAngle.txt
- dataset/offline/train/上下坡/SWKneeAngle.txt
- dataset/offline/train/上下坡/SWShankAngle.txt
- dataset/offline/train/平上下楼/
- dataset/offline/train/平上下楼/label.txt
- dataset/offline/train/平上下楼/STHipAngle.txt
- dataset/offline/train/平上下楼/STKneeAngle.txt
- dataset/offline/train/平上下楼/STShankAngle.txt
- dataset/offline/train/平上下楼/SWHipAngle.txt
- dataset/offline/train/平上下楼/SWKneeAngle.txt
- dataset/offline/train/平上下楼/SWShankAngle.txt
- dataset/online/
- dataset/online/sub1/
- dataset/online/sub1/label.txt
- dataset/online/sub1/STHipAngle.txt
- dataset/online/sub1/STKneeAngle.txt
- dataset/online/sub1/STShankAngle.txt
- dataset/online/sub1/SWHipAngle.txt
- dataset/online/sub1/SWKneeAngle.txt
- dataset/online/sub1/SWShankAngle.txt
- dataset/online/sub2/
- dataset/online/sub2/label.txt
- dataset/online/sub2/STHipAngle.txt
- dataset/online/sub2/STKneeAngle.txt
- dataset/online/sub2/STShankAngle.txt
- dataset/online/sub2/SWHipAngle.txt
- dataset/online/sub2/SWKneeAngle.txt
- dataset/online/sub2/SWShankAngle.txt
- dataset/online/sub3/
- dataset/online/sub3/label.txt
- dataset/online/sub3/STHipAngle.txt
- dataset/online/sub3/STKneeAngle.txt
- dataset/online/sub3/STShankAngle.txt
- dataset/online/sub3/SWHipAngle.txt
- dataset/online/sub3/SWKneeAngle.txt
- dataset/online/sub3/SWShankAngle.txt
- dataset/online/sub4/
- dataset/online/sub4/label.txt
- dataset/online/sub4/STHipAngle.txt
- dataset/online/sub4/STKneeAngle.txt
- dataset/online/sub4/STShankAngle.txt
- dataset/online/sub4/SWHipAngle.txt
- dataset/online/sub4/SWKneeAngle.txt
- dataset/online/sub4/SWShankAngle.txt
- dataset/online/sub5/
- dataset/online/sub5/label.txt
- dataset/online/sub5/STHipAngle.txt
- dataset/online/sub5/STKneeAngle.txt
- dataset/online/sub5/STShankAngle.txt
- dataset/online/sub5/SWHipAngle.txt
- dataset/online/sub5/SWKneeAngle.txt
- dataset/online/sub5/SWShankAngle.txt
