# Supplementary material for: A SE-DenseNet-LSTM model for locomotion mode recognition in lower limb exoskeleton
Source: PeerJ Comput Sci. 2024 Feb 29;10:e1881. doi: 10.7717/peerj-cs.1881 (PMC10909223; doi:10.7717/peerj-cs.1881)
Supplement: Supplemental Information 1 — Each data represents a sampling point with a sampling frequency of 100Hz, and a motion period is divided into a support state and a pendulum state. Several points from these two gait phases are taken to process and form the dataset used in the experiment. [file peerj-cs-10-1881-s001.zip › dataset/mergeData/test/data_8滑窗/STKneeAngle.txt]

 -8 -11 -12 -13 -14 -16 -18 -18
 -11 -12 -13 -14 -16 -18 -18 -17
 -12 -13 -14 -16 -18 -18 -17 -19
 -13 -14 -16 -18 -18 -17 -19 -20
 -14 -16 -18 -18 -17 -19 -20 -20
 -16 -18 -18 -17 -19 -20 -20 -21
 -18 -18 -17 -19 -20 -20 -21 -20
 -18 -17 -19 -20 -20 -21 -20 -20
 -17 -19 -20 -20 -21 -20 -20 -20
 -19 -20 -20 -21 -20 -20 -20 -20
 -20 -20 -21 -20 -20 -20 -20 -20
 -20 -21 -20 -20 -20 -20 -20 -20
 -21 -20 -20 -20 -20 -20 -20 -19
 -20 -20 -20 -20 -20 -20 -19 -18
 -20 -20 -20 -20 -20 -19 -18 -18
 -20 -20 -20 -20 -19 -18 -18 -18
 -20 -20 -20 -19 -18 -18 -18 -16
 -20 -20 -19 -18 -18 -18 -16 -16
 -20 -19 -18 -18 -18 -16 -16 -16
 -19 -18 -18 -18 -16 -16 -16 -13
 -18 -18 -18 -16 -16 -16 -13 -12
 -18 -18 -16 -16 -16 -13 -12 -11
 -18 -16 -16 -16 -13 -12 -11 -10
 -16 -16 -16 -13 -12 -11 -10 -10
 -16 -16 -13 -12 -11 -10 -10 -9
 -16 -13 -12 -11 -10 -10 -9 -8
 -13 -12 -11 -10 -10 -9 -8 -8
 -12 -11 -10 -10 -9 -8 -8 -7
 -11 -10 -10 -9 -8 -8 -7 -6
 -10 -10 -9 -8 -8 -7 -6 -6
 -10 -9 -8 -8 -7 -6 -6 -6
 -9 -8 -8 -7 -6 -6 -6 -7
 -8 -8 -7 -6 -6 -6 -7 -6
 -8 -7 -6 -6 -6 -7 -6 -5
 -7 -6 -6 -6 -7 -6 -5 -5
 -6 -6 -6 -7 -6 -5 -5 -5
 -6 -6 -7 -6 -5 -5 -5 -4
 -6 -7 -6 -5 -5 -5 -4 -4
 -7 -6 -5 -5 -5 -4 -4 -3
 -6 -5 -5 -5 -4 -4 -3 -3
 -5 -5 -5 -4 -4 -3 -3 -3
 -5 -5 -4 -4 -3 -3 -3 -4
 -5 -4 -4 -3 -3 -3 -4 -2
 -4 -4 -3 -3 -3 -4 -2 -2
 -4 -3 -3 -3 -4 -2 -2 -2
 -3 -3 -3 -4 -2 -2 -2 -1
 -3 -3 -4 -2 -2 -2 -1 -1
 -3 -4 -2 -2 -2 -1 -1 -1
 -5 -6 -9 -10 -11 -14 -16 -17
 -6 -9 -10 -11 -14 -16 -17 -18
 -9 -10 -11 -14 -16 -17 -18 -18
 -10 -11 -14 -16 -17 -18 -18 -17
 -11 -14 -16 -17 -18 -18 -17 -20
 -14 -16 -17 -18 -18 -17 -20 -20
 -16 -17 -18 -18 -17 -20 -20 -19
 -17 -18 -18 -17 -20 -20 -19 -19
 -18 -18 -17 -20 -20 -19 -19 -17
 -18 -17 -20 -20 -19 -19 -17 -16
 -17 -20 -20 -19 -19 -17 -16 -14
 -20 -20 -19 -19 -17 -16 -14 -15
 -20 -19 -19 -17 -16 -14 -15 -15
 -19 -19 -17 -16 -14 -15 -15 -13
 -19 -17 -16 -14 -15 -15 -13 -12
 -17 -16 -14 -15 -15 -13 -12 -12
 -16 -14 -15 -15 -13 -12 -12 -12
 -14 -15 -15 -13 -12 -12 -12 -10
 -15 -15 -13 -12 -12 -12 -10 -10
 -15 -13 -12 -12 -12 -10 -10 -9
 -13 -12 -12 -12 -10 -10 -9 -8
 -12 -12 -12 -10 -10 -9 -8 -8
 -12 -12 -10 -10 -9 -8 -8 -8
 -12 -10 -10 -9 -8 -8 -8 -8
 -10 -10 -9 -8 -8 -8 -8 -7
 -10 -9 -8 -8 -8 -8 -7 -7
 -9 -8 -8 -8 -8 -7 -7 -6
 -8 -8 -8 -8 -7 -7 -6 -6
 -8 -8 -8 -7 -7 -6 -6 -5
 -8 -8 -7 -7 -6 -6 -5 -4
 -8 -7 -7 -6 -6 -5 -4 -4
 -7 -7 -6 -6 -5 -4 -4 -3
 -7 -6 -6 -5 -4 -4 -3 -3
 -6 -6 -5 -4 -4 -3 -3 -3
 -6 -5 -4 -4 -3 -3 -3 -1
 -5 -4 -4 -3 -3 -3 -1 -1
 -4 -4 -3 -3 -3 -1 -1 0
 -4 -3 -3 -3 -1 -1 0 0
 -3 -3 -3 -1 -1 0 0 1
 -3 -3 -1 -1 0 0 1 0
 -3 -1 -1 0 0 1 0 1
 -1 -1 0 0 1 0 1 1
 -1 0 0 1 0 1 1 1
 0 0 1 0 1 1 1 0
 0 1 0 1 1 1 0 1
 1 0 1 1 1 0 1 1
 0 1 1 1 0 1 1 0
 1 1 1 0 1 1 0 -1
 1 1 0 1 1 0 -1 -2
 1 0 1 1 0 -1 -2 -1
 -5 -8 -8 -9 -10 -9 -12 -12
 -8 -8 -9 -10 -9 -12 -12 -12
 -8 -9 -10 -9 -12 -12 -12 -13
 -9 -10 -9 -12 -12 -12 -13 -14
 -10 -9 -12 -12 -12 -13 -14 -15
 -9 -12 -12 -12 -13 -14 -15 -12
 -12 -12 -12 -13 -14 -15 -12 -11
 -12 -12 -13 -14 -15 -12 -11 -11
 -12 -13 -14 -15 -12 -11 -11 -12
 -13 -14 -15 -12 -11 -11 -12 -12
 -14 -15 -12 -11 -11 -12 -12 -11
 -15 -12 -11 -11 -12 -12 -11 -12
 -12 -11 -11 -12 -12 -11 -12 -9
 -11 -11 -12 -12 -11 -12 -9 -10
 -11 -12 -12 -11 -12 -9 -10 -8
 -12 -12 -11 -12 -9 -10 -8 -7
 -12 -11 -12 -9 -10 -8 -7 -7
 -11 -12 -9 -10 -8 -7 -7 -6
 -12 -9 -10 -8 -7 -7 -6 -6
 -9 -10 -8 -7 -7 -6 -6 -5
 -10 -8 -7 -7 -6 -6 -5 -4
 -8 -7 -7 -6 -6 -5 -4 -3
 -7 -7 -6 -6 -5 -4 -3 -3
 -7 -6 -6 -5 -4 -3 -3 -2
 -6 -6 -5 -4 -3 -3 -2 -2
 -6 -5 -4 -3 -3 -2 -2 -1
 -5 -4 -3 -3 -2 -2 -1 -1
 -4 -3 -3 -2 -2 -1 -1 -2
 -3 -3 -2 -2 -1 -1 -2 -1
 -3 -2 -2 -1 -1 -2 -1 0
 -2 -2 -1 -1 -2 -1 0 0
 -2 -1 -1 -2 -1 0 0 0
 -1 -1 -2 -1 0 0 0 1
 -1 -2 -1 0 0 0 1 2
 -2 -1 0 0 0 1 2 2
 -1 0 0 0 1 2 2 3
 0 0 0 1 2 2 3 3
 0 0 1 2 2 3 3 3
 0 1 2 2 3 3 3 4
 1 2 2 3 3 3 4 4
 2 2 3 3 3 4 4 5
 2 3 3 3 4 4 5 4
 3 3 3 4 4 5 4 5
 3 3 4 4 5 4 5 5
 3 4 4 5 4 5 5 4
 4 4 5 4 5 5 4 4
 4 5 4 5 5 4 4 3
 5 4 5 5 4 4 3 3
 4 5 5 4 4 3 3 2
 5 5 4 4 3 3 2 0
 -3 -5 -5 -7 -7 -9 -10 -10
 -5 -5 -7 -7 -9 -10 -10 -14
 -5 -7 -7 -9 -10 -10 -14 -13
 -7 -7 -9 -10 -10 -14 -13 -14
 -7 -9 -10 -10 -14 -13 -14 -14
 -9 -10 -10 -14 -13 -14 -14 -15
 -10 -10 -14 -13 -14 -14 -15 -14
 -10 -14 -13 -14 -14 -15 -14 -14
 -14 -13 -14 -14 -15 -14 -14 -14
 -13 -14 -14 -15 -14 -14 -14 -13
 -14 -14 -15 -14 -14 -14 -13 -13
 -14 -15 -14 -14 -14 -13 -13 -11
 -15 -14 -14 -14 -13 -13 -11 -11
 -14 -14 -14 -13 -13 -11 -11 -10
 -14 -14 -13 -13 -11 -11 -10 -9
 -14 -13 -13 -11 -11 -10 -9 -9
 -13 -13 -11 -11 -10 -9 -9 -9
 -13 -11 -11 -10 -9 -9 -9 -7
 -11 -11 -10 -9 -9 -9 -7 -7
 -11 -10 -9 -9 -9 -7 -7 -6
 -10 -9 -9 -9 -7 -7 -6 -6
 -9 -9 -9 -7 -7 -6 -6 -5
 -9 -9 -7 -7 -6 -6 -5 -4
 -9 -7 -7 -6 -6 -5 -4 -5
 -7 -7 -6 -6 -5 -4 -5 -5
 -7 -6 -6 -5 -4 -5 -5 -3
 -6 -6 -5 -4 -5 -5 -3 -3
 -6 -5 -4 -5 -5 -3 -3 -3
 -5 -4 -5 -5 -3 -3 -3 -3
 -4 -5 -5 -3 -3 -3 -3 -3
 -5 -5 -3 -3 -3 -3 -3 -2
 -5 -3 -3 -3 -3 -3 -2 -2
 -3 -3 -3 -3 -3 -2 -2 -2
 -3 -3 -3 -3 -2 -2 -2 -1
 -3 -3 -3 -2 -2 -2 -1 0
 -3 -3 -2 -2 -2 -1 0 0
 -3 -2 -2 -2 -1 0 0 1
 -2 -2 -2 -1 0 0 1 1
 -2 -2 -1 0 0 1 1 2
 -2 -1 0 0 1 1 2 3
 -1 0 0 1 1 2 3 3
 0 0 1 1 2 3 3 3
 0 1 1 2 3 3 3 4
 1 1 2 3 3 3 4 4
 1 2 3 3 3 4 4 4
 2 3 3 3 4 4 4 5
 3 3 3 4 4 4 5 4
 3 3 4 4 4 5 4 4
 3 4 4 4 5 4 4 4
 4 4 4 5 4 4 4 3
 4 4 5 4 4 4 3 2
 4 5 4 4 4 3 2 1
 -4 -6 -8 -9 -10 -11 -10 -14
 -6 -8 -9 -10 -11 -10 -14 -14
 -8 -9 -10 -11 -10 -14 -14 -15
 -9 -10 -11 -10 -14 -14 -15 -17
 -10 -11 -10 -14 -14 -15 -17 -15
 -11 -10 -14 -14 -15 -17 -15 -16
 -10 -14 -14 -15 -17 -15 -16 -14
 -14 -14 -15 -17 -15 -16 -14 -15
 -14 -15 -17 -15 -16 -14 -15 -15
 -15 -17 -15 -16 -14 -15 -15 -15
 -17 -15 -16 -14 -15 -15 -15 -14
 -15 -16 -14 -15 -15 -15 -14 -13
 -16 -14 -15 -15 -15 -14 -13 -12
 -14 -15 -15 -15 -14 -13 -12 -12
 -15 -15 -15 -14 -13 -12 -12 -11
 -15 -15 -14 -13 -12 -12 -11 -11
 -15 -14 -13 -12 -12 -11 -11 -10
 -14 -13 -12 -12 -11 -11 -10 -10
 -13 -12 -12 -11 -11 -10 -10 -9
 -12 -12 -11 -11 -10 -10 -9 -8
 -12 -11 -11 -10 -10 -9 -8 -7
 -11 -11 -10 -10 -9 -8 -7 -8
 -11 -10 -10 -9 -8 -7 -8 -7
 -10 -10 -9 -8 -7 -8 -7 -8
 -10 -9 -8 -7 -8 -7 -8 -6
 -9 -8 -7 -8 -7 -8 -6 -7
 -8 -7 -8 -7 -8 -6 -7 -6
 -7 -8 -7 -8 -6 -7 -6 -6
 -8 -7 -8 -6 -7 -6 -6 -5
 -7 -8 -6 -7 -6 -6 -5 -5
 -8 -6 -7 -6 -6 -5 -5 -5
 -6 -7 -6 -6 -5 -5 -5 -4
 -7 -6 -6 -5 -5 -5 -4 -3
 -6 -6 -5 -5 -5 -4 -3 -3
 -6 -5 -5 -5 -4 -3 -3 -3
 -5 -5 -5 -4 -3 -3 -3 -2
 -5 -5 -4 -3 -3 -3 -2 -2
 -5 -4 -3 -3 -3 -2 -2 0
 -4 -3 -3 -3 -2 -2 0 -1
 -3 -3 -3 -2 -2 0 -1 1
 -3 -3 -2 -2 0 -1 1 1
 -3 -2 -2 0 -1 1 1 1
 -2 -2 0 -1 1 1 1 2
 -2 0 -1 1 1 1 2 2
 0 -1 1 1 1 2 2 4
 -1 1 1 1 2 2 4 2
 1 1 1 2 2 4 2 3
 1 1 2 2 4 2 3 2
 1 2 2 4 2 3 2 3
 2 2 4 2 3 2 3 1
 -4 -4 -6 -6 -8 -9 -9 -10
 -4 -6 -6 -8 -9 -9 -10 -11
 -6 -6 -8 -9 -9 -10 -11 -12
 -6 -8 -9 -9 -10 -11 -12 -12
 -8 -9 -9 -10 -11 -12 -12 -13
 -9 -9 -10 -11 -12 -12 -13 -12
 -9 -10 -11 -12 -12 -13 -12 -11
 -10 -11 -12 -12 -13 -12 -11 -12
 -11 -12 -12 -13 -12 -11 -12 -12
 -12 -12 -13 -12 -11 -12 -12 -12
 -12 -13 -12 -11 -12 -12 -12 -10
 -13 -12 -11 -12 -12 -12 -10 -10
 -12 -11 -12 -12 -12 -10 -10 -10
 -11 -12 -12 -12 -10 -10 -10 -8
 -12 -12 -12 -10 -10 -10 -8 -7
 -12 -12 -10 -10 -10 -8 -7 -6
 -12 -10 -10 -10 -8 -7 -6 -7
 -10 -10 -10 -8 -7 -6 -7 -6
 -10 -10 -8 -7 -6 -7 -6 -6
 -10 -8 -7 -6 -7 -6 -6 -5
 -8 -7 -6 -7 -6 -6 -5 -5
 -7 -6 -7 -6 -6 -5 -5 -4
 -6 -7 -6 -6 -5 -5 -4 -4
 -7 -6 -6 -5 -5 -4 -4 -4
 -6 -6 -5 -5 -4 -4 -4 -3
 -6 -5 -5 -4 -4 -4 -3 -4
 -5 -5 -4 -4 -4 -3 -4 -2
 -5 -4 -4 -4 -3 -4 -2 -2
 -4 -4 -4 -3 -4 -2 -2 -2
 -4 -4 -3 -4 -2 -2 -2 -3
 -4 -3 -4 -2 -2 -2 -3 -1
 -3 -4 -2 -2 -2 -3 -1 -1
 -4 -2 -2 -2 -3 -1 -1 0
 -2 -2 -2 -3 -1 -1 0 0
 -2 -2 -3 -1 -1 0 0 0
 -2 -3 -1 -1 0 0 0 1
 -3 -1 -1 0 0 0 1 0
 -1 -1 0 0 0 1 0 2
 -1 0 0 0 1 0 2 2
 0 0 0 1 0 2 2 2
 0 0 1 0 2 2 2 3
 0 1 0 2 2 2 3 3
 1 0 2 2 2 3 3 4
 0 2 2 2 3 3 4 4
 2 2 2 3 3 4 4 4
 2 2 3 3 4 4 4 4
 2 3 3 4 4 4 4 4
 3 3 4 4 4 4 4 4
 3 4 4 4 4 4 4 4
 4 4 4 4 4 4 4 4
 4 4 4 4 4 4 4 2
 4 4 4 4 4 4 2 1
 -3 -5 -6 -7 -7 -6 -10 -11
 -5 -6 -7 -7 -6 -10 -11 -13
 -6 -7 -7 -6 -10 -11 -13 -13
 -7 -7 -6 -10 -11 -13 -13 -14
 -7 -6 -10 -11 -13 -13 -14 -13
 -6 -10 -11 -13 -13 -14 -13 -12
 -10 -11 -13 -13 -14 -13 -12 -13
 -11 -13 -13 -14 -13 -12 -13 -12
 -13 -13 -14 -13 -12 -13 -12 -12
 -13 -14 -13 -12 -13 -12 -12 -11
 -14 -13 -12 -13 -12 -12 -11 -11
 -13 -12 -13 -12 -12 -11 -11 -11
 -12 -13 -12 -12 -11 -11 -11 -9
 -13 -12 -12 -11 -11 -11 -9 -9
 -12 -12 -11 -11 -11 -9 -9 -8
 -12 -11 -11 -11 -9 -9 -8 -9
 -11 -11 -11 -9 -9 -8 -9 -7
 -11 -11 -9 -9 -8 -9 -7 -6
 -11 -9 -9 -8 -9 -7 -6 -6
 -9 -9 -8 -9 -7 -6 -6 -5
 -9 -8 -9 -7 -6 -6 -5 -4
 -8 -9 -7 -6 -6 -5 -4 -4
 -9 -7 -6 -6 -5 -4 -4 -4
 -7 -6 -6 -5 -4 -4 -4 -3
 -6 -6 -5 -4 -4 -4 -3 -4
 -6 -5 -4 -4 -4 -3 -4 -2
 -5 -4 -4 -4 -3 -4 -2 -2
 -4 -4 -4 -3 -4 -2 -2 -1
 -4 -4 -3 -4 -2 -2 -1 -1
 -4 -3 -4 -2 -2 -1 -1 -2
 -3 -4 -2 -2 -1 -1 -2 0
 -4 -2 -2 -1 -1 -2 0 0
 -2 -2 -1 -1 -2 0 0 0
 -2 -1 -1 -2 0 0 0 1
 -1 -1 -2 0 0 0 1 1
 -1 -2 0 0 0 1 1 2
 -2 0 0 0 1 1 2 2
 0 0 0 1 1 2 2 2
 0 0 1 1 2 2 2 2
 0 1 1 2 2 2 2 3
 1 1 2 2 2 2 3 3
 1 2 2 2 2 3 3 4
 2 2 2 2 3 3 4 3
 2 2 2 3 3 4 3 4
 2 2 3 3 4 3 4 4
 2 3 3 4 3 4 4 4
 3 3 4 3 4 4 4 4
 3 4 3 4 4 4 4 4
 4 3 4 4 4 4 4 3
 3 4 4 4 4 4 3 3
 4 4 4 4 4 3 3 1
 4 4 4 4 3 3 1 0
 -7 -8 -7 -10 -10 -11 -13 -14
 -8 -7 -10 -10 -11 -13 -14 -15
 -7 -10 -10 -11 -13 -14 -15 -14
 -10 -10 -11 -13 -14 -15 -14 -16
 -10 -11 -13 -14 -15 -14 -16 -15
 -11 -13 -14 -15 -14 -16 -15 -16
 -13 -14 -15 -14 -16 -15 -16 -15
 -14 -15 -14 -16 -15 -16 -15 -15
 -15 -14 -16 -15 -16 -15 -15 -15
 -14 -16 -15 -16 -15 -15 -15 -14
 -16 -15 -16 -15 -15 -15 -14 -13
 -15 -16 -15 -15 -15 -14 -13 -11
 -16 -15 -15 -15 -14 -13 -11 -11
 -15 -15 -15 -14 -13 -11 -11 -10
 -15 -15 -14 -13 -11 -11 -10 -9
 -15 -14 -13 -11 -11 -10 -9 -9
 -14 -13 -11 -11 -10 -9 -9 -8
 -13 -11 -11 -10 -9 -9 -8 -8
 -11 -11 -10 -9 -9 -8 -8 -6
 -11 -10 -9 -9 -8 -8 -6 -6
 -10 -9 -9 -8 -8 -6 -6 -5
 -9 -9 -8 -8 -6 -6 -5 -5
 -9 -8 -8 -6 -6 -5 -5 -5
 -8 -8 -6 -6 -5 -5 -5 -3
 -8 -6 -6 -5 -5 -5 -3 -4
 -6 -6 -5 -5 -5 -3 -4 -2
 -6 -5 -5 -5 -3 -4 -2 -2
 -5 -5 -5 -3 -4 -2 -2 -1
 -5 -5 -3 -4 -2 -2 -1 0
 -5 -3 -4 -2 -2 -1 0 0
 -3 -4 -2 -2 -1 0 0 0
 -4 -2 -2 -1 0 0 0 1
 -2 -2 -1 0 0 0 1 2
 -2 -1 0 0 0 1 2 2
 -1 0 0 0 1 2 2 3
 0 0 0 1 2 2 3 3
 0 0 1 2 2 3 3 4
 0 1 2 2 3 3 4 5
 1 2 2 3 3 4 5 5
 2 2 3 3 4 5 5 4
 2 3 3 4 5 5 4 5
 3 3 4 5 5 4 5 4
 3 4 5 5 4 5 4 5
 4 5 5 4 5 4 5 4
 5 5 4 5 4 5 4 4
 5 4 5 4 5 4 4 4
 4 5 4 5 4 4 4 1
 5 4 5 4 4 4 1 0
 -2 -8 -8 -10 -11 -13 -13 -15
 -8 -8 -10 -11 -13 -13 -15 -15
 -8 -10 -11 -13 -13 -15 -15 -15
 -10 -11 -13 -13 -15 -15 -15 -17
 -11 -13 -13 -15 -15 -15 -17 -17
 -13 -13 -15 -15 -15 -17 -17 -16
 -13 -15 -15 -15 -17 -17 -16 -16
 -15 -15 -15 -17 -17 -16 -16 -17
 -15 -15 -17 -17 -16 -16 -17 -14
 -15 -17 -17 -16 -16 -17 -14 -14
 -17 -17 -16 -16 -17 -14 -14 -14
 -17 -16 -16 -17 -14 -14 -14 -14
 -16 -16 -17 -14 -14 -14 -14 -14
 -16 -17 -14 -14 -14 -14 -14 -12
 -17 -14 -14 -14 -14 -14 -12 -12
 -14 -14 -14 -14 -14 -12 -12 -10
 -14 -14 -14 -14 -12 -12 -10 -8
 -14 -14 -14 -12 -12 -10 -8 -8
 -14 -14 -12 -12 -10 -8 -8 -6
 -14 -12 -12 -10 -8 -8 -6 -5
 -12 -12 -10 -8 -8 -6 -5 -5
 -12 -10 -8 -8 -6 -5 -5 -3
 -10 -8 -8 -6 -5 -5 -3 -3
 -8 -8 -6 -5 -5 -3 -3 -3
 -8 -6 -5 -5 -3 -3 -3 -1
 -6 -5 -5 -3 -3 -3 -1 0
 -5 -5 -3 -3 -3 -1 0 1
 -5 -3 -3 -3 -1 0 1 1
 -3 -3 -3 -1 0 1 1 2
 -3 -3 -1 0 1 1 2 2
 -3 -1 0 1 1 2 2 1
 -1 0 1 1 2 2 1 3
 0 1 1 2 2 1 3 3
 1 1 2 2 1 3 3 4
 1 2 2 1 3 3 4 5
 2 2 1 3 3 4 5 5
 2 1 3 3 4 5 5 6
 1 3 3 4 5 5 6 6
 3 3 4 5 5 6 6 6
 3 4 5 5 6 6 6 6
 4 5 5 6 6 6 6 7
 5 5 6 6 6 6 7 7
 5 6 6 6 6 7 7 7
 6 6 6 6 7 7 7 6
 6 6 6 7 7 7 6 6
 6 6 7 7 7 6 6 6
 6 7 7 7 6 6 6 5
 7 7 7 6 6 6 5 5
 7 7 6 6 6 5 5 5
 7 6 6 6 5 5 5 1
 -7 -10 -11 -13 -14 -13 -15 -17
 -10 -11 -13 -14 -13 -15 -17 -18
 -11 -13 -14 -13 -15 -17 -18 -16
 -13 -14 -13 -15 -17 -18 -16 -19
 -14 -13 -15 -17 -18 -16 -19 -20
 -13 -15 -17 -18 -16 -19 -20 -18
 -15 -17 -18 -16 -19 -20 -18 -18
 -17 -18 -16 -19 -20 -18 -18 -16
 -18 -16 -19 -20 -18 -18 -16 -16
 -16 -19 -20 -18 -18 -16 -16 -15
 -19 -20 -18 -18 -16 -16 -15 -15
 -20 -18 -18 -16 -16 -15 -15 -12
 -18 -18 -16 -16 -15 -15 -12 -11
 -18 -16 -16 -15 -15 -12 -11 -11
 -16 -16 -15 -15 -12 -11 -11 -8
 -16 -15 -15 -12 -11 -11 -8 -7
 -15 -15 -12 -11 -11 -8 -7 -5
 -15 -12 -11 -11 -8 -7 -5 -5
 -12 -11 -11 -8 -7 -5 -5 -3
 -11 -11 -8 -7 -5 -5 -3 -2
 -11 -8 -7 -5 -5 -3 -2 -2
 -8 -7 -5 -5 -3 -2 -2 0
 -7 -5 -5 -3 -2 -2 0 0
 -5 -5 -3 -2 -2 0 0 -1
 -5 -3 -2 -2 0 0 -1 1
 -3 -2 -2 0 0 -1 1 1
 -2 -2 0 0 -1 1 1 2
 -2 0 0 -1 1 1 2 3
 0 0 -1 1 1 2 3 4
 0 -1 1 1 2 3 4 3
 -1 1 1 2 3 4 3 5
 1 1 2 3 4 3 5 4
 1 2 3 4 3 5 4 6
 2 3 4 3 5 4 6 5
 3 4 3 5 4 6 5 6
 4 3 5 4 6 5 6 6
 3 5 4 6 5 6 6 6
 5 4 6 5 6 6 6 7
 4 6 5 6 6 6 7 6
 6 5 6 6 6 7 6 6
 5 6 6 6 7 6 6 6
 6 6 6 7 6 6 6 8
 6 6 7 6 6 6 8 5
 6 7 6 6 6 8 5 4
 -1 -5 -9 -9 -11 -11 -13 -14
 -5 -9 -9 -11 -11 -13 -14 -15
 -9 -9 -11 -11 -13 -14 -15 -17
 -9 -11 -11 -13 -14 -15 -17 -17
 -11 -11 -13 -14 -15 -17 -17 -19
 -11 -13 -14 -15 -17 -17 -19 -17
 -13 -14 -15 -17 -17 -19 -17 -18
 -14 -15 -17 -17 -19 -17 -18 -16
 -15 -17 -17 -19 -17 -18 -16 -16
 -17 -17 -19 -17 -18 -16 -16 -15
 -17 -19 -17 -18 -16 -16 -15 -16
 -19 -17 -18 -16 -16 -15 -16 -13
 -17 -18 -16 -16 -15 -16 -13 -13
 -18 -16 -16 -15 -16 -13 -13 -11
 -16 -16 -15 -16 -13 -13 -11 -9
 -16 -15 -16 -13 -13 -11 -9 -8
 -15 -16 -13 -13 -11 -9 -8 -8
 -16 -13 -13 -11 -9 -8 -8 -8
 -13 -13 -11 -9 -8 -8 -8 -6
 -13 -11 -9 -8 -8 -8 -6 -6
 -11 -9 -8 -8 -8 -6 -6 -4
 -9 -8 -8 -8 -6 -6 -4 -4
 -8 -8 -8 -6 -6 -4 -4 -3
 -8 -8 -6 -6 -4 -4 -3 -2
 -8 -6 -6 -4 -4 -3 -2 -3
 -6 -6 -4 -4 -3 -2 -3 -1
 -6 -4 -4 -3 -2 -3 -1 -1
 -4 -4 -3 -2 -3 -1 -1 -1
 -4 -3 -2 -3 -1 -1 -1 0
 -3 -2 -3 -1 -1 -1 0 0
 -2 -3 -1 -1 -1 0 0 1
 -3 -1 -1 -1 0 0 1 0
 -1 -1 -1 0 0 1 0 2
 -1 -1 0 0 1 0 2 2
 -1 0 0 1 0 2 2 3
 0 0 1 0 2 2 3 3
 0 1 0 2 2 3 3 4
 1 0 2 2 3 3 4 5
 0 2 2 3 3 4 5 4
 2 2 3 3 4 5 4 6
 2 3 3 4 5 4 6 7
 3 3 4 5 4 6 7 7
 3 4 5 4 6 7 7 7
 4 5 4 6 7 7 7 7
 5 4 6 7 7 7 7 7
 4 6 7 7 7 7 7 6
 6 7 7 7 7 7 6 6
 7 7 7 7 7 6 6 5
 7 7 7 7 6 6 5 3
 -8 -9 -11 -12 -14 -15 -16 -16
 -9 -11 -12 -14 -15 -16 -16 -17
 -11 -12 -14 -15 -16 -16 -17 -18
 -12 -14 -15 -16 -16 -17 -18 -17
 -14 -15 -16 -16 -17 -18 -17 -18
 -15 -16 -16 -17 -18 -17 -18 -17
 -16 -16 -17 -18 -17 -18 -17 -17
 -16 -17 -18 -17 -18 -17 -17 -15
 -17 -18 -17 -18 -17 -17 -15 -15
 -18 -17 -18 -17 -17 -15 -15 -14
 -17 -18 -17 -17 -15 -15 -14 -13
 -18 -17 -17 -15 -15 -14 -13 -13
 -17 -17 -15 -15 -14 -13 -13 -11
 -17 -15 -15 -14 -13 -13 -11 -10
 -15 -15 -14 -13 -13 -11 -10 -9
 -15 -14 -13 -13 -11 -10 -9 -8
 -14 -13 -13 -11 -10 -9 -8 -8
 -13 -13 -11 -10 -9 -8 -8 -5
 -13 -11 -10 -9 -8 -8 -5 -4
 -11 -10 -9 -8 -8 -5 -4 -3
 -10 -9 -8 -8 -5 -4 -3 -3
 -9 -8 -8 -5 -4 -3 -3 0
 -8 -8 -5 -4 -3 -3 0 0
 -8 -5 -4 -3 -3 0 0 1
 -5 -4 -3 -3 0 0 1 2
 -4 -3 -3 0 0 1 2 2
 -3 -3 0 0 1 2 2 3
 -3 0 0 1 2 2 3 3
 0 0 1 2 2 3 3 4
 0 1 2 2 3 3 4 4
 1 2 2 3 3 4 4 5
 2 2 3 3 4 4 5 6
 2 3 3 4 4 5 6 6
 3 3 4 4 5 6 6 6
 3 4 4 5 6 6 6 7
 4 4 5 6 6 6 7 8
 4 5 6 6 6 7 8 8
 5 6 6 6 7 8 8 8
 6 6 6 7 8 8 8 8
 6 6 7 8 8 8 8 8
 6 7 8 8 8 8 8 8
 7 8 8 8 8 8 8 8
 8 8 8 8 8 8 8 7
 8 8 8 8 8 8 7 6
 8 8 8 8 8 7 6 5
 8 8 8 8 7 6 5 3
 8 8 8 7 6 5 3 2
 -3 -4 -7 -8 -8 -12 -12 -14
 -4 -7 -8 -8 -12 -12 -14 -14
 -7 -8 -8 -12 -12 -14 -14 -15
 -8 -8 -12 -12 -14 -14 -15 -16
 -8 -12 -12 -14 -14 -15 -16 -15
 -12 -12 -14 -14 -15 -16 -15 -17
 -12 -14 -14 -15 -16 -15 -17 -16
 -14 -14 -15 -16 -15 -17 -16 -17
 -14 -15 -16 -15 -17 -16 -17 -18
 -15 -16 -15 -17 -16 -17 -18 -16
 -16 -15 -17 -16 -17 -18 -16 -16
 -15 -17 -16 -17 -18 -16 -16 -15
 -17 -16 -17 -18 -16 -16 -15 -15
 -16 -17 -18 -16 -16 -15 -15 -15
 -17 -18 -16 -16 -15 -15 -15 -12
 -18 -16 -16 -15 -15 -15 -12 -11
 -16 -16 -15 -15 -15 -12 -11 -9
 -16 -15 -15 -15 -12 -11 -9 -9
 -15 -15 -15 -12 -11 -9 -9 -9
 -15 -15 -12 -11 -9 -9 -9 -6
 -15 -12 -11 -9 -9 -9 -6 -4
 -12 -11 -9 -9 -9 -6 -4 -3
 -11 -9 -9 -9 -6 -4 -3 -3
 -9 -9 -9 -6 -4 -3 -3 -2
 -9 -9 -6 -4 -3 -3 -2 1
 -9 -6 -4 -3 -3 -2 1 2
 -6 -4 -3 -3 -2 1 2 2
 -4 -3 -3 -2 1 2 2 3
 -3 -3 -2 1 2 2 3 4
 -3 -2 1 2 2 3 4 3
 -2 1 2 2 3 4 3 4
 1 2 2 3 4 3 4 5
 2 2 3 4 3 4 5 5
 2 3 4 3 4 5 5 6
 3 4 3 4 5 5 6 6
 4 3 4 5 5 6 6 7
 3 4 5 5 6 6 7 6
 4 5 5 6 6 7 6 8
 5 5 6 6 7 6 8 8
 5 6 6 7 6 8 8 10
 6 6 7 6 8 8 10 9
 6 7 6 8 8 10 9 10
 7 6 8 8 10 9 10 10
 6 8 8 10 9 10 10 9
 8 8 10 9 10 10 9 10
 8 10 9 10 10 9 10 9
 10 9 10 10 9 10 9 8
 9 10 10 9 10 9 8 8
 10 10 9 10 9 8 8 7
 10 9 10 9 8 8 7 5
 9 10 9 8 8 7 5 0
 -5 -8 -9 -12 -14 -14 -17 -17
 -8 -9 -12 -14 -14 -17 -17 -18
 -9 -12 -14 -14 -17 -17 -18 -18
 -12 -14 -14 -17 -17 -18 -18 -20
 -14 -14 -17 -17 -18 -18 -20 -21
 -14 -17 -17 -18 -18 -20 -21 -19
 -17 -17 -18 -18 -20 -21 -19 -20
 -17 -18 -18 -20 -21 -19 -20 -19
 -18 -18 -20 -21 -19 -20 -19 -19
 -18 -20 -21 -19 -20 -19 -19 -18
 -20 -21 -19 -20 -19 -19 -18 -17
 -21 -19 -20 -19 -19 -18 -17 -19
 -19 -20 -19 -19 -18 -17 -19 -16
 -20 -19 -19 -18 -17 -19 -16 -16
 -19 -19 -18 -17 -19 -16 -16 -14
 -19 -18 -17 -19 -16 -16 -14 -13
 -18 -17 -19 -16 -16 -14 -13 -14
 -17 -19 -16 -16 -14 -13 -14 -11
 -19 -16 -16 -14 -13 -14 -11 -10
 -16 -16 -14 -13 -14 -11 -10 -10
 -16 -14 -13 -14 -11 -10 -10 -8
 -14 -13 -14 -11 -10 -10 -8 -7
 -13 -14 -11 -10 -10 -8 -7 -6
 -14 -11 -10 -10 -8 -7 -6 -6
 -11 -10 -10 -8 -7 -6 -6 -5
 -10 -10 -8 -7 -6 -6 -5 -5
 -10 -8 -7 -6 -6 -5 -5 -4
 -8 -7 -6 -6 -5 -5 -4 -3
 -7 -6 -6 -5 -5 -4 -3 -3
 -6 -6 -5 -5 -4 -3 -3 -2
 -6 -5 -5 -4 -3 -3 -2 -1
 -5 -5 -4 -3 -3 -2 -1 -2
 -5 -4 -3 -3 -2 -1 -2 -2
 -4 -3 -3 -2 -1 -2 -2 0
 -3 -3 -2 -1 -2 -2 0 0
 -3 -2 -1 -2 -2 0 0 1
 -2 -1 -2 -2 0 0 1 2
 -1 -2 -2 0 0 1 2 2
 -2 -2 0 0 1 2 2 3
 -2 0 0 1 2 2 3 4
 0 0 1 2 2 3 4 4
 0 1 2 2 3 4 4 4
 1 2 2 3 4 4 4 4
 2 2 3 4 4 4 4 3
 2 3 4 4 4 4 3 2
 3 4 4 4 4 3 2 4
 4 4 4 4 3 2 4 3
 4 4 4 3 2 4 3 3
 4 4 3 2 4 3 3 3
 -9 -12 -12 -13 -14 -16 -19 -20
 -12 -12 -13 -14 -16 -19 -20 -21
 -12 -13 -14 -16 -19 -20 -21 -22
 -13 -14 -16 -19 -20 -21 -22 -21
 -14 -16 -19 -20 -21 -22 -21 -20
 -16 -19 -20 -21 -22 -21 -20 -20
 -19 -20 -21 -22 -21 -20 -20 -20
 -20 -21 -22 -21 -20 -20 -20 -18
 -21 -22 -21 -20 -20 -20 -18 -17
 -22 -21 -20 -20 -20 -18 -17 -16
 -21 -20 -20 -20 -18 -17 -16 -16
 -20 -20 -20 -18 -17 -16 -16 -15
 -20 -20 -18 -17 -16 -16 -15 -13
 -20 -18 -17 -16 -16 -15 -13 -11
 -18 -17 -16 -16 -15 -13 -11 -11
 -17 -16 -16 -15 -13 -11 -11 -10
 -16 -16 -15 -13 -11 -11 -10 -8
 -16 -15 -13 -11 -11 -10 -8 -8
 -15 -13 -11 -11 -10 -8 -8 -8
 -13 -11 -11 -10 -8 -8 -8 -6
 -11 -11 -10 -8 -8 -8 -6 -5
 -11 -10 -8 -8 -8 -6 -5 -3
 -10 -8 -8 -8 -6 -5 -3 -3
 -8 -8 -8 -6 -5 -3 -3 -3
 -8 -8 -6 -5 -3 -3 -3 -2
 -8 -6 -5 -3 -3 -3 -2 -2
 -6 -5 -3 -3 -3 -2 -2 -1
 -5 -3 -3 -3 -2 -2 -1 0
 -3 -3 -3 -2 -2 -1 0 -1
 -3 -3 -2 -2 -1 0 -1 0
 -3 -2 -2 -1 0 -1 0 0
 -2 -2 -1 0 -1 0 0 1
 -2 -1 0 -1 0 0 1 1
 -1 0 -1 0 0 1 1 2
 0 -1 0 0 1 1 2 2
 -1 0 0 1 1 2 2 2
 0 0 1 1 2 2 2 3
 0 1 1 2 2 2 3 3
 1 1 2 2 2 3 3 4
 1 2 2 2 3 3 4 4
 2 2 2 3 3 4 4 5
 2 2 3 3 4 4 5 4
 2 3 3 4 4 5 4 4
 3 3 4 4 5 4 4 5
 3 4 4 5 4 4 5 4
 4 4 5 4 4 5 4 3
 4 5 4 4 5 4 3 3
 5 4 4 5 4 3 3 1
 -4 -7 -8 -8 -9 -13 -15 -16
 -7 -8 -8 -9 -13 -15 -16 -17
 -8 -8 -9 -13 -15 -16 -17 -16
 -8 -9 -13 -15 -16 -17 -16 -17
 -9 -13 -15 -16 -17 -16 -17 -16
 -13 -15 -16 -17 -16 -17 -16 -17
 -15 -16 -17 -16 -17 -16 -17 -16
 -16 -17 -16 -17 -16 -17 -16 -16
 -17 -16 -17 -16 -17 -16 -16 -14
 -16 -17 -16 -17 -16 -16 -14 -16
 -17 -16 -17 -16 -16 -14 -16 -16
 -16 -17 -16 -16 -14 -16 -16 -13
 -17 -16 -16 -14 -16 -16 -13 -12
 -16 -16 -14 -16 -16 -13 -12 -10
 -16 -14 -16 -16 -13 -12 -10 -10
 -14 -16 -16 -13 -12 -10 -10 -9
 -16 -16 -13 -12 -10 -10 -9 -8
 -16 -13 -12 -10 -10 -9 -8 -8
 -13 -12 -10 -10 -9 -8 -8 -6
 -12 -10 -10 -9 -8 -8 -6 -5
 -10 -10 -9 -8 -8 -6 -5 -4
 -10 -9 -8 -8 -6 -5 -4 -4
 -9 -8 -8 -6 -5 -4 -4 -3
 -8 -8 -6 -5 -4 -4 -3 -2
 -8 -6 -5 -4 -4 -3 -2 -2
 -6 -5 -4 -4 -3 -2 -2 -2
 -5 -4 -4 -3 -2 -2 -2 -1
 -4 -4 -3 -2 -2 -2 -1 -1
 -4 -3 -2 -2 -2 -1 -1 -1
 -3 -2 -2 -2 -1 -1 -1 0
 -2 -2 -2 -1 -1 -1 0 -1
 -2 -2 -1 -1 -1 0 -1 -1
 -2 -1 -1 -1 0 -1 -1 0
 -1 -1 -1 0 -1 -1 0 1
 -1 -1 0 -1 -1 0 1 1
 -1 0 -1 -1 0 1 1 2
 0 -1 -1 0 1 1 2 2
 -1 -1 0 1 1 2 2 4
 -1 0 1 1 2 2 4 4
 0 1 1 2 2 4 4 5
 1 1 2 2 4 4 5 6
 1 2 2 4 4 5 6 5
 2 2 4 4 5 6 5 7
 2 4 4 5 6 5 7 6
 4 4 5 6 5 7 6 5
 -11 -12 -14 -15 -17 -18 -20 -22
 -12 -14 -15 -17 -18 -20 -22 -22
 -14 -15 -17 -18 -20 -22 -22 -23
 -15 -17 -18 -20 -22 -22 -23 -22
 -17 -18 -20 -22 -22 -23 -22 -24
 -18 -20 -22 -22 -23 -22 -24 -22
 -20 -22 -22 -23 -22 -24 -22 -22
 -22 -22 -23 -22 -24 -22 -22 -24
 -22 -23 -22 -24 -22 -22 -24 -22
 -23 -22 -24 -22 -22 -24 -22 -21
 -22 -24 -22 -22 -24 -22 -21 -20
 -24 -22 -22 -24 -22 -21 -20 -19
 -22 -22 -24 -22 -21 -20 -19 -18
 -22 -24 -22 -21 -20 -19 -18 -17
 -24 -22 -21 -20 -19 -18 -17 -17
 -22 -21 -20 -19 -18 -17 -17 -13
 -21 -20 -19 -18 -17 -17 -13 -13
 -20 -19 -18 -17 -17 -13 -13 -11
 -19 -18 -17 -17 -13 -13 -11 -11
 -18 -17 -17 -13 -13 -11 -11 -9
 -17 -17 -13 -13 -11 -11 -9 -9
 -17 -13 -13 -11 -11 -9 -9 -10
 -13 -13 -11 -11 -9 -9 -10 -7
 -13 -11 -11 -9 -9 -10 -7 -6
 -11 -11 -9 -9 -10 -7 -6 -5
 -11 -9 -9 -10 -7 -6 -5 -5
 -9 -9 -10 -7 -6 -5 -5 -4
 -9 -10 -7 -6 -5 -5 -4 -3
 -10 -7 -6 -5 -5 -4 -3 -4
 -7 -6 -5 -5 -4 -3 -4 -3
 -6 -5 -5 -4 -3 -4 -3 -2
 -5 -5 -4 -3 -4 -3 -2 -2
 -5 -4 -3 -4 -3 -2 -2 -1
 -4 -3 -4 -3 -2 -2 -1 0
 -3 -4 -3 -2 -2 -1 0 0
 -4 -3 -2 -2 -1 0 0 1
 -3 -2 -2 -1 0 0 1 2
 -2 -2 -1 0 0 1 2 2
 -2 -1 0 0 1 2 2 4
 -1 0 0 1 2 2 4 3
 0 0 1 2 2 4 3 3
 0 1 2 2 4 3 3 4
 1 2 2 4 3 3 4 4
 2 2 4 3 3 4 4 4
 2 4 3 3 4 4 4 4
 4 3 3 4 4 4 4 3
 3 3 4 4 4 4 3 2
 3 4 4 4 4 3 2 1
 4 4 4 4 3 2 1 0
 -5 -8 -9 -11 -11 -10 -14 -16
 -8 -9 -11 -11 -10 -14 -16 -17
 -9 -11 -11 -10 -14 -16 -17 -18
 -11 -11 -10 -14 -16 -17 -18 -18
 -11 -10 -14 -16 -17 -18 -18 -17
 -10 -14 -16 -17 -18 -18 -17 -18
 -14 -16 -17 -18 -18 -17 -18 -17
 -16 -17 -18 -18 -17 -18 -17 -17
 -17 -18 -18 -17 -18 -17 -17 -16
 -18 -18 -17 -18 -17 -17 -16 -16
 -18 -17 -18 -17 -17 -16 -16 -15
 -17 -18 -17 -17 -16 -16 -15 -14
 -18 -17 -17 -16 -16 -15 -14 -14
 -17 -17 -16 -16 -15 -14 -14 -11
 -17 -16 -16 -15 -14 -14 -11 -12
 -16 -16 -15 -14 -14 -11 -12 -8
 -16 -15 -14 -14 -11 -12 -8 -8
 -15 -14 -14 -11 -12 -8 -8 -7
 -14 -14 -11 -12 -8 -8 -7 -6
 -14 -11 -12 -8 -8 -7 -6 -4
 -11 -12 -8 -8 -7 -6 -4 -3
 -12 -8 -8 -7 -6 -4 -3 -3
 -8 -8 -7 -6 -4 -3 -3 -2
 -8 -7 -6 -4 -3 -3 -2 -1
 -7 -6 -4 -3 -3 -2 -1 0
 -6 -4 -3 -3 -2 -1 0 1
 -4 -3 -3 -2 -1 0 1 1
 -3 -3 -2 -1 0 1 1 2
 -3 -2 -1 0 1 1 2 2
 -2 -1 0 1 1 2 2 3
 -1 0 1 1 2 2 3 4
 0 1 1 2 2 3 4 5
 1 1 2 2 3 4 5 5
 1 2 2 3 4 5 5 5
 2 2 3 4 5 5 5 6
 2 3 4 5 5 5 6 7
 3 4 5 5 5 6 7 7
 4 5 5 5 6 7 7 8
 5 5 5 6 7 7 8 7
 5 5 6 7 7 8 7 7
 5 6 7 7 8 7 7 7
 6 7 7 8 7 7 7 8
 7 7 8 7 7 7 8 7
 7 8 7 7 7 8 7 7
 8 7 7 7 8 7 7 6
 7 7 7 8 7 7 6 5
 7 7 8 7 7 6 5 3
 7 8 7 7 6 5 3 3
 -54 -55 -56 -53 -52 -51 -50 -49
 -55 -56 -53 -52 -51 -50 -49 -49
 -56 -53 -52 -51 -50 -49 -49 -47
 -53 -52 -51 -50 -49 -49 -47 -47
 -52 -51 -50 -49 -49 -47 -47 -47
 -51 -50 -49 -49 -47 -47 -47 -45
 -50 -49 -49 -47 -47 -47 -45 -42
 -49 -49 -47 -47 -47 -45 -42 -42
 -49 -47 -47 -47 -45 -42 -42 -42
 -47 -47 -47 -45 -42 -42 -42 -39
 -47 -47 -45 -42 -42 -42 -39 -38
 -47 -45 -42 -42 -42 -39 -38 -37
 -45 -42 -42 -42 -39 -38 -37 -36
 -42 -42 -42 -39 -38 -37 -36 -32
 -42 -42 -39 -38 -37 -36 -32 -32
 -42 -39 -38 -37 -36 -32 -32 -31
 -39 -38 -37 -36 -32 -32 -31 -30
 -38 -37 -36 -32 -32 -31 -30 -28
 -37 -36 -32 -32 -31 -30 -28 -27
 -36 -32 -32 -31 -30 -28 -27 -27
 -32 -32 -31 -30 -28 -27 -27 -24
 -32 -31 -30 -28 -27 -27 -24 -23
 -31 -30 -28 -27 -27 -24 -23 -22
 -30 -28 -27 -27 -24 -23 -22 -21
 -28 -27 -27 -24 -23 -22 -21 -20
 -27 -27 -24 -23 -22 -21 -20 -19
 -27 -24 -23 -22 -21 -20 -19 -17
 -24 -23 -22 -21 -20 -19 -17 -16
 -23 -22 -21 -20 -19 -17 -16 -16
 -22 -21 -20 -19 -17 -16 -16 -15
 -21 -20 -19 -17 -16 -16 -15 -15
 -20 -19 -17 -16 -16 -15 -15 -13
 -19 -17 -16 -16 -15 -15 -13 -12
 -17 -16 -16 -15 -15 -13 -12 -12
 -16 -16 -15 -15 -13 -12 -12 -12
 -16 -15 -15 -13 -12 -12 -12 -12
 -15 -15 -13 -12 -12 -12 -12 -13
 -15 -13 -12 -12 -12 -12 -13 -13
 -13 -12 -12 -12 -12 -13 -13 -14
 -12 -12 -12 -12 -13 -13 -14 -14
 -12 -12 -12 -13 -13 -14 -14 -15
 -12 -12 -13 -13 -14 -14 -15 -15
 -12 -13 -13 -14 -14 -15 -15 -17
 -60 -57 -56 -56 -56 -55 -54 -53
 -57 -56 -56 -56 -55 -54 -53 -52
 -56 -56 -56 -55 -54 -53 -52 -51
 -56 -56 -55 -54 -53 -52 -51 -49
 -56 -55 -54 -53 -52 -51 -49 -47
 -55 -54 -53 -52 -51 -49 -47 -46
 -54 -53 -52 -51 -49 -47 -46 -45
 -53 -52 -51 -49 -47 -46 -45 -44
 -52 -51 -49 -47 -46 -45 -44 -43
 -51 -49 -47 -46 -45 -44 -43 -42
 -49 -47 -46 -45 -44 -43 -42 -41
 -47 -46 -45 -44 -43 -42 -41 -40
 -46 -45 -44 -43 -42 -41 -40 -38
 -45 -44 -43 -42 -41 -40 -38 -38
 -44 -43 -42 -41 -40 -38 -38 -37
 -43 -42 -41 -40 -38 -38 -37 -35
 -42 -41 -40 -38 -38 -37 -35 -32
 -41 -40 -38 -38 -37 -35 -32 -31
 -40 -38 -38 -37 -35 -32 -31 -31
 -38 -38 -37 -35 -32 -31 -31 -29
 -38 -37 -35 -32 -31 -31 -29 -28
 -37 -35 -32 -31 -31 -29 -28 -27
 -35 -32 -31 -31 -29 -28 -27 -25
 -32 -31 -31 -29 -28 -27 -25 -25
 -31 -31 -29 -28 -27 -25 -25 -23
 -31 -29 -28 -27 -25 -25 -23 -22
 -29 -28 -27 -25 -25 -23 -22 -21
 -28 -27 -25 -25 -23 -22 -21 -21
 -27 -25 -25 -23 -22 -21 -21 -21
 -25 -25 -23 -22 -21 -21 -21 -20
 -25 -23 -22 -21 -21 -21 -20 -20
 -23 -22 -21 -21 -21 -20 -20 -20
 -22 -21 -21 -21 -20 -20 -20 -20
 -21 -21 -21 -20 -20 -20 -20 -20
 -21 -21 -20 -20 -20 -20 -20 -20
 -21 -20 -20 -20 -20 -20 -20 -20
 -20 -20 -20 -20 -20 -20 -20 -20
 -20 -20 -20 -20 -20 -20 -20 -21
 -20 -20 -20 -20 -20 -20 -21 -21
 -20 -20 -20 -20 -20 -21 -21 -22
 -63 -62 -61 -60 -59 -59 -57 -56
 -62 -61 -60 -59 -59 -57 -56 -55
 -61 -60 -59 -59 -57 -56 -55 -53
 -60 -59 -59 -57 -56 -55 -53 -52
 -59 -59 -57 -56 -55 -53 -52 -51
 -59 -57 -56 -55 -53 -52 -51 -50
 -57 -56 -55 -53 -52 -51 -50 -49
 -56 -55 -53 -52 -51 -50 -49 -48
 -55 -53 -52 -51 -50 -49 -48 -47
 -53 -52 -51 -50 -49 -48 -47 -46
 -52 -51 -50 -49 -48 -47 -46 -44
 -51 -50 -49 -48 -47 -46 -44 -43
 -50 -49 -48 -47 -46 -44 -43 -42
 -49 -48 -47 -46 -44 -43 -42 -41
 -48 -47 -46 -44 -43 -42 -41 -40
 -47 -46 -44 -43 -42 -41 -40 -38
 -46 -44 -43 -42 -41 -40 -38 -38
 -44 -43 -42 -41 -40 -38 -38 -37
 -43 -42 -41 -40 -38 -38 -37 -34
 -42 -41 -40 -38 -38 -37 -34 -34
 -41 -40 -38 -38 -37 -34 -34 -33
 -40 -38 -38 -37 -34 -34 -33 -31
 -38 -38 -37 -34 -34 -33 -31 -30
 -38 -37 -34 -34 -33 -31 -30 -28
 -37 -34 -34 -33 -31 -30 -28 -27
 -34 -34 -33 -31 -30 -28 -27 -25
 -34 -33 -31 -30 -28 -27 -25 -24
 -33 -31 -30 -28 -27 -25 -24 -24
 -31 -30 -28 -27 -25 -24 -24 -22
 -30 -28 -27 -25 -24 -24 -22 -22
 -28 -27 -25 -24 -24 -22 -22 -22
 -27 -25 -24 -24 -22 -22 -22 -21
 -25 -24 -24 -22 -22 -22 -21 -21
 -24 -24 -22 -22 -22 -21 -21 -20
 -24 -22 -22 -22 -21 -21 -20 -20
 -22 -22 -22 -21 -21 -20 -20 -20
 -22 -22 -21 -21 -20 -20 -20 -19
 -22 -21 -21 -20 -20 -20 -19 -19
 -21 -21 -20 -20 -20 -19 -19 -20
 -21 -20 -20 -20 -19 -19 -20 -20
 -20 -20 -20 -19 -19 -20 -20 -18
 -20 -20 -19 -19 -20 -20 -18 -19
 -20 -19 -19 -20 -20 -18 -19 -18
 -19 -19 -20 -20 -18 -19 -18 -18
 -58 -58 -57 -56 -55 -54 -53 -53
 -58 -57 -56 -55 -54 -53 -53 -52
 -57 -56 -55 -54 -53 -53 -52 -50
 -56 -55 -54 -53 -53 -52 -50 -49
 -55 -54 -53 -53 -52 -50 -49 -48
 -54 -53 -53 -52 -50 -49 -48 -47
 -53 -53 -52 -50 -49 -48 -47 -46
 -53 -52 -50 -49 -48 -47 -46 -45
 -52 -50 -49 -48 -47 -46 -45 -42
 -50 -49 -48 -47 -46 -45 -42 -41
 -49 -48 -47 -46 -45 -42 -41 -41
 -48 -47 -46 -45 -42 -41 -41 -40
 -47 -46 -45 -42 -41 -41 -40 -39
 -46 -45 -42 -41 -41 -40 -39 -37
 -45 -42 -41 -41 -40 -39 -37 -35
 -42 -41 -41 -40 -39 -37 -35 -35
 -41 -41 -40 -39 -37 -35 -35 -34
 -41 -40 -39 -37 -35 -35 -34 -33
 -40 -39 -37 -35 -35 -34 -33 -32
 -39 -37 -35 -35 -34 -33 -32 -29
 -37 -35 -35 -34 -33 -32 -29 -28
 -35 -35 -34 -33 -32 -29 -28 -27
 -35 -34 -33 -32 -29 -28 -27 -26
 -34 -33 -32 -29 -28 -27 -26 -25
 -33 -32 -29 -28 -27 -26 -25 -25
 -32 -29 -28 -27 -26 -25 -25 -23
 -29 -28 -27 -26 -25 -25 -23 -21
 -28 -27 -26 -25 -25 -23 -21 -21
 -27 -26 -25 -25 -23 -21 -21 -20
 -26 -25 -25 -23 -21 -21 -20 -20
 -25 -25 -23 -21 -21 -20 -20 -20
 -25 -23 -21 -21 -20 -20 -20 -20
 -23 -21 -21 -20 -20 -20 -20 -18
 -21 -21 -20 -20 -20 -20 -18 -18
 -21 -20 -20 -20 -20 -18 -18 -19
 -20 -20 -20 -20 -18 -18 -19 -19
 -20 -20 -20 -18 -18 -19 -19 -19
 -20 -20 -18 -18 -19 -19 -19 -19
 -20 -18 -18 -19 -19 -19 -19 -19
 -18 -18 -19 -19 -19 -19 -19 -20
 -18 -19 -19 -19 -19 -19 -20 -19
 -19 -19 -19 -19 -19 -20 -19 -20
 -55 -54 -53 -52 -52 -50 -48 -47
 -54 -53 -52 -52 -50 -48 -47 -45
 -53 -52 -52 -50 -48 -47 -45 -44
 -52 -52 -50 -48 -47 -45 -44 -42
 -52 -50 -48 -47 -45 -44 -42 -41
 -50 -48 -47 -45 -44 -42 -41 -38
 -48 -47 -45 -44 -42 -41 -38 -37
 -47 -45 -44 -42 -41 -38 -37 -37
 -45 -44 -42 -41 -38 -37 -37 -34
 -44 -42 -41 -38 -37 -37 -34 -33
 -42 -41 -38 -37 -37 -34 -33 -30
 -41 -38 -37 -37 -34 -33 -30 -27
 -38 -37 -37 -34 -33 -30 -27 -27
 -37 -37 -34 -33 -30 -27 -27 -27
 -37 -34 -33 -30 -27 -27 -27 -23
 -34 -33 -30 -27 -27 -27 -23 -23
 -33 -30 -27 -27 -27 -23 -23 -21
 -30 -27 -27 -27 -23 -23 -21 -20
 -27 -27 -27 -23 -23 -21 -20 -20
 -27 -27 -23 -23 -21 -20 -20 -18
 -27 -23 -23 -21 -20 -20 -18 -17
 -23 -23 -21 -20 -20 -18 -17 -17
 -23 -21 -20 -20 -18 -17 -17 -16
 -21 -20 -20 -18 -17 -17 -16 -16
 -20 -20 -18 -17 -17 -16 -16 -15
 -20 -18 -17 -17 -16 -16 -15 -14
 -18 -17 -17 -16 -16 -15 -14 -14
 -17 -17 -16 -16 -15 -14 -14 -14
 -17 -16 -16 -15 -14 -14 -14 -15
 -16 -16 -15 -14 -14 -14 -15 -14
 -16 -15 -14 -14 -14 -15 -14 -14
 -15 -14 -14 -14 -15 -14 -14 -15
 -14 -14 -14 -15 -14 -14 -15 -15
 -14 -14 -15 -14 -14 -15 -15 -15
 -14 -15 -14 -14 -15 -15 -15 -17
 -15 -14 -14 -15 -15 -15 -17 -17
 -14 -14 -15 -15 -15 -17 -17 -17
 -14 -15 -15 -15 -17 -17 -17 -18
 -15 -15 -15 -17 -17 -17 -18 -18
 -15 -15 -17 -17 -17 -18 -18 -18
 -15 -17 -17 -17 -18 -18 -18 -18
 -17 -17 -17 -18 -18 -18 -18 -17
 -17 -17 -18 -18 -18 -18 -17 -18
 -17 -18 -18 -18 -18 -17 -18 -18
 -72 -71 -72 -69 -69 -66 -66 -65
 -71 -72 -69 -69 -66 -66 -65 -64
 -72 -69 -69 -66 -66 -65 -64 -64
 -69 -69 -66 -66 -65 -64 -64 -61
 -69 -66 -66 -65 -64 -64 -61 -60
 -66 -66 -65 -64 -64 -61 -60 -59
 -66 -65 -64 -64 -61 -60 -59 -58
 -65 -64 -64 -61 -60 -59 -58 -56
 -64 -64 -61 -60 -59 -58 -56 -55
 -64 -61 -60 -59 -58 -56 -55 -52
 -61 -60 -59 -58 -56 -55 -52 -52
 -60 -59 -58 -56 -55 -52 -52 -51
 -59 -58 -56 -55 -52 -52 -51 -50
 -58 -56 -55 -52 -52 -51 -50 -49
 -56 -55 -52 -52 -51 -50 -49 -47
 -55 -52 -52 -51 -50 -49 -47 -46
 -52 -52 -51 -50 -49 -47 -46 -44
 -52 -51 -50 -49 -47 -46 -44 -43
 -51 -50 -49 -47 -46 -44 -43 -40
 -50 -49 -47 -46 -44 -43 -40 -38
 -49 -47 -46 -44 -43 -40 -38 -37
 -47 -46 -44 -43 -40 -38 -37 -35
 -46 -44 -43 -40 -38 -37 -35 -35
 -44 -43 -40 -38 -37 -35 -35 -34
 -43 -40 -38 -37 -35 -35 -34 -33
 -40 -38 -37 -35 -35 -34 -33 -33
 -38 -37 -35 -35 -34 -33 -33 -32
 -37 -35 -35 -34 -33 -33 -32 -32
 -35 -35 -34 -33 -33 -32 -32 -31
 -35 -34 -33 -33 -32 -32 -31 -31
 -34 -33 -33 -32 -32 -31 -31 -31
 -33 -33 -32 -32 -31 -31 -31 -30
 -33 -32 -32 -31 -31 -31 -30 -30
 -32 -32 -31 -31 -31 -30 -30 -31
 -32 -31 -31 -31 -30 -30 -31 -31
 -31 -31 -31 -30 -30 -31 -31 -30
 -31 -31 -30 -30 -31 -31 -30 -31
 -31 -30 -30 -31 -31 -30 -31 -31
 -30 -30 -31 -31 -30 -31 -31 -30
 -30 -31 -31 -30 -31 -31 -30 -30
 -31 -31 -30 -31 -31 -30 -30 -30
 -31 -30 -31 -31 -30 -30 -30 -29
 -67 -67 -65 -64 -62 -62 -61 -60
 -67 -65 -64 -62 -62 -61 -60 -59
 -65 -64 -62 -62 -61 -60 -59 -58
 -64 -62 -62 -61 -60 -59 -58 -58
 -62 -62 -61 -60 -59 -58 -58 -57
 -62 -61 -60 -59 -58 -58 -57 -57
 -61 -60 -59 -58 -58 -57 -57 -56
 -60 -59 -58 -58 -57 -57 -56 -53
 -59 -58 -58 -57 -57 -56 -53 -52
 -58 -58 -57 -57 -56 -53 -52 -51
 -58 -57 -57 -56 -53 -52 -51 -50
 -57 -57 -56 -53 -52 -51 -50 -48
 -57 -56 -53 -52 -51 -50 -48 -48
 -56 -53 -52 -51 -50 -48 -48 -47
 -53 -52 -51 -50 -48 -48 -47 -44
 -52 -51 -50 -48 -48 -47 -44 -43
 -51 -50 -48 -48 -47 -44 -43 -42
 -50 -48 -48 -47 -44 -43 -42 -41
 -48 -48 -47 -44 -43 -42 -41 -39
 -48 -47 -44 -43 -42 -41 -39 -38
 -47 -44 -43 -42 -41 -39 -38 -38
 -44 -43 -42 -41 -39 -38 -38 -36
 -43 -42 -41 -39 -38 -38 -36 -35
 -42 -41 -39 -38 -38 -36 -35 -35
 -41 -39 -38 -38 -36 -35 -35 -33
 -39 -38 -38 -36 -35 -35 -33 -32
 -38 -38 -36 -35 -35 -33 -32 -32
 -38 -36 -35 -35 -33 -32 -32 -31
 -36 -35 -35 -33 -32 -32 -31 -31
 -35 -35 -33 -32 -32 -31 -31 -30
 -35 -33 -32 -32 -31 -31 -30 -29
 -33 -32 -32 -31 -31 -30 -29 -28
 -32 -32 -31 -31 -30 -29 -28 -28
 -32 -31 -31 -30 -29 -28 -28 -27
 -31 -31 -30 -29 -28 -28 -27 -27
 -31 -30 -29 -28 -28 -27 -27 -27
 -30 -29 -28 -28 -27 -27 -27 -26
 -29 -28 -28 -27 -27 -27 -26 -26
 -28 -28 -27 -27 -27 -26 -26 -25
 -28 -27 -27 -27 -26 -26 -25 -26
 -27 -27 -27 -26 -26 -25 -26 -26
 -27 -27 -26 -26 -25 -26 -26 -25
 -27 -26 -26 -25 -26 -26 -25 -24
 -63 -63 -62 -61 -60 -59 -58 -57
 -63 -62 -61 -60 -59 -58 -57 -56
 -62 -61 -60 -59 -58 -57 -56 -56
 -61 -60 -59 -58 -57 -56 -56 -55
 -60 -59 -58 -57 -56 -56 -55 -54
 -59 -58 -57 -56 -56 -55 -54 -53
 -58 -57 -56 -56 -55 -54 -53 -52
 -57 -56 -56 -55 -54 -53 -52 -52
 -56 -56 -55 -54 -53 -52 -52 -49
 -56 -55 -54 -53 -52 -52 -49 -49
 -55 -54 -53 -52 -52 -49 -49 -49
 -54 -53 -52 -52 -49 -49 -49 -47
 -53 -52 -52 -49 -49 -49 -47 -46
 -52 -52 -49 -49 -49 -47 -46 -46
 -52 -49 -49 -49 -47 -46 -46 -44
 -49 -49 -49 -47 -46 -46 -44 -44
 -49 -49 -47 -46 -46 -44 -44 -42
 -49 -47 -46 -46 -44 -44 -42 -42
 -47 -46 -46 -44 -44 -42 -42 -41
 -46 -46 -44 -44 -42 -42 -41 -40
 -46 -44 -44 -42 -42 -41 -40 -40
 -44 -44 -42 -42 -41 -40 -40 -38
 -44 -42 -42 -41 -40 -40 -38 -37
 -42 -42 -41 -40 -40 -38 -37 -35
 -42 -41 -40 -40 -38 -37 -35 -34
 -41 -40 -40 -38 -37 -35 -34 -33
 -40 -40 -38 -37 -35 -34 -33 -33
 -40 -38 -37 -35 -34 -33 -33 -31
 -38 -37 -35 -34 -33 -33 -31 -30
 -37 -35 -34 -33 -33 -31 -30 -28
 -35 -34 -33 -33 -31 -30 -28 -28
 -34 -33 -33 -31 -30 -28 -28 -27
 -33 -33 -31 -30 -28 -28 -27 -27
 -33 -31 -30 -28 -28 -27 -27 -26
 -31 -30 -28 -28 -27 -27 -26 -25
 -30 -28 -28 -27 -27 -26 -25 -25
 -28 -28 -27 -27 -26 -25 -25 -24
 -28 -27 -27 -26 -25 -25 -24 -24
 -27 -27 -26 -25 -25 -24 -24 -24
 -27 -26 -25 -25 -24 -24 -24 -23
 -26 -25 -25 -24 -24 -24 -23 -23
 -25 -25 -24 -24 -24 -23 -23 -23
 -25 -24 -24 -24 -23 -23 -23 -23
 -24 -24 -24 -23 -23 -23 -23 -24
 -24 -24 -23 -23 -23 -23 -24 -23
 -24 -23 -23 -23 -23 -24 -23 -23
 -23 -23 -23 -23 -24 -23 -23 -23
 -23 -23 -23 -24 -23 -23 -23 -23
 -69 -69 -66 -66 -65 -64 -63 -61
 -69 -66 -66 -65 -64 -63 -61 -60
 -66 -66 -65 -64 -63 -61 -60 -58
 -66 -65 -64 -63 -61 -60 -58 -57
 -65 -64 -63 -61 -60 -58 -57 -56
 -64 -63 -61 -60 -58 -57 -56 -53
 -63 -61 -60 -58 -57 -56 -53 -52
 -61 -60 -58 -57 -56 -53 -52 -52
 -60 -58 -57 -56 -53 -52 -52 -51
 -58 -57 -56 -53 -52 -52 -51 -49
 -57 -56 -53 -52 -52 -51 -49 -48
 -56 -53 -52 -52 -51 -49 -48 -46
 -53 -52 -52 -51 -49 -48 -46 -45
 -52 -52 -51 -49 -48 -46 -45 -44
 -52 -51 -49 -48 -46 -45 -44 -43
 -51 -49 -48 -46 -45 -44 -43 -42
 -49 -48 -46 -45 -44 -43 -42 -41
 -48 -46 -45 -44 -43 -42 -41 -40
 -46 -45 -44 -43 -42 -41 -40 -38
 -45 -44 -43 -42 -41 -40 -38 -37
 -44 -43 -42 -41 -40 -38 -37 -35
 -43 -42 -41 -40 -38 -37 -35 -34
 -42 -41 -40 -38 -37 -35 -34 -34
 -41 -40 -38 -37 -35 -34 -34 -32
 -40 -38 -37 -35 -34 -34 -32 -31
 -38 -37 -35 -34 -34 -32 -31 -29
 -37 -35 -34 -34 -32 -31 -29 -29
 -35 -34 -34 -32 -31 -29 -29 -28
 -34 -34 -32 -31 -29 -29 -28 -28
 -34 -32 -31 -29 -29 -28 -28 -27
 -32 -31 -29 -29 -28 -28 -27 -26
 -31 -29 -29 -28 -28 -27 -26 -26
 -29 -29 -28 -28 -27 -26 -26 -26
 -29 -28 -28 -27 -26 -26 -26 -25
 -28 -28 -27 -26 -26 -26 -25 -25
 -28 -27 -26 -26 -26 -25 -25 -26
 -27 -26 -26 -26 -25 -25 -26 -26
 -26 -26 -26 -25 -25 -26 -26 -25
 -26 -26 -25 -25 -26 -26 -25 -25
 -26 -25 -25 -26 -26 -25 -25 -25
 -25 -25 -26 -26 -25 -25 -25 -26
 -25 -26 -26 -25 -25 -25 -26 -25
 -26 -26 -25 -25 -25 -26 -25 -25
 -26 -25 -25 -25 -26 -25 -25 -25
 -25 -25 -25 -26 -25 -25 -25 -25
 -71 -71 -71 -68 -68 -66 -65 -64
 -71 -71 -68 -68 -66 -65 -64 -63
 -71 -68 -68 -66 -65 -64 -63 -62
 -68 -68 -66 -65 -64 -63 -62 -62
 -68 -66 -65 -64 -63 -62 -62 -61
 -66 -65 -64 -63 -62 -62 -61 -61
 -65 -64 -63 -62 -62 -61 -61 -58
 -64 -63 -62 -62 -61 -61 -58 -58
 -63 -62 -62 -61 -61 -58 -58 -55
 -62 -62 -61 -61 -58 -58 -55 -53
 -62 -61 -61 -58 -58 -55 -53 -52
 -61 -61 -58 -58 -55 -53 -52 -51
 -61 -58 -58 -55 -53 -52 -51 -49
 -58 -58 -55 -53 -52 -51 -49 -48
 -58 -55 -53 -52 -51 -49 -48 -47
 -55 -53 -52 -51 -49 -48 -47 -46
 -53 -52 -51 -49 -48 -47 -46 -44
 -52 -51 -49 -48 -47 -46 -44 -43
 -51 -49 -48 -47 -46 -44 -43 -42
 -49 -48 -47 -46 -44 -43 -42 -41
 -48 -47 -46 -44 -43 -42 -41 -38
 -47 -46 -44 -43 -42 -41 -38 -38
 -46 -44 -43 -42 -41 -38 -38 -36
 -44 -43 -42 -41 -38 -38 -36 -34
 -43 -42 -41 -38 -38 -36 -34 -33
 -42 -41 -38 -38 -36 -34 -33 -32
 -41 -38 -38 -36 -34 -33 -32 -30
 -38 -38 -36 -34 -33 -32 -30 -30
 -38 -36 -34 -33 -32 -30 -30 -29
 -36 -34 -33 -32 -30 -30 -29 -27
 -34 -33 -32 -30 -30 -29 -27 -26
 -33 -32 -30 -30 -29 -27 -26 -26
 -32 -30 -30 -29 -27 -26 -26 -25
 -30 -30 -29 -27 -26 -26 -25 -25
 -30 -29 -27 -26 -26 -25 -25 -24
 -29 -27 -26 -26 -25 -25 -24 -24
 -27 -26 -26 -25 -25 -24 -24 -24
 -26 -26 -25 -25 -24 -24 -24 -23
 -26 -25 -25 -24 -24 -24 -23 -23
 -25 -25 -24 -24 -24 -23 -23 -24
 -25 -24 -24 -24 -23 -23 -24 -23
 -24 -24 -24 -23 -23 -24 -23 -23
 -24 -24 -23 -23 -24 -23 -23 -24
 -24 -23 -23 -24 -23 -23 -24 -24
 -23 -23 -24 -23 -23 -24 -24 -24
 -23 -24 -23 -23 -24 -24 -24 -25
 -24 -23 -23 -24 -24 -24 -25 -26
 -23 -23 -24 -24 -24 -25 -26 -26
 -61 -61 -60 -59 -59 -58 -57 -56
 -61 -60 -59 -59 -58 -57 -56 -55
 -60 -59 -59 -58 -57 -56 -55 -54
 -59 -59 -58 -57 -56 -55 -54 -53
 -59 -58 -57 -56 -55 -54 -53 -52
 -58 -57 -56 -55 -54 -53 -52 -51
 -57 -56 -55 -54 -53 -52 -51 -48
 -56 -55 -54 -53 -52 -51 -48 -47
 -55 -54 -53 -52 -51 -48 -47 -46
 -54 -53 -52 -51 -48 -47 -46 -45
 -53 -52 -51 -48 -47 -46 -45 -43
 -52 -51 -48 -47 -46 -45 -43 -42
 -51 -48 -47 -46 -45 -43 -42 -41
 -48 -47 -46 -45 -43 -42 -41 -39
 -47 -46 -45 -43 -42 -41 -39 -38
 -46 -45 -43 -42 -41 -39 -38 -37
 -45 -43 -42 -41 -39 -38 -37 -34
 -43 -42 -41 -39 -38 -37 -34 -32
 -42 -41 -39 -38 -37 -34 -32 -30
 -41 -39 -38 -37 -34 -32 -30 -28
 -39 -38 -37 -34 -32 -30 -28 -27
 -38 -37 -34 -32 -30 -28 -27 -27
 -37 -34 -32 -30 -28 -27 -27 -27
 -34 -32 -30 -28 -27 -27 -27 -24
 -32 -30 -28 -27 -27 -27 -24 -22
 -30 -28 -27 -27 -27 -24 -22 -21
 -28 -27 -27 -27 -24 -22 -21 -21
 -27 -27 -27 -24 -22 -21 -21 -20
 -27 -27 -24 -22 -21 -21 -20 -19
 -27 -24 -22 -21 -21 -20 -19 -18
 -24 -22 -21 -21 -20 -19 -18 -17
 -22 -21 -21 -20 -19 -18 -17 -17
 -21 -21 -20 -19 -18 -17 -17 -17
 -21 -20 -19 -18 -17 -17 -17 -17
 -20 -19 -18 -17 -17 -17 -17 -17
 -19 -18 -17 -17 -17 -17 -17 -17
 -18 -17 -17 -17 -17 -17 -17 -17
 -17 -17 -17 -17 -17 -17 -17 -16
 -17 -17 -17 -17 -17 -17 -16 -17
 -17 -17 -17 -17 -17 -16 -17 -17
 -17 -17 -17 -17 -16 -17 -17 -17
 -17 -17 -17 -16 -17 -17 -17 -16
 -59 -57 -57 -57 -54 -53 -50 -50
 -57 -57 -57 -54 -53 -50 -50 -48
 -57 -57 -54 -53 -50 -50 -48 -48
 -57 -54 -53 -50 -50 -48 -48 -48
 -54 -53 -50 -50 -48 -48 -48 -46
 -53 -50 -50 -48 -48 -48 -46 -45
 -50 -50 -48 -48 -48 -46 -45 -43
 -50 -48 -48 -48 -46 -45 -43 -42
 -48 -48 -48 -46 -45 -43 -42 -42
 -48 -48 -46 -45 -43 -42 -42 -39
 -48 -46 -45 -43 -42 -42 -39 -38
 -46 -45 -43 -42 -42 -39 -38 -37
 -45 -43 -42 -42 -39 -38 -37 -36
 -43 -42 -42 -39 -38 -37 -36 -36
 -42 -42 -39 -38 -37 -36 -36 -34
 -42 -39 -38 -37 -36 -36 -34 -32
 -39 -38 -37 -36 -36 -34 -32 -31
 -38 -37 -36 -36 -34 -32 -31 -28
 -37 -36 -36 -34 -32 -31 -28 -28
 -36 -36 -34 -32 -31 -28 -28 -27
 -36 -34 -32 -31 -28 -28 -27 -25
 -34 -32 -31 -28 -28 -27 -25 -25
 -32 -31 -28 -28 -27 -25 -25 -24
 -31 -28 -28 -27 -25 -25 -24 -22
 -28 -28 -27 -25 -25 -24 -22 -22
 -28 -27 -25 -25 -24 -22 -22 -21
 -27 -25 -25 -24 -22 -22 -21 -21
 -25 -25 -24 -22 -22 -21 -21 -20
 -25 -24 -22 -22 -21 -21 -20 -20
 -24 -22 -22 -21 -21 -20 -20 -20
 -22 -22 -21 -21 -20 -20 -20 -20
 -22 -21 -21 -20 -20 -20 -20 -19
 -21 -21 -20 -20 -20 -20 -19 -19
 -21 -20 -20 -20 -20 -19 -19 -19
 -20 -20 -20 -20 -19 -19 -19 -19
 -20 -20 -20 -19 -19 -19 -19 -19
 -20 -20 -19 -19 -19 -19 -19 -19
 -20 -19 -19 -19 -19 -19 -19 -19
 -19 -19 -19 -19 -19 -19 -19 -18
 -19 -19 -19 -19 -19 -19 -18 -19
 -19 -19 -19 -19 -19 -18 -19 -18
 -19 -19 -19 -19 -18 -19 -18 -18
 -19 -19 -19 -18 -19 -18 -18 -18
 -19 -19 -18 -19 -18 -18 -18 -17
 -19 -18 -19 -18 -18 -18 -17 -18
 -18 -19 -18 -18 -18 -17 -18 -17
 -19 -18 -18 -18 -17 -18 -17 -17
 -18 -18 -18 -17 -18 -17 -17 -16
 -18 -18 -17 -18 -17 -17 -16 -17
 -71 -70 -71 -69 -68 -66 -66 -64
 -70 -71 -69 -68 -66 -66 -64 -64
 -71 -69 -68 -66 -66 -64 -64 -62
 -69 -68 -66 -66 -64 -64 -62 -61
 -68 -66 -66 -64 -64 -62 -61 -60
 -66 -66 -64 -64 -62 -61 -60 -59
 -66 -64 -64 -62 -61 -60 -59 -59
 -64 -64 -62 -61 -60 -59 -59 -57
 -64 -62 -61 -60 -59 -59 -57 -55
 -62 -61 -60 -59 -59 -57 -55 -53
 -61 -60 -59 -59 -57 -55 -53 -52
 -60 -59 -59 -57 -55 -53 -52 -51
 -59 -59 -57 -55 -53 -52 -51 -51
 -59 -57 -55 -53 -52 -51 -51 -48
 -57 -55 -53 -52 -51 -51 -48 -48
 -55 -53 -52 -51 -51 -48 -48 -48
 -53 -52 -51 -51 -48 -48 -48 -46
 -52 -51 -51 -48 -48 -48 -46 -43
 -51 -51 -48 -48 -48 -46 -43 -43
 -51 -48 -48 -48 -46 -43 -43 -40
 -48 -48 -48 -46 -43 -43 -40 -40
 -48 -48 -46 -43 -43 -40 -40 -39
 -48 -46 -43 -43 -40 -40 -39 -37
 -46 -43 -43 -40 -40 -39 -37 -36
 -43 -43 -40 -40 -39 -37 -36 -36
 -43 -40 -40 -39 -37 -36 -36 -36
 -40 -40 -39 -37 -36 -36 -36 -34
 -40 -39 -37 -36 -36 -36 -34 -33
 -39 -37 -36 -36 -36 -34 -33 -32
 -37 -36 -36 -36 -34 -33 -32 -32
 -36 -36 -36 -34 -33 -32 -32 -32
 -36 -36 -34 -33 -32 -32 -32 -31
 -36 -34 -33 -32 -32 -32 -31 -30
 -34 -33 -32 -32 -32 -31 -30 -29
 -33 -32 -32 -32 -31 -30 -29 -28
 -32 -32 -32 -31 -30 -29 -28 -27
 -32 -32 -31 -30 -29 -28 -27 -27
 -32 -31 -30 -29 -28 -27 -27 -26
 -31 -30 -29 -28 -27 -27 -26 -26
 -30 -29 -28 -27 -27 -26 -26 -25
 -29 -28 -27 -27 -26 -26 -25 -24
 -64 -63 -62 -62 -60 -59 -57 -56
 -63 -62 -62 -60 -59 -57 -56 -56
 -62 -62 -60 -59 -57 -56 -56 -55
 -62 -60 -59 -57 -56 -56 -55 -54
 -60 -59 -57 -56 -56 -55 -54 -54
 -59 -57 -56 -56 -55 -54 -54 -53
 -57 -56 -56 -55 -54 -54 -53 -52
 -56 -56 -55 -54 -54 -53 -52 -51
 -56 -55 -54 -54 -53 -52 -51 -51
 -55 -54 -54 -53 -52 -51 -51 -51
 -54 -54 -53 -52 -51 -51 -51 -48
 -54 -53 -52 -51 -51 -51 -48 -47
 -53 -52 -51 -51 -51 -48 -47 -45
 -52 -51 -51 -51 -48 -47 -45 -45
 -51 -51 -51 -48 -47 -45 -45 -44
 -51 -51 -48 -47 -45 -45 -44 -42
 -51 -48 -47 -45 -45 -44 -42 -41
 -48 -47 -45 -45 -44 -42 -41 -40
 -47 -45 -45 -44 -42 -41 -40 -39
 -45 -45 -44 -42 -41 -40 -39 -37
 -45 -44 -42 -41 -40 -39 -37 -37
 -44 -42 -41 -40 -39 -37 -37 -36
 -42 -41 -40 -39 -37 -37 -36 -35
 -41 -40 -39 -37 -37 -36 -35 -34
 -40 -39 -37 -37 -36 -35 -34 -33
 -39 -37 -37 -36 -35 -34 -33 -32
 -37 -37 -36 -35 -34 -33 -32 -31
 -37 -36 -35 -34 -33 -32 -31 -31
 -36 -35 -34 -33 -32 -31 -31 -29
 -35 -34 -33 -32 -31 -31 -29 -28
 -34 -33 -32 -31 -31 -29 -28 -28
 -33 -32 -31 -31 -29 -28 -28 -27
 -32 -31 -31 -29 -28 -28 -27 -27
 -31 -31 -29 -28 -28 -27 -27 -26
 -31 -29 -28 -28 -27 -27 -26 -25
 -29 -28 -28 -27 -27 -26 -25 -24
 -28 -28 -27 -27 -26 -25 -24 -24
 -28 -27 -27 -26 -25 -24 -24 -24
 -27 -27 -26 -25 -24 -24 -24 -24
 -27 -26 -25 -24 -24 -24 -24 -24
 -26 -25 -24 -24 -24 -24 -24 -24
 -25 -24 -24 -24 -24 -24 -24 -24
 -24 -24 -24 -24 -24 -24 -24 -24
 -24 -24 -24 -24 -24 -24 -24 -23
 -24 -24 -24 -24 -24 -24 -23 -24
 -24 -24 -24 -24 -24 -23 -24 -24
 -65 -64 -63 -62 -62 -61 -59 -58
 -64 -63 -62 -62 -61 -59 -58 -57
 -63 -62 -62 -61 -59 -58 -57 -55
 -62 -62 -61 -59 -58 -57 -55 -55
 -62 -61 -59 -58 -57 -55 -55 -55
 -61 -59 -58 -57 -55 -55 -55 -52
 -59 -58 -57 -55 -55 -55 -52 -51
 -58 -57 -55 -55 -55 -52 -51 -50
 -57 -55 -55 -55 -52 -51 -50 -50
 -55 -55 -55 -52 -51 -50 -50 -50
 -55 -55 -52 -51 -50 -50 -50 -47
 -55 -52 -51 -50 -50 -50 -47 -46
 -52 -51 -50 -50 -50 -47 -46 -45
 -51 -50 -50 -50 -47 -46 -45 -45
 -50 -50 -50 -47 -46 -45 -45 -45
 -50 -50 -47 -46 -45 -45 -45 -42
 -50 -47 -46 -45 -45 -45 -42 -42
 -47 -46 -45 -45 -45 -42 -42 -41
 -46 -45 -45 -45 -42 -42 -41 -40
 -45 -45 -45 -42 -42 -41 -40 -37
 -45 -45 -42 -42 -41 -40 -37 -37
 -45 -42 -42 -41 -40 -37 -37 -36
 -42 -42 -41 -40 -37 -37 -36 -34
 -42 -41 -40 -37 -37 -36 -34 -33
 -41 -40 -37 -37 -36 -34 -33 -33
 -40 -37 -37 -36 -34 -33 -33 -31
 -37 -37 -36 -34 -33 -33 -31 -31
 -37 -36 -34 -33 -33 -31 -31 -30
 -36 -34 -33 -33 -31 -31 -30 -30
 -34 -33 -33 -31 -31 -30 -30 -28
 -33 -33 -31 -31 -30 -30 -28 -27
 -33 -31 -31 -30 -30 -28 -27 -27
 -31 -31 -30 -30 -28 -27 -27 -26
 -31 -30 -30 -28 -27 -27 -26 -25
 -30 -30 -28 -27 -27 -26 -25 -25
 -30 -28 -27 -27 -26 -25 -25 -25
 -28 -27 -27 -26 -25 -25 -25 -25
 -27 -27 -26 -25 -25 -25 -25 -24
 -27 -26 -25 -25 -25 -25 -24 -25
 -26 -25 -25 -25 -25 -24 -25 -25
 -25 -25 -25 -25 -24 -25 -25 -25
 -25 -25 -25 -24 -25 -25 -25 -25
 -25 -25 -24 -25 -25 -25 -25 -25
 -25 -24 -25 -25 -25 -25 -25 -25
 -24 -25 -25 -25 -25 -25 -25 -25
 -25 -25 -25 -25 -25 -25 -25 -25
 -65 -64 -63 -63 -62 -60 -60 -58
 -64 -63 -63 -62 -60 -60 -58 -57
 -63 -63 -62 -60 -60 -58 -57 -56
 -63 -62 -60 -60 -58 -57 -56 -55
 -62 -60 -60 -58 -57 -56 -55 -54
 -60 -60 -58 -57 -56 -55 -54 -51
 -60 -58 -57 -56 -55 -54 -51 -50
 -58 -57 -56 -55 -54 -51 -50 -49
 -57 -56 -55 -54 -51 -50 -49 -47
 -56 -55 -54 -51 -50 -49 -47 -46
 -55 -54 -51 -50 -49 -47 -46 -45
 -54 -51 -50 -49 -47 -46 -45 -45
 -51 -50 -49 -47 -46 -45 -45 -43
 -50 -49 -47 -46 -45 -45 -43 -42
 -49 -47 -46 -45 -45 -43 -42 -41
 -47 -46 -45 -45 -43 -42 -41 -39
 -46 -45 -45 -43 -42 -41 -39 -38
 -45 -45 -43 -42 -41 -39 -38 -36
 -45 -43 -42 -41 -39 -38 -36 -35
 -43 -42 -41 -39 -38 -36 -35 -34
 -42 -41 -39 -38 -36 -35 -34 -33
 -41 -39 -38 -36 -35 -34 -33 -32
 -39 -38 -36 -35 -34 -33 -32 -32
 -38 -36 -35 -34 -33 -32 -32 -31
 -36 -35 -34 -33 -32 -32 -31 -29
 -35 -34 -33 -32 -32 -31 -29 -29
 -34 -33 -32 -32 -31 -29 -29 -28
 -33 -32 -32 -31 -29 -29 -28 -27
 -32 -32 -31 -29 -29 -28 -27 -26
 -32 -31 -29 -29 -28 -27 -26 -26
 -31 -29 -29 -28 -27 -26 -26 -25
 -29 -29 -28 -27 -26 -26 -25 -25
 -29 -28 -27 -26 -26 -25 -25 -25
 -28 -27 -26 -26 -25 -25 -25 -25
 -27 -26 -26 -25 -25 -25 -25 -25
 -26 -26 -25 -25 -25 -25 -25 -24
 -26 -25 -25 -25 -25 -25 -24 -24
 -25 -25 -25 -25 -25 -24 -24 -25
 -25 -25 -25 -25 -24 -24 -25 -25
 -25 -25 -25 -24 -24 -25 -25 -26
 -25 -25 -24 -24 -25 -25 -26 -25
 -25 -24 -24 -25 -25 -26 -25 -26
 -72 -72 -69 -69 -68 -67 -66 -66
 -72 -69 -69 -68 -67 -66 -66 -63
 -69 -69 -68 -67 -66 -66 -63 -63
 -69 -68 -67 -66 -66 -63 -63 -61
 -68 -67 -66 -66 -63 -63 -61 -61
 -67 -66 -66 -63 -63 -61 -61 -59
 -66 -66 -63 -63 -61 -61 -59 -58
 -66 -63 -63 -61 -61 -59 -58 -55
 -63 -63 -61 -61 -59 -58 -55 -55
 -63 -61 -61 -59 -58 -55 -55 -53
 -61 -61 -59 -58 -55 -55 -53 -52
 -61 -59 -58 -55 -55 -53 -52 -50
 -59 -58 -55 -55 -53 -52 -50 -48
 -58 -55 -55 -53 -52 -50 -48 -47
 -55 -55 -53 -52 -50 -48 -47 -47
 -55 -53 -52 -50 -48 -47 -47 -45
 -53 -52 -50 -48 -47 -47 -45 -43
 -52 -50 -48 -47 -47 -45 -43 -42
 -50 -48 -47 -47 -45 -43 -42 -41
 -48 -47 -47 -45 -43 -42 -41 -39
 -47 -47 -45 -43 -42 -41 -39 -37
 -47 -45 -43 -42 -41 -39 -37 -35
 -45 -43 -42 -41 -39 -37 -35 -34
 -43 -42 -41 -39 -37 -35 -34 -33
 -42 -41 -39 -37 -35 -34 -33 -32
 -41 -39 -37 -35 -34 -33 -32 -32
 -39 -37 -35 -34 -33 -32 -32 -31
 -37 -35 -34 -33 -32 -32 -31 -30
 -35 -34 -33 -32 -32 -31 -30 -29
 -34 -33 -32 -32 -31 -30 -29 -28
 -33 -32 -32 -31 -30 -29 -28 -27
 -32 -32 -31 -30 -29 -28 -27 -27
 -32 -31 -30 -29 -28 -27 -27 -26
 -31 -30 -29 -28 -27 -27 -26 -26
 -30 -29 -28 -27 -27 -26 -26 -25
 -29 -28 -27 -27 -26 -26 -25 -25
 -28 -27 -27 -26 -26 -25 -25 -25
 -27 -27 -26 -26 -25 -25 -25 -25
 -27 -26 -26 -25 -25 -25 -25 -25
 -26 -26 -25 -25 -25 -25 -25 -25
 -26 -25 -25 -25 -25 -25 -25 -25
 -25 -25 -25 -25 -25 -25 -25 -25
 -25 -25 -25 -25 -25 -25 -25 -25
 -25 -25 -25 -25 -25 -25 -25 -25
 -60 -60 -59 -58 -57 -56 -55 -53
 -60 -59 -58 -57 -56 -55 -53 -52
 -59 -58 -57 -56 -55 -53 -52 -51
 -58 -57 -56 -55 -53 -52 -51 -49
 -57 -56 -55 -53 -52 -51 -49 -48
 -56 -55 -53 -52 -51 -49 -48 -46
 -55 -53 -52 -51 -49 -48 -46 -45
 -53 -52 -51 -49 -48 -46 -45 -44
 -52 -51 -49 -48 -46 -45 -44 -42
 -51 -49 -48 -46 -45 -44 -42 -41
 -49 -48 -46 -45 -44 -42 -41 -39
 -48 -46 -45 -44 -42 -41 -39 -39
 -46 -45 -44 -42 -41 -39 -39 -36
 -45 -44 -42 -41 -39 -39 -36 -35
 -44 -42 -41 -39 -39 -36 -35 -35
 -42 -41 -39 -39 -36 -35 -35 -33
 -41 -39 -39 -36 -35 -35 -33 -32
 -39 -39 -36 -35 -35 -33 -32 -31
 -39 -36 -35 -35 -33 -32 -31 -30
 -36 -35 -35 -33 -32 -31 -30 -29
 -35 -35 -33 -32 -31 -30 -29 -28
 -35 -33 -32 -31 -30 -29 -28 -26
 -33 -32 -31 -30 -29 -28 -26 -25
 -32 -31 -30 -29 -28 -26 -25 -23
 -31 -30 -29 -28 -26 -25 -23 -22
 -30 -29 -28 -26 -25 -23 -22 -21
 -29 -28 -26 -25 -23 -22 -21 -20
 -28 -26 -25 -23 -22 -21 -20 -19
 -26 -25 -23 -22 -21 -20 -19 -19
 -25 -23 -22 -21 -20 -19 -19 -18
 -23 -22 -21 -20 -19 -19 -18 -18
 -22 -21 -20 -19 -19 -18 -18 -18
 -21 -20 -19 -19 -18 -18 -18 -18
 -20 -19 -19 -18 -18 -18 -18 -17
 -19 -19 -18 -18 -18 -18 -17 -17
 -19 -18 -18 -18 -18 -17 -17 -18
 -18 -18 -18 -18 -17 -17 -18 -18
 -18 -18 -18 -17 -17 -18 -18 -18
 -18 -18 -17 -17 -18 -18 -18 -17
 -18 -17 -17 -18 -18 -18 -17 -18
 -17 -17 -18 -18 -18 -17 -18 -19
 -17 -18 -18 -18 -17 -18 -19 -19
 -18 -18 -18 -17 -18 -19 -19 -20
 -33 -35 -37 -38 -38 -41 -42 -44
 -35 -37 -38 -38 -41 -42 -44 -44
 -37 -38 -38 -41 -42 -44 -44 -44
 -38 -38 -41 -42 -44 -44 -44 -44
 -38 -41 -42 -44 -44 -44 -44 -44
 -41 -42 -44 -44 -44 -44 -44 -45
 -42 -44 -44 -44 -44 -44 -45 -45
 -44 -44 -44 -44 -44 -45 -45 -44
 -44 -44 -44 -44 -45 -45 -44 -44
 -44 -44 -44 -45 -45 -44 -44 -43
 -44 -44 -45 -45 -44 -44 -43 -44
 -44 -45 -45 -44 -44 -43 -44 -43
 -45 -45 -44 -44 -43 -44 -43 -43
 -45 -44 -44 -43 -44 -43 -43 -43
 -44 -44 -43 -44 -43 -43 -43 -42
 -44 -43 -44 -43 -43 -43 -42 -41
 -43 -44 -43 -43 -43 -42 -41 -41
 -44 -43 -43 -43 -42 -41 -41 -41
 -43 -43 -43 -42 -41 -41 -41 -40
 -43 -43 -42 -41 -41 -41 -40 -39
 -43 -42 -41 -41 -41 -40 -39 -39
 -42 -41 -41 -41 -40 -39 -39 -41
 -41 -41 -41 -40 -39 -39 -41 -39
 -41 -41 -40 -39 -39 -41 -39 -39
 -41 -40 -39 -39 -41 -39 -39 -39
 -40 -39 -39 -41 -39 -39 -39 -39
 -39 -39 -41 -39 -39 -39 -39 -40
 -39 -41 -39 -39 -39 -39 -40 -40
 -41 -39 -39 -39 -39 -40 -40 -40
 -39 -39 -39 -39 -40 -40 -40 -41
 -39 -39 -39 -40 -40 -40 -41 -42
 -39 -39 -40 -40 -40 -41 -42 -42
 -39 -40 -40 -40 -41 -42 -42 -42
 -40 -40 -40 -41 -42 -42 -42 -44
 -40 -40 -41 -42 -42 -42 -44 -46
 -40 -41 -42 -42 -42 -44 -46 -48
 -41 -42 -42 -42 -44 -46 -48 -48
 -42 -42 -42 -44 -46 -48 -48 -50
 -42 -42 -44 -46 -48 -48 -50 -52
 -42 -44 -46 -48 -48 -50 -52 -53
 -44 -46 -48 -48 -50 -52 -53 -54
 -46 -48 -48 -50 -52 -53 -54 -54
 -48 -48 -50 -52 -53 -54 -54 -59
 -48 -50 -52 -53 -54 -54 -59 -61
 -33 -33 -35 -37 -39 -40 -43 -45
 -33 -35 -37 -39 -40 -43 -45 -46
 -35 -37 -39 -40 -43 -45 -46 -46
 -37 -39 -40 -43 -45 -46 -46 -48
 -39 -40 -43 -45 -46 -46 -48 -49
 -40 -43 -45 -46 -46 -48 -49 -49
 -43 -45 -46 -46 -48 -49 -49 -49
 -45 -46 -46 -48 -49 -49 -49 -49
 -46 -46 -48 -49 -49 -49 -49 -48
 -46 -48 -49 -49 -49 -49 -48 -49
 -48 -49 -49 -49 -49 -48 -49 -47
 -49 -49 -49 -49 -48 -49 -47 -47
 -49 -49 -49 -48 -49 -47 -47 -46
 -49 -49 -48 -49 -47 -47 -46 -46
 -49 -48 -49 -47 -47 -46 -46 -44
 -48 -49 -47 -47 -46 -46 -44 -43
 -49 -47 -47 -46 -46 -44 -43 -43
 -47 -47 -46 -46 -44 -43 -43 -42
 -47 -46 -46 -44 -43 -43 -42 -41
 -46 -46 -44 -43 -43 -42 -41 -41
 -46 -44 -43 -43 -42 -41 -41 -39
 -44 -43 -43 -42 -41 -41 -39 -39
 -43 -43 -42 -41 -41 -39 -39 -39
 -43 -42 -41 -41 -39 -39 -39 -38
 -42 -41 -41 -39 -39 -39 -38 -38
 -41 -41 -39 -39 -39 -38 -38 -38
 -41 -39 -39 -39 -38 -38 -38 -39
 -39 -39 -39 -38 -38 -38 -39 -40
 -39 -39 -38 -38 -38 -39 -40 -40
 -39 -38 -38 -38 -39 -40 -40 -41
 -38 -38 -38 -39 -40 -40 -41 -42
 -38 -38 -39 -40 -40 -41 -42 -43
 -38 -39 -40 -40 -41 -42 -43 -45
 -39 -40 -40 -41 -42 -43 -45 -46
 -40 -40 -41 -42 -43 -45 -46 -47
 -40 -41 -42 -43 -45 -46 -47 -49
 -41 -42 -43 -45 -46 -47 -49 -50
 -42 -43 -45 -46 -47 -49 -50 -52
 -43 -45 -46 -47 -49 -50 -52 -53
 -45 -46 -47 -49 -50 -52 -53 -53
 -46 -47 -49 -50 -52 -53 -53 -57
 -47 -49 -50 -52 -53 -53 -57 -57
 -49 -50 -52 -53 -53 -57 -57 -59
 -50 -52 -53 -53 -57 -57 -59 -61
 -34 -36 -38 -38 -42 -43 -44 -46
 -36 -38 -38 -42 -43 -44 -46 -47
 -38 -38 -42 -43 -44 -46 -47 -46
 -38 -42 -43 -44 -46 -47 -46 -47
 -42 -43 -44 -46 -47 -46 -47 -46
 -43 -44 -46 -47 -46 -47 -46 -46
 -44 -46 -47 -46 -47 -46 -46 -46
 -46 -47 -46 -47 -46 -46 -46 -46
 -47 -46 -47 -46 -46 -46 -46 -46
 -46 -47 -46 -46 -46 -46 -46 -44
 -47 -46 -46 -46 -46 -46 -44 -44
 -46 -46 -46 -46 -46 -44 -44 -43
 -46 -46 -46 -46 -44 -44 -43 -42
 -46 -46 -46 -44 -44 -43 -42 -40
 -46 -46 -44 -44 -43 -42 -40 -39
 -46 -44 -44 -43 -42 -40 -39 -38
 -44 -44 -43 -42 -40 -39 -38 -37
 -44 -43 -42 -40 -39 -38 -37 -37
 -43 -42 -40 -39 -38 -37 -37 -35
 -42 -40 -39 -38 -37 -37 -35 -35
 -40 -39 -38 -37 -37 -35 -35 -34
 -39 -38 -37 -37 -35 -35 -34 -34
 -38 -37 -37 -35 -35 -34 -34 -33
 -37 -37 -35 -35 -34 -34 -33 -34
 -37 -35 -35 -34 -34 -33 -34 -34
 -35 -35 -34 -34 -33 -34 -34 -34
 -35 -34 -34 -33 -34 -34 -34 -34
 -34 -34 -33 -34 -34 -34 -34 -35
 -34 -33 -34 -34 -34 -34 -35 -35
 -33 -34 -34 -34 -34 -35 -35 -36
 -34 -34 -34 -34 -35 -35 -36 -37
 -34 -34 -34 -35 -35 -36 -37 -38
 -34 -34 -35 -35 -36 -37 -38 -40
 -34 -35 -35 -36 -37 -38 -40 -41
 -35 -35 -36 -37 -38 -40 -41 -42
 -35 -36 -37 -38 -40 -41 -42 -43
 -36 -37 -38 -40 -41 -42 -43 -45
 -37 -38 -40 -41 -42 -43 -45 -46
 -38 -40 -41 -42 -43 -45 -46 -48
 -40 -41 -42 -43 -45 -46 -48 -51
 -41 -42 -43 -45 -46 -48 -51 -52
 -42 -43 -45 -46 -48 -51 -52 -53
 -43 -45 -46 -48 -51 -52 -53 -56
 -45 -46 -48 -51 -52 -53 -56 -58
 -39 -42 -45 -46 -48 -50 -51 -51
 -42 -45 -46 -48 -50 -51 -51 -51
 -45 -46 -48 -50 -51 -51 -51 -51
 -46 -48 -50 -51 -51 -51 -51 -51
 -48 -50 -51 -51 -51 -51 -51 -51
 -50 -51 -51 -51 -51 -51 -51 -51
 -51 -51 -51 -51 -51 -51 -51 -51
 -51 -51 -51 -51 -51 -51 -51 -50
 -51 -51 -51 -51 -51 -51 -50 -49
 -51 -51 -51 -51 -51 -50 -49 -49
 -51 -51 -51 -51 -50 -49 -49 -48
 -51 -51 -51 -50 -49 -49 -48 -47
 -51 -51 -50 -49 -49 -48 -47 -46
 -51 -50 -49 -49 -48 -47 -46 -45
 -50 -49 -49 -48 -47 -46 -45 -44
 -49 -49 -48 -47 -46 -45 -44 -44
 -49 -48 -47 -46 -45 -44 -44 -43
 -48 -47 -46 -45 -44 -44 -43 -43
 -47 -46 -45 -44 -44 -43 -43 -41
 -46 -45 -44 -44 -43 -43 -41 -41
 -45 -44 -44 -43 -43 -41 -41 -39
 -44 -44 -43 -43 -41 -41 -39 -39
 -44 -43 -43 -41 -41 -39 -39 -39
 -43 -43 -41 -41 -39 -39 -39 -38
 -43 -41 -41 -39 -39 -39 -38 -38
 -41 -41 -39 -39 -39 -38 -38 -38
 -41 -39 -39 -39 -38 -38 -38 -38
 -39 -39 -39 -38 -38 -38 -38 -38
 -39 -39 -38 -38 -38 -38 -38 -38
 -39 -38 -38 -38 -38 -38 -38 -39
 -38 -38 -38 -38 -38 -38 -39 -40
 -38 -38 -38 -38 -38 -39 -40 -41
 -38 -38 -38 -38 -39 -40 -41 -41
 -38 -38 -38 -39 -40 -41 -41 -44
 -38 -38 -39 -40 -41 -41 -44 -46
 -38 -39 -40 -41 -41 -44 -46 -48
 -39 -40 -41 -41 -44 -46 -48 -49
 -40 -41 -41 -44 -46 -48 -49 -50
 -41 -41 -44 -46 -48 -49 -50 -54
 -41 -44 -46 -48 -49 -50 -54 -55
 -44 -46 -48 -49 -50 -54 -55 -57
 -46 -48 -49 -50 -54 -55 -57 -59
 -48 -49 -50 -54 -55 -57 -59 -60
 -49 -50 -54 -55 -57 -59 -60 -62
 -34 -37 -38 -42 -45 -47 -47 -46
 -37 -38 -42 -45 -47 -47 -46 -49
 -38 -42 -45 -47 -47 -46 -49 -48
 -42 -45 -47 -47 -46 -49 -48 -49
 -45 -47 -47 -46 -49 -48 -49 -48
 -47 -47 -46 -49 -48 -49 -48 -47
 -47 -46 -49 -48 -49 -48 -47 -48
 -46 -49 -48 -49 -48 -47 -48 -47
 -49 -48 -49 -48 -47 -48 -47 -47
 -48 -49 -48 -47 -48 -47 -47 -47
 -49 -48 -47 -48 -47 -47 -47 -45
 -48 -47 -48 -47 -47 -47 -45 -44
 -47 -48 -47 -47 -47 -45 -44 -43
 -48 -47 -47 -47 -45 -44 -43 -43
 -47 -47 -47 -45 -44 -43 -43 -42
 -47 -47 -45 -44 -43 -43 -42 -42
 -47 -45 -44 -43 -43 -42 -42 -41
 -45 -44 -43 -43 -42 -42 -41 -39
 -44 -43 -43 -42 -42 -41 -39 -39
 -43 -43 -42 -42 -41 -39 -39 -39
 -43 -42 -42 -41 -39 -39 -39 -39
 -42 -42 -41 -39 -39 -39 -39 -38
 -42 -41 -39 -39 -39 -39 -38 -39
 -41 -39 -39 -39 -39 -38 -39 -39
 -39 -39 -39 -39 -38 -39 -39 -40
 -39 -39 -39 -38 -39 -39 -40 -39
 -39 -39 -38 -39 -39 -40 -39 -41
 -39 -38 -39 -39 -40 -39 -41 -41
 -38 -39 -39 -40 -39 -41 -41 -43
 -39 -39 -40 -39 -41 -41 -43 -43
 -39 -40 -39 -41 -41 -43 -43 -44
 -40 -39 -41 -41 -43 -43 -44 -45
 -39 -41 -41 -43 -43 -44 -45 -46
 -41 -41 -43 -43 -44 -45 -46 -49
 -41 -43 -43 -44 -45 -46 -49 -50
 -43 -43 -44 -45 -46 -49 -50 -52
 -43 -44 -45 -46 -49 -50 -52 -52
 -44 -45 -46 -49 -50 -52 -52 -52
 -45 -46 -49 -50 -52 -52 -52 -57
 -46 -49 -50 -52 -52 -52 -57 -58
 -49 -50 -52 -52 -52 -57 -58 -60
 -50 -52 -52 -52 -57 -58 -60 -61
 -52 -52 -52 -57 -58 -60 -61 -63
 -52 -52 -57 -58 -60 -61 -63 -63
 -52 -57 -58 -60 -61 -63 -63 -63
 -50 -51 -49 -49 -50 -53 -53 -58
 -51 -49 -49 -50 -53 -53 -58 -60
 -49 -49 -50 -53 -53 -58 -60 -63
 -49 -50 -53 -53 -58 -60 -63 -64
 -50 -53 -53 -58 -60 -63 -64 -64
 -53 -53 -58 -60 -63 -64 -64 -66
 -53 -58 -60 -63 -64 -64 -66 -66
 -58 -60 -63 -64 -64 -66 -66 -66
 -60 -63 -64 -64 -66 -66 -66 -66
 -63 -64 -64 -66 -66 -66 -66 -65
 -64 -64 -66 -66 -66 -66 -65 -64
 -64 -66 -66 -66 -66 -65 -64 -64
 -66 -66 -66 -66 -65 -64 -64 -64
 -66 -66 -66 -65 -64 -64 -64 -63
 -66 -66 -65 -64 -64 -64 -63 -62
 -66 -65 -64 -64 -64 -63 -62 -61
 -65 -64 -64 -64 -63 -62 -61 -60
 -64 -64 -64 -63 -62 -61 -60 -60
 -64 -64 -63 -62 -61 -60 -60 -57
 -64 -63 -62 -61 -60 -60 -57 -56
 -63 -62 -61 -60 -60 -57 -56 -55
 -62 -61 -60 -60 -57 -56 -55 -55
 -61 -60 -60 -57 -56 -55 -55 -53
 -60 -60 -57 -56 -55 -55 -53 -53
 -60 -57 -56 -55 -55 -53 -53 -52
 -57 -56 -55 -55 -53 -53 -52 -51
 -56 -55 -55 -53 -53 -52 -51 -51
 -55 -55 -53 -53 -52 -51 -51 -51
 -55 -53 -53 -52 -51 -51 -51 -51
 -53 -53 -52 -51 -51 -51 -51 -51
 -53 -52 -51 -51 -51 -51 -51 -51
 -52 -51 -51 -51 -51 -51 -51 -51
 -51 -51 -51 -51 -51 -51 -51 -52
 -51 -51 -51 -51 -51 -51 -52 -53
 -51 -51 -51 -51 -51 -52 -53 -55
 -51 -51 -51 -51 -52 -53 -55 -56
 -51 -51 -51 -52 -53 -55 -56 -57
 -51 -51 -52 -53 -55 -56 -57 -58
 -51 -52 -53 -55 -56 -57 -58 -59
 -52 -53 -55 -56 -57 -58 -59 -66
 -53 -55 -56 -57 -58 -59 -66 -67
 -55 -56 -57 -58 -59 -66 -67 -69
 -56 -57 -58 -59 -66 -67 -69 -72
 -57 -58 -59 -66 -67 -69 -72 -74
 -58 -59 -66 -67 -69 -72 -74 -75
 -59 -66 -67 -69 -72 -74 -75 -81
 -52 -54 -56 -59 -60 -63 -63 -64
 -54 -56 -59 -60 -63 -63 -64 -64
 -56 -59 -60 -63 -63 -64 -64 -65
 -59 -60 -63 -63 -64 -64 -65 -64
 -60 -63 -63 -64 -64 -65 -64 -63
 -63 -63 -64 -64 -65 -64 -63 -63
 -63 -64 -64 -65 -64 -63 -63 -62
 -64 -64 -65 -64 -63 -63 -62 -61
 -64 -65 -64 -63 -63 -62 -61 -60
 -65 -64 -63 -63 -62 -61 -60 -60
 -64 -63 -63 -62 -61 -60 -60 -59
 -63 -63 -62 -61 -60 -60 -59 -59
 -63 -62 -61 -60 -60 -59 -59 -58
 -62 -61 -60 -60 -59 -59 -58 -56
 -61 -60 -60 -59 -59 -58 -56 -56
 -60 -60 -59 -59 -58 -56 -56 -55
 -60 -59 -59 -58 -56 -56 -55 -55
 -59 -59 -58 -56 -56 -55 -55 -55
 -59 -58 -56 -56 -55 -55 -55 -54
 -58 -56 -56 -55 -55 -55 -54 -53
 -56 -56 -55 -55 -55 -54 -53 -52
 -56 -55 -55 -55 -54 -53 -52 -52
 -55 -55 -55 -54 -53 -52 -52 -52
 -55 -55 -54 -53 -52 -52 -52 -52
 -55 -54 -53 -52 -52 -52 -52 -51
 -54 -53 -52 -52 -52 -52 -51 -51
 -53 -52 -52 -52 -52 -51 -51 -51
 -52 -52 -52 -52 -51 -51 -51 -52
 -52 -52 -52 -51 -51 -51 -52 -52
 -52 -52 -51 -51 -51 -52 -52 -53
 -52 -51 -51 -51 -52 -52 -53 -53
 -51 -51 -51 -52 -52 -53 -53 -54
 -51 -51 -52 -52 -53 -53 -54 -55
 -51 -52 -52 -53 -53 -54 -55 -56
 -52 -52 -53 -53 -54 -55 -56 -57
 -52 -53 -53 -54 -55 -56 -57 -59
 -53 -53 -54 -55 -56 -57 -59 -61
 -53 -54 -55 -56 -57 -59 -61 -63
 -54 -55 -56 -57 -59 -61 -63 -63
 -55 -56 -57 -59 -61 -63 -63 -65
 -56 -57 -59 -61 -63 -63 -65 -66
 -57 -59 -61 -63 -63 -65 -66 -68
 -59 -61 -63 -63 -65 -66 -68 -69
 -61 -63 -63 -65 -66 -68 -69 -70
 -42 -43 -44 -46 -47 -50 -50 -54
 -43 -44 -46 -47 -50 -50 -54 -55
 -44 -46 -47 -50 -50 -54 -55 -56
 -46 -47 -50 -50 -54 -55 -56 -57
 -47 -50 -50 -54 -55 -56 -57 -57
 -50 -50 -54 -55 -56 -57 -57 -58
 -50 -54 -55 -56 -57 -57 -58 -58
 -54 -55 -56 -57 -57 -58 -58 -57
 -55 -56 -57 -57 -58 -58 -57 -57
 -56 -57 -57 -58 -58 -57 -57 -57
 -57 -57 -58 -58 -57 -57 -57 -56
 -57 -58 -58 -57 -57 -57 -56 -56
 -58 -58 -57 -57 -57 -56 -56 -54
 -58 -57 -57 -57 -56 -56 -54 -53
 -57 -57 -57 -56 -56 -54 -53 -53
 -57 -57 -56 -56 -54 -53 -53 -51
 -57 -56 -56 -54 -53 -53 -51 -51
 -56 -56 -54 -53 -53 -51 -51 -51
 -56 -54 -53 -53 -51 -51 -51 -50
 -54 -53 -53 -51 -51 -51 -50 -50
 -53 -53 -51 -51 -51 -50 -50 -49
 -53 -51 -51 -51 -50 -50 -49 -49
 -51 -51 -51 -50 -50 -49 -49 -49
 -51 -51 -50 -50 -49 -49 -49 -49
 -51 -50 -50 -49 -49 -49 -49 -49
 -50 -50 -49 -49 -49 -49 -49 -48
 -50 -49 -49 -49 -49 -49 -48 -48
 -49 -49 -49 -49 -49 -48 -48 -49
 -49 -49 -49 -49 -48 -48 -49 -49
 -49 -49 -49 -48 -48 -49 -49 -49
 -49 -49 -48 -48 -49 -49 -49 -49
 -49 -48 -48 -49 -49 -49 -49 -49
 -48 -48 -49 -49 -49 -49 -49 -51
 -48 -49 -49 -49 -49 -49 -51 -53
 -49 -49 -49 -49 -49 -51 -53 -54
 -49 -49 -49 -49 -51 -53 -54 -54
 -49 -49 -49 -51 -53 -54 -54 -56
 -49 -49 -51 -53 -54 -54 -56 -56
 -49 -51 -53 -54 -54 -56 -56 -56
 -51 -53 -54 -54 -56 -56 -56 -60
 -53 -54 -54 -56 -56 -56 -60 -62
 -54 -54 -56 -56 -56 -60 -62 -65
 -54 -56 -56 -56 -60 -62 -65 -66
 -56 -56 -56 -60 -62 -65 -66 -68
 -56 -56 -60 -62 -65 -66 -68 -68
 -41 -44 -45 -48 -49 -51 -54 -54
 -44 -45 -48 -49 -51 -54 -54 -56
 -45 -48 -49 -51 -54 -54 -56 -56
 -48 -49 -51 -54 -54 -56 -56 -57
 -49 -51 -54 -54 -56 -56 -57 -57
 -51 -54 -54 -56 -56 -57 -57 -57
 -54 -54 -56 -56 -57 -57 -57 -56
 -54 -56 -56 -57 -57 -57 -56 -56
 -56 -56 -57 -57 -57 -56 -56 -54
 -56 -57 -57 -57 -56 -56 -54 -55
 -57 -57 -57 -56 -56 -54 -55 -53
 -57 -57 -56 -56 -54 -55 -53 -53
 -57 -56 -56 -54 -55 -53 -53 -52
 -56 -56 -54 -55 -53 -53 -52 -52
 -56 -54 -55 -53 -53 -52 -52 -51
 -54 -55 -53 -53 -52 -52 -51 -50
 -55 -53 -53 -52 -52 -51 -50 -50
 -53 -53 -52 -52 -51 -50 -50 -50
 -53 -52 -52 -51 -50 -50 -50 -49
 -52 -52 -51 -50 -50 -50 -49 -48
 -52 -51 -50 -50 -50 -49 -48 -48
 -51 -50 -50 -50 -49 -48 -48 -48
 -50 -50 -50 -49 -48 -48 -48 -48
 -50 -50 -49 -48 -48 -48 -48 -48
 -50 -49 -48 -48 -48 -48 -48 -48
 -49 -48 -48 -48 -48 -48 -48 -48
 -48 -48 -48 -48 -48 -48 -48 -48
 -48 -48 -48 -48 -48 -48 -48 -49
 -48 -48 -48 -48 -48 -48 -49 -49
 -48 -48 -48 -48 -48 -49 -49 -51
 -48 -48 -48 -48 -49 -49 -51 -52
 -48 -48 -48 -49 -49 -51 -52 -52
 -48 -48 -49 -49 -51 -52 -52 -53
 -48 -49 -49 -51 -52 -52 -53 -53
 -49 -49 -51 -52 -52 -53 -53 -56
 -49 -51 -52 -52 -53 -53 -56 -57
 -51 -52 -52 -53 -53 -56 -57 -59
 -52 -52 -53 -53 -56 -57 -59 -61
 -52 -53 -53 -56 -57 -59 -61 -64
 -53 -53 -56 -57 -59 -61 -64 -64
 -53 -56 -57 -59 -61 -64 -64 -67
 -56 -57 -59 -61 -64 -64 -67 -70
 -57 -59 -61 -64 -64 -67 -70 -71
 -59 -61 -64 -64 -67 -70 -71 -75
 -61 -64 -64 -67 -70 -71 -75 -76
 -29 -31 -34 -34 -37 -39 -40 -41
 -31 -34 -34 -37 -39 -40 -41 -42
 -34 -34 -37 -39 -40 -41 -42 -42
 -34 -37 -39 -40 -41 -42 -42 -42
 -37 -39 -40 -41 -42 -42 -42 -43
 -39 -40 -41 -42 -42 -42 -43 -42
 -40 -41 -42 -42 -42 -43 -42 -42
 -41 -42 -42 -42 -43 -42 -42 -41
 -42 -42 -42 -43 -42 -42 -41 -41
 -42 -42 -43 -42 -42 -41 -41 -39
 -42 -43 -42 -42 -41 -41 -39 -38
 -43 -42 -42 -41 -41 -39 -38 -37
 -42 -42 -41 -41 -39 -38 -37 -37
 -42 -41 -41 -39 -38 -37 -37 -35
 -41 -41 -39 -38 -37 -37 -35 -34
 -41 -39 -38 -37 -37 -35 -34 -34
 -39 -38 -37 -37 -35 -34 -34 -33
 -38 -37 -37 -35 -34 -34 -33 -32
 -37 -37 -35 -34 -34 -33 -32 -32
 -37 -35 -34 -34 -33 -32 -32 -30
 -35 -34 -34 -33 -32 -32 -30 -30
 -34 -34 -33 -32 -32 -30 -30 -29
 -34 -33 -32 -32 -30 -30 -29 -29
 -33 -32 -32 -30 -30 -29 -29 -28
 -32 -32 -30 -30 -29 -29 -28 -28
 -32 -30 -30 -29 -29 -28 -28 -28
 -30 -30 -29 -29 -28 -28 -28 -28
 -30 -29 -29 -28 -28 -28 -28 -28
 -29 -29 -28 -28 -28 -28 -28 -28
 -29 -28 -28 -28 -28 -28 -28 -28
 -28 -28 -28 -28 -28 -28 -28 -29
 -28 -28 -28 -28 -28 -28 -29 -30
 -28 -28 -28 -28 -28 -29 -30 -30
 -28 -28 -28 -28 -29 -30 -30 -32
 -28 -28 -28 -29 -30 -30 -32 -33
 -28 -28 -29 -30 -30 -32 -33 -35
 -28 -29 -30 -30 -32 -33 -35 -38
 -29 -30 -30 -32 -33 -35 -38 -38
 -30 -30 -32 -33 -35 -38 -38 -40
 -30 -32 -33 -35 -38 -38 -40 -42
 -32 -33 -35 -38 -38 -40 -42 -44
 -33 -35 -38 -38 -40 -42 -44 -46
 -35 -38 -38 -40 -42 -44 -46 -48
 -38 -38 -40 -42 -44 -46 -48 -50
 -38 -40 -42 -44 -46 -48 -50 -50
 -40 -42 -44 -46 -48 -50 -50 -54
 -42 -44 -46 -48 -50 -50 -54 -55
 -44 -46 -48 -50 -50 -54 -55 -59
 -46 -48 -50 -50 -54 -55 -59 -61
 -38 -40 -41 -43 -44 -45 -47 -48
 -40 -41 -43 -44 -45 -47 -48 -49
 -41 -43 -44 -45 -47 -48 -49 -51
 -43 -44 -45 -47 -48 -49 -51 -50
 -44 -45 -47 -48 -49 -51 -50 -50
 -45 -47 -48 -49 -51 -50 -50 -50
 -47 -48 -49 -51 -50 -50 -50 -50
 -48 -49 -51 -50 -50 -50 -50 -50
 -49 -51 -50 -50 -50 -50 -50 -49
 -51 -50 -50 -50 -50 -50 -49 -48
 -50 -50 -50 -50 -50 -49 -48 -48
 -50 -50 -50 -50 -49 -48 -48 -46
 -50 -50 -50 -49 -48 -48 -46 -46
 -50 -50 -49 -48 -48 -46 -46 -45
 -50 -49 -48 -48 -46 -46 -45 -44
 -49 -48 -48 -46 -46 -45 -44 -44
 -48 -48 -46 -46 -45 -44 -44 -43
 -48 -46 -46 -45 -44 -44 -43 -42
 -46 -46 -45 -44 -44 -43 -42 -42
 -46 -45 -44 -44 -43 -42 -42 -40
 -45 -44 -44 -43 -42 -42 -40 -40
 -44 -44 -43 -42 -42 -40 -40 -39
 -44 -43 -42 -42 -40 -40 -39 -39
 -43 -42 -42 -40 -40 -39 -39 -38
 -42 -42 -40 -40 -39 -39 -38 -38
 -42 -40 -40 -39 -39 -38 -38 -37
 -40 -40 -39 -39 -38 -38 -37 -37
 -40 -39 -39 -38 -38 -37 -37 -38
 -39 -39 -38 -38 -37 -37 -38 -38
 -39 -38 -38 -37 -37 -38 -38 -39
 -38 -38 -37 -37 -38 -38 -39 -39
 -38 -37 -37 -38 -38 -39 -39 -40
 -37 -37 -38 -38 -39 -39 -40 -41
 -37 -38 -38 -39 -39 -40 -41 -43
 -38 -38 -39 -39 -40 -41 -43 -44
 -38 -39 -39 -40 -41 -43 -44 -45
 -39 -39 -40 -41 -43 -44 -45 -46
 -39 -40 -41 -43 -44 -45 -46 -48
 -40 -41 -43 -44 -45 -46 -48 -50
 -41 -43 -44 -45 -46 -48 -50 -52
 -43 -44 -45 -46 -48 -50 -52 -54
 -44 -45 -46 -48 -50 -52 -54 -55
 -45 -46 -48 -50 -52 -54 -55 -56
 -46 -48 -50 -52 -54 -55 -56 -57
 -48 -50 -52 -54 -55 -56 -57 -59
 -50 -52 -54 -55 -56 -57 -59 -61
 -52 -54 -55 -56 -57 -59 -61 -63
 -30 -32 -35 -37 -38 -39 -42 -44
 -32 -35 -37 -38 -39 -42 -44 -46
 -35 -37 -38 -39 -42 -44 -46 -47
 -37 -38 -39 -42 -44 -46 -47 -48
 -38 -39 -42 -44 -46 -47 -48 -49
 -39 -42 -44 -46 -47 -48 -49 -48
 -42 -44 -46 -47 -48 -49 -48 -49
 -44 -46 -47 -48 -49 -48 -49 -48
 -46 -47 -48 -49 -48 -49 -48 -49
 -47 -48 -49 -48 -49 -48 -49 -48
 -48 -49 -48 -49 -48 -49 -48 -48
 -49 -48 -49 -48 -49 -48 -48 -49
 -48 -49 -48 -49 -48 -48 -49 -49
 -49 -48 -49 -48 -48 -49 -49 -47
 -48 -49 -48 -48 -49 -49 -47 -47
 -49 -48 -48 -49 -49 -47 -47 -46
 -48 -48 -49 -49 -47 -47 -46 -45
 -48 -49 -49 -47 -47 -46 -45 -44
 -49 -49 -47 -47 -46 -45 -44 -44
 -49 -47 -47 -46 -45 -44 -44 -43
 -47 -47 -46 -45 -44 -44 -43 -43
 -47 -46 -45 -44 -44 -43 -43 -42
 -46 -45 -44 -44 -43 -43 -42 -42
 -45 -44 -44 -43 -43 -42 -42 -42
 -44 -44 -43 -43 -42 -42 -42 -41
 -44 -43 -43 -42 -42 -42 -41 -41
 -43 -43 -42 -42 -42 -41 -41 -41
 -43 -42 -42 -42 -41 -41 -41 -41
 -42 -42 -42 -41 -41 -41 -41 -41
 -42 -42 -41 -41 -41 -41 -41 -41
 -42 -41 -41 -41 -41 -41 -41 -41
 -41 -41 -41 -41 -41 -41 -41 -41
 -41 -41 -41 -41 -41 -41 -41 -42
 -41 -41 -41 -41 -41 -41 -42 -42
 -41 -41 -41 -41 -41 -42 -42 -43
 -41 -41 -41 -41 -42 -42 -43 -44
 -41 -41 -41 -42 -42 -43 -44 -46
 -41 -41 -42 -42 -43 -44 -46 -47
 -41 -42 -42 -43 -44 -46 -47 -48
 -42 -42 -43 -44 -46 -47 -48 -49
 -42 -43 -44 -46 -47 -48 -49 -51
 -43 -44 -46 -47 -48 -49 -51 -53
 -44 -46 -47 -48 -49 -51 -53 -56
 -46 -47 -48 -49 -51 -53 -56 -58
 -47 -48 -49 -51 -53 -56 -58 -59
 -39 -40 -41 -42 -44 -45 -48 -49
 -40 -41 -42 -44 -45 -48 -49 -50
 -41 -42 -44 -45 -48 -49 -50 -51
 -42 -44 -45 -48 -49 -50 -51 -51
 -44 -45 -48 -49 -50 -51 -51 -51
 -45 -48 -49 -50 -51 -51 -51 -51
 -48 -49 -50 -51 -51 -51 -51 -51
 -49 -50 -51 -51 -51 -51 -51 -50
 -50 -51 -51 -51 -51 -51 -50 -51
 -51 -51 -51 -51 -51 -50 -51 -50
 -51 -51 -51 -51 -50 -51 -50 -50
 -51 -51 -51 -50 -51 -50 -50 -49
 -51 -51 -50 -51 -50 -50 -49 -49
 -51 -50 -51 -50 -50 -49 -49 -49
 -50 -51 -50 -50 -49 -49 -49 -49
 -51 -50 -50 -49 -49 -49 -49 -47
 -50 -50 -49 -49 -49 -49 -47 -46
 -50 -49 -49 -49 -49 -47 -46 -46
 -49 -49 -49 -49 -47 -46 -46 -46
 -49 -49 -49 -47 -46 -46 -46 -45
 -49 -49 -47 -46 -46 -46 -45 -45
 -49 -47 -46 -46 -46 -45 -45 -45
 -47 -46 -46 -46 -45 -45 -45 -44
 -46 -46 -46 -45 -45 -45 -44 -44
 -46 -46 -45 -45 -45 -44 -44 -44
 -46 -45 -45 -45 -44 -44 -44 -44
 -45 -45 -45 -44 -44 -44 -44 -45
 -45 -45 -44 -44 -44 -44 -45 -45
 -45 -44 -44 -44 -44 -45 -45 -45
 -44 -44 -44 -44 -45 -45 -45 -45
 -44 -44 -44 -45 -45 -45 -45 -47
 -44 -44 -45 -45 -45 -45 -47 -47
 -44 -45 -45 -45 -45 -47 -47 -48
 -45 -45 -45 -45 -47 -47 -48 -49
 -45 -45 -45 -47 -47 -48 -49 -50
 -45 -45 -47 -47 -48 -49 -50 -50
 -45 -47 -47 -48 -49 -50 -50 -52
 -47 -47 -48 -49 -50 -50 -52 -53
 -47 -48 -49 -50 -50 -52 -53 -54
 -48 -49 -50 -50 -52 -53 -54 -55
 -49 -50 -50 -52 -53 -54 -55 -56
 -50 -50 -52 -53 -54 -55 -56 -57
 -50 -52 -53 -54 -55 -56 -57 -58
 -52 -53 -54 -55 -56 -57 -58 -59
 -53 -54 -55 -56 -57 -58 -59 -61
 -54 -55 -56 -57 -58 -59 -61 -61
 -38 -40 -41 -42 -43 -46 -46 -48
 -40 -41 -42 -43 -46 -46 -48 -49
 -41 -42 -43 -46 -46 -48 -49 -49
 -42 -43 -46 -46 -48 -49 -49 -49
 -43 -46 -46 -48 -49 -49 -49 -50
 -46 -46 -48 -49 -49 -49 -50 -49
 -46 -48 -49 -49 -49 -50 -49 -49
 -48 -49 -49 -49 -50 -49 -49 -50
 -49 -49 -49 -50 -49 -49 -50 -49
 -49 -49 -50 -49 -49 -50 -49 -49
 -49 -50 -49 -49 -50 -49 -49 -47
 -50 -49 -49 -50 -49 -49 -47 -47
 -49 -49 -50 -49 -49 -47 -47 -45
 -49 -50 -49 -49 -47 -47 -45 -45
 -50 -49 -49 -47 -47 -45 -45 -44
 -49 -49 -47 -47 -45 -45 -44 -44
 -49 -47 -47 -45 -45 -44 -44 -43
 -47 -47 -45 -45 -44 -44 -43 -43
 -47 -45 -45 -44 -44 -43 -43 -42
 -45 -45 -44 -44 -43 -43 -42 -41
 -45 -44 -44 -43 -43 -42 -41 -41
 -44 -44 -43 -43 -42 -41 -41 -41
 -44 -43 -43 -42 -41 -41 -41 -41
 -43 -43 -42 -41 -41 -41 -41 -41
 -43 -42 -41 -41 -41 -41 -41 -41
 -42 -41 -41 -41 -41 -41 -41 -41
 -41 -41 -41 -41 -41 -41 -41 -42
 -41 -41 -41 -41 -41 -41 -42 -42
 -41 -41 -41 -41 -41 -42 -42 -42
 -41 -41 -41 -41 -42 -42 -42 -43
 -41 -41 -41 -42 -42 -42 -43 -45
 -41 -41 -42 -42 -42 -43 -45 -45
 -41 -42 -42 -42 -43 -45 -45 -46
 -42 -42 -42 -43 -45 -45 -46 -48
 -42 -42 -43 -45 -45 -46 -48 -49
 -42 -43 -45 -45 -46 -48 -49 -53
 -43 -45 -45 -46 -48 -49 -53 -55
 -45 -45 -46 -48 -49 -53 -55 -55
 -45 -46 -48 -49 -53 -55 -55 -57
 -46 -48 -49 -53 -55 -55 -57 -58
 -48 -49 -53 -55 -55 -57 -58 -59
 -49 -53 -55 -55 -57 -58 -59 -62
 -53 -55 -55 -57 -58 -59 -62 -63
 -55 -55 -57 -58 -59 -62 -63 -65
 -45 -46 -46 -47 -48 -48 -48 -48
 -46 -46 -47 -48 -48 -48 -48 -51
 -46 -47 -48 -48 -48 -48 -51 -51
 -47 -48 -48 -48 -48 -51 -51 -52
 -48 -48 -48 -48 -51 -51 -52 -53
 -48 -48 -48 -51 -51 -52 -53 -53
 -48 -48 -51 -51 -52 -53 -53 -51
 -48 -51 -51 -52 -53 -53 -51 -52
 -51 -51 -52 -53 -53 -51 -52 -52
 -51 -52 -53 -53 -51 -52 -52 -51
 -52 -53 -53 -51 -52 -52 -51 -50
 -53 -53 -51 -52 -52 -51 -50 -50
 -53 -51 -52 -52 -51 -50 -50 -49
 -51 -52 -52 -51 -50 -50 -49 -49
 -52 -52 -51 -50 -50 -49 -49 -48
 -52 -51 -50 -50 -49 -49 -48 -48
 -51 -50 -50 -49 -49 -48 -48 -46
 -50 -50 -49 -49 -48 -48 -46 -45
 -50 -49 -49 -48 -48 -46 -45 -45
 -49 -49 -48 -48 -46 -45 -45 -43
 -49 -48 -48 -46 -45 -45 -43 -42
 -48 -48 -46 -45 -45 -43 -42 -42
 -48 -46 -45 -45 -43 -42 -42 -41
 -46 -45 -45 -43 -42 -42 -41 -40
 -45 -45 -43 -42 -42 -41 -40 -40
 -45 -43 -42 -42 -41 -40 -40 -39
 -43 -42 -42 -41 -40 -40 -39 -39
 -42 -42 -41 -40 -40 -39 -39 -38
 -42 -41 -40 -40 -39 -39 -38 -38
 -41 -40 -40 -39 -39 -38 -38 -38
 -40 -40 -39 -39 -38 -38 -38 -38
 -40 -39 -39 -38 -38 -38 -38 -38
 -39 -39 -38 -38 -38 -38 -38 -38
 -39 -38 -38 -38 -38 -38 -38 -38
 -38 -38 -38 -38 -38 -38 -38 -38
 -38 -38 -38 -38 -38 -38 -38 -39
 -38 -38 -38 -38 -38 -38 -39 -38
 -38 -38 -38 -38 -38 -39 -38 -38
 -38 -38 -38 -38 -39 -38 -38 -39
 -38 -38 -38 -39 -38 -38 -39 -39
 -38 -38 -39 -38 -38 -39 -39 -39
 -38 -39 -38 -38 -39 -39 -39 -39
 -39 -38 -38 -39 -39 -39 -39 -41
 -38 -38 -39 -39 -39 -39 -41 -42
 -38 -39 -39 -39 -39 -41 -42 -44
 -39 -39 -39 -39 -41 -42 -44 -45
 -39 -39 -39 -41 -42 -44 -45 -45
 -39 -39 -41 -42 -44 -45 -45 -51
 -39 -41 -42 -44 -45 -45 -51 -53
 -41 -42 -44 -45 -45 -51 -53 -55
 -42 -44 -45 -45 -51 -53 -55 -56
 -44 -45 -45 -51 -53 -55 -56 -58
 -45 -45 -51 -53 -55 -56 -58 -60
 -45 -51 -53 -55 -56 -58 -60 -61
 -51 -53 -55 -56 -58 -60 -61 -63
 -53 -55 -56 -58 -60 -61 -63 -64
 -40 -41 -42 -43 -44 -48 -50 -50
 -41 -42 -43 -44 -48 -50 -50 -52
 -42 -43 -44 -48 -50 -50 -52 -53
 -43 -44 -48 -50 -50 -52 -53 -54
 -44 -48 -50 -50 -52 -53 -54 -54
 -48 -50 -50 -52 -53 -54 -54 -54
 -50 -50 -52 -53 -54 -54 -54 -53
 -50 -52 -53 -54 -54 -54 -53 -54
 -52 -53 -54 -54 -54 -53 -54 -53
 -53 -54 -54 -54 -53 -54 -53 -53
 -54 -54 -54 -53 -54 -53 -53 -53
 -54 -54 -53 -54 -53 -53 -53 -52
 -54 -53 -54 -53 -53 -53 -52 -52
 -53 -54 -53 -53 -53 -52 -52 -50
 -54 -53 -53 -53 -52 -52 -50 -49
 -53 -53 -53 -52 -52 -50 -49 -49
 -53 -53 -52 -52 -50 -49 -49 -47
 -53 -52 -52 -50 -49 -49 -47 -47
 -52 -52 -50 -49 -49 -47 -47 -46
 -52 -50 -49 -49 -47 -47 -46 -45
 -50 -49 -49 -47 -47 -46 -45 -43
 -49 -49 -47 -47 -46 -45 -43 -42
 -49 -47 -47 -46 -45 -43 -42 -42
 -47 -47 -46 -45 -43 -42 -42 -41
 -47 -46 -45 -43 -42 -42 -41 -40
 -46 -45 -43 -42 -42 -41 -40 -39
 -45 -43 -42 -42 -41 -40 -39 -39
 -43 -42 -42 -41 -40 -39 -39 -38
 -42 -42 -41 -40 -39 -39 -38 -38
 -42 -41 -40 -39 -39 -38 -38 -37
 -41 -40 -39 -39 -38 -38 -37 -36
 -40 -39 -39 -38 -38 -37 -36 -37
 -39 -39 -38 -38 -37 -36 -37 -37
 -39 -38 -38 -37 -36 -37 -37 -37
 -38 -38 -37 -36 -37 -37 -37 -37
 -38 -37 -36 -37 -37 -37 -37 -38
 -37 -36 -37 -37 -37 -37 -38 -39
 -36 -37 -37 -37 -37 -38 -39 -40
 -37 -37 -37 -37 -38 -39 -40 -41
 -37 -37 -37 -38 -39 -40 -41 -42
 -37 -37 -38 -39 -40 -41 -42 -43
 -37 -38 -39 -40 -41 -42 -43 -45
 -38 -39 -40 -41 -42 -43 -45 -46
 -39 -40 -41 -42 -43 -45 -46 -48
 -40 -41 -42 -43 -45 -46 -48 -50
 -41 -42 -43 -45 -46 -48 -50 -51
 -42 -43 -45 -46 -48 -50 -51 -53
 -43 -45 -46 -48 -50 -51 -53 -53
 -45 -46 -48 -50 -51 -53 -53 -55
 -46 -48 -50 -51 -53 -53 -55 -56
 -48 -50 -51 -53 -53 -55 -56 -57
 -50 -51 -53 -53 -55 -56 -57 -60
 -51 -53 -53 -55 -56 -57 -60 -61
 -53 -53 -55 -56 -57 -60 -61 -63
 -53 -55 -56 -57 -60 -61 -63 -63
 -55 -56 -57 -60 -61 -63 -63 -63
 -56 -57 -60 -61 -63 -63 -63 -66
 -57 -60 -61 -63 -63 -63 -66 -68
 -34 -35 -38 -39 -40 -41 -41 -42
 -35 -38 -39 -40 -41 -41 -42 -42
 -38 -39 -40 -41 -41 -42 -42 -44
 -39 -40 -41 -41 -42 -42 -44 -44
 -40 -41 -41 -42 -42 -44 -44 -45
 -41 -41 -42 -42 -44 -44 -45 -45
 -41 -42 -42 -44 -44 -45 -45 -46
 -42 -42 -44 -44 -45 -45 -46 -46
 -42 -44 -44 -45 -45 -46 -46 -45
 -44 -44 -45 -45 -46 -46 -45 -46
 -44 -45 -45 -46 -46 -45 -46 -45
 -45 -45 -46 -46 -45 -46 -45 -44
 -45 -46 -46 -45 -46 -45 -44 -44
 -46 -46 -45 -46 -45 -44 -44 -43
 -46 -45 -46 -45 -44 -44 -43 -43
 -45 -46 -45 -44 -44 -43 -43 -42
 -46 -45 -44 -44 -43 -43 -42 -40
 -45 -44 -44 -43 -43 -42 -40 -40
 -44 -44 -43 -43 -42 -40 -40 -39
 -44 -43 -43 -42 -40 -40 -39 -39
 -43 -43 -42 -40 -40 -39 -39 -38
 -43 -42 -40 -40 -39 -39 -38 -36
 -42 -40 -40 -39 -39 -38 -36 -36
 -40 -40 -39 -39 -38 -36 -36 -35
 -40 -39 -39 -38 -36 -36 -35 -35
 -39 -39 -38 -36 -36 -35 -35 -34
 -39 -38 -36 -36 -35 -35 -34 -34
 -38 -36 -36 -35 -35 -34 -34 -34
 -36 -36 -35 -35 -34 -34 -34 -32
 -36 -35 -35 -34 -34 -34 -32 -32
 -35 -35 -34 -34 -34 -32 -32 -31
 -35 -34 -34 -34 -32 -32 -31 -31
 -34 -34 -34 -32 -32 -31 -31 -31
 -34 -34 -32 -32 -31 -31 -31 -31
 -34 -32 -32 -31 -31 -31 -31 -31
 -32 -32 -31 -31 -31 -31 -31 -31
 -32 -31 -31 -31 -31 -31 -31 -30
 -31 -31 -31 -31 -31 -31 -30 -30
 -31 -31 -31 -31 -31 -30 -30 -30
 -31 -31 -31 -31 -30 -30 -30 -30
 -31 -31 -31 -30 -30 -30 -30 -31
 -31 -31 -30 -30 -30 -30 -31 -33
 -31 -30 -30 -30 -30 -31 -33 -33
 -30 -30 -30 -30 -31 -33 -33 -35
 -30 -30 -30 -31 -33 -33 -35 -36
 -30 -30 -31 -33 -33 -35 -36 -38
 -30 -31 -33 -33 -35 -36 -38 -39
 -31 -33 -33 -35 -36 -38 -39 -42
 -33 -33 -35 -36 -38 -39 -42 -43
 -33 -35 -36 -38 -39 -42 -43 -46
 -35 -36 -38 -39 -42 -43 -46 -48
 -36 -38 -39 -42 -43 -46 -48 -48
 -38 -39 -42 -43 -46 -48 -48 -53
 -39 -42 -43 -46 -48 -48 -53 -54
 -42 -43 -46 -48 -48 -53 -54 -56
 -43 -46 -48 -48 -53 -54 -56 -59
 -29 -30 -32 -33 -36 -38 -39 -40
 -30 -32 -33 -36 -38 -39 -40 -40
 -32 -33 -36 -38 -39 -40 -40 -40
 -33 -36 -38 -39 -40 -40 -40 -40
 -36 -38 -39 -40 -40 -40 -40 -41
 -38 -39 -40 -40 -40 -40 -41 -40
 -39 -40 -40 -40 -40 -41 -40 -40
 -40 -40 -40 -40 -41 -40 -40 -39
 -40 -40 -40 -41 -40 -40 -39 -39
 -40 -40 -41 -40 -40 -39 -39 -39
 -40 -41 -40 -40 -39 -39 -39 -38
 -41 -40 -40 -39 -39 -39 -38 -37
 -40 -40 -39 -39 -39 -38 -37 -36
 -40 -39 -39 -39 -38 -37 -36 -36
 -39 -39 -39 -38 -37 -36 -36 -36
 -39 -39 -38 -37 -36 -36 -36 -33
 -39 -38 -37 -36 -36 -36 -33 -33
 -38 -37 -36 -36 -36 -33 -33 -32
 -37 -36 -36 -36 -33 -33 -32 -32
 -36 -36 -36 -33 -33 -32 -32 -31
 -36 -36 -33 -33 -32 -32 -31 -30
 -36 -33 -33 -32 -32 -31 -30 -30
 -33 -33 -32 -32 -31 -30 -30 -29
 -33 -32 -32 -31 -30 -30 -29 -29
 -32 -32 -31 -30 -30 -29 -29 -29
 -32 -31 -30 -30 -29 -29 -29 -29
 -31 -30 -30 -29 -29 -29 -29 -29
 -30 -30 -29 -29 -29 -29 -29 -28
 -30 -29 -29 -29 -29 -29 -28 -28
 -29 -29 -29 -29 -29 -28 -28 -28
 -29 -29 -29 -29 -28 -28 -28 -29
 -29 -29 -29 -28 -28 -28 -29 -30
 -29 -29 -28 -28 -28 -29 -30 -31
 -29 -28 -28 -28 -29 -30 -31 -31
 -28 -28 -28 -29 -30 -31 -31 -33
 -28 -28 -29 -30 -31 -31 -33 -33
 -28 -29 -30 -31 -31 -33 -33 -35
 -29 -30 -31 -31 -33 -33 -35 -35
 -30 -31 -31 -33 -33 -35 -35 -38
 -31 -31 -33 -33 -35 -35 -38 -39
 -31 -33 -33 -35 -35 -38 -39 -41
 -33 -33 -35 -35 -38 -39 -41 -43
 -33 -35 -35 -38 -39 -41 -43 -43
 -35 -35 -38 -39 -41 -43 -43 -45
 -35 -38 -39 -41 -43 -43 -45 -46
 -38 -39 -41 -43 -43 -45 -46 -47
 -39 -41 -43 -43 -45 -46 -47 -49
 -41 -43 -43 -45 -46 -47 -49 -49
 -43 -43 -45 -46 -47 -49 -49 -51
 -43 -45 -46 -47 -49 -49 -51 -53
 -45 -46 -47 -49 -49 -51 -53 -55
 -46 -47 -49 -49 -51 -53 -55 -55
 -47 -49 -49 -51 -53 -55 -55 -57
 -62 -62 -62 -62 -61 -61 -61 -60
 -62 -62 -62 -61 -61 -61 -60 -59
 -62 -62 -61 -61 -61 -60 -59 -59
 -62 -61 -61 -61 -60 -59 -59 -58
 -61 -61 -61 -60 -59 -59 -58 -57
 -61 -61 -60 -59 -59 -58 -57 -56
 -61 -60 -59 -59 -58 -57 -56 -55
 -60 -59 -59 -58 -57 -56 -55 -53
 -59 -59 -58 -57 -56 -55 -53 -52
 -59 -58 -57 -56 -55 -53 -52 -51
 -58 -57 -56 -55 -53 -52 -51 -50
 -57 -56 -55 -53 -52 -51 -50 -48
 -56 -55 -53 -52 -51 -50 -48 -47
 -55 -53 -52 -51 -50 -48 -47 -46
 -53 -52 -51 -50 -48 -47 -46 -44
 -52 -51 -50 -48 -47 -46 -44 -43
 -51 -50 -48 -47 -46 -44 -43 -42
 -50 -48 -47 -46 -44 -43 -42 -41
 -48 -47 -46 -44 -43 -42 -41 -40
 -47 -46 -44 -43 -42 -41 -40 -40
 -46 -44 -43 -42 -41 -40 -40 -39
 -44 -43 -42 -41 -40 -40 -39 -39
 -43 -42 -41 -40 -40 -39 -39 -38
 -42 -41 -40 -40 -39 -39 -38 -37
 -41 -40 -40 -39 -39 -38 -37 -36
 -40 -40 -39 -39 -38 -37 -36 -35
 -40 -39 -39 -38 -37 -36 -35 -35
 -39 -39 -38 -37 -36 -35 -35 -34
 -39 -38 -37 -36 -35 -35 -34 -33
 -38 -37 -36 -35 -35 -34 -33 -32
 -37 -36 -35 -35 -34 -33 -32 -32
 -36 -35 -35 -34 -33 -32 -32 -31
 -35 -35 -34 -33 -32 -32 -31 -31
 -35 -34 -33 -32 -32 -31 -31 -30
 -34 -33 -32 -32 -31 -31 -30 -30
 -33 -32 -32 -31 -31 -30 -30 -30
 -32 -32 -31 -31 -30 -30 -30 -29
 -32 -31 -31 -30 -30 -30 -29 -29
 -31 -31 -30 -30 -30 -29 -29 -29
 -31 -30 -30 -30 -29 -29 -29 -29
 -30 -30 -30 -29 -29 -29 -29 -29
 -30 -30 -29 -29 -29 -29 -29 -29
 -30 -29 -29 -29 -29 -29 -29 -29
 -29 -29 -29 -29 -29 -29 -29 -65
 -29 -29 -29 -29 -29 -29 -65 -65
 -29 -29 -29 -29 -29 -65 -65 -65
 -29 -29 -29 -29 -65 -65 -65 -65
 -29 -29 -29 -65 -65 -65 -65 -64
 -29 -29 -65 -65 -65 -65 -64 -63
 -29 -65 -65 -65 -65 -64 -63 -62
 -65 -65 -65 -65 -64 -63 -62 -62
 -65 -65 -65 -64 -63 -62 -62 -60
 -65 -65 -64 -63 -62 -62 -60 -59
 -65 -64 -63 -62 -62 -60 -59 -59
 -64 -63 -62 -62 -60 -59 -59 -57
 -63 -62 -62 -60 -59 -59 -57 -56
 -62 -62 -60 -59 -59 -57 -56 -55
 -62 -60 -59 -59 -57 -56 -55 -54
 -60 -59 -59 -57 -56 -55 -54 -53
 -59 -59 -57 -56 -55 -54 -53 -52
 -59 -57 -56 -55 -54 -53 -52 -51
 -57 -56 -55 -54 -53 -52 -51 -50
 -56 -55 -54 -53 -52 -51 -50 -49
 -55 -54 -53 -52 -51 -50 -49 -47
 -54 -53 -52 -51 -50 -49 -47 -46
 -53 -52 -51 -50 -49 -47 -46 -45
 -52 -51 -50 -49 -47 -46 -45 -43
 -51 -50 -49 -47 -46 -45 -43 -42
 -50 -49 -47 -46 -45 -43 -42 -41
 -49 -47 -46 -45 -43 -42 -41 -39
 -47 -46 -45 -43 -42 -41 -39 -38
 -46 -45 -43 -42 -41 -39 -38 -37
 -45 -43 -42 -41 -39 -38 -37 -36
 -43 -42 -41 -39 -38 -37 -36 -35
 -42 -41 -39 -38 -37 -36 -35 -35
 -41 -39 -38 -37 -36 -35 -35 -35
 -39 -38 -37 -36 -35 -35 -35 -35
 -38 -37 -36 -35 -35 -35 -35 -35
 -37 -36 -35 -35 -35 -35 -35 -34
 -36 -35 -35 -35 -35 -35 -34 -34
 -35 -35 -35 -35 -35 -34 -34 -34
 -35 -35 -35 -35 -34 -34 -34 -33
 -35 -35 -35 -34 -34 -34 -33 -33
 -35 -35 -34 -34 -34 -33 -33 -33
 -35 -34 -34 -34 -33 -33 -33 -33
 -34 -34 -34 -33 -33 -33 -33 -33
 -34 -34 -33 -33 -33 -33 -33 -33
 -34 -33 -33 -33 -33 -33 -33 -33
 -33 -33 -33 -33 -33 -33 -33 -33
 -33 -33 -33 -33 -33 -33 -33 -34
 -33 -33 -33 -33 -33 -33 -34 -34
 -33 -33 -33 -33 -33 -34 -34 -34
 -33 -33 -33 -33 -34 -34 -34 -34
 -33 -33 -33 -34 -34 -34 -34 -35
 -33 -33 -34 -34 -34 -34 -35 -35
 -33 -34 -34 -34 -34 -35 -35 -35
 -60 -60 -59 -58 -57 -57 -56 -55
 -60 -59 -58 -57 -57 -56 -55 -54
 -59 -58 -57 -57 -56 -55 -54 -53
 -58 -57 -57 -56 -55 -54 -53 -52
 -57 -57 -56 -55 -54 -53 -52 -51
 -57 -56 -55 -54 -53 -52 -51 -50
 -56 -55 -54 -53 -52 -51 -50 -48
 -55 -54 -53 -52 -51 -50 -48 -47
 -54 -53 -52 -51 -50 -48 -47 -46
 -53 -52 -51 -50 -48 -47 -46 -44
 -52 -51 -50 -48 -47 -46 -44 -43
 -51 -50 -48 -47 -46 -44 -43 -42
 -50 -48 -47 -46 -44 -43 -42 -40
 -48 -47 -46 -44 -43 -42 -40 -39
 -47 -46 -44 -43 -42 -40 -39 -38
 -46 -44 -43 -42 -40 -39 -38 -36
 -44 -43 -42 -40 -39 -38 -36 -35
 -43 -42 -40 -39 -38 -36 -35 -34
 -42 -40 -39 -38 -36 -35 -34 -33
 -40 -39 -38 -36 -35 -34 -33 -32
 -39 -38 -36 -35 -34 -33 -32 -31
 -38 -36 -35 -34 -33 -32 -31 -30
 -36 -35 -34 -33 -32 -31 -30 -30
 -35 -34 -33 -32 -31 -30 -30 -30
 -34 -33 -32 -31 -30 -30 -30 -29
 -33 -32 -31 -30 -30 -30 -29 -28
 -32 -31 -30 -30 -30 -29 -28 -28
 -31 -30 -30 -30 -29 -28 -28 -27
 -30 -30 -30 -29 -28 -28 -27 -27
 -30 -30 -29 -28 -28 -27 -27 -27
 -30 -29 -28 -28 -27 -27 -27 -27
 -29 -28 -28 -27 -27 -27 -27 -26
 -28 -28 -27 -27 -27 -27 -26 -26
 -28 -27 -27 -27 -27 -26 -26 -26
 -27 -27 -27 -27 -26 -26 -26 -26
 -27 -27 -27 -26 -26 -26 -26 -27
 -27 -27 -26 -26 -26 -26 -27 -27
 -27 -26 -26 -26 -26 -27 -27 -27
 -26 -26 -26 -26 -27 -27 -27 -27
 -26 -26 -26 -27 -27 -27 -27 -65
 -26 -26 -27 -27 -27 -27 -65 -63
 -26 -27 -27 -27 -27 -65 -63 -62
 -27 -27 -27 -27 -65 -63 -62 -61
 -27 -27 -27 -65 -63 -62 -61 -60
 -27 -27 -65 -63 -62 -61 -60 -59
 -27 -65 -63 -62 -61 -60 -59 -58
 -65 -63 -62 -61 -60 -59 -58 -56
 -63 -62 -61 -60 -59 -58 -56 -55
 -62 -61 -60 -59 -58 -56 -55 -54
 -61 -60 -59 -58 -56 -55 -54 -52
 -60 -59 -58 -56 -55 -54 -52 -51
 -59 -58 -56 -55 -54 -52 -51 -50
 -58 -56 -55 -54 -52 -51 -50 -49
 -56 -55 -54 -52 -51 -50 -49 -47
 -55 -54 -52 -51 -50 -49 -47 -46
 -54 -52 -51 -50 -49 -47 -46 -44
 -52 -51 -50 -49 -47 -46 -44 -43
 -51 -50 -49 -47 -46 -44 -43 -41
 -50 -49 -47 -46 -44 -43 -41 -40
 -49 -47 -46 -44 -43 -41 -40 -38
 -47 -46 -44 -43 -41 -40 -38 -37
 -46 -44 -43 -41 -40 -38 -37 -35
 -44 -43 -41 -40 -38 -37 -35 -34
 -43 -41 -40 -38 -37 -35 -34 -33
 -41 -40 -38 -37 -35 -34 -33 -31
 -40 -38 -37 -35 -34 -33 -31 -30
 -38 -37 -35 -34 -33 -31 -30 -29
 -37 -35 -34 -33 -31 -30 -29 -27
 -35 -34 -33 -31 -30 -29 -27 -26
 -34 -33 -31 -30 -29 -27 -26 -26
 -33 -31 -30 -29 -27 -26 -26 -25
 -31 -30 -29 -27 -26 -26 -25 -25
 -30 -29 -27 -26 -26 -25 -25 -24
 -29 -27 -26 -26 -25 -25 -24 -24
 -27 -26 -26 -25 -25 -24 -24 -23
 -26 -26 -25 -25 -24 -24 -23 -22
 -26 -25 -25 -24 -24 -23 -22 -22
 -25 -25 -24 -24 -23 -22 -22 -22
 -25 -24 -24 -23 -22 -22 -22 -22
 -24 -24 -23 -22 -22 -22 -22 -22
 -24 -23 -22 -22 -22 -22 -22 -22
 -23 -22 -22 -22 -22 -22 -22 -22
 -22 -22 -22 -22 -22 -22 -22 -22
 -22 -22 -22 -22 -22 -22 -22 -22
 -22 -22 -22 -22 -22 -22 -22 -22
 -22 -22 -22 -22 -22 -22 -22 -22
 -65 -64 -63 -62 -61 -60 -59 -57
 -64 -63 -62 -61 -60 -59 -57 -56
 -63 -62 -61 -60 -59 -57 -56 -55
 -62 -61 -60 -59 -57 -56 -55 -54
 -61 -60 -59 -57 -56 -55 -54 -52
 -60 -59 -57 -56 -55 -54 -52 -51
 -59 -57 -56 -55 -54 -52 -51 -50
 -57 -56 -55 -54 -52 -51 -50 -49
 -56 -55 -54 -52 -51 -50 -49 -48
 -55 -54 -52 -51 -50 -49 -48 -46
 -54 -52 -51 -50 -49 -48 -46 -45
 -52 -51 -50 -49 -48 -46 -45 -44
 -51 -50 -49 -48 -46 -45 -44 -42
 -50 -49 -48 -46 -45 -44 -42 -41
 -49 -48 -46 -45 -44 -42 -41 -40
 -48 -46 -45 -44 -42 -41 -40 -39
 -46 -45 -44 -42 -41 -40 -39 -38
 -45 -44 -42 -41 -40 -39 -38 -37
 -44 -42 -41 -40 -39 -38 -37 -35
 -42 -41 -40 -39 -38 -37 -35 -34
 -41 -40 -39 -38 -37 -35 -34 -33
 -40 -39 -38 -37 -35 -34 -33 -32
 -39 -38 -37 -35 -34 -33 -32 -31
 -38 -37 -35 -34 -33 -32 -31 -30
 -37 -35 -34 -33 -32 -31 -30 -30
 -35 -34 -33 -32 -31 -30 -30 -29
 -34 -33 -32 -31 -30 -30 -29 -29
 -33 -32 -31 -30 -30 -29 -29 -29
 -32 -31 -30 -30 -29 -29 -29 -29
 -31 -30 -30 -29 -29 -29 -29 -29
 -30 -30 -29 -29 -29 -29 -29 -29
 -30 -29 -29 -29 -29 -29 -29 -28
 -29 -29 -29 -29 -29 -29 -28 -28
 -29 -29 -29 -29 -29 -28 -28 -28
 -29 -29 -29 -29 -28 -28 -28 -28
 -29 -29 -29 -28 -28 -28 -28 -28
 -29 -29 -28 -28 -28 -28 -28 -28
 -29 -28 -28 -28 -28 -28 -28 -28
 -28 -28 -28 -28 -28 -28 -28 -28
 -28 -28 -28 -28 -28 -28 -28 -58
 -28 -28 -28 -28 -28 -28 -58 -58
 -28 -28 -28 -28 -28 -58 -58 -57
 -28 -28 -28 -28 -58 -58 -57 -57
 -28 -28 -28 -58 -58 -57 -57 -56
 -28 -28 -58 -58 -57 -57 -56 -56
 -28 -58 -58 -57 -57 -56 -56 -55
 -58 -58 -57 -57 -56 -56 -55 -54
 -58 -57 -57 -56 -56 -55 -54 -53
 -57 -57 -56 -56 -55 -54 -53 -52
 -57 -56 -56 -55 -54 -53 -52 -50
 -56 -56 -55 -54 -53 -52 -50 -49
 -56 -55 -54 -53 -52 -50 -49 -48
 -55 -54 -53 -52 -50 -49 -48 -47
 -54 -53 -52 -50 -49 -48 -47 -46
 -53 -52 -50 -49 -48 -47 -46 -44
 -52 -50 -49 -48 -47 -46 -44 -43
 -50 -49 -48 -47 -46 -44 -43 -42
 -49 -48 -47 -46 -44 -43 -42 -40
 -48 -47 -46 -44 -43 -42 -40 -39
 -47 -46 -44 -43 -42 -40 -39 -38
 -46 -44 -43 -42 -40 -39 -38 -37
 -44 -43 -42 -40 -39 -38 -37 -36
 -43 -42 -40 -39 -38 -37 -36 -34
 -42 -40 -39 -38 -37 -36 -34 -33
 -40 -39 -38 -37 -36 -34 -33 -32
 -39 -38 -37 -36 -34 -33 -32 -31
 -38 -37 -36 -34 -33 -32 -31 -29
 -37 -36 -34 -33 -32 -31 -29 -28
 -36 -34 -33 -32 -31 -29 -28 -28
 -34 -33 -32 -31 -29 -28 -28 -27
 -33 -32 -31 -29 -28 -28 -27 -28
 -32 -31 -29 -28 -28 -27 -28 -28
 -31 -29 -28 -28 -27 -28 -28 -28
 -29 -28 -28 -27 -28 -28 -28 -28
 -28 -28 -27 -28 -28 -28 -28 -28
 -28 -27 -28 -28 -28 -28 -28 -27
 -27 -28 -28 -28 -28 -28 -27 -27
 -28 -28 -28 -28 -28 -27 -27 -27
 -28 -28 -28 -28 -27 -27 -27 -27
 -28 -28 -28 -27 -27 -27 -27 -27
 -28 -28 -27 -27 -27 -27 -27 -27
 -28 -27 -27 -27 -27 -27 -27 -27
 -27 -27 -27 -27 -27 -27 -27 -27
 -27 -27 -27 -27 -27 -27 -27 -27
 -27 -27 -27 -27 -27 -27 -27 -27
 -27 -27 -27 -27 -27 -27 -27 -27
 -27 -27 -27 -27 -27 -27 -27 -27
 -27 -27 -27 -27 -27 -27 -27 -28
 -27 -27 -27 -27 -27 -27 -28 -28
 -64 -63 -62 -61 -60 -58 -57 -56
 -63 -62 -61 -60 -58 -57 -56 -55
 -62 -61 -60 -58 -57 -56 -55 -53
 -61 -60 -58 -57 -56 -55 -53 -52
 -60 -58 -57 -56 -55 -53 -52 -51
 -58 -57 -56 -55 -53 -52 -51 -49
 -57 -56 -55 -53 -52 -51 -49 -48
 -56 -55 -53 -52 -51 -49 -48 -47
 -55 -53 -52 -51 -49 -48 -47 -45
 -53 -52 -51 -49 -48 -47 -45 -43
 -52 -51 -49 -48 -47 -45 -43 -42
 -51 -49 -48 -47 -45 -43 -42 -41
 -49 -48 -47 -45 -43 -42 -41 -39
 -48 -47 -45 -43 -42 -41 -39 -38
 -47 -45 -43 -42 -41 -39 -38 -37
 -45 -43 -42 -41 -39 -38 -37 -36
 -43 -42 -41 -39 -38 -37 -36 -35
 -42 -41 -39 -38 -37 -36 -35 -33
 -41 -39 -38 -37 -36 -35 -33 -32
 -39 -38 -37 -36 -35 -33 -32 -31
 -38 -37 -36 -35 -33 -32 -31 -31
 -37 -36 -35 -33 -32 -31 -31 -30
 -36 -35 -33 -32 -31 -31 -30 -30
 -35 -33 -32 -31 -31 -30 -30 -29
 -33 -32 -31 -31 -30 -30 -29 -29
 -32 -31 -31 -30 -30 -29 -29 -28
 -31 -31 -30 -30 -29 -29 -28 -27
 -31 -30 -30 -29 -29 -28 -27 -27
 -30 -30 -29 -29 -28 -27 -27 -26
 -30 -29 -29 -28 -27 -27 -26 -26
 -29 -29 -28 -27 -27 -26 -26 -25
 -29 -28 -27 -27 -26 -26 -25 -25
 -28 -27 -27 -26 -26 -25 -25 -25
 -27 -27 -26 -26 -25 -25 -25 -24
 -27 -26 -26 -25 -25 -25 -24 -24
 -26 -26 -25 -25 -25 -24 -24 -24
 -26 -25 -25 -25 -24 -24 -24 -24
 -25 -25 -25 -24 -24 -24 -24 -24
 -25 -25 -24 -24 -24 -24 -24 -24
 -25 -24 -24 -24 -24 -24 -24 -24
 -24 -24 -24 -24 -24 -24 -24 -24
 -24 -24 -24 -24 -24 -24 -24 -24
 -24 -24 -24 -24 -24 -24 -24 -59
 -24 -24 -24 -24 -24 -24 -59 -58
 -24 -24 -24 -24 -24 -59 -58 -57
 -24 -24 -24 -24 -59 -58 -57 -56
 -24 -24 -24 -59 -58 -57 -56 -55
 -24 -24 -59 -58 -57 -56 -55 -54
 -24 -59 -58 -57 -56 -55 -54 -53
 -59 -58 -57 -56 -55 -54 -53 -51
 -58 -57 -56 -55 -54 -53 -51 -50
 -57 -56 -55 -54 -53 -51 -50 -49
 -56 -55 -54 -53 -51 -50 -49 -48
 -55 -54 -53 -51 -50 -49 -48 -47
 -54 -53 -51 -50 -49 -48 -47 -45
 -53 -51 -50 -49 -48 -47 -45 -44
 -51 -50 -49 -48 -47 -45 -44 -43
 -50 -49 -48 -47 -45 -44 -43 -42
 -49 -48 -47 -45 -44 -43 -42 -40
 -48 -47 -45 -44 -43 -42 -40 -39
 -47 -45 -44 -43 -42 -40 -39 -38
 -45 -44 -43 -42 -40 -39 -38 -37
 -44 -43 -42 -40 -39 -38 -37 -35
 -43 -42 -40 -39 -38 -37 -35 -33
 -42 -40 -39 -38 -37 -35 -33 -32
 -40 -39 -38 -37 -35 -33 -32 -31
 -39 -38 -37 -35 -33 -32 -31 -30
 -38 -37 -35 -33 -32 -31 -30 -28
 -37 -35 -33 -32 -31 -30 -28 -27
 -35 -33 -32 -31 -30 -28 -27 -26
 -33 -32 -31 -30 -28 -27 -26 -25
 -32 -31 -30 -28 -27 -26 -25 -24
 -31 -30 -28 -27 -26 -25 -24 -23
 -30 -28 -27 -26 -25 -24 -23 -23
 -28 -27 -26 -25 -24 -23 -23 -23
 -27 -26 -25 -24 -23 -23 -23 -24
 -26 -25 -24 -23 -23 -23 -24 -24
 -25 -24 -23 -23 -23 -24 -24 -24
 -24 -23 -23 -23 -24 -24 -24 -24
 -23 -23 -23 -24 -24 -24 -24 -24
 -23 -23 -24 -24 -24 -24 -24 -25
 -23 -24 -24 -24 -24 -24 -25 -25
 -24 -24 -24 -24 -24 -25 -25 -25
 -24 -24 -24 -24 -25 -25 -25 -26
 -24 -24 -24 -25 -25 -25 -26 -26
 -68 -67 -67 -66 -65 -63 -62 -61
 -67 -67 -66 -65 -63 -62 -61 -59
 -67 -66 -65 -63 -62 -61 -59 -57
 -66 -65 -63 -62 -61 -59 -57 -56
 -65 -63 -62 -61 -59 -57 -56 -54
 -63 -62 -61 -59 -57 -56 -54 -52
 -62 -61 -59 -57 -56 -54 -52 -50
 -61 -59 -57 -56 -54 -52 -50 -49
 -59 -57 -56 -54 -52 -50 -49 -47
 -57 -56 -54 -52 -50 -49 -47 -45
 -56 -54 -52 -50 -49 -47 -45 -44
 -54 -52 -50 -49 -47 -45 -44 -42
 -52 -50 -49 -47 -45 -44 -42 -41
 -50 -49 -47 -45 -44 -42 -41 -39
 -49 -47 -45 -44 -42 -41 -39 -37
 -47 -45 -44 -42 -41 -39 -37 -35
 -45 -44 -42 -41 -39 -37 -35 -34
 -44 -42 -41 -39 -37 -35 -34 -32
 -42 -41 -39 -37 -35 -34 -32 -31
 -41 -39 -37 -35 -34 -32 -31 -29
 -39 -37 -35 -34 -32 -31 -29 -28
 -37 -35 -34 -32 -31 -29 -28 -27
 -35 -34 -32 -31 -29 -28 -27 -27
 -34 -32 -31 -29 -28 -27 -27 -27
 -32 -31 -29 -28 -27 -27 -27 -26
 -31 -29 -28 -27 -27 -27 -26 -26
 -29 -28 -27 -27 -27 -26 -26 -25
 -28 -27 -27 -27 -26 -26 -25 -24
 -27 -27 -27 -26 -26 -25 -24 -24
 -27 -27 -26 -26 -25 -24 -24 -24
 -27 -26 -26 -25 -24 -24 -24 -23
 -26 -26 -25 -24 -24 -24 -23 -23
 -26 -25 -24 -24 -24 -23 -23 -22
 -25 -24 -24 -24 -23 -23 -22 -23
 -24 -24 -24 -23 -23 -22 -23 -23
 -24 -24 -23 -23 -22 -23 -23 -24
 -24 -23 -23 -22 -23 -23 -24 -24
 -23 -23 -22 -23 -23 -24 -24 -24
 -23 -22 -23 -23 -24 -24 -24 -25
 -22 -23 -23 -24 -24 -24 -25 -61
 -23 -23 -24 -24 -24 -25 -61 -60
 -23 -24 -24 -24 -25 -61 -60 -59
 -24 -24 -24 -25 -61 -60 -59 -58
 -24 -24 -25 -61 -60 -59 -58 -56
 -24 -25 -61 -60 -59 -58 -56 -55
 -25 -61 -60 -59 -58 -56 -55 -54
 -61 -60 -59 -58 -56 -55 -54 -52
 -60 -59 -58 -56 -55 -54 -52 -51
 -59 -58 -56 -55 -54 -52 -51 -50
 -58 -56 -55 -54 -52 -51 -50 -48
 -56 -55 -54 -52 -51 -50 -48 -47
 -55 -54 -52 -51 -50 -48 -47 -46
 -54 -52 -51 -50 -48 -47 -46 -45
 -52 -51 -50 -48 -47 -46 -45 -43
 -51 -50 -48 -47 -46 -45 -43 -42
 -50 -48 -47 -46 -45 -43 -42 -41
 -48 -47 -46 -45 -43 -42 -41 -39
 -47 -46 -45 -43 -42 -41 -39 -38
 -46 -45 -43 -42 -41 -39 -38 -36
 -45 -43 -42 -41 -39 -38 -36 -35
 -43 -42 -41 -39 -38 -36 -35 -34
 -42 -41 -39 -38 -36 -35 -34 -33
 -41 -39 -38 -36 -35 -34 -33 -32
 -39 -38 -36 -35 -34 -33 -32 -31
 -38 -36 -35 -34 -33 -32 -31 -30
 -36 -35 -34 -33 -32 -31 -30 -29
 -35 -34 -33 -32 -31 -30 -29 -28
 -34 -33 -32 -31 -30 -29 -28 -27
 -33 -32 -31 -30 -29 -28 -27 -26
 -32 -31 -30 -29 -28 -27 -26 -26
 -31 -30 -29 -28 -27 -26 -26 -27
 -30 -29 -28 -27 -26 -26 -27 -28
 -29 -28 -27 -26 -26 -27 -28 -28
 -28 -27 -26 -26 -27 -28 -28 -28
 -27 -26 -26 -27 -28 -28 -28 -28
 -26 -26 -27 -28 -28 -28 -28 -28
 -26 -27 -28 -28 -28 -28 -28 -29
 -27 -28 -28 -28 -28 -28 -29 -29
 -28 -28 -28 -28 -28 -29 -29 -29
 -28 -28 -28 -28 -29 -29 -29 -29
 -28 -28 -28 -29 -29 -29 -29 -29
 -28 -28 -29 -29 -29 -29 -29 -29
 -28 -29 -29 -29 -29 -29 -29 -30
 -29 -29 -29 -29 -29 -29 -30 -30
 -29 -29 -29 -29 -29 -30 -30 -30
 -29 -29 -29 -29 -30 -30 -30 -30
 -29 -29 -29 -30 -30 -30 -30 -30
 -62 -61 -60 -58 -57 -56 -55 -53
 -61 -60 -58 -57 -56 -55 -53 -52
 -60 -58 -57 -56 -55 -53 -52 -51
 -58 -57 -56 -55 -53 -52 -51 -49
 -57 -56 -55 -53 -52 -51 -49 -48
 -56 -55 -53 -52 -51 -49 -48 -46
 -55 -53 -52 -51 -49 -48 -46 -45
 -53 -52 -51 -49 -48 -46 -45 -43
 -52 -51 -49 -48 -46 -45 -43 -42
 -51 -49 -48 -46 -45 -43 -42 -40
 -49 -48 -46 -45 -43 -42 -40 -39
 -48 -46 -45 -43 -42 -40 -39 -37
 -46 -45 -43 -42 -40 -39 -37 -36
 -45 -43 -42 -40 -39 -37 -36 -34
 -43 -42 -40 -39 -37 -36 -34 -33
 -42 -40 -39 -37 -36 -34 -33 -32
 -40 -39 -37 -36 -34 -33 -32 -30
 -39 -37 -36 -34 -33 -32 -30 -29
 -37 -36 -34 -33 -32 -30 -29 -28
 -36 -34 -33 -32 -30 -29 -28 -27
 -34 -33 -32 -30 -29 -28 -27 -26
 -33 -32 -30 -29 -28 -27 -26 -26
 -32 -30 -29 -28 -27 -26 -26 -26
 -30 -29 -28 -27 -26 -26 -26 -25
 -29 -28 -27 -26 -26 -26 -25 -25
 -28 -27 -26 -26 -26 -25 -25 -24
 -27 -26 -26 -26 -25 -25 -24 -24
 -26 -26 -26 -25 -25 -24 -24 -24
 -26 -26 -25 -25 -24 -24 -24 -24
 -26 -25 -25 -24 -24 -24 -24 -23
 -25 -25 -24 -24 -24 -24 -23 -23
 -25 -24 -24 -24 -24 -23 -23 -23
 -24 -24 -24 -24 -23 -23 -23 -24
 -24 -24 -24 -23 -23 -23 -24 -24
 -24 -24 -23 -23 -23 -24 -24 -24
 -24 -23 -23 -23 -24 -24 -24 -25
 -23 -23 -23 -24 -24 -24 -25 -25
 -23 -23 -24 -24 -24 -25 -25 -25
 -23 -24 -24 -24 -25 -25 -25 -58
 -24 -24 -24 -25 -25 -25 -58 -57
 -24 -24 -25 -25 -25 -58 -57 -56
 -24 -25 -25 -25 -58 -57 -56 -55
 -25 -25 -25 -58 -57 -56 -55 -53
 -25 -25 -58 -57 -56 -55 -53 -52
 -25 -58 -57 -56 -55 -53 -52 -51
 -58 -57 -56 -55 -53 -52 -51 -50
 -57 -56 -55 -53 -52 -51 -50 -48
 -56 -55 -53 -52 -51 -50 -48 -47
 -55 -53 -52 -51 -50 -48 -47 -46
 -53 -52 -51 -50 -48 -47 -46 -45
 -52 -51 -50 -48 -47 -46 -45 -43
 -51 -50 -48 -47 -46 -45 -43 -42
 -50 -48 -47 -46 -45 -43 -42 -41
 -48 -47 -46 -45 -43 -42 -41 -40
 -47 -46 -45 -43 -42 -41 -40 -38
 -46 -45 -43 -42 -41 -40 -38 -37
 -45 -43 -42 -41 -40 -38 -37 -35
 -43 -42 -41 -40 -38 -37 -35 -34
 -42 -41 -40 -38 -37 -35 -34 -33
 -41 -40 -38 -37 -35 -34 -33 -32
 -40 -38 -37 -35 -34 -33 -32 -30
 -38 -37 -35 -34 -33 -32 -30 -29
 -37 -35 -34 -33 -32 -30 -29 -28
 -35 -34 -33 -32 -30 -29 -28 -27
 -34 -33 -32 -30 -29 -28 -27 -26
 -33 -32 -30 -29 -28 -27 -26 -26
 -32 -30 -29 -28 -27 -26 -26 -26
 -30 -29 -28 -27 -26 -26 -26 -26
 -29 -28 -27 -26 -26 -26 -26 -26
 -28 -27 -26 -26 -26 -26 -26 -26
 -27 -26 -26 -26 -26 -26 -26 -26
 -26 -26 -26 -26 -26 -26 -26 -26
 -26 -26 -26 -26 -26 -26 -26 -26
 -26 -26 -26 -26 -26 -26 -26 -26
 -26 -26 -26 -26 -26 -26 -26 -27
 -26 -26 -26 -26 -26 -26 -27 -27
 -26 -26 -26 -26 -26 -27 -27 -27
 -26 -26 -26 -26 -27 -27 -27 -27
 -26 -26 -26 -27 -27 -27 -27 -27
 -26 -26 -27 -27 -27 -27 -27 -27
 -26 -27 -27 -27 -27 -27 -27 -28
 -27 -27 -27 -27 -27 -27 -28 -28
 -63 -62 -61 -60 -58 -57 -56 -54
 -62 -61 -60 -58 -57 -56 -54 -53
 -61 -60 -58 -57 -56 -54 -53 -51
 -60 -58 -57 -56 -54 -53 -51 -50
 -58 -57 -56 -54 -53 -51 -50 -48
 -57 -56 -54 -53 -51 -50 -48 -47
 -56 -54 -53 -51 -50 -48 -47 -45
 -54 -53 -51 -50 -48 -47 -45 -44
 -53 -51 -50 -48 -47 -45 -44 -42
 -51 -50 -48 -47 -45 -44 -42 -41
 -50 -48 -47 -45 -44 -42 -41 -39
 -48 -47 -45 -44 -42 -41 -39 -38
 -47 -45 -44 -42 -41 -39 -38 -36
 -45 -44 -42 -41 -39 -38 -36 -35
 -44 -42 -41 -39 -38 -36 -35 -33
 -42 -41 -39 -38 -36 -35 -33 -33
 -41 -39 -38 -36 -35 -33 -33 -32
 -39 -38 -36 -35 -33 -33 -32 -31
 -38 -36 -35 -33 -33 -32 -31 -30
 -36 -35 -33 -33 -32 -31 -30 -29
 -35 -33 -33 -32 -31 -30 -29 -28
 -33 -33 -32 -31 -30 -29 -28 -27
 -33 -32 -31 -30 -29 -28 -27 -27
 -32 -31 -30 -29 -28 -27 -27 -26
 -31 -30 -29 -28 -27 -27 -26 -25
 -30 -29 -28 -27 -27 -26 -25 -25
 -29 -28 -27 -27 -26 -25 -25 -24
 -28 -27 -27 -26 -25 -25 -24 -24
 -27 -27 -26 -25 -25 -24 -24 -24
 -27 -26 -25 -25 -24 -24 -24 -24
 -26 -25 -25 -24 -24 -24 -24 -23
 -25 -25 -24 -24 -24 -24 -23 -23
 -25 -24 -24 -24 -24 -23 -23 -23
 -24 -24 -24 -24 -23 -23 -23 -23
 -24 -24 -24 -23 -23 -23 -23 -23
 -24 -24 -23 -23 -23 -23 -23 -23
 -24 -23 -23 -23 -23 -23 -23 -64
 -23 -23 -23 -23 -23 -23 -64 -63
 -23 -23 -23 -23 -23 -64 -63 -63
 -23 -23 -23 -23 -64 -63 -63 -62
 -23 -23 -23 -64 -63 -63 -62 -61
 -23 -23 -64 -63 -63 -62 -61 -59
 -23 -64 -63 -63 -62 -61 -59 -58
 -64 -63 -63 -62 -61 -59 -58 -57
 -63 -63 -62 -61 -59 -58 -57 -55
 -63 -62 -61 -59 -58 -57 -55 -54
 -62 -61 -59 -58 -57 -55 -54 -53
 -61 -59 -58 -57 -55 -54 -53 -51
 -59 -58 -57 -55 -54 -53 -51 -50
 -58 -57 -55 -54 -53 -51 -50 -49
 -57 -55 -54 -53 -51 -50 -49 -47
 -55 -54 -53 -51 -50 -49 -47 -46
 -54 -53 -51 -50 -49 -47 -46 -45
 -53 -51 -50 -49 -47 -46 -45 -43
 -51 -50 -49 -47 -46 -45 -43 -42
 -50 -49 -47 -46 -45 -43 -42 -40
 -49 -47 -46 -45 -43 -42 -40 -39
 -47 -46 -45 -43 -42 -40 -39 -38
 -46 -45 -43 -42 -40 -39 -38 -36
 -45 -43 -42 -40 -39 -38 -36 -35
 -43 -42 -40 -39 -38 -36 -35 -34
 -42 -40 -39 -38 -36 -35 -34 -33
 -40 -39 -38 -36 -35 -34 -33 -32
 -39 -38 -36 -35 -34 -33 -32 -31
 -38 -36 -35 -34 -33 -32 -31 -29
 -36 -35 -34 -33 -32 -31 -29 -28
 -35 -34 -33 -32 -31 -29 -28 -28
 -34 -33 -32 -31 -29 -28 -28 -27
 -33 -32 -31 -29 -28 -28 -27 -26
 -32 -31 -29 -28 -28 -27 -26 -26
 -31 -29 -28 -28 -27 -26 -26 -27
 -29 -28 -28 -27 -26 -26 -27 -27
 -28 -28 -27 -26 -26 -27 -27 -28
 -28 -27 -26 -26 -27 -27 -28 -28
 -27 -26 -26 -27 -27 -28 -28 -28
 -26 -26 -27 -27 -28 -28 -28 -28
 -26 -27 -27 -28 -28 -28 -28 -29
 -27 -27 -28 -28 -28 -28 -29 -29
 -27 -28 -28 -28 -28 -29 -29 -29
 -28 -28 -28 -28 -29 -29 -29 -29
 -28 -28 -28 -29 -29 -29 -29 -30
 -28 -28 -29 -29 -29 -29 -30 -30
 -28 -29 -29 -29 -29 -30 -30 -30
 -64 -63 -62 -61 -60 -58 -57 -56
 -63 -62 -61 -60 -58 -57 -56 -54
 -62 -61 -60 -58 -57 -56 -54 -53
 -61 -60 -58 -57 -56 -54 -53 -51
 -60 -58 -57 -56 -54 -53 -51 -49
 -58 -57 -56 -54 -53 -51 -49 -48
 -57 -56 -54 -53 -51 -49 -48 -46
 -56 -54 -53 -51 -49 -48 -46 -45
 -54 -53 -51 -49 -48 -46 -45 -43
 -53 -51 -49 -48 -46 -45 -43 -41
 -51 -49 -48 -46 -45 -43 -41 -40
 -49 -48 -46 -45 -43 -41 -40 -38
 -48 -46 -45 -43 -41 -40 -38 -36
 -46 -45 -43 -41 -40 -38 -36 -34
 -45 -43 -41 -40 -38 -36 -34 -33
 -43 -41 -40 -38 -36 -34 -33 -31
 -41 -40 -38 -36 -34 -33 -31 -29
 -40 -38 -36 -34 -33 -31 -29 -28
 -38 -36 -34 -33 -31 -29 -28 -26
 -36 -34 -33 -31 -29 -28 -26 -25
 -34 -33 -31 -29 -28 -26 -25 -24
 -33 -31 -29 -28 -26 -25 -24 -23
 -31 -29 -28 -26 -25 -24 -23 -21
 -29 -28 -26 -25 -24 -23 -21 -21
 -28 -26 -25 -24 -23 -21 -21 -20
 -26 -25 -24 -23 -21 -21 -20 -20
 -25 -24 -23 -21 -21 -20 -20 -19
 -24 -23 -21 -21 -20 -20 -19 -19
 -23 -21 -21 -20 -20 -19 -19 -19
 -21 -21 -20 -20 -19 -19 -19 -18
 -21 -20 -20 -19 -19 -19 -18 -18
 -20 -20 -19 -19 -19 -18 -18 -18
 -20 -19 -19 -19 -18 -18 -18 -18
 -19 -19 -19 -18 -18 -18 -18 -18
 -19 -19 -18 -18 -18 -18 -18 -18
 -19 -18 -18 -18 -18 -18 -18 -18
 -18 -18 -18 -18 -18 -18 -18 -18
 -18 -18 -18 -18 -18 -18 -18 -18
 -18 -18 -18 -18 -18 -18 -18 -18
 -18 -18 -18 -18 -18 -18 -18 -18
 -18 -18 -18 -18 -18 -18 -18 -63
 -18 -18 -18 -18 -18 -18 -63 -62
 -18 -18 -18 -18 -18 -63 -62 -61
 -18 -18 -18 -18 -63 -62 -61 -60
 -18 -18 -18 -63 -62 -61 -60 -59
 -18 -18 -63 -62 -61 -60 -59 -57
 -18 -63 -62 -61 -60 -59 -57 -56
 -63 -62 -61 -60 -59 -57 -56 -55
 -62 -61 -60 -59 -57 -56 -55 -53
 -61 -60 -59 -57 -56 -55 -53 -52
 -60 -59 -57 -56 -55 -53 -52 -50
 -59 -57 -56 -55 -53 -52 -50 -49
 -57 -56 -55 -53 -52 -50 -49 -48
 -56 -55 -53 -52 -50 -49 -48 -46
 -55 -53 -52 -50 -49 -48 -46 -45
 -53 -52 -50 -49 -48 -46 -45 -44
 -52 -50 -49 -48 -46 -45 -44 -42
 -50 -49 -48 -46 -45 -44 -42 -41
 -49 -48 -46 -45 -44 -42 -41 -40
 -48 -46 -45 -44 -42 -41 -40 -38
 -46 -45 -44 -42 -41 -40 -38 -37
 -45 -44 -42 -41 -40 -38 -37 -36
 -44 -42 -41 -40 -38 -37 -36 -35
 -42 -41 -40 -38 -37 -36 -35 -33
 -41 -40 -38 -37 -36 -35 -33 -32
 -40 -38 -37 -36 -35 -33 -32 -31
 -38 -37 -36 -35 -33 -32 -31 -30
 -37 -36 -35 -33 -32 -31 -30 -29
 -36 -35 -33 -32 -31 -30 -29 -29
 -35 -33 -32 -31 -30 -29 -29 -28
 -33 -32 -31 -30 -29 -29 -28 -27
 -32 -31 -30 -29 -29 -28 -27 -26
 -31 -30 -29 -29 -28 -27 -26 -26
 -30 -29 -29 -28 -27 -26 -26 -26
 -29 -29 -28 -27 -26 -26 -26 -27
 -29 -28 -27 -26 -26 -26 -27 -28
 -28 -27 -26 -26 -26 -27 -28 -28
 -27 -26 -26 -26 -27 -28 -28 -29
 -26 -26 -26 -27 -28 -28 -29 -29
 -26 -26 -27 -28 -28 -29 -29 -29
 -26 -27 -28 -28 -29 -29 -29 -30
 -27 -28 -28 -29 -29 -29 -30 -30
 -28 -28 -29 -29 -29 -30 -30 -31
 -28 -29 -29 -29 -30 -30 -31 -31
 -29 -29 -29 -30 -30 -31 -31 -31
 -29 -29 -30 -30 -31 -31 -31 -31
 -29 -30 -30 -31 -31 -31 -31 -32
 -30 -30 -31 -31 -31 -31 -32 -32
 -30 -31 -31 -31 -31 -32 -32 -32
 -31 -31 -31 -31 -32 -32 -32 -32
 -60 -60 -59 -58 -57 -55 -54 -53
 -60 -59 -58 -57 -55 -54 -53 -52
 -59 -58 -57 -55 -54 -53 -52 -50
 -58 -57 -55 -54 -53 -52 -50 -49
 -57 -55 -54 -53 -52 -50 -49 -48
 -55 -54 -53 -52 -50 -49 -48 -46
 -54 -53 -52 -50 -49 -48 -46 -45
 -53 -52 -50 -49 -48 -46 -45 -43
 -52 -50 -49 -48 -46 -45 -43 -42
 -50 -49 -48 -46 -45 -43 -42 -41
 -49 -48 -46 -45 -43 -42 -41 -39
 -48 -46 -45 -43 -42 -41 -39 -37
 -46 -45 -43 -42 -41 -39 -37 -36
 -45 -43 -42 -41 -39 -37 -36 -34
 -43 -42 -41 -39 -37 -36 -34 -33
 -42 -41 -39 -37 -36 -34 -33 -31
 -41 -39 -37 -36 -34 -33 -31 -29
 -39 -37 -36 -34 -33 -31 -29 -28
 -37 -36 -34 -33 -31 -29 -28 -27
 -36 -34 -33 -31 -29 -28 -27 -27
 -34 -33 -31 -29 -28 -27 -27 -26
 -33 -31 -29 -28 -27 -27 -26 -26
 -31 -29 -28 -27 -27 -26 -26 -25
 -29 -28 -27 -27 -26 -26 -25 -24
 -28 -27 -27 -26 -26 -25 -24 -23
 -27 -27 -26 -26 -25 -24 -23 -22
 -27 -26 -26 -25 -24 -23 -22 -22
 -26 -26 -25 -24 -23 -22 -22 -21
 -26 -25 -24 -23 -22 -22 -21 -21
 -25 -24 -23 -22 -22 -21 -21 -20
 -24 -23 -22 -22 -21 -21 -20 -20
 -23 -22 -22 -21 -21 -20 -20 -20
 -22 -22 -21 -21 -20 -20 -20 -20
 -22 -21 -21 -20 -20 -20 -20 -20
 -21 -21 -20 -20 -20 -20 -20 -20
 -21 -20 -20 -20 -20 -20 -20 -20
 -20 -20 -20 -20 -20 -20 -20 -20
 -20 -20 -20 -20 -20 -20 -20 -21
 -20 -20 -20 -20 -20 -20 -21 -21
 -20 -20 -20 -20 -20 -21 -21 -56
 -20 -20 -20 -20 -21 -21 -56 -55
 -20 -20 -20 -21 -21 -56 -55 -54
 -20 -20 -21 -21 -56 -55 -54 -54
 -20 -21 -21 -56 -55 -54 -54 -53
 -21 -21 -56 -55 -54 -54 -53 -52
 -21 -56 -55 -54 -54 -53 -52 -51
 -56 -55 -54 -54 -53 -52 -51 -50
 -55 -54 -54 -53 -52 -51 -50 -49
 -54 -54 -53 -52 -51 -50 -49 -48
 -54 -53 -52 -51 -50 -49 -48 -47
 -53 -52 -51 -50 -49 -48 -47 -46
 -52 -51 -50 -49 -48 -47 -46 -45
 -51 -50 -49 -48 -47 -46 -45 -44
 -50 -49 -48 -47 -46 -45 -44 -43
 -49 -48 -47 -46 -45 -44 -43 -42
 -48 -47 -46 -45 -44 -43 -42 -41
 -47 -46 -45 -44 -43 -42 -41 -40
 -46 -45 -44 -43 -42 -41 -40 -39
 -45 -44 -43 -42 -41 -40 -39 -38
 -44 -43 -42 -41 -40 -39 -38 -37
 -43 -42 -41 -40 -39 -38 -37 -37
 -42 -41 -40 -39 -38 -37 -37 -36
 -41 -40 -39 -38 -37 -37 -36 -36
 -40 -39 -38 -37 -37 -36 -36 -35
 -39 -38 -37 -37 -36 -36 -35 -34
 -38 -37 -37 -36 -36 -35 -34 -34
 -37 -37 -36 -36 -35 -34 -34 -33
 -37 -36 -36 -35 -34 -34 -33 -33
 -36 -36 -35 -34 -34 -33 -33 -32
 -36 -35 -34 -34 -33 -33 -32 -32
 -35 -34 -34 -33 -33 -32 -32 -32
 -34 -34 -33 -33 -32 -32 -32 -31
 -34 -33 -33 -32 -32 -32 -31 -31
 -33 -33 -32 -32 -32 -31 -31 -31
 -33 -32 -32 -32 -31 -31 -31 -32
 -32 -32 -32 -31 -31 -31 -32 -33
 -32 -32 -31 -31 -31 -32 -33 -34
 -32 -31 -31 -31 -32 -33 -34 -36
 -31 -31 -31 -32 -33 -34 -36 -37
 -31 -31 -32 -33 -34 -36 -37 -38
 -31 -32 -33 -34 -36 -37 -38 -38
 -32 -33 -34 -36 -37 -38 -38 -39
 -33 -34 -36 -37 -38 -38 -39 -40
 -34 -36 -37 -38 -38 -39 -40 -40
 -36 -37 -38 -38 -39 -40 -40 -41
 -37 -38 -38 -39 -40 -40 -41 -42
 -38 -38 -39 -40 -40 -41 -42 -43
 -38 -39 -40 -40 -41 -42 -43 -44
 -39 -40 -40 -41 -42 -43 -44 -45
 -49 -50 -51 -51 -51 -51 -50 -49
 -50 -51 -51 -51 -51 -50 -49 -49
 -51 -51 -51 -51 -50 -49 -49 -48
 -51 -51 -51 -50 -49 -49 -48 -47
 -51 -51 -50 -49 -49 -48 -47 -47
 -51 -50 -49 -49 -48 -47 -47 -46
 -50 -49 -49 -48 -47 -47 -46 -45
 -49 -49 -48 -47 -47 -46 -45 -45
 -49 -48 -47 -47 -46 -45 -45 -44
 -48 -47 -47 -46 -45 -45 -44 -43
 -47 -47 -46 -45 -45 -44 -43 -42
 -47 -46 -45 -45 -44 -43 -42 -42
 -46 -45 -45 -44 -43 -42 -42 -41
 -45 -45 -44 -43 -42 -42 -41 -41
 -45 -44 -43 -42 -42 -41 -41 -42
 -44 -43 -42 -42 -41 -41 -42 -43
 -43 -42 -42 -41 -41 -42 -43 -43
 -42 -42 -41 -41 -42 -43 -43 -43
 -42 -41 -41 -42 -43 -43 -43 -43
 -41 -41 -42 -43 -43 -43 -43 -43
 -41 -42 -43 -43 -43 -43 -43 -43
 -42 -43 -43 -43 -43 -43 -43 -43
 -43 -43 -43 -43 -43 -43 -43 -43
 -43 -43 -43 -43 -43 -43 -43 -43
 -43 -43 -43 -43 -43 -43 -43 -43
 -43 -43 -43 -43 -43 -43 -43 -43
 -43 -43 -43 -43 -43 -43 -43 -43
 -43 -43 -43 -43 -43 -43 -43 -44
 -43 -43 -43 -43 -43 -43 -44 -44
 -43 -43 -43 -43 -43 -44 -44 -45
 -43 -43 -43 -43 -44 -44 -45 -45
 -43 -43 -43 -44 -44 -45 -45 -46
 -43 -43 -44 -44 -45 -45 -46 -47
 -43 -44 -44 -45 -45 -46 -47 -47
 -44 -44 -45 -45 -46 -47 -47 -48
 -44 -45 -45 -46 -47 -47 -48 -49
 -45 -45 -46 -47 -47 -48 -49 -50
 -45 -46 -47 -47 -48 -49 -50 -50
 -46 -47 -47 -48 -49 -50 -50 -51
 -47 -47 -48 -49 -50 -50 -51 -52
 -47 -48 -49 -50 -50 -51 -52 -52
 -48 -49 -50 -50 -51 -52 -52 -35
 -49 -50 -50 -51 -52 -52 -35 -37
 -50 -50 -51 -52 -52 -35 -37 -39
 -50 -51 -52 -52 -35 -37 -39 -41
 -51 -52 -52 -35 -37 -39 -41 -42
 -52 -52 -35 -37 -39 -41 -42 -44
 -52 -35 -37 -39 -41 -42 -44 -45
 -35 -37 -39 -41 -42 -44 -45 -46
 -37 -39 -41 -42 -44 -45 -46 -47
 -39 -41 -42 -44 -45 -46 -47 -48
 -41 -42 -44 -45 -46 -47 -48 -49
 -42 -44 -45 -46 -47 -48 -49 -49
 -44 -45 -46 -47 -48 -49 -49 -50
 -45 -46 -47 -48 -49 -49 -50 -50
 -46 -47 -48 -49 -49 -50 -50 -50
 -47 -48 -49 -49 -50 -50 -50 -51
 -48 -49 -49 -50 -50 -50 -51 -51
 -49 -49 -50 -50 -50 -51 -51 -51
 -49 -50 -50 -50 -51 -51 -51 -50
 -50 -50 -50 -51 -51 -51 -50 -49
 -50 -50 -51 -51 -51 -50 -49 -49
 -50 -51 -51 -51 -50 -49 -49 -48
 -51 -51 -51 -50 -49 -49 -48 -47
 -51 -51 -50 -49 -49 -48 -47 -46
 -51 -50 -49 -49 -48 -47 -46 -45
 -50 -49 -49 -48 -47 -46 -45 -44
 -49 -49 -48 -47 -46 -45 -44 -44
 -49 -48 -47 -46 -45 -44 -44 -43
 -48 -47 -46 -45 -44 -44 -43 -42
 -47 -46 -45 -44 -44 -43 -42 -43
 -46 -45 -44 -44 -43 -42 -43 -45
 -45 -44 -44 -43 -42 -43 -45 -47
 -44 -44 -43 -42 -43 -45 -47 -48
 -44 -43 -42 -43 -45 -47 -48 -48
 -43 -42 -43 -45 -47 -48 -48 -49
 -42 -43 -45 -47 -48 -48 -49 -49
 -43 -45 -47 -48 -48 -49 -49 -49
 -45 -47 -48 -48 -49 -49 -49 -50
 -47 -48 -48 -49 -49 -49 -50 -50
 -48 -48 -49 -49 -49 -50 -50 -51
 -48 -49 -49 -49 -50 -50 -51 -51
 -49 -49 -49 -50 -50 -51 -51 -52
 -49 -49 -50 -50 -51 -51 -52 -52
 -49 -50 -50 -51 -51 -52 -52 -53
 -50 -50 -51 -51 -52 -52 -53 -54
 -50 -51 -51 -52 -52 -53 -54 -55
 -51 -51 -52 -52 -53 -54 -55 -56
 -51 -52 -52 -53 -54 -55 -56 -57
 -52 -52 -53 -54 -55 -56 -57 -58
 -52 -53 -54 -55 -56 -57 -58 -59
 -53 -54 -55 -56 -57 -58 -59 -60
 -54 -55 -56 -57 -58 -59 -60 -60
 -55 -56 -57 -58 -59 -60 -60 -61
 -56 -57 -58 -59 -60 -60 -61 -62
 -57 -58 -59 -60 -60 -61 -62 -63
 -58 -59 -60 -60 -61 -62 -63 -64
 -59 -60 -60 -61 -62 -63 -64 -64
 -48 -48 -49 -50 -50 -50 -51 -51
 -48 -49 -50 -50 -50 -51 -51 -51
 -49 -50 -50 -50 -51 -51 -51 -51
 -50 -50 -50 -51 -51 -51 -51 -50
 -50 -50 -51 -51 -51 -51 -50 -49
 -50 -51 -51 -51 -51 -50 -49 -48
 -51 -51 -51 -51 -50 -49 -48 -47
 -51 -51 -51 -50 -49 -48 -47 -46
 -51 -51 -50 -49 -48 -47 -46 -45
 -51 -50 -49 -48 -47 -46 -45 -45
 -50 -49 -48 -47 -46 -45 -45 -44
 -49 -48 -47 -46 -45 -45 -44 -43
 -48 -47 -46 -45 -45 -44 -43 -42
 -47 -46 -45 -45 -44 -43 -42 -42
 -46 -45 -45 -44 -43 -42 -42 -42
 -45 -45 -44 -43 -42 -42 -42 -44
 -45 -44 -43 -42 -42 -42 -44 -45
 -44 -43 -42 -42 -42 -44 -45 -47
 -43 -42 -42 -42 -44 -45 -47 -47
 -42 -42 -42 -44 -45 -47 -47 -47
 -42 -42 -44 -45 -47 -47 -47 -47
 -42 -44 -45 -47 -47 -47 -47 -47
 -44 -45 -47 -47 -47 -47 -47 -47
 -45 -47 -47 -47 -47 -47 -47 -47
 -47 -47 -47 -47 -47 -47 -47 -47
 -47 -47 -47 -47 -47 -47 -47 -47
 -47 -47 -47 -47 -47 -47 -47 -47
 -47 -47 -47 -47 -47 -47 -47 -48
 -47 -47 -47 -47 -47 -47 -48 -48
 -47 -47 -47 -47 -47 -48 -48 -49
 -47 -47 -47 -47 -48 -48 -49 -50
 -47 -47 -47 -48 -48 -49 -50 -50
 -47 -47 -48 -48 -49 -50 -50 -51
 -47 -48 -48 -49 -50 -50 -51 -52
 -48 -48 -49 -50 -50 -51 -52 -52
 -48 -49 -50 -50 -51 -52 -52 -53
 -49 -50 -50 -51 -52 -52 -53 -54
 -50 -50 -51 -52 -52 -53 -54 -55
 -50 -51 -52 -52 -53 -54 -55 -56
 -51 -52 -52 -53 -54 -55 -56 -49
 -52 -52 -53 -54 -55 -56 -49 -50
 -52 -53 -54 -55 -56 -49 -50 -51
 -53 -54 -55 -56 -49 -50 -51 -51
 -54 -55 -56 -49 -50 -51 -51 -52
 -55 -56 -49 -50 -51 -51 -52 -52
 -56 -49 -50 -51 -51 -52 -52 -53
 -49 -50 -51 -51 -52 -52 -53 -53
 -50 -51 -51 -52 -52 -53 -53 -53
 -51 -51 -52 -52 -53 -53 -53 -53
 -51 -52 -52 -53 -53 -53 -53 -52
 -52 -52 -53 -53 -53 -53 -52 -51
 -52 -53 -53 -53 -53 -52 -51 -50
 -53 -53 -53 -53 -52 -51 -50 -49
 -53 -53 -53 -52 -51 -50 -49 -48
 -53 -53 -52 -51 -50 -49 -48 -48
 -53 -52 -51 -50 -49 -48 -48 -47
 -52 -51 -50 -49 -48 -48 -47 -46
 -51 -50 -49 -48 -48 -47 -46 -45
 -50 -49 -48 -48 -47 -46 -45 -45
 -49 -48 -48 -47 -46 -45 -45 -44
 -48 -48 -47 -46 -45 -45 -44 -43
 -48 -47 -46 -45 -45 -44 -43 -44
 -47 -46 -45 -45 -44 -43 -44 -43
 -46 -45 -45 -44 -43 -44 -43 -43
 -45 -45 -44 -43 -44 -43 -43 -45
 -45 -44 -43 -44 -43 -43 -45 -47
 -44 -43 -44 -43 -43 -45 -47 -49
 -43 -44 -43 -43 -45 -47 -49 -49
 -44 -43 -43 -45 -47 -49 -49 -50
 -43 -43 -45 -47 -49 -49 -50 -51
 -43 -45 -47 -49 -49 -50 -51 -52
 -45 -47 -49 -49 -50 -51 -52 -53
 -47 -49 -49 -50 -51 -52 -53 -53
 -49 -49 -50 -51 -52 -53 -53 -54
 -49 -50 -51 -52 -53 -53 -54 -55
 -50 -51 -52 -53 -53 -54 -55 -55
 -51 -52 -53 -53 -54 -55 -55 -56
 -52 -53 -53 -54 -55 -55 -56 -57
 -53 -53 -54 -55 -55 -56 -57 -58
 -53 -54 -55 -55 -56 -57 -58 -59
 -54 -55 -55 -56 -57 -58 -59 -60
 -55 -55 -56 -57 -58 -59 -60 -61
 -55 -56 -57 -58 -59 -60 -61 -62
 -56 -57 -58 -59 -60 -61 -62 -63
 -57 -58 -59 -60 -61 -62 -63 -64
 -45 -46 -47 -48 -48 -49 -49 -49
 -46 -47 -48 -48 -49 -49 -49 -48
 -47 -48 -48 -49 -49 -49 -48 -48
 -48 -48 -49 -49 -49 -48 -48 -47
 -48 -49 -49 -49 -48 -48 -47 -45
 -49 -49 -49 -48 -48 -47 -45 -44
 -49 -49 -48 -48 -47 -45 -44 -44
 -49 -48 -48 -47 -45 -44 -44 -43
 -48 -48 -47 -45 -44 -44 -43 -42
 -48 -47 -45 -44 -44 -43 -42 -42
 -47 -45 -44 -44 -43 -42 -42 -41
 -45 -44 -44 -43 -42 -42 -41 -41
 -44 -44 -43 -42 -42 -41 -41 -41
 -44 -43 -42 -42 -41 -41 -41 -43
 -43 -42 -42 -41 -41 -41 -43 -44
 -42 -42 -41 -41 -41 -43 -44 -45
 -42 -41 -41 -41 -43 -44 -45 -45
 -41 -41 -41 -43 -44 -45 -45 -45
 -41 -41 -43 -44 -45 -45 -45 -46
 -41 -43 -44 -45 -45 -45 -46 -46
 -43 -44 -45 -45 -45 -46 -46 -46
 -44 -45 -45 -45 -46 -46 -46 -46
 -45 -45 -45 -46 -46 -46 -46 -47
 -45 -45 -46 -46 -46 -46 -47 -47
 -45 -46 -46 -46 -46 -47 -47 -47
 -46 -46 -46 -46 -47 -47 -47 -48
 -46 -46 -46 -47 -47 -47 -48 -48
 -46 -46 -47 -47 -47 -48 -48 -49
 -46 -47 -47 -47 -48 -48 -49 -49
 -47 -47 -47 -48 -48 -49 -49 -50
 -47 -47 -48 -48 -49 -49 -50 -51
 -47 -48 -48 -49 -49 -50 -51 -52
 -48 -48 -49 -49 -50 -51 -52 -52
 -48 -49 -49 -50 -51 -52 -52 -53
 -49 -49 -50 -51 -52 -52 -53 -54
 -49 -50 -51 -52 -52 -53 -54 -55
 -50 -51 -52 -52 -53 -54 -55 -56
 -51 -52 -52 -53 -54 -55 -56 -56
 -52 -52 -53 -54 -55 -56 -56 -57
 -52 -53 -54 -55 -56 -56 -57 -58
 -53 -54 -55 -56 -56 -57 -58 -44
 -54 -55 -56 -56 -57 -58 -44 -45
 -55 -56 -56 -57 -58 -44 -45 -47
 -56 -56 -57 -58 -44 -45 -47 -48
 -56 -57 -58 -44 -45 -47 -48 -49
 -57 -58 -44 -45 -47 -48 -49 -51
 -58 -44 -45 -47 -48 -49 -51 -52
 -44 -45 -47 -48 -49 -51 -52 -52
 -45 -47 -48 -49 -51 -52 -52 -53
 -47 -48 -49 -51 -52 -52 -53 -54
 -48 -49 -51 -52 -52 -53 -54 -54
 -49 -51 -52 -52 -53 -54 -54 -55
 -51 -52 -52 -53 -54 -54 -55 -54
 -52 -52 -53 -54 -54 -55 -54 -53
 -52 -53 -54 -54 -55 -54 -53 -53
 -53 -54 -54 -55 -54 -53 -53 -52
 -54 -54 -55 -54 -53 -53 -52 -50
 -54 -55 -54 -53 -53 -52 -50 -50
 -55 -54 -53 -53 -52 -50 -50 -49
 -54 -53 -53 -52 -50 -50 -49 -48
 -53 -53 -52 -50 -50 -49 -48 -47
 -53 -52 -50 -50 -49 -48 -47 -47
 -52 -50 -50 -49 -48 -47 -47 -46
 -50 -50 -49 -48 -47 -47 -46 -45
 -50 -49 -48 -47 -47 -46 -45 -45
 -49 -48 -47 -47 -46 -45 -45 -44
 -48 -47 -47 -46 -45 -45 -44 -44
 -47 -47 -46 -45 -45 -44 -44 -43
 -47 -46 -45 -45 -44 -44 -43 -44
 -46 -45 -45 -44 -44 -43 -44 -46
 -45 -45 -44 -44 -43 -44 -46 -48
 -45 -44 -44 -43 -44 -46 -48 -50
 -44 -44 -43 -44 -46 -48 -50 -51
 -44 -43 -44 -46 -48 -50 -51 -52
 -43 -44 -46 -48 -50 -51 -52 -53
 -44 -46 -48 -50 -51 -52 -53 -53
 -46 -48 -50 -51 -52 -53 -53 -54
 -48 -50 -51 -52 -53 -53 -54 -55
 -50 -51 -52 -53 -53 -54 -55 -56
 -51 -52 -53 -53 -54 -55 -56 -56
 -52 -53 -53 -54 -55 -56 -56 -57
 -53 -53 -54 -55 -56 -56 -57 -58
 -53 -54 -55 -56 -56 -57 -58 -59
 -54 -55 -56 -56 -57 -58 -59 -60
 -55 -56 -56 -57 -58 -59 -60 -61
 -56 -56 -57 -58 -59 -60 -61 -62
 -46 -47 -47 -48 -48 -47 -46 -46
 -47 -47 -48 -48 -47 -46 -46 -45
 -47 -48 -48 -47 -46 -46 -45 -44
 -48 -48 -47 -46 -46 -45 -44 -44
 -48 -47 -46 -46 -45 -44 -44 -43
 -47 -46 -46 -45 -44 -44 -43 -42
 -46 -46 -45 -44 -44 -43 -42 -42
 -46 -45 -44 -44 -43 -42 -42 -41
 -45 -44 -44 -43 -42 -42 -41 -40
 -44 -44 -43 -42 -42 -41 -40 -40
 -44 -43 -42 -42 -41 -40 -40 -39
 -43 -42 -42 -41 -40 -40 -39 -39
 -42 -42 -41 -40 -40 -39 -39 -40
 -42 -41 -40 -40 -39 -39 -40 -42
 -41 -40 -40 -39 -39 -40 -42 -43
 -40 -40 -39 -39 -40 -42 -43 -43
 -40 -39 -39 -40 -42 -43 -43 -43
 -39 -39 -40 -42 -43 -43 -43 -43
 -39 -40 -42 -43 -43 -43 -43 -44
 -40 -42 -43 -43 -43 -43 -44 -44
 -42 -43 -43 -43 -43 -44 -44 -44
 -43 -43 -43 -43 -44 -44 -44 -44
 -43 -43 -43 -44 -44 -44 -44 -44
 -43 -43 -44 -44 -44 -44 -44 -45
 -43 -44 -44 -44 -44 -44 -45 -45
 -44 -44 -44 -44 -44 -45 -45 -45
 -44 -44 -44 -44 -45 -45 -45 -46
 -44 -44 -44 -45 -45 -45 -46 -46
 -44 -44 -45 -45 -45 -46 -46 -47
 -44 -45 -45 -45 -46 -46 -47 -48
 -45 -45 -45 -46 -46 -47 -48 -49
 -45 -45 -46 -46 -47 -48 -49 -50
 -45 -46 -46 -47 -48 -49 -50 -50
 -46 -46 -47 -48 -49 -50 -50 -51
 -46 -47 -48 -49 -50 -50 -51 -52
 -47 -48 -49 -50 -50 -51 -52 -53
 -48 -49 -50 -50 -51 -52 -53 -43
 -49 -50 -50 -51 -52 -53 -43 -45
 -50 -50 -51 -52 -53 -43 -45 -47
 -50 -51 -52 -53 -43 -45 -47 -48
 -51 -52 -53 -43 -45 -47 -48 -50
 -52 -53 -43 -45 -47 -48 -50 -51
 -53 -43 -45 -47 -48 -50 -51 -52
 -43 -45 -47 -48 -50 -51 -52 -53
 -45 -47 -48 -50 -51 -52 -53 -54
 -47 -48 -50 -51 -52 -53 -54 -54
 -48 -50 -51 -52 -53 -54 -54 -55
 -50 -51 -52 -53 -54 -54 -55 -56
 -51 -52 -53 -54 -54 -55 -56 -56
 -52 -53 -54 -54 -55 -56 -56 -56
 -53 -54 -54 -55 -56 -56 -56 -57
 -54 -54 -55 -56 -56 -56 -57 -56
 -54 -55 -56 -56 -56 -57 -56 -55
 -55 -56 -56 -56 -57 -56 -55 -54
 -56 -56 -56 -57 -56 -55 -54 -53
 -56 -56 -57 -56 -55 -54 -53 -52
 -56 -57 -56 -55 -54 -53 -52 -51
 -57 -56 -55 -54 -53 -52 -51 -50
 -56 -55 -54 -53 -52 -51 -50 -50
 -55 -54 -53 -52 -51 -50 -50 -49
 -54 -53 -52 -51 -50 -50 -49 -48
 -53 -52 -51 -50 -50 -49 -48 -48
 -52 -51 -50 -50 -49 -48 -48 -47
 -51 -50 -50 -49 -48 -48 -47 -47
 -50 -50 -49 -48 -48 -47 -47 -47
 -50 -49 -48 -48 -47 -47 -47 -47
 -49 -48 -48 -47 -47 -47 -47 -49
 -48 -48 -47 -47 -47 -47 -49 -51
 -48 -47 -47 -47 -47 -49 -51 -53
 -47 -47 -47 -47 -49 -51 -53 -54
 -47 -47 -47 -49 -51 -53 -54 -54
 -47 -47 -49 -51 -53 -54 -54 -55
 -47 -49 -51 -53 -54 -54 -55 -55
 -49 -51 -53 -54 -54 -55 -55 -56
 -51 -53 -54 -54 -55 -55 -56 -57
 -53 -54 -54 -55 -55 -56 -57 -57
 -54 -54 -55 -55 -56 -57 -57 -58
 -54 -55 -55 -56 -57 -57 -58 -59
 -55 -55 -56 -57 -57 -58 -59 -59
 -55 -56 -57 -57 -58 -59 -59 -60
 -56 -57 -57 -58 -59 -59 -60 -61
 -57 -57 -58 -59 -59 -60 -61 -62
 -57 -58 -59 -59 -60 -61 -62 -63
 -58 -59 -59 -60 -61 -62 -63 -64
 -59 -59 -60 -61 -62 -63 -64 -64
 -59 -60 -61 -62 -63 -64 -64 -65
 -60 -61 -62 -63 -64 -64 -65 -66
 -43 -44 -45 -46 -46 -47 -48 -48
 -44 -45 -46 -46 -47 -48 -48 -49
 -45 -46 -46 -47 -48 -48 -49 -49
 -46 -46 -47 -48 -48 -49 -49 -49
 -46 -47 -48 -48 -49 -49 -49 -48
 -47 -48 -48 -49 -49 -49 -48 -48
 -48 -48 -49 -49 -49 -48 -48 -47
 -48 -49 -49 -49 -48 -48 -47 -46
 -49 -49 -49 -48 -48 -47 -46 -45
 -49 -49 -48 -48 -47 -46 -45 -44
 -49 -48 -48 -47 -46 -45 -44 -43
 -48 -48 -47 -46 -45 -44 -43 -43
 -48 -47 -46 -45 -44 -43 -43 -42
 -47 -46 -45 -44 -43 -43 -42 -41
 -46 -45 -44 -43 -43 -42 -41 -41
 -45 -44 -43 -43 -42 -41 -41 -41
 -44 -43 -43 -42 -41 -41 -41 -43
 -43 -43 -42 -41 -41 -41 -43 -44
 -43 -42 -41 -41 -41 -43 -44 -45
 -42 -41 -41 -41 -43 -44 -45 -45
 -41 -41 -41 -43 -44 -45 -45 -46
 -41 -41 -43 -44 -45 -45 -46 -46
 -41 -43 -44 -45 -45 -46 -46 -46
 -43 -44 -45 -45 -46 -46 -46 -47
 -44 -45 -45 -46 -46 -46 -47 -47
 -45 -45 -46 -46 -46 -47 -47 -47
 -45 -46 -46 -46 -47 -47 -47 -48
 -46 -46 -46 -47 -47 -47 -48 -48
 -46 -46 -47 -47 -47 -48 -48 -49
 -46 -47 -47 -47 -48 -48 -49 -49
 -47 -47 -47 -48 -48 -49 -49 -49
 -47 -47 -48 -48 -49 -49 -49 -50
 -47 -48 -48 -49 -49 -49 -50 -51
 -48 -48 -49 -49 -49 -50 -51 -52
 -48 -49 -49 -49 -50 -51 -52 -52
 -49 -49 -49 -50 -51 -52 -52 -53
 -49 -49 -50 -51 -52 -52 -53 -54
 -49 -50 -51 -52 -52 -53 -54 -55
 -50 -51 -52 -52 -53 -54 -55 -56
 -51 -52 -52 -53 -54 -55 -56 -57
 -52 -52 -53 -54 -55 -56 -57 -41
 -52 -53 -54 -55 -56 -57 -41 -43
 -53 -54 -55 -56 -57 -41 -43 -45
 -54 -55 -56 -57 -41 -43 -45 -47
 -55 -56 -57 -41 -43 -45 -47 -49
 -56 -57 -41 -43 -45 -47 -49 -51
 -57 -41 -43 -45 -47 -49 -51 -52
 -41 -43 -45 -47 -49 -51 -52 -53
 -43 -45 -47 -49 -51 -52 -53 -54
 -45 -47 -49 -51 -52 -53 -54 -55
 -47 -49 -51 -52 -53 -54 -55 -56
 -49 -51 -52 -53 -54 -55 -56 -57
 -51 -52 -53 -54 -55 -56 -57 -57
 -52 -53 -54 -55 -56 -57 -57 -58
 -53 -54 -55 -56 -57 -57 -58 -58
 -54 -55 -56 -57 -57 -58 -58 -58
 -55 -56 -57 -57 -58 -58 -58 -56
 -56 -57 -57 -58 -58 -58 -56 -56
 -57 -57 -58 -58 -58 -56 -56 -55
 -57 -58 -58 -58 -56 -56 -55 -53
 -58 -58 -58 -56 -56 -55 -53 -53
 -58 -58 -56 -56 -55 -53 -53 -52
 -58 -56 -56 -55 -53 -53 -52 -51
 -56 -56 -55 -53 -53 -52 -51 -50
 -56 -55 -53 -53 -52 -51 -50 -49
 -55 -53 -53 -52 -51 -50 -49 -49
 -53 -53 -52 -51 -50 -49 -49 -48
 -53 -52 -51 -50 -49 -49 -48 -48
 -52 -51 -50 -49 -49 -48 -48 -48
 -51 -50 -49 -49 -48 -48 -48 -48
 -50 -49 -49 -48 -48 -48 -48 -50
 -49 -49 -48 -48 -48 -48 -50 -51
 -49 -48 -48 -48 -48 -50 -51 -53
 -48 -48 -48 -48 -50 -51 -53 -53
 -48 -48 -48 -50 -51 -53 -53 -53
 -48 -48 -50 -51 -53 -53 -53 -54
 -48 -50 -51 -53 -53 -53 -54 -54
 -50 -51 -53 -53 -53 -54 -54 -55
 -51 -53 -53 -53 -54 -54 -55 -56
 -53 -53 -53 -54 -54 -55 -56 -57
 -53 -53 -54 -54 -55 -56 -57 -57
 -53 -54 -54 -55 -56 -57 -57 -58
 -54 -54 -55 -56 -57 -57 -58 -59
 -54 -55 -56 -57 -57 -58 -59 -60
 -55 -56 -57 -57 -58 -59 -60 -61
 -56 -57 -57 -58 -59 -60 -61 -62
 -57 -57 -58 -59 -60 -61 -62 -63
 -57 -58 -59 -60 -61 -62 -63 -64
 -44 -46 -47 -48 -49 -50 -51 -51
 -46 -47 -48 -49 -50 -51 -51 -52
 -47 -48 -49 -50 -51 -51 -52 -51
 -48 -49 -50 -51 -51 -52 -51 -50
 -49 -50 -51 -51 -52 -51 -50 -50
 -50 -51 -51 -52 -51 -50 -50 -49
 -51 -51 -52 -51 -50 -50 -49 -48
 -51 -52 -51 -50 -50 -49 -48 -48
 -52 -51 -50 -50 -49 -48 -48 -47
 -51 -50 -50 -49 -48 -48 -47 -46
 -50 -50 -49 -48 -48 -47 -46 -46
 -50 -49 -48 -48 -47 -46 -46 -45
 -49 -48 -48 -47 -46 -46 -45 -46
 -48 -48 -47 -46 -46 -45 -46 -47
 -48 -47 -46 -46 -45 -46 -47 -48
 -47 -46 -46 -45 -46 -47 -48 -49
 -46 -46 -45 -46 -47 -48 -49 -49
 -46 -45 -46 -47 -48 -49 -49 -49
 -45 -46 -47 -48 -49 -49 -49 -49
 -46 -47 -48 -49 -49 -49 -49 -49
 -47 -48 -49 -49 -49 -49 -49 -49
 -48 -49 -49 -49 -49 -49 -49 -49
 -49 -49 -49 -49 -49 -49 -49 -49
 -49 -49 -49 -49 -49 -49 -49 -49
 -49 -49 -49 -49 -49 -49 -49 -49
 -49 -49 -49 -49 -49 -49 -49 -49
 -49 -49 -49 -49 -49 -49 -49 -50
 -49 -49 -49 -49 -49 -49 -50 -50
 -49 -49 -49 -49 -49 -50 -50 -50
 -49 -49 -49 -49 -50 -50 -50 -51
 -49 -49 -49 -50 -50 -50 -51 -52
 -49 -49 -50 -50 -50 -51 -52 -52
 -49 -50 -50 -50 -51 -52 -52 -53
 -50 -50 -50 -51 -52 -52 -53 -54
 -50 -50 -51 -52 -52 -53 -54 -54
 -50 -51 -52 -52 -53 -54 -54 -55
 -51 -52 -52 -53 -54 -54 -55 -56
 -52 -52 -53 -54 -54 -55 -56 -57
 -52 -53 -54 -54 -55 -56 -57 -57
 -53 -54 -54 -55 -56 -57 -57 -46
 -54 -54 -55 -56 -57 -57 -46 -47
 -54 -55 -56 -57 -57 -46 -47 -48
 -55 -56 -57 -57 -46 -47 -48 -50
 -56 -57 -57 -46 -47 -48 -50 -51
 -57 -57 -46 -47 -48 -50 -51 -51
 -57 -46 -47 -48 -50 -51 -51 -52
 -46 -47 -48 -50 -51 -51 -52 -53
 -47 -48 -50 -51 -51 -52 -53 -53
 -48 -50 -51 -51 -52 -53 -53 -53
 -50 -51 -51 -52 -53 -53 -53 -54
 -51 -51 -52 -53 -53 -53 -54 -54
 -51 -52 -53 -53 -53 -54 -54 -54
 -52 -53 -53 -53 -54 -54 -54 -53
 -53 -53 -53 -54 -54 -54 -53 -52
 -53 -53 -54 -54 -54 -53 -52 -51
 -53 -54 -54 -54 -53 -52 -51 -50
 -54 -54 -54 -53 -52 -51 -50 -49
 -54 -54 -53 -52 -51 -50 -49 -48
 -54 -53 -52 -51 -50 -49 -48 -48
 -53 -52 -51 -50 -49 -48 -48 -47
 -52 -51 -50 -49 -48 -48 -47 -46
 -51 -50 -49 -48 -48 -47 -46 -45
 -50 -49 -48 -48 -47 -46 -45 -45
 -49 -48 -48 -47 -46 -45 -45 -44
 -48 -48 -47 -46 -45 -45 -44 -43
 -48 -47 -46 -45 -45 -44 -43 -43
 -47 -46 -45 -45 -44 -43 -43 -43
 -46 -45 -45 -44 -43 -43 -43 -43
 -45 -45 -44 -43 -43 -43 -43 -42
 -45 -44 -43 -43 -43 -43 -42 -42
 -44 -43 -43 -43 -43 -42 -42 -42
 -43 -43 -43 -43 -42 -42 -42 -43
 -43 -43 -43 -42 -42 -42 -43 -45
 -43 -43 -42 -42 -42 -43 -45 -48
 -43 -42 -42 -42 -43 -45 -48 -50
 -42 -42 -42 -43 -45 -48 -50 -52
 -42 -42 -43 -45 -48 -50 -52 -52
 -42 -43 -45 -48 -50 -52 -52 -53
 -43 -45 -48 -50 -52 -52 -53 -54
 -45 -48 -50 -52 -52 -53 -54 -55
 -48 -50 -52 -52 -53 -54 -55 -56
 -50 -52 -52 -53 -54 -55 -56 -57
 -52 -52 -53 -54 -55 -56 -57 -58
 -52 -53 -54 -55 -56 -57 -58 -59
 -53 -54 -55 -56 -57 -58 -59 -60
 -54 -55 -56 -57 -58 -59 -60 -61
 -55 -56 -57 -58 -59 -60 -61 -62
 -56 -57 -58 -59 -60 -61 -62 -63
 -57 -58 -59 -60 -61 -62 -63 -63
 -37 -39 -42 -44 -46 -47 -48 -50
 -39 -42 -44 -46 -47 -48 -50 -51
 -42 -44 -46 -47 -48 -50 -51 -52
 -44 -46 -47 -48 -50 -51 -52 -53
 -46 -47 -48 -50 -51 -52 -53 -53
 -47 -48 -50 -51 -52 -53 -53 -54
 -48 -50 -51 -52 -53 -53 -54 -55
 -50 -51 -52 -53 -53 -54 -55 -54
 -51 -52 -53 -53 -54 -55 -54 -54
 -52 -53 -53 -54 -55 -54 -54 -53
 -53 -53 -54 -55 -54 -54 -53 -52
 -53 -54 -55 -54 -54 -53 -52 -51
 -54 -55 -54 -54 -53 -52 -51 -51
 -55 -54 -54 -53 -52 -51 -51 -50
 -54 -54 -53 -52 -51 -51 -50 -49
 -54 -53 -52 -51 -51 -50 -49 -48
 -53 -52 -51 -51 -50 -49 -48 -47
 -52 -51 -51 -50 -49 -48 -47 -47
 -51 -51 -50 -49 -48 -47 -47 -47
 -51 -50 -49 -48 -47 -47 -47 -48
 -50 -49 -48 -47 -47 -47 -48 -49
 -49 -48 -47 -47 -47 -48 -49 -50
 -48 -47 -47 -47 -48 -49 -50 -50
 -47 -47 -47 -48 -49 -50 -50 -50
 -47 -47 -48 -49 -50 -50 -50 -50
 -47 -48 -49 -50 -50 -50 -50 -50
 -48 -49 -50 -50 -50 -50 -50 -50
 -49 -50 -50 -50 -50 -50 -50 -50
 -50 -50 -50 -50 -50 -50 -50 -50
 -50 -50 -50 -50 -50 -50 -50 -50
 -50 -50 -50 -50 -50 -50 -50 -50
 -50 -50 -50 -50 -50 -50 -50 -50
 -50 -50 -50 -50 -50 -50 -50 -52
 -50 -50 -50 -50 -50 -50 -52 -51
 -50 -50 -50 -50 -50 -52 -51 -51
 -50 -50 -50 -50 -52 -51 -51 -52
 -50 -50 -50 -52 -51 -51 -52 -52
 -50 -50 -52 -51 -51 -52 -52 -53
 -50 -52 -51 -51 -52 -52 -53 -53
 -52 -51 -51 -52 -52 -53 -53 -54
 -51 -51 -52 -52 -53 -53 -54 -55
 -51 -52 -52 -53 -53 -54 -55 -56
 -52 -52 -53 -53 -54 -55 -56 -57
 -52 -53 -53 -54 -55 -56 -57 -57
 -53 -53 -54 -55 -56 -57 -57 -58
 -53 -54 -55 -56 -57 -57 -58 -47
 -54 -55 -56 -57 -57 -58 -47 -49
 -55 -56 -57 -57 -58 -47 -49 -51
 -56 -57 -57 -58 -47 -49 -51 -53
 -57 -57 -58 -47 -49 -51 -53 -54
 -57 -58 -47 -49 -51 -53 -54 -55
 -58 -47 -49 -51 -53 -54 -55 -56
 -47 -49 -51 -53 -54 -55 -56 -57
 -49 -51 -53 -54 -55 -56 -57 -58
 -51 -53 -54 -55 -56 -57 -58 -58
 -53 -54 -55 -56 -57 -58 -58 -59
 -54 -55 -56 -57 -58 -58 -59 -59
 -55 -56 -57 -58 -58 -59 -59 -60
 -56 -57 -58 -58 -59 -59 -60 -60
 -57 -58 -58 -59 -59 -60 -60 -60
 -58 -58 -59 -59 -60 -60 -60 -59
 -58 -59 -59 -60 -60 -60 -59 -58
 -59 -59 -60 -60 -60 -59 -58 -57
 -59 -60 -60 -60 -59 -58 -57 -56
 -60 -60 -60 -59 -58 -57 -56 -55
 -60 -60 -59 -58 -57 -56 -55 -55
 -60 -59 -58 -57 -56 -55 -55 -54
 -59 -58 -57 -56 -55 -55 -54 -53
 -58 -57 -56 -55 -55 -54 -53 -52
 -57 -56 -55 -55 -54 -53 -52 -52
 -56 -55 -55 -54 -53 -52 -52 -51
 -55 -55 -54 -53 -52 -52 -51 -50
 -55 -54 -53 -52 -52 -51 -50 -50
 -54 -53 -52 -52 -51 -50 -50 -49
 -53 -52 -52 -51 -50 -50 -49 -49
 -52 -52 -51 -50 -50 -49 -49 -49
 -52 -51 -50 -50 -49 -49 -49 -49
 -51 -50 -50 -49 -49 -49 -49 -49
 -50 -50 -49 -49 -49 -49 -49 -48
 -50 -49 -49 -49 -49 -49 -48 -48
 -49 -49 -49 -49 -49 -48 -48 -48
 -49 -49 -49 -49 -48 -48 -48 -48
 -49 -49 -49 -48 -48 -48 -48 -48
 -49 -49 -48 -48 -48 -48 -48 -48
 -49 -48 -48 -48 -48 -48 -48 -48
 -48 -48 -48 -48 -48 -48 -48 -49
 -48 -48 -48 -48 -48 -48 -49 -49
 -48 -48 -48 -48 -48 -49 -49 -49
 -48 -48 -48 -48 -49 -49 -49 -49
 -48 -48 -48 -49 -49 -49 -49 -49
 -48 -48 -49 -49 -49 -49 -49 -50
 -48 -49 -49 -49 -49 -49 -50 -53
 -49 -49 -49 -49 -49 -50 -53 -56
 -42 -44 -46 -47 -48 -49 -50 -51
 -44 -46 -47 -48 -49 -50 -51 -52
 -46 -47 -48 -49 -50 -51 -52 -52
 -47 -48 -49 -50 -51 -52 -52 -53
 -48 -49 -50 -51 -52 -52 -53 -53
 -49 -50 -51 -52 -52 -53 -53 -54
 -50 -51 -52 -52 -53 -53 -54 -53
 -51 -52 -52 -53 -53 -54 -53 -52
 -52 -52 -53 -53 -54 -53 -52 -52
 -52 -53 -53 -54 -53 -52 -52 -51
 -53 -53 -54 -53 -52 -52 -51 -50
 -53 -54 -53 -52 -52 -51 -50 -50
 -54 -53 -52 -52 -51 -50 -50 -49
 -53 -52 -52 -51 -50 -50 -49 -49
 -52 -52 -51 -50 -50 -49 -49 -48
 -52 -51 -50 -50 -49 -49 -48 -48
 -51 -50 -50 -49 -49 -48 -48 -47
 -50 -50 -49 -49 -48 -48 -47 -48
 -50 -49 -49 -48 -48 -47 -48 -49
 -49 -49 -48 -48 -47 -48 -49 -51
 -49 -48 -48 -47 -48 -49 -51 -52
 -48 -48 -47 -48 -49 -51 -52 -53
 -48 -47 -48 -49 -51 -52 -53 -54
 -47 -48 -49 -51 -52 -53 -54 -54
 -48 -49 -51 -52 -53 -54 -54 -55
 -49 -51 -52 -53 -54 -54 -55 -55
 -51 -52 -53 -54 -54 -55 -55 -56
 -52 -53 -54 -54 -55 -55 -56 -56
 -53 -54 -54 -55 -55 -56 -56 -56
 -54 -54 -55 -55 -56 -56 -56 -56
 -54 -55 -55 -56 -56 -56 -56 -56
 -55 -55 -56 -56 -56 -56 -56 -56
 -55 -56 -56 -56 -56 -56 -56 -57
 -56 -56 -56 -56 -56 -56 -57 -57
 -56 -56 -56 -56 -56 -57 -57 -57
 -56 -56 -56 -56 -57 -57 -57 -58
 -56 -56 -56 -57 -57 -57 -58 -58
 -56 -56 -57 -57 -57 -58 -58 -59
 -56 -57 -57 -57 -58 -58 -59 -59
 -57 -57 -57 -58 -58 -59 -59 -60
 -57 -57 -58 -58 -59 -59 -60 -61
 -57 -58 -58 -59 -59 -60 -61 -31
 -58 -58 -59 -59 -60 -61 -31 -33
 -58 -59 -59 -60 -61 -31 -33 -35
 -59 -59 -60 -61 -31 -33 -35 -38
 -59 -60 -61 -31 -33 -35 -38 -41
 -60 -61 -31 -33 -35 -38 -41 -44
 -61 -31 -33 -35 -38 -41 -44 -47
 -31 -33 -35 -38 -41 -44 -47 -49
 -33 -35 -38 -41 -44 -47 -49 -51
 -35 -38 -41 -44 -47 -49 -51 -53
 -38 -41 -44 -47 -49 -51 -53 -54
 -41 -44 -47 -49 -51 -53 -54 -56
 -44 -47 -49 -51 -53 -54 -56 -57
 -47 -49 -51 -53 -54 -56 -57 -57
 -49 -51 -53 -54 -56 -57 -57 -58
 -51 -53 -54 -56 -57 -57 -58 -59
 -53 -54 -56 -57 -57 -58 -59 -59
 -54 -56 -57 -57 -58 -59 -59 -59
 -56 -57 -57 -58 -59 -59 -59 -60
 -57 -57 -58 -59 -59 -59 -60 -60
 -57 -58 -59 -59 -59 -60 -60 -60
 -58 -59 -59 -59 -60 -60 -60 -60
 -59 -59 -59 -60 -60 -60 -60 -60
 -59 -59 -60 -60 -60 -60 -60 -60
 -59 -60 -60 -60 -60 -60 -60 -60
 -60 -60 -60 -60 -60 -60 -60 -60
 -60 -60 -60 -60 -60 -60 -60 -60
 -60 -60 -60 -60 -60 -60 -60 -59
 -60 -60 -60 -60 -60 -60 -59 -59
 -60 -60 -60 -60 -60 -59 -59 -59
 -60 -60 -60 -60 -59 -59 -59 -59
 -60 -60 -60 -59 -59 -59 -59 -59
 -60 -60 -59 -59 -59 -59 -59 -58
 -60 -59 -59 -59 -59 -59 -58 -58
 -59 -59 -59 -59 -59 -58 -58 -58
 -59 -59 -59 -59 -58 -58 -58 -58
 -59 -59 -59 -58 -58 -58 -58 -58
 -59 -59 -58 -58 -58 -58 -58 -58
 -59 -58 -58 -58 -58 -58 -58 -58
 -58 -58 -58 -58 -58 -58 -58 -58
 -58 -58 -58 -58 -58 -58 -58 -58
 -58 -58 -58 -58 -58 -58 -58 -57
 -58 -58 -58 -58 -58 -58 -57 -56
 -58 -58 -58 -58 -58 -57 -56 -55
 -58 -58 -58 -58 -57 -56 -55 -56
 -58 -58 -58 -57 -56 -55 -56 -54
 -58 -58 -57 -56 -55 -56 -54 -54
 -58 -57 -56 -55 -56 -54 -54 -55
 -57 -56 -55 -56 -54 -54 -55 -56
 -56 -55 -56 -54 -54 -55 -56 -57
 -55 -56 -54 -54 -55 -56 -57 -57
 -56 -54 -54 -55 -56 -57 -57 -58
