# Supplementary material for: A SE-DenseNet-LSTM model for locomotion mode recognition in lower limb exoskeleton
Source: PeerJ Comput Sci. 2024 Feb 29;10:e1881. doi: 10.7717/peerj-cs.1881 (PMC10909223; doi:10.7717/peerj-cs.1881)
Supplement: Supplemental Information 1 — Each data represents a sampling point with a sampling frequency of 100Hz, and a motion period is divided into a support state and a pendulum state. Several points from these two gait phases are taken to process and form the dataset used in the experiment. [file peerj-cs-10-1881-s001.zip › dataset/mergeData/test/data_8滑窗/SWKneeAngle.txt]

 -27 -28 -31 -33 -38 -41 -43 -46
 -28 -31 -33 -38 -41 -43 -46 -48
 -31 -33 -38 -41 -43 -46 -48 -51
 -33 -38 -41 -43 -46 -48 -51 -53
 -38 -41 -43 -46 -48 -51 -53 -55
 -41 -43 -46 -48 -51 -53 -55 -58
 -43 -46 -48 -51 -53 -55 -58 -60
 -46 -48 -51 -53 -55 -58 -60 -62
 -48 -51 -53 -55 -58 -60 -62 -63
 -51 -53 -55 -58 -60 -62 -63 -65
 -53 -55 -58 -60 -62 -63 -65 -66
 -55 -58 -60 -62 -63 -65 -66 -66
 -58 -60 -62 -63 -65 -66 -66 -67
 -60 -62 -63 -65 -66 -66 -67 -67
 -62 -63 -65 -66 -66 -67 -67 -67
 -63 -65 -66 -66 -67 -67 -67 -67
 -65 -66 -66 -67 -67 -67 -67 -66
 -66 -66 -67 -67 -67 -67 -66 -66
 -66 -67 -67 -67 -67 -66 -66 -65
 -67 -67 -67 -67 -66 -66 -65 -63
 -67 -67 -67 -66 -66 -65 -63 -62
 -67 -67 -66 -66 -65 -63 -62 -60
 -67 -66 -66 -65 -63 -62 -60 -57
 -66 -66 -65 -63 -62 -60 -57 -55
 -66 -65 -63 -62 -60 -57 -55 -54
 -65 -63 -62 -60 -57 -55 -54 -52
 -63 -62 -60 -57 -55 -54 -52 -48
 -62 -60 -57 -55 -54 -52 -48 -45
 -60 -57 -55 -54 -52 -48 -45 -44
 -57 -55 -54 -52 -48 -45 -44 -41
 -55 -54 -52 -48 -45 -44 -41 -40
 -54 -52 -48 -45 -44 -41 -40 -35
 -52 -48 -45 -44 -41 -40 -35 -32
 -48 -45 -44 -41 -40 -35 -32 -27
 -45 -44 -41 -40 -35 -32 -27 -24
 -44 -41 -40 -35 -32 -27 -24 -20
 -41 -40 -35 -32 -27 -24 -20 -19
 -40 -35 -32 -27 -24 -20 -19 -16
 -35 -32 -27 -24 -20 -19 -16 -13
 -32 -27 -24 -20 -19 -16 -13 -9
 -27 -24 -20 -19 -16 -13 -9 -7
 -24 -20 -19 -16 -13 -9 -7 -6
 -20 -19 -16 -13 -9 -7 -6 -4
 -19 -16 -13 -9 -7 -6 -4 -4
 -16 -13 -9 -7 -6 -4 -4 -3
 -13 -9 -7 -6 -4 -4 -3 -2
 -9 -7 -6 -4 -4 -3 -2 -3
 -7 -6 -4 -4 -3 -2 -3 -3
 -19 -22 -24 -28 -31 -37 -40 -44
 -22 -24 -28 -31 -37 -40 -44 -45
 -24 -28 -31 -37 -40 -44 -45 -48
 -28 -31 -37 -40 -44 -45 -48 -49
 -31 -37 -40 -44 -45 -48 -49 -52
 -37 -40 -44 -45 -48 -49 -52 -54
 -40 -44 -45 -48 -49 -52 -54 -57
 -44 -45 -48 -49 -52 -54 -57 -59
 -45 -48 -49 -52 -54 -57 -59 -60
 -48 -49 -52 -54 -57 -59 -60 -62
 -49 -52 -54 -57 -59 -60 -62 -62
 -52 -54 -57 -59 -60 -62 -62 -63
 -54 -57 -59 -60 -62 -62 -63 -63
 -57 -59 -60 -62 -62 -63 -63 -64
 -59 -60 -62 -62 -63 -63 -64 -62
 -60 -62 -62 -63 -63 -64 -62 -63
 -62 -62 -63 -63 -64 -62 -63 -62
 -62 -63 -63 -64 -62 -63 -62 -62
 -63 -63 -64 -62 -63 -62 -62 -60
 -63 -64 -62 -63 -62 -62 -60 -59
 -64 -62 -63 -62 -62 -60 -59 -57
 -62 -63 -62 -62 -60 -59 -57 -55
 -63 -62 -62 -60 -59 -57 -55 -53
 -62 -62 -60 -59 -57 -55 -53 -50
 -62 -60 -59 -57 -55 -53 -50 -49
 -60 -59 -57 -55 -53 -50 -49 -46
 -59 -57 -55 -53 -50 -49 -46 -39
 -57 -55 -53 -50 -49 -46 -39 -35
 -55 -53 -50 -49 -46 -39 -35 -35
 -53 -50 -49 -46 -39 -35 -35 -28
 -50 -49 -46 -39 -35 -35 -28 -25
 -49 -46 -39 -35 -35 -28 -25 -21
 -46 -39 -35 -35 -28 -25 -21 -18
 -39 -35 -35 -28 -25 -21 -18 -15
 -35 -35 -28 -25 -21 -18 -15 -13
 -35 -28 -25 -21 -18 -15 -13 -8
 -28 -25 -21 -18 -15 -13 -8 -5
 -25 -21 -18 -15 -13 -8 -5 -1
 -21 -18 -15 -13 -8 -5 -1 3
 -18 -15 -13 -8 -5 -1 3 5
 -15 -13 -8 -5 -1 3 5 7
 -13 -8 -5 -1 3 5 7 8
 -8 -5 -1 3 5 7 8 10
 -5 -1 3 5 7 8 10 10
 -1 3 5 7 8 10 10 9
 3 5 7 8 10 10 9 8
 5 7 8 10 10 9 8 7
 7 8 10 10 9 8 7 6
 8 10 10 9 8 7 6 4
 10 10 9 8 7 6 4 2
 -19 -25 -27 -29 -33 -34 -38 -40
 -25 -27 -29 -33 -34 -38 -40 -43
 -27 -29 -33 -34 -38 -40 -43 -45
 -29 -33 -34 -38 -40 -43 -45 -48
 -33 -34 -38 -40 -43 -45 -48 -50
 -34 -38 -40 -43 -45 -48 -50 -53
 -38 -40 -43 -45 -48 -50 -53 -54
 -40 -43 -45 -48 -50 -53 -54 -57
 -43 -45 -48 -50 -53 -54 -57 -58
 -45 -48 -50 -53 -54 -57 -58 -60
 -48 -50 -53 -54 -57 -58 -60 -60
 -50 -53 -54 -57 -58 -60 -60 -60
 -53 -54 -57 -58 -60 -60 -60 -60
 -54 -57 -58 -60 -60 -60 -60 -62
 -57 -58 -60 -60 -60 -60 -62 -61
 -58 -60 -60 -60 -60 -62 -61 -61
 -60 -60 -60 -60 -62 -61 -61 -61
 -60 -60 -60 -62 -61 -61 -61 -59
 -60 -60 -62 -61 -61 -61 -59 -60
 -60 -62 -61 -61 -61 -59 -60 -57
 -62 -61 -61 -61 -59 -60 -57 -57
 -61 -61 -61 -59 -60 -57 -57 -53
 -61 -61 -59 -60 -57 -57 -53 -53
 -61 -59 -60 -57 -57 -53 -53 -50
 -59 -60 -57 -57 -53 -53 -50 -49
 -60 -57 -57 -53 -53 -50 -49 -46
 -57 -57 -53 -53 -50 -49 -46 -43
 -57 -53 -53 -50 -49 -46 -43 -41
 -53 -53 -50 -49 -46 -43 -41 -37
 -53 -50 -49 -46 -43 -41 -37 -33
 -50 -49 -46 -43 -41 -37 -33 -30
 -49 -46 -43 -41 -37 -33 -30 -26
 -46 -43 -41 -37 -33 -30 -26 -18
 -43 -41 -37 -33 -30 -26 -18 -14
 -41 -37 -33 -30 -26 -18 -14 -11
 -37 -33 -30 -26 -18 -14 -11 -8
 -33 -30 -26 -18 -14 -11 -8 -6
 -30 -26 -18 -14 -11 -8 -6 -3
 -26 -18 -14 -11 -8 -6 -3 1
 -18 -14 -11 -8 -6 -3 1 4
 -14 -11 -8 -6 -3 1 4 6
 -11 -8 -6 -3 1 4 6 7
 -8 -6 -3 1 4 6 7 9
 -6 -3 1 4 6 7 9 9
 -3 1 4 6 7 9 9 11
 1 4 6 7 9 9 11 11
 4 6 7 9 9 11 11 9
 6 7 9 9 11 11 9 8
 7 9 9 11 11 9 8 7
 9 9 11 11 9 8 7 4
 -15 -18 -22 -24 -27 -30 -34 -36
 -18 -22 -24 -27 -30 -34 -36 -39
 -22 -24 -27 -30 -34 -36 -39 -41
 -24 -27 -30 -34 -36 -39 -41 -43
 -27 -30 -34 -36 -39 -41 -43 -46
 -30 -34 -36 -39 -41 -43 -46 -48
 -34 -36 -39 -41 -43 -46 -48 -51
 -36 -39 -41 -43 -46 -48 -51 -53
 -39 -41 -43 -46 -48 -51 -53 -55
 -41 -43 -46 -48 -51 -53 -55 -56
 -43 -46 -48 -51 -53 -55 -56 -58
 -46 -48 -51 -53 -55 -56 -58 -58
 -48 -51 -53 -55 -56 -58 -58 -58
 -51 -53 -55 -56 -58 -58 -58 -59
 -53 -55 -56 -58 -58 -58 -59 -59
 -55 -56 -58 -58 -58 -59 -59 -60
 -56 -58 -58 -58 -59 -59 -60 -59
 -58 -58 -58 -59 -59 -60 -59 -60
 -58 -58 -59 -59 -60 -59 -60 -59
 -58 -59 -59 -60 -59 -60 -59 -57
 -59 -59 -60 -59 -60 -59 -57 -57
 -59 -60 -59 -60 -59 -57 -57 -55
 -60 -59 -60 -59 -57 -57 -55 -55
 -59 -60 -59 -57 -57 -55 -55 -51
 -60 -59 -57 -57 -55 -55 -51 -49
 -59 -57 -57 -55 -55 -51 -49 -48
 -57 -57 -55 -55 -51 -49 -48 -44
 -57 -55 -55 -51 -49 -48 -44 -40
 -55 -55 -51 -49 -48 -44 -40 -37
 -55 -51 -49 -48 -44 -40 -37 -36
 -51 -49 -48 -44 -40 -37 -36 -32
 -49 -48 -44 -40 -37 -36 -32 -31
 -48 -44 -40 -37 -36 -32 -31 -28
 -44 -40 -37 -36 -32 -31 -28 -23
 -40 -37 -36 -32 -31 -28 -23 -20
 -37 -36 -32 -31 -28 -23 -20 -15
 -36 -32 -31 -28 -23 -20 -15 -12
 -32 -31 -28 -23 -20 -15 -12 -7
 -31 -28 -23 -20 -15 -12 -7 -3
 -28 -23 -20 -15 -12 -7 -3 1
 -23 -20 -15 -12 -7 -3 1 4
 -20 -15 -12 -7 -3 1 4 7
 -15 -12 -7 -3 1 4 7 9
 -12 -7 -3 1 4 7 9 10
 -7 -3 1 4 7 9 10 12
 -3 1 4 7 9 10 12 12
 1 4 7 9 10 12 12 13
 4 7 9 10 12 12 13 12
 7 9 10 12 12 13 12 12
 9 10 12 12 13 12 12 11
 10 12 12 13 12 12 11 10
 12 12 13 12 12 11 10 7
 -12 -16 -18 -21 -25 -29 -31 -34
 -16 -18 -21 -25 -29 -31 -34 -37
 -18 -21 -25 -29 -31 -34 -37 -38
 -21 -25 -29 -31 -34 -37 -38 -42
 -25 -29 -31 -34 -37 -38 -42 -45
 -29 -31 -34 -37 -38 -42 -45 -47
 -31 -34 -37 -38 -42 -45 -47 -49
 -34 -37 -38 -42 -45 -47 -49 -51
 -37 -38 -42 -45 -47 -49 -51 -54
 -38 -42 -45 -47 -49 -51 -54 -55
 -42 -45 -47 -49 -51 -54 -55 -59
 -45 -47 -49 -51 -54 -55 -59 -58
 -47 -49 -51 -54 -55 -59 -58 -59
 -49 -51 -54 -55 -59 -58 -59 -59
 -51 -54 -55 -59 -58 -59 -59 -60
 -54 -55 -59 -58 -59 -59 -60 -60
 -55 -59 -58 -59 -59 -60 -60 -60
 -59 -58 -59 -59 -60 -60 -60 -61
 -58 -59 -59 -60 -60 -60 -61 -59
 -59 -59 -60 -60 -60 -61 -59 -58
 -59 -60 -60 -60 -61 -59 -58 -58
 -60 -60 -60 -61 -59 -58 -58 -57
 -60 -60 -61 -59 -58 -58 -57 -55
 -60 -61 -59 -58 -58 -57 -55 -55
 -61 -59 -58 -58 -57 -55 -55 -52
 -59 -58 -58 -57 -55 -55 -52 -48
 -58 -58 -57 -55 -55 -52 -48 -47
 -58 -57 -55 -55 -52 -48 -47 -44
 -57 -55 -55 -52 -48 -47 -44 -40
 -55 -55 -52 -48 -47 -44 -40 -37
 -55 -52 -48 -47 -44 -40 -37 -32
 -52 -48 -47 -44 -40 -37 -32 -31
 -48 -47 -44 -40 -37 -32 -31 -27
 -47 -44 -40 -37 -32 -31 -27 -25
 -44 -40 -37 -32 -31 -27 -25 -21
 -40 -37 -32 -31 -27 -25 -21 -17
 -37 -32 -31 -27 -25 -21 -17 -13
 -32 -31 -27 -25 -21 -17 -13 -8
 -31 -27 -25 -21 -17 -13 -8 -5
 -27 -25 -21 -17 -13 -8 -5 0
 -25 -21 -17 -13 -8 -5 0 2
 -21 -17 -13 -8 -5 0 2 5
 -17 -13 -8 -5 0 2 5 7
 -13 -8 -5 0 2 5 7 9
 -8 -5 0 2 5 7 9 9
 -5 0 2 5 7 9 9 10
 0 2 5 7 9 9 10 10
 2 5 7 9 9 10 10 10
 5 7 9 9 10 10 10 10
 7 9 9 10 10 10 10 9
 -14 -17 -19 -23 -24 -28 -32 -35
 -17 -19 -23 -24 -28 -32 -35 -38
 -19 -23 -24 -28 -32 -35 -38 -41
 -23 -24 -28 -32 -35 -38 -41 -44
 -24 -28 -32 -35 -38 -41 -44 -45
 -28 -32 -35 -38 -41 -44 -45 -48
 -32 -35 -38 -41 -44 -45 -48 -51
 -35 -38 -41 -44 -45 -48 -51 -53
 -38 -41 -44 -45 -48 -51 -53 -54
 -41 -44 -45 -48 -51 -53 -54 -55
 -44 -45 -48 -51 -53 -54 -55 -57
 -45 -48 -51 -53 -54 -55 -57 -58
 -48 -51 -53 -54 -55 -57 -58 -60
 -51 -53 -54 -55 -57 -58 -60 -60
 -53 -54 -55 -57 -58 -60 -60 -61
 -54 -55 -57 -58 -60 -60 -61 -61
 -55 -57 -58 -60 -60 -61 -61 -61
 -57 -58 -60 -60 -61 -61 -61 -59
 -58 -60 -60 -61 -61 -61 -59 -60
 -60 -60 -61 -61 -61 -59 -60 -60
 -60 -61 -61 -61 -59 -60 -60 -58
 -61 -61 -61 -59 -60 -60 -58 -57
 -61 -61 -59 -60 -60 -58 -57 -56
 -61 -59 -60 -60 -58 -57 -56 -54
 -59 -60 -60 -58 -57 -56 -54 -53
 -60 -60 -58 -57 -56 -54 -53 -50
 -60 -58 -57 -56 -54 -53 -50 -48
 -58 -57 -56 -54 -53 -50 -48 -43
 -57 -56 -54 -53 -50 -48 -43 -40
 -56 -54 -53 -50 -48 -43 -40 -38
 -54 -53 -50 -48 -43 -40 -38 -34
 -53 -50 -48 -43 -40 -38 -34 -32
 -50 -48 -43 -40 -38 -34 -32 -29
 -48 -43 -40 -38 -34 -32 -29 -25
 -43 -40 -38 -34 -32 -29 -25 -21
 -40 -38 -34 -32 -29 -25 -21 -17
 -38 -34 -32 -29 -25 -21 -17 -14
 -34 -32 -29 -25 -21 -17 -14 -9
 -32 -29 -25 -21 -17 -14 -9 -7
 -29 -25 -21 -17 -14 -9 -7 -2
 -25 -21 -17 -14 -9 -7 -2 1
 -21 -17 -14 -9 -7 -2 1 6
 -17 -14 -9 -7 -2 1 6 8
 -14 -9 -7 -2 1 6 8 9
 -9 -7 -2 1 6 8 9 12
 -7 -2 1 6 8 9 12 12
 -2 1 6 8 9 12 12 12
 1 6 8 9 12 12 12 12
 6 8 9 12 12 12 12 12
 8 9 12 12 12 12 12 11
 9 12 12 12 12 12 11 10
 12 12 12 12 12 11 10 7
 -12 -16 -19 -21 -25 -27 -30 -33
 -16 -19 -21 -25 -27 -30 -33 -37
 -19 -21 -25 -27 -30 -33 -37 -39
 -21 -25 -27 -30 -33 -37 -39 -42
 -25 -27 -30 -33 -37 -39 -42 -45
 -27 -30 -33 -37 -39 -42 -45 -48
 -30 -33 -37 -39 -42 -45 -48 -50
 -33 -37 -39 -42 -45 -48 -50 -52
 -37 -39 -42 -45 -48 -50 -52 -54
 -39 -42 -45 -48 -50 -52 -54 -55
 -42 -45 -48 -50 -52 -54 -55 -57
 -45 -48 -50 -52 -54 -55 -57 -58
 -48 -50 -52 -54 -55 -57 -58 -59
 -50 -52 -54 -55 -57 -58 -59 -60
 -52 -54 -55 -57 -58 -59 -60 -59
 -54 -55 -57 -58 -59 -60 -59 -59
 -55 -57 -58 -59 -60 -59 -59 -59
 -57 -58 -59 -60 -59 -59 -59 -57
 -58 -59 -60 -59 -59 -59 -57 -57
 -59 -60 -59 -59 -59 -57 -57 -55
 -60 -59 -59 -59 -57 -57 -55 -53
 -59 -59 -59 -57 -57 -55 -53 -51
 -59 -59 -57 -57 -55 -53 -51 -51
 -59 -57 -57 -55 -53 -51 -51 -47
 -57 -57 -55 -53 -51 -51 -47 -46
 -57 -55 -53 -51 -51 -47 -46 -42
 -55 -53 -51 -51 -47 -46 -42 -39
 -53 -51 -51 -47 -46 -42 -39 -37
 -51 -51 -47 -46 -42 -39 -37 -33
 -51 -47 -46 -42 -39 -37 -33 -30
 -47 -46 -42 -39 -37 -33 -30 -29
 -46 -42 -39 -37 -33 -30 -29 -25
 -42 -39 -37 -33 -30 -29 -25 -21
 -39 -37 -33 -30 -29 -25 -21 -15
 -37 -33 -30 -29 -25 -21 -15 -13
 -33 -30 -29 -25 -21 -15 -13 -9
 -30 -29 -25 -21 -15 -13 -9 -6
 -29 -25 -21 -15 -13 -9 -6 -1
 -25 -21 -15 -13 -9 -6 -1 3
 -21 -15 -13 -9 -6 -1 3 5
 -15 -13 -9 -6 -1 3 5 10
 -13 -9 -6 -1 3 5 10 13
 -9 -6 -1 3 5 10 13 14
 -6 -1 3 5 10 13 14 15
 -1 3 5 10 13 14 15 15
 3 5 10 13 14 15 15 15
 5 10 13 14 15 15 15 14
 10 13 14 15 15 15 14 13
 13 14 15 15 15 14 13 11
 14 15 15 15 14 13 11 11
 15 15 15 14 13 11 11 9
 15 15 14 13 11 11 9 7
 -8 -10 -13 -17 -20 -22 -27 -29
 -10 -13 -17 -20 -22 -27 -29 -32
 -13 -17 -20 -22 -27 -29 -32 -34
 -17 -20 -22 -27 -29 -32 -34 -37
 -20 -22 -27 -29 -32 -34 -37 -39
 -22 -27 -29 -32 -34 -37 -39 -44
 -27 -29 -32 -34 -37 -39 -44 -48
 -29 -32 -34 -37 -39 -44 -48 -50
 -32 -34 -37 -39 -44 -48 -50 -51
 -34 -37 -39 -44 -48 -50 -51 -52
 -37 -39 -44 -48 -50 -51 -52 -54
 -39 -44 -48 -50 -51 -52 -54 -56
 -44 -48 -50 -51 -52 -54 -56 -57
 -48 -50 -51 -52 -54 -56 -57 -56
 -50 -51 -52 -54 -56 -57 -56 -56
 -51 -52 -54 -56 -57 -56 -56 -55
 -52 -54 -56 -57 -56 -56 -55 -56
 -54 -56 -57 -56 -56 -55 -56 -54
 -56 -57 -56 -56 -55 -56 -54 -55
 -57 -56 -56 -55 -56 -54 -55 -53
 -56 -56 -55 -56 -54 -55 -53 -51
 -56 -55 -56 -54 -55 -53 -51 -51
 -55 -56 -54 -55 -53 -51 -51 -48
 -56 -54 -55 -53 -51 -51 -48 -46
 -54 -55 -53 -51 -51 -48 -46 -43
 -55 -53 -51 -51 -48 -46 -43 -41
 -53 -51 -51 -48 -46 -43 -41 -38
 -51 -51 -48 -46 -43 -41 -38 -35
 -51 -48 -46 -43 -41 -38 -35 -33
 -48 -46 -43 -41 -38 -35 -33 -25
 -46 -43 -41 -38 -35 -33 -25 -22
 -43 -41 -38 -35 -33 -25 -22 -18
 -41 -38 -35 -33 -25 -22 -18 -16
 -38 -35 -33 -25 -22 -18 -16 -12
 -35 -33 -25 -22 -18 -16 -12 -7
 -33 -25 -22 -18 -16 -12 -7 0
 -25 -22 -18 -16 -12 -7 0 3
 -22 -18 -16 -12 -7 0 3 6
 -18 -16 -12 -7 0 3 6 9
 -16 -12 -7 0 3 6 9 13
 -12 -7 0 3 6 9 13 15
 -7 0 3 6 9 13 15 15
 0 3 6 9 13 15 15 16
 3 6 9 13 15 15 16 16
 6 9 13 15 15 16 16 16
 9 13 15 15 16 16 16 16
 13 15 15 16 16 16 16 12
 15 15 16 16 16 16 12 10
 -9 -12 -17 -19 -24 -28 -31 -32
 -12 -17 -19 -24 -28 -31 -32 -35
 -17 -19 -24 -28 -31 -32 -35 -37
 -19 -24 -28 -31 -32 -35 -37 -39
 -24 -28 -31 -32 -35 -37 -39 -42
 -28 -31 -32 -35 -37 -39 -42 -44
 -31 -32 -35 -37 -39 -42 -44 -47
 -32 -35 -37 -39 -42 -44 -47 -48
 -35 -37 -39 -42 -44 -47 -48 -50
 -37 -39 -42 -44 -47 -48 -50 -52
 -39 -42 -44 -47 -48 -50 -52 -52
 -42 -44 -47 -48 -50 -52 -52 -53
 -44 -47 -48 -50 -52 -52 -53 -54
 -47 -48 -50 -52 -52 -53 -54 -55
 -48 -50 -52 -52 -53 -54 -55 -56
 -50 -52 -52 -53 -54 -55 -56 -55
 -52 -52 -53 -54 -55 -56 -55 -53
 -52 -53 -54 -55 -56 -55 -53 -54
 -53 -54 -55 -56 -55 -53 -54 -52
 -54 -55 -56 -55 -53 -54 -52 -50
 -55 -56 -55 -53 -54 -52 -50 -50
 -56 -55 -53 -54 -52 -50 -50 -48
 -55 -53 -54 -52 -50 -50 -48 -45
 -53 -54 -52 -50 -50 -48 -45 -44
 -54 -52 -50 -50 -48 -45 -44 -41
 -52 -50 -50 -48 -45 -44 -41 -38
 -50 -50 -48 -45 -44 -41 -38 -35
 -50 -48 -45 -44 -41 -38 -35 -31
 -48 -45 -44 -41 -38 -35 -31 -30
 -45 -44 -41 -38 -35 -31 -30 -27
 -44 -41 -38 -35 -31 -30 -27 -25
 -41 -38 -35 -31 -30 -27 -25 -21
 -38 -35 -31 -30 -27 -25 -21 -17
 -35 -31 -30 -27 -25 -21 -17 -13
 -31 -30 -27 -25 -21 -17 -13 -9
 -30 -27 -25 -21 -17 -13 -9 -7
 -27 -25 -21 -17 -13 -9 -7 -2
 -25 -21 -17 -13 -9 -7 -2 0
 -21 -17 -13 -9 -7 -2 0 4
 -17 -13 -9 -7 -2 0 4 7
 -13 -9 -7 -2 0 4 7 9
 -9 -7 -2 0 4 7 9 11
 -7 -2 0 4 7 9 11 12
 -2 0 4 7 9 11 12 13
 0 4 7 9 11 12 13 13
 4 7 9 11 12 13 13 14
 7 9 11 12 13 13 14 13
 9 11 12 13 13 14 13 11
 11 12 13 13 14 13 11 10
 12 13 13 14 13 11 10 8
 -9 -13 -17 -21 -25 -29 -33 -37
 -13 -17 -21 -25 -29 -33 -37 -39
 -17 -21 -25 -29 -33 -37 -39 -41
 -21 -25 -29 -33 -37 -39 -41 -43
 -25 -29 -33 -37 -39 -41 -43 -46
 -29 -33 -37 -39 -41 -43 -46 -48
 -33 -37 -39 -41 -43 -46 -48 -50
 -37 -39 -41 -43 -46 -48 -50 -51
 -39 -41 -43 -46 -48 -50 -51 -53
 -41 -43 -46 -48 -50 -51 -53 -54
 -43 -46 -48 -50 -51 -53 -54 -56
 -46 -48 -50 -51 -53 -54 -56 -56
 -48 -50 -51 -53 -54 -56 -56 -56
 -50 -51 -53 -54 -56 -56 -56 -56
 -51 -53 -54 -56 -56 -56 -56 -55
 -53 -54 -56 -56 -56 -56 -55 -54
 -54 -56 -56 -56 -56 -55 -54 -54
 -56 -56 -56 -56 -55 -54 -54 -52
 -56 -56 -56 -55 -54 -54 -52 -49
 -56 -56 -55 -54 -54 -52 -49 -46
 -56 -55 -54 -54 -52 -49 -46 -42
 -55 -54 -54 -52 -49 -46 -42 -42
 -54 -54 -52 -49 -46 -42 -42 -38
 -54 -52 -49 -46 -42 -42 -38 -34
 -52 -49 -46 -42 -42 -38 -34 -32
 -49 -46 -42 -42 -38 -34 -32 -26
 -46 -42 -42 -38 -34 -32 -26 -20
 -42 -42 -38 -34 -32 -26 -20 -18
 -42 -38 -34 -32 -26 -20 -18 -14
 -38 -34 -32 -26 -20 -18 -14 -9
 -34 -32 -26 -20 -18 -14 -9 -7
 -32 -26 -20 -18 -14 -9 -7 -1
 -26 -20 -18 -14 -9 -7 -1 3
 -20 -18 -14 -9 -7 -1 3 8
 -18 -14 -9 -7 -1 3 8 9
 -14 -9 -7 -1 3 8 9 12
 -9 -7 -1 3 8 9 12 14
 -7 -1 3 8 9 12 14 14
 -1 3 8 9 12 14 14 15
 3 8 9 12 14 14 15 15
 8 9 12 14 14 15 15 14
 9 12 14 14 15 15 14 13
 12 14 14 15 15 14 13 12
 14 14 15 15 14 13 12 9
 -8 -10 -16 -18 -22 -26 -27 -32
 -10 -16 -18 -22 -26 -27 -32 -33
 -16 -18 -22 -26 -27 -32 -33 -36
 -18 -22 -26 -27 -32 -33 -36 -41
 -22 -26 -27 -32 -33 -36 -41 -43
 -26 -27 -32 -33 -36 -41 -43 -45
 -27 -32 -33 -36 -41 -43 -45 -48
 -32 -33 -36 -41 -43 -45 -48 -52
 -33 -36 -41 -43 -45 -48 -52 -53
 -36 -41 -43 -45 -48 -52 -53 -53
 -41 -43 -45 -48 -52 -53 -53 -54
 -43 -45 -48 -52 -53 -53 -54 -54
 -45 -48 -52 -53 -53 -54 -54 -55
 -48 -52 -53 -53 -54 -54 -55 -55
 -52 -53 -53 -54 -54 -55 -55 -55
 -53 -53 -54 -54 -55 -55 -55 -54
 -53 -54 -54 -55 -55 -55 -54 -53
 -54 -54 -55 -55 -55 -54 -53 -52
 -54 -55 -55 -55 -54 -53 -52 -52
 -55 -55 -55 -54 -53 -52 -52 -50
 -55 -55 -54 -53 -52 -52 -50 -47
 -55 -54 -53 -52 -52 -50 -47 -45
 -54 -53 -52 -52 -50 -47 -45 -42
 -53 -52 -52 -50 -47 -45 -42 -41
 -52 -52 -50 -47 -45 -42 -41 -38
 -52 -50 -47 -45 -42 -41 -38 -34
 -50 -47 -45 -42 -41 -38 -34 -32
 -47 -45 -42 -41 -38 -34 -32 -28
 -45 -42 -41 -38 -34 -32 -28 -24
 -42 -41 -38 -34 -32 -28 -24 -20
 -41 -38 -34 -32 -28 -24 -20 -18
 -38 -34 -32 -28 -24 -20 -18 -13
 -34 -32 -28 -24 -20 -18 -13 -9
 -32 -28 -24 -20 -18 -13 -9 -6
 -28 -24 -20 -18 -13 -9 -6 1
 -24 -20 -18 -13 -9 -6 1 4
 -20 -18 -13 -9 -6 1 4 8
 -18 -13 -9 -6 1 4 8 9
 -13 -9 -6 1 4 8 9 13
 -9 -6 1 4 8 9 13 15
 -6 1 4 8 9 13 15 15
 1 4 8 9 13 15 15 16
 4 8 9 13 15 15 16 17
 8 9 13 15 15 16 17 17
 9 13 15 15 16 17 17 17
 13 15 15 16 17 17 17 16
 15 15 16 17 17 17 16 14
 15 16 17 17 17 16 14 12
 16 17 17 17 16 14 12 10
 -6 -10 -12 -18 -20 -23 -26 -30
 -10 -12 -18 -20 -23 -26 -30 -32
 -12 -18 -20 -23 -26 -30 -32 -34
 -18 -20 -23 -26 -30 -32 -34 -36
 -20 -23 -26 -30 -32 -34 -36 -39
 -23 -26 -30 -32 -34 -36 -39 -42
 -26 -30 -32 -34 -36 -39 -42 -44
 -30 -32 -34 -36 -39 -42 -44 -45
 -32 -34 -36 -39 -42 -44 -45 -48
 -34 -36 -39 -42 -44 -45 -48 -49
 -36 -39 -42 -44 -45 -48 -49 -49
 -39 -42 -44 -45 -48 -49 -49 -50
 -42 -44 -45 -48 -49 -49 -50 -49
 -44 -45 -48 -49 -49 -50 -49 -50
 -45 -48 -49 -49 -50 -49 -50 -50
 -48 -49 -49 -50 -49 -50 -50 -49
 -49 -49 -50 -49 -50 -50 -49 -50
 -49 -50 -49 -50 -50 -49 -50 -49
 -50 -49 -50 -50 -49 -50 -49 -46
 -49 -50 -50 -49 -50 -49 -46 -44
 -50 -50 -49 -50 -49 -46 -44 -43
 -50 -49 -50 -49 -46 -44 -43 -41
 -49 -50 -49 -46 -44 -43 -41 -40
 -50 -49 -46 -44 -43 -41 -40 -38
 -49 -46 -44 -43 -41 -40 -38 -32
 -46 -44 -43 -41 -40 -38 -32 -31
 -44 -43 -41 -40 -38 -32 -31 -27
 -43 -41 -40 -38 -32 -31 -27 -25
 -41 -40 -38 -32 -31 -27 -25 -21
 -40 -38 -32 -31 -27 -25 -21 -19
 -38 -32 -31 -27 -25 -21 -19 -13
 -32 -31 -27 -25 -21 -19 -13 -9
 -31 -27 -25 -21 -19 -13 -9 -3
 -27 -25 -21 -19 -13 -9 -3 -1
 -25 -21 -19 -13 -9 -3 -1 4
 -21 -19 -13 -9 -3 -1 4 8
 -19 -13 -9 -3 -1 4 8 11
 -13 -9 -3 -1 4 8 11 14
 -9 -3 -1 4 8 11 14 14
 -3 -1 4 8 11 14 14 16
 -1 4 8 11 14 14 16 16
 4 8 11 14 14 16 16 17
 8 11 14 14 16 16 17 17
 11 14 14 16 16 17 17 16
 14 14 16 16 17 17 16 15
 14 16 16 17 17 16 15 13
 16 16 17 17 16 15 13 12
 -1 -4 -8 -11 -13 -18 -21 -24
 -4 -8 -11 -13 -18 -21 -24 -28
 -8 -11 -13 -18 -21 -24 -28 -30
 -11 -13 -18 -21 -24 -28 -30 -33
 -13 -18 -21 -24 -28 -30 -33 -35
 -18 -21 -24 -28 -30 -33 -35 -36
 -21 -24 -28 -30 -33 -35 -36 -40
 -24 -28 -30 -33 -35 -36 -40 -42
 -28 -30 -33 -35 -36 -40 -42 -44
 -30 -33 -35 -36 -40 -42 -44 -46
 -33 -35 -36 -40 -42 -44 -46 -47
 -35 -36 -40 -42 -44 -46 -47 -50
 -36 -40 -42 -44 -46 -47 -50 -50
 -40 -42 -44 -46 -47 -50 -50 -50
 -42 -44 -46 -47 -50 -50 -50 -52
 -44 -46 -47 -50 -50 -50 -52 -51
 -46 -47 -50 -50 -50 -52 -51 -52
 -47 -50 -50 -50 -52 -51 -52 -51
 -50 -50 -50 -52 -51 -52 -51 -51
 -50 -50 -52 -51 -52 -51 -51 -50
 -50 -52 -51 -52 -51 -51 -50 -49
 -52 -51 -52 -51 -51 -50 -49 -49
 -51 -52 -51 -51 -50 -49 -49 -46
 -52 -51 -51 -50 -49 -49 -46 -46
 -51 -51 -50 -49 -49 -46 -46 -41
 -51 -50 -49 -49 -46 -46 -41 -40
 -50 -49 -49 -46 -46 -41 -40 -36
 -49 -49 -46 -46 -41 -40 -36 -35
 -49 -46 -46 -41 -40 -36 -35 -31
 -46 -46 -41 -40 -36 -35 -31 -28
 -46 -41 -40 -36 -35 -31 -28 -26
 -41 -40 -36 -35 -31 -28 -26 -22
 -40 -36 -35 -31 -28 -26 -22 -20
 -36 -35 -31 -28 -26 -22 -20 -14
 -35 -31 -28 -26 -22 -20 -14 -12
 -31 -28 -26 -22 -20 -14 -12 -8
 -28 -26 -22 -20 -14 -12 -8 -4
 -26 -22 -20 -14 -12 -8 -4 -1
 -22 -20 -14 -12 -8 -4 -1 3
 -20 -14 -12 -8 -4 -1 3 7
 -14 -12 -8 -4 -1 3 7 11
 -12 -8 -4 -1 3 7 11 11
 -8 -4 -1 3 7 11 11 13
 -4 -1 3 7 11 11 13 14
 -1 3 7 11 11 13 14 14
 3 7 11 11 13 14 14 15
 7 11 11 13 14 14 15 15
 11 11 13 14 14 15 15 15
 11 13 14 14 15 15 15 14
 13 14 14 15 15 15 14 13
 14 14 15 15 15 14 13 7
 -5 -8 -12 -14 -18 -20 -24 -27
 -8 -12 -14 -18 -20 -24 -27 -30
 -12 -14 -18 -20 -24 -27 -30 -33
 -14 -18 -20 -24 -27 -30 -33 -35
 -18 -20 -24 -27 -30 -33 -35 -37
 -20 -24 -27 -30 -33 -35 -37 -38
 -24 -27 -30 -33 -35 -37 -38 -40
 -27 -30 -33 -35 -37 -38 -40 -44
 -30 -33 -35 -37 -38 -40 -44 -45
 -33 -35 -37 -38 -40 -44 -45 -47
 -35 -37 -38 -40 -44 -45 -47 -48
 -37 -38 -40 -44 -45 -47 -48 -49
 -38 -40 -44 -45 -47 -48 -49 -50
 -40 -44 -45 -47 -48 -49 -50 -50
 -44 -45 -47 -48 -49 -50 -50 -50
 -45 -47 -48 -49 -50 -50 -50 -50
 -47 -48 -49 -50 -50 -50 -50 -50
 -48 -49 -50 -50 -50 -50 -50 -50
 -49 -50 -50 -50 -50 -50 -50 -50
 -50 -50 -50 -50 -50 -50 -50 -49
 -50 -50 -50 -50 -50 -50 -49 -46
 -50 -50 -50 -50 -50 -49 -46 -44
 -50 -50 -50 -50 -49 -46 -44 -43
 -50 -50 -50 -49 -46 -44 -43 -41
 -50 -50 -49 -46 -44 -43 -41 -39
 -50 -49 -46 -44 -43 -41 -39 -35
 -49 -46 -44 -43 -41 -39 -35 -32
 -46 -44 -43 -41 -39 -35 -32 -28
 -44 -43 -41 -39 -35 -32 -28 -24
 -43 -41 -39 -35 -32 -28 -24 -22
 -41 -39 -35 -32 -28 -24 -22 -18
 -39 -35 -32 -28 -24 -22 -18 -16
 -35 -32 -28 -24 -22 -18 -16 -12
 -32 -28 -24 -22 -18 -16 -12 -8
 -28 -24 -22 -18 -16 -12 -8 -5
 -24 -22 -18 -16 -12 -8 -5 0
 -22 -18 -16 -12 -8 -5 0 3
 -18 -16 -12 -8 -5 0 3 7
 -16 -12 -8 -5 0 3 7 11
 -12 -8 -5 0 3 7 11 13
 -8 -5 0 3 7 11 13 16
 -5 0 3 7 11 13 16 16
 0 3 7 11 13 16 16 17
 3 7 11 13 16 16 17 17
 7 11 13 16 16 17 17 18
 11 13 16 16 17 17 18 18
 13 16 16 17 17 18 18 18
 16 16 17 17 18 18 18 14
 16 17 17 18 18 18 14 13
 -3 -7 -9 -13 -17 -19 -25 -28
 -7 -9 -13 -17 -19 -25 -28 -31
 -9 -13 -17 -19 -25 -28 -31 -32
 -13 -17 -19 -25 -28 -31 -32 -35
 -17 -19 -25 -28 -31 -32 -35 -36
 -19 -25 -28 -31 -32 -35 -36 -39
 -25 -28 -31 -32 -35 -36 -39 -43
 -28 -31 -32 -35 -36 -39 -43 -46
 -31 -32 -35 -36 -39 -43 -46 -47
 -32 -35 -36 -39 -43 -46 -47 -48
 -35 -36 -39 -43 -46 -47 -48 -48
 -36 -39 -43 -46 -47 -48 -48 -49
 -39 -43 -46 -47 -48 -48 -49 -49
 -43 -46 -47 -48 -48 -49 -49 -49
 -46 -47 -48 -48 -49 -49 -49 -49
 -47 -48 -48 -49 -49 -49 -49 -48
 -48 -48 -49 -49 -49 -49 -48 -48
 -48 -49 -49 -49 -49 -48 -48 -47
 -49 -49 -49 -49 -48 -48 -47 -46
 -49 -49 -49 -48 -48 -47 -46 -45
 -49 -49 -48 -48 -47 -46 -45 -42
 -49 -48 -48 -47 -46 -45 -42 -40
 -48 -48 -47 -46 -45 -42 -40 -39
 -48 -47 -46 -45 -42 -40 -39 -36
 -47 -46 -45 -42 -40 -39 -36 -33
 -46 -45 -42 -40 -39 -36 -33 -31
 -45 -42 -40 -39 -36 -33 -31 -28
 -42 -40 -39 -36 -33 -31 -28 -26
 -40 -39 -36 -33 -31 -28 -26 -22
 -39 -36 -33 -31 -28 -26 -22 -18
 -36 -33 -31 -28 -26 -22 -18 -15
 -33 -31 -28 -26 -22 -18 -15 -11
 -31 -28 -26 -22 -18 -15 -11 -7
 -28 -26 -22 -18 -15 -11 -7 -3
 -26 -22 -18 -15 -11 -7 -3 2
 -22 -18 -15 -11 -7 -3 2 4
 -18 -15 -11 -7 -3 2 4 9
 -15 -11 -7 -3 2 4 9 11
 -11 -7 -3 2 4 9 11 14
 -7 -3 2 4 9 11 14 16
 -3 2 4 9 11 14 16 17
 2 4 9 11 14 16 17 18
 4 9 11 14 16 17 18 18
 9 11 14 16 17 18 18 20
 11 14 16 17 18 18 20 20
 14 16 17 18 18 20 20 20
 16 17 18 18 20 20 20 19
 17 18 18 20 20 20 19 15
 -3 -7 -9 -13 -17 -23 -27 -30
 -7 -9 -13 -17 -23 -27 -30 -31
 -9 -13 -17 -23 -27 -30 -31 -34
 -13 -17 -23 -27 -30 -31 -34 -36
 -17 -23 -27 -30 -31 -34 -36 -40
 -23 -27 -30 -31 -34 -36 -40 -41
 -27 -30 -31 -34 -36 -40 -41 -44
 -30 -31 -34 -36 -40 -41 -44 -46
 -31 -34 -36 -40 -41 -44 -46 -47
 -34 -36 -40 -41 -44 -46 -47 -48
 -36 -40 -41 -44 -46 -47 -48 -48
 -40 -41 -44 -46 -47 -48 -48 -50
 -41 -44 -46 -47 -48 -48 -50 -50
 -44 -46 -47 -48 -48 -50 -50 -51
 -46 -47 -48 -48 -50 -50 -51 -50
 -47 -48 -48 -50 -50 -51 -50 -50
 -48 -48 -50 -50 -51 -50 -50 -50
 -48 -50 -50 -51 -50 -50 -50 -47
 -50 -50 -51 -50 -50 -50 -47 -46
 -50 -51 -50 -50 -50 -47 -46 -46
 -51 -50 -50 -50 -47 -46 -46 -43
 -50 -50 -50 -47 -46 -46 -43 -41
 -50 -50 -47 -46 -46 -43 -41 -39
 -50 -47 -46 -46 -43 -41 -39 -36
 -47 -46 -46 -43 -41 -39 -36 -32
 -46 -46 -43 -41 -39 -36 -32 -29
 -46 -43 -41 -39 -36 -32 -29 -28
 -43 -41 -39 -36 -32 -29 -28 -24
 -41 -39 -36 -32 -29 -28 -24 -22
 -39 -36 -32 -29 -28 -24 -22 -18
 -36 -32 -29 -28 -24 -22 -18 -14
 -32 -29 -28 -24 -22 -18 -14 -9
 -29 -28 -24 -22 -18 -14 -9 -5
 -28 -24 -22 -18 -14 -9 -5 -3
 -24 -22 -18 -14 -9 -5 -3 2
 -22 -18 -14 -9 -5 -3 2 6
 -18 -14 -9 -5 -3 2 6 10
 -14 -9 -5 -3 2 6 10 13
 -9 -5 -3 2 6 10 13 15
 -5 -3 2 6 10 13 15 15
 -3 2 6 10 13 15 15 16
 2 6 10 13 15 15 16 17
 6 10 13 15 15 16 17 18
 10 13 15 15 16 17 18 17
 13 15 15 16 17 18 17 14
 -2 -5 -8 -12 -13 -19 -21 -25
 -5 -8 -12 -13 -19 -21 -25 -27
 -8 -12 -13 -19 -21 -25 -27 -30
 -12 -13 -19 -21 -25 -27 -30 -34
 -13 -19 -21 -25 -27 -30 -34 -35
 -19 -21 -25 -27 -30 -34 -35 -37
 -21 -25 -27 -30 -34 -35 -37 -39
 -25 -27 -30 -34 -35 -37 -39 -40
 -27 -30 -34 -35 -37 -39 -40 -43
 -30 -34 -35 -37 -39 -40 -43 -44
 -34 -35 -37 -39 -40 -43 -44 -45
 -35 -37 -39 -40 -43 -44 -45 -47
 -37 -39 -40 -43 -44 -45 -47 -46
 -39 -40 -43 -44 -45 -47 -46 -48
 -40 -43 -44 -45 -47 -46 -48 -47
 -43 -44 -45 -47 -46 -48 -47 -47
 -44 -45 -47 -46 -48 -47 -47 -47
 -45 -47 -46 -48 -47 -47 -47 -45
 -47 -46 -48 -47 -47 -47 -45 -46
 -46 -48 -47 -47 -47 -45 -46 -44
 -48 -47 -47 -47 -45 -46 -44 -43
 -47 -47 -47 -45 -46 -44 -43 -41
 -47 -47 -45 -46 -44 -43 -41 -39
 -47 -45 -46 -44 -43 -41 -39 -38
 -45 -46 -44 -43 -41 -39 -38 -35
 -46 -44 -43 -41 -39 -38 -35 -34
 -44 -43 -41 -39 -38 -35 -34 -30
 -43 -41 -39 -38 -35 -34 -30 -27
 -41 -39 -38 -35 -34 -30 -27 -25
 -39 -38 -35 -34 -30 -27 -25 -21
 -38 -35 -34 -30 -27 -25 -21 -18
 -35 -34 -30 -27 -25 -21 -18 -14
 -34 -30 -27 -25 -21 -18 -14 -13
 -30 -27 -25 -21 -18 -14 -13 -9
 -27 -25 -21 -18 -14 -13 -9 -4
 -25 -21 -18 -14 -13 -9 -4 0
 -21 -18 -14 -13 -9 -4 0 5
 -18 -14 -13 -9 -4 0 5 9
 -14 -13 -9 -4 0 5 9 13
 -13 -9 -4 0 5 9 13 14
 -9 -4 0 5 9 13 14 17
 -4 0 5 9 13 14 17 17
 0 5 9 13 14 17 17 18
 5 9 13 14 17 17 18 19
 9 13 14 17 17 18 19 19
 13 14 17 17 18 19 19 19
 14 17 17 18 19 19 19 19
 17 17 18 19 19 19 19 19
 17 18 19 19 19 19 19 18
 -4 -6 -10 -13 -16 -18 -21 -25
 -6 -10 -13 -16 -18 -21 -25 -29
 -10 -13 -16 -18 -21 -25 -29 -32
 -13 -16 -18 -21 -25 -29 -32 -33
 -16 -18 -21 -25 -29 -32 -33 -36
 -18 -21 -25 -29 -32 -33 -36 -37
 -21 -25 -29 -32 -33 -36 -37 -39
 -25 -29 -32 -33 -36 -37 -39 -42
 -29 -32 -33 -36 -37 -39 -42 -43
 -32 -33 -36 -37 -39 -42 -43 -45
 -33 -36 -37 -39 -42 -43 -45 -46
 -36 -37 -39 -42 -43 -45 -46 -47
 -37 -39 -42 -43 -45 -46 -47 -48
 -39 -42 -43 -45 -46 -47 -48 -49
 -42 -43 -45 -46 -47 -48 -49 -48
 -43 -45 -46 -47 -48 -49 -48 -47
 -45 -46 -47 -48 -49 -48 -47 -48
 -46 -47 -48 -49 -48 -47 -48 -46
 -47 -48 -49 -48 -47 -48 -46 -46
 -48 -49 -48 -47 -48 -46 -46 -43
 -49 -48 -47 -48 -46 -46 -43 -43
 -48 -47 -48 -46 -46 -43 -43 -40
 -47 -48 -46 -46 -43 -43 -40 -39
 -48 -46 -46 -43 -43 -40 -39 -37
 -46 -46 -43 -43 -40 -39 -37 -33
 -46 -43 -43 -40 -39 -37 -33 -32
 -43 -43 -40 -39 -37 -33 -32 -26
 -43 -40 -39 -37 -33 -32 -26 -23
 -40 -39 -37 -33 -32 -26 -23 -19
 -39 -37 -33 -32 -26 -23 -19 -17
 -37 -33 -32 -26 -23 -19 -17 -14
 -33 -32 -26 -23 -19 -17 -14 -9
 -32 -26 -23 -19 -17 -14 -9 -5
 -26 -23 -19 -17 -14 -9 -5 -1
 -23 -19 -17 -14 -9 -5 -1 2
 -19 -17 -14 -9 -5 -1 2 6
 -17 -14 -9 -5 -1 2 6 9
 -14 -9 -5 -1 2 6 9 13
 -9 -5 -1 2 6 9 13 15
 -5 -1 2 6 9 13 15 16
 -1 2 6 9 13 15 16 17
 2 6 9 13 15 16 17 18
 6 9 13 15 16 17 18 18
 9 13 15 16 17 18 18 18
 13 15 16 17 18 18 18 17
 15 16 17 18 18 18 17 17
 16 17 18 18 18 17 17 16
 17 18 18 18 17 17 16 14
 -11 -11 -12 -13 -16 -19 -24 -28
 -11 -12 -13 -16 -19 -24 -28 -31
 -12 -13 -16 -19 -24 -28 -31 -35
 -13 -16 -19 -24 -28 -31 -35 -38
 -16 -19 -24 -28 -31 -35 -38 -40
 -19 -24 -28 -31 -35 -38 -40 -43
 -24 -28 -31 -35 -38 -40 -43 -49
 -28 -31 -35 -38 -40 -43 -49 -53
 -31 -35 -38 -40 -43 -49 -53 -57
 -35 -38 -40 -43 -49 -53 -57 -59
 -38 -40 -43 -49 -53 -57 -59 -63
 -40 -43 -49 -53 -57 -59 -63 -67
 -43 -49 -53 -57 -59 -63 -67 -72
 -49 -53 -57 -59 -63 -67 -72 -79
 -53 -57 -59 -63 -67 -72 -79 -82
 -57 -59 -63 -67 -72 -79 -82 -83
 -59 -63 -67 -72 -79 -82 -83 -86
 -63 -67 -72 -79 -82 -83 -86 -87
 -67 -72 -79 -82 -83 -86 -87 -88
 -72 -79 -82 -83 -86 -87 -88 -90
 -79 -82 -83 -86 -87 -88 -90 -91
 -82 -83 -86 -87 -88 -90 -91 -93
 -83 -86 -87 -88 -90 -91 -93 -92
 -86 -87 -88 -90 -91 -93 -92 -92
 -87 -88 -90 -91 -93 -92 -92 -93
 -88 -90 -91 -93 -92 -92 -93 -93
 -90 -91 -93 -92 -92 -93 -93 -93
 -91 -93 -92 -92 -93 -93 -93 -91
 -93 -92 -92 -93 -93 -93 -91 -90
 -92 -92 -93 -93 -93 -91 -90 -89
 -92 -93 -93 -93 -91 -90 -89 -88
 -93 -93 -93 -91 -90 -89 -88 -87
 -93 -93 -91 -90 -89 -88 -87 -86
 -93 -91 -90 -89 -88 -87 -86 -84
 -91 -90 -89 -88 -87 -86 -84 -81
 -90 -89 -88 -87 -86 -84 -81 -79
 -89 -88 -87 -86 -84 -81 -79 -76
 -88 -87 -86 -84 -81 -79 -76 -76
 -87 -86 -84 -81 -79 -76 -76 -73
 -86 -84 -81 -79 -76 -76 -73 -71
 -84 -81 -79 -76 -76 -73 -71 -70
 -81 -79 -76 -76 -73 -71 -70 -68
 -79 -76 -76 -73 -71 -70 -68 -67
 -10 -11 -13 -14 -16 -19 -21 -26
 -11 -13 -14 -16 -19 -21 -26 -31
 -13 -14 -16 -19 -21 -26 -31 -35
 -14 -16 -19 -21 -26 -31 -35 -42
 -16 -19 -21 -26 -31 -35 -42 -45
 -19 -21 -26 -31 -35 -42 -45 -51
 -21 -26 -31 -35 -42 -45 -51 -53
 -26 -31 -35 -42 -45 -51 -53 -57
 -31 -35 -42 -45 -51 -53 -57 -61
 -35 -42 -45 -51 -53 -57 -61 -66
 -42 -45 -51 -53 -57 -61 -66 -68
 -45 -51 -53 -57 -61 -66 -68 -72
 -51 -53 -57 -61 -66 -68 -72 -74
 -53 -57 -61 -66 -68 -72 -74 -77
 -57 -61 -66 -68 -72 -74 -77 -80
 -61 -66 -68 -72 -74 -77 -80 -82
 -66 -68 -72 -74 -77 -80 -82 -85
 -68 -72 -74 -77 -80 -82 -85 -86
 -72 -74 -77 -80 -82 -85 -86 -87
 -74 -77 -80 -82 -85 -86 -87 -89
 -77 -80 -82 -85 -86 -87 -89 -89
 -80 -82 -85 -86 -87 -89 -89 -90
 -82 -85 -86 -87 -89 -89 -90 -90
 -85 -86 -87 -89 -89 -90 -90 -90
 -86 -87 -89 -89 -90 -90 -90 -89
 -87 -89 -89 -90 -90 -90 -89 -88
 -89 -89 -90 -90 -90 -89 -88 -87
 -89 -90 -90 -90 -89 -88 -87 -86
 -90 -90 -90 -89 -88 -87 -86 -85
 -90 -90 -89 -88 -87 -86 -85 -83
 -90 -89 -88 -87 -86 -85 -83 -81
 -89 -88 -87 -86 -85 -83 -81 -80
 -88 -87 -86 -85 -83 -81 -80 -79
 -87 -86 -85 -83 -81 -80 -79 -76
 -86 -85 -83 -81 -80 -79 -76 -75
 -85 -83 -81 -80 -79 -76 -75 -73
 -83 -81 -80 -79 -76 -75 -73 -72
 -81 -80 -79 -76 -75 -73 -72 -67
 -80 -79 -76 -75 -73 -72 -67 -65
 -79 -76 -75 -73 -72 -67 -65 -63
 -12 -12 -11 -11 -11 -12 -14 -17
 -12 -11 -11 -11 -12 -14 -17 -19
 -11 -11 -11 -12 -14 -17 -19 -23
 -11 -11 -12 -14 -17 -19 -23 -27
 -11 -12 -14 -17 -19 -23 -27 -28
 -12 -14 -17 -19 -23 -27 -28 -32
 -14 -17 -19 -23 -27 -28 -32 -34
 -17 -19 -23 -27 -28 -32 -34 -37
 -19 -23 -27 -28 -32 -34 -37 -41
 -23 -27 -28 -32 -34 -37 -41 -43
 -27 -28 -32 -34 -37 -41 -43 -47
 -28 -32 -34 -37 -41 -43 -47 -51
 -32 -34 -37 -41 -43 -47 -51 -55
 -34 -37 -41 -43 -47 -51 -55 -59
 -37 -41 -43 -47 -51 -55 -59 -61
 -41 -43 -47 -51 -55 -59 -61 -65
 -43 -47 -51 -55 -59 -61 -65 -67
 -47 -51 -55 -59 -61 -65 -67 -69
 -51 -55 -59 -61 -65 -67 -69 -73
 -55 -59 -61 -65 -67 -69 -73 -73
 -59 -61 -65 -67 -69 -73 -73 -75
 -61 -65 -67 -69 -73 -73 -75 -76
 -65 -67 -69 -73 -73 -75 -76 -78
 -67 -69 -73 -73 -75 -76 -78 -79
 -69 -73 -73 -75 -76 -78 -79 -81
 -73 -73 -75 -76 -78 -79 -81 -81
 -73 -75 -76 -78 -79 -81 -81 -81
 -75 -76 -78 -79 -81 -81 -81 -80
 -76 -78 -79 -81 -81 -81 -80 -80
 -78 -79 -81 -81 -81 -80 -80 -79
 -79 -81 -81 -81 -80 -80 -79 -79
 -81 -81 -81 -80 -80 -79 -79 -77
 -81 -81 -80 -80 -79 -79 -77 -75
 -81 -80 -80 -79 -79 -77 -75 -74
 -80 -80 -79 -79 -77 -75 -74 -73
 -80 -79 -79 -77 -75 -74 -73 -71
 -79 -79 -77 -75 -74 -73 -71 -69
 -79 -77 -75 -74 -73 -71 -69 -68
 -77 -75 -74 -73 -71 -69 -68 -65
 -75 -74 -73 -71 -69 -68 -65 -65
 -74 -73 -71 -69 -68 -65 -65 -63
 -73 -71 -69 -68 -65 -65 -63 -61
 -71 -69 -68 -65 -65 -63 -61 -58
 -69 -68 -65 -65 -63 -61 -58 -55
 -10 -10 -11 -11 -13 -16 -18 -21
 -10 -11 -11 -13 -16 -18 -21 -22
 -11 -11 -13 -16 -18 -21 -22 -25
 -11 -13 -16 -18 -21 -22 -25 -28
 -13 -16 -18 -21 -22 -25 -28 -31
 -16 -18 -21 -22 -25 -28 -31 -34
 -18 -21 -22 -25 -28 -31 -34 -40
 -21 -22 -25 -28 -31 -34 -40 -43
 -22 -25 -28 -31 -34 -40 -43 -46
 -25 -28 -31 -34 -40 -43 -46 -50
 -28 -31 -34 -40 -43 -46 -50 -53
 -31 -34 -40 -43 -46 -50 -53 -56
 -34 -40 -43 -46 -50 -53 -56 -59
 -40 -43 -46 -50 -53 -56 -59 -63
 -43 -46 -50 -53 -56 -59 -63 -65
 -46 -50 -53 -56 -59 -63 -65 -67
 -50 -53 -56 -59 -63 -65 -67 -69
 -53 -56 -59 -63 -65 -67 -69 -71
 -56 -59 -63 -65 -67 -69 -71 -73
 -59 -63 -65 -67 -69 -71 -73 -74
 -63 -65 -67 -69 -71 -73 -74 -76
 -65 -67 -69 -71 -73 -74 -76 -77
 -67 -69 -71 -73 -74 -76 -77 -77
 -69 -71 -73 -74 -76 -77 -77 -78
 -71 -73 -74 -76 -77 -77 -78 -78
 -73 -74 -76 -77 -77 -78 -78 -79
 -74 -76 -77 -77 -78 -78 -79 -79
 -76 -77 -77 -78 -78 -79 -79 -79
 -77 -77 -78 -78 -79 -79 -79 -78
 -77 -78 -78 -79 -79 -79 -78 -78
 -78 -78 -79 -79 -79 -78 -78 -77
 -78 -79 -79 -79 -78 -78 -77 -76
 -79 -79 -79 -78 -78 -77 -76 -75
 -79 -79 -78 -78 -77 -76 -75 -74
 -79 -78 -78 -77 -76 -75 -74 -72
 -78 -78 -77 -76 -75 -74 -72 -70
 -78 -77 -76 -75 -74 -72 -70 -68
 -77 -76 -75 -74 -72 -70 -68 -66
 -76 -75 -74 -72 -70 -68 -66 -65
 -75 -74 -72 -70 -68 -66 -65 -64
 -74 -72 -70 -68 -66 -65 -64 -63
 -72 -70 -68 -66 -65 -64 -63 -61
 -9 -9 -9 -8 -8 -12 -16 -19
 -9 -9 -8 -8 -12 -16 -19 -24
 -9 -8 -8 -12 -16 -19 -24 -28
 -8 -8 -12 -16 -19 -24 -28 -33
 -8 -12 -16 -19 -24 -28 -33 -37
 -12 -16 -19 -24 -28 -33 -37 -40
 -16 -19 -24 -28 -33 -37 -40 -41
 -19 -24 -28 -33 -37 -40 -41 -46
 -24 -28 -33 -37 -40 -41 -46 -50
 -28 -33 -37 -40 -41 -46 -50 -55
 -33 -37 -40 -41 -46 -50 -55 -60
 -37 -40 -41 -46 -50 -55 -60 -65
 -40 -41 -46 -50 -55 -60 -65 -69
 -41 -46 -50 -55 -60 -65 -69 -71
 -46 -50 -55 -60 -65 -69 -71 -74
 -50 -55 -60 -65 -69 -71 -74 -75
 -55 -60 -65 -69 -71 -74 -75 -76
 -60 -65 -69 -71 -74 -75 -76 -78
 -65 -69 -71 -74 -75 -76 -78 -79
 -69 -71 -74 -75 -76 -78 -79 -80
 -71 -74 -75 -76 -78 -79 -80 -81
 -74 -75 -76 -78 -79 -80 -81 -82
 -75 -76 -78 -79 -80 -81 -82 -82
 -76 -78 -79 -80 -81 -82 -82 -82
 -78 -79 -80 -81 -82 -82 -82 -81
 -79 -80 -81 -82 -82 -82 -81 -80
 -80 -81 -82 -82 -82 -81 -80 -80
 -81 -82 -82 -82 -81 -80 -80 -80
 -82 -82 -82 -81 -80 -80 -80 -79
 -82 -82 -81 -80 -80 -80 -79 -77
 -82 -81 -80 -80 -80 -79 -77 -76
 -81 -80 -80 -80 -79 -77 -76 -75
 -80 -80 -80 -79 -77 -76 -75 -74
 -80 -80 -79 -77 -76 -75 -74 -74
 -80 -79 -77 -76 -75 -74 -74 -71
 -79 -77 -76 -75 -74 -74 -71 -69
 -77 -76 -75 -74 -74 -71 -69 -69
 -76 -75 -74 -74 -71 -69 -69 -67
 -75 -74 -74 -71 -69 -69 -67 -68
 -74 -74 -71 -69 -69 -67 -68 -64
 -74 -71 -69 -69 -67 -68 -64 -62
 -71 -69 -69 -67 -68 -64 -62 -61
 -69 -69 -67 -68 -64 -62 -61 -60
 -69 -67 -68 -64 -62 -61 -60 -59
 -9 -9 -10 -11 -13 -14 -17 -20
 -9 -10 -11 -13 -14 -17 -20 -24
 -10 -11 -13 -14 -17 -20 -24 -28
 -11 -13 -14 -17 -20 -24 -28 -32
 -13 -14 -17 -20 -24 -28 -32 -37
 -14 -17 -20 -24 -28 -32 -37 -39
 -17 -20 -24 -28 -32 -37 -39 -42
 -20 -24 -28 -32 -37 -39 -42 -43
 -24 -28 -32 -37 -39 -42 -43 -47
 -28 -32 -37 -39 -42 -43 -47 -51
 -32 -37 -39 -42 -43 -47 -51 -54
 -37 -39 -42 -43 -47 -51 -54 -57
 -39 -42 -43 -47 -51 -54 -57 -60
 -42 -43 -47 -51 -54 -57 -60 -64
 -43 -47 -51 -54 -57 -60 -64 -66
 -47 -51 -54 -57 -60 -64 -66 -70
 -51 -54 -57 -60 -64 -66 -70 -72
 -54 -57 -60 -64 -66 -70 -72 -75
 -57 -60 -64 -66 -70 -72 -75 -78
 -60 -64 -66 -70 -72 -75 -78 -82
 -64 -66 -70 -72 -75 -78 -82 -84
 -66 -70 -72 -75 -78 -82 -84 -84
 -70 -72 -75 -78 -82 -84 -84 -85
 -72 -75 -78 -82 -84 -84 -85 -86
 -75 -78 -82 -84 -84 -85 -86 -86
 -78 -82 -84 -84 -85 -86 -86 -86
 -82 -84 -84 -85 -86 -86 -86 -86
 -84 -84 -85 -86 -86 -86 -86 -86
 -84 -85 -86 -86 -86 -86 -86 -86
 -85 -86 -86 -86 -86 -86 -86 -86
 -86 -86 -86 -86 -86 -86 -86 -86
 -86 -86 -86 -86 -86 -86 -86 -85
 -86 -86 -86 -86 -86 -86 -85 -83
 -86 -86 -86 -86 -86 -85 -83 -82
 -86 -86 -86 -86 -85 -83 -82 -81
 -86 -86 -86 -85 -83 -82 -81 -79
 -86 -86 -85 -83 -82 -81 -79 -78
 -86 -85 -83 -82 -81 -79 -78 -77
 -85 -83 -82 -81 -79 -78 -77 -76
 -83 -82 -81 -79 -78 -77 -76 -75
 -82 -81 -79 -78 -77 -76 -75 -73
 -81 -79 -78 -77 -76 -75 -73 -70
 -4 -3 -5 -8 -10 -13 -16 -19
 -3 -5 -8 -10 -13 -16 -19 -21
 -5 -8 -10 -13 -16 -19 -21 -24
 -8 -10 -13 -16 -19 -21 -24 -26
 -10 -13 -16 -19 -21 -24 -26 -30
 -13 -16 -19 -21 -24 -26 -30 -32
 -16 -19 -21 -24 -26 -30 -32 -35
 -19 -21 -24 -26 -30 -32 -35 -39
 -21 -24 -26 -30 -32 -35 -39 -44
 -24 -26 -30 -32 -35 -39 -44 -49
 -26 -30 -32 -35 -39 -44 -49 -51
 -30 -32 -35 -39 -44 -49 -51 -54
 -32 -35 -39 -44 -49 -51 -54 -56
 -35 -39 -44 -49 -51 -54 -56 -61
 -39 -44 -49 -51 -54 -56 -61 -66
 -44 -49 -51 -54 -56 -61 -66 -68
 -49 -51 -54 -56 -61 -66 -68 -70
 -51 -54 -56 -61 -66 -68 -70 -72
 -54 -56 -61 -66 -68 -70 -72 -74
 -56 -61 -66 -68 -70 -72 -74 -75
 -61 -66 -68 -70 -72 -74 -75 -77
 -66 -68 -70 -72 -74 -75 -77 -78
 -68 -70 -72 -74 -75 -77 -78 -80
 -70 -72 -74 -75 -77 -78 -80 -81
 -72 -74 -75 -77 -78 -80 -81 -82
 -74 -75 -77 -78 -80 -81 -82 -82
 -75 -77 -78 -80 -81 -82 -82 -82
 -77 -78 -80 -81 -82 -82 -82 -83
 -78 -80 -81 -82 -82 -82 -83 -83
 -80 -81 -82 -82 -82 -83 -83 -82
 -81 -82 -82 -82 -83 -83 -82 -83
 -82 -82 -82 -83 -83 -82 -83 -81
 -82 -82 -83 -83 -82 -83 -81 -82
 -82 -83 -83 -82 -83 -81 -82 -79
 -83 -83 -82 -83 -81 -82 -79 -78
 -83 -82 -83 -81 -82 -79 -78 -76
 -82 -83 -81 -82 -79 -78 -76 -74
 -83 -81 -82 -79 -78 -76 -74 -73
 -81 -82 -79 -78 -76 -74 -73 -71
 -82 -79 -78 -76 -74 -73 -71 -69
 -79 -78 -76 -74 -73 -71 -69 -68
 -78 -76 -74 -73 -71 -69 -68 -65
 -76 -74 -73 -71 -69 -68 -65 -62
 -4 -3 -3 -3 -3 -5 -6 -10
 -3 -3 -3 -3 -5 -6 -10 -12
 -3 -3 -3 -5 -6 -10 -12 -15
 -3 -3 -5 -6 -10 -12 -15 -17
 -3 -5 -6 -10 -12 -15 -17 -20
 -5 -6 -10 -12 -15 -17 -20 -23
 -6 -10 -12 -15 -17 -20 -23 -25
 -10 -12 -15 -17 -20 -23 -25 -27
 -12 -15 -17 -20 -23 -25 -27 -32
 -15 -17 -20 -23 -25 -27 -32 -34
 -17 -20 -23 -25 -27 -32 -34 -37
 -20 -23 -25 -27 -32 -34 -37 -39
 -23 -25 -27 -32 -34 -37 -39 -42
 -25 -27 -32 -34 -37 -39 -42 -44
 -27 -32 -34 -37 -39 -42 -44 -47
 -32 -34 -37 -39 -42 -44 -47 -50
 -34 -37 -39 -42 -44 -47 -50 -52
 -37 -39 -42 -44 -47 -50 -52 -55
 -39 -42 -44 -47 -50 -52 -55 -58
 -42 -44 -47 -50 -52 -55 -58 -60
 -44 -47 -50 -52 -55 -58 -60 -62
 -47 -50 -52 -55 -58 -60 -62 -64
 -50 -52 -55 -58 -60 -62 -64 -66
 -52 -55 -58 -60 -62 -64 -66 -69
 -55 -58 -60 -62 -64 -66 -69 -71
 -58 -60 -62 -64 -66 -69 -71 -71
 -60 -62 -64 -66 -69 -71 -71 -73
 -62 -64 -66 -69 -71 -71 -73 -74
 -64 -66 -69 -71 -71 -73 -74 -75
 -66 -69 -71 -71 -73 -74 -75 -76
 -69 -71 -71 -73 -74 -75 -76 -77
 -71 -71 -73 -74 -75 -76 -77 -77
 -71 -73 -74 -75 -76 -77 -77 -77
 -73 -74 -75 -76 -77 -77 -77 -77
 -74 -75 -76 -77 -77 -77 -77 -77
 -75 -76 -77 -77 -77 -77 -77 -76
 -76 -77 -77 -77 -77 -77 -76 -77
 -77 -77 -77 -77 -77 -76 -77 -74
 -77 -77 -77 -77 -76 -77 -74 -73
 -77 -77 -77 -76 -77 -74 -73 -72
 -77 -77 -76 -77 -74 -73 -72 -71
 -77 -76 -77 -74 -73 -72 -71 -70
 -76 -77 -74 -73 -72 -71 -70 -68
 -77 -74 -73 -72 -71 -70 -68 -65
 -74 -73 -72 -71 -70 -68 -65 -64
 -73 -72 -71 -70 -68 -65 -64 -63
 -72 -71 -70 -68 -65 -64 -63 -62
 -71 -70 -68 -65 -64 -63 -62 -60
 -5 -5 -5 -4 -5 -5 -8 -10
 -5 -5 -4 -5 -5 -8 -10 -13
 -5 -4 -5 -5 -8 -10 -13 -17
 -4 -5 -5 -8 -10 -13 -17 -21
 -5 -5 -8 -10 -13 -17 -21 -24
 -5 -8 -10 -13 -17 -21 -24 -27
 -8 -10 -13 -17 -21 -24 -27 -32
 -10 -13 -17 -21 -24 -27 -32 -33
 -13 -17 -21 -24 -27 -32 -33 -37
 -17 -21 -24 -27 -32 -33 -37 -39
 -21 -24 -27 -32 -33 -37 -39 -41
 -24 -27 -32 -33 -37 -39 -41 -47
 -27 -32 -33 -37 -39 -41 -47 -49
 -32 -33 -37 -39 -41 -47 -49 -52
 -33 -37 -39 -41 -47 -49 -52 -53
 -37 -39 -41 -47 -49 -52 -53 -57
 -39 -41 -47 -49 -52 -53 -57 -59
 -41 -47 -49 -52 -53 -57 -59 -60
 -47 -49 -52 -53 -57 -59 -60 -63
 -49 -52 -53 -57 -59 -60 -63 -65
 -52 -53 -57 -59 -60 -63 -65 -68
 -53 -57 -59 -60 -63 -65 -68 -69
 -57 -59 -60 -63 -65 -68 -69 -70
 -59 -60 -63 -65 -68 -69 -70 -71
 -60 -63 -65 -68 -69 -70 -71 -73
 -63 -65 -68 -69 -70 -71 -73 -73
 -65 -68 -69 -70 -71 -73 -73 -74
 -68 -69 -70 -71 -73 -73 -74 -74
 -69 -70 -71 -73 -73 -74 -74 -74
 -70 -71 -73 -73 -74 -74 -74 -74
 -71 -73 -73 -74 -74 -74 -74 -74
 -73 -73 -74 -74 -74 -74 -74 -73
 -73 -74 -74 -74 -74 -74 -73 -72
 -74 -74 -74 -74 -74 -73 -72 -71
 -74 -74 -74 -74 -73 -72 -71 -71
 -74 -74 -74 -73 -72 -71 -71 -69
 -74 -74 -73 -72 -71 -71 -69 -68
 -74 -73 -72 -71 -71 -69 -68 -66
 -73 -72 -71 -71 -69 -68 -66 -64
 -72 -71 -71 -69 -68 -66 -64 -63
 -71 -71 -69 -68 -66 -64 -63 -63
 -71 -69 -68 -66 -64 -63 -63 -62
 -69 -68 -66 -64 -63 -63 -62 -61
 -68 -66 -64 -63 -63 -62 -61 -59
 -66 -64 -63 -63 -62 -61 -59 -57
 -26 -26 -25 -25 -25 -25 -26 -27
 -26 -25 -25 -25 -25 -26 -27 -30
 -25 -25 -25 -25 -26 -27 -30 -31
 -25 -25 -25 -26 -27 -30 -31 -34
 -25 -25 -26 -27 -30 -31 -34 -36
 -25 -26 -27 -30 -31 -34 -36 -39
 -26 -27 -30 -31 -34 -36 -39 -42
 -27 -30 -31 -34 -36 -39 -42 -44
 -30 -31 -34 -36 -39 -42 -44 -47
 -31 -34 -36 -39 -42 -44 -47 -52
 -34 -36 -39 -42 -44 -47 -52 -56
 -36 -39 -42 -44 -47 -52 -56 -58
 -39 -42 -44 -47 -52 -56 -58 -61
 -42 -44 -47 -52 -56 -58 -61 -64
 -44 -47 -52 -56 -58 -61 -64 -67
 -47 -52 -56 -58 -61 -64 -67 -70
 -52 -56 -58 -61 -64 -67 -70 -74
 -56 -58 -61 -64 -67 -70 -74 -77
 -58 -61 -64 -67 -70 -74 -77 -80
 -61 -64 -67 -70 -74 -77 -80 -81
 -64 -67 -70 -74 -77 -80 -81 -84
 -67 -70 -74 -77 -80 -81 -84 -85
 -70 -74 -77 -80 -81 -84 -85 -87
 -74 -77 -80 -81 -84 -85 -87 -88
 -77 -80 -81 -84 -85 -87 -88 -90
 -80 -81 -84 -85 -87 -88 -90 -91
 -81 -84 -85 -87 -88 -90 -91 -91
 -84 -85 -87 -88 -90 -91 -91 -91
 -85 -87 -88 -90 -91 -91 -91 -92
 -87 -88 -90 -91 -91 -91 -92 -92
 -88 -90 -91 -91 -91 -92 -92 -91
 -90 -91 -91 -91 -92 -92 -91 -91
 -91 -91 -91 -92 -92 -91 -91 -89
 -91 -91 -92 -92 -91 -91 -89 -90
 -91 -92 -92 -91 -91 -89 -90 -88
 -92 -92 -91 -91 -89 -90 -88 -88
 -92 -91 -91 -89 -90 -88 -88 -86
 -91 -91 -89 -90 -88 -88 -86 -85
 -91 -89 -90 -88 -88 -86 -85 -84
 -89 -90 -88 -88 -86 -85 -84 -82
 -90 -88 -88 -86 -85 -84 -82 -81
 -88 -88 -86 -85 -84 -82 -81 -79
 -88 -86 -85 -84 -82 -81 -79 -77
 -86 -85 -84 -82 -81 -79 -77 -74
 -85 -84 -82 -81 -79 -77 -74 -74
 -84 -82 -81 -79 -77 -74 -74 -72
 -82 -81 -79 -77 -74 -74 -72 -71
 -81 -79 -77 -74 -74 -72 -71 -68
 -15 -15 -16 -16 -18 -19 -22 -23
 -15 -16 -16 -18 -19 -22 -23 -26
 -16 -16 -18 -19 -22 -23 -26 -29
 -16 -18 -19 -22 -23 -26 -29 -31
 -18 -19 -22 -23 -26 -29 -31 -35
 -19 -22 -23 -26 -29 -31 -35 -37
 -22 -23 -26 -29 -31 -35 -37 -41
 -23 -26 -29 -31 -35 -37 -41 -46
 -26 -29 -31 -35 -37 -41 -46 -48
 -29 -31 -35 -37 -41 -46 -48 -51
 -31 -35 -37 -41 -46 -48 -51 -56
 -35 -37 -41 -46 -48 -51 -56 -58
 -37 -41 -46 -48 -51 -56 -58 -63
 -41 -46 -48 -51 -56 -58 -63 -65
 -46 -48 -51 -56 -58 -63 -65 -69
 -48 -51 -56 -58 -63 -65 -69 -70
 -51 -56 -58 -63 -65 -69 -70 -77
 -56 -58 -63 -65 -69 -70 -77 -78
 -58 -63 -65 -69 -70 -77 -78 -81
 -63 -65 -69 -70 -77 -78 -81 -82
 -65 -69 -70 -77 -78 -81 -82 -83
 -69 -70 -77 -78 -81 -82 -83 -84
 -70 -77 -78 -81 -82 -83 -84 -84
 -77 -78 -81 -82 -83 -84 -84 -85
 -78 -81 -82 -83 -84 -84 -85 -86
 -81 -82 -83 -84 -84 -85 -86 -86
 -82 -83 -84 -84 -85 -86 -86 -84
 -83 -84 -84 -85 -86 -86 -84 -84
 -84 -84 -85 -86 -86 -84 -84 -84
 -84 -85 -86 -86 -84 -84 -84 -82
 -85 -86 -86 -84 -84 -84 -82 -82
 -86 -86 -84 -84 -84 -82 -82 -82
 -86 -84 -84 -84 -82 -82 -82 -79
 -84 -84 -84 -82 -82 -82 -79 -78
 -84 -84 -82 -82 -82 -79 -78 -77
 -84 -82 -82 -82 -79 -78 -77 -75
 -82 -82 -82 -79 -78 -77 -75 -73
 -82 -82 -79 -78 -77 -75 -73 -70
 -82 -79 -78 -77 -75 -73 -70 -69
 -79 -78 -77 -75 -73 -70 -69 -67
 -78 -77 -75 -73 -70 -69 -67 -66
 -77 -75 -73 -70 -69 -67 -66 -64
 -7 -7 -8 -9 -11 -13 -15 -18
 -7 -8 -9 -11 -13 -15 -18 -21
 -8 -9 -11 -13 -15 -18 -21 -24
 -9 -11 -13 -15 -18 -21 -24 -26
 -11 -13 -15 -18 -21 -24 -26 -28
 -13 -15 -18 -21 -24 -26 -28 -30
 -15 -18 -21 -24 -26 -28 -30 -34
 -18 -21 -24 -26 -28 -30 -34 -36
 -21 -24 -26 -28 -30 -34 -36 -39
 -24 -26 -28 -30 -34 -36 -39 -42
 -26 -28 -30 -34 -36 -39 -42 -44
 -28 -30 -34 -36 -39 -42 -44 -48
 -30 -34 -36 -39 -42 -44 -48 -51
 -34 -36 -39 -42 -44 -48 -51 -53
 -36 -39 -42 -44 -48 -51 -53 -56
 -39 -42 -44 -48 -51 -53 -56 -58
 -42 -44 -48 -51 -53 -56 -58 -64
 -44 -48 -51 -53 -56 -58 -64 -69
 -48 -51 -53 -56 -58 -64 -69 -71
 -51 -53 -56 -58 -64 -69 -71 -72
 -53 -56 -58 -64 -69 -71 -72 -73
 -56 -58 -64 -69 -71 -72 -73 -75
 -58 -64 -69 -71 -72 -73 -75 -75
 -64 -69 -71 -72 -73 -75 -75 -76
 -69 -71 -72 -73 -75 -75 -76 -78
 -71 -72 -73 -75 -75 -76 -78 -77
 -72 -73 -75 -75 -76 -78 -77 -79
 -73 -75 -75 -76 -78 -77 -79 -78
 -75 -75 -76 -78 -77 -79 -78 -78
 -75 -76 -78 -77 -79 -78 -78 -78
 -76 -78 -77 -79 -78 -78 -78 -77
 -78 -77 -79 -78 -78 -78 -77 -76
 -77 -79 -78 -78 -78 -77 -76 -75
 -79 -78 -78 -78 -77 -76 -75 -75
 -78 -78 -78 -77 -76 -75 -75 -73
 -78 -78 -77 -76 -75 -75 -73 -73
 -78 -77 -76 -75 -75 -73 -73 -72
 -77 -76 -75 -75 -73 -73 -72 -70
 -76 -75 -75 -73 -73 -72 -70 -71
 -75 -75 -73 -73 -72 -70 -71 -70
 -75 -73 -73 -72 -70 -71 -70 -68
 -73 -73 -72 -70 -71 -70 -68 -67
 -73 -72 -70 -71 -70 -68 -67 -66
 -72 -70 -71 -70 -68 -67 -66 -65
 -70 -71 -70 -68 -67 -66 -65 -64
 -71 -70 -68 -67 -66 -65 -64 -63
 -70 -68 -67 -66 -65 -64 -63 -62
 -68 -67 -66 -65 -64 -63 -62 -60
 -67 -66 -65 -64 -63 -62 -60 -58
 -19 -19 -19 -20 -21 -24 -25 -28
 -19 -19 -20 -21 -24 -25 -28 -29
 -19 -20 -21 -24 -25 -28 -29 -32
 -20 -21 -24 -25 -28 -29 -32 -37
 -21 -24 -25 -28 -29 -32 -37 -40
 -24 -25 -28 -29 -32 -37 -40 -43
 -25 -28 -29 -32 -37 -40 -43 -46
 -28 -29 -32 -37 -40 -43 -46 -50
 -29 -32 -37 -40 -43 -46 -50 -51
 -32 -37 -40 -43 -46 -50 -51 -56
 -37 -40 -43 -46 -50 -51 -56 -60
 -40 -43 -46 -50 -51 -56 -60 -64
 -43 -46 -50 -51 -56 -60 -64 -66
 -46 -50 -51 -56 -60 -64 -66 -70
 -50 -51 -56 -60 -64 -66 -70 -71
 -51 -56 -60 -64 -66 -70 -71 -74
 -56 -60 -64 -66 -70 -71 -74 -77
 -60 -64 -66 -70 -71 -74 -77 -81
 -64 -66 -70 -71 -74 -77 -81 -82
 -66 -70 -71 -74 -77 -81 -82 -84
 -70 -71 -74 -77 -81 -82 -84 -85
 -71 -74 -77 -81 -82 -84 -85 -87
 -74 -77 -81 -82 -84 -85 -87 -88
 -77 -81 -82 -84 -85 -87 -88 -89
 -81 -82 -84 -85 -87 -88 -89 -89
 -82 -84 -85 -87 -88 -89 -89 -89
 -84 -85 -87 -88 -89 -89 -89 -89
 -85 -87 -88 -89 -89 -89 -89 -88
 -87 -88 -89 -89 -89 -89 -88 -88
 -88 -89 -89 -89 -89 -88 -88 -86
 -89 -89 -89 -89 -88 -88 -86 -84
 -89 -89 -89 -88 -88 -86 -84 -84
 -89 -89 -88 -88 -86 -84 -84 -81
 -89 -88 -88 -86 -84 -84 -81 -79
 -88 -88 -86 -84 -84 -81 -79 -78
 -88 -86 -84 -84 -81 -79 -78 -77
 -86 -84 -84 -81 -79 -78 -77 -76
 -84 -84 -81 -79 -78 -77 -76 -75
 -84 -81 -79 -78 -77 -76 -75 -73
 -81 -79 -78 -77 -76 -75 -73 -72
 -79 -78 -77 -76 -75 -73 -72 -70
 -8 -8 -8 -9 -11 -14 -16 -18
 -8 -8 -9 -11 -14 -16 -18 -22
 -8 -9 -11 -14 -16 -18 -22 -24
 -9 -11 -14 -16 -18 -22 -24 -27
 -11 -14 -16 -18 -22 -24 -27 -29
 -14 -16 -18 -22 -24 -27 -29 -32
 -16 -18 -22 -24 -27 -29 -32 -35
 -18 -22 -24 -27 -29 -32 -35 -37
 -22 -24 -27 -29 -32 -35 -37 -39
 -24 -27 -29 -32 -35 -37 -39 -41
 -27 -29 -32 -35 -37 -39 -41 -44
 -29 -32 -35 -37 -39 -41 -44 -48
 -32 -35 -37 -39 -41 -44 -48 -52
 -35 -37 -39 -41 -44 -48 -52 -54
 -37 -39 -41 -44 -48 -52 -54 -57
 -39 -41 -44 -48 -52 -54 -57 -61
 -41 -44 -48 -52 -54 -57 -61 -63
 -44 -48 -52 -54 -57 -61 -63 -65
 -48 -52 -54 -57 -61 -63 -65 -67
 -52 -54 -57 -61 -63 -65 -67 -69
 -54 -57 -61 -63 -65 -67 -69 -71
 -57 -61 -63 -65 -67 -69 -71 -73
 -61 -63 -65 -67 -69 -71 -73 -74
 -63 -65 -67 -69 -71 -73 -74 -75
 -65 -67 -69 -71 -73 -74 -75 -77
 -67 -69 -71 -73 -74 -75 -77 -78
 -69 -71 -73 -74 -75 -77 -78 -79
 -71 -73 -74 -75 -77 -78 -79 -80
 -73 -74 -75 -77 -78 -79 -80 -80
 -74 -75 -77 -78 -79 -80 -80 -80
 -75 -77 -78 -79 -80 -80 -80 -80
 -77 -78 -79 -80 -80 -80 -80 -80
 -78 -79 -80 -80 -80 -80 -80 -79
 -79 -80 -80 -80 -80 -80 -79 -79
 -80 -80 -80 -80 -80 -79 -79 -78
 -80 -80 -80 -80 -79 -79 -78 -77
 -80 -80 -80 -79 -79 -78 -77 -77
 -80 -80 -79 -79 -78 -77 -77 -76
 -80 -79 -79 -78 -77 -77 -76 -74
 -79 -79 -78 -77 -77 -76 -74 -73
 -79 -78 -77 -77 -76 -74 -73 -70
 -78 -77 -77 -76 -74 -73 -70 -69
 -77 -77 -76 -74 -73 -70 -69 -66
 -77 -76 -74 -73 -70 -69 -66 -65
 -76 -74 -73 -70 -69 -66 -65 -62
 -74 -73 -70 -69 -66 -65 -62 -61
 -5 -4 -4 -4 -6 -7 -8 -12
 -4 -4 -4 -6 -7 -8 -12 -15
 -4 -4 -6 -7 -8 -12 -15 -18
 -4 -6 -7 -8 -12 -15 -18 -21
 -6 -7 -8 -12 -15 -18 -21 -24
 -7 -8 -12 -15 -18 -21 -24 -26
 -8 -12 -15 -18 -21 -24 -26 -29
 -12 -15 -18 -21 -24 -26 -29 -31
 -15 -18 -21 -24 -26 -29 -31 -34
 -18 -21 -24 -26 -29 -31 -34 -37
 -21 -24 -26 -29 -31 -34 -37 -39
 -24 -26 -29 -31 -34 -37 -39 -42
 -26 -29 -31 -34 -37 -39 -42 -45
 -29 -31 -34 -37 -39 -42 -45 -49
 -31 -34 -37 -39 -42 -45 -49 -51
 -34 -37 -39 -42 -45 -49 -51 -54
 -37 -39 -42 -45 -49 -51 -54 -57
 -39 -42 -45 -49 -51 -54 -57 -59
 -42 -45 -49 -51 -54 -57 -59 -63
 -45 -49 -51 -54 -57 -59 -63 -67
 -49 -51 -54 -57 -59 -63 -67 -69
 -51 -54 -57 -59 -63 -67 -69 -71
 -54 -57 -59 -63 -67 -69 -71 -73
 -57 -59 -63 -67 -69 -71 -73 -75
 -59 -63 -67 -69 -71 -73 -75 -77
 -63 -67 -69 -71 -73 -75 -77 -77
 -67 -69 -71 -73 -75 -77 -77 -78
 -69 -71 -73 -75 -77 -77 -78 -79
 -71 -73 -75 -77 -77 -78 -79 -79
 -73 -75 -77 -77 -78 -79 -79 -80
 -75 -77 -77 -78 -79 -79 -80 -80
 -77 -77 -78 -79 -79 -80 -80 -79
 -77 -78 -79 -79 -80 -80 -79 -80
 -78 -79 -79 -80 -80 -79 -80 -78
 -79 -79 -80 -80 -79 -80 -78 -77
 -79 -80 -80 -79 -80 -78 -77 -77
 -80 -80 -79 -80 -78 -77 -77 -75
 -80 -79 -80 -78 -77 -77 -75 -74
 -79 -80 -78 -77 -77 -75 -74 -72
 -80 -78 -77 -77 -75 -74 -72 -71
 -78 -77 -77 -75 -74 -72 -71 -68
 -77 -77 -75 -74 -72 -71 -68 -67
 -77 -75 -74 -72 -71 -68 -67 -64
 -75 -74 -72 -71 -68 -67 -64 -63
 -74 -72 -71 -68 -67 -64 -63 -61
 -72 -71 -68 -67 -64 -63 -61 -60
 -6 -7 -7 -7 -7 -9 -10 -12
 -7 -7 -7 -7 -9 -10 -12 -16
 -7 -7 -7 -9 -10 -12 -16 -19
 -7 -7 -9 -10 -12 -16 -19 -22
 -7 -9 -10 -12 -16 -19 -22 -26
 -9 -10 -12 -16 -19 -22 -26 -29
 -10 -12 -16 -19 -22 -26 -29 -31
 -12 -16 -19 -22 -26 -29 -31 -36
 -16 -19 -22 -26 -29 -31 -36 -39
 -19 -22 -26 -29 -31 -36 -39 -42
 -22 -26 -29 -31 -36 -39 -42 -45
 -26 -29 -31 -36 -39 -42 -45 -48
 -29 -31 -36 -39 -42 -45 -48 -50
 -31 -36 -39 -42 -45 -48 -50 -54
 -36 -39 -42 -45 -48 -50 -54 -56
 -39 -42 -45 -48 -50 -54 -56 -59
 -42 -45 -48 -50 -54 -56 -59 -63
 -45 -48 -50 -54 -56 -59 -63 -65
 -48 -50 -54 -56 -59 -63 -65 -66
 -50 -54 -56 -59 -63 -65 -66 -68
 -54 -56 -59 -63 -65 -66 -68 -69
 -56 -59 -63 -65 -66 -68 -69 -71
 -59 -63 -65 -66 -68 -69 -71 -72
 -63 -65 -66 -68 -69 -71 -72 -73
 -65 -66 -68 -69 -71 -72 -73 -75
 -66 -68 -69 -71 -72 -73 -75 -75
 -68 -69 -71 -72 -73 -75 -75 -76
 -69 -71 -72 -73 -75 -75 -76 -76
 -71 -72 -73 -75 -75 -76 -76 -78
 -72 -73 -75 -75 -76 -76 -78 -76
 -73 -75 -75 -76 -76 -78 -76 -77
 -75 -75 -76 -76 -78 -76 -77 -75
 -75 -76 -76 -78 -76 -77 -75 -75
 -76 -76 -78 -76 -77 -75 -75 -74
 -76 -78 -76 -77 -75 -75 -74 -73
 -78 -76 -77 -75 -75 -74 -73 -72
 -76 -77 -75 -75 -74 -73 -72 -70
 -77 -75 -75 -74 -73 -72 -70 -68
 -75 -75 -74 -73 -72 -70 -68 -65
 -75 -74 -73 -72 -70 -68 -65 -63
 -74 -73 -72 -70 -68 -65 -63 -62
 -73 -72 -70 -68 -65 -63 -62 -61
 -20 -19 -19 -18 -19 -20 -21 -23
 -19 -19 -18 -19 -20 -21 -23 -26
 -19 -18 -19 -20 -21 -23 -26 -28
 -18 -19 -20 -21 -23 -26 -28 -33
 -19 -20 -21 -23 -26 -28 -33 -35
 -20 -21 -23 -26 -28 -33 -35 -40
 -21 -23 -26 -28 -33 -35 -40 -44
 -23 -26 -28 -33 -35 -40 -44 -47
 -26 -28 -33 -35 -40 -44 -47 -52
 -28 -33 -35 -40 -44 -47 -52 -55
 -33 -35 -40 -44 -47 -52 -55 -58
 -35 -40 -44 -47 -52 -55 -58 -64
 -40 -44 -47 -52 -55 -58 -64 -67
 -44 -47 -52 -55 -58 -64 -67 -71
 -47 -52 -55 -58 -64 -67 -71 -73
 -52 -55 -58 -64 -67 -71 -73 -76
 -55 -58 -64 -67 -71 -73 -76 -78
 -58 -64 -67 -71 -73 -76 -78 -80
 -64 -67 -71 -73 -76 -78 -80 -82
 -67 -71 -73 -76 -78 -80 -82 -84
 -71 -73 -76 -78 -80 -82 -84 -85
 -73 -76 -78 -80 -82 -84 -85 -87
 -76 -78 -80 -82 -84 -85 -87 -88
 -78 -80 -82 -84 -85 -87 -88 -89
 -80 -82 -84 -85 -87 -88 -89 -88
 -82 -84 -85 -87 -88 -89 -88 -89
 -84 -85 -87 -88 -89 -88 -89 -89
 -85 -87 -88 -89 -88 -89 -89 -87
 -87 -88 -89 -88 -89 -89 -87 -87
 -88 -89 -88 -89 -89 -87 -87 -86
 -89 -88 -89 -89 -87 -87 -86 -86
 -88 -89 -89 -87 -87 -86 -86 -84
 -89 -89 -87 -87 -86 -86 -84 -81
 -89 -87 -87 -86 -86 -84 -81 -81
 -87 -87 -86 -86 -84 -81 -81 -79
 -87 -86 -86 -84 -81 -81 -79 -77
 -86 -86 -84 -81 -81 -79 -77 -77
 -86 -84 -81 -81 -79 -77 -77 -75
 -84 -81 -81 -79 -77 -77 -75 -75
 -81 -81 -79 -77 -77 -75 -75 -74
 -81 -79 -77 -77 -75 -75 -74 -72
 -79 -77 -77 -75 -75 -74 -72 -70
 -77 -77 -75 -75 -74 -72 -70 -68
 -77 -75 -75 -74 -72 -70 -68 -66
 -15 -14 -14 -14 -14 -15 -16 -19
 -14 -14 -14 -14 -15 -16 -19 -22
 -14 -14 -14 -15 -16 -19 -22 -27
 -14 -14 -15 -16 -19 -22 -27 -29
 -14 -15 -16 -19 -22 -27 -29 -32
 -15 -16 -19 -22 -27 -29 -32 -34
 -16 -19 -22 -27 -29 -32 -34 -37
 -19 -22 -27 -29 -32 -34 -37 -41
 -22 -27 -29 -32 -34 -37 -41 -44
 -27 -29 -32 -34 -37 -41 -44 -47
 -29 -32 -34 -37 -41 -44 -47 -51
 -32 -34 -37 -41 -44 -47 -51 -53
 -34 -37 -41 -44 -47 -51 -53 -56
 -37 -41 -44 -47 -51 -53 -56 -59
 -41 -44 -47 -51 -53 -56 -59 -63
 -44 -47 -51 -53 -56 -59 -63 -65
 -47 -51 -53 -56 -59 -63 -65 -67
 -51 -53 -56 -59 -63 -65 -67 -71
 -53 -56 -59 -63 -65 -67 -71 -72
 -56 -59 -63 -65 -67 -71 -72 -75
 -59 -63 -65 -67 -71 -72 -75 -76
 -63 -65 -67 -71 -72 -75 -76 -78
 -65 -67 -71 -72 -75 -76 -78 -80
 -67 -71 -72 -75 -76 -78 -80 -81
 -71 -72 -75 -76 -78 -80 -81 -82
 -72 -75 -76 -78 -80 -81 -82 -83
 -75 -76 -78 -80 -81 -82 -83 -81
 -76 -78 -80 -81 -82 -83 -81 -83
 -78 -80 -81 -82 -83 -81 -83 -81
 -80 -81 -82 -83 -81 -83 -81 -82
 -81 -82 -83 -81 -83 -81 -82 -80
 -82 -83 -81 -83 -81 -82 -80 -80
 -83 -81 -83 -81 -82 -80 -80 -79
 -81 -83 -81 -82 -80 -80 -79 -77
 -83 -81 -82 -80 -80 -79 -77 -77
 -81 -82 -80 -80 -79 -77 -77 -75
 -82 -80 -80 -79 -77 -77 -75 -73
 -80 -80 -79 -77 -77 -75 -73 -71
 -80 -79 -77 -77 -75 -73 -71 -70
 -79 -77 -77 -75 -73 -71 -70 -69
 -77 -77 -75 -73 -71 -70 -69 -67
 -77 -75 -73 -71 -70 -69 -67 -65
 -75 -73 -71 -70 -69 -67 -65 -62
 -73 -76 -80 -82 -84 -86 -87 -89
 -76 -80 -82 -84 -86 -87 -89 -91
 -80 -82 -84 -86 -87 -89 -91 -92
 -82 -84 -86 -87 -89 -91 -92 -93
 -84 -86 -87 -89 -91 -92 -93 -94
 -86 -87 -89 -91 -92 -93 -94 -95
 -87 -89 -91 -92 -93 -94 -95 -93
 -89 -91 -92 -93 -94 -95 -93 -93
 -91 -92 -93 -94 -95 -93 -93 -92
 -92 -93 -94 -95 -93 -93 -92 -91
 -93 -94 -95 -93 -93 -92 -91 -88
 -94 -95 -93 -93 -92 -91 -88 -86
 -95 -93 -93 -92 -91 -88 -86 -84
 -93 -93 -92 -91 -88 -86 -84 -81
 -93 -92 -91 -88 -86 -84 -81 -79
 -92 -91 -88 -86 -84 -81 -79 -75
 -91 -88 -86 -84 -81 -79 -75 -71
 -88 -86 -84 -81 -79 -75 -71 -68
 -86 -84 -81 -79 -75 -71 -68 -66
 -84 -81 -79 -75 -71 -68 -66 -62
 -81 -79 -75 -71 -68 -66 -62 -58
 -79 -75 -71 -68 -66 -62 -58 -56
 -75 -71 -68 -66 -62 -58 -56 -51
 -71 -68 -66 -62 -58 -56 -51 -49
 -68 -66 -62 -58 -56 -51 -49 -46
 -66 -62 -58 -56 -51 -49 -46 -44
 -62 -58 -56 -51 -49 -46 -44 -41
 -58 -56 -51 -49 -46 -44 -41 -38
 -56 -51 -49 -46 -44 -41 -38 -37
 -51 -49 -46 -44 -41 -38 -37 -33
 -49 -46 -44 -41 -38 -37 -33 -33
 -46 -44 -41 -38 -37 -33 -33 -30
 -44 -41 -38 -37 -33 -33 -30 -30
 -41 -38 -37 -33 -33 -30 -30 -27
 -38 -37 -33 -33 -30 -30 -27 -25
 -37 -33 -33 -30 -30 -27 -25 -24
 -33 -33 -30 -30 -27 -25 -24 -23
 -33 -30 -30 -27 -25 -24 -23 -22
 -30 -30 -27 -25 -24 -23 -22 -21
 -30 -27 -25 -24 -23 -22 -21 -20
 -27 -25 -24 -23 -22 -21 -20 -20
 -25 -24 -23 -22 -21 -20 -20 -18
 -24 -23 -22 -21 -20 -20 -18 -17
 -23 -22 -21 -20 -20 -18 -17 -16
 -71 -74 -77 -80 -83 -85 -89 -91
 -74 -77 -80 -83 -85 -89 -91 -92
 -77 -80 -83 -85 -89 -91 -92 -94
 -80 -83 -85 -89 -91 -92 -94 -96
 -83 -85 -89 -91 -92 -94 -96 -97
 -85 -89 -91 -92 -94 -96 -97 -98
 -89 -91 -92 -94 -96 -97 -98 -99
 -91 -92 -94 -96 -97 -98 -99 -98
 -92 -94 -96 -97 -98 -99 -98 -97
 -94 -96 -97 -98 -99 -98 -97 -97
 -96 -97 -98 -99 -98 -97 -97 -94
 -97 -98 -99 -98 -97 -97 -94 -93
 -98 -99 -98 -97 -97 -94 -93 -90
 -99 -98 -97 -97 -94 -93 -90 -89
 -98 -97 -97 -94 -93 -90 -89 -85
 -97 -97 -94 -93 -90 -89 -85 -84
 -97 -94 -93 -90 -89 -85 -84 -80
 -94 -93 -90 -89 -85 -84 -80 -75
 -93 -90 -89 -85 -84 -80 -75 -71
 -90 -89 -85 -84 -80 -75 -71 -66
 -89 -85 -84 -80 -75 -71 -66 -62
 -85 -84 -80 -75 -71 -66 -62 -60
 -84 -80 -75 -71 -66 -62 -60 -54
 -80 -75 -71 -66 -62 -60 -54 -49
 -75 -71 -66 -62 -60 -54 -49 -43
 -71 -66 -62 -60 -54 -49 -43 -40
 -66 -62 -60 -54 -49 -43 -40 -37
 -62 -60 -54 -49 -43 -40 -37 -34
 -60 -54 -49 -43 -40 -37 -34 -32
 -54 -49 -43 -40 -37 -34 -32 -29
 -49 -43 -40 -37 -34 -32 -29 -26
 -43 -40 -37 -34 -32 -29 -26 -23
 -40 -37 -34 -32 -29 -26 -23 -21
 -37 -34 -32 -29 -26 -23 -21 -20
 -34 -32 -29 -26 -23 -21 -20 -19
 -32 -29 -26 -23 -21 -20 -19 -17
 -29 -26 -23 -21 -20 -19 -17 -16
 -26 -23 -21 -20 -19 -17 -16 -15
 -23 -21 -20 -19 -17 -16 -15 -14
 -21 -20 -19 -17 -16 -15 -14 -13
 -20 -19 -17 -16 -15 -14 -13 -12
 -19 -17 -16 -15 -14 -13 -12 -12
 -17 -16 -15 -14 -13 -12 -12 -11
 -16 -15 -14 -13 -12 -12 -11 -11
 -63 -66 -70 -73 -75 -78 -80 -81
 -66 -70 -73 -75 -78 -80 -81 -82
 -70 -73 -75 -78 -80 -81 -82 -83
 -73 -75 -78 -80 -81 -82 -83 -84
 -75 -78 -80 -81 -82 -83 -84 -83
 -78 -80 -81 -82 -83 -84 -83 -84
 -80 -81 -82 -83 -84 -83 -84 -82
 -81 -82 -83 -84 -83 -84 -82 -81
 -82 -83 -84 -83 -84 -82 -81 -79
 -83 -84 -83 -84 -82 -81 -79 -75
 -84 -83 -84 -82 -81 -79 -75 -74
 -83 -84 -82 -81 -79 -75 -74 -71
 -84 -82 -81 -79 -75 -74 -71 -69
 -82 -81 -79 -75 -74 -71 -69 -65
 -81 -79 -75 -74 -71 -69 -65 -61
 -79 -75 -74 -71 -69 -65 -61 -57
 -75 -74 -71 -69 -65 -61 -57 -52
 -74 -71 -69 -65 -61 -57 -52 -50
 -71 -69 -65 -61 -57 -52 -50 -46
 -69 -65 -61 -57 -52 -50 -46 -43
 -65 -61 -57 -52 -50 -46 -43 -40
 -61 -57 -52 -50 -46 -43 -40 -36
 -57 -52 -50 -46 -43 -40 -36 -31
 -52 -50 -46 -43 -40 -36 -31 -27
 -50 -46 -43 -40 -36 -31 -27 -26
 -46 -43 -40 -36 -31 -27 -26 -23
 -43 -40 -36 -31 -27 -26 -23 -21
 -40 -36 -31 -27 -26 -23 -21 -18
 -36 -31 -27 -26 -23 -21 -18 -16
 -31 -27 -26 -23 -21 -18 -16 -15
 -27 -26 -23 -21 -18 -16 -15 -13
 -26 -23 -21 -18 -16 -15 -13 -12
 -23 -21 -18 -16 -15 -13 -12 -11
 -21 -18 -16 -15 -13 -12 -11 -9
 -18 -16 -15 -13 -12 -11 -9 -7
 -16 -15 -13 -12 -11 -9 -7 -5
 -15 -13 -12 -11 -9 -7 -5 -5
 -13 -12 -11 -9 -7 -5 -5 -3
 -12 -11 -9 -7 -5 -5 -3 -2
 -11 -9 -7 -5 -5 -3 -2 -1
 -9 -7 -5 -5 -3 -2 -1 0
 -7 -5 -5 -3 -2 -1 0 0
 -5 -5 -3 -2 -1 0 0 -1
 -5 -3 -2 -1 0 0 -1 -1
 -64 -70 -72 -75 -75 -77 -79 -80
 -70 -72 -75 -75 -77 -79 -80 -81
 -72 -75 -75 -77 -79 -80 -81 -81
 -75 -75 -77 -79 -80 -81 -81 -83
 -75 -77 -79 -80 -81 -81 -83 -83
 -77 -79 -80 -81 -81 -83 -83 -83
 -79 -80 -81 -81 -83 -83 -83 -82
 -80 -81 -81 -83 -83 -83 -82 -81
 -81 -81 -83 -83 -83 -82 -81 -79
 -81 -83 -83 -83 -82 -81 -79 -77
 -83 -83 -83 -82 -81 -79 -77 -76
 -83 -83 -82 -81 -79 -77 -76 -73
 -83 -82 -81 -79 -77 -76 -73 -72
 -82 -81 -79 -77 -76 -73 -72 -69
 -81 -79 -77 -76 -73 -72 -69 -67
 -79 -77 -76 -73 -72 -69 -67 -64
 -77 -76 -73 -72 -69 -67 -64 -61
 -76 -73 -72 -69 -67 -64 -61 -59
 -73 -72 -69 -67 -64 -61 -59 -55
 -72 -69 -67 -64 -61 -59 -55 -52
 -69 -67 -64 -61 -59 -55 -52 -49
 -67 -64 -61 -59 -55 -52 -49 -46
 -64 -61 -59 -55 -52 -49 -46 -43
 -61 -59 -55 -52 -49 -46 -43 -39
 -59 -55 -52 -49 -46 -43 -39 -34
 -55 -52 -49 -46 -43 -39 -34 -31
 -52 -49 -46 -43 -39 -34 -31 -29
 -49 -46 -43 -39 -34 -31 -29 -26
 -46 -43 -39 -34 -31 -29 -26 -23
 -43 -39 -34 -31 -29 -26 -23 -18
 -39 -34 -31 -29 -26 -23 -18 -17
 -34 -31 -29 -26 -23 -18 -17 -14
 -31 -29 -26 -23 -18 -17 -14 -13
 -29 -26 -23 -18 -17 -14 -13 -11
 -26 -23 -18 -17 -14 -13 -11 -10
 -23 -18 -17 -14 -13 -11 -10 -8
 -18 -17 -14 -13 -11 -10 -8 -7
 -17 -14 -13 -11 -10 -8 -7 -7
 -14 -13 -11 -10 -8 -7 -7 -6
 -13 -11 -10 -8 -7 -7 -6 -5
 -11 -10 -8 -7 -7 -6 -5 -5
 -10 -8 -7 -7 -6 -5 -5 -5
 -8 -7 -7 -6 -5 -5 -5 -5
 -7 -7 -6 -5 -5 -5 -5 -4
 -65 -68 -71 -71 -75 -74 -76 -76
 -68 -71 -71 -75 -74 -76 -76 -77
 -71 -71 -75 -74 -76 -76 -77 -78
 -71 -75 -74 -76 -76 -77 -78 -78
 -75 -74 -76 -76 -77 -78 -78 -78
 -74 -76 -76 -77 -78 -78 -78 -77
 -76 -76 -77 -78 -78 -78 -77 -76
 -76 -77 -78 -78 -78 -77 -76 -75
 -77 -78 -78 -78 -77 -76 -75 -74
 -78 -78 -78 -77 -76 -75 -74 -71
 -78 -78 -77 -76 -75 -74 -71 -70
 -78 -77 -76 -75 -74 -71 -70 -65
 -77 -76 -75 -74 -71 -70 -65 -64
 -76 -75 -74 -71 -70 -65 -64 -61
 -75 -74 -71 -70 -65 -64 -61 -60
 -74 -71 -70 -65 -64 -61 -60 -56
 -71 -70 -65 -64 -61 -60 -56 -54
 -70 -65 -64 -61 -60 -56 -54 -50
 -65 -64 -61 -60 -56 -54 -50 -46
 -64 -61 -60 -56 -54 -50 -46 -44
 -61 -60 -56 -54 -50 -46 -44 -41
 -60 -56 -54 -50 -46 -44 -41 -39
 -56 -54 -50 -46 -44 -41 -39 -36
 -54 -50 -46 -44 -41 -39 -36 -33
 -50 -46 -44 -41 -39 -36 -33 -31
 -46 -44 -41 -39 -36 -33 -31 -27
 -44 -41 -39 -36 -33 -31 -27 -23
 -41 -39 -36 -33 -31 -27 -23 -22
 -39 -36 -33 -31 -27 -23 -22 -19
 -36 -33 -31 -27 -23 -22 -19 -17
 -33 -31 -27 -23 -22 -19 -17 -16
 -31 -27 -23 -22 -19 -17 -16 -13
 -27 -23 -22 -19 -17 -16 -13 -12
 -23 -22 -19 -17 -16 -13 -12 -10
 -22 -19 -17 -16 -13 -12 -10 -8
 -19 -17 -16 -13 -12 -10 -8 -8
 -17 -16 -13 -12 -10 -8 -8 -7
 -16 -13 -12 -10 -8 -8 -7 -6
 -13 -12 -10 -8 -8 -7 -6 -6
 -12 -10 -8 -8 -7 -6 -6 -7
 -10 -8 -8 -7 -6 -6 -7 -6
 -8 -8 -7 -6 -6 -7 -6 -6
 -8 -7 -6 -6 -7 -6 -6 -6
 -7 -6 -6 -7 -6 -6 -6 -5
 -6 -6 -7 -6 -6 -6 -5 -5
 -84 -89 -93 -96 -100 -104 -106 -108
 -89 -93 -96 -100 -104 -106 -108 -111
 -93 -96 -100 -104 -106 -108 -111 -113
 -96 -100 -104 -106 -108 -111 -113 -114
 -100 -104 -106 -108 -111 -113 -114 -116
 -104 -106 -108 -111 -113 -114 -116 -120
 -106 -108 -111 -113 -114 -116 -120 -122
 -108 -111 -113 -114 -116 -120 -122 -121
 -111 -113 -114 -116 -120 -122 -121 -121
 -113 -114 -116 -120 -122 -121 -121 -120
 -114 -116 -120 -122 -121 -121 -120 -120
 -116 -120 -122 -121 -121 -120 -120 -118
 -120 -122 -121 -121 -120 -120 -118 -116
 -122 -121 -121 -120 -120 -118 -116 -115
 -121 -121 -120 -120 -118 -116 -115 -114
 -121 -120 -120 -118 -116 -115 -114 -112
 -120 -120 -118 -116 -115 -114 -112 -110
 -120 -118 -116 -115 -114 -112 -110 -107
 -118 -116 -115 -114 -112 -110 -107 -104
 -116 -115 -114 -112 -110 -107 -104 -99
 -115 -114 -112 -110 -107 -104 -99 -95
 -114 -112 -110 -107 -104 -99 -95 -91
 -112 -110 -107 -104 -99 -95 -91 -89
 -110 -107 -104 -99 -95 -91 -89 -85
 -107 -104 -99 -95 -91 -89 -85 -81
 -104 -99 -95 -91 -89 -85 -81 -78
 -99 -95 -91 -89 -85 -81 -78 -76
 -95 -91 -89 -85 -81 -78 -76 -72
 -91 -89 -85 -81 -78 -76 -72 -68
 -89 -85 -81 -78 -76 -72 -68 -67
 -85 -81 -78 -76 -72 -68 -67 -63
 -81 -78 -76 -72 -68 -67 -63 -62
 -78 -76 -72 -68 -67 -63 -62 -56
 -76 -72 -68 -67 -63 -62 -56 -52
 -72 -68 -67 -63 -62 -56 -52 -51
 -68 -67 -63 -62 -56 -52 -51 -48
 -67 -63 -62 -56 -52 -51 -48 -47
 -63 -62 -56 -52 -51 -48 -47 -46
 -62 -56 -52 -51 -48 -47 -46 -43
 -56 -52 -51 -48 -47 -46 -43 -41
 -52 -51 -48 -47 -46 -43 -41 -40
 -51 -48 -47 -46 -43 -41 -40 -38
 -48 -47 -46 -43 -41 -40 -38 -37
 -47 -46 -43 -41 -40 -38 -37 -36
 -46 -43 -41 -40 -38 -37 -36 -34
 -43 -41 -40 -38 -37 -36 -34 -33
 -88 -93 -94 -98 -100 -100 -103 -103
 -93 -94 -98 -100 -100 -103 -103 -103
 -94 -98 -100 -100 -103 -103 -103 -103
 -98 -100 -100 -103 -103 -103 -103 -102
 -100 -100 -103 -103 -103 -103 -102 -102
 -100 -103 -103 -103 -103 -102 -102 -100
 -103 -103 -103 -103 -102 -102 -100 -99
 -103 -103 -103 -102 -102 -100 -99 -98
 -103 -103 -102 -102 -100 -99 -98 -97
 -103 -102 -102 -100 -99 -98 -97 -96
 -102 -102 -100 -99 -98 -97 -96 -93
 -102 -100 -99 -98 -97 -96 -93 -89
 -100 -99 -98 -97 -96 -93 -89 -86
 -99 -98 -97 -96 -93 -89 -86 -83
 -98 -97 -96 -93 -89 -86 -83 -82
 -97 -96 -93 -89 -86 -83 -82 -80
 -96 -93 -89 -86 -83 -82 -80 -79
 -93 -89 -86 -83 -82 -80 -79 -77
 -89 -86 -83 -82 -80 -79 -77 -74
 -86 -83 -82 -80 -79 -77 -74 -71
 -83 -82 -80 -79 -77 -74 -71 -68
 -82 -80 -79 -77 -74 -71 -68 -64
 -80 -79 -77 -74 -71 -68 -64 -63
 -79 -77 -74 -71 -68 -64 -63 -60
 -77 -74 -71 -68 -64 -63 -60 -57
 -74 -71 -68 -64 -63 -60 -57 -55
 -71 -68 -64 -63 -60 -57 -55 -52
 -68 -64 -63 -60 -57 -55 -52 -50
 -64 -63 -60 -57 -55 -52 -50 -48
 -63 -60 -57 -55 -52 -50 -48 -48
 -60 -57 -55 -52 -50 -48 -48 -45
 -57 -55 -52 -50 -48 -48 -45 -44
 -55 -52 -50 -48 -48 -45 -44 -42
 -52 -50 -48 -48 -45 -44 -42 -40
 -50 -48 -48 -45 -44 -42 -40 -39
 -48 -48 -45 -44 -42 -40 -39 -38
 -48 -45 -44 -42 -40 -39 -38 -37
 -45 -44 -42 -40 -39 -38 -37 -36
 -44 -42 -40 -39 -38 -37 -36 -35
 -42 -40 -39 -38 -37 -36 -35 -34
 -40 -39 -38 -37 -36 -35 -34 -34
 -39 -38 -37 -36 -35 -34 -34 -33
 -38 -37 -36 -35 -34 -34 -33 -33
 -37 -36 -35 -34 -34 -33 -33 -34
 -91 -93 -97 -100 -103 -106 -107 -110
 -93 -97 -100 -103 -106 -107 -110 -109
 -97 -100 -103 -106 -107 -110 -109 -111
 -100 -103 -106 -107 -110 -109 -111 -111
 -103 -106 -107 -110 -109 -111 -111 -111
 -106 -107 -110 -109 -111 -111 -111 -111
 -107 -110 -109 -111 -111 -111 -111 -112
 -110 -109 -111 -111 -111 -111 -112 -112
 -109 -111 -111 -111 -111 -112 -112 -110
 -111 -111 -111 -111 -112 -112 -110 -109
 -111 -111 -111 -112 -112 -110 -109 -108
 -111 -111 -112 -112 -110 -109 -108 -107
 -111 -112 -112 -110 -109 -108 -107 -99
 -112 -112 -110 -109 -108 -107 -99 -97
 -112 -110 -109 -108 -107 -99 -97 -94
 -110 -109 -108 -107 -99 -97 -94 -90
 -109 -108 -107 -99 -97 -94 -90 -88
 -108 -107 -99 -97 -94 -90 -88 -86
 -107 -99 -97 -94 -90 -88 -86 -83
 -99 -97 -94 -90 -88 -86 -83 -80
 -97 -94 -90 -88 -86 -83 -80 -79
 -94 -90 -88 -86 -83 -80 -79 -76
 -90 -88 -86 -83 -80 -79 -76 -75
 -88 -86 -83 -80 -79 -76 -75 -71
 -86 -83 -80 -79 -76 -75 -71 -68
 -83 -80 -79 -76 -75 -71 -68 -66
 -80 -79 -76 -75 -71 -68 -66 -64
 -79 -76 -75 -71 -68 -66 -64 -60
 -76 -75 -71 -68 -66 -64 -60 -58
 -75 -71 -68 -66 -64 -60 -58 -57
 -71 -68 -66 -64 -60 -58 -57 -54
 -68 -66 -64 -60 -58 -57 -54 -52
 -66 -64 -60 -58 -57 -54 -52 -50
 -64 -60 -58 -57 -54 -52 -50 -46
 -60 -58 -57 -54 -52 -50 -46 -44
 -58 -57 -54 -52 -50 -46 -44 -41
 -57 -54 -52 -50 -46 -44 -41 -41
 -54 -52 -50 -46 -44 -41 -41 -39
 -52 -50 -46 -44 -41 -41 -39 -37
 -50 -46 -44 -41 -41 -39 -37 -36
 -46 -44 -41 -41 -39 -37 -36 -35
 -44 -41 -41 -39 -37 -36 -35 -35
 -41 -41 -39 -37 -36 -35 -35 -34
 -41 -39 -37 -36 -35 -35 -34 -34
 -39 -37 -36 -35 -35 -34 -34 -34
 -91 -95 -98 -100 -103 -104 -106 -107
 -95 -98 -100 -103 -104 -106 -107 -108
 -98 -100 -103 -104 -106 -107 -108 -108
 -100 -103 -104 -106 -107 -108 -108 -108
 -103 -104 -106 -107 -108 -108 -108 -107
 -104 -106 -107 -108 -108 -108 -107 -107
 -106 -107 -108 -108 -108 -107 -107 -106
 -107 -108 -108 -108 -107 -107 -106 -106
 -108 -108 -108 -107 -107 -106 -106 -100
 -108 -108 -107 -107 -106 -106 -100 -98
 -108 -107 -107 -106 -106 -100 -98 -97
 -107 -107 -106 -106 -100 -98 -97 -94
 -107 -106 -106 -100 -98 -97 -94 -91
 -106 -106 -100 -98 -97 -94 -91 -89
 -106 -100 -98 -97 -94 -91 -89 -85
 -100 -98 -97 -94 -91 -89 -85 -82
 -98 -97 -94 -91 -89 -85 -82 -80
 -97 -94 -91 -89 -85 -82 -80 -77
 -94 -91 -89 -85 -82 -80 -77 -75
 -91 -89 -85 -82 -80 -77 -75 -72
 -89 -85 -82 -80 -77 -75 -72 -71
 -85 -82 -80 -77 -75 -72 -71 -67
 -82 -80 -77 -75 -72 -71 -67 -65
 -80 -77 -75 -72 -71 -67 -65 -63
 -77 -75 -72 -71 -67 -65 -63 -59
 -75 -72 -71 -67 -65 -63 -59 -57
 -72 -71 -67 -65 -63 -59 -57 -54
 -71 -67 -65 -63 -59 -57 -54 -52
 -67 -65 -63 -59 -57 -54 -52 -48
 -65 -63 -59 -57 -54 -52 -48 -45
 -63 -59 -57 -54 -52 -48 -45 -42
 -59 -57 -54 -52 -48 -45 -42 -39
 -57 -54 -52 -48 -45 -42 -39 -37
 -54 -52 -48 -45 -42 -39 -37 -34
 -52 -48 -45 -42 -39 -37 -34 -33
 -48 -45 -42 -39 -37 -34 -33 -32
 -45 -42 -39 -37 -34 -33 -32 -30
 -42 -39 -37 -34 -33 -32 -30 -28
 -39 -37 -34 -33 -32 -30 -28 -27
 -37 -34 -33 -32 -30 -28 -27 -26
 -34 -33 -32 -30 -28 -27 -26 -26
 -33 -32 -30 -28 -27 -26 -26 -25
 -32 -30 -28 -27 -26 -26 -25 -25
 -30 -28 -27 -26 -26 -25 -25 -25
 -28 -27 -26 -26 -25 -25 -25 -25
 -79 -83 -85 -87 -89 -91 -92 -95
 -83 -85 -87 -89 -91 -92 -95 -96
 -85 -87 -89 -91 -92 -95 -96 -97
 -87 -89 -91 -92 -95 -96 -97 -100
 -89 -91 -92 -95 -96 -97 -100 -101
 -91 -92 -95 -96 -97 -100 -101 -103
 -92 -95 -96 -97 -100 -101 -103 -107
 -95 -96 -97 -100 -101 -103 -107 -108
 -96 -97 -100 -101 -103 -107 -108 -108
 -97 -100 -101 -103 -107 -108 -108 -108
 -100 -101 -103 -107 -108 -108 -108 -107
 -101 -103 -107 -108 -108 -108 -107 -107
 -103 -107 -108 -108 -108 -107 -107 -105
 -107 -108 -108 -108 -107 -107 -105 -104
 -108 -108 -108 -107 -107 -105 -104 -103
 -108 -108 -107 -107 -105 -104 -103 -100
 -108 -107 -107 -105 -104 -103 -100 -100
 -107 -107 -105 -104 -103 -100 -100 -97
 -107 -105 -104 -103 -100 -100 -97 -96
 -105 -104 -103 -100 -100 -97 -96 -94
 -104 -103 -100 -100 -97 -96 -94 -92
 -103 -100 -100 -97 -96 -94 -92 -91
 -100 -100 -97 -96 -94 -92 -91 -88
 -100 -97 -96 -94 -92 -91 -88 -87
 -97 -96 -94 -92 -91 -88 -87 -86
 -96 -94 -92 -91 -88 -87 -86 -85
 -94 -92 -91 -88 -87 -86 -85 -83
 -92 -91 -88 -87 -86 -85 -83 -82
 -91 -88 -87 -86 -85 -83 -82 -81
 -88 -87 -86 -85 -83 -82 -81 -79
 -87 -86 -85 -83 -82 -81 -79 -75
 -86 -85 -83 -82 -81 -79 -75 -72
 -85 -83 -82 -81 -79 -75 -72 -71
 -83 -82 -81 -79 -75 -72 -71 -68
 -82 -81 -79 -75 -72 -71 -68 -65
 -81 -79 -75 -72 -71 -68 -65 -62
 -79 -75 -72 -71 -68 -65 -62 -59
 -75 -72 -71 -68 -65 -62 -59 -56
 -72 -71 -68 -65 -62 -59 -56 -55
 -71 -68 -65 -62 -59 -56 -55 -53
 -68 -65 -62 -59 -56 -55 -53 -51
 -65 -62 -59 -56 -55 -53 -51 -49
 -62 -59 -56 -55 -53 -51 -49 -44
 -59 -56 -55 -53 -51 -49 -44 -42
 -56 -55 -53 -51 -49 -44 -42 -41
 -55 -53 -51 -49 -44 -42 -41 -40
 -53 -51 -49 -44 -42 -41 -40 -39
 -51 -49 -44 -42 -41 -40 -39 -38
 -49 -44 -42 -41 -40 -39 -38 -37
 -80 -82 -85 -89 -91 -93 -93 -95
 -82 -85 -89 -91 -93 -93 -95 -96
 -85 -89 -91 -93 -93 -95 -96 -98
 -89 -91 -93 -93 -95 -96 -98 -99
 -91 -93 -93 -95 -96 -98 -99 -101
 -93 -93 -95 -96 -98 -99 -101 -103
 -93 -95 -96 -98 -99 -101 -103 -103
 -95 -96 -98 -99 -101 -103 -103 -103
 -96 -98 -99 -101 -103 -103 -103 -102
 -98 -99 -101 -103 -103 -103 -102 -102
 -99 -101 -103 -103 -103 -102 -102 -101
 -101 -103 -103 -103 -102 -102 -101 -98
 -103 -103 -103 -102 -102 -101 -98 -97
 -103 -103 -102 -102 -101 -98 -97 -95
 -103 -102 -102 -101 -98 -97 -95 -93
 -102 -102 -101 -98 -97 -95 -93 -90
 -102 -101 -98 -97 -95 -93 -90 -88
 -101 -98 -97 -95 -93 -90 -88 -85
 -98 -97 -95 -93 -90 -88 -85 -83
 -97 -95 -93 -90 -88 -85 -83 -80
 -95 -93 -90 -88 -85 -83 -80 -78
 -93 -90 -88 -85 -83 -80 -78 -76
 -90 -88 -85 -83 -80 -78 -76 -73
 -88 -85 -83 -80 -78 -76 -73 -71
 -85 -83 -80 -78 -76 -73 -71 -66
 -83 -80 -78 -76 -73 -71 -66 -64
 -80 -78 -76 -73 -71 -66 -64 -61
 -78 -76 -73 -71 -66 -64 -61 -56
 -76 -73 -71 -66 -64 -61 -56 -51
 -73 -71 -66 -64 -61 -56 -51 -50
 -71 -66 -64 -61 -56 -51 -50 -46
 -66 -64 -61 -56 -51 -50 -46 -43
 -64 -61 -56 -51 -50 -46 -43 -41
 -61 -56 -51 -50 -46 -43 -41 -40
 -56 -51 -50 -46 -43 -41 -40 -38
 -51 -50 -46 -43 -41 -40 -38 -36
 -50 -46 -43 -41 -40 -38 -36 -35
 -46 -43 -41 -40 -38 -36 -35 -32
 -43 -41 -40 -38 -36 -35 -32 -30
 -41 -40 -38 -36 -35 -32 -30 -29
 -40 -38 -36 -35 -32 -30 -29 -28
 -38 -36 -35 -32 -30 -29 -28 -29
 -36 -35 -32 -30 -29 -28 -29 -28
 -35 -32 -30 -29 -28 -29 -28 -27
 -32 -30 -29 -28 -29 -28 -27 -27
 -30 -29 -28 -29 -28 -27 -27 -28
 -29 -28 -29 -28 -27 -27 -28 -28
 -73 -77 -79 -81 -84 -85 -88 -89
 -77 -79 -81 -84 -85 -88 -89 -90
 -79 -81 -84 -85 -88 -89 -90 -92
 -81 -84 -85 -88 -89 -90 -92 -92
 -84 -85 -88 -89 -90 -92 -92 -94
 -85 -88 -89 -90 -92 -92 -94 -94
 -88 -89 -90 -92 -92 -94 -94 -95
 -89 -90 -92 -92 -94 -94 -95 -96
 -90 -92 -92 -94 -94 -95 -96 -94
 -92 -92 -94 -94 -95 -96 -94 -95
 -92 -94 -94 -95 -96 -94 -95 -93
 -94 -94 -95 -96 -94 -95 -93 -92
 -94 -95 -96 -94 -95 -93 -92 -90
 -95 -96 -94 -95 -93 -92 -90 -88
 -96 -94 -95 -93 -92 -90 -88 -87
 -94 -95 -93 -92 -90 -88 -87 -81
 -95 -93 -92 -90 -88 -87 -81 -79
 -93 -92 -90 -88 -87 -81 -79 -75
 -92 -90 -88 -87 -81 -79 -75 -72
 -90 -88 -87 -81 -79 -75 -72 -69
 -88 -87 -81 -79 -75 -72 -69 -67
 -87 -81 -79 -75 -72 -69 -67 -64
 -81 -79 -75 -72 -69 -67 -64 -62
 -79 -75 -72 -69 -67 -64 -62 -58
 -75 -72 -69 -67 -64 -62 -58 -55
 -72 -69 -67 -64 -62 -58 -55 -53
 -69 -67 -64 -62 -58 -55 -53 -51
 -67 -64 -62 -58 -55 -53 -51 -47
 -64 -62 -58 -55 -53 -51 -47 -45
 -62 -58 -55 -53 -51 -47 -45 -41
 -58 -55 -53 -51 -47 -45 -41 -38
 -55 -53 -51 -47 -45 -41 -38 -34
 -53 -51 -47 -45 -41 -38 -34 -32
 -51 -47 -45 -41 -38 -34 -32 -30
 -47 -45 -41 -38 -34 -32 -30 -28
 -45 -41 -38 -34 -32 -30 -28 -25
 -41 -38 -34 -32 -30 -28 -25 -24
 -38 -34 -32 -30 -28 -25 -24 -22
 -34 -32 -30 -28 -25 -24 -22 -20
 -32 -30 -28 -25 -24 -22 -20 -20
 -30 -28 -25 -24 -22 -20 -20 -18
 -28 -25 -24 -22 -20 -20 -18 -17
 -25 -24 -22 -20 -20 -18 -17 -17
 -24 -22 -20 -20 -18 -17 -17 -17
 -22 -20 -20 -18 -17 -17 -17 -17
 -78 -80 -82 -86 -88 -90 -90 -91
 -80 -82 -86 -88 -90 -90 -91 -93
 -82 -86 -88 -90 -90 -91 -93 -93
 -86 -88 -90 -90 -91 -93 -93 -94
 -88 -90 -90 -91 -93 -93 -94 -94
 -90 -90 -91 -93 -93 -94 -94 -95
 -90 -91 -93 -93 -94 -94 -95 -95
 -91 -93 -93 -94 -94 -95 -95 -93
 -93 -93 -94 -94 -95 -95 -93 -92
 -93 -94 -94 -95 -95 -93 -92 -90
 -94 -94 -95 -95 -93 -92 -90 -89
 -94 -95 -95 -93 -92 -90 -89 -86
 -95 -95 -93 -92 -90 -89 -86 -86
 -95 -93 -92 -90 -89 -86 -86 -83
 -93 -92 -90 -89 -86 -86 -83 -81
 -92 -90 -89 -86 -86 -83 -81 -78
 -90 -89 -86 -86 -83 -81 -78 -74
 -89 -86 -86 -83 -81 -78 -74 -71
 -86 -86 -83 -81 -78 -74 -71 -68
 -86 -83 -81 -78 -74 -71 -68 -67
 -83 -81 -78 -74 -71 -68 -67 -64
 -81 -78 -74 -71 -68 -67 -64 -62
 -78 -74 -71 -68 -67 -64 -62 -58
 -74 -71 -68 -67 -64 -62 -58 -55
 -71 -68 -67 -64 -62 -58 -55 -51
 -68 -67 -64 -62 -58 -55 -51 -49
 -67 -64 -62 -58 -55 -51 -49 -47
 -64 -62 -58 -55 -51 -49 -47 -44
 -62 -58 -55 -51 -49 -47 -44 -40
 -58 -55 -51 -49 -47 -44 -40 -36
 -55 -51 -49 -47 -44 -40 -36 -35
 -51 -49 -47 -44 -40 -36 -35 -32
 -49 -47 -44 -40 -36 -35 -32 -29
 -47 -44 -40 -36 -35 -32 -29 -27
 -44 -40 -36 -35 -32 -29 -27 -26
 -40 -36 -35 -32 -29 -27 -26 -24
 -36 -35 -32 -29 -27 -26 -24 -23
 -35 -32 -29 -27 -26 -24 -23 -22
 -32 -29 -27 -26 -24 -23 -22 -20
 -29 -27 -26 -24 -23 -22 -20 -20
 -27 -26 -24 -23 -22 -20 -20 -18
 -26 -24 -23 -22 -20 -20 -18 -18
 -24 -23 -22 -20 -20 -18 -18 -17
 -23 -22 -20 -20 -18 -18 -17 -17
 -22 -20 -20 -18 -18 -17 -17 -18
 -20 -20 -18 -18 -17 -17 -18 -17
 -73 -75 -78 -79 -82 -83 -85 -85
 -75 -78 -79 -82 -83 -85 -85 -86
 -78 -79 -82 -83 -85 -85 -86 -86
 -79 -82 -83 -85 -85 -86 -86 -87
 -82 -83 -85 -85 -86 -86 -87 -86
 -83 -85 -85 -86 -86 -87 -86 -85
 -85 -85 -86 -86 -87 -86 -85 -83
 -85 -86 -86 -87 -86 -85 -83 -83
 -86 -86 -87 -86 -85 -83 -83 -82
 -86 -87 -86 -85 -83 -83 -82 -81
 -87 -86 -85 -83 -83 -82 -81 -76
 -86 -85 -83 -83 -82 -81 -76 -72
 -85 -83 -83 -82 -81 -76 -72 -70
 -83 -83 -82 -81 -76 -72 -70 -67
 -83 -82 -81 -76 -72 -70 -67 -64
 -82 -81 -76 -72 -70 -67 -64 -59
 -81 -76 -72 -70 -67 -64 -59 -56
 -76 -72 -70 -67 -64 -59 -56 -54
 -72 -70 -67 -64 -59 -56 -54 -52
 -70 -67 -64 -59 -56 -54 -52 -49
 -67 -64 -59 -56 -54 -52 -49 -46
 -64 -59 -56 -54 -52 -49 -46 -43
 -59 -56 -54 -52 -49 -46 -43 -39
 -56 -54 -52 -49 -46 -43 -39 -38
 -54 -52 -49 -46 -43 -39 -38 -35
 -52 -49 -46 -43 -39 -38 -35 -33
 -49 -46 -43 -39 -38 -35 -33 -30
 -46 -43 -39 -38 -35 -33 -30 -27
 -43 -39 -38 -35 -33 -30 -27 -25
 -39 -38 -35 -33 -30 -27 -25 -22
 -38 -35 -33 -30 -27 -25 -22 -18
 -35 -33 -30 -27 -25 -22 -18 -17
 -33 -30 -27 -25 -22 -18 -17 -14
 -30 -27 -25 -22 -18 -17 -14 -13
 -27 -25 -22 -18 -17 -14 -13 -12
 -25 -22 -18 -17 -14 -13 -12 -10
 -22 -18 -17 -14 -13 -12 -10 -9
 -18 -17 -14 -13 -12 -10 -9 -9
 -17 -14 -13 -12 -10 -9 -9 -9
 -14 -13 -12 -10 -9 -9 -9 -9
 -13 -12 -10 -9 -9 -9 -9 -9
 -12 -10 -9 -9 -9 -9 -9 -9
 -10 -9 -9 -9 -9 -9 -9 -10
 -9 -9 -9 -9 -9 -9 -10 -10
 -76 -78 -81 -82 -84 -86 -88 -90
 -78 -81 -82 -84 -86 -88 -90 -92
 -81 -82 -84 -86 -88 -90 -92 -93
 -82 -84 -86 -88 -90 -92 -93 -94
 -84 -86 -88 -90 -92 -93 -94 -96
 -86 -88 -90 -92 -93 -94 -96 -96
 -88 -90 -92 -93 -94 -96 -96 -99
 -90 -92 -93 -94 -96 -96 -99 -100
 -92 -93 -94 -96 -96 -99 -100 -101
 -93 -94 -96 -96 -99 -100 -101 -102
 -94 -96 -96 -99 -100 -101 -102 -102
 -96 -96 -99 -100 -101 -102 -102 -101
 -96 -99 -100 -101 -102 -102 -101 -100
 -99 -100 -101 -102 -102 -101 -100 -98
 -100 -101 -102 -102 -101 -100 -98 -98
 -101 -102 -102 -101 -100 -98 -98 -97
 -102 -102 -101 -100 -98 -98 -97 -96
 -102 -101 -100 -98 -98 -97 -96 -94
 -101 -100 -98 -98 -97 -96 -94 -92
 -100 -98 -98 -97 -96 -94 -92 -90
 -98 -98 -97 -96 -94 -92 -90 -87
 -98 -97 -96 -94 -92 -90 -87 -85
 -97 -96 -94 -92 -90 -87 -85 -83
 -96 -94 -92 -90 -87 -85 -83 -81
 -94 -92 -90 -87 -85 -83 -81 -78
 -92 -90 -87 -85 -83 -81 -78 -77
 -90 -87 -85 -83 -81 -78 -77 -74
 -87 -85 -83 -81 -78 -77 -74 -71
 -85 -83 -81 -78 -77 -74 -71 -70
 -83 -81 -78 -77 -74 -71 -70 -67
 -81 -78 -77 -74 -71 -70 -67 -66
 -78 -77 -74 -71 -70 -67 -66 -63
 -77 -74 -71 -70 -67 -66 -63 -61
 -74 -71 -70 -67 -66 -63 -61 -59
 -71 -70 -67 -66 -63 -61 -59 -55
 -70 -67 -66 -63 -61 -59 -55 -55
 -67 -66 -63 -61 -59 -55 -55 -53
 -66 -63 -61 -59 -55 -55 -53 -52
 -63 -61 -59 -55 -55 -53 -52 -49
 -61 -59 -55 -55 -53 -52 -49 -48
 -59 -55 -55 -53 -52 -49 -48 -47
 -55 -55 -53 -52 -49 -48 -47 -45
 -55 -53 -52 -49 -48 -47 -45 -44
 -53 -52 -49 -48 -47 -45 -44 -42
 -52 -49 -48 -47 -45 -44 -42 -42
 -49 -48 -47 -45 -44 -42 -42 -41
 -48 -47 -45 -44 -42 -42 -41 -40
 -47 -45 -44 -42 -42 -41 -40 -39
 -45 -44 -42 -42 -41 -40 -39 -37
 -44 -42 -42 -41 -40 -39 -37 -37
 -42 -42 -41 -40 -39 -37 -37 -36
 -42 -41 -40 -39 -37 -37 -36 -36
 -41 -40 -39 -37 -37 -36 -36 -35
 -40 -39 -37 -37 -36 -36 -35 -34
 -39 -37 -37 -36 -36 -35 -34 -33
 -37 -37 -36 -36 -35 -34 -33 -33
 -78 -82 -85 -87 -89 -94 -96 -97
 -82 -85 -87 -89 -94 -96 -97 -98
 -85 -87 -89 -94 -96 -97 -98 -99
 -87 -89 -94 -96 -97 -98 -99 -101
 -89 -94 -96 -97 -98 -99 -101 -102
 -94 -96 -97 -98 -99 -101 -102 -104
 -96 -97 -98 -99 -101 -102 -104 -104
 -97 -98 -99 -101 -102 -104 -104 -105
 -98 -99 -101 -102 -104 -104 -105 -105
 -99 -101 -102 -104 -104 -105 -105 -105
 -101 -102 -104 -104 -105 -105 -105 -103
 -102 -104 -104 -105 -105 -105 -103 -102
 -104 -104 -105 -105 -105 -103 -102 -100
 -104 -105 -105 -105 -103 -102 -100 -98
 -105 -105 -105 -103 -102 -100 -98 -96
 -105 -105 -103 -102 -100 -98 -96 -95
 -105 -103 -102 -100 -98 -96 -95 -93
 -103 -102 -100 -98 -96 -95 -93 -90
 -102 -100 -98 -96 -95 -93 -90 -88
 -100 -98 -96 -95 -93 -90 -88 -86
 -98 -96 -95 -93 -90 -88 -86 -81
 -96 -95 -93 -90 -88 -86 -81 -78
 -95 -93 -90 -88 -86 -81 -78 -75
 -93 -90 -88 -86 -81 -78 -75 -73
 -90 -88 -86 -81 -78 -75 -73 -72
 -88 -86 -81 -78 -75 -73 -72 -66
 -86 -81 -78 -75 -73 -72 -66 -64
 -81 -78 -75 -73 -72 -66 -64 -62
 -78 -75 -73 -72 -66 -64 -62 -60
 -75 -73 -72 -66 -64 -62 -60 -58
 -73 -72 -66 -64 -62 -60 -58 -55
 -72 -66 -64 -62 -60 -58 -55 -52
 -66 -64 -62 -60 -58 -55 -52 -48
 -64 -62 -60 -58 -55 -52 -48 -45
 -62 -60 -58 -55 -52 -48 -45 -43
 -60 -58 -55 -52 -48 -45 -43 -40
 -58 -55 -52 -48 -45 -43 -40 -38
 -55 -52 -48 -45 -43 -40 -38 -35
 -52 -48 -45 -43 -40 -38 -35 -32
 -48 -45 -43 -40 -38 -35 -32 -32
 -45 -43 -40 -38 -35 -32 -32 -29
 -43 -40 -38 -35 -32 -32 -29 -29
 -40 -38 -35 -32 -32 -29 -29 -27
 -38 -35 -32 -32 -29 -29 -27 -26
 -35 -32 -32 -29 -29 -27 -26 -24
 -32 -32 -29 -29 -27 -26 -24 -24
 -32 -29 -29 -27 -26 -24 -24 -24
 -29 -29 -27 -26 -24 -24 -24 -22
 -29 -27 -26 -24 -24 -24 -22 -22
 -27 -26 -24 -24 -24 -22 -22 -23
 -26 -24 -24 -24 -22 -22 -23 -23
 -24 -24 -24 -22 -22 -23 -23 -22
 -24 -24 -22 -22 -23 -23 -22 -23
 -24 -22 -22 -23 -23 -22 -23 -23
 -22 -22 -23 -23 -22 -23 -23 -24
 -22 -23 -23 -22 -23 -23 -24 -23
 -23 -23 -22 -23 -23 -24 -23 -24
 -23 -22 -23 -23 -24 -23 -24 -24
 -74 -76 -79 -81 -82 -85 -87 -89
 -76 -79 -81 -82 -85 -87 -89 -90
 -79 -81 -82 -85 -87 -89 -90 -91
 -81 -82 -85 -87 -89 -90 -91 -92
 -82 -85 -87 -89 -90 -91 -92 -93
 -85 -87 -89 -90 -91 -92 -93 -94
 -87 -89 -90 -91 -92 -93 -94 -95
 -89 -90 -91 -92 -93 -94 -95 -96
 -90 -91 -92 -93 -94 -95 -96 -97
 -91 -92 -93 -94 -95 -96 -97 -97
 -92 -93 -94 -95 -96 -97 -97 -97
 -93 -94 -95 -96 -97 -97 -97 -97
 -94 -95 -96 -97 -97 -97 -97 -96
 -95 -96 -97 -97 -97 -97 -96 -95
 -96 -97 -97 -97 -97 -96 -95 -95
 -97 -97 -97 -97 -96 -95 -95 -92
 -97 -97 -97 -96 -95 -95 -92 -91
 -97 -97 -96 -95 -95 -92 -91 -89
 -97 -96 -95 -95 -92 -91 -89 -87
 -96 -95 -95 -92 -91 -89 -87 -85
 -95 -95 -92 -91 -89 -87 -85 -82
 -95 -92 -91 -89 -87 -85 -82 -79
 -92 -91 -89 -87 -85 -82 -79 -76
 -91 -89 -87 -85 -82 -79 -76 -75
 -89 -87 -85 -82 -79 -76 -75 -71
 -87 -85 -82 -79 -76 -75 -71 -69
 -85 -82 -79 -76 -75 -71 -69 -66
 -82 -79 -76 -75 -71 -69 -66 -63
 -79 -76 -75 -71 -69 -66 -63 -58
 -76 -75 -71 -69 -66 -63 -58 -54
 -75 -71 -69 -66 -63 -58 -54 -53
 -71 -69 -66 -63 -58 -54 -53 -49
 -69 -66 -63 -58 -54 -53 -49 -47
 -66 -63 -58 -54 -53 -49 -47 -44
 -63 -58 -54 -53 -49 -47 -44 -41
 -58 -54 -53 -49 -47 -44 -41 -39
 -54 -53 -49 -47 -44 -41 -39 -35
 -53 -49 -47 -44 -41 -39 -35 -33
 -49 -47 -44 -41 -39 -35 -33 -30
 -47 -44 -41 -39 -35 -33 -30 -27
 -44 -41 -39 -35 -33 -30 -27 -25
 -41 -39 -35 -33 -30 -27 -25 -23
 -39 -35 -33 -30 -27 -25 -23 -22
 -35 -33 -30 -27 -25 -23 -22 -19
 -33 -30 -27 -25 -23 -22 -19 -19
 -30 -27 -25 -23 -22 -19 -19 -17
 -27 -25 -23 -22 -19 -19 -17 -16
 -25 -23 -22 -19 -19 -17 -16 -16
 -23 -22 -19 -19 -17 -16 -16 -15
 -22 -19 -19 -17 -16 -16 -15 -15
 -19 -19 -17 -16 -16 -15 -15 -15
 -19 -17 -16 -16 -15 -15 -15 -14
 -17 -16 -16 -15 -15 -15 -14 -15
 -16 -16 -15 -15 -15 -14 -15 -16
 -16 -15 -15 -15 -14 -15 -16 -15
 -15 -15 -15 -14 -15 -16 -15 -17
 -75 -78 -79 -83 -85 -89 -90 -90
 -78 -79 -83 -85 -89 -90 -90 -91
 -79 -83 -85 -89 -90 -90 -91 -91
 -83 -85 -89 -90 -90 -91 -91 -92
 -85 -89 -90 -90 -91 -91 -92 -92
 -89 -90 -90 -91 -91 -92 -92 -92
 -90 -90 -91 -91 -92 -92 -92 -91
 -90 -91 -91 -92 -92 -92 -91 -91
 -91 -91 -92 -92 -92 -91 -91 -90
 -91 -92 -92 -92 -91 -91 -90 -91
 -92 -92 -92 -91 -91 -90 -91 -89
 -92 -92 -91 -91 -90 -91 -89 -87
 -92 -91 -91 -90 -91 -89 -87 -87
 -91 -91 -90 -91 -89 -87 -87 -84
 -91 -90 -91 -89 -87 -87 -84 -83
 -90 -91 -89 -87 -87 -84 -83 -81
 -91 -89 -87 -87 -84 -83 -81 -80
 -89 -87 -87 -84 -83 -81 -80 -79
 -87 -87 -84 -83 -81 -80 -79 -76
 -87 -84 -83 -81 -80 -79 -76 -75
 -84 -83 -81 -80 -79 -76 -75 -72
 -83 -81 -80 -79 -76 -75 -72 -70
 -81 -80 -79 -76 -75 -72 -70 -69
 -80 -79 -76 -75 -72 -70 -69 -67
 -79 -76 -75 -72 -70 -69 -67 -65
 -76 -75 -72 -70 -69 -67 -65 -63
 -75 -72 -70 -69 -67 -65 -63 -61
 -72 -70 -69 -67 -65 -63 -61 -59
 -70 -69 -67 -65 -63 -61 -59 -56
 -69 -67 -65 -63 -61 -59 -56 -55
 -67 -65 -63 -61 -59 -56 -55 -53
 -65 -63 -61 -59 -56 -55 -53 -50
 -63 -61 -59 -56 -55 -53 -50 -46
 -61 -59 -56 -55 -53 -50 -46 -45
 -59 -56 -55 -53 -50 -46 -45 -42
 -56 -55 -53 -50 -46 -45 -42 -41
 -55 -53 -50 -46 -45 -42 -41 -38
 -53 -50 -46 -45 -42 -41 -38 -36
 -50 -46 -45 -42 -41 -38 -36 -32
 -46 -45 -42 -41 -38 -36 -32 -30
 -45 -42 -41 -38 -36 -32 -30 -29
 -42 -41 -38 -36 -32 -30 -29 -26
 -41 -38 -36 -32 -30 -29 -26 -26
 -38 -36 -32 -30 -29 -26 -26 -23
 -36 -32 -30 -29 -26 -26 -23 -21
 -32 -30 -29 -26 -26 -23 -21 -21
 -30 -29 -26 -26 -23 -21 -21 -19
 -29 -26 -26 -23 -21 -21 -19 -18
 -26 -26 -23 -21 -21 -19 -18 -16
 -26 -23 -21 -21 -19 -18 -16 -16
 -23 -21 -21 -19 -18 -16 -16 -15
 -21 -21 -19 -18 -16 -16 -15 -15
 -21 -19 -18 -16 -16 -15 -15 -14
 -38 -40 -42 -44 -47 -49 -52 -55
 -40 -42 -44 -47 -49 -52 -55 -58
 -42 -44 -47 -49 -52 -55 -58 -61
 -44 -47 -49 -52 -55 -58 -61 -64
 -47 -49 -52 -55 -58 -61 -64 -66
 -49 -52 -55 -58 -61 -64 -66 -68
 -52 -55 -58 -61 -64 -66 -68 -70
 -55 -58 -61 -64 -66 -68 -70 -71
 -58 -61 -64 -66 -68 -70 -71 -71
 -61 -64 -66 -68 -70 -71 -71 -72
 -64 -66 -68 -70 -71 -71 -72 -72
 -66 -68 -70 -71 -71 -72 -72 -72
 -68 -70 -71 -71 -72 -72 -72 -72
 -70 -71 -71 -72 -72 -72 -72 -72
 -71 -71 -72 -72 -72 -72 -72 -71
 -71 -72 -72 -72 -72 -72 -71 -71
 -72 -72 -72 -72 -72 -71 -71 -70
 -72 -72 -72 -72 -71 -71 -70 -69
 -72 -72 -72 -71 -71 -70 -69 -67
 -72 -72 -71 -71 -70 -69 -67 -67
 -72 -71 -71 -70 -69 -67 -67 -66
 -71 -71 -70 -69 -67 -67 -66 -65
 -71 -70 -69 -67 -67 -66 -65 -63
 -70 -69 -67 -67 -66 -65 -63 -62
 -69 -67 -67 -66 -65 -63 -62 -61
 -67 -67 -66 -65 -63 -62 -61 -59
 -67 -66 -65 -63 -62 -61 -59 -58
 -66 -65 -63 -62 -61 -59 -58 -56
 -65 -63 -62 -61 -59 -58 -56 -55
 -63 -62 -61 -59 -58 -56 -55 -53
 -62 -61 -59 -58 -56 -55 -53 -52
 -61 -59 -58 -56 -55 -53 -52 -51
 -59 -58 -56 -55 -53 -52 -51 -50
 -58 -56 -55 -53 -52 -51 -50 -49
 -56 -55 -53 -52 -51 -50 -49 -48
 -55 -53 -52 -51 -50 -49 -48 -47
 -53 -52 -51 -50 -49 -48 -47 -47
 -52 -51 -50 -49 -48 -47 -47 -46
 -51 -50 -49 -48 -47 -47 -46 -46
 -50 -49 -48 -47 -47 -46 -46 -46
 -49 -48 -47 -47 -46 -46 -46 -46
 -48 -47 -47 -46 -46 -46 -46 -46
 -47 -47 -46 -46 -46 -46 -46 -46
 -47 -46 -46 -46 -46 -46 -46 -34
 -46 -46 -46 -46 -46 -46 -34 -36
 -46 -46 -46 -46 -46 -34 -36 -38
 -46 -46 -46 -46 -34 -36 -38 -41
 -46 -46 -46 -34 -36 -38 -41 -44
 -46 -46 -34 -36 -38 -41 -44 -47
 -46 -34 -36 -38 -41 -44 -47 -49
 -34 -36 -38 -41 -44 -47 -49 -52
 -36 -38 -41 -44 -47 -49 -52 -55
 -38 -41 -44 -47 -49 -52 -55 -57
 -41 -44 -47 -49 -52 -55 -57 -60
 -44 -47 -49 -52 -55 -57 -60 -63
 -47 -49 -52 -55 -57 -60 -63 -64
 -49 -52 -55 -57 -60 -63 -64 -66
 -52 -55 -57 -60 -63 -64 -66 -67
 -55 -57 -60 -63 -64 -66 -67 -68
 -57 -60 -63 -64 -66 -67 -68 -69
 -60 -63 -64 -66 -67 -68 -69 -69
 -63 -64 -66 -67 -68 -69 -69 -70
 -64 -66 -67 -68 -69 -69 -70 -71
 -66 -67 -68 -69 -69 -70 -71 -71
 -67 -68 -69 -69 -70 -71 -71 -71
 -68 -69 -69 -70 -71 -71 -71 -71
 -69 -69 -70 -71 -71 -71 -71 -71
 -69 -70 -71 -71 -71 -71 -71 -70
 -70 -71 -71 -71 -71 -71 -70 -70
 -71 -71 -71 -71 -71 -70 -70 -70
 -71 -71 -71 -71 -70 -70 -70 -69
 -71 -71 -71 -70 -70 -70 -69 -68
 -71 -71 -70 -70 -70 -69 -68 -67
 -71 -70 -70 -70 -69 -68 -67 -66
 -70 -70 -70 -69 -68 -67 -66 -64
 -70 -70 -69 -68 -67 -66 -64 -62
 -70 -69 -68 -67 -66 -64 -62 -60
 -69 -68 -67 -66 -64 -62 -60 -59
 -68 -67 -66 -64 -62 -60 -59 -57
 -67 -66 -64 -62 -60 -59 -57 -54
 -66 -64 -62 -60 -59 -57 -54 -53
 -64 -62 -60 -59 -57 -54 -53 -51
 -62 -60 -59 -57 -54 -53 -51 -50
 -60 -59 -57 -54 -53 -51 -50 -48
 -59 -57 -54 -53 -51 -50 -48 -47
 -57 -54 -53 -51 -50 -48 -47 -46
 -54 -53 -51 -50 -48 -47 -46 -45
 -53 -51 -50 -48 -47 -46 -45 -44
 -51 -50 -48 -47 -46 -45 -44 -43
 -50 -48 -47 -46 -45 -44 -43 -43
 -48 -47 -46 -45 -44 -43 -43 -42
 -47 -46 -45 -44 -43 -43 -42 -43
 -46 -45 -44 -43 -43 -42 -43 -43
 -45 -44 -43 -43 -42 -43 -43 -44
 -44 -43 -43 -42 -43 -43 -44 -44
 -43 -43 -42 -43 -43 -44 -44 -45
 -40 -42 -43 -45 -48 -50 -52 -54
 -42 -43 -45 -48 -50 -52 -54 -56
 -43 -45 -48 -50 -52 -54 -56 -58
 -45 -48 -50 -52 -54 -56 -58 -61
 -48 -50 -52 -54 -56 -58 -61 -63
 -50 -52 -54 -56 -58 -61 -63 -64
 -52 -54 -56 -58 -61 -63 -64 -65
 -54 -56 -58 -61 -63 -64 -65 -67
 -56 -58 -61 -63 -64 -65 -67 -67
 -58 -61 -63 -64 -65 -67 -67 -68
 -61 -63 -64 -65 -67 -67 -68 -68
 -63 -64 -65 -67 -67 -68 -68 -69
 -64 -65 -67 -67 -68 -68 -69 -69
 -65 -67 -67 -68 -68 -69 -69 -69
 -67 -67 -68 -68 -69 -69 -69 -69
 -67 -68 -68 -69 -69 -69 -69 -69
 -68 -68 -69 -69 -69 -69 -69 -68
 -68 -69 -69 -69 -69 -69 -68 -68
 -69 -69 -69 -69 -69 -68 -68 -68
 -69 -69 -69 -69 -68 -68 -68 -67
 -69 -69 -69 -68 -68 -68 -67 -67
 -69 -69 -68 -68 -68 -67 -67 -66
 -69 -68 -68 -68 -67 -67 -66 -65
 -68 -68 -68 -67 -67 -66 -65 -65
 -68 -68 -67 -67 -66 -65 -65 -64
 -68 -67 -67 -66 -65 -65 -64 -62
 -67 -67 -66 -65 -65 -64 -62 -61
 -67 -66 -65 -65 -64 -62 -61 -60
 -66 -65 -65 -64 -62 -61 -60 -59
 -65 -65 -64 -62 -61 -60 -59 -58
 -65 -64 -62 -61 -60 -59 -58 -58
 -64 -62 -61 -60 -59 -58 -58 -57
 -62 -61 -60 -59 -58 -58 -57 -56
 -61 -60 -59 -58 -58 -57 -56 -56
 -60 -59 -58 -58 -57 -56 -56 -55
 -59 -58 -58 -57 -56 -56 -55 -55
 -58 -58 -57 -56 -56 -55 -55 -55
 -58 -57 -56 -56 -55 -55 -55 -55
 -57 -56 -56 -55 -55 -55 -55 -55
 -56 -56 -55 -55 -55 -55 -55 -32
 -56 -55 -55 -55 -55 -55 -32 -34
 -55 -55 -55 -55 -55 -32 -34 -36
 -55 -55 -55 -55 -32 -34 -36 -38
 -55 -55 -55 -32 -34 -36 -38 -41
 -55 -55 -32 -34 -36 -38 -41 -43
 -55 -32 -34 -36 -38 -41 -43 -45
 -32 -34 -36 -38 -41 -43 -45 -47
 -34 -36 -38 -41 -43 -45 -47 -49
 -36 -38 -41 -43 -45 -47 -49 -50
 -38 -41 -43 -45 -47 -49 -50 -52
 -41 -43 -45 -47 -49 -50 -52 -54
 -43 -45 -47 -49 -50 -52 -54 -56
 -45 -47 -49 -50 -52 -54 -56 -58
 -47 -49 -50 -52 -54 -56 -58 -60
 -49 -50 -52 -54 -56 -58 -60 -61
 -50 -52 -54 -56 -58 -60 -61 -63
 -52 -54 -56 -58 -60 -61 -63 -64
 -54 -56 -58 -60 -61 -63 -64 -65
 -56 -58 -60 -61 -63 -64 -65 -65
 -58 -60 -61 -63 -64 -65 -65 -66
 -60 -61 -63 -64 -65 -65 -66 -66
 -61 -63 -64 -65 -65 -66 -66 -66
 -63 -64 -65 -65 -66 -66 -66 -66
 -64 -65 -65 -66 -66 -66 -66 -66
 -65 -65 -66 -66 -66 -66 -66 -65
 -65 -66 -66 -66 -66 -66 -65 -65
 -66 -66 -66 -66 -66 -65 -65 -64
 -66 -66 -66 -66 -65 -65 -64 -63
 -66 -66 -66 -65 -65 -64 -63 -63
 -66 -66 -65 -65 -64 -63 -63 -62
 -66 -65 -65 -64 -63 -63 -62 -61
 -65 -65 -64 -63 -63 -62 -61 -60
 -65 -64 -63 -63 -62 -61 -60 -60
 -64 -63 -63 -62 -61 -60 -60 -59
 -63 -63 -62 -61 -60 -60 -59 -59
 -63 -62 -61 -60 -60 -59 -59 -58
 -62 -61 -60 -60 -59 -59 -58 -57
 -61 -60 -60 -59 -59 -58 -57 -56
 -60 -60 -59 -59 -58 -57 -56 -55
 -60 -59 -59 -58 -57 -56 -55 -54
 -59 -59 -58 -57 -56 -55 -54 -54
 -59 -58 -57 -56 -55 -54 -54 -54
 -58 -57 -56 -55 -54 -54 -54 -54
 -57 -56 -55 -54 -54 -54 -54 -55
 -56 -55 -54 -54 -54 -54 -55 -55
 -55 -54 -54 -54 -54 -55 -55 -56
 -29 -30 -31 -33 -34 -36 -37 -39
 -30 -31 -33 -34 -36 -37 -39 -41
 -31 -33 -34 -36 -37 -39 -41 -43
 -33 -34 -36 -37 -39 -41 -43 -45
 -34 -36 -37 -39 -41 -43 -45 -46
 -36 -37 -39 -41 -43 -45 -46 -48
 -37 -39 -41 -43 -45 -46 -48 -49
 -39 -41 -43 -45 -46 -48 -49 -51
 -41 -43 -45 -46 -48 -49 -51 -52
 -43 -45 -46 -48 -49 -51 -52 -54
 -45 -46 -48 -49 -51 -52 -54 -56
 -46 -48 -49 -51 -52 -54 -56 -57
 -48 -49 -51 -52 -54 -56 -57 -59
 -49 -51 -52 -54 -56 -57 -59 -59
 -51 -52 -54 -56 -57 -59 -59 -60
 -52 -54 -56 -57 -59 -59 -60 -61
 -54 -56 -57 -59 -59 -60 -61 -61
 -56 -57 -59 -59 -60 -61 -61 -61
 -57 -59 -59 -60 -61 -61 -61 -61
 -59 -59 -60 -61 -61 -61 -61 -61
 -59 -60 -61 -61 -61 -61 -61 -61
 -60 -61 -61 -61 -61 -61 -61 -60
 -61 -61 -61 -61 -61 -61 -60 -60
 -61 -61 -61 -61 -61 -60 -60 -60
 -61 -61 -61 -61 -60 -60 -60 -59
 -61 -61 -61 -60 -60 -60 -59 -59
 -61 -61 -60 -60 -60 -59 -59 -58
 -61 -60 -60 -60 -59 -59 -58 -57
 -60 -60 -60 -59 -59 -58 -57 -57
 -60 -60 -59 -59 -58 -57 -57 -56
 -60 -59 -59 -58 -57 -57 -56 -55
 -59 -59 -58 -57 -57 -56 -55 -54
 -59 -58 -57 -57 -56 -55 -54 -53
 -58 -57 -57 -56 -55 -54 -53 -53
 -57 -57 -56 -55 -54 -53 -53 -52
 -57 -56 -55 -54 -53 -53 -52 -52
 -56 -55 -54 -53 -53 -52 -52 -51
 -55 -54 -53 -53 -52 -52 -51 -51
 -54 -53 -53 -52 -52 -51 -51 -51
 -53 -53 -52 -52 -51 -51 -51 -26
 -53 -52 -52 -51 -51 -51 -26 -27
 -52 -52 -51 -51 -51 -26 -27 -29
 -52 -51 -51 -51 -26 -27 -29 -30
 -51 -51 -51 -26 -27 -29 -30 -33
 -51 -51 -26 -27 -29 -30 -33 -35
 -51 -26 -27 -29 -30 -33 -35 -37
 -26 -27 -29 -30 -33 -35 -37 -40
 -27 -29 -30 -33 -35 -37 -40 -42
 -29 -30 -33 -35 -37 -40 -42 -44
 -30 -33 -35 -37 -40 -42 -44 -46
 -33 -35 -37 -40 -42 -44 -46 -48
 -35 -37 -40 -42 -44 -46 -48 -51
 -37 -40 -42 -44 -46 -48 -51 -53
 -40 -42 -44 -46 -48 -51 -53 -56
 -42 -44 -46 -48 -51 -53 -56 -58
 -44 -46 -48 -51 -53 -56 -58 -61
 -46 -48 -51 -53 -56 -58 -61 -63
 -48 -51 -53 -56 -58 -61 -63 -65
 -51 -53 -56 -58 -61 -63 -65 -67
 -53 -56 -58 -61 -63 -65 -67 -68
 -56 -58 -61 -63 -65 -67 -68 -69
 -58 -61 -63 -65 -67 -68 -69 -70
 -61 -63 -65 -67 -68 -69 -70 -71
 -63 -65 -67 -68 -69 -70 -71 -71
 -65 -67 -68 -69 -70 -71 -71 -71
 -67 -68 -69 -70 -71 -71 -71 -71
 -68 -69 -70 -71 -71 -71 -71 -71
 -69 -70 -71 -71 -71 -71 -71 -70
 -70 -71 -71 -71 -71 -71 -70 -69
 -71 -71 -71 -71 -71 -70 -69 -69
 -71 -71 -71 -71 -70 -69 -69 -68
 -71 -71 -71 -70 -69 -69 -68 -67
 -71 -71 -70 -69 -69 -68 -67 -66
 -71 -70 -69 -69 -68 -67 -66 -65
 -70 -69 -69 -68 -67 -66 -65 -64
 -69 -69 -68 -67 -66 -65 -64 -63
 -69 -68 -67 -66 -65 -64 -63 -62
 -68 -67 -66 -65 -64 -63 -62 -61
 -67 -66 -65 -64 -63 -62 -61 -61
 -66 -65 -64 -63 -62 -61 -61 -60
 -65 -64 -63 -62 -61 -61 -60 -59
 -64 -63 -62 -61 -61 -60 -59 -59
 -63 -62 -61 -61 -60 -59 -59 -58
 -62 -61 -61 -60 -59 -59 -58 -58
 -61 -61 -60 -59 -59 -58 -58 -58
 -61 -60 -59 -59 -58 -58 -58 -57
 -60 -59 -59 -58 -58 -58 -57 -57
 -59 -59 -58 -58 -58 -57 -57 -58
 -59 -58 -58 -58 -57 -57 -58 -58
 -34 -36 -37 -39 -41 -43 -46 -48
 -36 -37 -39 -41 -43 -46 -48 -50
 -37 -39 -41 -43 -46 -48 -50 -52
 -39 -41 -43 -46 -48 -50 -52 -54
 -41 -43 -46 -48 -50 -52 -54 -56
 -43 -46 -48 -50 -52 -54 -56 -58
 -46 -48 -50 -52 -54 -56 -58 -60
 -48 -50 -52 -54 -56 -58 -60 -61
 -50 -52 -54 -56 -58 -60 -61 -63
 -52 -54 -56 -58 -60 -61 -63 -64
 -54 -56 -58 -60 -61 -63 -64 -66
 -56 -58 -60 -61 -63 -64 -66 -67
 -58 -60 -61 -63 -64 -66 -67 -68
 -60 -61 -63 -64 -66 -67 -68 -68
 -61 -63 -64 -66 -67 -68 -68 -69
 -63 -64 -66 -67 -68 -68 -69 -69
 -64 -66 -67 -68 -68 -69 -69 -69
 -66 -67 -68 -68 -69 -69 -69 -69
 -67 -68 -68 -69 -69 -69 -69 -69
 -68 -68 -69 -69 -69 -69 -69 -68
 -68 -69 -69 -69 -69 -69 -68 -68
 -69 -69 -69 -69 -69 -68 -68 -68
 -69 -69 -69 -69 -68 -68 -68 -67
 -69 -69 -69 -68 -68 -68 -67 -66
 -69 -69 -68 -68 -68 -67 -66 -65
 -69 -68 -68 -68 -67 -66 -65 -64
 -68 -68 -68 -67 -66 -65 -64 -62
 -68 -68 -67 -66 -65 -64 -62 -63
 -68 -67 -66 -65 -64 -62 -63 -62
 -67 -66 -65 -64 -62 -63 -62 -61
 -66 -65 -64 -62 -63 -62 -61 -60
 -65 -64 -62 -63 -62 -61 -60 -58
 -64 -62 -63 -62 -61 -60 -58 -57
 -62 -63 -62 -61 -60 -58 -57 -56
 -63 -62 -61 -60 -58 -57 -56 -55
 -62 -61 -60 -58 -57 -56 -55 -55
 -61 -60 -58 -57 -56 -55 -55 -54
 -60 -58 -57 -56 -55 -55 -54 -54
 -58 -57 -56 -55 -55 -54 -54 -53
 -57 -56 -55 -55 -54 -54 -53 -53
 -56 -55 -55 -54 -54 -53 -53 -53
 -55 -55 -54 -54 -53 -53 -53 -53
 -55 -54 -54 -53 -53 -53 -53 -32
 -54 -54 -53 -53 -53 -53 -32 -34
 -54 -53 -53 -53 -53 -32 -34 -37
 -53 -53 -53 -53 -32 -34 -37 -40
 -53 -53 -53 -32 -34 -37 -40 -42
 -53 -53 -32 -34 -37 -40 -42 -45
 -53 -32 -34 -37 -40 -42 -45 -47
 -32 -34 -37 -40 -42 -45 -47 -49
 -34 -37 -40 -42 -45 -47 -49 -51
 -37 -40 -42 -45 -47 -49 -51 -52
 -40 -42 -45 -47 -49 -51 -52 -54
 -42 -45 -47 -49 -51 -52 -54 -56
 -45 -47 -49 -51 -52 -54 -56 -58
 -47 -49 -51 -52 -54 -56 -58 -60
 -49 -51 -52 -54 -56 -58 -60 -62
 -51 -52 -54 -56 -58 -60 -62 -64
 -52 -54 -56 -58 -60 -62 -64 -65
 -54 -56 -58 -60 -62 -64 -65 -67
 -56 -58 -60 -62 -64 -65 -67 -68
 -58 -60 -62 -64 -65 -67 -68 -69
 -60 -62 -64 -65 -67 -68 -69 -69
 -62 -64 -65 -67 -68 -69 -69 -70
 -64 -65 -67 -68 -69 -69 -70 -70
 -65 -67 -68 -69 -69 -70 -70 -70
 -67 -68 -69 -69 -70 -70 -70 -70
 -68 -69 -69 -70 -70 -70 -70 -70
 -69 -69 -70 -70 -70 -70 -70 -69
 -69 -70 -70 -70 -70 -70 -69 -69
 -70 -70 -70 -70 -70 -69 -69 -69
 -70 -70 -70 -70 -69 -69 -69 -68
 -70 -70 -70 -69 -69 -69 -68 -68
 -70 -70 -69 -69 -69 -68 -68 -67
 -70 -69 -69 -69 -68 -68 -67 -66
 -69 -69 -69 -68 -68 -67 -66 -65
 -69 -69 -68 -68 -67 -66 -65 -64
 -69 -68 -68 -67 -66 -65 -64 -63
 -68 -68 -67 -66 -65 -64 -63 -62
 -68 -67 -66 -65 -64 -63 -62 -61
 -67 -66 -65 -64 -63 -62 -61 -60
 -66 -65 -64 -63 -62 -61 -60 -59
 -65 -64 -63 -62 -61 -60 -59 -58
 -64 -63 -62 -61 -60 -59 -58 -57
 -63 -62 -61 -60 -59 -58 -57 -56
 -34 -35 -36 -38 -39 -41 -42 -44
 -35 -36 -38 -39 -41 -42 -44 -46
 -36 -38 -39 -41 -42 -44 -46 -48
 -38 -39 -41 -42 -44 -46 -48 -50
 -39 -41 -42 -44 -46 -48 -50 -51
 -41 -42 -44 -46 -48 -50 -51 -53
 -42 -44 -46 -48 -50 -51 -53 -54
 -44 -46 -48 -50 -51 -53 -54 -56
 -46 -48 -50 -51 -53 -54 -56 -57
 -48 -50 -51 -53 -54 -56 -57 -58
 -50 -51 -53 -54 -56 -57 -58 -59
 -51 -53 -54 -56 -57 -58 -59 -60
 -53 -54 -56 -57 -58 -59 -60 -61
 -54 -56 -57 -58 -59 -60 -61 -62
 -56 -57 -58 -59 -60 -61 -62 -62
 -57 -58 -59 -60 -61 -62 -62 -63
 -58 -59 -60 -61 -62 -62 -63 -63
 -59 -60 -61 -62 -62 -63 -63 -63
 -60 -61 -62 -62 -63 -63 -63 -63
 -61 -62 -62 -63 -63 -63 -63 -63
 -62 -62 -63 -63 -63 -63 -63 -63
 -62 -63 -63 -63 -63 -63 -63 -62
 -63 -63 -63 -63 -63 -63 -62 -62
 -63 -63 -63 -63 -63 -62 -62 -62
 -63 -63 -63 -63 -62 -62 -62 -62
 -63 -63 -63 -62 -62 -62 -62 -62
 -63 -63 -62 -62 -62 -62 -62 -61
 -63 -62 -62 -62 -62 -62 -61 -61
 -62 -62 -62 -62 -62 -61 -61 -60
 -62 -62 -62 -62 -61 -61 -60 -60
 -62 -62 -62 -61 -61 -60 -60 -59
 -62 -62 -61 -61 -60 -60 -59 -59
 -62 -61 -61 -60 -60 -59 -59 -57
 -61 -61 -60 -60 -59 -59 -57 -58
 -61 -60 -60 -59 -59 -57 -58 -58
 -60 -60 -59 -59 -57 -58 -58 -57
 -60 -59 -59 -57 -58 -58 -57 -57
 -59 -59 -57 -58 -58 -57 -57 -56
 -59 -57 -58 -58 -57 -57 -56 -56
 -57 -58 -58 -57 -57 -56 -56 -36
 -58 -58 -57 -57 -56 -56 -36 -38
 -58 -57 -57 -56 -56 -36 -38 -40
 -57 -57 -56 -56 -36 -38 -40 -42
 -57 -56 -56 -36 -38 -40 -42 -44
 -56 -56 -36 -38 -40 -42 -44 -46
 -56 -36 -38 -40 -42 -44 -46 -49
 -36 -38 -40 -42 -44 -46 -49 -51
 -38 -40 -42 -44 -46 -49 -51 -54
 -40 -42 -44 -46 -49 -51 -54 -56
 -42 -44 -46 -49 -51 -54 -56 -58
 -44 -46 -49 -51 -54 -56 -58 -60
 -46 -49 -51 -54 -56 -58 -60 -62
 -49 -51 -54 -56 -58 -60 -62 -64
 -51 -54 -56 -58 -60 -62 -64 -65
 -54 -56 -58 -60 -62 -64 -65 -67
 -56 -58 -60 -62 -64 -65 -67 -68
 -58 -60 -62 -64 -65 -67 -68 -69
 -60 -62 -64 -65 -67 -68 -69 -70
 -62 -64 -65 -67 -68 -69 -70 -70
 -64 -65 -67 -68 -69 -70 -70 -71
 -65 -67 -68 -69 -70 -70 -71 -72
 -67 -68 -69 -70 -70 -71 -72 -72
 -68 -69 -70 -70 -71 -72 -72 -72
 -69 -70 -70 -71 -72 -72 -72 -72
 -70 -70 -71 -72 -72 -72 -72 -71
 -70 -71 -72 -72 -72 -72 -71 -71
 -71 -72 -72 -72 -72 -71 -71 -71
 -72 -72 -72 -72 -71 -71 -71 -70
 -72 -72 -72 -71 -71 -71 -70 -70
 -72 -72 -71 -71 -71 -70 -70 -69
 -72 -71 -71 -71 -70 -70 -69 -68
 -71 -71 -71 -70 -70 -69 -68 -67
 -71 -71 -70 -70 -69 -68 -67 -67
 -71 -70 -70 -69 -68 -67 -67 -66
 -70 -70 -69 -68 -67 -67 -66 -65
 -70 -69 -68 -67 -67 -66 -65 -64
 -69 -68 -67 -67 -66 -65 -64 -63
 -68 -67 -67 -66 -65 -64 -63 -63
 -67 -67 -66 -65 -64 -63 -63 -62
 -67 -66 -65 -64 -63 -63 -62 -61
 -66 -65 -64 -63 -63 -62 -61 -61
 -65 -64 -63 -63 -62 -61 -61 -60
 -64 -63 -63 -62 -61 -61 -60 -60
 -63 -63 -62 -61 -61 -60 -60 -60
 -63 -62 -61 -61 -60 -60 -60 -59
 -62 -61 -61 -60 -60 -60 -59 -59
 -61 -61 -60 -60 -60 -59 -59 -60
 -36 -38 -40 -42 -44 -46 -49 -51
 -38 -40 -42 -44 -46 -49 -51 -54
 -40 -42 -44 -46 -49 -51 -54 -56
 -42 -44 -46 -49 -51 -54 -56 -59
 -44 -46 -49 -51 -54 -56 -59 -61
 -46 -49 -51 -54 -56 -59 -61 -62
 -49 -51 -54 -56 -59 -61 -62 -64
 -51 -54 -56 -59 -61 -62 -64 -64
 -54 -56 -59 -61 -62 -64 -64 -65
 -56 -59 -61 -62 -64 -64 -65 -66
 -59 -61 -62 -64 -64 -65 -66 -66
 -61 -62 -64 -64 -65 -66 -66 -67
 -62 -64 -64 -65 -66 -66 -67 -67
 -64 -64 -65 -66 -66 -67 -67 -67
 -64 -65 -66 -66 -67 -67 -67 -67
 -65 -66 -66 -67 -67 -67 -67 -67
 -66 -66 -67 -67 -67 -67 -67 -66
 -66 -67 -67 -67 -67 -67 -66 -66
 -67 -67 -67 -67 -67 -66 -66 -65
 -67 -67 -67 -67 -66 -66 -65 -64
 -67 -67 -67 -66 -66 -65 -64 -63
 -67 -67 -66 -66 -65 -64 -63 -62
 -67 -66 -66 -65 -64 -63 -62 -62
 -66 -66 -65 -64 -63 -62 -62 -61
 -66 -65 -64 -63 -62 -62 -61 -59
 -65 -64 -63 -62 -62 -61 -59 -58
 -64 -63 -62 -62 -61 -59 -58 -57
 -63 -62 -62 -61 -59 -58 -57 -56
 -62 -62 -61 -59 -58 -57 -56 -55
 -62 -61 -59 -58 -57 -56 -55 -54
 -61 -59 -58 -57 -56 -55 -54 -53
 -59 -58 -57 -56 -55 -54 -53 -53
 -58 -57 -56 -55 -54 -53 -53 -53
 -57 -56 -55 -54 -53 -53 -53 -52
 -56 -55 -54 -53 -53 -53 -52 -51
 -55 -54 -53 -53 -53 -52 -51 -53
 -54 -53 -53 -53 -52 -51 -53 -51
 -53 -53 -53 -52 -51 -53 -51 -51
 -53 -53 -52 -51 -53 -51 -51 -32
 -53 -52 -51 -53 -51 -51 -32 -34
 -52 -51 -53 -51 -51 -32 -34 -36
 -51 -53 -51 -51 -32 -34 -36 -37
 -53 -51 -51 -32 -34 -36 -37 -39
 -51 -51 -32 -34 -36 -37 -39 -41
 -51 -32 -34 -36 -37 -39 -41 -43
 -32 -34 -36 -37 -39 -41 -43 -45
 -34 -36 -37 -39 -41 -43 -45 -47
 -36 -37 -39 -41 -43 -45 -47 -50
 -37 -39 -41 -43 -45 -47 -50 -52
 -39 -41 -43 -45 -47 -50 -52 -55
 -41 -43 -45 -47 -50 -52 -55 -57
 -43 -45 -47 -50 -52 -55 -57 -59
 -45 -47 -50 -52 -55 -57 -59 -61
 -47 -50 -52 -55 -57 -59 -61 -63
 -50 -52 -55 -57 -59 -61 -63 -65
 -52 -55 -57 -59 -61 -63 -65 -66
 -55 -57 -59 -61 -63 -65 -66 -68
 -57 -59 -61 -63 -65 -66 -68 -68
 -59 -61 -63 -65 -66 -68 -68 -69
 -61 -63 -65 -66 -68 -68 -69 -70
 -63 -65 -66 -68 -68 -69 -70 -70
 -65 -66 -68 -68 -69 -70 -70 -71
 -66 -68 -68 -69 -70 -70 -71 -71
 -68 -68 -69 -70 -70 -71 -71 -71
 -68 -69 -70 -70 -71 -71 -71 -71
 -69 -70 -70 -71 -71 -71 -71 -70
 -70 -70 -71 -71 -71 -71 -70 -70
 -70 -71 -71 -71 -71 -70 -70 -70
 -71 -71 -71 -71 -70 -70 -70 -69
 -71 -71 -71 -70 -70 -70 -69 -69
 -71 -71 -70 -70 -70 -69 -69 -68
 -71 -70 -70 -70 -69 -69 -68 -67
 -70 -70 -70 -69 -69 -68 -67 -66
 -70 -70 -69 -69 -68 -67 -66 -65
 -70 -69 -69 -68 -67 -66 -65 -65
 -69 -69 -68 -67 -66 -65 -65 -64
 -69 -68 -67 -66 -65 -65 -64 -63
 -68 -67 -66 -65 -65 -64 -63 -62
 -67 -66 -65 -65 -64 -63 -62 -62
 -66 -65 -65 -64 -63 -62 -62 -61
 -65 -65 -64 -63 -62 -62 -61 -61
 -65 -64 -63 -62 -62 -61 -61 -61
 -42 -44 -46 -49 -51 -53 -56 -58
 -44 -46 -49 -51 -53 -56 -58 -60
 -46 -49 -51 -53 -56 -58 -60 -62
 -49 -51 -53 -56 -58 -60 -62 -63
 -51 -53 -56 -58 -60 -62 -63 -64
 -53 -56 -58 -60 -62 -63 -64 -66
 -56 -58 -60 -62 -63 -64 -66 -67
 -58 -60 -62 -63 -64 -66 -67 -68
 -60 -62 -63 -64 -66 -67 -68 -69
 -62 -63 -64 -66 -67 -68 -69 -70
 -63 -64 -66 -67 -68 -69 -70 -69
 -64 -66 -67 -68 -69 -70 -69 -70
 -66 -67 -68 -69 -70 -69 -70 -70
 -67 -68 -69 -70 -69 -70 -70 -70
 -68 -69 -70 -69 -70 -70 -70 -69
 -69 -70 -69 -70 -70 -70 -69 -69
 -70 -69 -70 -70 -70 -69 -69 -69
 -69 -70 -70 -70 -69 -69 -69 -68
 -70 -70 -70 -69 -69 -69 -68 -68
 -70 -70 -69 -69 -69 -68 -68 -67
 -70 -69 -69 -69 -68 -68 -67 -67
 -69 -69 -69 -68 -68 -67 -67 -66
 -69 -69 -68 -68 -67 -67 -66 -65
 -69 -68 -68 -67 -67 -66 -65 -64
 -68 -68 -67 -67 -66 -65 -64 -63
 -68 -67 -67 -66 -65 -64 -63 -62
 -67 -67 -66 -65 -64 -63 -62 -61
 -67 -66 -65 -64 -63 -62 -61 -60
 -66 -65 -64 -63 -62 -61 -60 -59
 -65 -64 -63 -62 -61 -60 -59 -58
 -64 -63 -62 -61 -60 -59 -58 -57
 -63 -62 -61 -60 -59 -58 -57 -56
 -62 -61 -60 -59 -58 -57 -56 -56
 -61 -60 -59 -58 -57 -56 -56 -56
 -60 -59 -58 -57 -56 -56 -56 -56
 -59 -58 -57 -56 -56 -56 -56 -56
 -58 -57 -56 -56 -56 -56 -56 -30
 -57 -56 -56 -56 -56 -56 -30 -33
 -56 -56 -56 -56 -56 -30 -33 -35
 -56 -56 -56 -56 -30 -33 -35 -37
 -56 -56 -56 -30 -33 -35 -37 -40
 -56 -56 -30 -33 -35 -37 -40 -43
 -56 -30 -33 -35 -37 -40 -43 -45
 -30 -33 -35 -37 -40 -43 -45 -48
 -33 -35 -37 -40 -43 -45 -48 -49
 -35 -37 -40 -43 -45 -48 -49 -51
 -37 -40 -43 -45 -48 -49 -51 -52
 -40 -43 -45 -48 -49 -51 -52 -54
 -43 -45 -48 -49 -51 -52 -54 -55
 -45 -48 -49 -51 -52 -54 -55 -57
 -48 -49 -51 -52 -54 -55 -57 -59
 -49 -51 -52 -54 -55 -57 -59 -60
 -51 -52 -54 -55 -57 -59 -60 -61
 -52 -54 -55 -57 -59 -60 -61 -62
 -54 -55 -57 -59 -60 -61 -62 -63
 -55 -57 -59 -60 -61 -62 -63 -64
 -57 -59 -60 -61 -62 -63 -64 -64
 -59 -60 -61 -62 -63 -64 -64 -64
 -60 -61 -62 -63 -64 -64 -64 -65
 -61 -62 -63 -64 -64 -64 -65 -65
 -62 -63 -64 -64 -64 -65 -65 -64
 -63 -64 -64 -64 -65 -65 -64 -64
 -64 -64 -64 -65 -65 -64 -64 -64
 -64 -64 -65 -65 -64 -64 -64 -63
 -64 -65 -65 -64 -64 -64 -63 -62
 -65 -65 -64 -64 -64 -63 -62 -62
 -65 -64 -64 -64 -63 -62 -62 -61
 -64 -64 -64 -63 -62 -62 -61 -61
 -64 -64 -63 -62 -62 -61 -61 -60
 -64 -63 -62 -62 -61 -61 -60 -60
 -63 -62 -62 -61 -61 -60 -60 -60
 -62 -62 -61 -61 -60 -60 -60 -59
 -62 -61 -61 -60 -60 -60 -59 -59
 -61 -61 -60 -60 -60 -59 -59 -58
 -61 -60 -60 -60 -59 -59 -58 -58
 -60 -60 -60 -59 -59 -58 -58 -57
 -60 -60 -59 -59 -58 -58 -57 -57
 -60 -59 -59 -58 -58 -57 -57 -56
 -59 -59 -58 -58 -57 -57 -56 -56
 -59 -58 -58 -57 -57 -56 -56 -56
 -58 -58 -57 -57 -56 -56 -56 -57
 -58 -57 -57 -56 -56 -56 -57 -57
 -57 -57 -56 -56 -56 -57 -57 -57
 -36 -38 -40 -42 -44 -46 -48 -50
 -38 -40 -42 -44 -46 -48 -50 -52
 -40 -42 -44 -46 -48 -50 -52 -54
 -42 -44 -46 -48 -50 -52 -54 -56
 -44 -46 -48 -50 -52 -54 -56 -57
 -46 -48 -50 -52 -54 -56 -57 -58
 -48 -50 -52 -54 -56 -57 -58 -59
 -50 -52 -54 -56 -57 -58 -59 -60
 -52 -54 -56 -57 -58 -59 -60 -61
 -54 -56 -57 -58 -59 -60 -61 -62
 -56 -57 -58 -59 -60 -61 -62 -63
 -57 -58 -59 -60 -61 -62 -63 -64
 -58 -59 -60 -61 -62 -63 -64 -64
 -59 -60 -61 -62 -63 -64 -64 -65
 -60 -61 -62 -63 -64 -64 -65 -65
 -61 -62 -63 -64 -64 -65 -65 -65
 -62 -63 -64 -64 -65 -65 -65 -65
 -63 -64 -64 -65 -65 -65 -65 -65
 -64 -64 -65 -65 -65 -65 -65 -65
 -64 -65 -65 -65 -65 -65 -65 -64
 -65 -65 -65 -65 -65 -65 -64 -64
 -65 -65 -65 -65 -65 -64 -64 -63
 -65 -65 -65 -65 -64 -64 -63 -63
 -65 -65 -65 -64 -64 -63 -63 -62
 -65 -65 -64 -64 -63 -63 -62 -61
 -65 -64 -64 -63 -63 -62 -61 -61
 -64 -64 -63 -63 -62 -61 -61 -60
 -64 -63 -63 -62 -61 -61 -60 -59
 -63 -63 -62 -61 -61 -60 -59 -58
 -63 -62 -61 -61 -60 -59 -58 -57
 -62 -61 -61 -60 -59 -58 -57 -56
 -61 -61 -60 -59 -58 -57 -56 -55
 -61 -60 -59 -58 -57 -56 -55 -54
 -60 -59 -58 -57 -56 -55 -54 -54
 -59 -58 -57 -56 -55 -54 -54 -52
 -58 -57 -56 -55 -54 -54 -52 -53
 -57 -56 -55 -54 -54 -52 -53 -52
 -56 -55 -54 -54 -52 -53 -52 -53
 -55 -54 -54 -52 -53 -52 -53 -53
 -54 -54 -52 -53 -52 -53 -53 -54
 -54 -52 -53 -52 -53 -53 -54 -30
 -52 -53 -52 -53 -53 -54 -30 -32
 -53 -52 -53 -53 -54 -30 -32 -34
 -52 -53 -53 -54 -30 -32 -34 -36
 -53 -53 -54 -30 -32 -34 -36 -38
 -53 -54 -30 -32 -34 -36 -38 -41
 -54 -30 -32 -34 -36 -38 -41 -44
 -30 -32 -34 -36 -38 -41 -44 -47
 -32 -34 -36 -38 -41 -44 -47 -50
 -34 -36 -38 -41 -44 -47 -50 -53
 -36 -38 -41 -44 -47 -50 -53 -55
 -38 -41 -44 -47 -50 -53 -55 -57
 -41 -44 -47 -50 -53 -55 -57 -59
 -44 -47 -50 -53 -55 -57 -59 -61
 -47 -50 -53 -55 -57 -59 -61 -63
 -50 -53 -55 -57 -59 -61 -63 -65
 -53 -55 -57 -59 -61 -63 -65 -67
 -55 -57 -59 -61 -63 -65 -67 -68
 -57 -59 -61 -63 -65 -67 -68 -69
 -59 -61 -63 -65 -67 -68 -69 -70
 -61 -63 -65 -67 -68 -69 -70 -72
 -63 -65 -67 -68 -69 -70 -72 -73
 -65 -67 -68 -69 -70 -72 -73 -74
 -67 -68 -69 -70 -72 -73 -74 -74
 -68 -69 -70 -72 -73 -74 -74 -75
 -69 -70 -72 -73 -74 -74 -75 -75
 -70 -72 -73 -74 -74 -75 -75 -75
 -72 -73 -74 -74 -75 -75 -75 -75
 -73 -74 -74 -75 -75 -75 -75 -74
 -74 -74 -75 -75 -75 -75 -74 -74
 -74 -75 -75 -75 -75 -74 -74 -73
 -75 -75 -75 -75 -74 -74 -73 -73
 -75 -75 -75 -74 -74 -73 -73 -72
 -75 -75 -74 -74 -73 -73 -72 -71
 -75 -74 -74 -73 -73 -72 -71 -70
 -74 -74 -73 -73 -72 -71 -70 -68
 -74 -73 -73 -72 -71 -70 -68 -67
 -73 -73 -72 -71 -70 -68 -67 -66
 -73 -72 -71 -70 -68 -67 -66 -64
 -72 -71 -70 -68 -67 -66 -64 -63
 -71 -70 -68 -67 -66 -64 -63 -62
 -70 -68 -67 -66 -64 -63 -62 -60
 -68 -67 -66 -64 -63 -62 -60 -59
 -67 -66 -64 -63 -62 -60 -59 -58
 -66 -64 -63 -62 -60 -59 -58 -57
 -64 -63 -62 -60 -59 -58 -57 -56
 -63 -62 -60 -59 -58 -57 -56 -55
 -62 -60 -59 -58 -57 -56 -55 -54
 -60 -59 -58 -57 -56 -55 -54 -54
 -59 -58 -57 -56 -55 -54 -54 -53
 -43 -44 -46 -48 -50 -52 -54 -57
 -44 -46 -48 -50 -52 -54 -57 -59
 -46 -48 -50 -52 -54 -57 -59 -61
 -48 -50 -52 -54 -57 -59 -61 -63
 -50 -52 -54 -57 -59 -61 -63 -65
 -52 -54 -57 -59 -61 -63 -65 -66
 -54 -57 -59 -61 -63 -65 -66 -67
 -57 -59 -61 -63 -65 -66 -67 -68
 -59 -61 -63 -65 -66 -67 -68 -69
 -61 -63 -65 -66 -67 -68 -69 -69
 -63 -65 -66 -67 -68 -69 -69 -69
 -65 -66 -67 -68 -69 -69 -69 -69
 -66 -67 -68 -69 -69 -69 -69 -69
 -67 -68 -69 -69 -69 -69 -69 -69
 -68 -69 -69 -69 -69 -69 -69 -69
 -69 -69 -69 -69 -69 -69 -69 -69
 -69 -69 -69 -69 -69 -69 -69 -68
 -69 -69 -69 -69 -69 -69 -68 -68
 -69 -69 -69 -69 -69 -68 -68 -67
 -69 -69 -69 -69 -68 -68 -67 -66
 -69 -69 -69 -68 -68 -67 -66 -65
 -69 -69 -68 -68 -67 -66 -65 -64
 -69 -68 -68 -67 -66 -65 -64 -63
 -68 -68 -67 -66 -65 -64 -63 -62
 -68 -67 -66 -65 -64 -63 -62 -61
 -67 -66 -65 -64 -63 -62 -61 -59
 -66 -65 -64 -63 -62 -61 -59 -58
 -65 -64 -63 -62 -61 -59 -58 -56
 -64 -63 -62 -61 -59 -58 -56 -55
 -63 -62 -61 -59 -58 -56 -55 -53
 -62 -61 -59 -58 -56 -55 -53 -52
 -61 -59 -58 -56 -55 -53 -52 -51
 -59 -58 -56 -55 -53 -52 -51 -50
 -58 -56 -55 -53 -52 -51 -50 -49
 -56 -55 -53 -52 -51 -50 -49 -49
 -55 -53 -52 -51 -50 -49 -49 -48
 -53 -52 -51 -50 -49 -49 -48 -48
 -52 -51 -50 -49 -49 -48 -48 -48
 -51 -50 -49 -49 -48 -48 -48 -48
 -50 -49 -49 -48 -48 -48 -48 -28
 -49 -49 -48 -48 -48 -48 -28 -29
 -49 -48 -48 -48 -48 -28 -29 -30
 -48 -48 -48 -48 -28 -29 -30 -31
 -48 -48 -48 -28 -29 -30 -31 -32
 -48 -48 -28 -29 -30 -31 -32 -33
 -48 -28 -29 -30 -31 -32 -33 -35
 -28 -29 -30 -31 -32 -33 -35 -36
 -29 -30 -31 -32 -33 -35 -36 -36
 -30 -31 -32 -33 -35 -36 -36 -37
 -31 -32 -33 -35 -36 -36 -37 -38
 -32 -33 -35 -36 -36 -37 -38 -39
 -33 -35 -36 -36 -37 -38 -39 -40
 -35 -36 -36 -37 -38 -39 -40 -40
 -36 -36 -37 -38 -39 -40 -40 -41
 -36 -37 -38 -39 -40 -40 -41 -41
 -37 -38 -39 -40 -40 -41 -41 -41
 -38 -39 -40 -40 -41 -41 -41 -41
 -39 -40 -40 -41 -41 -41 -41 -41
 -40 -40 -41 -41 -41 -41 -41 -41
 -40 -41 -41 -41 -41 -41 -41 -41
 -41 -41 -41 -41 -41 -41 -41 -40
 -41 -41 -41 -41 -41 -41 -40 -40
 -41 -41 -41 -41 -41 -40 -40 -40
 -41 -41 -41 -41 -40 -40 -40 -40
 -41 -41 -41 -40 -40 -40 -40 -39
 -41 -41 -40 -40 -40 -40 -39 -39
 -41 -40 -40 -40 -40 -39 -39 -38
 -40 -40 -40 -40 -39 -39 -38 -37
 -40 -40 -40 -39 -39 -38 -37 -37
 -40 -40 -39 -39 -38 -37 -37 -36
 -40 -39 -39 -38 -37 -37 -36 -35
 -39 -39 -38 -37 -37 -36 -35 -34
 -39 -38 -37 -37 -36 -35 -34 -34
 -38 -37 -37 -36 -35 -34 -34 -34
 -37 -37 -36 -35 -34 -34 -34 -33
 -37 -36 -35 -34 -34 -34 -33 -33
 -36 -35 -34 -34 -34 -33 -33 -33
 -35 -34 -34 -34 -33 -33 -33 -33
 -34 -34 -34 -33 -33 -33 -33 -33
 -34 -34 -33 -33 -33 -33 -33 -33
 -34 -33 -33 -33 -33 -33 -33 -32
 -33 -33 -33 -33 -33 -33 -32 -31
 -33 -33 -33 -33 -33 -32 -31 -31
 -33 -33 -33 -33 -32 -31 -31 -30
 -33 -33 -33 -32 -31 -31 -30 -30
 -33 -33 -32 -31 -31 -30 -30 -29
 -33 -32 -31 -31 -30 -30 -29 -29
 -32 -31 -31 -30 -30 -29 -29 -28
 -31 -31 -30 -30 -29 -29 -28 -28
 -65 -66 -68 -70 -72 -74 -76 -78
 -66 -68 -70 -72 -74 -76 -78 -79
 -68 -70 -72 -74 -76 -78 -79 -81
 -70 -72 -74 -76 -78 -79 -81 -82
 -72 -74 -76 -78 -79 -81 -82 -83
 -74 -76 -78 -79 -81 -82 -83 -84
 -76 -78 -79 -81 -82 -83 -84 -84
 -78 -79 -81 -82 -83 -84 -84 -84
 -79 -81 -82 -83 -84 -84 -84 -84
 -81 -82 -83 -84 -84 -84 -84 -83
 -82 -83 -84 -84 -84 -84 -83 -82
 -83 -84 -84 -84 -84 -83 -82 -80
 -84 -84 -84 -84 -83 -82 -80 -79
 -84 -84 -84 -83 -82 -80 -79 -77
 -84 -84 -83 -82 -80 -79 -77 -75
 -84 -83 -82 -80 -79 -77 -75 -74
 -83 -82 -80 -79 -77 -75 -74 -71
 -82 -80 -79 -77 -75 -74 -71 -67
 -80 -79 -77 -75 -74 -71 -67 -65
 -79 -77 -75 -74 -71 -67 -65 -62
 -77 -75 -74 -71 -67 -65 -62 -60
 -75 -74 -71 -67 -65 -62 -60 -57
 -74 -71 -67 -65 -62 -60 -57 -54
 -71 -67 -65 -62 -60 -57 -54 -52
 -67 -65 -62 -60 -57 -54 -52 -49
 -65 -62 -60 -57 -54 -52 -49 -46
 -62 -60 -57 -54 -52 -49 -46 -43
 -60 -57 -54 -52 -49 -46 -43 -41
 -57 -54 -52 -49 -46 -43 -41 -38
 -54 -52 -49 -46 -43 -41 -38 -36
 -52 -49 -46 -43 -41 -38 -36 -34
 -49 -46 -43 -41 -38 -36 -34 -32
 -46 -43 -41 -38 -36 -34 -32 -31
 -43 -41 -38 -36 -34 -32 -31 -30
 -41 -38 -36 -34 -32 -31 -30 -29
 -38 -36 -34 -32 -31 -30 -29 -28
 -36 -34 -32 -31 -30 -29 -28 -28
 -34 -32 -31 -30 -29 -28 -28 -28
 -32 -31 -30 -29 -28 -28 -28 -28
 -31 -30 -29 -28 -28 -28 -28 -28
 -30 -29 -28 -28 -28 -28 -28 -29
 -29 -28 -28 -28 -28 -28 -29 -56
 -28 -28 -28 -28 -28 -29 -56 -57
 -28 -28 -28 -28 -29 -56 -57 -57
 -28 -28 -28 -29 -56 -57 -57 -58
 -28 -28 -29 -56 -57 -57 -58 -60
 -28 -29 -56 -57 -57 -58 -60 -61
 -29 -56 -57 -57 -58 -60 -61 -63
 -56 -57 -57 -58 -60 -61 -63 -65
 -57 -57 -58 -60 -61 -63 -65 -67
 -57 -58 -60 -61 -63 -65 -67 -69
 -58 -60 -61 -63 -65 -67 -69 -71
 -60 -61 -63 -65 -67 -69 -71 -73
 -61 -63 -65 -67 -69 -71 -73 -75
 -63 -65 -67 -69 -71 -73 -75 -77
 -65 -67 -69 -71 -73 -75 -77 -79
 -67 -69 -71 -73 -75 -77 -79 -81
 -69 -71 -73 -75 -77 -79 -81 -83
 -71 -73 -75 -77 -79 -81 -83 -84
 -73 -75 -77 -79 -81 -83 -84 -85
 -75 -77 -79 -81 -83 -84 -85 -85
 -77 -79 -81 -83 -84 -85 -85 -85
 -79 -81 -83 -84 -85 -85 -85 -85
 -81 -83 -84 -85 -85 -85 -85 -84
 -83 -84 -85 -85 -85 -85 -84 -83
 -84 -85 -85 -85 -85 -84 -83 -82
 -85 -85 -85 -85 -84 -83 -82 -80
 -85 -85 -85 -84 -83 -82 -80 -79
 -85 -85 -84 -83 -82 -80 -79 -77
 -85 -84 -83 -82 -80 -79 -77 -75
 -84 -83 -82 -80 -79 -77 -75 -73
 -83 -82 -80 -79 -77 -75 -73 -71
 -82 -80 -79 -77 -75 -73 -71 -68
 -80 -79 -77 -75 -73 -71 -68 -66
 -79 -77 -75 -73 -71 -68 -66 -63
 -77 -75 -73 -71 -68 -66 -63 -60
 -75 -73 -71 -68 -66 -63 -60 -57
 -73 -71 -68 -66 -63 -60 -57 -54
 -71 -68 -66 -63 -60 -57 -54 -50
 -68 -66 -63 -60 -57 -54 -50 -47
 -66 -63 -60 -57 -54 -50 -47 -44
 -63 -60 -57 -54 -50 -47 -44 -41
 -60 -57 -54 -50 -47 -44 -41 -39
 -57 -54 -50 -47 -44 -41 -39 -37
 -54 -50 -47 -44 -41 -39 -37 -33
 -50 -47 -44 -41 -39 -37 -33 -32
 -47 -44 -41 -39 -37 -33 -32 -30
 -44 -41 -39 -37 -33 -32 -30 -29
 -41 -39 -37 -33 -32 -30 -29 -28
 -39 -37 -33 -32 -30 -29 -28 -28
 -37 -33 -32 -30 -29 -28 -28 -27
 -33 -32 -30 -29 -28 -28 -27 -27
 -32 -30 -29 -28 -28 -27 -27 -28
 -30 -29 -28 -28 -27 -27 -28 -28
 -29 -28 -28 -27 -27 -28 -28 -29
 -28 -28 -27 -27 -28 -28 -29 -30
 -28 -27 -27 -28 -28 -29 -30 -31
 -27 -27 -28 -28 -29 -30 -31 -31
 -70 -71 -72 -73 -75 -76 -78 -79
 -71 -72 -73 -75 -76 -78 -79 -81
 -72 -73 -75 -76 -78 -79 -81 -82
 -73 -75 -76 -78 -79 -81 -82 -84
 -75 -76 -78 -79 -81 -82 -84 -85
 -76 -78 -79 -81 -82 -84 -85 -86
 -78 -79 -81 -82 -84 -85 -86 -87
 -79 -81 -82 -84 -85 -86 -87 -87
 -81 -82 -84 -85 -86 -87 -87 -86
 -82 -84 -85 -86 -87 -87 -86 -86
 -84 -85 -86 -87 -87 -86 -86 -85
 -85 -86 -87 -87 -86 -86 -85 -84
 -86 -87 -87 -86 -86 -85 -84 -82
 -87 -87 -86 -86 -85 -84 -82 -81
 -87 -86 -86 -85 -84 -82 -81 -78
 -86 -86 -85 -84 -82 -81 -78 -75
 -86 -85 -84 -82 -81 -78 -75 -73
 -85 -84 -82 -81 -78 -75 -73 -71
 -84 -82 -81 -78 -75 -73 -71 -69
 -82 -81 -78 -75 -73 -71 -69 -66
 -81 -78 -75 -73 -71 -69 -66 -64
 -78 -75 -73 -71 -69 -66 -64 -61
 -75 -73 -71 -69 -66 -64 -61 -58
 -73 -71 -69 -66 -64 -61 -58 -56
 -71 -69 -66 -64 -61 -58 -56 -53
 -69 -66 -64 -61 -58 -56 -53 -50
 -66 -64 -61 -58 -56 -53 -50 -47
 -64 -61 -58 -56 -53 -50 -47 -43
 -61 -58 -56 -53 -50 -47 -43 -40
 -58 -56 -53 -50 -47 -43 -40 -38
 -56 -53 -50 -47 -43 -40 -38 -36
 -53 -50 -47 -43 -40 -38 -36 -34
 -50 -47 -43 -40 -38 -36 -34 -33
 -47 -43 -40 -38 -36 -34 -33 -32
 -43 -40 -38 -36 -34 -33 -32 -31
 -40 -38 -36 -34 -33 -32 -31 -31
 -38 -36 -34 -33 -32 -31 -31 -30
 -36 -34 -33 -32 -31 -31 -30 -30
 -34 -33 -32 -31 -31 -30 -30 -30
 -33 -32 -31 -31 -30 -30 -30 -66
 -32 -31 -31 -30 -30 -30 -66 -68
 -31 -31 -30 -30 -30 -66 -68 -69
 -31 -30 -30 -30 -66 -68 -69 -71
 -30 -30 -30 -66 -68 -69 -71 -73
 -30 -30 -66 -68 -69 -71 -73 -75
 -30 -66 -68 -69 -71 -73 -75 -76
 -66 -68 -69 -71 -73 -75 -76 -77
 -68 -69 -71 -73 -75 -76 -77 -78
 -69 -71 -73 -75 -76 -77 -78 -79
 -71 -73 -75 -76 -77 -78 -79 -80
 -73 -75 -76 -77 -78 -79 -80 -80
 -75 -76 -77 -78 -79 -80 -80 -80
 -76 -77 -78 -79 -80 -80 -80 -80
 -77 -78 -79 -80 -80 -80 -80 -79
 -78 -79 -80 -80 -80 -80 -79 -78
 -79 -80 -80 -80 -80 -79 -78 -77
 -80 -80 -80 -80 -79 -78 -77 -76
 -80 -80 -80 -79 -78 -77 -76 -74
 -80 -80 -79 -78 -77 -76 -74 -72
 -80 -79 -78 -77 -76 -74 -72 -70
 -79 -78 -77 -76 -74 -72 -70 -68
 -78 -77 -76 -74 -72 -70 -68 -65
 -77 -76 -74 -72 -70 -68 -65 -62
 -76 -74 -72 -70 -68 -65 -62 -60
 -74 -72 -70 -68 -65 -62 -60 -57
 -72 -70 -68 -65 -62 -60 -57 -54
 -70 -68 -65 -62 -60 -57 -54 -50
 -68 -65 -62 -60 -57 -54 -50 -47
 -65 -62 -60 -57 -54 -50 -47 -43
 -62 -60 -57 -54 -50 -47 -43 -40
 -60 -57 -54 -50 -47 -43 -40 -36
 -57 -54 -50 -47 -43 -40 -36 -33
 -54 -50 -47 -43 -40 -36 -33 -30
 -50 -47 -43 -40 -36 -33 -30 -28
 -47 -43 -40 -36 -33 -30 -28 -26
 -43 -40 -36 -33 -30 -28 -26 -25
 -40 -36 -33 -30 -28 -26 -25 -24
 -36 -33 -30 -28 -26 -25 -24 -23
 -33 -30 -28 -26 -25 -24 -23 -23
 -30 -28 -26 -25 -24 -23 -23 -22
 -28 -26 -25 -24 -23 -23 -22 -22
 -26 -25 -24 -23 -23 -22 -22 -23
 -25 -24 -23 -23 -22 -22 -23 -23
 -24 -23 -23 -22 -22 -23 -23 -24
 -23 -23 -22 -22 -23 -23 -24 -25
 -74 -75 -77 -78 -79 -81 -82 -84
 -75 -77 -78 -79 -81 -82 -84 -86
 -77 -78 -79 -81 -82 -84 -86 -87
 -78 -79 -81 -82 -84 -86 -87 -88
 -79 -81 -82 -84 -86 -87 -88 -89
 -81 -82 -84 -86 -87 -88 -89 -89
 -82 -84 -86 -87 -88 -89 -89 -89
 -84 -86 -87 -88 -89 -89 -89 -88
 -86 -87 -88 -89 -89 -89 -88 -87
 -87 -88 -89 -89 -89 -88 -87 -86
 -88 -89 -89 -89 -88 -87 -86 -84
 -89 -89 -89 -88 -87 -86 -84 -83
 -89 -89 -88 -87 -86 -84 -83 -81
 -89 -88 -87 -86 -84 -83 -81 -79
 -88 -87 -86 -84 -83 -81 -79 -77
 -87 -86 -84 -83 -81 -79 -77 -73
 -86 -84 -83 -81 -79 -77 -73 -70
 -84 -83 -81 -79 -77 -73 -70 -67
 -83 -81 -79 -77 -73 -70 -67 -65
 -81 -79 -77 -73 -70 -67 -65 -62
 -79 -77 -73 -70 -67 -65 -62 -59
 -77 -73 -70 -67 -65 -62 -59 -56
 -73 -70 -67 -65 -62 -59 -56 -53
 -70 -67 -65 -62 -59 -56 -53 -50
 -67 -65 -62 -59 -56 -53 -50 -47
 -65 -62 -59 -56 -53 -50 -47 -44
 -62 -59 -56 -53 -50 -47 -44 -41
 -59 -56 -53 -50 -47 -44 -41 -38
 -56 -53 -50 -47 -44 -41 -38 -35
 -53 -50 -47 -44 -41 -38 -35 -33
 -50 -47 -44 -41 -38 -35 -33 -31
 -47 -44 -41 -38 -35 -33 -31 -30
 -44 -41 -38 -35 -33 -31 -30 -29
 -41 -38 -35 -33 -31 -30 -29 -28
 -38 -35 -33 -31 -30 -29 -28 -28
 -35 -33 -31 -30 -29 -28 -28 -28
 -33 -31 -30 -29 -28 -28 -28 -27
 -31 -30 -29 -28 -28 -28 -27 -28
 -30 -29 -28 -28 -28 -27 -28 -28
 -29 -28 -28 -28 -27 -28 -28 -29
 -28 -28 -28 -27 -28 -28 -29 -65
 -28 -28 -27 -28 -28 -29 -65 -67
 -28 -27 -28 -28 -29 -65 -67 -69
 -27 -28 -28 -29 -65 -67 -69 -70
 -28 -28 -29 -65 -67 -69 -70 -72
 -28 -29 -65 -67 -69 -70 -72 -74
 -29 -65 -67 -69 -70 -72 -74 -76
 -65 -67 -69 -70 -72 -74 -76 -78
 -67 -69 -70 -72 -74 -76 -78 -79
 -69 -70 -72 -74 -76 -78 -79 -80
 -70 -72 -74 -76 -78 -79 -80 -81
 -72 -74 -76 -78 -79 -80 -81 -82
 -74 -76 -78 -79 -80 -81 -82 -83
 -76 -78 -79 -80 -81 -82 -83 -83
 -78 -79 -80 -81 -82 -83 -83 -83
 -79 -80 -81 -82 -83 -83 -83 -83
 -80 -81 -82 -83 -83 -83 -83 -82
 -81 -82 -83 -83 -83 -83 -82 -82
 -82 -83 -83 -83 -83 -82 -82 -81
 -83 -83 -83 -83 -82 -82 -81 -79
 -83 -83 -83 -82 -82 -81 -79 -78
 -83 -83 -82 -82 -81 -79 -78 -76
 -83 -82 -82 -81 -79 -78 -76 -75
 -82 -82 -81 -79 -78 -76 -75 -72
 -82 -81 -79 -78 -76 -75 -72 -70
 -81 -79 -78 -76 -75 -72 -70 -68
 -79 -78 -76 -75 -72 -70 -68 -66
 -78 -76 -75 -72 -70 -68 -66 -63
 -76 -75 -72 -70 -68 -66 -63 -60
 -75 -72 -70 -68 -66 -63 -60 -58
 -72 -70 -68 -66 -63 -60 -58 -55
 -70 -68 -66 -63 -60 -58 -55 -52
 -68 -66 -63 -60 -58 -55 -52 -49
 -66 -63 -60 -58 -55 -52 -49 -46
 -63 -60 -58 -55 -52 -49 -46 -43
 -60 -58 -55 -52 -49 -46 -43 -40
 -58 -55 -52 -49 -46 -43 -40 -37
 -55 -52 -49 -46 -43 -40 -37 -35
 -52 -49 -46 -43 -40 -37 -35 -33
 -49 -46 -43 -40 -37 -35 -33 -31
 -46 -43 -40 -37 -35 -33 -31 -29
 -43 -40 -37 -35 -33 -31 -29 -28
 -40 -37 -35 -33 -31 -29 -28 -27
 -37 -35 -33 -31 -29 -28 -27 -26
 -35 -33 -31 -29 -28 -27 -26 -26
 -33 -31 -29 -28 -27 -26 -26 -26
 -75 -76 -78 -80 -81 -83 -84 -85
 -76 -78 -80 -81 -83 -84 -85 -86
 -78 -80 -81 -83 -84 -85 -86 -87
 -80 -81 -83 -84 -85 -86 -87 -88
 -81 -83 -84 -85 -86 -87 -88 -88
 -83 -84 -85 -86 -87 -88 -88 -88
 -84 -85 -86 -87 -88 -88 -88 -87
 -85 -86 -87 -88 -88 -88 -87 -86
 -86 -87 -88 -88 -88 -87 -86 -85
 -87 -88 -88 -88 -87 -86 -85 -84
 -88 -88 -88 -87 -86 -85 -84 -82
 -88 -88 -87 -86 -85 -84 -82 -79
 -88 -87 -86 -85 -84 -82 -79 -78
 -87 -86 -85 -84 -82 -79 -78 -76
 -86 -85 -84 -82 -79 -78 -76 -74
 -85 -84 -82 -79 -78 -76 -74 -70
 -84 -82 -79 -78 -76 -74 -70 -69
 -82 -79 -78 -76 -74 -70 -69 -65
 -79 -78 -76 -74 -70 -69 -65 -62
 -78 -76 -74 -70 -69 -65 -62 -59
 -76 -74 -70 -69 -65 -62 -59 -57
 -74 -70 -69 -65 -62 -59 -57 -54
 -70 -69 -65 -62 -59 -57 -54 -51
 -69 -65 -62 -59 -57 -54 -51 -48
 -65 -62 -59 -57 -54 -51 -48 -45
 -62 -59 -57 -54 -51 -48 -45 -42
 -59 -57 -54 -51 -48 -45 -42 -39
 -57 -54 -51 -48 -45 -42 -39 -37
 -54 -51 -48 -45 -42 -39 -37 -35
 -51 -48 -45 -42 -39 -37 -35 -33
 -48 -45 -42 -39 -37 -35 -33 -31
 -45 -42 -39 -37 -35 -33 -31 -30
 -42 -39 -37 -35 -33 -31 -30 -30
 -39 -37 -35 -33 -31 -30 -30 -29
 -37 -35 -33 -31 -30 -30 -29 -29
 -35 -33 -31 -30 -30 -29 -29 -29
 -33 -31 -30 -30 -29 -29 -29 -62
 -31 -30 -30 -29 -29 -29 -62 -65
 -30 -30 -29 -29 -29 -62 -65 -65
 -30 -29 -29 -29 -62 -65 -65 -68
 -29 -29 -29 -62 -65 -65 -68 -70
 -29 -29 -62 -65 -65 -68 -70 -72
 -29 -62 -65 -65 -68 -70 -72 -75
 -62 -65 -65 -68 -70 -72 -75 -77
 -65 -65 -68 -70 -72 -75 -77 -79
 -65 -68 -70 -72 -75 -77 -79 -80
 -68 -70 -72 -75 -77 -79 -80 -82
 -70 -72 -75 -77 -79 -80 -82 -83
 -72 -75 -77 -79 -80 -82 -83 -85
 -75 -77 -79 -80 -82 -83 -85 -86
 -77 -79 -80 -82 -83 -85 -86 -86
 -79 -80 -82 -83 -85 -86 -86 -86
 -80 -82 -83 -85 -86 -86 -86 -85
 -82 -83 -85 -86 -86 -86 -85 -85
 -83 -85 -86 -86 -86 -85 -85 -84
 -85 -86 -86 -86 -85 -85 -84 -83
 -86 -86 -86 -85 -85 -84 -83 -82
 -86 -86 -85 -85 -84 -83 -82 -81
 -86 -85 -85 -84 -83 -82 -81 -79
 -85 -85 -84 -83 -82 -81 -79 -77
 -85 -84 -83 -82 -81 -79 -77 -75
 -84 -83 -82 -81 -79 -77 -75 -73
 -83 -82 -81 -79 -77 -75 -73 -70
 -82 -81 -79 -77 -75 -73 -70 -68
 -81 -79 -77 -75 -73 -70 -68 -65
 -79 -77 -75 -73 -70 -68 -65 -62
 -77 -75 -73 -70 -68 -65 -62 -59
 -75 -73 -70 -68 -65 -62 -59 -56
 -73 -70 -68 -65 -62 -59 -56 -53
 -70 -68 -65 -62 -59 -56 -53 -50
 -68 -65 -62 -59 -56 -53 -50 -46
 -65 -62 -59 -56 -53 -50 -46 -43
 -62 -59 -56 -53 -50 -46 -43 -40
 -59 -56 -53 -50 -46 -43 -40 -37
 -56 -53 -50 -46 -43 -40 -37 -35
 -53 -50 -46 -43 -40 -37 -35 -33
 -50 -46 -43 -40 -37 -35 -33 -31
 -46 -43 -40 -37 -35 -33 -31 -30
 -43 -40 -37 -35 -33 -31 -30 -29
 -40 -37 -35 -33 -31 -30 -29 -28
 -37 -35 -33 -31 -30 -29 -28 -27
 -35 -33 -31 -30 -29 -28 -27 -26
 -33 -31 -30 -29 -28 -27 -26 -26
 -31 -30 -29 -28 -27 -26 -26 -26
 -30 -29 -28 -27 -26 -26 -26 -26
 -29 -28 -27 -26 -26 -26 -26 -27
 -28 -27 -26 -26 -26 -26 -27 -27
 -72 -73 -74 -75 -76 -77 -78 -79
 -73 -74 -75 -76 -77 -78 -79 -81
 -74 -75 -76 -77 -78 -79 -81 -82
 -75 -76 -77 -78 -79 -81 -82 -84
 -76 -77 -78 -79 -81 -82 -84 -85
 -77 -78 -79 -81 -82 -84 -85 -86
 -78 -79 -81 -82 -84 -85 -86 -88
 -79 -81 -82 -84 -85 -86 -88 -88
 -81 -82 -84 -85 -86 -88 -88 -88
 -82 -84 -85 -86 -88 -88 -88 -88
 -84 -85 -86 -88 -88 -88 -88 -87
 -85 -86 -88 -88 -88 -88 -87 -86
 -86 -88 -88 -88 -88 -87 -86 -84
 -88 -88 -88 -88 -87 -86 -84 -83
 -88 -88 -88 -87 -86 -84 -83 -81
 -88 -88 -87 -86 -84 -83 -81 -79
 -88 -87 -86 -84 -83 -81 -79 -77
 -87 -86 -84 -83 -81 -79 -77 -75
 -86 -84 -83 -81 -79 -77 -75 -73
 -84 -83 -81 -79 -77 -75 -73 -70
 -83 -81 -79 -77 -75 -73 -70 -68
 -81 -79 -77 -75 -73 -70 -68 -66
 -79 -77 -75 -73 -70 -68 -66 -61
 -77 -75 -73 -70 -68 -66 -61 -59
 -75 -73 -70 -68 -66 -61 -59 -56
 -73 -70 -68 -66 -61 -59 -56 -53
 -70 -68 -66 -61 -59 -56 -53 -50
 -68 -66 -61 -59 -56 -53 -50 -47
 -66 -61 -59 -56 -53 -50 -47 -44
 -61 -59 -56 -53 -50 -47 -44 -41
 -59 -56 -53 -50 -47 -44 -41 -39
 -56 -53 -50 -47 -44 -41 -39 -37
 -53 -50 -47 -44 -41 -39 -37 -35
 -50 -47 -44 -41 -39 -37 -35 -34
 -47 -44 -41 -39 -37 -35 -34 -33
 -44 -41 -39 -37 -35 -34 -33 -32
 -41 -39 -37 -35 -34 -33 -32 -31
 -39 -37 -35 -34 -33 -32 -31 -31
 -37 -35 -34 -33 -32 -31 -31 -30
 -35 -34 -33 -32 -31 -31 -30 -30
 -34 -33 -32 -31 -31 -30 -30 -65
 -33 -32 -31 -31 -30 -30 -65 -66
 -32 -31 -31 -30 -30 -65 -66 -68
 -31 -31 -30 -30 -65 -66 -68 -70
 -31 -30 -30 -65 -66 -68 -70 -72
 -30 -30 -65 -66 -68 -70 -72 -74
 -30 -65 -66 -68 -70 -72 -74 -76
 -65 -66 -68 -70 -72 -74 -76 -78
 -66 -68 -70 -72 -74 -76 -78 -80
 -68 -70 -72 -74 -76 -78 -80 -82
 -70 -72 -74 -76 -78 -80 -82 -84
 -72 -74 -76 -78 -80 -82 -84 -85
 -74 -76 -78 -80 -82 -84 -85 -86
 -76 -78 -80 -82 -84 -85 -86 -87
 -78 -80 -82 -84 -85 -86 -87 -88
 -80 -82 -84 -85 -86 -87 -88 -88
 -82 -84 -85 -86 -87 -88 -88 -88
 -84 -85 -86 -87 -88 -88 -88 -87
 -85 -86 -87 -88 -88 -88 -87 -87
 -86 -87 -88 -88 -88 -87 -87 -86
 -87 -88 -88 -88 -87 -87 -86 -85
 -88 -88 -88 -87 -87 -86 -85 -84
 -88 -88 -87 -87 -86 -85 -84 -83
 -88 -87 -87 -86 -85 -84 -83 -81
 -87 -87 -86 -85 -84 -83 -81 -79
 -87 -86 -85 -84 -83 -81 -79 -77
 -86 -85 -84 -83 -81 -79 -77 -75
 -85 -84 -83 -81 -79 -77 -75 -72
 -84 -83 -81 -79 -77 -75 -72 -70
 -83 -81 -79 -77 -75 -72 -70 -67
 -81 -79 -77 -75 -72 -70 -67 -64
 -79 -77 -75 -72 -70 -67 -64 -61
 -77 -75 -72 -70 -67 -64 -61 -58
 -75 -72 -70 -67 -64 -61 -58 -55
 -72 -70 -67 -64 -61 -58 -55 -51
 -70 -67 -64 -61 -58 -55 -51 -48
 -67 -64 -61 -58 -55 -51 -48 -44
 -64 -61 -58 -55 -51 -48 -44 -41
 -61 -58 -55 -51 -48 -44 -41 -37
 -58 -55 -51 -48 -44 -41 -37 -34
 -55 -51 -48 -44 -41 -37 -34 -32
 -51 -48 -44 -41 -37 -34 -32 -30
 -48 -44 -41 -37 -34 -32 -30 -28
 -44 -41 -37 -34 -32 -30 -28 -27
 -41 -37 -34 -32 -30 -28 -27 -25
 -37 -34 -32 -30 -28 -27 -25 -24
 -34 -32 -30 -28 -27 -25 -24 -24
 -32 -30 -28 -27 -25 -24 -24 -23
 -75 -77 -78 -80 -81 -83 -84 -86
 -77 -78 -80 -81 -83 -84 -86 -87
 -78 -80 -81 -83 -84 -86 -87 -88
 -80 -81 -83 -84 -86 -87 -88 -89
 -81 -83 -84 -86 -87 -88 -89 -91
 -83 -84 -86 -87 -88 -89 -91 -92
 -84 -86 -87 -88 -89 -91 -92 -92
 -86 -87 -88 -89 -91 -92 -92 -91
 -87 -88 -89 -91 -92 -92 -91 -91
 -88 -89 -91 -92 -92 -91 -91 -90
 -89 -91 -92 -92 -91 -91 -90 -88
 -91 -92 -92 -91 -91 -90 -88 -87
 -92 -92 -91 -91 -90 -88 -87 -85
 -92 -91 -91 -90 -88 -87 -85 -83
 -91 -91 -90 -88 -87 -85 -83 -81
 -91 -90 -88 -87 -85 -83 -81 -79
 -90 -88 -87 -85 -83 -81 -79 -76
 -88 -87 -85 -83 -81 -79 -76 -74
 -87 -85 -83 -81 -79 -76 -74 -71
 -85 -83 -81 -79 -76 -74 -71 -68
 -83 -81 -79 -76 -74 -71 -68 -65
 -81 -79 -76 -74 -71 -68 -65 -62
 -79 -76 -74 -71 -68 -65 -62 -59
 -76 -74 -71 -68 -65 -62 -59 -56
 -74 -71 -68 -65 -62 -59 -56 -53
 -71 -68 -65 -62 -59 -56 -53 -50
 -68 -65 -62 -59 -56 -53 -50 -45
 -65 -62 -59 -56 -53 -50 -45 -42
 -62 -59 -56 -53 -50 -45 -42 -39
 -59 -56 -53 -50 -45 -42 -39 -36
 -56 -53 -50 -45 -42 -39 -36 -34
 -53 -50 -45 -42 -39 -36 -34 -32
 -50 -45 -42 -39 -36 -34 -32 -30
 -45 -42 -39 -36 -34 -32 -30 -29
 -42 -39 -36 -34 -32 -30 -29 -29
 -39 -36 -34 -32 -30 -29 -29 -28
 -36 -34 -32 -30 -29 -29 -28 -28
 -34 -32 -30 -29 -29 -28 -28 -27
 -32 -30 -29 -29 -28 -28 -27 -27
 -30 -29 -29 -28 -28 -27 -27 -67
 -29 -29 -28 -28 -27 -27 -67 -68
 -29 -28 -28 -27 -27 -67 -68 -70
 -28 -28 -27 -27 -67 -68 -70 -72
 -28 -27 -27 -67 -68 -70 -72 -73
 -27 -27 -67 -68 -70 -72 -73 -75
 -27 -67 -68 -70 -72 -73 -75 -77
 -67 -68 -70 -72 -73 -75 -77 -79
 -68 -70 -72 -73 -75 -77 -79 -81
 -70 -72 -73 -75 -77 -79 -81 -82
 -72 -73 -75 -77 -79 -81 -82 -83
 -73 -75 -77 -79 -81 -82 -83 -84
 -75 -77 -79 -81 -82 -83 -84 -85
 -77 -79 -81 -82 -83 -84 -85 -85
 -79 -81 -82 -83 -84 -85 -85 -85
 -81 -82 -83 -84 -85 -85 -85 -85
 -82 -83 -84 -85 -85 -85 -85 -84
 -83 -84 -85 -85 -85 -85 -84 -83
 -84 -85 -85 -85 -85 -84 -83 -82
 -85 -85 -85 -85 -84 -83 -82 -81
 -85 -85 -85 -84 -83 -82 -81 -79
 -85 -85 -84 -83 -82 -81 -79 -78
 -85 -84 -83 -82 -81 -79 -78 -76
 -84 -83 -82 -81 -79 -78 -76 -74
 -83 -82 -81 -79 -78 -76 -74 -72
 -82 -81 -79 -78 -76 -74 -72 -69
 -81 -79 -78 -76 -74 -72 -69 -67
 -79 -78 -76 -74 -72 -69 -67 -64
 -78 -76 -74 -72 -69 -67 -64 -61
 -76 -74 -72 -69 -67 -64 -61 -58
 -74 -72 -69 -67 -64 -61 -58 -55
 -72 -69 -67 -64 -61 -58 -55 -51
 -69 -67 -64 -61 -58 -55 -51 -48
 -67 -64 -61 -58 -55 -51 -48 -44
 -64 -61 -58 -55 -51 -48 -44 -41
 -61 -58 -55 -51 -48 -44 -41 -38
 -58 -55 -51 -48 -44 -41 -38 -35
 -55 -51 -48 -44 -41 -38 -35 -32
 -51 -48 -44 -41 -38 -35 -32 -29
 -48 -44 -41 -38 -35 -32 -29 -27
 -44 -41 -38 -35 -32 -29 -27 -26
 -41 -38 -35 -32 -29 -27 -26 -25
 -38 -35 -32 -29 -27 -26 -25 -24
 -35 -32 -29 -27 -26 -25 -24 -24
 -32 -29 -27 -26 -25 -24 -24 -25
 -29 -27 -26 -25 -24 -24 -25 -25
 -27 -26 -25 -24 -24 -25 -25 -26
 -26 -25 -24 -24 -25 -25 -26 -27
 -25 -24 -24 -25 -25 -26 -27 -28
 -24 -24 -25 -25 -26 -27 -28 -29
 -68 -69 -70 -71 -73 -75 -77 -78
 -69 -70 -71 -73 -75 -77 -78 -80
 -70 -71 -73 -75 -77 -78 -80 -82
 -71 -73 -75 -77 -78 -80 -82 -84
 -73 -75 -77 -78 -80 -82 -84 -85
 -75 -77 -78 -80 -82 -84 -85 -87
 -77 -78 -80 -82 -84 -85 -87 -88
 -78 -80 -82 -84 -85 -87 -88 -90
 -80 -82 -84 -85 -87 -88 -90 -91
 -82 -84 -85 -87 -88 -90 -91 -91
 -84 -85 -87 -88 -90 -91 -91 -92
 -85 -87 -88 -90 -91 -91 -92 -92
 -87 -88 -90 -91 -91 -92 -92 -91
 -88 -90 -91 -91 -92 -92 -91 -90
 -90 -91 -91 -92 -92 -91 -90 -89
 -91 -91 -92 -92 -91 -90 -89 -88
 -91 -92 -92 -91 -90 -89 -88 -86
 -92 -92 -91 -90 -89 -88 -86 -85
 -92 -91 -90 -89 -88 -86 -85 -83
 -91 -90 -89 -88 -86 -85 -83 -80
 -90 -89 -88 -86 -85 -83 -80 -78
 -89 -88 -86 -85 -83 -80 -78 -75
 -88 -86 -85 -83 -80 -78 -75 -73
 -86 -85 -83 -80 -78 -75 -73 -70
 -85 -83 -80 -78 -75 -73 -70 -67
 -83 -80 -78 -75 -73 -70 -67 -64
 -80 -78 -75 -73 -70 -67 -64 -60
 -78 -75 -73 -70 -67 -64 -60 -57
 -75 -73 -70 -67 -64 -60 -57 -53
 -73 -70 -67 -64 -60 -57 -53 -50
 -70 -67 -64 -60 -57 -53 -50 -45
 -67 -64 -60 -57 -53 -50 -45 -42
 -64 -60 -57 -53 -50 -45 -42 -39
 -60 -57 -53 -50 -45 -42 -39 -36
 -57 -53 -50 -45 -42 -39 -36 -33
 -53 -50 -45 -42 -39 -36 -33 -31
 -50 -45 -42 -39 -36 -33 -31 -28
 -45 -42 -39 -36 -33 -31 -28 -27
 -42 -39 -36 -33 -31 -28 -27 -25
 -39 -36 -33 -31 -28 -27 -25 -25
 -36 -33 -31 -28 -27 -25 -25 -24
 -33 -31 -28 -27 -25 -25 -24 -23
 -31 -28 -27 -25 -25 -24 -23 -23
 -28 -27 -25 -25 -24 -23 -23 -22
 -27 -25 -25 -24 -23 -23 -22 -22
 -25 -25 -24 -23 -23 -22 -22 -68
 -25 -24 -23 -23 -22 -22 -68 -69
 -24 -23 -23 -22 -22 -68 -69 -71
 -23 -23 -22 -22 -68 -69 -71 -73
 -23 -22 -22 -68 -69 -71 -73 -74
 -22 -22 -68 -69 -71 -73 -74 -76
 -22 -68 -69 -71 -73 -74 -76 -78
 -68 -69 -71 -73 -74 -76 -78 -80
 -69 -71 -73 -74 -76 -78 -80 -82
 -71 -73 -74 -76 -78 -80 -82 -84
 -73 -74 -76 -78 -80 -82 -84 -85
 -74 -76 -78 -80 -82 -84 -85 -87
 -76 -78 -80 -82 -84 -85 -87 -88
 -78 -80 -82 -84 -85 -87 -88 -89
 -80 -82 -84 -85 -87 -88 -89 -89
 -82 -84 -85 -87 -88 -89 -89 -89
 -84 -85 -87 -88 -89 -89 -89 -88
 -85 -87 -88 -89 -89 -89 -88 -88
 -87 -88 -89 -89 -89 -88 -88 -88
 -88 -89 -89 -89 -88 -88 -88 -87
 -89 -89 -89 -88 -88 -88 -87 -84
 -89 -89 -88 -88 -88 -87 -84 -84
 -89 -88 -88 -88 -87 -84 -84 -81
 -88 -88 -88 -87 -84 -84 -81 -79
 -88 -88 -87 -84 -84 -81 -79 -78
 -88 -87 -84 -84 -81 -79 -78 -75
 -87 -84 -84 -81 -79 -78 -75 -72
 -84 -84 -81 -79 -78 -75 -72 -69
 -84 -81 -79 -78 -75 -72 -69 -66
 -81 -79 -78 -75 -72 -69 -66 -62
 -79 -78 -75 -72 -69 -66 -62 -58
 -78 -75 -72 -69 -66 -62 -58 -54
 -75 -72 -69 -66 -62 -58 -54 -50
 -72 -69 -66 -62 -58 -54 -50 -46
 -69 -66 -62 -58 -54 -50 -46 -42
 -66 -62 -58 -54 -50 -46 -42 -38
 -62 -58 -54 -50 -46 -42 -38 -34
 -58 -54 -50 -46 -42 -38 -34 -31
 -54 -50 -46 -42 -38 -34 -31 -28
 -50 -46 -42 -38 -34 -31 -28 -26
 -46 -42 -38 -34 -31 -28 -26 -24
 -42 -38 -34 -31 -28 -26 -24 -23
 -38 -34 -31 -28 -26 -24 -23 -22
 -34 -31 -28 -26 -24 -23 -22 -21
 -31 -28 -26 -24 -23 -22 -21 -21
 -28 -26 -24 -23 -22 -21 -21 -21
 -26 -24 -23 -22 -21 -21 -21 -21
 -24 -23 -22 -21 -21 -21 -21 -21
 -68 -69 -71 -73 -75 -77 -79 -82
 -69 -71 -73 -75 -77 -79 -82 -84
 -71 -73 -75 -77 -79 -82 -84 -86
 -73 -75 -77 -79 -82 -84 -86 -87
 -75 -77 -79 -82 -84 -86 -87 -89
 -77 -79 -82 -84 -86 -87 -89 -90
 -79 -82 -84 -86 -87 -89 -90 -90
 -82 -84 -86 -87 -89 -90 -90 -91
 -84 -86 -87 -89 -90 -90 -91 -90
 -86 -87 -89 -90 -90 -91 -90 -90
 -87 -89 -90 -90 -91 -90 -90 -89
 -89 -90 -90 -91 -90 -90 -89 -89
 -90 -90 -91 -90 -90 -89 -89 -87
 -90 -91 -90 -90 -89 -89 -87 -86
 -91 -90 -90 -89 -89 -87 -86 -84
 -90 -90 -89 -89 -87 -86 -84 -82
 -90 -89 -89 -87 -86 -84 -82 -80
 -89 -89 -87 -86 -84 -82 -80 -78
 -89 -87 -86 -84 -82 -80 -78 -75
 -87 -86 -84 -82 -80 -78 -75 -72
 -86 -84 -82 -80 -78 -75 -72 -70
 -84 -82 -80 -78 -75 -72 -70 -67
 -82 -80 -78 -75 -72 -70 -67 -63
 -80 -78 -75 -72 -70 -67 -63 -60
 -78 -75 -72 -70 -67 -63 -60 -56
 -75 -72 -70 -67 -63 -60 -56 -53
 -72 -70 -67 -63 -60 -56 -53 -49
 -70 -67 -63 -60 -56 -53 -49 -46
 -67 -63 -60 -56 -53 -49 -46 -43
 -63 -60 -56 -53 -49 -46 -43 -40
 -60 -56 -53 -49 -46 -43 -40 -36
 -56 -53 -49 -46 -43 -40 -36 -33
 -53 -49 -46 -43 -40 -36 -33 -31
 -49 -46 -43 -40 -36 -33 -31 -30
 -46 -43 -40 -36 -33 -31 -30 -28
 -43 -40 -36 -33 -31 -30 -28 -27
 -40 -36 -33 -31 -30 -28 -27 -26
 -36 -33 -31 -30 -28 -27 -26 -26
 -33 -31 -30 -28 -27 -26 -26 -26
 -31 -30 -28 -27 -26 -26 -26 -25
 -30 -28 -27 -26 -26 -26 -25 -25
 -28 -27 -26 -26 -26 -25 -25 -65
 -27 -26 -26 -26 -25 -25 -65 -66
 -26 -26 -26 -25 -25 -65 -66 -67
 -26 -26 -25 -25 -65 -66 -67 -68
 -26 -25 -25 -65 -66 -67 -68 -69
 -25 -25 -65 -66 -67 -68 -69 -71
 -25 -65 -66 -67 -68 -69 -71 -73
 -65 -66 -67 -68 -69 -71 -73 -76
 -66 -67 -68 -69 -71 -73 -76 -78
 -67 -68 -69 -71 -73 -76 -78 -80
 -68 -69 -71 -73 -76 -78 -80 -83
 -69 -71 -73 -76 -78 -80 -83 -84
 -71 -73 -76 -78 -80 -83 -84 -86
 -73 -76 -78 -80 -83 -84 -86 -87
 -76 -78 -80 -83 -84 -86 -87 -88
 -78 -80 -83 -84 -86 -87 -88 -89
 -80 -83 -84 -86 -87 -88 -89 -89
 -83 -84 -86 -87 -88 -89 -89 -89
 -84 -86 -87 -88 -89 -89 -89 -88
 -86 -87 -88 -89 -89 -89 -88 -88
 -87 -88 -89 -89 -89 -88 -88 -87
 -88 -89 -89 -89 -88 -88 -87 -86
 -89 -89 -89 -88 -88 -87 -86 -84
 -89 -89 -88 -88 -87 -86 -84 -83
 -89 -88 -88 -87 -86 -84 -83 -81
 -88 -88 -87 -86 -84 -83 -81 -79
 -88 -87 -86 -84 -83 -81 -79 -76
 -87 -86 -84 -83 -81 -79 -76 -73
 -86 -84 -83 -81 -79 -76 -73 -70
 -84 -83 -81 -79 -76 -73 -70 -67
 -83 -81 -79 -76 -73 -70 -67 -64
 -81 -79 -76 -73 -70 -67 -64 -60
 -79 -76 -73 -70 -67 -64 -60 -57
 -76 -73 -70 -67 -64 -60 -57 -53
 -73 -70 -67 -64 -60 -57 -53 -49
 -70 -67 -64 -60 -57 -53 -49 -44
 -67 -64 -60 -57 -53 -49 -44 -40
 -64 -60 -57 -53 -49 -44 -40 -36
 -60 -57 -53 -49 -44 -40 -36 -33
 -57 -53 -49 -44 -40 -36 -33 -30
 -53 -49 -44 -40 -36 -33 -30 -27
 -49 -44 -40 -36 -33 -30 -27 -25
 -44 -40 -36 -33 -30 -27 -25 -23
 -40 -36 -33 -30 -27 -25 -23 -21
 -36 -33 -30 -27 -25 -23 -21 -20
 -33 -30 -27 -25 -23 -21 -20 -20
 -30 -27 -25 -23 -21 -20 -20 -19
 -27 -25 -23 -21 -20 -20 -19 -19
 -25 -23 -21 -20 -20 -19 -19 -20
 -23 -21 -20 -20 -19 -19 -20 -20
 -21 -20 -20 -19 -19 -20 -20 -21
 -20 -20 -19 -19 -20 -20 -21 -22
