# Supplementary material for: A SE-DenseNet-LSTM model for locomotion mode recognition in lower limb exoskeleton
Source: PeerJ Comput Sci. 2024 Feb 29;10:e1881. doi: 10.7717/peerj-cs.1881 (PMC10909223; doi:10.7717/peerj-cs.1881)
Supplement: Supplemental Information 1 — Each data represents a sampling point with a sampling frequency of 100Hz, and a motion period is divided into a support state and a pendulum state. Several points from these two gait phases are taken to process and form the dataset used in the experiment. [file peerj-cs-10-1881-s001.zip › dataset/mergeData/test/data_8滑窗/SWShankAngle.txt]

 -34 -35 -37 -38 -42 -43 -45 -47
 -35 -37 -38 -42 -43 -45 -47 -48
 -37 -38 -42 -43 -45 -47 -48 -49
 -38 -42 -43 -45 -47 -48 -49 -50
 -42 -43 -45 -47 -48 -49 -50 -51
 -43 -45 -47 -48 -49 -50 -51 -52
 -45 -47 -48 -49 -50 -51 -52 -53
 -47 -48 -49 -50 -51 -52 -53 -54
 -48 -49 -50 -51 -52 -53 -54 -54
 -49 -50 -51 -52 -53 -54 -54 -54
 -50 -51 -52 -53 -54 -54 -54 -54
 -51 -52 -53 -54 -54 -54 -54 -53
 -52 -53 -54 -54 -54 -54 -53 -53
 -53 -54 -54 -54 -54 -53 -53 -51
 -54 -54 -54 -54 -53 -53 -51 -50
 -54 -54 -54 -53 -53 -51 -50 -49
 -54 -54 -53 -53 -51 -50 -49 -47
 -54 -53 -53 -51 -50 -49 -47 -46
 -53 -53 -51 -50 -49 -47 -46 -44
 -53 -51 -50 -49 -47 -46 -44 -41
 -51 -50 -49 -47 -46 -44 -41 -39
 -50 -49 -47 -46 -44 -41 -39 -36
 -49 -47 -46 -44 -41 -39 -36 -33
 -47 -46 -44 -41 -39 -36 -33 -30
 -46 -44 -41 -39 -36 -33 -30 -29
 -44 -41 -39 -36 -33 -30 -29 -26
 -41 -39 -36 -33 -30 -29 -26 -21
 -39 -36 -33 -30 -29 -26 -21 -18
 -36 -33 -30 -29 -26 -21 -18 -16
 -33 -30 -29 -26 -21 -18 -16 -13
 -30 -29 -26 -21 -18 -16 -13 -12
 -29 -26 -21 -18 -16 -13 -12 -7
 -26 -21 -18 -16 -13 -12 -7 -4
 -21 -18 -16 -13 -12 -7 -4 1
 -18 -16 -13 -12 -7 -4 1 4
 -16 -13 -12 -7 -4 1 4 7
 -13 -12 -7 -4 1 4 7 8
 -12 -7 -4 1 4 7 8 11
 -7 -4 1 4 7 8 11 14
 -4 1 4 7 8 11 14 17
 1 4 7 8 11 14 17 19
 4 7 8 11 14 17 19 20
 7 8 11 14 17 19 20 22
 8 11 14 17 19 20 22 23
 11 14 17 19 20 22 23 24
 14 17 19 20 22 23 24 25
 17 19 20 22 23 24 25 24
 19 20 22 23 24 25 24 24
 -32 -34 -35 -38 -40 -44 -46 -48
 -34 -35 -38 -40 -44 -46 -48 -49
 -35 -38 -40 -44 -46 -48 -49 -50
 -38 -40 -44 -46 -48 -49 -50 -51
 -40 -44 -46 -48 -49 -50 -51 -52
 -44 -46 -48 -49 -50 -51 -52 -53
 -46 -48 -49 -50 -51 -52 -53 -54
 -48 -49 -50 -51 -52 -53 -54 -55
 -49 -50 -51 -52 -53 -54 -55 -55
 -50 -51 -52 -53 -54 -55 -55 -55
 -51 -52 -53 -54 -55 -55 -55 -54
 -52 -53 -54 -55 -55 -55 -54 -54
 -53 -54 -55 -55 -55 -54 -54 -53
 -54 -55 -55 -55 -54 -54 -53 -51
 -55 -55 -55 -54 -54 -53 -51 -49
 -55 -55 -54 -54 -53 -51 -49 -48
 -55 -54 -54 -53 -51 -49 -48 -46
 -54 -54 -53 -51 -49 -48 -46 -45
 -54 -53 -51 -49 -48 -46 -45 -42
 -53 -51 -49 -48 -46 -45 -42 -40
 -51 -49 -48 -46 -45 -42 -40 -37
 -49 -48 -46 -45 -42 -40 -37 -34
 -48 -46 -45 -42 -40 -37 -34 -32
 -46 -45 -42 -40 -37 -34 -32 -28
 -45 -42 -40 -37 -34 -32 -28 -27
 -42 -40 -37 -34 -32 -28 -27 -23
 -40 -37 -34 -32 -28 -27 -23 -16
 -37 -34 -32 -28 -27 -23 -16 -12
 -34 -32 -28 -27 -23 -16 -12 -11
 -32 -28 -27 -23 -16 -12 -11 -5
 -28 -27 -23 -16 -12 -11 -5 -2
 -27 -23 -16 -12 -11 -5 -2 2
 -23 -16 -12 -11 -5 -2 2 4
 -16 -12 -11 -5 -2 2 4 7
 -12 -11 -5 -2 2 4 7 9
 -11 -5 -2 2 4 7 9 13
 -5 -2 2 4 7 9 13 16
 -2 2 4 7 9 13 16 19
 2 4 7 9 13 16 19 23
 4 7 9 13 16 19 23 26
 7 9 13 16 19 23 26 28
 9 13 16 19 23 26 28 29
 13 16 19 23 26 28 29 32
 16 19 23 26 28 29 32 33
 19 23 26 28 29 32 33 33
 23 26 28 29 32 33 33 32
 26 28 29 32 33 33 32 31
 28 29 32 33 33 32 31 30
 29 32 33 33 32 31 30 28
 32 33 33 32 31 30 28 26
 -34 -37 -39 -40 -43 -44 -46 -48
 -37 -39 -40 -43 -44 -46 -48 -49
 -39 -40 -43 -44 -46 -48 -49 -50
 -40 -43 -44 -46 -48 -49 -50 -52
 -43 -44 -46 -48 -49 -50 -52 -52
 -44 -46 -48 -49 -50 -52 -52 -54
 -46 -48 -49 -50 -52 -52 -54 -54
 -48 -49 -50 -52 -52 -54 -54 -55
 -49 -50 -52 -52 -54 -54 -55 -55
 -50 -52 -52 -54 -54 -55 -55 -55
 -52 -52 -54 -54 -55 -55 -55 -54
 -52 -54 -54 -55 -55 -55 -54 -53
 -54 -54 -55 -55 -55 -54 -53 -52
 -54 -55 -55 -55 -54 -53 -52 -52
 -55 -55 -55 -54 -53 -52 -52 -50
 -55 -55 -54 -53 -52 -52 -50 -49
 -55 -54 -53 -52 -52 -50 -49 -47
 -54 -53 -52 -52 -50 -49 -47 -45
 -53 -52 -52 -50 -49 -47 -45 -44
 -52 -52 -50 -49 -47 -45 -44 -41
 -52 -50 -49 -47 -45 -44 -41 -39
 -50 -49 -47 -45 -44 -41 -39 -34
 -49 -47 -45 -44 -41 -39 -34 -33
 -47 -45 -44 -41 -39 -34 -33 -30
 -45 -44 -41 -39 -34 -33 -30 -28
 -44 -41 -39 -34 -33 -30 -28 -25
 -41 -39 -34 -33 -30 -28 -25 -22
 -39 -34 -33 -30 -28 -25 -22 -20
 -34 -33 -30 -28 -25 -22 -20 -15
 -33 -30 -28 -25 -22 -20 -15 -11
 -30 -28 -25 -22 -20 -15 -11 -8
 -28 -25 -22 -20 -15 -11 -8 -4
 -25 -22 -20 -15 -11 -8 -4 3
 -22 -20 -15 -11 -8 -4 3 7
 -20 -15 -11 -8 -4 3 7 9
 -15 -11 -8 -4 3 7 9 12
 -11 -8 -4 3 7 9 12 14
 -8 -4 3 7 9 12 14 17
 -4 3 7 9 12 14 17 21
 3 7 9 12 14 17 21 24
 7 9 12 14 17 21 24 26
 9 12 14 17 21 24 26 27
 12 14 17 21 24 26 27 30
 14 17 21 24 26 27 30 30
 17 21 24 26 27 30 30 32
 21 24 26 27 30 30 32 32
 24 26 27 30 30 32 32 31
 26 27 30 30 32 32 31 30
 27 30 30 32 32 31 30 29
 30 30 32 32 31 30 29 27
 -33 -35 -38 -39 -42 -44 -47 -48
 -35 -38 -39 -42 -44 -47 -48 -50
 -38 -39 -42 -44 -47 -48 -50 -51
 -39 -42 -44 -47 -48 -50 -51 -51
 -42 -44 -47 -48 -50 -51 -51 -53
 -44 -47 -48 -50 -51 -51 -53 -54
 -47 -48 -50 -51 -51 -53 -54 -55
 -48 -50 -51 -51 -53 -54 -55 -55
 -50 -51 -51 -53 -54 -55 -55 -56
 -51 -51 -53 -54 -55 -55 -56 -56
 -51 -53 -54 -55 -55 -56 -56 -56
 -53 -54 -55 -55 -56 -56 -56 -55
 -54 -55 -55 -56 -56 -56 -55 -54
 -55 -55 -56 -56 -56 -55 -54 -53
 -55 -56 -56 -56 -55 -54 -53 -52
 -56 -56 -56 -55 -54 -53 -52 -51
 -56 -56 -55 -54 -53 -52 -51 -50
 -56 -55 -54 -53 -52 -51 -50 -49
 -55 -54 -53 -52 -51 -50 -49 -47
 -54 -53 -52 -51 -50 -49 -47 -44
 -53 -52 -51 -50 -49 -47 -44 -42
 -52 -51 -50 -49 -47 -44 -42 -39
 -51 -50 -49 -47 -44 -42 -39 -38
 -50 -49 -47 -44 -42 -39 -38 -34
 -49 -47 -44 -42 -39 -38 -34 -31
 -47 -44 -42 -39 -38 -34 -31 -29
 -44 -42 -39 -38 -34 -31 -29 -24
 -42 -39 -38 -34 -31 -29 -24 -20
 -39 -38 -34 -31 -29 -24 -20 -16
 -38 -34 -31 -29 -24 -20 -16 -15
 -34 -31 -29 -24 -20 -16 -15 -11
 -31 -29 -24 -20 -16 -15 -11 -9
 -29 -24 -20 -16 -15 -11 -9 -6
 -24 -20 -16 -15 -11 -9 -6 -2
 -20 -16 -15 -11 -9 -6 -2 1
 -16 -15 -11 -9 -6 -2 1 5
 -15 -11 -9 -6 -2 1 5 7
 -11 -9 -6 -2 1 5 7 11
 -9 -6 -2 1 5 7 11 14
 -6 -2 1 5 7 11 14 18
 -2 1 5 7 11 14 18 20
 1 5 7 11 14 18 20 23
 5 7 11 14 18 20 23 26
 7 11 14 18 20 23 26 27
 11 14 18 20 23 26 27 30
 14 18 20 23 26 27 30 31
 18 20 23 26 27 30 31 32
 20 23 26 27 30 31 32 32
 23 26 27 30 31 32 32 32
 26 27 30 31 32 32 32 31
 27 30 31 32 32 32 31 30
 30 31 32 32 32 31 30 27
 -34 -36 -37 -39 -42 -45 -46 -48
 -36 -37 -39 -42 -45 -46 -48 -50
 -37 -39 -42 -45 -46 -48 -50 -51
 -39 -42 -45 -46 -48 -50 -51 -53
 -42 -45 -46 -48 -50 -51 -53 -54
 -45 -46 -48 -50 -51 -53 -54 -55
 -46 -48 -50 -51 -53 -54 -55 -56
 -48 -50 -51 -53 -54 -55 -56 -57
 -50 -51 -53 -54 -55 -56 -57 -58
 -51 -53 -54 -55 -56 -57 -58 -58
 -53 -54 -55 -56 -57 -58 -58 -58
 -54 -55 -56 -57 -58 -58 -58 -57
 -55 -56 -57 -58 -58 -58 -57 -56
 -56 -57 -58 -58 -58 -57 -56 -55
 -57 -58 -58 -58 -57 -56 -55 -54
 -58 -58 -58 -57 -56 -55 -54 -53
 -58 -58 -57 -56 -55 -54 -53 -52
 -58 -57 -56 -55 -54 -53 -52 -51
 -57 -56 -55 -54 -53 -52 -51 -49
 -56 -55 -54 -53 -52 -51 -49 -46
 -55 -54 -53 -52 -51 -49 -46 -45
 -54 -53 -52 -51 -49 -46 -45 -43
 -53 -52 -51 -49 -46 -45 -43 -40
 -52 -51 -49 -46 -45 -43 -40 -39
 -51 -49 -46 -45 -43 -40 -39 -34
 -49 -46 -45 -43 -40 -39 -34 -30
 -46 -45 -43 -40 -39 -34 -30 -28
 -45 -43 -40 -39 -34 -30 -28 -25
 -43 -40 -39 -34 -30 -28 -25 -21
 -40 -39 -34 -30 -28 -25 -21 -18
 -39 -34 -30 -28 -25 -21 -18 -12
 -34 -30 -28 -25 -21 -18 -12 -11
 -30 -28 -25 -21 -18 -12 -11 -7
 -28 -25 -21 -18 -12 -11 -7 -5
 -25 -21 -18 -12 -11 -7 -5 -1
 -21 -18 -12 -11 -7 -5 -1 2
 -18 -12 -11 -7 -5 -1 2 6
 -12 -11 -7 -5 -1 2 6 10
 -11 -7 -5 -1 2 6 10 13
 -7 -5 -1 2 6 10 13 17
 -5 -1 2 6 10 13 17 19
 -1 2 6 10 13 17 19 22
 2 6 10 13 17 19 22 25
 6 10 13 17 19 22 25 27
 10 13 17 19 22 25 27 28
 13 17 19 22 25 27 28 29
 17 19 22 25 27 28 29 30
 19 22 25 27 28 29 30 30
 22 25 27 28 29 30 30 30
 25 27 28 29 30 30 30 29
 -34 -36 -37 -39 -40 -43 -46 -48
 -36 -37 -39 -40 -43 -46 -48 -50
 -37 -39 -40 -43 -46 -48 -50 -52
 -39 -40 -43 -46 -48 -50 -52 -53
 -40 -43 -46 -48 -50 -52 -53 -53
 -43 -46 -48 -50 -52 -53 -53 -55
 -46 -48 -50 -52 -53 -53 -55 -56
 -48 -50 -52 -53 -53 -55 -56 -57
 -50 -52 -53 -53 -55 -56 -57 -57
 -52 -53 -53 -55 -56 -57 -57 -57
 -53 -53 -55 -56 -57 -57 -57 -57
 -53 -55 -56 -57 -57 -57 -57 -57
 -55 -56 -57 -57 -57 -57 -57 -57
 -56 -57 -57 -57 -57 -57 -57 -56
 -57 -57 -57 -57 -57 -57 -56 -54
 -57 -57 -57 -57 -57 -56 -54 -53
 -57 -57 -57 -57 -56 -54 -53 -52
 -57 -57 -57 -56 -54 -53 -52 -50
 -57 -57 -56 -54 -53 -52 -50 -48
 -57 -56 -54 -53 -52 -50 -48 -46
 -56 -54 -53 -52 -50 -48 -46 -43
 -54 -53 -52 -50 -48 -46 -43 -41
 -53 -52 -50 -48 -46 -43 -41 -39
 -52 -50 -48 -46 -43 -41 -39 -36
 -50 -48 -46 -43 -41 -39 -36 -35
 -48 -46 -43 -41 -39 -36 -35 -31
 -46 -43 -41 -39 -36 -35 -31 -28
 -43 -41 -39 -36 -35 -31 -28 -22
 -41 -39 -36 -35 -31 -28 -22 -19
 -39 -36 -35 -31 -28 -22 -19 -17
 -36 -35 -31 -28 -22 -19 -17 -13
 -35 -31 -28 -22 -19 -17 -13 -11
 -31 -28 -22 -19 -17 -13 -11 -8
 -28 -22 -19 -17 -13 -11 -8 -4
 -22 -19 -17 -13 -11 -8 -4 -1
 -19 -17 -13 -11 -8 -4 -1 3
 -17 -13 -11 -8 -4 -1 3 5
 -13 -11 -8 -4 -1 3 5 9
 -11 -8 -4 -1 3 5 9 11
 -8 -4 -1 3 5 9 11 15
 -4 -1 3 5 9 11 15 18
 -1 3 5 9 11 15 18 22
 3 5 9 11 15 18 22 25
 5 9 11 15 18 22 25 26
 9 11 15 18 22 25 26 30
 11 15 18 22 25 26 30 31
 15 18 22 25 26 30 31 32
 18 22 25 26 30 31 32 32
 22 25 26 30 31 32 32 32
 25 26 30 31 32 32 32 31
 26 30 31 32 32 32 31 30
 30 31 32 32 32 31 30 27
 -35 -37 -39 -40 -43 -44 -47 -49
 -37 -39 -40 -43 -44 -47 -49 -51
 -39 -40 -43 -44 -47 -49 -51 -52
 -40 -43 -44 -47 -49 -51 -52 -53
 -43 -44 -47 -49 -51 -52 -53 -55
 -44 -47 -49 -51 -52 -53 -55 -56
 -47 -49 -51 -52 -53 -55 -56 -57
 -49 -51 -52 -53 -55 -56 -57 -57
 -51 -52 -53 -55 -56 -57 -57 -57
 -52 -53 -55 -56 -57 -57 -57 -57
 -53 -55 -56 -57 -57 -57 -57 -57
 -55 -56 -57 -57 -57 -57 -57 -56
 -56 -57 -57 -57 -57 -57 -56 -54
 -57 -57 -57 -57 -57 -56 -54 -53
 -57 -57 -57 -57 -56 -54 -53 -51
 -57 -57 -57 -56 -54 -53 -51 -50
 -57 -57 -56 -54 -53 -51 -50 -48
 -57 -56 -54 -53 -51 -50 -48 -45
 -56 -54 -53 -51 -50 -48 -45 -44
 -54 -53 -51 -50 -48 -45 -44 -40
 -53 -51 -50 -48 -45 -44 -40 -37
 -51 -50 -48 -45 -44 -40 -37 -34
 -50 -48 -45 -44 -40 -37 -34 -33
 -48 -45 -44 -40 -37 -34 -33 -29
 -45 -44 -40 -37 -34 -33 -29 -27
 -44 -40 -37 -34 -33 -29 -27 -23
 -40 -37 -34 -33 -29 -27 -23 -20
 -37 -34 -33 -29 -27 -23 -20 -18
 -34 -33 -29 -27 -23 -20 -18 -14
 -33 -29 -27 -23 -20 -18 -14 -11
 -29 -27 -23 -20 -18 -14 -11 -9
 -27 -23 -20 -18 -14 -11 -9 -5
 -23 -20 -18 -14 -11 -9 -5 -1
 -20 -18 -14 -11 -9 -5 -1 4
 -18 -14 -11 -9 -5 -1 4 6
 -14 -11 -9 -5 -1 4 6 10
 -11 -9 -5 -1 4 6 10 12
 -9 -5 -1 4 6 10 12 16
 -5 -1 4 6 10 12 16 20
 -1 4 6 10 12 16 20 21
 4 6 10 12 16 20 21 27
 6 10 12 16 20 21 27 30
 10 12 16 20 21 27 30 32
 12 16 20 21 27 30 32 34
 16 20 21 27 30 32 34 35
 20 21 27 30 32 34 35 36
 21 27 30 32 34 35 36 35
 27 30 32 34 35 36 35 34
 30 32 34 35 36 35 34 32
 32 34 35 36 35 34 32 31
 34 35 36 35 34 32 31 29
 35 36 35 34 32 31 29 27
 -32 -33 -34 -37 -39 -40 -44 -46
 -33 -34 -37 -39 -40 -44 -46 -48
 -34 -37 -39 -40 -44 -46 -48 -49
 -37 -39 -40 -44 -46 -48 -49 -51
 -39 -40 -44 -46 -48 -49 -51 -52
 -40 -44 -46 -48 -49 -51 -52 -54
 -44 -46 -48 -49 -51 -52 -54 -55
 -46 -48 -49 -51 -52 -54 -55 -56
 -48 -49 -51 -52 -54 -55 -56 -56
 -49 -51 -52 -54 -55 -56 -56 -55
 -51 -52 -54 -55 -56 -56 -55 -54
 -52 -54 -55 -56 -56 -55 -54 -54
 -54 -55 -56 -56 -55 -54 -54 -53
 -55 -56 -56 -55 -54 -54 -53 -51
 -56 -56 -55 -54 -54 -53 -51 -50
 -56 -55 -54 -54 -53 -51 -50 -48
 -55 -54 -54 -53 -51 -50 -48 -47
 -54 -54 -53 -51 -50 -48 -47 -44
 -54 -53 -51 -50 -48 -47 -44 -43
 -53 -51 -50 -48 -47 -44 -43 -40
 -51 -50 -48 -47 -44 -43 -40 -37
 -50 -48 -47 -44 -43 -40 -37 -36
 -48 -47 -44 -43 -40 -37 -36 -33
 -47 -44 -43 -40 -37 -36 -33 -29
 -44 -43 -40 -37 -36 -33 -29 -26
 -43 -40 -37 -36 -33 -29 -26 -24
 -40 -37 -36 -33 -29 -26 -24 -20
 -37 -36 -33 -29 -26 -24 -20 -17
 -36 -33 -29 -26 -24 -20 -17 -15
 -33 -29 -26 -24 -20 -17 -15 -7
 -29 -26 -24 -20 -17 -15 -7 -4
 -26 -24 -20 -17 -15 -7 -4 0
 -24 -20 -17 -15 -7 -4 0 2
 -20 -17 -15 -7 -4 0 2 6
 -17 -15 -7 -4 0 2 6 10
 -15 -7 -4 0 2 6 10 16
 -7 -4 0 2 6 10 16 18
 -4 0 2 6 10 16 18 21
 0 2 6 10 16 18 21 23
 2 6 10 16 18 21 23 27
 6 10 16 18 21 23 27 30
 10 16 18 21 23 27 30 31
 16 18 21 23 27 30 31 33
 18 21 23 27 30 31 33 34
 21 23 27 30 31 33 34 34
 23 27 30 31 33 34 34 34
 27 30 31 33 34 34 34 30
 30 31 33 34 34 34 30 28
 -33 -35 -38 -39 -43 -46 -48 -49
 -35 -38 -39 -43 -46 -48 -49 -51
 -38 -39 -43 -46 -48 -49 -51 -52
 -39 -43 -46 -48 -49 -51 -52 -53
 -43 -46 -48 -49 -51 -52 -53 -54
 -46 -48 -49 -51 -52 -53 -54 -55
 -48 -49 -51 -52 -53 -54 -55 -56
 -49 -51 -52 -53 -54 -55 -56 -56
 -51 -52 -53 -54 -55 -56 -56 -56
 -52 -53 -54 -55 -56 -56 -56 -56
 -53 -54 -55 -56 -56 -56 -56 -55
 -54 -55 -56 -56 -56 -56 -55 -54
 -55 -56 -56 -56 -56 -55 -54 -53
 -56 -56 -56 -56 -55 -54 -53 -51
 -56 -56 -56 -55 -54 -53 -51 -50
 -56 -56 -55 -54 -53 -51 -50 -48
 -56 -55 -54 -53 -51 -50 -48 -45
 -55 -54 -53 -51 -50 -48 -45 -43
 -54 -53 -51 -50 -48 -45 -43 -40
 -53 -51 -50 -48 -45 -43 -40 -37
 -51 -50 -48 -45 -43 -40 -37 -36
 -50 -48 -45 -43 -40 -37 -36 -33
 -48 -45 -43 -40 -37 -36 -33 -30
 -45 -43 -40 -37 -36 -33 -30 -28
 -43 -40 -37 -36 -33 -30 -28 -25
 -40 -37 -36 -33 -30 -28 -25 -21
 -37 -36 -33 -30 -28 -25 -21 -18
 -36 -33 -30 -28 -25 -21 -18 -14
 -33 -30 -28 -25 -21 -18 -14 -12
 -30 -28 -25 -21 -18 -14 -12 -9
 -28 -25 -21 -18 -14 -12 -9 -7
 -25 -21 -18 -14 -12 -9 -7 -3
 -21 -18 -14 -12 -9 -7 -3 1
 -18 -14 -12 -9 -7 -3 1 5
 -14 -12 -9 -7 -3 1 5 9
 -12 -9 -7 -3 1 5 9 11
 -9 -7 -3 1 5 9 11 15
 -7 -3 1 5 9 11 15 17
 -3 1 5 9 11 15 17 21
 1 5 9 11 15 17 21 24
 5 9 11 15 17 21 24 27
 9 11 15 17 21 24 27 30
 11 15 17 21 24 27 30 31
 15 17 21 24 27 30 31 33
 17 21 24 27 30 31 33 33
 21 24 27 30 31 33 33 34
 24 27 30 31 33 33 34 34
 27 30 31 33 33 34 34 32
 30 31 33 33 34 34 32 31
 31 33 33 34 34 32 31 29
 -35 -37 -40 -43 -46 -49 -52 -54
 -37 -40 -43 -46 -49 -52 -54 -55
 -40 -43 -46 -49 -52 -54 -55 -56
 -43 -46 -49 -52 -54 -55 -56 -57
 -46 -49 -52 -54 -55 -56 -57 -58
 -49 -52 -54 -55 -56 -57 -58 -58
 -52 -54 -55 -56 -57 -58 -58 -58
 -54 -55 -56 -57 -58 -58 -58 -58
 -55 -56 -57 -58 -58 -58 -58 -57
 -56 -57 -58 -58 -58 -58 -57 -57
 -57 -58 -58 -58 -58 -57 -57 -57
 -58 -58 -58 -58 -57 -57 -57 -54
 -58 -58 -58 -57 -57 -57 -54 -52
 -58 -58 -57 -57 -57 -54 -52 -50
 -58 -57 -57 -57 -54 -52 -50 -48
 -57 -57 -57 -54 -52 -50 -48 -45
 -57 -57 -54 -52 -50 -48 -45 -43
 -57 -54 -52 -50 -48 -45 -43 -40
 -54 -52 -50 -48 -45 -43 -40 -35
 -52 -50 -48 -45 -43 -40 -35 -31
 -50 -48 -45 -43 -40 -35 -31 -27
 -48 -45 -43 -40 -35 -31 -27 -26
 -45 -43 -40 -35 -31 -27 -26 -22
 -43 -40 -35 -31 -27 -26 -22 -18
 -40 -35 -31 -27 -26 -22 -18 -16
 -35 -31 -27 -26 -22 -18 -16 -10
 -31 -27 -26 -22 -18 -16 -10 -4
 -27 -26 -22 -18 -16 -10 -4 -2
 -26 -22 -18 -16 -10 -4 -2 2
 -22 -18 -16 -10 -4 -2 2 6
 -18 -16 -10 -4 -2 2 6 8
 -16 -10 -4 -2 2 6 8 13
 -10 -4 -2 2 6 8 13 17
 -4 -2 2 6 8 13 17 21
 -2 2 6 8 13 17 21 23
 2 6 8 13 17 21 23 26
 6 8 13 17 21 23 26 29
 8 13 17 21 23 26 29 30
 13 17 21 23 26 29 30 32
 17 21 23 26 29 30 32 34
 21 23 26 29 30 32 34 33
 23 26 29 30 32 34 33 32
 26 29 30 32 34 33 32 31
 29 30 32 34 33 32 31 28
 -34 -35 -38 -40 -43 -46 -47 -50
 -35 -38 -40 -43 -46 -47 -50 -51
 -38 -40 -43 -46 -47 -50 -51 -53
 -40 -43 -46 -47 -50 -51 -53 -55
 -43 -46 -47 -50 -51 -53 -55 -56
 -46 -47 -50 -51 -53 -55 -56 -57
 -47 -50 -51 -53 -55 -56 -57 -58
 -50 -51 -53 -55 -56 -57 -58 -58
 -51 -53 -55 -56 -57 -58 -58 -57
 -53 -55 -56 -57 -58 -58 -57 -56
 -55 -56 -57 -58 -58 -57 -56 -55
 -56 -57 -58 -58 -57 -56 -55 -54
 -57 -58 -58 -57 -56 -55 -54 -53
 -58 -58 -57 -56 -55 -54 -53 -51
 -58 -57 -56 -55 -54 -53 -51 -50
 -57 -56 -55 -54 -53 -51 -50 -46
 -56 -55 -54 -53 -51 -50 -46 -45
 -55 -54 -53 -51 -50 -46 -45 -42
 -54 -53 -51 -50 -46 -45 -42 -41
 -53 -51 -50 -46 -45 -42 -41 -38
 -51 -50 -46 -45 -42 -41 -38 -34
 -50 -46 -45 -42 -41 -38 -34 -31
 -46 -45 -42 -41 -38 -34 -31 -27
 -45 -42 -41 -38 -34 -31 -27 -25
 -42 -41 -38 -34 -31 -27 -25 -22
 -41 -38 -34 -31 -27 -25 -22 -18
 -38 -34 -31 -27 -25 -22 -18 -16
 -34 -31 -27 -25 -22 -18 -16 -12
 -31 -27 -25 -22 -18 -16 -12 -8
 -27 -25 -22 -18 -16 -12 -8 -4
 -25 -22 -18 -16 -12 -8 -4 -2
 -22 -18 -16 -12 -8 -4 -2 2
 -18 -16 -12 -8 -4 -2 2 6
 -16 -12 -8 -4 -2 2 6 8
 -12 -8 -4 -2 2 6 8 15
 -8 -4 -2 2 6 8 15 17
 -4 -2 2 6 8 15 17 21
 -2 2 6 8 15 17 21 22
 2 6 8 15 17 21 22 26
 6 8 15 17 21 22 26 29
 8 15 17 21 22 26 29 30
 15 17 21 22 26 29 30 32
 17 21 22 26 29 30 32 34
 21 22 26 29 30 32 34 34
 22 26 29 30 32 34 34 34
 26 29 30 32 34 34 34 33
 29 30 32 34 34 34 33 31
 30 32 34 34 34 33 31 30
 32 34 34 34 33 31 30 28
 -33 -36 -37 -41 -42 -45 -47 -50
 -36 -37 -41 -42 -45 -47 -50 -52
 -37 -41 -42 -45 -47 -50 -52 -53
 -41 -42 -45 -47 -50 -52 -53 -54
 -42 -45 -47 -50 -52 -53 -54 -55
 -45 -47 -50 -52 -53 -54 -55 -56
 -47 -50 -52 -53 -54 -55 -56 -56
 -50 -52 -53 -54 -55 -56 -56 -56
 -52 -53 -54 -55 -56 -56 -56 -56
 -53 -54 -55 -56 -56 -56 -56 -55
 -54 -55 -56 -56 -56 -56 -55 -54
 -55 -56 -56 -56 -56 -55 -54 -53
 -56 -56 -56 -56 -55 -54 -53 -51
 -56 -56 -56 -55 -54 -53 -51 -50
 -56 -56 -55 -54 -53 -51 -50 -48
 -56 -55 -54 -53 -51 -50 -48 -46
 -55 -54 -53 -51 -50 -48 -46 -45
 -54 -53 -51 -50 -48 -46 -45 -43
 -53 -51 -50 -48 -46 -45 -43 -38
 -51 -50 -48 -46 -45 -43 -38 -35
 -50 -48 -46 -45 -43 -38 -35 -33
 -48 -46 -45 -43 -38 -35 -33 -30
 -46 -45 -43 -38 -35 -33 -30 -28
 -45 -43 -38 -35 -33 -30 -28 -25
 -43 -38 -35 -33 -30 -28 -25 -19
 -38 -35 -33 -30 -28 -25 -19 -17
 -35 -33 -30 -28 -25 -19 -17 -13
 -33 -30 -28 -25 -19 -17 -13 -11
 -30 -28 -25 -19 -17 -13 -11 -6
 -28 -25 -19 -17 -13 -11 -6 -4
 -25 -19 -17 -13 -11 -6 -4 2
 -19 -17 -13 -11 -6 -4 2 6
 -17 -13 -11 -6 -4 2 6 11
 -13 -11 -6 -4 2 6 11 13
 -11 -6 -4 2 6 11 13 17
 -6 -4 2 6 11 13 17 21
 -4 2 6 11 13 17 21 24
 2 6 11 13 17 21 24 28
 6 11 13 17 21 24 28 29
 11 13 17 21 24 28 29 32
 13 17 21 24 28 29 32 33
 17 21 24 28 29 32 33 35
 21 24 28 29 32 33 35 35
 24 28 29 32 33 35 35 34
 28 29 32 33 35 35 34 33
 29 32 33 35 35 34 33 31
 32 33 35 35 34 33 31 30
 -30 -31 -33 -35 -36 -40 -42 -45
 -31 -33 -35 -36 -40 -42 -45 -48
 -33 -35 -36 -40 -42 -45 -48 -49
 -35 -36 -40 -42 -45 -48 -49 -51
 -36 -40 -42 -45 -48 -49 -51 -52
 -40 -42 -45 -48 -49 -51 -52 -53
 -42 -45 -48 -49 -51 -52 -53 -54
 -45 -48 -49 -51 -52 -53 -54 -55
 -48 -49 -51 -52 -53 -54 -55 -56
 -49 -51 -52 -53 -54 -55 -56 -56
 -51 -52 -53 -54 -55 -56 -56 -56
 -52 -53 -54 -55 -56 -56 -56 -56
 -53 -54 -55 -56 -56 -56 -56 -55
 -54 -55 -56 -56 -56 -56 -55 -53
 -55 -56 -56 -56 -56 -55 -53 -53
 -56 -56 -56 -56 -55 -53 -53 -51
 -56 -56 -56 -55 -53 -53 -51 -50
 -56 -56 -55 -53 -53 -51 -50 -48
 -56 -55 -53 -53 -51 -50 -48 -46
 -55 -53 -53 -51 -50 -48 -46 -43
 -53 -53 -51 -50 -48 -46 -43 -41
 -53 -51 -50 -48 -46 -43 -41 -39
 -51 -50 -48 -46 -43 -41 -39 -36
 -50 -48 -46 -43 -41 -39 -36 -34
 -48 -46 -43 -41 -39 -36 -34 -28
 -46 -43 -41 -39 -36 -34 -28 -26
 -43 -41 -39 -36 -34 -28 -26 -22
 -41 -39 -36 -34 -28 -26 -22 -21
 -39 -36 -34 -28 -26 -22 -21 -17
 -36 -34 -28 -26 -22 -21 -17 -13
 -34 -28 -26 -22 -21 -17 -13 -11
 -28 -26 -22 -21 -17 -13 -11 -7
 -26 -22 -21 -17 -13 -11 -7 -5
 -22 -21 -17 -13 -11 -7 -5 1
 -21 -17 -13 -11 -7 -5 1 3
 -17 -13 -11 -7 -5 1 3 7
 -13 -11 -7 -5 1 3 7 11
 -11 -7 -5 1 3 7 11 13
 -7 -5 1 3 7 11 13 17
 -5 1 3 7 11 13 17 21
 1 3 7 11 13 17 21 25
 3 7 11 13 17 21 25 26
 7 11 13 17 21 25 26 29
 11 13 17 21 25 26 29 31
 13 17 21 25 26 29 31 32
 17 21 25 26 29 31 32 33
 21 25 26 29 31 32 33 34
 25 26 29 31 32 33 34 33
 26 29 31 32 33 34 33 32
 29 31 32 33 34 33 32 31
 31 32 33 34 33 32 31 26
 -31 -33 -36 -37 -40 -41 -45 -47
 -33 -36 -37 -40 -41 -45 -47 -49
 -36 -37 -40 -41 -45 -47 -49 -51
 -37 -40 -41 -45 -47 -49 -51 -52
 -40 -41 -45 -47 -49 -51 -52 -53
 -41 -45 -47 -49 -51 -52 -53 -53
 -45 -47 -49 -51 -52 -53 -53 -54
 -47 -49 -51 -52 -53 -53 -54 -55
 -49 -51 -52 -53 -53 -54 -55 -55
 -51 -52 -53 -53 -54 -55 -55 -55
 -52 -53 -53 -54 -55 -55 -55 -55
 -53 -53 -54 -55 -55 -55 -55 -54
 -53 -54 -55 -55 -55 -55 -54 -53
 -54 -55 -55 -55 -55 -54 -53 -52
 -55 -55 -55 -55 -54 -53 -52 -50
 -55 -55 -55 -54 -53 -52 -50 -49
 -55 -55 -54 -53 -52 -50 -49 -47
 -55 -54 -53 -52 -50 -49 -47 -45
 -54 -53 -52 -50 -49 -47 -45 -44
 -53 -52 -50 -49 -47 -45 -44 -41
 -52 -50 -49 -47 -45 -44 -41 -36
 -50 -49 -47 -45 -44 -41 -36 -33
 -49 -47 -45 -44 -41 -36 -33 -31
 -47 -45 -44 -41 -36 -33 -31 -28
 -45 -44 -41 -36 -33 -31 -28 -26
 -44 -41 -36 -33 -31 -28 -26 -22
 -41 -36 -33 -31 -28 -26 -22 -18
 -36 -33 -31 -28 -26 -22 -18 -14
 -33 -31 -28 -26 -22 -18 -14 -10
 -31 -28 -26 -22 -18 -14 -10 -8
 -28 -26 -22 -18 -14 -10 -8 -4
 -26 -22 -18 -14 -10 -8 -4 -2
 -22 -18 -14 -10 -8 -4 -2 2
 -18 -14 -10 -8 -4 -2 2 6
 -14 -10 -8 -4 -2 2 6 9
 -10 -8 -4 -2 2 6 9 13
 -8 -4 -2 2 6 9 13 15
 -4 -2 2 6 9 13 15 19
 -2 2 6 9 13 15 19 23
 2 6 9 13 15 19 23 25
 6 9 13 15 19 23 25 29
 9 13 15 19 23 25 29 30
 13 15 19 23 25 29 30 32
 15 19 23 25 29 30 32 32
 19 23 25 29 30 32 32 33
 23 25 29 30 32 32 33 33
 25 29 30 32 32 33 33 33
 29 30 32 32 33 33 33 30
 30 32 32 33 33 33 30 29
 -30 -32 -33 -36 -39 -40 -45 -47
 -32 -33 -36 -39 -40 -45 -47 -49
 -33 -36 -39 -40 -45 -47 -49 -50
 -36 -39 -40 -45 -47 -49 -50 -51
 -39 -40 -45 -47 -49 -50 -51 -52
 -40 -45 -47 -49 -50 -51 -52 -53
 -45 -47 -49 -50 -51 -52 -53 -54
 -47 -49 -50 -51 -52 -53 -54 -54
 -49 -50 -51 -52 -53 -54 -54 -54
 -50 -51 -52 -53 -54 -54 -54 -53
 -51 -52 -53 -54 -54 -54 -53 -52
 -52 -53 -54 -54 -54 -53 -52 -51
 -53 -54 -54 -54 -53 -52 -51 -49
 -54 -54 -54 -53 -52 -51 -49 -48
 -54 -54 -53 -52 -51 -49 -48 -46
 -54 -53 -52 -51 -49 -48 -46 -44
 -53 -52 -51 -49 -48 -46 -44 -42
 -52 -51 -49 -48 -46 -44 -42 -39
 -51 -49 -48 -46 -44 -42 -39 -38
 -49 -48 -46 -44 -42 -39 -38 -35
 -48 -46 -44 -42 -39 -38 -35 -31
 -46 -44 -42 -39 -38 -35 -31 -28
 -44 -42 -39 -38 -35 -31 -28 -26
 -42 -39 -38 -35 -31 -28 -26 -22
 -39 -38 -35 -31 -28 -26 -22 -19
 -38 -35 -31 -28 -26 -22 -19 -17
 -35 -31 -28 -26 -22 -19 -17 -13
 -31 -28 -26 -22 -19 -17 -13 -11
 -28 -26 -22 -19 -17 -13 -11 -7
 -26 -22 -19 -17 -13 -11 -7 -3
 -22 -19 -17 -13 -11 -7 -3 0
 -19 -17 -13 -11 -7 -3 0 4
 -17 -13 -11 -7 -3 0 4 8
 -13 -11 -7 -3 0 4 8 12
 -11 -7 -3 0 4 8 12 16
 -7 -3 0 4 8 12 16 18
 -3 0 4 8 12 16 18 22
 0 4 8 12 16 18 22 24
 4 8 12 16 18 22 24 28
 8 12 16 18 22 24 28 31
 12 16 18 22 24 28 31 32
 16 18 22 24 28 31 32 34
 18 22 24 28 31 32 34 35
 22 24 28 31 32 34 35 37
 24 28 31 32 34 35 37 37
 28 31 32 34 35 37 37 37
 31 32 34 35 37 37 37 36
 32 34 35 37 37 37 36 33
 -29 -31 -32 -35 -37 -42 -45 -47
 -31 -32 -35 -37 -42 -45 -47 -48
 -32 -35 -37 -42 -45 -47 -48 -50
 -35 -37 -42 -45 -47 -48 -50 -51
 -37 -42 -45 -47 -48 -50 -51 -53
 -42 -45 -47 -48 -50 -51 -53 -53
 -45 -47 -48 -50 -51 -53 -53 -54
 -47 -48 -50 -51 -53 -53 -54 -54
 -48 -50 -51 -53 -53 -54 -54 -54
 -50 -51 -53 -53 -54 -54 -54 -53
 -51 -53 -53 -54 -54 -54 -53 -52
 -53 -53 -54 -54 -54 -53 -52 -51
 -53 -54 -54 -54 -53 -52 -51 -50
 -54 -54 -54 -53 -52 -51 -50 -49
 -54 -54 -53 -52 -51 -50 -49 -47
 -54 -53 -52 -51 -50 -49 -47 -46
 -53 -52 -51 -50 -49 -47 -46 -44
 -52 -51 -50 -49 -47 -46 -44 -41
 -51 -50 -49 -47 -46 -44 -41 -37
 -50 -49 -47 -46 -44 -41 -37 -36
 -49 -47 -46 -44 -41 -37 -36 -32
 -47 -46 -44 -41 -37 -36 -32 -29
 -46 -44 -41 -37 -36 -32 -29 -26
 -44 -41 -37 -36 -32 -29 -26 -22
 -41 -37 -36 -32 -29 -26 -22 -18
 -37 -36 -32 -29 -26 -22 -18 -15
 -36 -32 -29 -26 -22 -18 -15 -13
 -32 -29 -26 -22 -18 -15 -13 -9
 -29 -26 -22 -18 -15 -13 -9 -7
 -26 -22 -18 -15 -13 -9 -7 -3
 -22 -18 -15 -13 -9 -7 -3 1
 -18 -15 -13 -9 -7 -3 1 5
 -15 -13 -9 -7 -3 1 5 9
 -13 -9 -7 -3 1 5 9 11
 -9 -7 -3 1 5 9 11 15
 -7 -3 1 5 9 11 15 19
 -3 1 5 9 11 15 19 23
 1 5 9 11 15 19 23 26
 5 9 11 15 19 23 26 29
 9 11 15 19 23 26 29 30
 11 15 19 23 26 29 30 32
 15 19 23 26 29 30 32 33
 19 23 26 29 30 32 33 35
 23 26 29 30 32 33 35 34
 26 29 30 32 33 35 34 32
 -29 -30 -32 -35 -35 -40 -42 -45
 -30 -32 -35 -35 -40 -42 -45 -46
 -32 -35 -35 -40 -42 -45 -46 -48
 -35 -35 -40 -42 -45 -46 -48 -51
 -35 -40 -42 -45 -46 -48 -51 -51
 -40 -42 -45 -46 -48 -51 -51 -52
 -42 -45 -46 -48 -51 -51 -52 -53
 -45 -46 -48 -51 -51 -52 -53 -53
 -46 -48 -51 -51 -52 -53 -53 -54
 -48 -51 -51 -52 -53 -53 -54 -53
 -51 -51 -52 -53 -53 -54 -53 -52
 -51 -52 -53 -53 -54 -53 -52 -52
 -52 -53 -53 -54 -53 -52 -52 -50
 -53 -53 -54 -53 -52 -52 -50 -50
 -53 -54 -53 -52 -52 -50 -50 -48
 -54 -53 -52 -52 -50 -50 -48 -46
 -53 -52 -52 -50 -50 -48 -46 -44
 -52 -52 -50 -50 -48 -46 -44 -41
 -52 -50 -50 -48 -46 -44 -41 -40
 -50 -50 -48 -46 -44 -41 -40 -37
 -50 -48 -46 -44 -41 -40 -37 -35
 -48 -46 -44 -41 -40 -37 -35 -32
 -46 -44 -41 -40 -37 -35 -32 -29
 -44 -41 -40 -37 -35 -32 -29 -27
 -41 -40 -37 -35 -32 -29 -27 -24
 -40 -37 -35 -32 -29 -27 -24 -22
 -37 -35 -32 -29 -27 -24 -22 -18
 -35 -32 -29 -27 -24 -22 -18 -15
 -32 -29 -27 -24 -22 -18 -15 -13
 -29 -27 -24 -22 -18 -15 -13 -9
 -27 -24 -22 -18 -15 -13 -9 -5
 -24 -22 -18 -15 -13 -9 -5 -1
 -22 -18 -15 -13 -9 -5 -1 0
 -18 -15 -13 -9 -5 -1 0 4
 -15 -13 -9 -5 -1 0 4 8
 -13 -9 -5 -1 0 4 8 12
 -9 -5 -1 0 4 8 12 16
 -5 -1 0 4 8 12 16 20
 -1 0 4 8 12 16 20 24
 0 4 8 12 16 20 24 25
 4 8 12 16 20 24 25 28
 8 12 16 20 24 25 28 30
 12 16 20 24 25 28 30 32
 16 20 24 25 28 30 32 33
 20 24 25 28 30 32 33 34
 24 25 28 30 32 33 34 34
 25 28 30 32 33 34 34 34
 28 30 32 33 34 34 34 33
 30 32 33 34 34 34 33 32
 -30 -31 -33 -35 -37 -38 -41 -44
 -31 -33 -35 -37 -38 -41 -44 -47
 -33 -35 -37 -38 -41 -44 -47 -49
 -35 -37 -38 -41 -44 -47 -49 -50
 -37 -38 -41 -44 -47 -49 -50 -51
 -38 -41 -44 -47 -49 -50 -51 -51
 -41 -44 -47 -49 -50 -51 -51 -52
 -44 -47 -49 -50 -51 -51 -52 -53
 -47 -49 -50 -51 -51 -52 -53 -53
 -49 -50 -51 -51 -52 -53 -53 -53
 -50 -51 -51 -52 -53 -53 -53 -53
 -51 -51 -52 -53 -53 -53 -53 -52
 -51 -52 -53 -53 -53 -53 -52 -51
 -52 -53 -53 -53 -53 -52 -51 -49
 -53 -53 -53 -53 -52 -51 -49 -47
 -53 -53 -53 -52 -51 -49 -47 -45
 -53 -53 -52 -51 -49 -47 -45 -44
 -53 -52 -51 -49 -47 -45 -44 -41
 -52 -51 -49 -47 -45 -44 -41 -39
 -51 -49 -47 -45 -44 -41 -39 -34
 -49 -47 -45 -44 -41 -39 -34 -33
 -47 -45 -44 -41 -39 -34 -33 -30
 -45 -44 -41 -39 -34 -33 -30 -28
 -44 -41 -39 -34 -33 -30 -28 -25
 -41 -39 -34 -33 -30 -28 -25 -21
 -39 -34 -33 -30 -28 -25 -21 -19
 -34 -33 -30 -28 -25 -21 -19 -13
 -33 -30 -28 -25 -21 -19 -13 -10
 -30 -28 -25 -21 -19 -13 -10 -6
 -28 -25 -21 -19 -13 -10 -6 -4
 -25 -21 -19 -13 -10 -6 -4 0
 -21 -19 -13 -10 -6 -4 0 5
 -19 -13 -10 -6 -4 0 5 9
 -13 -10 -6 -4 0 5 9 13
 -10 -6 -4 0 5 9 13 15
 -6 -4 0 5 9 13 15 19
 -4 0 5 9 13 15 19 21
 0 5 9 13 15 19 21 25
 5 9 13 15 19 21 25 28
 9 13 15 19 21 25 28 31
 13 15 19 21 25 28 31 33
 15 19 21 25 28 31 33 35
 19 21 25 28 31 33 35 35
 21 25 28 31 33 35 35 35
 25 28 31 33 35 35 35 35
 28 31 33 35 35 35 35 34
 31 33 35 35 35 35 34 33
 33 35 35 35 35 34 33 31
 -11 -11 -11 -11 -12 -13 -15 -18
 -11 -11 -11 -12 -13 -15 -18 -20
 -11 -11 -12 -13 -15 -18 -20 -22
 -11 -12 -13 -15 -18 -20 -22 -25
 -12 -13 -15 -18 -20 -22 -25 -26
 -13 -15 -18 -20 -22 -25 -26 -29
 -15 -18 -20 -22 -25 -26 -29 -33
 -18 -20 -22 -25 -26 -29 -33 -36
 -20 -22 -25 -26 -29 -33 -36 -38
 -22 -25 -26 -29 -33 -36 -38 -39
 -25 -26 -29 -33 -36 -38 -39 -41
 -26 -29 -33 -36 -38 -39 -41 -42
 -29 -33 -36 -38 -39 -41 -42 -44
 -33 -36 -38 -39 -41 -42 -44 -47
 -36 -38 -39 -41 -42 -44 -47 -48
 -38 -39 -41 -42 -44 -47 -48 -48
 -39 -41 -42 -44 -47 -48 -48 -49
 -41 -42 -44 -47 -48 -48 -49 -49
 -42 -44 -47 -48 -48 -49 -49 -49
 -44 -47 -48 -48 -49 -49 -49 -49
 -47 -48 -48 -49 -49 -49 -49 -49
 -48 -48 -49 -49 -49 -49 -49 -48
 -48 -49 -49 -49 -49 -49 -48 -47
 -49 -49 -49 -49 -49 -48 -47 -46
 -49 -49 -49 -49 -48 -47 -46 -46
 -49 -49 -49 -48 -47 -46 -46 -45
 -49 -49 -48 -47 -46 -46 -45 -44
 -49 -48 -47 -46 -46 -45 -44 -42
 -48 -47 -46 -46 -45 -44 -42 -40
 -47 -46 -46 -45 -44 -42 -40 -39
 -46 -46 -45 -44 -42 -40 -39 -37
 -46 -45 -44 -42 -40 -39 -37 -36
 -45 -44 -42 -40 -39 -37 -36 -34
 -44 -42 -40 -39 -37 -36 -34 -32
 -42 -40 -39 -37 -36 -34 -32 -29
 -40 -39 -37 -36 -34 -32 -29 -26
 -39 -37 -36 -34 -32 -29 -26 -23
 -37 -36 -34 -32 -29 -26 -23 -22
 -36 -34 -32 -29 -26 -23 -22 -19
 -34 -32 -29 -26 -23 -22 -19 -17
 -32 -29 -26 -23 -22 -19 -17 -16
 -29 -26 -23 -22 -19 -17 -16 -14
 -26 -23 -22 -19 -17 -16 -14 -13
 -13 -13 -14 -14 -15 -16 -17 -20
 -13 -14 -14 -15 -16 -17 -20 -23
 -14 -14 -15 -16 -17 -20 -23 -26
 -14 -15 -16 -17 -20 -23 -26 -31
 -15 -16 -17 -20 -23 -26 -31 -33
 -16 -17 -20 -23 -26 -31 -33 -37
 -17 -20 -23 -26 -31 -33 -37 -38
 -20 -23 -26 -31 -33 -37 -38 -40
 -23 -26 -31 -33 -37 -38 -40 -42
 -26 -31 -33 -37 -38 -40 -42 -44
 -31 -33 -37 -38 -40 -42 -44 -45
 -33 -37 -38 -40 -42 -44 -45 -46
 -37 -38 -40 -42 -44 -45 -46 -47
 -38 -40 -42 -44 -45 -46 -47 -48
 -40 -42 -44 -45 -46 -47 -48 -49
 -42 -44 -45 -46 -47 -48 -49 -49
 -44 -45 -46 -47 -48 -49 -49 -50
 -45 -46 -47 -48 -49 -49 -50 -50
 -46 -47 -48 -49 -49 -50 -50 -50
 -47 -48 -49 -49 -50 -50 -50 -49
 -48 -49 -49 -50 -50 -50 -49 -48
 -49 -49 -50 -50 -50 -49 -48 -48
 -49 -50 -50 -50 -49 -48 -48 -46
 -50 -50 -50 -49 -48 -48 -46 -46
 -50 -50 -49 -48 -48 -46 -46 -43
 -50 -49 -48 -48 -46 -46 -43 -41
 -49 -48 -48 -46 -46 -43 -41 -39
 -48 -48 -46 -46 -43 -41 -39 -38
 -48 -46 -46 -43 -41 -39 -38 -36
 -46 -46 -43 -41 -39 -38 -36 -34
 -46 -43 -41 -39 -38 -36 -34 -32
 -43 -41 -39 -38 -36 -34 -32 -31
 -41 -39 -38 -36 -34 -32 -31 -29
 -39 -38 -36 -34 -32 -31 -29 -26
 -38 -36 -34 -32 -31 -29 -26 -25
 -36 -34 -32 -31 -29 -26 -25 -23
 -34 -32 -31 -29 -26 -25 -23 -22
 -32 -31 -29 -26 -25 -23 -22 -16
 -31 -29 -26 -25 -23 -22 -16 -14
 -29 -26 -25 -23 -22 -16 -14 -12
 -16 -16 -15 -15 -14 -15 -16 -17
 -16 -15 -15 -14 -15 -16 -17 -18
 -15 -15 -14 -15 -16 -17 -18 -20
 -15 -14 -15 -16 -17 -18 -20 -22
 -14 -15 -16 -17 -18 -20 -22 -23
 -15 -16 -17 -18 -20 -22 -23 -25
 -16 -17 -18 -20 -22 -23 -25 -27
 -17 -18 -20 -22 -23 -25 -27 -28
 -18 -20 -22 -23 -25 -27 -28 -30
 -20 -22 -23 -25 -27 -28 -30 -31
 -22 -23 -25 -27 -28 -30 -31 -33
 -23 -25 -27 -28 -30 -31 -33 -35
 -25 -27 -28 -30 -31 -33 -35 -36
 -27 -28 -30 -31 -33 -35 -36 -37
 -28 -30 -31 -33 -35 -36 -37 -38
 -30 -31 -33 -35 -36 -37 -38 -39
 -31 -33 -35 -36 -37 -38 -39 -40
 -33 -35 -36 -37 -38 -39 -40 -40
 -35 -36 -37 -38 -39 -40 -40 -41
 -36 -37 -38 -39 -40 -40 -41 -41
 -37 -38 -39 -40 -40 -41 -41 -41
 -38 -39 -40 -40 -41 -41 -41 -41
 -39 -40 -40 -41 -41 -41 -41 -41
 -40 -40 -41 -41 -41 -41 -41 -41
 -40 -41 -41 -41 -41 -41 -41 -40
 -41 -41 -41 -41 -41 -41 -40 -39
 -41 -41 -41 -41 -41 -40 -39 -37
 -41 -41 -41 -41 -40 -39 -37 -36
 -41 -41 -41 -40 -39 -37 -36 -35
 -41 -41 -40 -39 -37 -36 -35 -33
 -41 -40 -39 -37 -36 -35 -33 -32
 -40 -39 -37 -36 -35 -33 -32 -29
 -39 -37 -36 -35 -33 -32 -29 -27
 -37 -36 -35 -33 -32 -29 -27 -25
 -36 -35 -33 -32 -29 -27 -25 -24
 -35 -33 -32 -29 -27 -25 -24 -22
 -33 -32 -29 -27 -25 -24 -22 -20
 -32 -29 -27 -25 -24 -22 -20 -19
 -29 -27 -25 -24 -22 -20 -19 -16
 -27 -25 -24 -22 -20 -19 -16 -15
 -25 -24 -22 -20 -19 -16 -15 -13
 -24 -22 -20 -19 -16 -15 -13 -11
 -22 -20 -19 -16 -15 -13 -11 -9
 -20 -19 -16 -15 -13 -11 -9 -7
 -11 -11 -11 -11 -11 -13 -14 -16
 -11 -11 -11 -11 -13 -14 -16 -16
 -11 -11 -11 -13 -14 -16 -16 -18
 -11 -11 -13 -14 -16 -16 -18 -19
 -11 -13 -14 -16 -16 -18 -19 -21
 -13 -14 -16 -16 -18 -19 -21 -23
 -14 -16 -16 -18 -19 -21 -23 -26
 -16 -16 -18 -19 -21 -23 -26 -28
 -16 -18 -19 -21 -23 -26 -28 -31
 -18 -19 -21 -23 -26 -28 -31 -32
 -19 -21 -23 -26 -28 -31 -32 -34
 -21 -23 -26 -28 -31 -32 -34 -35
 -23 -26 -28 -31 -32 -34 -35 -36
 -26 -28 -31 -32 -34 -35 -36 -38
 -28 -31 -32 -34 -35 -36 -38 -38
 -31 -32 -34 -35 -36 -38 -38 -39
 -32 -34 -35 -36 -38 -38 -39 -39
 -34 -35 -36 -38 -38 -39 -39 -40
 -35 -36 -38 -38 -39 -39 -40 -40
 -36 -38 -38 -39 -39 -40 -40 -40
 -38 -38 -39 -39 -40 -40 -40 -40
 -38 -39 -39 -40 -40 -40 -40 -40
 -39 -39 -40 -40 -40 -40 -40 -39
 -39 -40 -40 -40 -40 -40 -39 -39
 -40 -40 -40 -40 -40 -39 -39 -38
 -40 -40 -40 -40 -39 -39 -38 -37
 -40 -40 -40 -39 -39 -38 -37 -36
 -40 -40 -39 -39 -38 -37 -36 -35
 -40 -39 -39 -38 -37 -36 -35 -34
 -39 -39 -38 -37 -36 -35 -34 -33
 -39 -38 -37 -36 -35 -34 -33 -32
 -38 -37 -36 -35 -34 -33 -32 -30
 -37 -36 -35 -34 -33 -32 -30 -29
 -36 -35 -34 -33 -32 -30 -29 -27
 -35 -34 -33 -32 -30 -29 -27 -25
 -34 -33 -32 -30 -29 -27 -25 -23
 -33 -32 -30 -29 -27 -25 -23 -21
 -32 -30 -29 -27 -25 -23 -21 -19
 -30 -29 -27 -25 -23 -21 -19 -17
 -29 -27 -25 -23 -21 -19 -17 -16
 -27 -25 -23 -21 -19 -17 -16 -14
 -25 -23 -21 -19 -17 -16 -14 -12
 -14 -14 -14 -13 -13 -15 -16 -18
 -14 -14 -13 -13 -15 -16 -18 -21
 -14 -13 -13 -15 -16 -18 -21 -23
 -13 -13 -15 -16 -18 -21 -23 -26
 -13 -15 -16 -18 -21 -23 -26 -29
 -15 -16 -18 -21 -23 -26 -29 -30
 -16 -18 -21 -23 -26 -29 -30 -30
 -18 -21 -23 -26 -29 -30 -30 -34
 -21 -23 -26 -29 -30 -30 -34 -36
 -23 -26 -29 -30 -30 -34 -36 -38
 -26 -29 -30 -30 -34 -36 -38 -41
 -29 -30 -30 -34 -36 -38 -41 -42
 -30 -30 -34 -36 -38 -41 -42 -43
 -30 -34 -36 -38 -41 -42 -43 -44
 -34 -36 -38 -41 -42 -43 -44 -44
 -36 -38 -41 -42 -43 -44 -44 -44
 -38 -41 -42 -43 -44 -44 -44 -44
 -41 -42 -43 -44 -44 -44 -44 -44
 -42 -43 -44 -44 -44 -44 -44 -44
 -43 -44 -44 -44 -44 -44 -44 -43
 -44 -44 -44 -44 -44 -44 -43 -43
 -44 -44 -44 -44 -44 -43 -43 -42
 -44 -44 -44 -44 -43 -43 -42 -41
 -44 -44 -44 -43 -43 -42 -41 -40
 -44 -44 -43 -43 -42 -41 -40 -38
 -44 -43 -43 -42 -41 -40 -38 -36
 -43 -43 -42 -41 -40 -38 -36 -35
 -43 -42 -41 -40 -38 -36 -35 -34
 -42 -41 -40 -38 -36 -35 -34 -32
 -41 -40 -38 -36 -35 -34 -32 -30
 -40 -38 -36 -35 -34 -32 -30 -28
 -38 -36 -35 -34 -32 -30 -28 -26
 -36 -35 -34 -32 -30 -28 -26 -24
 -35 -34 -32 -30 -28 -26 -24 -23
 -34 -32 -30 -28 -26 -24 -23 -20
 -32 -30 -28 -26 -24 -23 -20 -18
 -30 -28 -26 -24 -23 -20 -18 -17
 -28 -26 -24 -23 -20 -18 -17 -15
 -26 -24 -23 -20 -18 -17 -15 -15
 -24 -23 -20 -18 -17 -15 -15 -11
 -23 -20 -18 -17 -15 -15 -11 -10
 -20 -18 -17 -15 -15 -11 -10 -9
 -18 -17 -15 -15 -11 -10 -9 -8
 -17 -15 -15 -11 -10 -9 -8 -7
 -17 -17 -17 -17 -17 -18 -19 -21
 -17 -17 -17 -17 -18 -19 -21 -23
 -17 -17 -17 -18 -19 -21 -23 -25
 -17 -17 -18 -19 -21 -23 -25 -28
 -17 -18 -19 -21 -23 -25 -28 -32
 -18 -19 -21 -23 -25 -28 -32 -33
 -19 -21 -23 -25 -28 -32 -33 -35
 -21 -23 -25 -28 -32 -33 -35 -36
 -23 -25 -28 -32 -33 -35 -36 -38
 -25 -28 -32 -33 -35 -36 -38 -41
 -28 -32 -33 -35 -36 -38 -41 -42
 -32 -33 -35 -36 -38 -41 -42 -44
 -33 -35 -36 -38 -41 -42 -44 -45
 -35 -36 -38 -41 -42 -44 -45 -46
 -36 -38 -41 -42 -44 -45 -46 -47
 -38 -41 -42 -44 -45 -46 -47 -48
 -41 -42 -44 -45 -46 -47 -48 -49
 -42 -44 -45 -46 -47 -48 -49 -49
 -44 -45 -46 -47 -48 -49 -49 -50
 -45 -46 -47 -48 -49 -49 -50 -50
 -46 -47 -48 -49 -49 -50 -50 -50
 -47 -48 -49 -49 -50 -50 -50 -49
 -48 -49 -49 -50 -50 -50 -49 -48
 -49 -49 -50 -50 -50 -49 -48 -48
 -49 -50 -50 -50 -49 -48 -48 -47
 -50 -50 -50 -49 -48 -48 -47 -46
 -50 -50 -49 -48 -48 -47 -46 -45
 -50 -49 -48 -48 -47 -46 -45 -44
 -49 -48 -48 -47 -46 -45 -44 -43
 -48 -48 -47 -46 -45 -44 -43 -42
 -48 -47 -46 -45 -44 -43 -42 -41
 -47 -46 -45 -44 -43 -42 -41 -39
 -46 -45 -44 -43 -42 -41 -39 -36
 -45 -44 -43 -42 -41 -39 -36 -35
 -44 -43 -42 -41 -39 -36 -35 -34
 -43 -42 -41 -39 -36 -35 -34 -32
 -42 -41 -39 -36 -35 -34 -32 -31
 -41 -39 -36 -35 -34 -32 -31 -29
 -39 -36 -35 -34 -32 -31 -29 -28
 -36 -35 -34 -32 -31 -29 -28 -26
 -35 -34 -32 -31 -29 -28 -26 -24
 -34 -32 -31 -29 -28 -26 -24 -21
 -16 -15 -16 -17 -18 -19 -20 -22
 -15 -16 -17 -18 -19 -20 -22 -23
 -16 -17 -18 -19 -20 -22 -23 -25
 -17 -18 -19 -20 -22 -23 -25 -26
 -18 -19 -20 -22 -23 -25 -26 -28
 -19 -20 -22 -23 -25 -26 -28 -30
 -20 -22 -23 -25 -26 -28 -30 -31
 -22 -23 -25 -26 -28 -30 -31 -34
 -23 -25 -26 -28 -30 -31 -34 -36
 -25 -26 -28 -30 -31 -34 -36 -39
 -26 -28 -30 -31 -34 -36 -39 -39
 -28 -30 -31 -34 -36 -39 -39 -41
 -30 -31 -34 -36 -39 -39 -41 -41
 -31 -34 -36 -39 -39 -41 -41 -43
 -34 -36 -39 -39 -41 -41 -43 -45
 -36 -39 -39 -41 -41 -43 -45 -45
 -39 -39 -41 -41 -43 -45 -45 -46
 -39 -41 -41 -43 -45 -45 -46 -46
 -41 -41 -43 -45 -45 -46 -46 -46
 -41 -43 -45 -45 -46 -46 -46 -46
 -43 -45 -45 -46 -46 -46 -46 -46
 -45 -45 -46 -46 -46 -46 -46 -46
 -45 -46 -46 -46 -46 -46 -46 -46
 -46 -46 -46 -46 -46 -46 -46 -45
 -46 -46 -46 -46 -46 -46 -45 -45
 -46 -46 -46 -46 -46 -45 -45 -44
 -46 -46 -46 -46 -45 -45 -44 -43
 -46 -46 -46 -45 -45 -44 -43 -43
 -46 -46 -45 -45 -44 -43 -43 -42
 -46 -45 -45 -44 -43 -43 -42 -40
 -45 -45 -44 -43 -43 -42 -40 -40
 -45 -44 -43 -43 -42 -40 -40 -38
 -44 -43 -43 -42 -40 -40 -38 -38
 -43 -43 -42 -40 -40 -38 -38 -34
 -43 -42 -40 -40 -38 -38 -34 -33
 -42 -40 -40 -38 -38 -34 -33 -31
 -40 -40 -38 -38 -34 -33 -31 -29
 -40 -38 -38 -34 -33 -31 -29 -28
 -38 -38 -34 -33 -31 -29 -28 -26
 -38 -34 -33 -31 -29 -28 -26 -24
 -34 -33 -31 -29 -28 -26 -24 -23
 -33 -31 -29 -28 -26 -24 -23 -20
 -31 -29 -28 -26 -24 -23 -20 -19
 -16 -15 -15 -15 -14 -15 -15 -17
 -15 -15 -15 -14 -15 -15 -17 -17
 -15 -15 -14 -15 -15 -17 -17 -19
 -15 -14 -15 -15 -17 -17 -19 -20
 -14 -15 -15 -17 -17 -19 -20 -22
 -15 -15 -17 -17 -19 -20 -22 -24
 -15 -17 -17 -19 -20 -22 -24 -25
 -17 -17 -19 -20 -22 -24 -25 -27
 -17 -19 -20 -22 -24 -25 -27 -29
 -19 -20 -22 -24 -25 -27 -29 -31
 -20 -22 -24 -25 -27 -29 -31 -32
 -22 -24 -25 -27 -29 -31 -32 -34
 -24 -25 -27 -29 -31 -32 -34 -35
 -25 -27 -29 -31 -32 -34 -35 -36
 -27 -29 -31 -32 -34 -35 -36 -38
 -29 -31 -32 -34 -35 -36 -38 -39
 -31 -32 -34 -35 -36 -38 -39 -40
 -32 -34 -35 -36 -38 -39 -40 -41
 -34 -35 -36 -38 -39 -40 -41 -42
 -35 -36 -38 -39 -40 -41 -42 -43
 -36 -38 -39 -40 -41 -42 -43 -42
 -38 -39 -40 -41 -42 -43 -42 -44
 -39 -40 -41 -42 -43 -42 -44 -44
 -40 -41 -42 -43 -42 -44 -44 -45
 -41 -42 -43 -42 -44 -44 -45 -45
 -42 -43 -42 -44 -44 -45 -45 -45
 -43 -42 -44 -44 -45 -45 -45 -45
 -42 -44 -44 -45 -45 -45 -45 -45
 -44 -44 -45 -45 -45 -45 -45 -44
 -44 -45 -45 -45 -45 -45 -44 -44
 -45 -45 -45 -45 -45 -44 -44 -43
 -45 -45 -45 -45 -44 -44 -43 -42
 -45 -45 -45 -44 -44 -43 -42 -41
 -45 -45 -44 -44 -43 -42 -41 -40
 -45 -44 -44 -43 -42 -41 -40 -39
 -44 -44 -43 -42 -41 -40 -39 -37
 -44 -43 -42 -41 -40 -39 -37 -37
 -43 -42 -41 -40 -39 -37 -37 -34
 -42 -41 -40 -39 -37 -37 -34 -32
 -41 -40 -39 -37 -37 -34 -32 -31
 -40 -39 -37 -37 -34 -32 -31 -29
 -39 -37 -37 -34 -32 -31 -29 -28
 -37 -37 -34 -32 -31 -29 -28 -27
 -37 -34 -32 -31 -29 -28 -27 -24
 -34 -32 -31 -29 -28 -27 -24 -23
 -32 -31 -29 -28 -27 -24 -23 -22
 -31 -29 -28 -27 -24 -23 -22 -21
 -29 -28 -27 -24 -23 -22 -21 -19
 -21 -21 -21 -20 -20 -20 -21 -22
 -21 -21 -20 -20 -20 -21 -22 -23
 -21 -20 -20 -20 -21 -22 -23 -25
 -20 -20 -20 -21 -22 -23 -25 -27
 -20 -20 -21 -22 -23 -25 -27 -29
 -20 -21 -22 -23 -25 -27 -29 -31
 -21 -22 -23 -25 -27 -29 -31 -34
 -22 -23 -25 -27 -29 -31 -34 -34
 -23 -25 -27 -29 -31 -34 -34 -36
 -25 -27 -29 -31 -34 -34 -36 -37
 -27 -29 -31 -34 -34 -36 -37 -38
 -29 -31 -34 -34 -36 -37 -38 -40
 -31 -34 -34 -36 -37 -38 -40 -41
 -34 -34 -36 -37 -38 -40 -41 -42
 -34 -36 -37 -38 -40 -41 -42 -42
 -36 -37 -38 -40 -41 -42 -42 -43
 -37 -38 -40 -41 -42 -42 -43 -43
 -38 -40 -41 -42 -42 -43 -43 -43
 -40 -41 -42 -42 -43 -43 -43 -44
 -41 -42 -42 -43 -43 -43 -44 -44
 -42 -42 -43 -43 -43 -44 -44 -44
 -42 -43 -43 -43 -44 -44 -44 -44
 -43 -43 -43 -44 -44 -44 -44 -43
 -43 -43 -44 -44 -44 -44 -43 -43
 -43 -44 -44 -44 -44 -43 -43 -42
 -44 -44 -44 -44 -43 -43 -42 -41
 -44 -44 -44 -43 -43 -42 -41 -40
 -44 -44 -43 -43 -42 -41 -40 -39
 -44 -43 -43 -42 -41 -40 -39 -38
 -43 -43 -42 -41 -40 -39 -38 -37
 -43 -42 -41 -40 -39 -38 -37 -36
 -42 -41 -40 -39 -38 -37 -36 -34
 -41 -40 -39 -38 -37 -36 -34 -33
 -40 -39 -38 -37 -36 -34 -33 -31
 -39 -38 -37 -36 -34 -33 -31 -30
 -38 -37 -36 -34 -33 -31 -30 -28
 -37 -36 -34 -33 -31 -30 -28 -27
 -36 -34 -33 -31 -30 -28 -27 -25
 -34 -33 -31 -30 -28 -27 -25 -23
 -33 -31 -30 -28 -27 -25 -23 -22
 -31 -30 -28 -27 -25 -23 -22 -21
 -30 -28 -27 -25 -23 -22 -21 -20
 -28 -27 -25 -23 -22 -21 -20 -18
 -27 -25 -23 -22 -21 -20 -18 -16
 -25 -23 -22 -21 -20 -18 -16 -15
 -14 -14 -13 -13 -13 -13 -13 -14
 -14 -13 -13 -13 -13 -13 -14 -16
 -13 -13 -13 -13 -13 -14 -16 -16
 -13 -13 -13 -13 -14 -16 -16 -18
 -13 -13 -13 -14 -16 -16 -18 -19
 -13 -13 -14 -16 -16 -18 -19 -21
 -13 -14 -16 -16 -18 -19 -21 -23
 -14 -16 -16 -18 -19 -21 -23 -24
 -16 -16 -18 -19 -21 -23 -24 -27
 -16 -18 -19 -21 -23 -24 -27 -30
 -18 -19 -21 -23 -24 -27 -30 -32
 -19 -21 -23 -24 -27 -30 -32 -33
 -21 -23 -24 -27 -30 -32 -33 -35
 -23 -24 -27 -30 -32 -33 -35 -36
 -24 -27 -30 -32 -33 -35 -36 -38
 -27 -30 -32 -33 -35 -36 -38 -39
 -30 -32 -33 -35 -36 -38 -39 -41
 -32 -33 -35 -36 -38 -39 -41 -42
 -33 -35 -36 -38 -39 -41 -42 -42
 -35 -36 -38 -39 -41 -42 -42 -43
 -36 -38 -39 -41 -42 -42 -43 -44
 -38 -39 -41 -42 -42 -43 -44 -44
 -39 -41 -42 -42 -43 -44 -44 -44
 -41 -42 -42 -43 -44 -44 -44 -44
 -42 -42 -43 -44 -44 -44 -44 -44
 -42 -43 -44 -44 -44 -44 -44 -44
 -43 -44 -44 -44 -44 -44 -44 -43
 -44 -44 -44 -44 -44 -44 -43 -42
 -44 -44 -44 -44 -44 -43 -42 -41
 -44 -44 -44 -44 -43 -42 -41 -40
 -44 -44 -44 -43 -42 -41 -40 -38
 -44 -44 -43 -42 -41 -40 -38 -37
 -44 -43 -42 -41 -40 -38 -37 -35
 -43 -42 -41 -40 -38 -37 -35 -35
 -42 -41 -40 -38 -37 -35 -35 -33
 -41 -40 -38 -37 -35 -35 -33 -32
 -40 -38 -37 -35 -35 -33 -32 -30
 -38 -37 -35 -35 -33 -32 -30 -28
 -37 -35 -35 -33 -32 -30 -28 -27
 -35 -35 -33 -32 -30 -28 -27 -25
 -35 -33 -32 -30 -28 -27 -25 -23
 -33 -32 -30 -28 -27 -25 -23 -21
 -32 -30 -28 -27 -25 -23 -21 -18
 -30 -28 -27 -25 -23 -21 -18 -15
 -28 -27 -25 -23 -21 -18 -15 -15
 -27 -25 -23 -21 -18 -15 -15 -13
 -25 -23 -21 -18 -15 -15 -13 -12
 -23 -21 -18 -15 -15 -13 -12 -10
 -13 -13 -13 -13 -14 -14 -16 -16
 -13 -13 -13 -14 -14 -16 -16 -18
 -13 -13 -14 -14 -16 -16 -18 -19
 -13 -14 -14 -16 -16 -18 -19 -21
 -14 -14 -16 -16 -18 -19 -21 -23
 -14 -16 -16 -18 -19 -21 -23 -24
 -16 -16 -18 -19 -21 -23 -24 -27
 -16 -18 -19 -21 -23 -24 -27 -30
 -18 -19 -21 -23 -24 -27 -30 -31
 -19 -21 -23 -24 -27 -30 -31 -33
 -21 -23 -24 -27 -30 -31 -33 -35
 -23 -24 -27 -30 -31 -33 -35 -36
 -24 -27 -30 -31 -33 -35 -36 -38
 -27 -30 -31 -33 -35 -36 -38 -39
 -30 -31 -33 -35 -36 -38 -39 -41
 -31 -33 -35 -36 -38 -39 -41 -41
 -33 -35 -36 -38 -39 -41 -41 -43
 -35 -36 -38 -39 -41 -41 -43 -43
 -36 -38 -39 -41 -41 -43 -43 -44
 -38 -39 -41 -41 -43 -43 -44 -43
 -39 -41 -41 -43 -43 -44 -43 -43
 -41 -41 -43 -43 -44 -43 -43 -43
 -41 -43 -43 -44 -43 -43 -43 -42
 -43 -43 -44 -43 -43 -43 -42 -42
 -43 -44 -43 -43 -43 -42 -42 -40
 -44 -43 -43 -43 -42 -42 -40 -39
 -43 -43 -43 -42 -42 -40 -39 -37
 -43 -43 -42 -42 -40 -39 -37 -36
 -43 -42 -42 -40 -39 -37 -36 -35
 -42 -42 -40 -39 -37 -36 -35 -32
 -42 -40 -39 -37 -36 -35 -32 -31
 -40 -39 -37 -36 -35 -32 -31 -31
 -39 -37 -36 -35 -32 -31 -31 -28
 -37 -36 -35 -32 -31 -31 -28 -26
 -36 -35 -32 -31 -31 -28 -26 -25
 -35 -32 -31 -31 -28 -26 -25 -23
 -32 -31 -31 -28 -26 -25 -23 -21
 -31 -31 -28 -26 -25 -23 -21 -17
 -31 -28 -26 -25 -23 -21 -17 -16
 -28 -26 -25 -23 -21 -17 -16 -14
 -26 -25 -23 -21 -17 -16 -14 -13
 -25 -23 -21 -17 -16 -14 -13 -11
 -13 -13 -13 -13 -14 -15 -16 -17
 -13 -13 -13 -14 -15 -16 -17 -19
 -13 -13 -14 -15 -16 -17 -19 -21
 -13 -14 -15 -16 -17 -19 -21 -22
 -14 -15 -16 -17 -19 -21 -22 -23
 -15 -16 -17 -19 -21 -22 -23 -24
 -16 -17 -19 -21 -22 -23 -24 -26
 -17 -19 -21 -22 -23 -24 -26 -28
 -19 -21 -22 -23 -24 -26 -28 -29
 -21 -22 -23 -24 -26 -28 -29 -31
 -22 -23 -24 -26 -28 -29 -31 -32
 -23 -24 -26 -28 -29 -31 -32 -34
 -24 -26 -28 -29 -31 -32 -34 -36
 -26 -28 -29 -31 -32 -34 -36 -36
 -28 -29 -31 -32 -34 -36 -36 -38
 -29 -31 -32 -34 -36 -36 -38 -38
 -31 -32 -34 -36 -36 -38 -38 -40
 -32 -34 -36 -36 -38 -38 -40 -41
 -34 -36 -36 -38 -38 -40 -41 -41
 -36 -36 -38 -38 -40 -41 -41 -41
 -36 -38 -38 -40 -41 -41 -41 -41
 -38 -38 -40 -41 -41 -41 -41 -41
 -38 -40 -41 -41 -41 -41 -41 -41
 -40 -41 -41 -41 -41 -41 -41 -40
 -41 -41 -41 -41 -41 -41 -40 -40
 -41 -41 -41 -41 -41 -40 -40 -39
 -41 -41 -41 -41 -40 -40 -39 -39
 -41 -41 -41 -40 -40 -39 -39 -38
 -41 -41 -40 -40 -39 -39 -38 -37
 -41 -40 -40 -39 -39 -38 -37 -36
 -40 -40 -39 -39 -38 -37 -36 -34
 -40 -39 -39 -38 -37 -36 -34 -32
 -39 -39 -38 -37 -36 -34 -32 -31
 -39 -38 -37 -36 -34 -32 -31 -30
 -38 -37 -36 -34 -32 -31 -30 -28
 -37 -36 -34 -32 -31 -30 -28 -28
 -36 -34 -32 -31 -30 -28 -28 -26
 -34 -32 -31 -30 -28 -28 -26 -24
 -32 -31 -30 -28 -28 -26 -24 -24
 -31 -30 -28 -28 -26 -24 -24 -22
 -30 -28 -28 -26 -24 -24 -22 -20
 -28 -28 -26 -24 -24 -22 -20 -19
 -28 -26 -24 -24 -22 -20 -19 -18
 -26 -24 -24 -22 -20 -19 -18 -17
 -24 -24 -22 -20 -19 -18 -17 -16
 -24 -22 -20 -19 -18 -17 -16 -14
 -22 -20 -19 -18 -17 -16 -14 -14
 -20 -19 -18 -17 -16 -14 -14 -12
 -19 -18 -17 -16 -14 -14 -12 -11
 -24 -24 -23 -23 -23 -24 -24 -25
 -24 -23 -23 -23 -24 -24 -25 -26
 -23 -23 -23 -24 -24 -25 -26 -27
 -23 -23 -24 -24 -25 -26 -27 -30
 -23 -24 -24 -25 -26 -27 -30 -32
 -24 -24 -25 -26 -27 -30 -32 -34
 -24 -25 -26 -27 -30 -32 -34 -36
 -25 -26 -27 -30 -32 -34 -36 -38
 -26 -27 -30 -32 -34 -36 -38 -39
 -27 -30 -32 -34 -36 -38 -39 -41
 -30 -32 -34 -36 -38 -39 -41 -43
 -32 -34 -36 -38 -39 -41 -43 -45
 -34 -36 -38 -39 -41 -43 -45 -46
 -36 -38 -39 -41 -43 -45 -46 -47
 -38 -39 -41 -43 -45 -46 -47 -47
 -39 -41 -43 -45 -46 -47 -47 -48
 -41 -43 -45 -46 -47 -47 -48 -49
 -43 -45 -46 -47 -47 -48 -49 -49
 -45 -46 -47 -47 -48 -49 -49 -49
 -46 -47 -47 -48 -49 -49 -49 -49
 -47 -47 -48 -49 -49 -49 -49 -49
 -47 -48 -49 -49 -49 -49 -49 -48
 -48 -49 -49 -49 -49 -49 -48 -47
 -49 -49 -49 -49 -49 -48 -47 -46
 -49 -49 -49 -49 -48 -47 -46 -46
 -49 -49 -49 -48 -47 -46 -46 -44
 -49 -49 -48 -47 -46 -46 -44 -43
 -49 -48 -47 -46 -46 -44 -43 -42
 -48 -47 -46 -46 -44 -43 -42 -40
 -47 -46 -46 -44 -43 -42 -40 -38
 -46 -46 -44 -43 -42 -40 -38 -35
 -46 -44 -43 -42 -40 -38 -35 -35
 -44 -43 -42 -40 -38 -35 -35 -32
 -43 -42 -40 -38 -35 -35 -32 -30
 -42 -40 -38 -35 -35 -32 -30 -28
 -40 -38 -35 -35 -32 -30 -28 -26
 -38 -35 -35 -32 -30 -28 -26 -24
 -35 -35 -32 -30 -28 -26 -24 -23
 -35 -32 -30 -28 -26 -24 -23 -21
 -32 -30 -28 -26 -24 -23 -21 -20
 -30 -28 -26 -24 -23 -21 -20 -19
 -15 -15 -14 -14 -15 -16 -17 -17
 -15 -14 -14 -15 -16 -17 -17 -20
 -14 -14 -15 -16 -17 -17 -20 -21
 -14 -15 -16 -17 -17 -20 -21 -23
 -15 -16 -17 -17 -20 -21 -23 -24
 -16 -17 -17 -20 -21 -23 -24 -26
 -17 -17 -20 -21 -23 -24 -26 -28
 -17 -20 -21 -23 -24 -26 -28 -29
 -20 -21 -23 -24 -26 -28 -29 -30
 -21 -23 -24 -26 -28 -29 -30 -31
 -23 -24 -26 -28 -29 -30 -31 -33
 -24 -26 -28 -29 -30 -31 -33 -36
 -26 -28 -29 -30 -31 -33 -36 -37
 -28 -29 -30 -31 -33 -36 -37 -38
 -29 -30 -31 -33 -36 -37 -38 -39
 -30 -31 -33 -36 -37 -38 -39 -41
 -31 -33 -36 -37 -38 -39 -41 -41
 -33 -36 -37 -38 -39 -41 -41 -42
 -36 -37 -38 -39 -41 -41 -42 -42
 -37 -38 -39 -41 -41 -42 -42 -42
 -38 -39 -41 -41 -42 -42 -42 -43
 -39 -41 -41 -42 -42 -42 -43 -43
 -41 -41 -42 -42 -42 -43 -43 -43
 -41 -42 -42 -42 -43 -43 -43 -43
 -42 -42 -42 -43 -43 -43 -43 -43
 -42 -42 -43 -43 -43 -43 -43 -42
 -42 -43 -43 -43 -43 -43 -42 -41
 -43 -43 -43 -43 -43 -42 -41 -41
 -43 -43 -43 -43 -42 -41 -41 -40
 -43 -43 -43 -42 -41 -41 -40 -39
 -43 -43 -42 -41 -41 -40 -39 -38
 -43 -42 -41 -41 -40 -39 -38 -37
 -42 -41 -41 -40 -39 -38 -37 -35
 -41 -41 -40 -39 -38 -37 -35 -34
 -41 -40 -39 -38 -37 -35 -34 -33
 -40 -39 -38 -37 -35 -34 -33 -31
 -39 -38 -37 -35 -34 -33 -31 -30
 -38 -37 -35 -34 -33 -31 -30 -29
 -37 -35 -34 -33 -31 -30 -29 -27
 -35 -34 -33 -31 -30 -29 -27 -25
 -34 -33 -31 -30 -29 -27 -25 -22
 -33 -31 -30 -29 -27 -25 -22 -21
 -31 -30 -29 -27 -25 -22 -21 -19
 -30 -29 -27 -25 -22 -21 -19 -18
 -29 -27 -25 -22 -21 -19 -18 -15
 -27 -25 -22 -21 -19 -18 -15 -14
 -14 -13 -13 -12 -13 -13 -13 -15
 -13 -13 -12 -13 -13 -13 -15 -17
 -13 -12 -13 -13 -13 -15 -17 -18
 -12 -13 -13 -13 -15 -17 -18 -20
 -13 -13 -13 -15 -17 -18 -20 -22
 -13 -13 -15 -17 -18 -20 -22 -23
 -13 -15 -17 -18 -20 -22 -23 -25
 -15 -17 -18 -20 -22 -23 -25 -26
 -17 -18 -20 -22 -23 -25 -26 -28
 -18 -20 -22 -23 -25 -26 -28 -30
 -20 -22 -23 -25 -26 -28 -30 -31
 -22 -23 -25 -26 -28 -30 -31 -33
 -23 -25 -26 -28 -30 -31 -33 -34
 -25 -26 -28 -30 -31 -33 -34 -36
 -26 -28 -30 -31 -33 -34 -36 -37
 -28 -30 -31 -33 -34 -36 -37 -38
 -30 -31 -33 -34 -36 -37 -38 -39
 -31 -33 -34 -36 -37 -38 -39 -40
 -33 -34 -36 -37 -38 -39 -40 -41
 -34 -36 -37 -38 -39 -40 -41 -42
 -36 -37 -38 -39 -40 -41 -42 -43
 -37 -38 -39 -40 -41 -42 -43 -43
 -38 -39 -40 -41 -42 -43 -43 -44
 -39 -40 -41 -42 -43 -43 -44 -44
 -40 -41 -42 -43 -43 -44 -44 -44
 -41 -42 -43 -43 -44 -44 -44 -43
 -42 -43 -43 -44 -44 -44 -43 -43
 -43 -43 -44 -44 -44 -43 -43 -42
 -43 -44 -44 -44 -43 -43 -42 -41
 -44 -44 -44 -43 -43 -42 -41 -41
 -44 -44 -43 -43 -42 -41 -41 -39
 -44 -43 -43 -42 -41 -41 -39 -37
 -43 -43 -42 -41 -41 -39 -37 -37
 -43 -42 -41 -41 -39 -37 -37 -35
 -42 -41 -41 -39 -37 -37 -35 -34
 -41 -41 -39 -37 -37 -35 -34 -33
 -41 -39 -37 -37 -35 -34 -33 -31
 -39 -37 -37 -35 -34 -33 -31 -30
 -37 -37 -35 -34 -33 -31 -30 -28
 -37 -35 -34 -33 -31 -30 -28 -27
 -35 -34 -33 -31 -30 -28 -27 -24
 -34 -33 -31 -30 -28 -27 -24 -23
 -33 -31 -30 -28 -27 -24 -23 -20
 -31 -30 -28 -27 -24 -23 -20 -19
 -30 -28 -27 -24 -23 -20 -19 -17
 -28 -27 -24 -23 -20 -19 -17 -16
 -17 -17 -17 -17 -17 -18 -18 -19
 -17 -17 -17 -17 -18 -18 -19 -21
 -17 -17 -17 -18 -18 -19 -21 -23
 -17 -17 -18 -18 -19 -21 -23 -25
 -17 -18 -18 -19 -21 -23 -25 -27
 -18 -18 -19 -21 -23 -25 -27 -29
 -18 -19 -21 -23 -25 -27 -29 -30
 -19 -21 -23 -25 -27 -29 -30 -33
 -21 -23 -25 -27 -29 -30 -33 -34
 -23 -25 -27 -29 -30 -33 -34 -36
 -25 -27 -29 -30 -33 -34 -36 -37
 -27 -29 -30 -33 -34 -36 -37 -39
 -29 -30 -33 -34 -36 -37 -39 -39
 -30 -33 -34 -36 -37 -39 -39 -40
 -33 -34 -36 -37 -39 -39 -40 -41
 -34 -36 -37 -39 -39 -40 -41 -42
 -36 -37 -39 -39 -40 -41 -42 -43
 -37 -39 -39 -40 -41 -42 -43 -43
 -39 -39 -40 -41 -42 -43 -43 -43
 -39 -40 -41 -42 -43 -43 -43 -43
 -40 -41 -42 -43 -43 -43 -43 -43
 -41 -42 -43 -43 -43 -43 -43 -43
 -42 -43 -43 -43 -43 -43 -43 -43
 -43 -43 -43 -43 -43 -43 -43 -43
 -43 -43 -43 -43 -43 -43 -43 -42
 -43 -43 -43 -43 -43 -43 -42 -41
 -43 -43 -43 -43 -43 -42 -41 -40
 -43 -43 -43 -43 -42 -41 -40 -39
 -43 -43 -43 -42 -41 -40 -39 -39
 -43 -43 -42 -41 -40 -39 -39 -37
 -43 -42 -41 -40 -39 -39 -37 -36
 -42 -41 -40 -39 -39 -37 -36 -34
 -41 -40 -39 -39 -37 -36 -34 -33
 -40 -39 -39 -37 -36 -34 -33 -32
 -39 -39 -37 -36 -34 -33 -32 -30
 -39 -37 -36 -34 -33 -32 -30 -29
 -37 -36 -34 -33 -32 -30 -29 -27
 -36 -34 -33 -32 -30 -29 -27 -24
 -34 -33 -32 -30 -29 -27 -24 -21
 -33 -32 -30 -29 -27 -24 -21 -19
 -32 -30 -29 -27 -24 -21 -19 -18
 -30 -29 -27 -24 -21 -19 -18 -17
 -14 -13 -13 -12 -12 -13 -13 -14
 -13 -13 -12 -12 -13 -13 -14 -16
 -13 -12 -12 -13 -13 -14 -16 -17
 -12 -12 -13 -13 -14 -16 -17 -20
 -12 -13 -13 -14 -16 -17 -20 -21
 -13 -13 -14 -16 -17 -20 -21 -25
 -13 -14 -16 -17 -20 -21 -25 -27
 -14 -16 -17 -20 -21 -25 -27 -29
 -16 -17 -20 -21 -25 -27 -29 -32
 -17 -20 -21 -25 -27 -29 -32 -34
 -20 -21 -25 -27 -29 -32 -34 -35
 -21 -25 -27 -29 -32 -34 -35 -38
 -25 -27 -29 -32 -34 -35 -38 -39
 -27 -29 -32 -34 -35 -38 -39 -41
 -29 -32 -34 -35 -38 -39 -41 -41
 -32 -34 -35 -38 -39 -41 -41 -42
 -34 -35 -38 -39 -41 -41 -42 -43
 -35 -38 -39 -41 -41 -42 -43 -43
 -38 -39 -41 -41 -42 -43 -43 -43
 -39 -41 -41 -42 -43 -43 -43 -44
 -41 -41 -42 -43 -43 -43 -44 -43
 -41 -42 -43 -43 -43 -44 -43 -43
 -42 -43 -43 -43 -44 -43 -43 -43
 -43 -43 -43 -44 -43 -43 -43 -42
 -43 -43 -44 -43 -43 -43 -42 -41
 -43 -44 -43 -43 -43 -42 -41 -40
 -44 -43 -43 -43 -42 -41 -40 -39
 -43 -43 -43 -42 -41 -40 -39 -37
 -43 -43 -42 -41 -40 -39 -37 -36
 -43 -42 -41 -40 -39 -37 -36 -34
 -42 -41 -40 -39 -37 -36 -34 -33
 -41 -40 -39 -37 -36 -34 -33 -31
 -40 -39 -37 -36 -34 -33 -31 -27
 -39 -37 -36 -34 -33 -31 -27 -26
 -37 -36 -34 -33 -31 -27 -26 -24
 -36 -34 -33 -31 -27 -26 -24 -22
 -34 -33 -31 -27 -26 -24 -22 -21
 -33 -31 -27 -26 -24 -22 -21 -19
 -31 -27 -26 -24 -22 -21 -19 -18
 -27 -26 -24 -22 -21 -19 -18 -16
 -26 -24 -22 -21 -19 -18 -16 -14
 -24 -22 -21 -19 -18 -16 -14 -12
 -22 -21 -19 -18 -16 -14 -12 -10
 -21 -19 -18 -16 -14 -12 -10 -9
 -14 -13 -13 -13 -13 -14 -14 -16
 -13 -13 -13 -13 -14 -14 -16 -17
 -13 -13 -13 -14 -14 -16 -17 -20
 -13 -13 -14 -14 -16 -17 -20 -21
 -13 -14 -14 -16 -17 -20 -21 -23
 -14 -14 -16 -17 -20 -21 -23 -24
 -14 -16 -17 -20 -21 -23 -24 -26
 -16 -17 -20 -21 -23 -24 -26 -28
 -17 -20 -21 -23 -24 -26 -28 -30
 -20 -21 -23 -24 -26 -28 -30 -31
 -21 -23 -24 -26 -28 -30 -31 -33
 -23 -24 -26 -28 -30 -31 -33 -35
 -24 -26 -28 -30 -31 -33 -35 -36
 -26 -28 -30 -31 -33 -35 -36 -37
 -28 -30 -31 -33 -35 -36 -37 -39
 -30 -31 -33 -35 -36 -37 -39 -39
 -31 -33 -35 -36 -37 -39 -39 -40
 -33 -35 -36 -37 -39 -39 -40 -41
 -35 -36 -37 -39 -39 -40 -41 -41
 -36 -37 -39 -39 -40 -41 -41 -42
 -37 -39 -39 -40 -41 -41 -42 -42
 -39 -39 -40 -41 -41 -42 -42 -42
 -39 -40 -41 -41 -42 -42 -42 -42
 -40 -41 -41 -42 -42 -42 -42 -41
 -41 -41 -42 -42 -42 -42 -41 -41
 -41 -42 -42 -42 -42 -41 -41 -40
 -42 -42 -42 -42 -41 -41 -40 -37
 -42 -42 -42 -41 -41 -40 -37 -37
 -42 -42 -41 -41 -40 -37 -37 -35
 -42 -41 -41 -40 -37 -37 -35 -35
 -41 -41 -40 -37 -37 -35 -35 -33
 -41 -40 -37 -37 -35 -35 -33 -32
 -40 -37 -37 -35 -35 -33 -32 -31
 -37 -37 -35 -35 -33 -32 -31 -29
 -37 -35 -35 -33 -32 -31 -29 -28
 -35 -35 -33 -32 -31 -29 -28 -26
 -35 -33 -32 -31 -29 -28 -26 -24
 -33 -32 -31 -29 -28 -26 -24 -22
 -32 -31 -29 -28 -26 -24 -22 -20
 -31 -29 -28 -26 -24 -22 -20 -19
 -29 -28 -26 -24 -22 -20 -19 -16
 -28 -26 -24 -22 -20 -19 -16 -14
 -26 -24 -22 -20 -19 -16 -14 -12
 -62 -64 -66 -67 -68 -69 -69 -69
 -64 -66 -67 -68 -69 -69 -69 -69
 -66 -67 -68 -69 -69 -69 -69 -69
 -67 -68 -69 -69 -69 -69 -69 -67
 -68 -69 -69 -69 -69 -69 -67 -66
 -69 -69 -69 -69 -69 -67 -66 -65
 -69 -69 -69 -69 -67 -66 -65 -63
 -69 -69 -69 -67 -66 -65 -63 -62
 -69 -69 -67 -66 -65 -63 -62 -60
 -69 -67 -66 -65 -63 -62 -60 -58
 -67 -66 -65 -63 -62 -60 -58 -55
 -66 -65 -63 -62 -60 -58 -55 -53
 -65 -63 -62 -60 -58 -55 -53 -51
 -63 -62 -60 -58 -55 -53 -51 -48
 -62 -60 -58 -55 -53 -51 -48 -46
 -60 -58 -55 -53 -51 -48 -46 -43
 -58 -55 -53 -51 -48 -46 -43 -39
 -55 -53 -51 -48 -46 -43 -39 -36
 -53 -51 -48 -46 -43 -39 -36 -35
 -51 -48 -46 -43 -39 -36 -35 -32
 -48 -46 -43 -39 -36 -35 -32 -29
 -46 -43 -39 -36 -35 -32 -29 -28
 -43 -39 -36 -35 -32 -29 -28 -24
 -39 -36 -35 -32 -29 -28 -24 -23
 -36 -35 -32 -29 -28 -24 -23 -21
 -35 -32 -29 -28 -24 -23 -21 -20
 -32 -29 -28 -24 -23 -21 -20 -18
 -29 -28 -24 -23 -21 -20 -18 -16
 -28 -24 -23 -21 -20 -18 -16 -16
 -24 -23 -21 -20 -18 -16 -16 -13
 -23 -21 -20 -18 -16 -16 -13 -13
 -21 -20 -18 -16 -16 -13 -13 -11
 -20 -18 -16 -16 -13 -13 -11 -11
 -18 -16 -16 -13 -13 -11 -11 -9
 -16 -16 -13 -13 -11 -11 -9 -8
 -16 -13 -13 -11 -11 -9 -8 -8
 -13 -13 -11 -11 -9 -8 -8 -7
 -13 -11 -11 -9 -8 -8 -7 -7
 -11 -11 -9 -8 -8 -7 -7 -7
 -11 -9 -8 -8 -7 -7 -7 -7
 -9 -8 -8 -7 -7 -7 -7 -7
 -8 -8 -7 -7 -7 -7 -7 -7
 -8 -7 -7 -7 -7 -7 -7 -8
 -7 -7 -7 -7 -7 -7 -8 -8
 -62 -64 -65 -67 -69 -70 -72 -72
 -64 -65 -67 -69 -70 -72 -72 -72
 -65 -67 -69 -70 -72 -72 -72 -72
 -67 -69 -70 -72 -72 -72 -72 -72
 -69 -70 -72 -72 -72 -72 -72 -72
 -70 -72 -72 -72 -72 -72 -72 -71
 -72 -72 -72 -72 -72 -72 -71 -70
 -72 -72 -72 -72 -72 -71 -70 -68
 -72 -72 -72 -72 -71 -70 -68 -67
 -72 -72 -72 -71 -70 -68 -67 -66
 -72 -72 -71 -70 -68 -67 -66 -63
 -72 -71 -70 -68 -67 -66 -63 -61
 -71 -70 -68 -67 -66 -63 -61 -58
 -70 -68 -67 -66 -63 -61 -58 -57
 -68 -67 -66 -63 -61 -58 -57 -54
 -67 -66 -63 -61 -58 -57 -54 -53
 -66 -63 -61 -58 -57 -54 -53 -50
 -63 -61 -58 -57 -54 -53 -50 -45
 -61 -58 -57 -54 -53 -50 -45 -42
 -58 -57 -54 -53 -50 -45 -42 -39
 -57 -54 -53 -50 -45 -42 -39 -36
 -54 -53 -50 -45 -42 -39 -36 -35
 -53 -50 -45 -42 -39 -36 -35 -31
 -50 -45 -42 -39 -36 -35 -31 -28
 -45 -42 -39 -36 -35 -31 -28 -24
 -42 -39 -36 -35 -31 -28 -24 -22
 -39 -36 -35 -31 -28 -24 -22 -20
 -36 -35 -31 -28 -24 -22 -20 -18
 -35 -31 -28 -24 -22 -20 -18 -17
 -31 -28 -24 -22 -20 -18 -17 -15
 -28 -24 -22 -20 -18 -17 -15 -13
 -24 -22 -20 -18 -17 -15 -13 -11
 -22 -20 -18 -17 -15 -13 -11 -10
 -20 -18 -17 -15 -13 -11 -10 -9
 -18 -17 -15 -13 -11 -10 -9 -8
 -17 -15 -13 -11 -10 -9 -8 -7
 -15 -13 -11 -10 -9 -8 -7 -6
 -13 -11 -10 -9 -8 -7 -6 -6
 -11 -10 -9 -8 -7 -6 -6 -5
 -10 -9 -8 -7 -6 -6 -5 -5
 -9 -8 -7 -6 -6 -5 -5 -4
 -8 -7 -6 -6 -5 -5 -4 -4
 -7 -6 -6 -5 -5 -4 -4 -4
 -6 -6 -5 -5 -4 -4 -4 -4
 -58 -59 -61 -62 -63 -64 -64 -63
 -59 -61 -62 -63 -64 -64 -63 -62
 -61 -62 -63 -64 -64 -63 -62 -61
 -62 -63 -64 -64 -63 -62 -61 -61
 -63 -64 -64 -63 -62 -61 -61 -59
 -64 -64 -63 -62 -61 -61 -59 -59
 -64 -63 -62 -61 -61 -59 -59 -57
 -63 -62 -61 -61 -59 -59 -57 -55
 -62 -61 -61 -59 -59 -57 -55 -53
 -61 -61 -59 -59 -57 -55 -53 -49
 -61 -59 -59 -57 -55 -53 -49 -48
 -59 -59 -57 -55 -53 -49 -48 -45
 -59 -57 -55 -53 -49 -48 -45 -43
 -57 -55 -53 -49 -48 -45 -43 -40
 -55 -53 -49 -48 -45 -43 -40 -37
 -53 -49 -48 -45 -43 -40 -37 -34
 -49 -48 -45 -43 -40 -37 -34 -30
 -48 -45 -43 -40 -37 -34 -30 -29
 -45 -43 -40 -37 -34 -30 -29 -25
 -43 -40 -37 -34 -30 -29 -25 -24
 -40 -37 -34 -30 -29 -25 -24 -21
 -37 -34 -30 -29 -25 -24 -21 -18
 -34 -30 -29 -25 -24 -21 -18 -15
 -30 -29 -25 -24 -21 -18 -15 -12
 -29 -25 -24 -21 -18 -15 -12 -11
 -25 -24 -21 -18 -15 -12 -11 -9
 -24 -21 -18 -15 -12 -11 -9 -8
 -21 -18 -15 -12 -11 -9 -8 -6
 -18 -15 -12 -11 -9 -8 -6 -4
 -15 -12 -11 -9 -8 -6 -4 -4
 -12 -11 -9 -8 -6 -4 -4 -2
 -11 -9 -8 -6 -4 -4 -2 -2
 -9 -8 -6 -4 -4 -2 -2 -1
 -8 -6 -4 -4 -2 -2 -1 0
 -6 -4 -4 -2 -2 -1 0 1
 -4 -4 -2 -2 -1 0 1 2
 -4 -2 -2 -1 0 1 2 2
 -2 -2 -1 0 1 2 2 3
 -2 -1 0 1 2 2 3 3
 -1 0 1 2 2 3 3 3
 0 1 2 2 3 3 3 3
 1 2 2 3 3 3 3 3
 2 2 3 3 3 3 3 2
 2 3 3 3 3 3 2 2
 -56 -59 -60 -61 -61 -61 -61 -61
 -59 -60 -61 -61 -61 -61 -61 -60
 -60 -61 -61 -61 -61 -61 -60 -59
 -61 -61 -61 -61 -61 -60 -59 -58
 -61 -61 -61 -61 -60 -59 -58 -56
 -61 -61 -61 -60 -59 -58 -56 -56
 -61 -61 -60 -59 -58 -56 -56 -54
 -61 -60 -59 -58 -56 -56 -54 -53
 -60 -59 -58 -56 -56 -54 -53 -50
 -59 -58 -56 -56 -54 -53 -50 -48
 -58 -56 -56 -54 -53 -50 -48 -47
 -56 -56 -54 -53 -50 -48 -47 -44
 -56 -54 -53 -50 -48 -47 -44 -43
 -54 -53 -50 -48 -47 -44 -43 -40
 -53 -50 -48 -47 -44 -43 -40 -38
 -50 -48 -47 -44 -43 -40 -38 -36
 -48 -47 -44 -43 -40 -38 -36 -33
 -47 -44 -43 -40 -38 -36 -33 -32
 -44 -43 -40 -38 -36 -33 -32 -29
 -43 -40 -38 -36 -33 -32 -29 -26
 -40 -38 -36 -33 -32 -29 -26 -24
 -38 -36 -33 -32 -29 -26 -24 -22
 -36 -33 -32 -29 -26 -24 -22 -20
 -33 -32 -29 -26 -24 -22 -20 -17
 -32 -29 -26 -24 -22 -20 -17 -14
 -29 -26 -24 -22 -20 -17 -14 -12
 -26 -24 -22 -20 -17 -14 -12 -10
 -24 -22 -20 -17 -14 -12 -10 -8
 -22 -20 -17 -14 -12 -10 -8 -7
 -20 -17 -14 -12 -10 -8 -7 -3
 -17 -14 -12 -10 -8 -7 -3 -3
 -14 -12 -10 -8 -7 -3 -3 -1
 -12 -10 -8 -7 -3 -3 -1 0
 -10 -8 -7 -3 -3 -1 0 1
 -8 -7 -3 -3 -1 0 1 2
 -7 -3 -3 -1 0 1 2 3
 -3 -3 -1 0 1 2 3 4
 -3 -1 0 1 2 3 4 4
 -1 0 1 2 3 4 4 5
 0 1 2 3 4 4 5 5
 1 2 3 4 4 5 5 5
 2 3 4 4 5 5 5 5
 3 4 4 5 5 5 5 5
 4 4 5 5 5 5 5 5
 -54 -55 -56 -56 -57 -56 -56 -55
 -55 -56 -56 -57 -56 -56 -55 -54
 -56 -56 -57 -56 -56 -55 -54 -53
 -56 -57 -56 -56 -55 -54 -53 -52
 -57 -56 -56 -55 -54 -53 -52 -51
 -56 -56 -55 -54 -53 -52 -51 -50
 -56 -55 -54 -53 -52 -51 -50 -48
 -55 -54 -53 -52 -51 -50 -48 -47
 -54 -53 -52 -51 -50 -48 -47 -46
 -53 -52 -51 -50 -48 -47 -46 -43
 -52 -51 -50 -48 -47 -46 -43 -42
 -51 -50 -48 -47 -46 -43 -42 -38
 -50 -48 -47 -46 -43 -42 -38 -37
 -48 -47 -46 -43 -42 -38 -37 -34
 -47 -46 -43 -42 -38 -37 -34 -33
 -46 -43 -42 -38 -37 -34 -33 -30
 -43 -42 -38 -37 -34 -33 -30 -28
 -42 -38 -37 -34 -33 -30 -28 -25
 -38 -37 -34 -33 -30 -28 -25 -22
 -37 -34 -33 -30 -28 -25 -22 -21
 -34 -33 -30 -28 -25 -22 -21 -18
 -33 -30 -28 -25 -22 -21 -18 -17
 -30 -28 -25 -22 -21 -18 -17 -15
 -28 -25 -22 -21 -18 -17 -15 -13
 -25 -22 -21 -18 -17 -15 -13 -11
 -22 -21 -18 -17 -15 -13 -11 -8
 -21 -18 -17 -15 -13 -11 -8 -6
 -18 -17 -15 -13 -11 -8 -6 -5
 -17 -15 -13 -11 -8 -6 -5 -3
 -15 -13 -11 -8 -6 -5 -3 -1
 -13 -11 -8 -6 -5 -3 -1 0
 -11 -8 -6 -5 -3 -1 0 2
 -8 -6 -5 -3 -1 0 2 3
 -6 -5 -3 -1 0 2 3 5
 -5 -3 -1 0 2 3 5 7
 -3 -1 0 2 3 5 7 8
 -1 0 2 3 5 7 8 9
 0 2 3 5 7 8 9 10
 2 3 5 7 8 9 10 10
 3 5 7 8 9 10 10 10
 5 7 8 9 10 10 10 11
 7 8 9 10 10 10 11 11
 8 9 10 10 10 11 11 11
 9 10 10 10 11 11 11 11
 10 10 10 11 11 11 11 11
 -69 -71 -73 -75 -77 -79 -80 -81
 -71 -73 -75 -77 -79 -80 -81 -82
 -73 -75 -77 -79 -80 -81 -82 -82
 -75 -77 -79 -80 -81 -82 -82 -82
 -77 -79 -80 -81 -82 -82 -82 -82
 -79 -80 -81 -82 -82 -82 -82 -82
 -80 -81 -82 -82 -82 -82 -82 -82
 -81 -82 -82 -82 -82 -82 -82 -81
 -82 -82 -82 -82 -82 -82 -81 -80
 -82 -82 -82 -82 -82 -81 -80 -79
 -82 -82 -82 -82 -81 -80 -79 -78
 -82 -82 -82 -81 -80 -79 -78 -76
 -82 -82 -81 -80 -79 -78 -76 -74
 -82 -81 -80 -79 -78 -76 -74 -73
 -81 -80 -79 -78 -76 -74 -73 -71
 -80 -79 -78 -76 -74 -73 -71 -69
 -79 -78 -76 -74 -73 -71 -69 -67
 -78 -76 -74 -73 -71 -69 -67 -65
 -76 -74 -73 -71 -69 -67 -65 -62
 -74 -73 -71 -69 -67 -65 -62 -58
 -73 -71 -69 -67 -65 -62 -58 -55
 -71 -69 -67 -65 -62 -58 -55 -52
 -69 -67 -65 -62 -58 -55 -52 -50
 -67 -65 -62 -58 -55 -52 -50 -47
 -65 -62 -58 -55 -52 -50 -47 -44
 -62 -58 -55 -52 -50 -47 -44 -41
 -58 -55 -52 -50 -47 -44 -41 -40
 -55 -52 -50 -47 -44 -41 -40 -37
 -52 -50 -47 -44 -41 -40 -37 -34
 -50 -47 -44 -41 -40 -37 -34 -33
 -47 -44 -41 -40 -37 -34 -33 -30
 -44 -41 -40 -37 -34 -33 -30 -29
 -41 -40 -37 -34 -33 -30 -29 -25
 -40 -37 -34 -33 -30 -29 -25 -23
 -37 -34 -33 -30 -29 -25 -23 -22
 -34 -33 -30 -29 -25 -23 -22 -20
 -33 -30 -29 -25 -23 -22 -20 -19
 -30 -29 -25 -23 -22 -20 -19 -18
 -29 -25 -23 -22 -20 -19 -18 -16
 -25 -23 -22 -20 -19 -18 -16 -15
 -23 -22 -20 -19 -18 -16 -15 -15
 -22 -20 -19 -18 -16 -15 -15 -14
 -20 -19 -18 -16 -15 -15 -14 -14
 -19 -18 -16 -15 -15 -14 -14 -13
 -18 -16 -15 -15 -14 -14 -13 -13
 -16 -15 -15 -14 -14 -13 -13 -13
 -69 -71 -71 -73 -73 -73 -73 -72
 -71 -71 -73 -73 -73 -73 -72 -71
 -71 -73 -73 -73 -73 -72 -71 -71
 -73 -73 -73 -73 -72 -71 -71 -69
 -73 -73 -73 -72 -71 -71 -69 -68
 -73 -73 -72 -71 -71 -69 -68 -66
 -73 -72 -71 -71 -69 -68 -66 -65
 -72 -71 -71 -69 -68 -66 -65 -64
 -71 -71 -69 -68 -66 -65 -64 -62
 -71 -69 -68 -66 -65 -64 -62 -61
 -69 -68 -66 -65 -64 -62 -61 -58
 -68 -66 -65 -64 -62 -61 -58 -55
 -66 -65 -64 -62 -61 -58 -55 -52
 -65 -64 -62 -61 -58 -55 -52 -49
 -64 -62 -61 -58 -55 -52 -49 -48
 -62 -61 -58 -55 -52 -49 -48 -45
 -61 -58 -55 -52 -49 -48 -45 -44
 -58 -55 -52 -49 -48 -45 -44 -41
 -55 -52 -49 -48 -45 -44 -41 -38
 -52 -49 -48 -45 -44 -41 -38 -36
 -49 -48 -45 -44 -41 -38 -36 -33
 -48 -45 -44 -41 -38 -36 -33 -30
 -45 -44 -41 -38 -36 -33 -30 -29
 -44 -41 -38 -36 -33 -30 -29 -27
 -41 -38 -36 -33 -30 -29 -27 -25
 -38 -36 -33 -30 -29 -27 -25 -24
 -36 -33 -30 -29 -27 -25 -24 -22
 -33 -30 -29 -27 -25 -24 -22 -21
 -30 -29 -27 -25 -24 -22 -21 -19
 -29 -27 -25 -24 -22 -21 -19 -19
 -27 -25 -24 -22 -21 -19 -19 -17
 -25 -24 -22 -21 -19 -19 -17 -16
 -24 -22 -21 -19 -19 -17 -16 -15
 -22 -21 -19 -19 -17 -16 -15 -14
 -21 -19 -19 -17 -16 -15 -14 -13
 -19 -19 -17 -16 -15 -14 -13 -13
 -19 -17 -16 -15 -14 -13 -13 -12
 -17 -16 -15 -14 -13 -13 -12 -12
 -16 -15 -14 -13 -13 -12 -12 -11
 -15 -14 -13 -13 -12 -12 -11 -11
 -14 -13 -13 -12 -12 -11 -11 -11
 -13 -13 -12 -12 -11 -11 -11 -11
 -13 -12 -12 -11 -11 -11 -11 -11
 -12 -12 -11 -11 -11 -11 -11 -12
 -67 -68 -70 -71 -72 -73 -73 -74
 -68 -70 -71 -72 -73 -73 -74 -73
 -70 -71 -72 -73 -73 -74 -73 -73
 -71 -72 -73 -73 -74 -73 -73 -72
 -72 -73 -73 -74 -73 -73 -72 -71
 -73 -73 -74 -73 -73 -72 -71 -70
 -73 -74 -73 -73 -72 -71 -70 -69
 -74 -73 -73 -72 -71 -70 -69 -68
 -73 -73 -72 -71 -70 -69 -68 -66
 -73 -72 -71 -70 -69 -68 -66 -65
 -72 -71 -70 -69 -68 -66 -65 -64
 -71 -70 -69 -68 -66 -65 -64 -63
 -70 -69 -68 -66 -65 -64 -63 -56
 -69 -68 -66 -65 -64 -63 -56 -54
 -68 -66 -65 -64 -63 -56 -54 -52
 -66 -65 -64 -63 -56 -54 -52 -49
 -65 -64 -63 -56 -54 -52 -49 -47
 -64 -63 -56 -54 -52 -49 -47 -45
 -63 -56 -54 -52 -49 -47 -45 -42
 -56 -54 -52 -49 -47 -45 -42 -39
 -54 -52 -49 -47 -45 -42 -39 -38
 -52 -49 -47 -45 -42 -39 -38 -35
 -49 -47 -45 -42 -39 -38 -35 -34
 -47 -45 -42 -39 -38 -35 -34 -31
 -45 -42 -39 -38 -35 -34 -31 -28
 -42 -39 -38 -35 -34 -31 -28 -27
 -39 -38 -35 -34 -31 -28 -27 -25
 -38 -35 -34 -31 -28 -27 -25 -22
 -35 -34 -31 -28 -27 -25 -22 -20
 -34 -31 -28 -27 -25 -22 -20 -19
 -31 -28 -27 -25 -22 -20 -19 -17
 -28 -27 -25 -22 -20 -19 -17 -15
 -27 -25 -22 -20 -19 -17 -15 -14
 -25 -22 -20 -19 -17 -15 -14 -11
 -22 -20 -19 -17 -15 -14 -11 -10
 -20 -19 -17 -15 -14 -11 -10 -8
 -19 -17 -15 -14 -11 -10 -8 -8
 -17 -15 -14 -11 -10 -8 -8 -7
 -15 -14 -11 -10 -8 -8 -7 -6
 -14 -11 -10 -8 -8 -7 -6 -6
 -11 -10 -8 -8 -7 -6 -6 -6
 -10 -8 -8 -7 -6 -6 -6 -6
 -8 -8 -7 -6 -6 -6 -6 -6
 -8 -7 -6 -6 -6 -6 -6 -6
 -7 -6 -6 -6 -6 -6 -6 -7
 -66 -68 -70 -71 -73 -73 -74 -74
 -68 -70 -71 -73 -73 -74 -74 -74
 -70 -71 -73 -73 -74 -74 -74 -74
 -71 -73 -73 -74 -74 -74 -74 -73
 -73 -73 -74 -74 -74 -74 -73 -72
 -73 -74 -74 -74 -74 -73 -72 -71
 -74 -74 -74 -74 -73 -72 -71 -70
 -74 -74 -74 -73 -72 -71 -70 -69
 -74 -74 -73 -72 -71 -70 -69 -65
 -74 -73 -72 -71 -70 -69 -65 -64
 -73 -72 -71 -70 -69 -65 -64 -63
 -72 -71 -70 -69 -65 -64 -63 -61
 -71 -70 -69 -65 -64 -63 -61 -58
 -70 -69 -65 -64 -63 -61 -58 -57
 -69 -65 -64 -63 -61 -58 -57 -53
 -65 -64 -63 -61 -58 -57 -53 -51
 -64 -63 -61 -58 -57 -53 -51 -49
 -63 -61 -58 -57 -53 -51 -49 -47
 -61 -58 -57 -53 -51 -49 -47 -45
 -58 -57 -53 -51 -49 -47 -45 -42
 -57 -53 -51 -49 -47 -45 -42 -41
 -53 -51 -49 -47 -45 -42 -41 -37
 -51 -49 -47 -45 -42 -41 -37 -35
 -49 -47 -45 -42 -41 -37 -35 -33
 -47 -45 -42 -41 -37 -35 -33 -30
 -45 -42 -41 -37 -35 -33 -30 -29
 -42 -41 -37 -35 -33 -30 -29 -26
 -41 -37 -35 -33 -30 -29 -26 -24
 -37 -35 -33 -30 -29 -26 -24 -21
 -35 -33 -30 -29 -26 -24 -21 -20
 -33 -30 -29 -26 -24 -21 -20 -18
 -30 -29 -26 -24 -21 -20 -18 -17
 -29 -26 -24 -21 -20 -18 -17 -15
 -26 -24 -21 -20 -18 -17 -15 -13
 -24 -21 -20 -18 -17 -15 -13 -13
 -21 -20 -18 -17 -15 -13 -13 -12
 -20 -18 -17 -15 -13 -13 -12 -11
 -18 -17 -15 -13 -13 -12 -11 -10
 -17 -15 -13 -13 -12 -11 -10 -10
 -15 -13 -13 -12 -11 -10 -10 -10
 -13 -13 -12 -11 -10 -10 -10 -10
 -13 -12 -11 -10 -10 -10 -10 -10
 -12 -11 -10 -10 -10 -10 -10 -10
 -11 -10 -10 -10 -10 -10 -10 -11
 -10 -10 -10 -10 -10 -10 -11 -11
 -75 -77 -78 -79 -80 -81 -81 -82
 -77 -78 -79 -80 -81 -81 -82 -82
 -78 -79 -80 -81 -81 -82 -82 -82
 -79 -80 -81 -81 -82 -82 -82 -83
 -80 -81 -81 -82 -82 -82 -83 -83
 -81 -81 -82 -82 -82 -83 -83 -84
 -81 -82 -82 -82 -83 -83 -84 -84
 -82 -82 -82 -83 -83 -84 -84 -84
 -82 -82 -83 -83 -84 -84 -84 -83
 -82 -83 -83 -84 -84 -84 -83 -83
 -83 -83 -84 -84 -84 -83 -83 -82
 -83 -84 -84 -84 -83 -83 -82 -81
 -84 -84 -84 -83 -83 -82 -81 -79
 -84 -84 -83 -83 -82 -81 -79 -78
 -84 -83 -83 -82 -81 -79 -78 -77
 -83 -83 -82 -81 -79 -78 -77 -74
 -83 -82 -81 -79 -78 -77 -74 -73
 -82 -81 -79 -78 -77 -74 -73 -70
 -81 -79 -78 -77 -74 -73 -70 -69
 -79 -78 -77 -74 -73 -70 -69 -67
 -78 -77 -74 -73 -70 -69 -67 -65
 -77 -74 -73 -70 -69 -67 -65 -63
 -74 -73 -70 -69 -67 -65 -63 -60
 -73 -70 -69 -67 -65 -63 -60 -59
 -70 -69 -67 -65 -63 -60 -59 -57
 -69 -67 -65 -63 -60 -59 -57 -56
 -67 -65 -63 -60 -59 -57 -56 -54
 -65 -63 -60 -59 -57 -56 -54 -52
 -63 -60 -59 -57 -56 -54 -52 -51
 -60 -59 -57 -56 -54 -52 -51 -49
 -59 -57 -56 -54 -52 -51 -49 -46
 -57 -56 -54 -52 -51 -49 -46 -44
 -56 -54 -52 -51 -49 -46 -44 -44
 -54 -52 -51 -49 -46 -44 -44 -42
 -52 -51 -49 -46 -44 -44 -42 -40
 -51 -49 -46 -44 -44 -42 -40 -38
 -49 -46 -44 -44 -42 -40 -38 -36
 -46 -44 -44 -42 -40 -38 -36 -34
 -44 -44 -42 -40 -38 -36 -34 -33
 -44 -42 -40 -38 -36 -34 -33 -32
 -42 -40 -38 -36 -34 -33 -32 -30
 -40 -38 -36 -34 -33 -32 -30 -29
 -38 -36 -34 -33 -32 -30 -29 -25
 -36 -34 -33 -32 -30 -29 -25 -24
 -34 -33 -32 -30 -29 -25 -24 -23
 -33 -32 -30 -29 -25 -24 -23 -22
 -32 -30 -29 -25 -24 -23 -22 -21
 -30 -29 -25 -24 -23 -22 -21 -21
 -29 -25 -24 -23 -22 -21 -21 -20
 -73 -73 -75 -77 -78 -79 -79 -80
 -73 -75 -77 -78 -79 -79 -80 -80
 -75 -77 -78 -79 -79 -80 -80 -80
 -77 -78 -79 -79 -80 -80 -80 -79
 -78 -79 -79 -80 -80 -80 -79 -78
 -79 -79 -80 -80 -80 -79 -78 -78
 -79 -80 -80 -80 -79 -78 -78 -76
 -80 -80 -80 -79 -78 -78 -76 -75
 -80 -80 -79 -78 -78 -76 -75 -74
 -80 -79 -78 -78 -76 -75 -74 -73
 -79 -78 -78 -76 -75 -74 -73 -72
 -78 -78 -76 -75 -74 -73 -72 -69
 -78 -76 -75 -74 -73 -72 -69 -67
 -76 -75 -74 -73 -72 -69 -67 -65
 -75 -74 -73 -72 -69 -67 -65 -63
 -74 -73 -72 -69 -67 -65 -63 -60
 -73 -72 -69 -67 -65 -63 -60 -59
 -72 -69 -67 -65 -63 -60 -59 -56
 -69 -67 -65 -63 -60 -59 -56 -55
 -67 -65 -63 -60 -59 -56 -55 -53
 -65 -63 -60 -59 -56 -55 -53 -51
 -63 -60 -59 -56 -55 -53 -51 -50
 -60 -59 -56 -55 -53 -51 -50 -48
 -59 -56 -55 -53 -51 -50 -48 -47
 -56 -55 -53 -51 -50 -48 -47 -43
 -55 -53 -51 -50 -48 -47 -43 -42
 -53 -51 -50 -48 -47 -43 -42 -40
 -51 -50 -48 -47 -43 -42 -40 -36
 -50 -48 -47 -43 -42 -40 -36 -32
 -48 -47 -43 -42 -40 -36 -32 -31
 -47 -43 -42 -40 -36 -32 -31 -28
 -43 -42 -40 -36 -32 -31 -28 -26
 -42 -40 -36 -32 -31 -28 -26 -24
 -40 -36 -32 -31 -28 -26 -24 -23
 -36 -32 -31 -28 -26 -24 -23 -21
 -32 -31 -28 -26 -24 -23 -21 -19
 -31 -28 -26 -24 -23 -21 -19 -18
 -28 -26 -24 -23 -21 -19 -18 -16
 -26 -24 -23 -21 -19 -18 -16 -15
 -24 -23 -21 -19 -18 -16 -15 -14
 -23 -21 -19 -18 -16 -15 -14 -14
 -21 -19 -18 -16 -15 -14 -14 -15
 -19 -18 -16 -15 -14 -14 -15 -15
 -18 -16 -15 -14 -14 -15 -15 -15
 -16 -15 -14 -14 -15 -15 -15 -16
 -15 -14 -14 -15 -15 -15 -16 -17
 -14 -14 -15 -15 -15 -16 -17 -17
 -68 -70 -71 -72 -73 -74 -75 -75
 -70 -71 -72 -73 -74 -75 -75 -75
 -71 -72 -73 -74 -75 -75 -75 -75
 -72 -73 -74 -75 -75 -75 -75 -74
 -73 -74 -75 -75 -75 -75 -74 -74
 -74 -75 -75 -75 -75 -74 -74 -73
 -75 -75 -75 -75 -74 -74 -73 -72
 -75 -75 -75 -74 -74 -73 -72 -71
 -75 -75 -74 -74 -73 -72 -71 -69
 -75 -74 -74 -73 -72 -71 -69 -69
 -74 -74 -73 -72 -71 -69 -69 -67
 -74 -73 -72 -71 -69 -69 -67 -66
 -73 -72 -71 -69 -69 -67 -66 -64
 -72 -71 -69 -69 -67 -66 -64 -62
 -71 -69 -69 -67 -66 -64 -62 -61
 -69 -69 -67 -66 -64 -62 -61 -56
 -69 -67 -66 -64 -62 -61 -56 -54
 -67 -66 -64 -62 -61 -56 -54 -51
 -66 -64 -62 -61 -56 -54 -51 -49
 -64 -62 -61 -56 -54 -51 -49 -47
 -62 -61 -56 -54 -51 -49 -47 -46
 -61 -56 -54 -51 -49 -47 -46 -44
 -56 -54 -51 -49 -47 -46 -44 -43
 -54 -51 -49 -47 -46 -44 -43 -40
 -51 -49 -47 -46 -44 -43 -40 -38
 -49 -47 -46 -44 -43 -40 -38 -37
 -47 -46 -44 -43 -40 -38 -37 -35
 -46 -44 -43 -40 -38 -37 -35 -32
 -44 -43 -40 -38 -37 -35 -32 -31
 -43 -40 -38 -37 -35 -32 -31 -29
 -40 -38 -37 -35 -32 -31 -29 -26
 -38 -37 -35 -32 -31 -29 -26 -23
 -37 -35 -32 -31 -29 -26 -23 -22
 -35 -32 -31 -29 -26 -23 -22 -20
 -32 -31 -29 -26 -23 -22 -20 -19
 -31 -29 -26 -23 -22 -20 -19 -17
 -29 -26 -23 -22 -20 -19 -17 -16
 -26 -23 -22 -20 -19 -17 -16 -15
 -23 -22 -20 -19 -17 -16 -15 -13
 -22 -20 -19 -17 -16 -15 -13 -13
 -20 -19 -17 -16 -15 -13 -13 -11
 -19 -17 -16 -15 -13 -13 -11 -10
 -17 -16 -15 -13 -13 -11 -10 -10
 -16 -15 -13 -13 -11 -10 -10 -10
 -15 -13 -13 -11 -10 -10 -10 -10
 -70 -70 -71 -73 -73 -73 -73 -72
 -70 -71 -73 -73 -73 -73 -72 -72
 -71 -73 -73 -73 -73 -72 -72 -71
 -73 -73 -73 -73 -72 -72 -71 -70
 -73 -73 -73 -72 -72 -71 -70 -69
 -73 -73 -72 -72 -71 -70 -69 -69
 -73 -72 -72 -71 -70 -69 -69 -68
 -72 -72 -71 -70 -69 -69 -68 -66
 -72 -71 -70 -69 -69 -68 -66 -65
 -71 -70 -69 -69 -68 -66 -65 -62
 -70 -69 -69 -68 -66 -65 -62 -61
 -69 -69 -68 -66 -65 -62 -61 -58
 -69 -68 -66 -65 -62 -61 -58 -57
 -68 -66 -65 -62 -61 -58 -57 -54
 -66 -65 -62 -61 -58 -57 -54 -52
 -65 -62 -61 -58 -57 -54 -52 -50
 -62 -61 -58 -57 -54 -52 -50 -47
 -61 -58 -57 -54 -52 -50 -47 -44
 -58 -57 -54 -52 -50 -47 -44 -42
 -57 -54 -52 -50 -47 -44 -42 -41
 -54 -52 -50 -47 -44 -42 -41 -39
 -52 -50 -47 -44 -42 -41 -39 -38
 -50 -47 -44 -42 -41 -39 -38 -35
 -47 -44 -42 -41 -39 -38 -35 -33
 -44 -42 -41 -39 -38 -35 -33 -30
 -42 -41 -39 -38 -35 -33 -30 -29
 -41 -39 -38 -35 -33 -30 -29 -27
 -39 -38 -35 -33 -30 -29 -27 -25
 -38 -35 -33 -30 -29 -27 -25 -22
 -35 -33 -30 -29 -27 -25 -22 -19
 -33 -30 -29 -27 -25 -22 -19 -18
 -30 -29 -27 -25 -22 -19 -18 -16
 -29 -27 -25 -22 -19 -18 -16 -14
 -27 -25 -22 -19 -18 -16 -14 -13
 -25 -22 -19 -18 -16 -14 -13 -12
 -22 -19 -18 -16 -14 -13 -12 -11
 -19 -18 -16 -14 -13 -12 -11 -10
 -18 -16 -14 -13 -12 -11 -10 -9
 -16 -14 -13 -12 -11 -10 -9 -8
 -14 -13 -12 -11 -10 -9 -8 -8
 -13 -12 -11 -10 -9 -8 -8 -7
 -12 -11 -10 -9 -8 -8 -7 -7
 -11 -10 -9 -8 -8 -7 -7 -7
 -10 -9 -8 -8 -7 -7 -7 -7
 -9 -8 -8 -7 -7 -7 -7 -8
 -8 -8 -7 -7 -7 -7 -8 -8
 -65 -66 -67 -68 -69 -69 -69 -69
 -66 -67 -68 -69 -69 -69 -69 -68
 -67 -68 -69 -69 -69 -69 -68 -67
 -68 -69 -69 -69 -69 -68 -67 -66
 -69 -69 -69 -69 -68 -67 -66 -64
 -69 -69 -69 -68 -67 -66 -64 -63
 -69 -69 -68 -67 -66 -64 -63 -61
 -69 -68 -67 -66 -64 -63 -61 -61
 -68 -67 -66 -64 -63 -61 -61 -59
 -67 -66 -64 -63 -61 -61 -59 -58
 -66 -64 -63 -61 -61 -59 -58 -52
 -64 -63 -61 -61 -59 -58 -52 -49
 -63 -61 -61 -59 -58 -52 -49 -47
 -61 -61 -59 -58 -52 -49 -47 -44
 -61 -59 -58 -52 -49 -47 -44 -41
 -59 -58 -52 -49 -47 -44 -41 -37
 -58 -52 -49 -47 -44 -41 -37 -34
 -52 -49 -47 -44 -41 -37 -34 -32
 -49 -47 -44 -41 -37 -34 -32 -30
 -47 -44 -41 -37 -34 -32 -30 -28
 -44 -41 -37 -34 -32 -30 -28 -26
 -41 -37 -34 -32 -30 -28 -26 -24
 -37 -34 -32 -30 -28 -26 -24 -21
 -34 -32 -30 -28 -26 -24 -21 -20
 -32 -30 -28 -26 -24 -21 -20 -18
 -30 -28 -26 -24 -21 -20 -18 -17
 -28 -26 -24 -21 -20 -18 -17 -14
 -26 -24 -21 -20 -18 -17 -14 -12
 -24 -21 -20 -18 -17 -14 -12 -11
 -21 -20 -18 -17 -14 -12 -11 -9
 -20 -18 -17 -14 -12 -11 -9 -6
 -18 -17 -14 -12 -11 -9 -6 -5
 -17 -14 -12 -11 -9 -6 -5 -3
 -14 -12 -11 -9 -6 -5 -3 -2
 -12 -11 -9 -6 -5 -3 -2 -1
 -11 -9 -6 -5 -3 -2 -1 1
 -9 -6 -5 -3 -2 -1 1 2
 -6 -5 -3 -2 -1 1 2 2
 -5 -3 -2 -1 1 2 2 2
 -3 -2 -1 1 2 2 2 2
 -2 -1 1 2 2 2 2 2
 -1 1 2 2 2 2 2 1
 1 2 2 2 2 2 1 0
 2 2 2 2 2 1 0 -1
 -61 -62 -64 -65 -66 -67 -69 -70
 -62 -64 -65 -66 -67 -69 -70 -71
 -64 -65 -66 -67 -69 -70 -71 -71
 -65 -66 -67 -69 -70 -71 -71 -72
 -66 -67 -69 -70 -71 -71 -72 -73
 -67 -69 -70 -71 -71 -72 -73 -73
 -69 -70 -71 -71 -72 -73 -73 -73
 -70 -71 -71 -72 -73 -73 -73 -73
 -71 -71 -72 -73 -73 -73 -73 -73
 -71 -72 -73 -73 -73 -73 -73 -73
 -72 -73 -73 -73 -73 -73 -73 -72
 -73 -73 -73 -73 -73 -73 -72 -71
 -73 -73 -73 -73 -73 -72 -71 -70
 -73 -73 -73 -73 -72 -71 -70 -68
 -73 -73 -73 -72 -71 -70 -68 -67
 -73 -73 -72 -71 -70 -68 -67 -66
 -73 -72 -71 -70 -68 -67 -66 -65
 -72 -71 -70 -68 -67 -66 -65 -63
 -71 -70 -68 -67 -66 -65 -63 -61
 -70 -68 -67 -66 -65 -63 -61 -59
 -68 -67 -66 -65 -63 -61 -59 -56
 -67 -66 -65 -63 -61 -59 -56 -54
 -66 -65 -63 -61 -59 -56 -54 -52
 -65 -63 -61 -59 -56 -54 -52 -50
 -63 -61 -59 -56 -54 -52 -50 -48
 -61 -59 -56 -54 -52 -50 -48 -47
 -59 -56 -54 -52 -50 -48 -47 -44
 -56 -54 -52 -50 -48 -47 -44 -41
 -54 -52 -50 -48 -47 -44 -41 -40
 -52 -50 -48 -47 -44 -41 -40 -37
 -50 -48 -47 -44 -41 -40 -37 -36
 -48 -47 -44 -41 -40 -37 -36 -33
 -47 -44 -41 -40 -37 -36 -33 -31
 -44 -41 -40 -37 -36 -33 -31 -29
 -41 -40 -37 -36 -33 -31 -29 -24
 -40 -37 -36 -33 -31 -29 -24 -23
 -37 -36 -33 -31 -29 -24 -23 -21
 -36 -33 -31 -29 -24 -23 -21 -20
 -33 -31 -29 -24 -23 -21 -20 -18
 -31 -29 -24 -23 -21 -20 -18 -16
 -29 -24 -23 -21 -20 -18 -16 -15
 -24 -23 -21 -20 -18 -16 -15 -13
 -23 -21 -20 -18 -16 -15 -13 -12
 -21 -20 -18 -16 -15 -13 -12 -11
 -20 -18 -16 -15 -13 -12 -11 -11
 -18 -16 -15 -13 -12 -11 -11 -10
 -16 -15 -13 -12 -11 -11 -10 -9
 -15 -13 -12 -11 -11 -10 -9 -8
 -13 -12 -11 -11 -10 -9 -8 -7
 -12 -11 -11 -10 -9 -8 -7 -7
 -11 -11 -10 -9 -8 -7 -7 -7
 -11 -10 -9 -8 -7 -7 -7 -7
 -10 -9 -8 -7 -7 -7 -7 -7
 -9 -8 -7 -7 -7 -7 -7 -7
 -8 -7 -7 -7 -7 -7 -7 -7
 -7 -7 -7 -7 -7 -7 -7 -7
 -62 -64 -66 -67 -68 -72 -73 -73
 -64 -66 -67 -68 -72 -73 -73 -73
 -66 -67 -68 -72 -73 -73 -73 -73
 -67 -68 -72 -73 -73 -73 -73 -73
 -68 -72 -73 -73 -73 -73 -73 -73
 -72 -73 -73 -73 -73 -73 -73 -73
 -73 -73 -73 -73 -73 -73 -73 -72
 -73 -73 -73 -73 -73 -73 -72 -71
 -73 -73 -73 -73 -73 -72 -71 -71
 -73 -73 -73 -73 -72 -71 -71 -70
 -73 -73 -73 -72 -71 -71 -70 -68
 -73 -73 -72 -71 -71 -70 -68 -67
 -73 -72 -71 -71 -70 -68 -67 -65
 -72 -71 -71 -70 -68 -67 -65 -63
 -71 -71 -70 -68 -67 -65 -63 -61
 -71 -70 -68 -67 -65 -63 -61 -60
 -70 -68 -67 -65 -63 -61 -60 -58
 -68 -67 -65 -63 -61 -60 -58 -56
 -67 -65 -63 -61 -60 -58 -56 -54
 -65 -63 -61 -60 -58 -56 -54 -52
 -63 -61 -60 -58 -56 -54 -52 -48
 -61 -60 -58 -56 -54 -52 -48 -45
 -60 -58 -56 -54 -52 -48 -45 -43
 -58 -56 -54 -52 -48 -45 -43 -41
 -56 -54 -52 -48 -45 -43 -41 -40
 -54 -52 -48 -45 -43 -41 -40 -35
 -52 -48 -45 -43 -41 -40 -35 -34
 -48 -45 -43 -41 -40 -35 -34 -32
 -45 -43 -41 -40 -35 -34 -32 -30
 -43 -41 -40 -35 -34 -32 -30 -28
 -41 -40 -35 -34 -32 -30 -28 -26
 -40 -35 -34 -32 -30 -28 -26 -24
 -35 -34 -32 -30 -28 -26 -24 -21
 -34 -32 -30 -28 -26 -24 -21 -19
 -32 -30 -28 -26 -24 -21 -19 -18
 -30 -28 -26 -24 -21 -19 -18 -16
 -28 -26 -24 -21 -19 -18 -16 -14
 -26 -24 -21 -19 -18 -16 -14 -13
 -24 -21 -19 -18 -16 -14 -13 -11
 -21 -19 -18 -16 -14 -13 -11 -11
 -19 -18 -16 -14 -13 -11 -11 -9
 -18 -16 -14 -13 -11 -11 -9 -9
 -16 -14 -13 -11 -11 -9 -9 -8
 -14 -13 -11 -11 -9 -9 -8 -7
 -13 -11 -11 -9 -9 -8 -7 -6
 -11 -11 -9 -9 -8 -7 -6 -6
 -11 -9 -9 -8 -7 -6 -6 -6
 -9 -9 -8 -7 -6 -6 -6 -5
 -9 -8 -7 -6 -6 -6 -5 -5
 -8 -7 -6 -6 -6 -5 -5 -6
 -7 -6 -6 -6 -5 -5 -6 -6
 -6 -6 -6 -5 -5 -6 -6 -6
 -6 -6 -5 -5 -6 -6 -6 -7
 -6 -5 -5 -6 -6 -6 -7 -7
 -5 -5 -6 -6 -6 -7 -7 -8
 -5 -6 -6 -6 -7 -7 -8 -8
 -6 -6 -6 -7 -7 -8 -8 -9
 -6 -6 -7 -7 -8 -8 -9 -10
 -67 -68 -70 -72 -72 -74 -75 -76
 -68 -70 -72 -72 -74 -75 -76 -77
 -70 -72 -72 -74 -75 -76 -77 -77
 -72 -72 -74 -75 -76 -77 -77 -77
 -72 -74 -75 -76 -77 -77 -77 -77
 -74 -75 -76 -77 -77 -77 -77 -77
 -75 -76 -77 -77 -77 -77 -77 -77
 -76 -77 -77 -77 -77 -77 -77 -76
 -77 -77 -77 -77 -77 -77 -76 -76
 -77 -77 -77 -77 -77 -76 -76 -75
 -77 -77 -77 -77 -76 -76 -75 -74
 -77 -77 -77 -76 -76 -75 -74 -73
 -77 -77 -76 -76 -75 -74 -73 -72
 -77 -76 -76 -75 -74 -73 -72 -71
 -76 -76 -75 -74 -73 -72 -71 -70
 -76 -75 -74 -73 -72 -71 -70 -67
 -75 -74 -73 -72 -71 -70 -67 -66
 -74 -73 -72 -71 -70 -67 -66 -64
 -73 -72 -71 -70 -67 -66 -64 -62
 -72 -71 -70 -67 -66 -64 -62 -60
 -71 -70 -67 -66 -64 -62 -60 -58
 -70 -67 -66 -64 -62 -60 -58 -55
 -67 -66 -64 -62 -60 -58 -55 -52
 -66 -64 -62 -60 -58 -55 -52 -51
 -64 -62 -60 -58 -55 -52 -51 -48
 -62 -60 -58 -55 -52 -51 -48 -46
 -60 -58 -55 -52 -51 -48 -46 -44
 -58 -55 -52 -51 -48 -46 -44 -41
 -55 -52 -51 -48 -46 -44 -41 -37
 -52 -51 -48 -46 -44 -41 -37 -33
 -51 -48 -46 -44 -41 -37 -33 -32
 -48 -46 -44 -41 -37 -33 -32 -29
 -46 -44 -41 -37 -33 -32 -29 -27
 -44 -41 -37 -33 -32 -29 -27 -24
 -41 -37 -33 -32 -29 -27 -24 -21
 -37 -33 -32 -29 -27 -24 -21 -19
 -33 -32 -29 -27 -24 -21 -19 -16
 -32 -29 -27 -24 -21 -19 -16 -15
 -29 -27 -24 -21 -19 -16 -15 -12
 -27 -24 -21 -19 -16 -15 -12 -11
 -24 -21 -19 -16 -15 -12 -11 -9
 -21 -19 -16 -15 -12 -11 -9 -7
 -19 -16 -15 -12 -11 -9 -7 -6
 -16 -15 -12 -11 -9 -7 -6 -4
 -15 -12 -11 -9 -7 -6 -4 -4
 -12 -11 -9 -7 -6 -4 -4 -3
 -11 -9 -7 -6 -4 -4 -3 -2
 -9 -7 -6 -4 -4 -3 -2 -2
 -7 -6 -4 -4 -3 -2 -2 -2
 -6 -4 -4 -3 -2 -2 -2 -2
 -4 -4 -3 -2 -2 -2 -2 -2
 -4 -3 -2 -2 -2 -2 -2 -2
 -3 -2 -2 -2 -2 -2 -2 -3
 -2 -2 -2 -2 -2 -2 -3 -4
 -2 -2 -2 -2 -2 -3 -4 -4
 -2 -2 -2 -2 -3 -4 -4 -6
 -67 -68 -69 -71 -72 -73 -73 -72
 -68 -69 -71 -72 -73 -73 -72 -72
 -69 -71 -72 -73 -73 -72 -72 -71
 -71 -72 -73 -73 -72 -72 -71 -70
 -72 -73 -73 -72 -72 -71 -70 -69
 -73 -73 -72 -72 -71 -70 -69 -68
 -73 -72 -72 -71 -70 -69 -68 -67
 -72 -72 -71 -70 -69 -68 -67 -66
 -72 -71 -70 -69 -68 -67 -66 -65
 -71 -70 -69 -68 -67 -66 -65 -65
 -70 -69 -68 -67 -66 -65 -65 -63
 -69 -68 -67 -66 -65 -65 -63 -61
 -68 -67 -66 -65 -65 -63 -61 -60
 -67 -66 -65 -65 -63 -61 -60 -57
 -66 -65 -65 -63 -61 -60 -57 -56
 -65 -65 -63 -61 -60 -57 -56 -54
 -65 -63 -61 -60 -57 -56 -54 -52
 -63 -61 -60 -57 -56 -54 -52 -51
 -61 -60 -57 -56 -54 -52 -51 -48
 -60 -57 -56 -54 -52 -51 -48 -47
 -57 -56 -54 -52 -51 -48 -47 -45
 -56 -54 -52 -51 -48 -47 -45 -43
 -54 -52 -51 -48 -47 -45 -43 -42
 -52 -51 -48 -47 -45 -43 -42 -40
 -51 -48 -47 -45 -43 -42 -40 -39
 -48 -47 -45 -43 -42 -40 -39 -37
 -47 -45 -43 -42 -40 -39 -37 -35
 -45 -43 -42 -40 -39 -37 -35 -33
 -43 -42 -40 -39 -37 -35 -33 -31
 -42 -40 -39 -37 -35 -33 -31 -30
 -40 -39 -37 -35 -33 -31 -30 -28
 -39 -37 -35 -33 -31 -30 -28 -26
 -37 -35 -33 -31 -30 -28 -26 -23
 -35 -33 -31 -30 -28 -26 -23 -22
 -33 -31 -30 -28 -26 -23 -22 -20
 -31 -30 -28 -26 -23 -22 -20 -19
 -30 -28 -26 -23 -22 -20 -19 -17
 -28 -26 -23 -22 -20 -19 -17 -16
 -26 -23 -22 -20 -19 -17 -16 -14
 -23 -22 -20 -19 -17 -16 -14 -12
 -22 -20 -19 -17 -16 -14 -12 -12
 -20 -19 -17 -16 -14 -12 -12 -10
 -19 -17 -16 -14 -12 -12 -10 -10
 -17 -16 -14 -12 -12 -10 -10 -8
 -16 -14 -12 -12 -10 -10 -8 -7
 -14 -12 -12 -10 -10 -8 -7 -7
 -12 -12 -10 -10 -8 -7 -7 -6
 -12 -10 -10 -8 -7 -7 -6 -6
 -10 -10 -8 -7 -7 -6 -6 -5
 -10 -8 -7 -7 -6 -6 -5 -5
 -8 -7 -7 -6 -6 -5 -5 -5
 -7 -7 -6 -6 -5 -5 -5 -5
 -7 -6 -6 -5 -5 -5 -5 -5
 -49 -51 -52 -53 -54 -55 -56 -58
 -51 -52 -53 -54 -55 -56 -58 -59
 -52 -53 -54 -55 -56 -58 -59 -60
 -53 -54 -55 -56 -58 -59 -60 -61
 -54 -55 -56 -58 -59 -60 -61 -61
 -55 -56 -58 -59 -60 -61 -61 -62
 -56 -58 -59 -60 -61 -61 -62 -62
 -58 -59 -60 -61 -61 -62 -62 -62
 -59 -60 -61 -61 -62 -62 -62 -61
 -60 -61 -61 -62 -62 -62 -61 -60
 -61 -61 -62 -62 -62 -61 -60 -59
 -61 -62 -62 -62 -61 -60 -59 -58
 -62 -62 -62 -61 -60 -59 -58 -56
 -62 -62 -61 -60 -59 -58 -56 -55
 -62 -61 -60 -59 -58 -56 -55 -53
 -61 -60 -59 -58 -56 -55 -53 -51
 -60 -59 -58 -56 -55 -53 -51 -49
 -59 -58 -56 -55 -53 -51 -49 -47
 -58 -56 -55 -53 -51 -49 -47 -45
 -56 -55 -53 -51 -49 -47 -45 -43
 -55 -53 -51 -49 -47 -45 -43 -41
 -53 -51 -49 -47 -45 -43 -41 -39
 -51 -49 -47 -45 -43 -41 -39 -36
 -49 -47 -45 -43 -41 -39 -36 -34
 -47 -45 -43 -41 -39 -36 -34 -31
 -45 -43 -41 -39 -36 -34 -31 -29
 -43 -41 -39 -36 -34 -31 -29 -26
 -41 -39 -36 -34 -31 -29 -26 -24
 -39 -36 -34 -31 -29 -26 -24 -22
 -36 -34 -31 -29 -26 -24 -22 -19
 -34 -31 -29 -26 -24 -22 -19 -17
 -31 -29 -26 -24 -22 -19 -17 -15
 -29 -26 -24 -22 -19 -17 -15 -13
 -26 -24 -22 -19 -17 -15 -13 -11
 -24 -22 -19 -17 -15 -13 -11 -10
 -22 -19 -17 -15 -13 -11 -10 -8
 -19 -17 -15 -13 -11 -10 -8 -7
 -17 -15 -13 -11 -10 -8 -7 -6
 -15 -13 -11 -10 -8 -7 -6 -5
 -13 -11 -10 -8 -7 -6 -5 -4
 -11 -10 -8 -7 -6 -5 -4 -4
 -10 -8 -7 -6 -5 -4 -4 -3
 -8 -7 -6 -5 -4 -4 -3 -3
 -7 -6 -5 -4 -4 -3 -3 -34
 -6 -5 -4 -4 -3 -3 -34 -36
 -5 -4 -4 -3 -3 -34 -36 -38
 -4 -4 -3 -3 -34 -36 -38 -41
 -4 -3 -3 -34 -36 -38 -41 -44
 -3 -3 -34 -36 -38 -41 -44 -47
 -3 -34 -36 -38 -41 -44 -47 -49
 -34 -36 -38 -41 -44 -47 -49 -52
 -36 -38 -41 -44 -47 -49 -52 -55
 -38 -41 -44 -47 -49 -52 -55 -57
 -41 -44 -47 -49 -52 -55 -57 -60
 -44 -47 -49 -52 -55 -57 -60 -63
 -47 -49 -52 -55 -57 -60 -63 -64
 -49 -52 -55 -57 -60 -63 -64 -66
 -52 -55 -57 -60 -63 -64 -66 -67
 -55 -57 -60 -63 -64 -66 -67 -68
 -57 -60 -63 -64 -66 -67 -68 -69
 -60 -63 -64 -66 -67 -68 -69 -69
 -63 -64 -66 -67 -68 -69 -69 -70
 -64 -66 -67 -68 -69 -69 -70 -71
 -66 -67 -68 -69 -69 -70 -71 -71
 -67 -68 -69 -69 -70 -71 -71 -71
 -68 -69 -69 -70 -71 -71 -71 -71
 -69 -69 -70 -71 -71 -71 -71 -71
 -69 -70 -71 -71 -71 -71 -71 -70
 -70 -71 -71 -71 -71 -71 -70 -70
 -71 -71 -71 -71 -71 -70 -70 -70
 -71 -71 -71 -71 -70 -70 -70 -69
 -71 -71 -71 -70 -70 -70 -69 -68
 -71 -71 -70 -70 -70 -69 -68 -67
 -71 -70 -70 -70 -69 -68 -67 -66
 -70 -70 -70 -69 -68 -67 -66 -64
 -70 -70 -69 -68 -67 -66 -64 -62
 -70 -69 -68 -67 -66 -64 -62 -60
 -69 -68 -67 -66 -64 -62 -60 -59
 -68 -67 -66 -64 -62 -60 -59 -57
 -67 -66 -64 -62 -60 -59 -57 -54
 -66 -64 -62 -60 -59 -57 -54 -53
 -64 -62 -60 -59 -57 -54 -53 -51
 -62 -60 -59 -57 -54 -53 -51 -50
 -60 -59 -57 -54 -53 -51 -50 -48
 -59 -57 -54 -53 -51 -50 -48 -47
 -57 -54 -53 -51 -50 -48 -47 -46
 -54 -53 -51 -50 -48 -47 -46 -45
 -53 -51 -50 -48 -47 -46 -45 -44
 -51 -50 -48 -47 -46 -45 -44 -43
 -50 -48 -47 -46 -45 -44 -43 -43
 -48 -47 -46 -45 -44 -43 -43 -42
 -47 -46 -45 -44 -43 -43 -42 -43
 -46 -45 -44 -43 -43 -42 -43 -43
 -45 -44 -43 -43 -42 -43 -43 -44
 -44 -43 -43 -42 -43 -43 -44 -44
 -43 -43 -42 -43 -43 -44 -44 -45
 -52 -53 -53 -54 -55 -56 -57 -58
 -53 -53 -54 -55 -56 -57 -58 -59
 -53 -54 -55 -56 -57 -58 -59 -60
 -54 -55 -56 -57 -58 -59 -60 -61
 -55 -56 -57 -58 -59 -60 -61 -61
 -56 -57 -58 -59 -60 -61 -61 -62
 -57 -58 -59 -60 -61 -61 -62 -62
 -58 -59 -60 -61 -61 -62 -62 -62
 -59 -60 -61 -61 -62 -62 -62 -61
 -60 -61 -61 -62 -62 -62 -61 -60
 -61 -61 -62 -62 -62 -61 -60 -59
 -61 -62 -62 -62 -61 -60 -59 -58
 -62 -62 -62 -61 -60 -59 -58 -57
 -62 -62 -61 -60 -59 -58 -57 -55
 -62 -61 -60 -59 -58 -57 -55 -54
 -61 -60 -59 -58 -57 -55 -54 -52
 -60 -59 -58 -57 -55 -54 -52 -50
 -59 -58 -57 -55 -54 -52 -50 -49
 -58 -57 -55 -54 -52 -50 -49 -47
 -57 -55 -54 -52 -50 -49 -47 -45
 -55 -54 -52 -50 -49 -47 -45 -43
 -54 -52 -50 -49 -47 -45 -43 -41
 -52 -50 -49 -47 -45 -43 -41 -39
 -50 -49 -47 -45 -43 -41 -39 -37
 -49 -47 -45 -43 -41 -39 -37 -35
 -47 -45 -43 -41 -39 -37 -35 -31
 -45 -43 -41 -39 -37 -35 -31 -29
 -43 -41 -39 -37 -35 -31 -29 -27
 -41 -39 -37 -35 -31 -29 -27 -24
 -39 -37 -35 -31 -29 -27 -24 -22
 -37 -35 -31 -29 -27 -24 -22 -20
 -35 -31 -29 -27 -24 -22 -20 -18
 -31 -29 -27 -24 -22 -20 -18 -16
 -29 -27 -24 -22 -20 -18 -16 -15
 -27 -24 -22 -20 -18 -16 -15 -13
 -24 -22 -20 -18 -16 -15 -13 -12
 -22 -20 -18 -16 -15 -13 -12 -11
 -20 -18 -16 -15 -13 -12 -11 -10
 -18 -16 -15 -13 -12 -11 -10 -9
 -16 -15 -13 -12 -11 -10 -9 -32
 -15 -13 -12 -11 -10 -9 -32 -34
 -13 -12 -11 -10 -9 -32 -34 -36
 -12 -11 -10 -9 -32 -34 -36 -38
 -11 -10 -9 -32 -34 -36 -38 -41
 -10 -9 -32 -34 -36 -38 -41 -43
 -9 -32 -34 -36 -38 -41 -43 -45
 -32 -34 -36 -38 -41 -43 -45 -47
 -34 -36 -38 -41 -43 -45 -47 -49
 -36 -38 -41 -43 -45 -47 -49 -50
 -38 -41 -43 -45 -47 -49 -50 -52
 -41 -43 -45 -47 -49 -50 -52 -54
 -43 -45 -47 -49 -50 -52 -54 -56
 -45 -47 -49 -50 -52 -54 -56 -58
 -47 -49 -50 -52 -54 -56 -58 -60
 -49 -50 -52 -54 -56 -58 -60 -61
 -50 -52 -54 -56 -58 -60 -61 -63
 -52 -54 -56 -58 -60 -61 -63 -64
 -54 -56 -58 -60 -61 -63 -64 -65
 -56 -58 -60 -61 -63 -64 -65 -65
 -58 -60 -61 -63 -64 -65 -65 -66
 -60 -61 -63 -64 -65 -65 -66 -66
 -61 -63 -64 -65 -65 -66 -66 -66
 -63 -64 -65 -65 -66 -66 -66 -66
 -64 -65 -65 -66 -66 -66 -66 -66
 -65 -65 -66 -66 -66 -66 -66 -65
 -65 -66 -66 -66 -66 -66 -65 -65
 -66 -66 -66 -66 -66 -65 -65 -64
 -66 -66 -66 -66 -65 -65 -64 -63
 -66 -66 -66 -65 -65 -64 -63 -63
 -66 -66 -65 -65 -64 -63 -63 -62
 -66 -65 -65 -64 -63 -63 -62 -61
 -65 -65 -64 -63 -63 -62 -61 -60
 -65 -64 -63 -63 -62 -61 -60 -60
 -64 -63 -63 -62 -61 -60 -60 -59
 -63 -63 -62 -61 -60 -60 -59 -59
 -63 -62 -61 -60 -60 -59 -59 -58
 -62 -61 -60 -60 -59 -59 -58 -57
 -61 -60 -60 -59 -59 -58 -57 -56
 -60 -60 -59 -59 -58 -57 -56 -55
 -60 -59 -59 -58 -57 -56 -55 -54
 -59 -59 -58 -57 -56 -55 -54 -54
 -59 -58 -57 -56 -55 -54 -54 -54
 -58 -57 -56 -55 -54 -54 -54 -54
 -57 -56 -55 -54 -54 -54 -54 -55
 -56 -55 -54 -54 -54 -54 -55 -55
 -55 -54 -54 -54 -54 -55 -55 -56
 -39 -40 -41 -41 -42 -42 -43 -44
 -40 -41 -41 -42 -42 -43 -44 -44
 -41 -41 -42 -42 -43 -44 -44 -45
 -41 -42 -42 -43 -44 -44 -45 -46
 -42 -42 -43 -44 -44 -45 -46 -47
 -42 -43 -44 -44 -45 -46 -47 -47
 -43 -44 -44 -45 -46 -47 -47 -47
 -44 -44 -45 -46 -47 -47 -47 -48
 -44 -45 -46 -47 -47 -47 -48 -48
 -45 -46 -47 -47 -47 -48 -48 -49
 -46 -47 -47 -47 -48 -48 -49 -49
 -47 -47 -47 -48 -48 -49 -49 -49
 -47 -47 -48 -48 -49 -49 -49 -49
 -47 -48 -48 -49 -49 -49 -49 -49
 -48 -48 -49 -49 -49 -49 -49 -48
 -48 -49 -49 -49 -49 -49 -48 -47
 -49 -49 -49 -49 -49 -48 -47 -46
 -49 -49 -49 -49 -48 -47 -46 -45
 -49 -49 -49 -48 -47 -46 -45 -44
 -49 -49 -48 -47 -46 -45 -44 -43
 -49 -48 -47 -46 -45 -44 -43 -42
 -48 -47 -46 -45 -44 -43 -42 -40
 -47 -46 -45 -44 -43 -42 -40 -39
 -46 -45 -44 -43 -42 -40 -39 -37
 -45 -44 -43 -42 -40 -39 -37 -35
 -44 -43 -42 -40 -39 -37 -35 -34
 -43 -42 -40 -39 -37 -35 -34 -32
 -42 -40 -39 -37 -35 -34 -32 -30
 -40 -39 -37 -35 -34 -32 -30 -29
 -39 -37 -35 -34 -32 -30 -29 -27
 -37 -35 -34 -32 -30 -29 -27 -25
 -35 -34 -32 -30 -29 -27 -25 -24
 -34 -32 -30 -29 -27 -25 -24 -22
 -32 -30 -29 -27 -25 -24 -22 -21
 -30 -29 -27 -25 -24 -22 -21 -19
 -29 -27 -25 -24 -22 -21 -19 -18
 -27 -25 -24 -22 -21 -19 -18 -17
 -25 -24 -22 -21 -19 -18 -17 -16
 -24 -22 -21 -19 -18 -17 -16 -15
 -22 -21 -19 -18 -17 -16 -15 -26
 -21 -19 -18 -17 -16 -15 -26 -27
 -19 -18 -17 -16 -15 -26 -27 -29
 -18 -17 -16 -15 -26 -27 -29 -30
 -17 -16 -15 -26 -27 -29 -30 -33
 -16 -15 -26 -27 -29 -30 -33 -35
 -15 -26 -27 -29 -30 -33 -35 -37
 -26 -27 -29 -30 -33 -35 -37 -40
 -27 -29 -30 -33 -35 -37 -40 -42
 -29 -30 -33 -35 -37 -40 -42 -44
 -30 -33 -35 -37 -40 -42 -44 -46
 -33 -35 -37 -40 -42 -44 -46 -48
 -35 -37 -40 -42 -44 -46 -48 -51
 -37 -40 -42 -44 -46 -48 -51 -53
 -40 -42 -44 -46 -48 -51 -53 -56
 -42 -44 -46 -48 -51 -53 -56 -58
 -44 -46 -48 -51 -53 -56 -58 -61
 -46 -48 -51 -53 -56 -58 -61 -63
 -48 -51 -53 -56 -58 -61 -63 -65
 -51 -53 -56 -58 -61 -63 -65 -67
 -53 -56 -58 -61 -63 -65 -67 -68
 -56 -58 -61 -63 -65 -67 -68 -69
 -58 -61 -63 -65 -67 -68 -69 -70
 -61 -63 -65 -67 -68 -69 -70 -71
 -63 -65 -67 -68 -69 -70 -71 -71
 -65 -67 -68 -69 -70 -71 -71 -71
 -67 -68 -69 -70 -71 -71 -71 -71
 -68 -69 -70 -71 -71 -71 -71 -71
 -69 -70 -71 -71 -71 -71 -71 -70
 -70 -71 -71 -71 -71 -71 -70 -69
 -71 -71 -71 -71 -71 -70 -69 -69
 -71 -71 -71 -71 -70 -69 -69 -68
 -71 -71 -71 -70 -69 -69 -68 -67
 -71 -71 -70 -69 -69 -68 -67 -66
 -71 -70 -69 -69 -68 -67 -66 -65
 -70 -69 -69 -68 -67 -66 -65 -64
 -69 -69 -68 -67 -66 -65 -64 -63
 -69 -68 -67 -66 -65 -64 -63 -62
 -68 -67 -66 -65 -64 -63 -62 -61
 -67 -66 -65 -64 -63 -62 -61 -61
 -66 -65 -64 -63 -62 -61 -61 -60
 -65 -64 -63 -62 -61 -61 -60 -59
 -64 -63 -62 -61 -61 -60 -59 -59
 -63 -62 -61 -61 -60 -59 -59 -58
 -62 -61 -61 -60 -59 -59 -58 -58
 -61 -61 -60 -59 -59 -58 -58 -58
 -61 -60 -59 -59 -58 -58 -58 -57
 -60 -59 -59 -58 -58 -58 -57 -57
 -59 -59 -58 -58 -58 -57 -57 -58
 -59 -58 -58 -58 -57 -57 -58 -58
 -43 -44 -45 -46 -47 -48 -49 -50
 -44 -45 -46 -47 -48 -49 -50 -50
 -45 -46 -47 -48 -49 -50 -50 -51
 -46 -47 -48 -49 -50 -50 -51 -52
 -47 -48 -49 -50 -50 -51 -52 -53
 -48 -49 -50 -50 -51 -52 -53 -54
 -49 -50 -50 -51 -52 -53 -54 -54
 -50 -50 -51 -52 -53 -54 -54 -55
 -50 -51 -52 -53 -54 -54 -55 -55
 -51 -52 -53 -54 -54 -55 -55 -55
 -52 -53 -54 -54 -55 -55 -55 -55
 -53 -54 -54 -55 -55 -55 -55 -54
 -54 -54 -55 -55 -55 -55 -54 -54
 -54 -55 -55 -55 -55 -54 -54 -53
 -55 -55 -55 -55 -54 -54 -53 -52
 -55 -55 -55 -54 -54 -53 -52 -51
 -55 -55 -54 -54 -53 -52 -51 -50
 -55 -54 -54 -53 -52 -51 -50 -49
 -54 -54 -53 -52 -51 -50 -49 -47
 -54 -53 -52 -51 -50 -49 -47 -46
 -53 -52 -51 -50 -49 -47 -46 -44
 -52 -51 -50 -49 -47 -46 -44 -43
 -51 -50 -49 -47 -46 -44 -43 -41
 -50 -49 -47 -46 -44 -43 -41 -39
 -49 -47 -46 -44 -43 -41 -39 -37
 -47 -46 -44 -43 -41 -39 -37 -35
 -46 -44 -43 -41 -39 -37 -35 -33
 -44 -43 -41 -39 -37 -35 -33 -31
 -43 -41 -39 -37 -35 -33 -31 -29
 -41 -39 -37 -35 -33 -31 -29 -27
 -39 -37 -35 -33 -31 -29 -27 -25
 -37 -35 -33 -31 -29 -27 -25 -24
 -35 -33 -31 -29 -27 -25 -24 -22
 -33 -31 -29 -27 -25 -24 -22 -20
 -31 -29 -27 -25 -24 -22 -20 -19
 -29 -27 -25 -24 -22 -20 -19 -17
 -27 -25 -24 -22 -20 -19 -17 -16
 -25 -24 -22 -20 -19 -17 -16 -15
 -24 -22 -20 -19 -17 -16 -15 -14
 -22 -20 -19 -17 -16 -15 -14 -13
 -20 -19 -17 -16 -15 -14 -13 -13
 -19 -17 -16 -15 -14 -13 -13 -12
 -17 -16 -15 -14 -13 -13 -12 -32
 -16 -15 -14 -13 -13 -12 -32 -34
 -15 -14 -13 -13 -12 -32 -34 -37
 -14 -13 -13 -12 -32 -34 -37 -40
 -13 -13 -12 -32 -34 -37 -40 -42
 -13 -12 -32 -34 -37 -40 -42 -45
 -12 -32 -34 -37 -40 -42 -45 -47
 -32 -34 -37 -40 -42 -45 -47 -49
 -34 -37 -40 -42 -45 -47 -49 -51
 -37 -40 -42 -45 -47 -49 -51 -52
 -40 -42 -45 -47 -49 -51 -52 -54
 -42 -45 -47 -49 -51 -52 -54 -56
 -45 -47 -49 -51 -52 -54 -56 -58
 -47 -49 -51 -52 -54 -56 -58 -60
 -49 -51 -52 -54 -56 -58 -60 -62
 -51 -52 -54 -56 -58 -60 -62 -64
 -52 -54 -56 -58 -60 -62 -64 -65
 -54 -56 -58 -60 -62 -64 -65 -67
 -56 -58 -60 -62 -64 -65 -67 -68
 -58 -60 -62 -64 -65 -67 -68 -69
 -60 -62 -64 -65 -67 -68 -69 -69
 -62 -64 -65 -67 -68 -69 -69 -70
 -64 -65 -67 -68 -69 -69 -70 -70
 -65 -67 -68 -69 -69 -70 -70 -70
 -67 -68 -69 -69 -70 -70 -70 -70
 -68 -69 -69 -70 -70 -70 -70 -70
 -69 -69 -70 -70 -70 -70 -70 -69
 -69 -70 -70 -70 -70 -70 -69 -69
 -70 -70 -70 -70 -70 -69 -69 -69
 -70 -70 -70 -70 -69 -69 -69 -68
 -70 -70 -70 -69 -69 -69 -68 -68
 -70 -70 -69 -69 -69 -68 -68 -67
 -70 -69 -69 -69 -68 -68 -67 -66
 -69 -69 -69 -68 -68 -67 -66 -65
 -69 -69 -68 -68 -67 -66 -65 -64
 -69 -68 -68 -67 -66 -65 -64 -63
 -68 -68 -67 -66 -65 -64 -63 -62
 -68 -67 -66 -65 -64 -63 -62 -61
 -67 -66 -65 -64 -63 -62 -61 -60
 -66 -65 -64 -63 -62 -61 -60 -59
 -65 -64 -63 -62 -61 -60 -59 -58
 -64 -63 -62 -61 -60 -59 -58 -57
 -63 -62 -61 -60 -59 -58 -57 -56
 -43 -43 -44 -45 -45 -46 -47 -48
 -43 -44 -45 -45 -46 -47 -48 -49
 -44 -45 -45 -46 -47 -48 -49 -50
 -45 -45 -46 -47 -48 -49 -50 -50
 -45 -46 -47 -48 -49 -50 -50 -51
 -46 -47 -48 -49 -50 -50 -51 -52
 -47 -48 -49 -50 -50 -51 -52 -52
 -48 -49 -50 -50 -51 -52 -52 -52
 -49 -50 -50 -51 -52 -52 -52 -52
 -50 -50 -51 -52 -52 -52 -52 -52
 -50 -51 -52 -52 -52 -52 -52 -52
 -51 -52 -52 -52 -52 -52 -52 -52
 -52 -52 -52 -52 -52 -52 -52 -52
 -52 -52 -52 -52 -52 -52 -52 -51
 -52 -52 -52 -52 -52 -52 -51 -50
 -52 -52 -52 -52 -52 -51 -50 -49
 -52 -52 -52 -52 -51 -50 -49 -48
 -52 -52 -52 -51 -50 -49 -48 -47
 -52 -52 -51 -50 -49 -48 -47 -46
 -52 -51 -50 -49 -48 -47 -46 -44
 -51 -50 -49 -48 -47 -46 -44 -43
 -50 -49 -48 -47 -46 -44 -43 -41
 -49 -48 -47 -46 -44 -43 -41 -40
 -48 -47 -46 -44 -43 -41 -40 -38
 -47 -46 -44 -43 -41 -40 -38 -36
 -46 -44 -43 -41 -40 -38 -36 -35
 -44 -43 -41 -40 -38 -36 -35 -33
 -43 -41 -40 -38 -36 -35 -33 -31
 -41 -40 -38 -36 -35 -33 -31 -30
 -40 -38 -36 -35 -33 -31 -30 -28
 -38 -36 -35 -33 -31 -30 -28 -26
 -36 -35 -33 -31 -30 -28 -26 -24
 -35 -33 -31 -30 -28 -26 -24 -23
 -33 -31 -30 -28 -26 -24 -23 -21
 -31 -30 -28 -26 -24 -23 -21 -20
 -30 -28 -26 -24 -23 -21 -20 -18
 -28 -26 -24 -23 -21 -20 -18 -17
 -26 -24 -23 -21 -20 -18 -17 -15
 -24 -23 -21 -20 -18 -17 -15 -14
 -23 -21 -20 -18 -17 -15 -14 -36
 -21 -20 -18 -17 -15 -14 -36 -38
 -20 -18 -17 -15 -14 -36 -38 -40
 -18 -17 -15 -14 -36 -38 -40 -42
 -17 -15 -14 -36 -38 -40 -42 -44
 -15 -14 -36 -38 -40 -42 -44 -46
 -14 -36 -38 -40 -42 -44 -46 -49
 -36 -38 -40 -42 -44 -46 -49 -51
 -38 -40 -42 -44 -46 -49 -51 -54
 -40 -42 -44 -46 -49 -51 -54 -56
 -42 -44 -46 -49 -51 -54 -56 -58
 -44 -46 -49 -51 -54 -56 -58 -60
 -46 -49 -51 -54 -56 -58 -60 -62
 -49 -51 -54 -56 -58 -60 -62 -64
 -51 -54 -56 -58 -60 -62 -64 -65
 -54 -56 -58 -60 -62 -64 -65 -67
 -56 -58 -60 -62 -64 -65 -67 -68
 -58 -60 -62 -64 -65 -67 -68 -69
 -60 -62 -64 -65 -67 -68 -69 -70
 -62 -64 -65 -67 -68 -69 -70 -70
 -64 -65 -67 -68 -69 -70 -70 -71
 -65 -67 -68 -69 -70 -70 -71 -72
 -67 -68 -69 -70 -70 -71 -72 -72
 -68 -69 -70 -70 -71 -72 -72 -72
 -69 -70 -70 -71 -72 -72 -72 -72
 -70 -70 -71 -72 -72 -72 -72 -71
 -70 -71 -72 -72 -72 -72 -71 -71
 -71 -72 -72 -72 -72 -71 -71 -71
 -72 -72 -72 -72 -71 -71 -71 -70
 -72 -72 -72 -71 -71 -71 -70 -70
 -72 -72 -71 -71 -71 -70 -70 -69
 -72 -71 -71 -71 -70 -70 -69 -68
 -71 -71 -71 -70 -70 -69 -68 -67
 -71 -71 -70 -70 -69 -68 -67 -67
 -71 -70 -70 -69 -68 -67 -67 -66
 -70 -70 -69 -68 -67 -67 -66 -65
 -70 -69 -68 -67 -67 -66 -65 -64
 -69 -68 -67 -67 -66 -65 -64 -63
 -68 -67 -67 -66 -65 -64 -63 -63
 -67 -67 -66 -65 -64 -63 -63 -62
 -67 -66 -65 -64 -63 -63 -62 -61
 -66 -65 -64 -63 -63 -62 -61 -61
 -65 -64 -63 -63 -62 -61 -61 -60
 -64 -63 -63 -62 -61 -61 -60 -60
 -63 -63 -62 -61 -61 -60 -60 -60
 -63 -62 -61 -61 -60 -60 -60 -59
 -62 -61 -61 -60 -60 -60 -59 -59
 -61 -61 -60 -60 -60 -59 -59 -60
 -41 -42 -43 -44 -45 -46 -47 -48
 -42 -43 -44 -45 -46 -47 -48 -49
 -43 -44 -45 -46 -47 -48 -49 -51
 -44 -45 -46 -47 -48 -49 -51 -52
 -45 -46 -47 -48 -49 -51 -52 -52
 -46 -47 -48 -49 -51 -52 -52 -53
 -47 -48 -49 -51 -52 -52 -53 -53
 -48 -49 -51 -52 -52 -53 -53 -53
 -49 -51 -52 -52 -53 -53 -53 -53
 -51 -52 -52 -53 -53 -53 -53 -52
 -52 -52 -53 -53 -53 -53 -52 -52
 -52 -53 -53 -53 -53 -52 -52 -51
 -53 -53 -53 -53 -52 -52 -51 -50
 -53 -53 -53 -52 -52 -51 -50 -49
 -53 -53 -52 -52 -51 -50 -49 -47
 -53 -52 -52 -51 -50 -49 -47 -46
 -52 -52 -51 -50 -49 -47 -46 -44
 -52 -51 -50 -49 -47 -46 -44 -43
 -51 -50 -49 -47 -46 -44 -43 -41
 -50 -49 -47 -46 -44 -43 -41 -39
 -49 -47 -46 -44 -43 -41 -39 -37
 -47 -46 -44 -43 -41 -39 -37 -35
 -46 -44 -43 -41 -39 -37 -35 -33
 -44 -43 -41 -39 -37 -35 -33 -32
 -43 -41 -39 -37 -35 -33 -32 -29
 -41 -39 -37 -35 -33 -32 -29 -27
 -39 -37 -35 -33 -32 -29 -27 -25
 -37 -35 -33 -32 -29 -27 -25 -24
 -35 -33 -32 -29 -27 -25 -24 -22
 -33 -32 -29 -27 -25 -24 -22 -20
 -32 -29 -27 -25 -24 -22 -20 -18
 -29 -27 -25 -24 -22 -20 -18 -17
 -27 -25 -24 -22 -20 -18 -17 -15
 -25 -24 -22 -20 -18 -17 -15 -13
 -24 -22 -20 -18 -17 -15 -13 -12
 -22 -20 -18 -17 -15 -13 -12 -12
 -20 -18 -17 -15 -13 -12 -12 -10
 -18 -17 -15 -13 -12 -12 -10 -10
 -17 -15 -13 -12 -12 -10 -10 -32
 -15 -13 -12 -12 -10 -10 -32 -34
 -13 -12 -12 -10 -10 -32 -34 -36
 -12 -12 -10 -10 -32 -34 -36 -37
 -12 -10 -10 -32 -34 -36 -37 -39
 -10 -10 -32 -34 -36 -37 -39 -41
 -10 -32 -34 -36 -37 -39 -41 -43
 -32 -34 -36 -37 -39 -41 -43 -45
 -34 -36 -37 -39 -41 -43 -45 -47
 -36 -37 -39 -41 -43 -45 -47 -50
 -37 -39 -41 -43 -45 -47 -50 -52
 -39 -41 -43 -45 -47 -50 -52 -55
 -41 -43 -45 -47 -50 -52 -55 -57
 -43 -45 -47 -50 -52 -55 -57 -59
 -45 -47 -50 -52 -55 -57 -59 -61
 -47 -50 -52 -55 -57 -59 -61 -63
 -50 -52 -55 -57 -59 -61 -63 -65
 -52 -55 -57 -59 -61 -63 -65 -66
 -55 -57 -59 -61 -63 -65 -66 -68
 -57 -59 -61 -63 -65 -66 -68 -68
 -59 -61 -63 -65 -66 -68 -68 -69
 -61 -63 -65 -66 -68 -68 -69 -70
 -63 -65 -66 -68 -68 -69 -70 -70
 -65 -66 -68 -68 -69 -70 -70 -71
 -66 -68 -68 -69 -70 -70 -71 -71
 -68 -68 -69 -70 -70 -71 -71 -71
 -68 -69 -70 -70 -71 -71 -71 -71
 -69 -70 -70 -71 -71 -71 -71 -70
 -70 -70 -71 -71 -71 -71 -70 -70
 -70 -71 -71 -71 -71 -70 -70 -70
 -71 -71 -71 -71 -70 -70 -70 -69
 -71 -71 -71 -70 -70 -70 -69 -69
 -71 -71 -70 -70 -70 -69 -69 -68
 -71 -70 -70 -70 -69 -69 -68 -67
 -70 -70 -70 -69 -69 -68 -67 -66
 -70 -70 -69 -69 -68 -67 -66 -65
 -70 -69 -69 -68 -67 -66 -65 -65
 -69 -69 -68 -67 -66 -65 -65 -64
 -69 -68 -67 -66 -65 -65 -64 -63
 -68 -67 -66 -65 -65 -64 -63 -62
 -67 -66 -65 -65 -64 -63 -62 -62
 -66 -65 -65 -64 -63 -62 -62 -61
 -65 -65 -64 -63 -62 -62 -61 -61
 -65 -64 -63 -62 -62 -61 -61 -61
 -44 -45 -46 -47 -48 -50 -51 -51
 -45 -46 -47 -48 -50 -51 -51 -52
 -46 -47 -48 -50 -51 -51 -52 -53
 -47 -48 -50 -51 -51 -52 -53 -54
 -48 -50 -51 -51 -52 -53 -54 -54
 -50 -51 -51 -52 -53 -54 -54 -54
 -51 -51 -52 -53 -54 -54 -54 -54
 -51 -52 -53 -54 -54 -54 -54 -53
 -52 -53 -54 -54 -54 -54 -53 -53
 -53 -54 -54 -54 -54 -53 -53 -52
 -54 -54 -54 -54 -53 -53 -52 -51
 -54 -54 -54 -53 -53 -52 -51 -50
 -54 -54 -53 -53 -52 -51 -50 -49
 -54 -53 -53 -52 -51 -50 -49 -47
 -53 -53 -52 -51 -50 -49 -47 -46
 -53 -52 -51 -50 -49 -47 -46 -45
 -52 -51 -50 -49 -47 -46 -45 -43
 -51 -50 -49 -47 -46 -45 -43 -41
 -50 -49 -47 -46 -45 -43 -41 -40
 -49 -47 -46 -45 -43 -41 -40 -38
 -47 -46 -45 -43 -41 -40 -38 -36
 -46 -45 -43 -41 -40 -38 -36 -34
 -45 -43 -41 -40 -38 -36 -34 -32
 -43 -41 -40 -38 -36 -34 -32 -30
 -41 -40 -38 -36 -34 -32 -30 -28
 -40 -38 -36 -34 -32 -30 -28 -26
 -38 -36 -34 -32 -30 -28 -26 -24
 -36 -34 -32 -30 -28 -26 -24 -22
 -34 -32 -30 -28 -26 -24 -22 -20
 -32 -30 -28 -26 -24 -22 -20 -19
 -30 -28 -26 -24 -22 -20 -19 -17
 -28 -26 -24 -22 -20 -19 -17 -16
 -26 -24 -22 -20 -19 -17 -16 -14
 -24 -22 -20 -19 -17 -16 -14 -13
 -22 -20 -19 -17 -16 -14 -13 -12
 -20 -19 -17 -16 -14 -13 -12 -12
 -19 -17 -16 -14 -13 -12 -12 -30
 -17 -16 -14 -13 -12 -12 -30 -33
 -16 -14 -13 -12 -12 -30 -33 -35
 -14 -13 -12 -12 -30 -33 -35 -37
 -13 -12 -12 -30 -33 -35 -37 -40
 -12 -12 -30 -33 -35 -37 -40 -43
 -12 -30 -33 -35 -37 -40 -43 -45
 -30 -33 -35 -37 -40 -43 -45 -48
 -33 -35 -37 -40 -43 -45 -48 -49
 -35 -37 -40 -43 -45 -48 -49 -51
 -37 -40 -43 -45 -48 -49 -51 -52
 -40 -43 -45 -48 -49 -51 -52 -54
 -43 -45 -48 -49 -51 -52 -54 -55
 -45 -48 -49 -51 -52 -54 -55 -57
 -48 -49 -51 -52 -54 -55 -57 -59
 -49 -51 -52 -54 -55 -57 -59 -60
 -51 -52 -54 -55 -57 -59 -60 -61
 -52 -54 -55 -57 -59 -60 -61 -62
 -54 -55 -57 -59 -60 -61 -62 -63
 -55 -57 -59 -60 -61 -62 -63 -64
 -57 -59 -60 -61 -62 -63 -64 -64
 -59 -60 -61 -62 -63 -64 -64 -64
 -60 -61 -62 -63 -64 -64 -64 -65
 -61 -62 -63 -64 -64 -64 -65 -65
 -62 -63 -64 -64 -64 -65 -65 -64
 -63 -64 -64 -64 -65 -65 -64 -64
 -64 -64 -64 -65 -65 -64 -64 -64
 -64 -64 -65 -65 -64 -64 -64 -63
 -64 -65 -65 -64 -64 -64 -63 -62
 -65 -65 -64 -64 -64 -63 -62 -62
 -65 -64 -64 -64 -63 -62 -62 -61
 -64 -64 -64 -63 -62 -62 -61 -61
 -64 -64 -63 -62 -62 -61 -61 -60
 -64 -63 -62 -62 -61 -61 -60 -60
 -63 -62 -62 -61 -61 -60 -60 -60
 -62 -62 -61 -61 -60 -60 -60 -59
 -62 -61 -61 -60 -60 -60 -59 -59
 -61 -61 -60 -60 -60 -59 -59 -58
 -61 -60 -60 -60 -59 -59 -58 -58
 -60 -60 -60 -59 -59 -58 -58 -57
 -60 -60 -59 -59 -58 -58 -57 -57
 -60 -59 -59 -58 -58 -57 -57 -56
 -59 -59 -58 -58 -57 -57 -56 -56
 -59 -58 -58 -57 -57 -56 -56 -56
 -58 -58 -57 -57 -56 -56 -56 -57
 -58 -57 -57 -56 -56 -56 -57 -57
 -57 -57 -56 -56 -56 -57 -57 -57
 -42 -43 -44 -45 -46 -47 -48 -49
 -43 -44 -45 -46 -47 -48 -49 -50
 -44 -45 -46 -47 -48 -49 -50 -51
 -45 -46 -47 -48 -49 -50 -51 -52
 -46 -47 -48 -49 -50 -51 -52 -52
 -47 -48 -49 -50 -51 -52 -52 -53
 -48 -49 -50 -51 -52 -52 -53 -53
 -49 -50 -51 -52 -52 -53 -53 -53
 -50 -51 -52 -52 -53 -53 -53 -52
 -51 -52 -52 -53 -53 -53 -52 -52
 -52 -52 -53 -53 -53 -52 -52 -51
 -52 -53 -53 -53 -52 -52 -51 -51
 -53 -53 -53 -52 -52 -51 -51 -50
 -53 -53 -52 -52 -51 -51 -50 -49
 -53 -52 -52 -51 -51 -50 -49 -48
 -52 -52 -51 -51 -50 -49 -48 -47
 -52 -51 -51 -50 -49 -48 -47 -46
 -51 -51 -50 -49 -48 -47 -46 -44
 -51 -50 -49 -48 -47 -46 -44 -43
 -50 -49 -48 -47 -46 -44 -43 -41
 -49 -48 -47 -46 -44 -43 -41 -39
 -48 -47 -46 -44 -43 -41 -39 -37
 -47 -46 -44 -43 -41 -39 -37 -36
 -46 -44 -43 -41 -39 -37 -36 -34
 -44 -43 -41 -39 -37 -36 -34 -32
 -43 -41 -39 -37 -36 -34 -32 -30
 -41 -39 -37 -36 -34 -32 -30 -28
 -39 -37 -36 -34 -32 -30 -28 -26
 -37 -36 -34 -32 -30 -28 -26 -25
 -36 -34 -32 -30 -28 -26 -25 -23
 -34 -32 -30 -28 -26 -25 -23 -21
 -32 -30 -28 -26 -25 -23 -21 -19
 -30 -28 -26 -25 -23 -21 -19 -18
 -28 -26 -25 -23 -21 -19 -18 -16
 -26 -25 -23 -21 -19 -18 -16 -15
 -25 -23 -21 -19 -18 -16 -15 -14
 -23 -21 -19 -18 -16 -15 -14 -13
 -21 -19 -18 -16 -15 -14 -13 -12
 -19 -18 -16 -15 -14 -13 -12 -12
 -18 -16 -15 -14 -13 -12 -12 -11
 -16 -15 -14 -13 -12 -12 -11 -30
 -15 -14 -13 -12 -12 -11 -30 -32
 -14 -13 -12 -12 -11 -30 -32 -34
 -13 -12 -12 -11 -30 -32 -34 -36
 -12 -12 -11 -30 -32 -34 -36 -38
 -12 -11 -30 -32 -34 -36 -38 -41
 -11 -30 -32 -34 -36 -38 -41 -44
 -30 -32 -34 -36 -38 -41 -44 -47
 -32 -34 -36 -38 -41 -44 -47 -50
 -34 -36 -38 -41 -44 -47 -50 -53
 -36 -38 -41 -44 -47 -50 -53 -55
 -38 -41 -44 -47 -50 -53 -55 -57
 -41 -44 -47 -50 -53 -55 -57 -59
 -44 -47 -50 -53 -55 -57 -59 -61
 -47 -50 -53 -55 -57 -59 -61 -63
 -50 -53 -55 -57 -59 -61 -63 -65
 -53 -55 -57 -59 -61 -63 -65 -67
 -55 -57 -59 -61 -63 -65 -67 -68
 -57 -59 -61 -63 -65 -67 -68 -69
 -59 -61 -63 -65 -67 -68 -69 -70
 -61 -63 -65 -67 -68 -69 -70 -72
 -63 -65 -67 -68 -69 -70 -72 -73
 -65 -67 -68 -69 -70 -72 -73 -74
 -67 -68 -69 -70 -72 -73 -74 -74
 -68 -69 -70 -72 -73 -74 -74 -75
 -69 -70 -72 -73 -74 -74 -75 -75
 -70 -72 -73 -74 -74 -75 -75 -75
 -72 -73 -74 -74 -75 -75 -75 -75
 -73 -74 -74 -75 -75 -75 -75 -74
 -74 -74 -75 -75 -75 -75 -74 -74
 -74 -75 -75 -75 -75 -74 -74 -73
 -75 -75 -75 -75 -74 -74 -73 -73
 -75 -75 -75 -74 -74 -73 -73 -72
 -75 -75 -74 -74 -73 -73 -72 -71
 -75 -74 -74 -73 -73 -72 -71 -70
 -74 -74 -73 -73 -72 -71 -70 -68
 -74 -73 -73 -72 -71 -70 -68 -67
 -73 -73 -72 -71 -70 -68 -67 -66
 -73 -72 -71 -70 -68 -67 -66 -64
 -72 -71 -70 -68 -67 -66 -64 -63
 -71 -70 -68 -67 -66 -64 -63 -62
 -70 -68 -67 -66 -64 -63 -62 -60
 -68 -67 -66 -64 -63 -62 -60 -59
 -67 -66 -64 -63 -62 -60 -59 -58
 -66 -64 -63 -62 -60 -59 -58 -57
 -64 -63 -62 -60 -59 -58 -57 -56
 -63 -62 -60 -59 -58 -57 -56 -55
 -62 -60 -59 -58 -57 -56 -55 -54
 -60 -59 -58 -57 -56 -55 -54 -54
 -59 -58 -57 -56 -55 -54 -54 -53
 -47 -48 -49 -50 -51 -52 -53 -54
 -48 -49 -50 -51 -52 -53 -54 -55
 -49 -50 -51 -52 -53 -54 -55 -56
 -50 -51 -52 -53 -54 -55 -56 -57
 -51 -52 -53 -54 -55 -56 -57 -57
 -52 -53 -54 -55 -56 -57 -57 -58
 -53 -54 -55 -56 -57 -57 -58 -58
 -54 -55 -56 -57 -57 -58 -58 -58
 -55 -56 -57 -57 -58 -58 -58 -57
 -56 -57 -57 -58 -58 -58 -57 -56
 -57 -57 -58 -58 -58 -57 -56 -55
 -57 -58 -58 -58 -57 -56 -55 -54
 -58 -58 -58 -57 -56 -55 -54 -53
 -58 -58 -57 -56 -55 -54 -53 -51
 -58 -57 -56 -55 -54 -53 -51 -50
 -57 -56 -55 -54 -53 -51 -50 -48
 -56 -55 -54 -53 -51 -50 -48 -46
 -55 -54 -53 -51 -50 -48 -46 -45
 -54 -53 -51 -50 -48 -46 -45 -43
 -53 -51 -50 -48 -46 -45 -43 -41
 -51 -50 -48 -46 -45 -43 -41 -39
 -50 -48 -46 -45 -43 -41 -39 -37
 -48 -46 -45 -43 -41 -39 -37 -34
 -46 -45 -43 -41 -39 -37 -34 -32
 -45 -43 -41 -39 -37 -34 -32 -30
 -43 -41 -39 -37 -34 -32 -30 -28
 -41 -39 -37 -34 -32 -30 -28 -25
 -39 -37 -34 -32 -30 -28 -25 -23
 -37 -34 -32 -30 -28 -25 -23 -21
 -34 -32 -30 -28 -25 -23 -21 -18
 -32 -30 -28 -25 -23 -21 -18 -16
 -30 -28 -25 -23 -21 -18 -16 -14
 -28 -25 -23 -21 -18 -16 -14 -12
 -25 -23 -21 -18 -16 -14 -12 -10
 -23 -21 -18 -16 -14 -12 -10 -9
 -21 -18 -16 -14 -12 -10 -9 -8
 -18 -16 -14 -12 -10 -9 -8 -7
 -16 -14 -12 -10 -9 -8 -7 -6
 -14 -12 -10 -9 -8 -7 -6 -5
 -12 -10 -9 -8 -7 -6 -5 -28
 -10 -9 -8 -7 -6 -5 -28 -29
 -9 -8 -7 -6 -5 -28 -29 -30
 -8 -7 -6 -5 -28 -29 -30 -31
 -7 -6 -5 -28 -29 -30 -31 -32
 -6 -5 -28 -29 -30 -31 -32 -33
 -5 -28 -29 -30 -31 -32 -33 -35
 -28 -29 -30 -31 -32 -33 -35 -36
 -29 -30 -31 -32 -33 -35 -36 -36
 -30 -31 -32 -33 -35 -36 -36 -37
 -31 -32 -33 -35 -36 -36 -37 -38
 -32 -33 -35 -36 -36 -37 -38 -39
 -33 -35 -36 -36 -37 -38 -39 -40
 -35 -36 -36 -37 -38 -39 -40 -40
 -36 -36 -37 -38 -39 -40 -40 -41
 -36 -37 -38 -39 -40 -40 -41 -41
 -37 -38 -39 -40 -40 -41 -41 -41
 -38 -39 -40 -40 -41 -41 -41 -41
 -39 -40 -40 -41 -41 -41 -41 -41
 -40 -40 -41 -41 -41 -41 -41 -41
 -40 -41 -41 -41 -41 -41 -41 -41
 -41 -41 -41 -41 -41 -41 -41 -40
 -41 -41 -41 -41 -41 -41 -40 -40
 -41 -41 -41 -41 -41 -40 -40 -40
 -41 -41 -41 -41 -40 -40 -40 -40
 -41 -41 -41 -40 -40 -40 -40 -39
 -41 -41 -40 -40 -40 -40 -39 -39
 -41 -40 -40 -40 -40 -39 -39 -38
 -40 -40 -40 -40 -39 -39 -38 -37
 -40 -40 -40 -39 -39 -38 -37 -37
 -40 -40 -39 -39 -38 -37 -37 -36
 -40 -39 -39 -38 -37 -37 -36 -35
 -39 -39 -38 -37 -37 -36 -35 -34
 -39 -38 -37 -37 -36 -35 -34 -34
 -38 -37 -37 -36 -35 -34 -34 -34
 -37 -37 -36 -35 -34 -34 -34 -33
 -37 -36 -35 -34 -34 -34 -33 -33
 -36 -35 -34 -34 -34 -33 -33 -33
 -35 -34 -34 -34 -33 -33 -33 -33
 -34 -34 -34 -33 -33 -33 -33 -33
 -34 -34 -33 -33 -33 -33 -33 -33
 -34 -33 -33 -33 -33 -33 -33 -32
 -33 -33 -33 -33 -33 -33 -32 -31
 -33 -33 -33 -33 -33 -32 -31 -31
 -33 -33 -33 -33 -32 -31 -31 -30
 -33 -33 -33 -32 -31 -31 -30 -30
 -33 -33 -32 -31 -31 -30 -30 -29
 -33 -32 -31 -31 -30 -30 -29 -29
 -32 -31 -31 -30 -30 -29 -29 -28
 -31 -31 -30 -30 -29 -29 -28 -28
 -54 -55 -56 -57 -57 -58 -59 -60
 -55 -56 -57 -57 -58 -59 -60 -61
 -56 -57 -57 -58 -59 -60 -61 -61
 -57 -57 -58 -59 -60 -61 -61 -62
 -57 -58 -59 -60 -61 -61 -62 -62
 -58 -59 -60 -61 -61 -62 -62 -62
 -59 -60 -61 -61 -62 -62 -62 -62
 -60 -61 -61 -62 -62 -62 -62 -61
 -61 -61 -62 -62 -62 -62 -61 -60
 -61 -62 -62 -62 -62 -61 -60 -59
 -62 -62 -62 -62 -61 -60 -59 -58
 -62 -62 -62 -61 -60 -59 -58 -56
 -62 -62 -61 -60 -59 -58 -56 -54
 -62 -61 -60 -59 -58 -56 -54 -52
 -61 -60 -59 -58 -56 -54 -52 -50
 -60 -59 -58 -56 -54 -52 -50 -49
 -59 -58 -56 -54 -52 -50 -49 -46
 -58 -56 -54 -52 -50 -49 -46 -43
 -56 -54 -52 -50 -49 -46 -43 -40
 -54 -52 -50 -49 -46 -43 -40 -38
 -52 -50 -49 -46 -43 -40 -38 -35
 -50 -49 -46 -43 -40 -38 -35 -33
 -49 -46 -43 -40 -38 -35 -33 -30
 -46 -43 -40 -38 -35 -33 -30 -28
 -43 -40 -38 -35 -33 -30 -28 -26
 -40 -38 -35 -33 -30 -28 -26 -23
 -38 -35 -33 -30 -28 -26 -23 -21
 -35 -33 -30 -28 -26 -23 -21 -19
 -33 -30 -28 -26 -23 -21 -19 -16
 -30 -28 -26 -23 -21 -19 -16 -14
 -28 -26 -23 -21 -19 -16 -14 -13
 -26 -23 -21 -19 -16 -14 -13 -11
 -23 -21 -19 -16 -14 -13 -11 -9
 -21 -19 -16 -14 -13 -11 -9 -8
 -19 -16 -14 -13 -11 -9 -8 -7
 -16 -14 -13 -11 -9 -8 -7 -6
 -14 -13 -11 -9 -8 -7 -6 -6
 -13 -11 -9 -8 -7 -6 -6 -5
 -11 -9 -8 -7 -6 -6 -5 -5
 -9 -8 -7 -6 -6 -5 -5 -5
 -8 -7 -6 -6 -5 -5 -5 -6
 -7 -6 -6 -5 -5 -5 -6 -56
 -6 -6 -5 -5 -5 -6 -56 -57
 -6 -5 -5 -5 -6 -56 -57 -57
 -5 -5 -5 -6 -56 -57 -57 -58
 -5 -5 -6 -56 -57 -57 -58 -60
 -5 -6 -56 -57 -57 -58 -60 -61
 -6 -56 -57 -57 -58 -60 -61 -63
 -56 -57 -57 -58 -60 -61 -63 -65
 -57 -57 -58 -60 -61 -63 -65 -67
 -57 -58 -60 -61 -63 -65 -67 -69
 -58 -60 -61 -63 -65 -67 -69 -71
 -60 -61 -63 -65 -67 -69 -71 -73
 -61 -63 -65 -67 -69 -71 -73 -75
 -63 -65 -67 -69 -71 -73 -75 -77
 -65 -67 -69 -71 -73 -75 -77 -79
 -67 -69 -71 -73 -75 -77 -79 -81
 -69 -71 -73 -75 -77 -79 -81 -83
 -71 -73 -75 -77 -79 -81 -83 -84
 -73 -75 -77 -79 -81 -83 -84 -85
 -75 -77 -79 -81 -83 -84 -85 -85
 -77 -79 -81 -83 -84 -85 -85 -85
 -79 -81 -83 -84 -85 -85 -85 -85
 -81 -83 -84 -85 -85 -85 -85 -84
 -83 -84 -85 -85 -85 -85 -84 -83
 -84 -85 -85 -85 -85 -84 -83 -82
 -85 -85 -85 -85 -84 -83 -82 -80
 -85 -85 -85 -84 -83 -82 -80 -79
 -85 -85 -84 -83 -82 -80 -79 -77
 -85 -84 -83 -82 -80 -79 -77 -75
 -84 -83 -82 -80 -79 -77 -75 -73
 -83 -82 -80 -79 -77 -75 -73 -71
 -82 -80 -79 -77 -75 -73 -71 -68
 -80 -79 -77 -75 -73 -71 -68 -66
 -79 -77 -75 -73 -71 -68 -66 -63
 -77 -75 -73 -71 -68 -66 -63 -60
 -75 -73 -71 -68 -66 -63 -60 -57
 -73 -71 -68 -66 -63 -60 -57 -54
 -71 -68 -66 -63 -60 -57 -54 -50
 -68 -66 -63 -60 -57 -54 -50 -47
 -66 -63 -60 -57 -54 -50 -47 -44
 -63 -60 -57 -54 -50 -47 -44 -41
 -60 -57 -54 -50 -47 -44 -41 -39
 -57 -54 -50 -47 -44 -41 -39 -37
 -54 -50 -47 -44 -41 -39 -37 -33
 -50 -47 -44 -41 -39 -37 -33 -32
 -47 -44 -41 -39 -37 -33 -32 -30
 -44 -41 -39 -37 -33 -32 -30 -29
 -41 -39 -37 -33 -32 -30 -29 -28
 -39 -37 -33 -32 -30 -29 -28 -28
 -37 -33 -32 -30 -29 -28 -28 -27
 -33 -32 -30 -29 -28 -28 -27 -27
 -32 -30 -29 -28 -28 -27 -27 -28
 -30 -29 -28 -28 -27 -27 -28 -28
 -29 -28 -28 -27 -27 -28 -28 -29
 -28 -28 -27 -27 -28 -28 -29 -30
 -28 -27 -27 -28 -28 -29 -30 -31
 -27 -27 -28 -28 -29 -30 -31 -31
 -59 -59 -60 -61 -61 -62 -63 -64
 -59 -60 -61 -61 -62 -63 -64 -64
 -60 -61 -61 -62 -63 -64 -64 -65
 -61 -61 -62 -63 -64 -64 -65 -65
 -61 -62 -63 -64 -64 -65 -65 -66
 -62 -63 -64 -64 -65 -65 -66 -66
 -63 -64 -64 -65 -65 -66 -66 -66
 -64 -64 -65 -65 -66 -66 -66 -66
 -64 -65 -65 -66 -66 -66 -66 -65
 -65 -65 -66 -66 -66 -66 -65 -64
 -65 -66 -66 -66 -66 -65 -64 -62
 -66 -66 -66 -66 -65 -64 -62 -61
 -66 -66 -66 -65 -64 -62 -61 -59
 -66 -66 -65 -64 -62 -61 -59 -57
 -66 -65 -64 -62 -61 -59 -57 -54
 -65 -64 -62 -61 -59 -57 -54 -51
 -64 -62 -61 -59 -57 -54 -51 -49
 -62 -61 -59 -57 -54 -51 -49 -47
 -61 -59 -57 -54 -51 -49 -47 -44
 -59 -57 -54 -51 -49 -47 -44 -42
 -57 -54 -51 -49 -47 -44 -42 -40
 -54 -51 -49 -47 -44 -42 -40 -37
 -51 -49 -47 -44 -42 -40 -37 -34
 -49 -47 -44 -42 -40 -37 -34 -32
 -47 -44 -42 -40 -37 -34 -32 -29
 -44 -42 -40 -37 -34 -32 -29 -27
 -42 -40 -37 -34 -32 -29 -27 -24
 -40 -37 -34 -32 -29 -27 -24 -22
 -37 -34 -32 -29 -27 -24 -22 -19
 -34 -32 -29 -27 -24 -22 -19 -17
 -32 -29 -27 -24 -22 -19 -17 -15
 -29 -27 -24 -22 -19 -17 -15 -13
 -27 -24 -22 -19 -17 -15 -13 -12
 -24 -22 -19 -17 -15 -13 -12 -11
 -22 -19 -17 -15 -13 -12 -11 -10
 -19 -17 -15 -13 -12 -11 -10 -9
 -17 -15 -13 -12 -11 -10 -9 -8
 -15 -13 -12 -11 -10 -9 -8 -8
 -13 -12 -11 -10 -9 -8 -8 -8
 -12 -11 -10 -9 -8 -8 -8 -66
 -11 -10 -9 -8 -8 -8 -66 -68
 -10 -9 -8 -8 -8 -66 -68 -69
 -9 -8 -8 -8 -66 -68 -69 -71
 -8 -8 -8 -66 -68 -69 -71 -73
 -8 -8 -66 -68 -69 -71 -73 -75
 -8 -66 -68 -69 -71 -73 -75 -76
 -66 -68 -69 -71 -73 -75 -76 -77
 -68 -69 -71 -73 -75 -76 -77 -78
 -69 -71 -73 -75 -76 -77 -78 -79
 -71 -73 -75 -76 -77 -78 -79 -80
 -73 -75 -76 -77 -78 -79 -80 -80
 -75 -76 -77 -78 -79 -80 -80 -80
 -76 -77 -78 -79 -80 -80 -80 -80
 -77 -78 -79 -80 -80 -80 -80 -79
 -78 -79 -80 -80 -80 -80 -79 -78
 -79 -80 -80 -80 -80 -79 -78 -77
 -80 -80 -80 -80 -79 -78 -77 -76
 -80 -80 -80 -79 -78 -77 -76 -74
 -80 -80 -79 -78 -77 -76 -74 -72
 -80 -79 -78 -77 -76 -74 -72 -70
 -79 -78 -77 -76 -74 -72 -70 -68
 -78 -77 -76 -74 -72 -70 -68 -65
 -77 -76 -74 -72 -70 -68 -65 -62
 -76 -74 -72 -70 -68 -65 -62 -60
 -74 -72 -70 -68 -65 -62 -60 -57
 -72 -70 -68 -65 -62 -60 -57 -54
 -70 -68 -65 -62 -60 -57 -54 -50
 -68 -65 -62 -60 -57 -54 -50 -47
 -65 -62 -60 -57 -54 -50 -47 -43
 -62 -60 -57 -54 -50 -47 -43 -40
 -60 -57 -54 -50 -47 -43 -40 -36
 -57 -54 -50 -47 -43 -40 -36 -33
 -54 -50 -47 -43 -40 -36 -33 -30
 -50 -47 -43 -40 -36 -33 -30 -28
 -47 -43 -40 -36 -33 -30 -28 -26
 -43 -40 -36 -33 -30 -28 -26 -25
 -40 -36 -33 -30 -28 -26 -25 -24
 -36 -33 -30 -28 -26 -25 -24 -23
 -33 -30 -28 -26 -25 -24 -23 -23
 -30 -28 -26 -25 -24 -23 -23 -22
 -28 -26 -25 -24 -23 -23 -22 -22
 -26 -25 -24 -23 -23 -22 -22 -23
 -25 -24 -23 -23 -22 -22 -23 -23
 -24 -23 -23 -22 -22 -23 -23 -24
 -23 -23 -22 -22 -23 -23 -24 -25
 -61 -62 -62 -63 -64 -64 -65 -65
 -62 -62 -63 -64 -64 -65 -65 -66
 -62 -63 -64 -64 -65 -65 -66 -66
 -63 -64 -64 -65 -65 -66 -66 -66
 -64 -64 -65 -65 -66 -66 -66 -66
 -64 -65 -65 -66 -66 -66 -66 -66
 -65 -65 -66 -66 -66 -66 -66 -65
 -65 -66 -66 -66 -66 -66 -65 -64
 -66 -66 -66 -66 -66 -65 -64 -63
 -66 -66 -66 -66 -65 -64 -63 -61
 -66 -66 -66 -65 -64 -63 -61 -59
 -66 -66 -65 -64 -63 -61 -59 -57
 -66 -65 -64 -63 -61 -59 -57 -55
 -65 -64 -63 -61 -59 -57 -55 -53
 -64 -63 -61 -59 -57 -55 -53 -51
 -63 -61 -59 -57 -55 -53 -51 -47
 -61 -59 -57 -55 -53 -51 -47 -44
 -59 -57 -55 -53 -51 -47 -44 -42
 -57 -55 -53 -51 -47 -44 -42 -39
 -55 -53 -51 -47 -44 -42 -39 -36
 -53 -51 -47 -44 -42 -39 -36 -34
 -51 -47 -44 -42 -39 -36 -34 -31
 -47 -44 -42 -39 -36 -34 -31 -29
 -44 -42 -39 -36 -34 -31 -29 -26
 -42 -39 -36 -34 -31 -29 -26 -23
 -39 -36 -34 -31 -29 -26 -23 -21
 -36 -34 -31 -29 -26 -23 -21 -18
 -34 -31 -29 -26 -23 -21 -18 -16
 -31 -29 -26 -23 -21 -18 -16 -14
 -29 -26 -23 -21 -18 -16 -14 -12
 -26 -23 -21 -18 -16 -14 -12 -10
 -23 -21 -18 -16 -14 -12 -10 -8
 -21 -18 -16 -14 -12 -10 -8 -7
 -18 -16 -14 -12 -10 -8 -7 -6
 -16 -14 -12 -10 -8 -7 -6 -5
 -14 -12 -10 -8 -7 -6 -5 -5
 -12 -10 -8 -7 -6 -5 -5 -4
 -10 -8 -7 -6 -5 -5 -4 -4
 -8 -7 -6 -5 -5 -4 -4 -5
 -7 -6 -5 -5 -4 -4 -5 -5
 -6 -5 -5 -4 -4 -5 -5 -65
 -5 -5 -4 -4 -5 -5 -65 -67
 -5 -4 -4 -5 -5 -65 -67 -69
 -4 -4 -5 -5 -65 -67 -69 -70
 -4 -5 -5 -65 -67 -69 -70 -72
 -5 -5 -65 -67 -69 -70 -72 -74
 -5 -65 -67 -69 -70 -72 -74 -76
 -65 -67 -69 -70 -72 -74 -76 -78
 -67 -69 -70 -72 -74 -76 -78 -79
 -69 -70 -72 -74 -76 -78 -79 -80
 -70 -72 -74 -76 -78 -79 -80 -81
 -72 -74 -76 -78 -79 -80 -81 -82
 -74 -76 -78 -79 -80 -81 -82 -83
 -76 -78 -79 -80 -81 -82 -83 -83
 -78 -79 -80 -81 -82 -83 -83 -83
 -79 -80 -81 -82 -83 -83 -83 -83
 -80 -81 -82 -83 -83 -83 -83 -82
 -81 -82 -83 -83 -83 -83 -82 -82
 -82 -83 -83 -83 -83 -82 -82 -81
 -83 -83 -83 -83 -82 -82 -81 -79
 -83 -83 -83 -82 -82 -81 -79 -78
 -83 -83 -82 -82 -81 -79 -78 -76
 -83 -82 -82 -81 -79 -78 -76 -75
 -82 -82 -81 -79 -78 -76 -75 -72
 -82 -81 -79 -78 -76 -75 -72 -70
 -81 -79 -78 -76 -75 -72 -70 -68
 -79 -78 -76 -75 -72 -70 -68 -66
 -78 -76 -75 -72 -70 -68 -66 -63
 -76 -75 -72 -70 -68 -66 -63 -60
 -75 -72 -70 -68 -66 -63 -60 -58
 -72 -70 -68 -66 -63 -60 -58 -55
 -70 -68 -66 -63 -60 -58 -55 -52
 -68 -66 -63 -60 -58 -55 -52 -49
 -66 -63 -60 -58 -55 -52 -49 -46
 -63 -60 -58 -55 -52 -49 -46 -43
 -60 -58 -55 -52 -49 -46 -43 -40
 -58 -55 -52 -49 -46 -43 -40 -37
 -55 -52 -49 -46 -43 -40 -37 -35
 -52 -49 -46 -43 -40 -37 -35 -33
 -49 -46 -43 -40 -37 -35 -33 -31
 -46 -43 -40 -37 -35 -33 -31 -29
 -43 -40 -37 -35 -33 -31 -29 -28
 -40 -37 -35 -33 -31 -29 -28 -27
 -37 -35 -33 -31 -29 -28 -27 -26
 -35 -33 -31 -29 -28 -27 -26 -26
 -33 -31 -29 -28 -27 -26 -26 -26
 -61 -62 -62 -63 -64 -64 -65 -65
 -62 -62 -63 -64 -64 -65 -65 -65
 -62 -63 -64 -64 -65 -65 -65 -66
 -63 -64 -64 -65 -65 -65 -66 -66
 -64 -64 -65 -65 -65 -66 -66 -65
 -64 -65 -65 -65 -66 -66 -65 -65
 -65 -65 -65 -66 -66 -65 -65 -63
 -65 -65 -66 -66 -65 -65 -63 -62
 -65 -66 -66 -65 -65 -63 -62 -60
 -66 -66 -65 -65 -63 -62 -60 -59
 -66 -65 -65 -63 -62 -60 -59 -57
 -65 -65 -63 -62 -60 -59 -57 -54
 -65 -63 -62 -60 -59 -57 -54 -53
 -63 -62 -60 -59 -57 -54 -53 -51
 -62 -60 -59 -57 -54 -53 -51 -49
 -60 -59 -57 -54 -53 -51 -49 -45
 -59 -57 -54 -53 -51 -49 -45 -44
 -57 -54 -53 -51 -49 -45 -44 -40
 -54 -53 -51 -49 -45 -44 -40 -38
 -53 -51 -49 -45 -44 -40 -38 -35
 -51 -49 -45 -44 -40 -38 -35 -33
 -49 -45 -44 -40 -38 -35 -33 -30
 -45 -44 -40 -38 -35 -33 -30 -28
 -44 -40 -38 -35 -33 -30 -28 -25
 -40 -38 -35 -33 -30 -28 -25 -23
 -38 -35 -33 -30 -28 -25 -23 -20
 -35 -33 -30 -28 -25 -23 -20 -18
 -33 -30 -28 -25 -23 -20 -18 -16
 -30 -28 -25 -23 -20 -18 -16 -14
 -28 -25 -23 -20 -18 -16 -14 -12
 -25 -23 -20 -18 -16 -14 -12 -11
 -23 -20 -18 -16 -14 -12 -11 -9
 -20 -18 -16 -14 -12 -11 -9 -8
 -18 -16 -14 -12 -11 -9 -8 -8
 -16 -14 -12 -11 -9 -8 -8 -7
 -14 -12 -11 -9 -8 -8 -7 -7
 -12 -11 -9 -8 -8 -7 -7 -62
 -11 -9 -8 -8 -7 -7 -62 -65
 -9 -8 -8 -7 -7 -62 -65 -65
 -8 -8 -7 -7 -62 -65 -65 -68
 -8 -7 -7 -62 -65 -65 -68 -70
 -7 -7 -62 -65 -65 -68 -70 -72
 -7 -62 -65 -65 -68 -70 -72 -75
 -62 -65 -65 -68 -70 -72 -75 -77
 -65 -65 -68 -70 -72 -75 -77 -79
 -65 -68 -70 -72 -75 -77 -79 -80
 -68 -70 -72 -75 -77 -79 -80 -82
 -70 -72 -75 -77 -79 -80 -82 -83
 -72 -75 -77 -79 -80 -82 -83 -85
 -75 -77 -79 -80 -82 -83 -85 -86
 -77 -79 -80 -82 -83 -85 -86 -86
 -79 -80 -82 -83 -85 -86 -86 -86
 -80 -82 -83 -85 -86 -86 -86 -85
 -82 -83 -85 -86 -86 -86 -85 -85
 -83 -85 -86 -86 -86 -85 -85 -84
 -85 -86 -86 -86 -85 -85 -84 -83
 -86 -86 -86 -85 -85 -84 -83 -82
 -86 -86 -85 -85 -84 -83 -82 -81
 -86 -85 -85 -84 -83 -82 -81 -79
 -85 -85 -84 -83 -82 -81 -79 -77
 -85 -84 -83 -82 -81 -79 -77 -75
 -84 -83 -82 -81 -79 -77 -75 -73
 -83 -82 -81 -79 -77 -75 -73 -70
 -82 -81 -79 -77 -75 -73 -70 -68
 -81 -79 -77 -75 -73 -70 -68 -65
 -79 -77 -75 -73 -70 -68 -65 -62
 -77 -75 -73 -70 -68 -65 -62 -59
 -75 -73 -70 -68 -65 -62 -59 -56
 -73 -70 -68 -65 -62 -59 -56 -53
 -70 -68 -65 -62 -59 -56 -53 -50
 -68 -65 -62 -59 -56 -53 -50 -46
 -65 -62 -59 -56 -53 -50 -46 -43
 -62 -59 -56 -53 -50 -46 -43 -40
 -59 -56 -53 -50 -46 -43 -40 -37
 -56 -53 -50 -46 -43 -40 -37 -35
 -53 -50 -46 -43 -40 -37 -35 -33
 -50 -46 -43 -40 -37 -35 -33 -31
 -46 -43 -40 -37 -35 -33 -31 -30
 -43 -40 -37 -35 -33 -31 -30 -29
 -40 -37 -35 -33 -31 -30 -29 -28
 -37 -35 -33 -31 -30 -29 -28 -27
 -35 -33 -31 -30 -29 -28 -27 -26
 -33 -31 -30 -29 -28 -27 -26 -26
 -31 -30 -29 -28 -27 -26 -26 -26
 -30 -29 -28 -27 -26 -26 -26 -26
 -29 -28 -27 -26 -26 -26 -26 -27
 -28 -27 -26 -26 -26 -26 -27 -27
 -61 -62 -63 -63 -64 -64 -65 -65
 -62 -63 -63 -64 -64 -65 -65 -66
 -63 -63 -64 -64 -65 -65 -66 -67
 -63 -64 -64 -65 -65 -66 -67 -67
 -64 -64 -65 -65 -66 -67 -67 -67
 -64 -65 -65 -66 -67 -67 -67 -67
 -65 -65 -66 -67 -67 -67 -67 -67
 -65 -66 -67 -67 -67 -67 -67 -67
 -66 -67 -67 -67 -67 -67 -67 -67
 -67 -67 -67 -67 -67 -67 -67 -66
 -67 -67 -67 -67 -67 -67 -66 -64
 -67 -67 -67 -67 -67 -66 -64 -62
 -67 -67 -67 -67 -66 -64 -62 -61
 -67 -67 -67 -66 -64 -62 -61 -59
 -67 -67 -66 -64 -62 -61 -59 -57
 -67 -66 -64 -62 -61 -59 -57 -55
 -66 -64 -62 -61 -59 -57 -55 -53
 -64 -62 -61 -59 -57 -55 -53 -50
 -62 -61 -59 -57 -55 -53 -50 -48
 -61 -59 -57 -55 -53 -50 -48 -46
 -59 -57 -55 -53 -50 -48 -46 -43
 -57 -55 -53 -50 -48 -46 -43 -41
 -55 -53 -50 -48 -46 -43 -41 -37
 -53 -50 -48 -46 -43 -41 -37 -35
 -50 -48 -46 -43 -41 -37 -35 -32
 -48 -46 -43 -41 -37 -35 -32 -30
 -46 -43 -41 -37 -35 -32 -30 -27
 -43 -41 -37 -35 -32 -30 -27 -24
 -41 -37 -35 -32 -30 -27 -24 -22
 -37 -35 -32 -30 -27 -24 -22 -20
 -35 -32 -30 -27 -24 -22 -20 -18
 -32 -30 -27 -24 -22 -20 -18 -16
 -30 -27 -24 -22 -20 -18 -16 -14
 -27 -24 -22 -20 -18 -16 -14 -13
 -24 -22 -20 -18 -16 -14 -13 -11
 -22 -20 -18 -16 -14 -13 -11 -10
 -20 -18 -16 -14 -13 -11 -10 -9
 -18 -16 -14 -13 -11 -10 -9 -8
 -16 -14 -13 -11 -10 -9 -8 -8
 -14 -13 -11 -10 -9 -8 -8 -8
 -13 -11 -10 -9 -8 -8 -8 -65
 -11 -10 -9 -8 -8 -8 -65 -66
 -10 -9 -8 -8 -8 -65 -66 -68
 -9 -8 -8 -8 -65 -66 -68 -70
 -8 -8 -8 -65 -66 -68 -70 -72
 -8 -8 -65 -66 -68 -70 -72 -74
 -8 -65 -66 -68 -70 -72 -74 -76
 -65 -66 -68 -70 -72 -74 -76 -78
 -66 -68 -70 -72 -74 -76 -78 -80
 -68 -70 -72 -74 -76 -78 -80 -82
 -70 -72 -74 -76 -78 -80 -82 -84
 -72 -74 -76 -78 -80 -82 -84 -85
 -74 -76 -78 -80 -82 -84 -85 -86
 -76 -78 -80 -82 -84 -85 -86 -87
 -78 -80 -82 -84 -85 -86 -87 -88
 -80 -82 -84 -85 -86 -87 -88 -88
 -82 -84 -85 -86 -87 -88 -88 -88
 -84 -85 -86 -87 -88 -88 -88 -87
 -85 -86 -87 -88 -88 -88 -87 -87
 -86 -87 -88 -88 -88 -87 -87 -86
 -87 -88 -88 -88 -87 -87 -86 -85
 -88 -88 -88 -87 -87 -86 -85 -84
 -88 -88 -87 -87 -86 -85 -84 -83
 -88 -87 -87 -86 -85 -84 -83 -81
 -87 -87 -86 -85 -84 -83 -81 -79
 -87 -86 -85 -84 -83 -81 -79 -77
 -86 -85 -84 -83 -81 -79 -77 -75
 -85 -84 -83 -81 -79 -77 -75 -72
 -84 -83 -81 -79 -77 -75 -72 -70
 -83 -81 -79 -77 -75 -72 -70 -67
 -81 -79 -77 -75 -72 -70 -67 -64
 -79 -77 -75 -72 -70 -67 -64 -61
 -77 -75 -72 -70 -67 -64 -61 -58
 -75 -72 -70 -67 -64 -61 -58 -55
 -72 -70 -67 -64 -61 -58 -55 -51
 -70 -67 -64 -61 -58 -55 -51 -48
 -67 -64 -61 -58 -55 -51 -48 -44
 -64 -61 -58 -55 -51 -48 -44 -41
 -61 -58 -55 -51 -48 -44 -41 -37
 -58 -55 -51 -48 -44 -41 -37 -34
 -55 -51 -48 -44 -41 -37 -34 -32
 -51 -48 -44 -41 -37 -34 -32 -30
 -48 -44 -41 -37 -34 -32 -30 -28
 -44 -41 -37 -34 -32 -30 -28 -27
 -41 -37 -34 -32 -30 -28 -27 -25
 -37 -34 -32 -30 -28 -27 -25 -24
 -34 -32 -30 -28 -27 -25 -24 -24
 -32 -30 -28 -27 -25 -24 -24 -23
 -63 -64 -65 -66 -66 -67 -67 -68
 -64 -65 -66 -66 -67 -67 -68 -68
 -65 -66 -66 -67 -67 -68 -68 -68
 -66 -66 -67 -67 -68 -68 -68 -68
 -66 -67 -67 -68 -68 -68 -68 -68
 -67 -67 -68 -68 -68 -68 -68 -68
 -67 -68 -68 -68 -68 -68 -68 -68
 -68 -68 -68 -68 -68 -68 -68 -67
 -68 -68 -68 -68 -68 -68 -67 -65
 -68 -68 -68 -68 -68 -67 -65 -64
 -68 -68 -68 -68 -67 -65 -64 -62
 -68 -68 -68 -67 -65 -64 -62 -60
 -68 -68 -67 -65 -64 -62 -60 -58
 -68 -67 -65 -64 -62 -60 -58 -55
 -67 -65 -64 -62 -60 -58 -55 -53
 -65 -64 -62 -60 -58 -55 -53 -51
 -64 -62 -60 -58 -55 -53 -51 -48
 -62 -60 -58 -55 -53 -51 -48 -46
 -60 -58 -55 -53 -51 -48 -46 -43
 -58 -55 -53 -51 -48 -46 -43 -40
 -55 -53 -51 -48 -46 -43 -40 -38
 -53 -51 -48 -46 -43 -40 -38 -35
 -51 -48 -46 -43 -40 -38 -35 -32
 -48 -46 -43 -40 -38 -35 -32 -30
 -46 -43 -40 -38 -35 -32 -30 -27
 -43 -40 -38 -35 -32 -30 -27 -25
 -40 -38 -35 -32 -30 -27 -25 -20
 -38 -35 -32 -30 -27 -25 -20 -18
 -35 -32 -30 -27 -25 -20 -18 -15
 -32 -30 -27 -25 -20 -18 -15 -13
 -30 -27 -25 -20 -18 -15 -13 -11
 -27 -25 -20 -18 -15 -13 -11 -9
 -25 -20 -18 -15 -13 -11 -9 -8
 -20 -18 -15 -13 -11 -9 -8 -7
 -18 -15 -13 -11 -9 -8 -7 -6
 -15 -13 -11 -9 -8 -7 -6 -5
 -13 -11 -9 -8 -7 -6 -5 -5
 -11 -9 -8 -7 -6 -5 -5 -4
 -9 -8 -7 -6 -5 -5 -4 -4
 -8 -7 -6 -5 -5 -4 -4 -67
 -7 -6 -5 -5 -4 -4 -67 -68
 -6 -5 -5 -4 -4 -67 -68 -70
 -5 -5 -4 -4 -67 -68 -70 -72
 -5 -4 -4 -67 -68 -70 -72 -73
 -4 -4 -67 -68 -70 -72 -73 -75
 -4 -67 -68 -70 -72 -73 -75 -77
 -67 -68 -70 -72 -73 -75 -77 -79
 -68 -70 -72 -73 -75 -77 -79 -81
 -70 -72 -73 -75 -77 -79 -81 -82
 -72 -73 -75 -77 -79 -81 -82 -83
 -73 -75 -77 -79 -81 -82 -83 -84
 -75 -77 -79 -81 -82 -83 -84 -85
 -77 -79 -81 -82 -83 -84 -85 -85
 -79 -81 -82 -83 -84 -85 -85 -85
 -81 -82 -83 -84 -85 -85 -85 -85
 -82 -83 -84 -85 -85 -85 -85 -84
 -83 -84 -85 -85 -85 -85 -84 -83
 -84 -85 -85 -85 -85 -84 -83 -82
 -85 -85 -85 -85 -84 -83 -82 -81
 -85 -85 -85 -84 -83 -82 -81 -79
 -85 -85 -84 -83 -82 -81 -79 -78
 -85 -84 -83 -82 -81 -79 -78 -76
 -84 -83 -82 -81 -79 -78 -76 -74
 -83 -82 -81 -79 -78 -76 -74 -72
 -82 -81 -79 -78 -76 -74 -72 -69
 -81 -79 -78 -76 -74 -72 -69 -67
 -79 -78 -76 -74 -72 -69 -67 -64
 -78 -76 -74 -72 -69 -67 -64 -61
 -76 -74 -72 -69 -67 -64 -61 -58
 -74 -72 -69 -67 -64 -61 -58 -55
 -72 -69 -67 -64 -61 -58 -55 -51
 -69 -67 -64 -61 -58 -55 -51 -48
 -67 -64 -61 -58 -55 -51 -48 -44
 -64 -61 -58 -55 -51 -48 -44 -41
 -61 -58 -55 -51 -48 -44 -41 -38
 -58 -55 -51 -48 -44 -41 -38 -35
 -55 -51 -48 -44 -41 -38 -35 -32
 -51 -48 -44 -41 -38 -35 -32 -29
 -48 -44 -41 -38 -35 -32 -29 -27
 -44 -41 -38 -35 -32 -29 -27 -26
 -41 -38 -35 -32 -29 -27 -26 -25
 -38 -35 -32 -29 -27 -26 -25 -24
 -35 -32 -29 -27 -26 -25 -24 -24
 -32 -29 -27 -26 -25 -24 -24 -25
 -29 -27 -26 -25 -24 -24 -25 -25
 -27 -26 -25 -24 -24 -25 -25 -26
 -26 -25 -24 -24 -25 -25 -26 -27
 -25 -24 -24 -25 -25 -26 -27 -28
 -24 -24 -25 -25 -26 -27 -28 -29
 -59 -60 -61 -62 -63 -64 -65 -66
 -60 -61 -62 -63 -64 -65 -66 -67
 -61 -62 -63 -64 -65 -66 -67 -68
 -62 -63 -64 -65 -66 -67 -68 -69
 -63 -64 -65 -66 -67 -68 -69 -69
 -64 -65 -66 -67 -68 -69 -69 -70
 -65 -66 -67 -68 -69 -69 -70 -70
 -66 -67 -68 -69 -69 -70 -70 -71
 -67 -68 -69 -69 -70 -70 -71 -71
 -68 -69 -69 -70 -70 -71 -71 -71
 -69 -69 -70 -70 -71 -71 -71 -70
 -69 -70 -70 -71 -71 -71 -70 -69
 -70 -70 -71 -71 -71 -70 -69 -68
 -70 -71 -71 -71 -70 -69 -68 -66
 -71 -71 -71 -70 -69 -68 -66 -65
 -71 -71 -70 -69 -68 -66 -65 -63
 -71 -70 -69 -68 -66 -65 -63 -61
 -70 -69 -68 -66 -65 -63 -61 -59
 -69 -68 -66 -65 -63 -61 -59 -57
 -68 -66 -65 -63 -61 -59 -57 -54
 -66 -65 -63 -61 -59 -57 -54 -52
 -65 -63 -61 -59 -57 -54 -52 -50
 -63 -61 -59 -57 -54 -52 -50 -47
 -61 -59 -57 -54 -52 -50 -47 -44
 -59 -57 -54 -52 -50 -47 -44 -42
 -57 -54 -52 -50 -47 -44 -42 -39
 -54 -52 -50 -47 -44 -42 -39 -36
 -52 -50 -47 -44 -42 -39 -36 -33
 -50 -47 -44 -42 -39 -36 -33 -30
 -47 -44 -42 -39 -36 -33 -30 -27
 -44 -42 -39 -36 -33 -30 -27 -23
 -42 -39 -36 -33 -30 -27 -23 -20
 -39 -36 -33 -30 -27 -23 -20 -18
 -36 -33 -30 -27 -23 -20 -18 -15
 -33 -30 -27 -23 -20 -18 -15 -13
 -30 -27 -23 -20 -18 -15 -13 -11
 -27 -23 -20 -18 -15 -13 -11 -9
 -23 -20 -18 -15 -13 -11 -9 -7
 -20 -18 -15 -13 -11 -9 -7 -5
 -18 -15 -13 -11 -9 -7 -5 -4
 -15 -13 -11 -9 -7 -5 -4 -3
 -13 -11 -9 -7 -5 -4 -3 -2
 -11 -9 -7 -5 -4 -3 -2 -2
 -9 -7 -5 -4 -3 -2 -2 -1
 -7 -5 -4 -3 -2 -2 -1 -1
 -5 -4 -3 -2 -2 -1 -1 -68
 -4 -3 -2 -2 -1 -1 -68 -69
 -3 -2 -2 -1 -1 -68 -69 -71
 -2 -2 -1 -1 -68 -69 -71 -73
 -2 -1 -1 -68 -69 -71 -73 -74
 -1 -1 -68 -69 -71 -73 -74 -76
 -1 -68 -69 -71 -73 -74 -76 -78
 -68 -69 -71 -73 -74 -76 -78 -80
 -69 -71 -73 -74 -76 -78 -80 -82
 -71 -73 -74 -76 -78 -80 -82 -84
 -73 -74 -76 -78 -80 -82 -84 -85
 -74 -76 -78 -80 -82 -84 -85 -87
 -76 -78 -80 -82 -84 -85 -87 -88
 -78 -80 -82 -84 -85 -87 -88 -89
 -80 -82 -84 -85 -87 -88 -89 -89
 -82 -84 -85 -87 -88 -89 -89 -89
 -84 -85 -87 -88 -89 -89 -89 -88
 -85 -87 -88 -89 -89 -89 -88 -88
 -87 -88 -89 -89 -89 -88 -88 -88
 -88 -89 -89 -89 -88 -88 -88 -87
 -89 -89 -89 -88 -88 -88 -87 -84
 -89 -89 -88 -88 -88 -87 -84 -84
 -89 -88 -88 -88 -87 -84 -84 -81
 -88 -88 -88 -87 -84 -84 -81 -79
 -88 -88 -87 -84 -84 -81 -79 -78
 -88 -87 -84 -84 -81 -79 -78 -75
 -87 -84 -84 -81 -79 -78 -75 -72
 -84 -84 -81 -79 -78 -75 -72 -69
 -84 -81 -79 -78 -75 -72 -69 -66
 -81 -79 -78 -75 -72 -69 -66 -62
 -79 -78 -75 -72 -69 -66 -62 -58
 -78 -75 -72 -69 -66 -62 -58 -54
 -75 -72 -69 -66 -62 -58 -54 -50
 -72 -69 -66 -62 -58 -54 -50 -46
 -69 -66 -62 -58 -54 -50 -46 -42
 -66 -62 -58 -54 -50 -46 -42 -38
 -62 -58 -54 -50 -46 -42 -38 -34
 -58 -54 -50 -46 -42 -38 -34 -31
 -54 -50 -46 -42 -38 -34 -31 -28
 -50 -46 -42 -38 -34 -31 -28 -26
 -46 -42 -38 -34 -31 -28 -26 -24
 -42 -38 -34 -31 -28 -26 -24 -23
 -38 -34 -31 -28 -26 -24 -23 -22
 -34 -31 -28 -26 -24 -23 -22 -21
 -31 -28 -26 -24 -23 -22 -21 -21
 -28 -26 -24 -23 -22 -21 -21 -21
 -26 -24 -23 -22 -21 -21 -21 -21
 -24 -23 -22 -21 -21 -21 -21 -21
 -63 -64 -64 -66 -67 -68 -69 -70
 -64 -64 -66 -67 -68 -69 -70 -71
 -64 -66 -67 -68 -69 -70 -71 -71
 -66 -67 -68 -69 -70 -71 -71 -72
 -67 -68 -69 -70 -71 -71 -72 -72
 -68 -69 -70 -71 -71 -72 -72 -72
 -69 -70 -71 -71 -72 -72 -72 -72
 -70 -71 -71 -72 -72 -72 -72 -71
 -71 -71 -72 -72 -72 -72 -71 -70
 -71 -72 -72 -72 -72 -71 -70 -68
 -72 -72 -72 -72 -71 -70 -68 -67
 -72 -72 -72 -71 -70 -68 -67 -65
 -72 -72 -71 -70 -68 -67 -65 -63
 -72 -71 -70 -68 -67 -65 -63 -61
 -71 -70 -68 -67 -65 -63 -61 -59
 -70 -68 -67 -65 -63 -61 -59 -57
 -68 -67 -65 -63 -61 -59 -57 -55
 -67 -65 -63 -61 -59 -57 -55 -52
 -65 -63 -61 -59 -57 -55 -52 -49
 -63 -61 -59 -57 -55 -52 -49 -46
 -61 -59 -57 -55 -52 -49 -46 -43
 -59 -57 -55 -52 -49 -46 -43 -41
 -57 -55 -52 -49 -46 -43 -41 -38
 -55 -52 -49 -46 -43 -41 -38 -35
 -52 -49 -46 -43 -41 -38 -35 -32
 -49 -46 -43 -41 -38 -35 -32 -29
 -46 -43 -41 -38 -35 -32 -29 -26
 -43 -41 -38 -35 -32 -29 -26 -23
 -41 -38 -35 -32 -29 -26 -23 -21
 -38 -35 -32 -29 -26 -23 -21 -18
 -35 -32 -29 -26 -23 -21 -18 -14
 -32 -29 -26 -23 -21 -18 -14 -12
 -29 -26 -23 -21 -18 -14 -12 -10
 -26 -23 -21 -18 -14 -12 -10 -8
 -23 -21 -18 -14 -12 -10 -8 -6
 -21 -18 -14 -12 -10 -8 -6 -5
 -18 -14 -12 -10 -8 -6 -5 -4
 -14 -12 -10 -8 -6 -5 -4 -3
 -12 -10 -8 -6 -5 -4 -3 -3
 -10 -8 -6 -5 -4 -3 -3 -3
 -8 -6 -5 -4 -3 -3 -3 -2
 -6 -5 -4 -3 -3 -3 -2 -65
 -5 -4 -3 -3 -3 -2 -65 -66
 -4 -3 -3 -3 -2 -65 -66 -67
 -3 -3 -3 -2 -65 -66 -67 -68
 -3 -3 -2 -65 -66 -67 -68 -69
 -3 -2 -65 -66 -67 -68 -69 -71
 -2 -65 -66 -67 -68 -69 -71 -73
 -65 -66 -67 -68 -69 -71 -73 -76
 -66 -67 -68 -69 -71 -73 -76 -78
 -67 -68 -69 -71 -73 -76 -78 -80
 -68 -69 -71 -73 -76 -78 -80 -83
 -69 -71 -73 -76 -78 -80 -83 -84
 -71 -73 -76 -78 -80 -83 -84 -86
 -73 -76 -78 -80 -83 -84 -86 -87
 -76 -78 -80 -83 -84 -86 -87 -88
 -78 -80 -83 -84 -86 -87 -88 -89
 -80 -83 -84 -86 -87 -88 -89 -89
 -83 -84 -86 -87 -88 -89 -89 -89
 -84 -86 -87 -88 -89 -89 -89 -88
 -86 -87 -88 -89 -89 -89 -88 -88
 -87 -88 -89 -89 -89 -88 -88 -87
 -88 -89 -89 -89 -88 -88 -87 -86
 -89 -89 -89 -88 -88 -87 -86 -84
 -89 -89 -88 -88 -87 -86 -84 -83
 -89 -88 -88 -87 -86 -84 -83 -81
 -88 -88 -87 -86 -84 -83 -81 -79
 -88 -87 -86 -84 -83 -81 -79 -76
 -87 -86 -84 -83 -81 -79 -76 -73
 -86 -84 -83 -81 -79 -76 -73 -70
 -84 -83 -81 -79 -76 -73 -70 -67
 -83 -81 -79 -76 -73 -70 -67 -64
 -81 -79 -76 -73 -70 -67 -64 -60
 -79 -76 -73 -70 -67 -64 -60 -57
 -76 -73 -70 -67 -64 -60 -57 -53
 -73 -70 -67 -64 -60 -57 -53 -49
 -70 -67 -64 -60 -57 -53 -49 -44
 -67 -64 -60 -57 -53 -49 -44 -40
 -64 -60 -57 -53 -49 -44 -40 -36
 -60 -57 -53 -49 -44 -40 -36 -33
 -57 -53 -49 -44 -40 -36 -33 -30
 -53 -49 -44 -40 -36 -33 -30 -27
 -49 -44 -40 -36 -33 -30 -27 -25
 -44 -40 -36 -33 -30 -27 -25 -23
 -40 -36 -33 -30 -27 -25 -23 -21
 -36 -33 -30 -27 -25 -23 -21 -20
 -33 -30 -27 -25 -23 -21 -20 -20
 -30 -27 -25 -23 -21 -20 -20 -19
 -27 -25 -23 -21 -20 -20 -19 -19
 -25 -23 -21 -20 -20 -19 -19 -20
 -23 -21 -20 -20 -19 -19 -20 -20
 -21 -20 -20 -19 -19 -20 -20 -21
 -20 -20 -19 -19 -20 -20 -21 -22
