# Supplementary material for: A SE-DenseNet-LSTM model for locomotion mode recognition in lower limb exoskeleton
Source: PeerJ Comput Sci. 2024 Feb 29;10:e1881. doi: 10.7717/peerj-cs.1881 (PMC10909223; doi:10.7717/peerj-cs.1881)
Supplement: Supplemental Information 1 — Each data represents a sampling point with a sampling frequency of 100Hz, and a motion period is divided into a support state and a pendulum state. Several points from these two gait phases are taken to process and form the dataset used in the experiment. [file peerj-cs-10-1881-s001.zip › dataset/mergeData/train/上下坡/STHipAngle.txt]

 36 35 34 33 32 31 30 29
 35 34 33 32 31 30 29 28
 34 33 32 31 30 29 28 27
 33 32 31 30 29 28 27 25
 32 31 30 29 28 27 25 24
 31 30 29 28 27 25 24 22
 30 29 28 27 25 24 22 21
 29 28 27 25 24 22 21 20
 28 27 25 24 22 21 20 18
 27 25 24 22 21 20 18 17
 25 24 22 21 20 18 17 16
 24 22 21 20 18 17 16 15
 22 21 20 18 17 16 15 13
 21 20 18 17 16 15 13 12
 20 18 17 16 15 13 12 11
 18 17 16 15 13 12 11 10
 17 16 15 13 12 11 10 9
 16 15 13 12 11 10 9 8
 15 13 12 11 10 9 8 8
 13 12 11 10 9 8 8 8
 12 11 10 9 8 8 8 8
 11 10 9 8 8 8 8 7
 10 9 8 8 8 8 7 6
 9 8 8 8 8 7 6 5
 8 8 8 8 7 6 5 4
 8 8 8 7 6 5 4 4
 8 8 7 6 5 4 4 3
 8 7 6 5 4 4 3 2
 7 6 5 4 4 3 2 2
 6 5 4 4 3 2 2 1
 5 4 4 3 2 2 1 0
 4 4 3 2 2 1 0 -0
 4 3 2 2 1 0 -0 -1
 3 2 2 1 0 -0 -1 -1
 2 2 1 0 -0 -1 -1 -2
 2 1 0 -0 -1 -1 -2 -2
 1 0 -0 -1 -1 -2 -2 -2
 0 -0 -1 -1 -2 -2 -2 -3
 -0 -1 -1 -2 -2 -2 -3 -3
 -1 -1 -2 -2 -2 -3 -3 -4
 -1 -2 -2 -2 -3 -3 -4 -4
 -2 -2 -2 -3 -3 -4 -4 42
 -2 -2 -3 -3 -4 -4 42 41
 -2 -3 -3 -4 -4 42 41 40
 -3 -3 -4 -4 42 41 40 39
 -3 -4 -4 42 41 40 39 38
 -4 -4 42 41 40 39 38 37
 -4 42 41 40 39 38 37 36
 42 41 40 39 38 37 36 35
 41 40 39 38 37 36 35 33
 40 39 38 37 36 35 33 32
 39 38 37 36 35 33 32 31
 38 37 36 35 33 32 31 29
 37 36 35 33 32 31 29 28
 36 35 33 32 31 29 28 27
 35 33 32 31 29 28 27 26
 33 32 31 29 28 27 26 25
 32 31 29 28 27 26 25 24
 31 29 28 27 26 25 24 22
 29 28 27 26 25 24 22 21
 28 27 26 25 24 22 21 20
 27 26 25 24 22 21 20 19
 26 25 24 22 21 20 19 18
 25 24 22 21 20 19 18 17
 24 22 21 20 19 18 17 16
 22 21 20 19 18 17 16 14
 21 20 19 18 17 16 14 13
 20 19 18 17 16 14 13 12
 19 18 17 16 14 13 12 11
 18 17 16 14 13 12 11 10
 17 16 14 13 12 11 10 9
 16 14 13 12 11 10 9 8
 14 13 12 11 10 9 8 8
 13 12 11 10 9 8 8 7
 12 11 10 9 8 8 7 7
 11 10 9 8 8 7 7 7
 10 9 8 8 7 7 7 7
 9 8 8 7 7 7 7 7
 8 8 7 7 7 7 7 6
 8 7 7 7 7 7 6 6
 7 7 7 7 7 6 6 5
 7 7 7 7 6 6 5 5
 7 7 7 6 6 5 5 4
 7 7 6 6 5 5 4 4
 7 6 6 5 5 4 4 4
 6 6 5 5 4 4 4 3
 6 5 5 4 4 4 3 3
 5 5 4 4 4 3 3 3
 5 4 4 4 3 3 3 3
 4 4 4 3 3 3 3 2
 4 4 3 3 3 3 2 2
 4 3 3 3 3 2 2 2
 3 3 3 3 2 2 2 1
 3 3 3 2 2 2 1 1
 36 34 33 32 31 30 29 28
 34 33 32 31 30 29 28 27
 33 32 31 30 29 28 27 26
 32 31 30 29 28 27 26 24
 31 30 29 28 27 26 24 23
 30 29 28 27 26 24 23 22
 29 28 27 26 24 23 22 21
 28 27 26 24 23 22 21 20
 27 26 24 23 22 21 20 19
 26 24 23 22 21 20 19 17
 24 23 22 21 20 19 17 16
 23 22 21 20 19 17 16 15
 22 21 20 19 17 16 15 14
 21 20 19 17 16 15 14 13
 20 19 17 16 15 14 13 12
 19 17 16 15 14 13 12 11
 17 16 15 14 13 12 11 10
 16 15 14 13 12 11 10 9
 15 14 13 12 11 10 9 8
 14 13 12 11 10 9 8 7
 13 12 11 10 9 8 7 6
 12 11 10 9 8 7 6 6
 11 10 9 8 7 6 6 6
 10 9 8 7 6 6 6 6
 9 8 7 6 6 6 6 5
 8 7 6 6 6 6 5 4
 7 6 6 6 6 5 4 4
 6 6 6 6 5 4 4 3
 6 6 6 5 4 4 3 3
 6 6 5 4 4 3 3 3
 6 5 4 4 3 3 3 2
 5 4 4 3 3 3 2 2
 4 4 3 3 3 2 2 1
 4 3 3 3 2 2 1 1
 3 3 3 2 2 1 1 1
 3 3 2 2 1 1 1 0
 3 2 2 1 1 1 0 0
 2 2 1 1 1 0 0 -0
 2 1 1 1 0 0 -0 -1
 1 1 1 0 0 -0 -1 -1
 1 1 0 0 -0 -1 -1 -1
 1 0 0 -0 -1 -1 -1 -2
 0 0 -0 -1 -1 -1 -2 39
 0 -0 -1 -1 -1 -2 39 38
 -0 -1 -1 -1 -2 39 38 37
 -1 -1 -1 -2 39 38 37 35
 -1 -1 -2 39 38 37 35 34
 -1 -2 39 38 37 35 34 33
 -2 39 38 37 35 34 33 32
 39 38 37 35 34 33 32 31
 38 37 35 34 33 32 31 29
 37 35 34 33 32 31 29 28
 35 34 33 32 31 29 28 27
 34 33 32 31 29 28 27 26
 33 32 31 29 28 27 26 25
 32 31 29 28 27 26 25 24
 31 29 28 27 26 25 24 23
 29 28 27 26 25 24 23 22
 28 27 26 25 24 23 22 20
 27 26 25 24 23 22 20 19
 26 25 24 23 22 20 19 18
 25 24 23 22 20 19 18 17
 24 23 22 20 19 18 17 16
 23 22 20 19 18 17 16 15
 22 20 19 18 17 16 15 14
 20 19 18 17 16 15 14 13
 19 18 17 16 15 14 13 12
 18 17 16 15 14 13 12 11
 17 16 15 14 13 12 11 10
 16 15 14 13 12 11 10 9
 15 14 13 12 11 10 9 8
 14 13 12 11 10 9 8 7
 13 12 11 10 9 8 7 7
 12 11 10 9 8 7 7 7
 11 10 9 8 7 7 7 6
 10 9 8 7 7 7 6 6
 9 8 7 7 7 6 6 5
 8 7 7 7 6 6 5 5
 7 7 7 6 6 5 5 4
 7 7 6 6 5 5 4 4
 7 6 6 5 5 4 4 4
 6 6 5 5 4 4 4 3
 6 5 5 4 4 4 3 3
 5 5 4 4 4 3 3 3
 5 4 4 4 3 3 3 2
 4 4 4 3 3 3 2 2
 4 4 3 3 3 2 2 2
 4 3 3 3 2 2 2 2
 32 31 30 29 28 27 26 25
 31 30 29 28 27 26 25 24
 30 29 28 27 26 25 24 23
 29 28 27 26 25 24 23 22
 28 27 26 25 24 23 22 21
 27 26 25 24 23 22 21 20
 26 25 24 23 22 21 20 19
 25 24 23 22 21 20 19 18
 24 23 22 21 20 19 18 17
 23 22 21 20 19 18 17 16
 22 21 20 19 18 17 16 15
 21 20 19 18 17 16 15 14
 20 19 18 17 16 15 14 13
 19 18 17 16 15 14 13 13
 18 17 16 15 14 13 13 12
 17 16 15 14 13 13 12 11
 16 15 14 13 13 12 11 10
 15 14 13 13 12 11 10 10
 14 13 13 12 11 10 10 9
 13 13 12 11 10 10 9 8
 13 12 11 10 10 9 8 8
 12 11 10 10 9 8 8 7
 11 10 10 9 8 8 7 6
 10 10 9 8 8 7 6 6
 10 9 8 8 7 6 6 6
 9 8 8 7 6 6 6 6
 8 8 7 6 6 6 6 6
 8 7 6 6 6 6 6 6
 7 6 6 6 6 6 6 6
 6 6 6 6 6 6 6 5
 6 6 6 6 6 6 5 5
 6 6 6 6 6 5 5 5
 6 6 6 6 5 5 5 5
 6 6 6 5 5 5 5 5
 6 6 5 5 5 5 5 4
 6 5 5 5 5 5 4 4
 5 5 5 5 5 4 4 4
 5 5 5 5 4 4 4 4
 5 5 5 4 4 4 4 3
 5 5 4 4 4 4 3 32
 5 4 4 4 4 3 32 31
 4 4 4 4 3 32 31 30
 4 4 4 3 32 31 30 29
 4 4 3 32 31 30 29 28
 4 3 32 31 30 29 28 26
 3 32 31 30 29 28 26 25
 32 31 30 29 28 26 25 24
 31 30 29 28 26 25 24 23
 30 29 28 26 25 24 23 22
 29 28 26 25 24 23 22 21
 28 26 25 24 23 22 21 20
 26 25 24 23 22 21 20 19
 25 24 23 22 21 20 19 18
 24 23 22 21 20 19 18 17
 23 22 21 20 19 18 17 16
 22 21 20 19 18 17 16 15
 21 20 19 18 17 16 15 14
 20 19 18 17 16 15 14 13
 19 18 17 16 15 14 13 12
 18 17 16 15 14 13 12 11
 17 16 15 14 13 12 11 10
 16 15 14 13 12 11 10 9
 15 14 13 12 11 10 9 8
 14 13 12 11 10 9 8 7
 13 12 11 10 9 8 7 7
 12 11 10 9 8 7 7 8
 11 10 9 8 7 7 8 8
 10 9 8 7 7 8 8 8
 9 8 7 7 8 8 8 8
 8 7 7 8 8 8 8 7
 7 7 8 8 8 8 7 7
 7 8 8 8 8 7 7 6
 8 8 8 8 7 7 6 6
 8 8 8 7 7 6 6 6
 8 8 7 7 6 6 6 5
 8 7 7 6 6 6 5 5
 7 7 6 6 6 5 5 5
 7 6 6 6 5 5 5 4
 6 6 6 5 5 5 4 4
 6 6 5 5 5 4 4 3
 6 5 5 5 4 4 3 3
 5 5 5 4 4 3 3 3
 5 5 4 4 3 3 3 2
 34 33 32 31 30 28 27 26
 33 32 31 30 28 27 26 25
 32 31 30 28 27 26 25 24
 31 30 28 27 26 25 24 23
 30 28 27 26 25 24 23 21
 28 27 26 25 24 23 21 20
 27 26 25 24 23 21 20 19
 26 25 24 23 21 20 19 18
 25 24 23 21 20 19 18 17
 24 23 21 20 19 18 17 16
 23 21 20 19 18 17 16 15
 21 20 19 18 17 16 15 14
 20 19 18 17 16 15 14 12
 19 18 17 16 15 14 12 11
 18 17 16 15 14 12 11 10
 17 16 15 14 12 11 10 10
 16 15 14 12 11 10 10 9
 15 14 12 11 10 10 9 8
 14 12 11 10 10 9 8 7
 12 11 10 10 9 8 7 6
 11 10 10 9 8 7 6 5
 10 10 9 8 7 6 5 5
 10 9 8 7 6 5 5 5
 9 8 7 6 5 5 5 5
 8 7 6 5 5 5 5 4
 7 6 5 5 5 5 4 4
 6 5 5 5 5 4 4 3
 5 5 5 5 4 4 3 3
 5 5 5 4 4 3 3 2
 5 5 4 4 3 3 2 2
 5 4 4 3 3 2 2 1
 4 4 3 3 2 2 1 1
 4 3 3 2 2 1 1 0
 3 3 2 2 1 1 0 -0
 3 2 2 1 1 0 -0 -1
 2 2 1 1 0 -0 -1 -1
 2 1 1 0 -0 -1 -1 -1
 1 1 0 -0 -1 -1 -1 -1
 1 0 -0 -1 -1 -1 -1 -2
 0 -0 -1 -1 -1 -1 -2 -2
 -0 -1 -1 -1 -1 -2 -2 -2
 -1 -1 -1 -1 -2 -2 -2 -3
 -1 -1 -1 -2 -2 -2 -3 35
 -1 -1 -2 -2 -2 -3 35 34
 -1 -2 -2 -2 -3 35 34 32
 -2 -2 -2 -3 35 34 32 31
 -2 -2 -3 35 34 32 31 30
 -2 -3 35 34 32 31 30 29
 -3 35 34 32 31 30 29 27
 35 34 32 31 30 29 27 26
 34 32 31 30 29 27 26 25
 32 31 30 29 27 26 25 24
 31 30 29 27 26 25 24 23
 30 29 27 26 25 24 23 22
 29 27 26 25 24 23 22 21
 27 26 25 24 23 22 21 20
 26 25 24 23 22 21 20 18
 25 24 23 22 21 20 18 17
 24 23 22 21 20 18 17 16
 23 22 21 20 18 17 16 15
 22 21 20 18 17 16 15 14
 21 20 18 17 16 15 14 13
 20 18 17 16 15 14 13 12
 18 17 16 15 14 13 12 11
 17 16 15 14 13 12 11 10
 16 15 14 13 12 11 10 9
 15 14 13 12 11 10 9 8
 14 13 12 11 10 9 8 7
 13 12 11 10 9 8 7 6
 12 11 10 9 8 7 6 5
 11 10 9 8 7 6 5 4
 10 9 8 7 6 5 4 3
 9 8 7 6 5 4 3 3
 8 7 6 5 4 3 3 3
 7 6 5 4 3 3 3 3
 6 5 4 3 3 3 3 3
 5 4 3 3 3 3 3 3
 4 3 3 3 3 3 3 3
 3 3 3 3 3 3 3 3
 3 3 3 3 3 3 3 3
 3 3 3 3 3 3 3 3
 3 3 3 3 3 3 3 3
 3 3 3 3 3 3 3 3
 3 3 3 3 3 3 3 2
 3 3 3 3 3 3 2 2
 3 3 3 3 3 2 2 2
 38 37 36 35 34 33 31 30
 37 36 35 34 33 31 30 29
 36 35 34 33 31 30 29 27
 35 34 33 31 30 29 27 26
 34 33 31 30 29 27 26 24
 33 31 30 29 27 26 24 23
 31 30 29 27 26 24 23 22
 30 29 27 26 24 23 22 20
 29 27 26 24 23 22 20 19
 27 26 24 23 22 20 19 18
 26 24 23 22 20 19 18 17
 24 23 22 20 19 18 17 16
 23 22 20 19 18 17 16 14
 22 20 19 18 17 16 14 13
 20 19 18 17 16 14 13 12
 19 18 17 16 14 13 12 11
 18 17 16 14 13 12 11 10
 17 16 14 13 12 11 10 9
 16 14 13 12 11 10 9 8
 14 13 12 11 10 9 8 7
 13 12 11 10 9 8 7 6
 12 11 10 9 8 7 6 6
 11 10 9 8 7 6 6 5
 10 9 8 7 6 6 5 6
 9 8 7 6 6 5 6 5
 8 7 6 6 5 6 5 5
 7 6 6 5 6 5 5 4
 6 6 5 6 5 5 4 4
 6 5 6 5 5 4 4 4
 5 6 5 5 4 4 4 3
 6 5 5 4 4 4 3 3
 5 5 4 4 4 3 3 3
 5 4 4 4 3 3 3 2
 4 4 4 3 3 3 2 2
 4 4 3 3 3 2 2 2
 4 3 3 3 2 2 2 2
 3 3 3 2 2 2 2 2
 3 3 2 2 2 2 2 2
 3 2 2 2 2 2 2 1
 2 2 2 2 2 2 1 38
 2 2 2 2 2 1 38 37
 2 2 2 2 1 38 37 35
 2 2 2 1 38 37 35 34
 2 2 1 38 37 35 34 33
 2 1 38 37 35 34 33 32
 1 38 37 35 34 33 32 30
 38 37 35 34 33 32 30 29
 37 35 34 33 32 30 29 28
 35 34 33 32 30 29 28 27
 34 33 32 30 29 28 27 26
 33 32 30 29 28 27 26 25
 32 30 29 28 27 26 25 24
 30 29 28 27 26 25 24 23
 29 28 27 26 25 24 23 22
 28 27 26 25 24 23 22 21
 27 26 25 24 23 22 21 20
 26 25 24 23 22 21 20 19
 25 24 23 22 21 20 19 18
 24 23 22 21 20 19 18 17
 23 22 21 20 19 18 17 16
 22 21 20 19 18 17 16 15
 21 20 19 18 17 16 15 14
 20 19 18 17 16 15 14 13
 19 18 17 16 15 14 13 12
 18 17 16 15 14 13 12 11
 17 16 15 14 13 12 11 11
 16 15 14 13 12 11 11 10
 15 14 13 12 11 11 10 9
 14 13 12 11 11 10 9 9
 13 12 11 11 10 9 9 9
 12 11 11 10 9 9 9 9
 11 11 10 9 9 9 9 10
 11 10 9 9 9 9 10 10
 10 9 9 9 9 10 10 10
 9 9 9 9 10 10 10 9
 9 9 9 10 10 10 9 9
 9 9 10 10 10 9 9 9
 9 10 10 10 9 9 9 9
 10 10 10 9 9 9 9 8
 10 10 9 9 9 9 8 8
 10 9 9 9 9 8 8 8
 9 9 9 9 8 8 8 8
 9 9 9 8 8 8 8 7
 9 9 8 8 8 8 7 7
 32 31 30 29 27 26 25 24
 31 30 29 27 26 25 24 23
 30 29 27 26 25 24 23 22
 29 27 26 25 24 23 22 21
 27 26 25 24 23 22 21 20
 26 25 24 23 22 21 20 19
 25 24 23 22 21 20 19 17
 24 23 22 21 20 19 17 16
 23 22 21 20 19 17 16 15
 22 21 20 19 17 16 15 14
 21 20 19 17 16 15 14 13
 20 19 17 16 15 14 13 12
 19 17 16 15 14 13 12 11
 17 16 15 14 13 12 11 10
 16 15 14 13 12 11 10 9
 15 14 13 12 11 10 9 8
 14 13 12 11 10 9 8 7
 13 12 11 10 9 8 7 6
 12 11 10 9 8 7 6 5
 11 10 9 8 7 6 5 4
 10 9 8 7 6 5 4 4
 9 8 7 6 5 4 4 4
 8 7 6 5 4 4 4 4
 7 6 5 4 4 4 4 3
 6 5 4 4 4 4 3 3
 5 4 4 4 4 3 3 3
 4 4 4 4 3 3 3 2
 4 4 4 3 3 3 2 2
 4 4 3 3 3 2 2 1
 4 3 3 3 2 2 1 1
 3 3 3 2 2 1 1 1
 3 3 2 2 1 1 1 0
 3 2 2 1 1 1 0 0
 2 2 1 1 1 0 0 0
 2 1 1 1 0 0 0 -0
 1 1 1 0 0 0 -0 -0
 1 1 0 0 0 -0 -0 -1
 1 0 0 0 -0 -0 -1 -1
 0 0 0 -0 -0 -1 -1 37
 0 0 -0 -0 -1 -1 37 36
 0 -0 -0 -1 -1 37 36 35
 -0 -0 -1 -1 37 36 35 33
 -0 -1 -1 37 36 35 33 32
 -1 -1 37 36 35 33 32 31
 -1 37 36 35 33 32 31 30
 37 36 35 33 32 31 30 28
 36 35 33 32 31 30 28 27
 35 33 32 31 30 28 27 26
 33 32 31 30 28 27 26 25
 32 31 30 28 27 26 25 24
 31 30 28 27 26 25 24 23
 30 28 27 26 25 24 23 22
 28 27 26 25 24 23 22 21
 27 26 25 24 23 22 21 20
 26 25 24 23 22 21 20 19
 25 24 23 22 21 20 19 17
 24 23 22 21 20 19 17 16
 23 22 21 20 19 17 16 15
 22 21 20 19 17 16 15 14
 21 20 19 17 16 15 14 13
 20 19 17 16 15 14 13 12
 19 17 16 15 14 13 12 12
 17 16 15 14 13 12 12 11
 16 15 14 13 12 12 11 10
 15 14 13 12 12 11 10 9
 14 13 12 12 11 10 9 8
 13 12 12 11 10 9 8 8
 12 12 11 10 9 8 8 8
 12 11 10 9 8 8 8 8
 11 10 9 8 8 8 8 8
 10 9 8 8 8 8 8 8
 9 8 8 8 8 8 8 8
 8 8 8 8 8 8 8 7
 8 8 8 8 8 8 7 7
 8 8 8 8 8 7 7 7
 8 8 8 8 7 7 7 7
 8 8 8 7 7 7 7 6
 8 8 7 7 7 7 6 6
 8 7 7 7 7 6 6 6
 7 7 7 7 6 6 6 5
 7 7 7 6 6 6 5 5
 7 7 6 6 6 5 5 5
 33 32 31 30 29 27 26 25
 32 31 30 29 27 26 25 24
 31 30 29 27 26 25 24 22
 30 29 27 26 25 24 22 21
 29 27 26 25 24 22 21 20
 27 26 25 24 22 21 20 19
 26 25 24 22 21 20 19 18
 25 24 22 21 20 19 18 16
 24 22 21 20 19 18 16 15
 22 21 20 19 18 16 15 14
 21 20 19 18 16 15 14 13
 20 19 18 16 15 14 13 12
 19 18 16 15 14 13 12 11
 18 16 15 14 13 12 11 10
 16 15 14 13 12 11 10 9
 15 14 13 12 11 10 9 8
 14 13 12 11 10 9 8 7
 13 12 11 10 9 8 7 7
 12 11 10 9 8 7 7 6
 11 10 9 8 7 7 6 6
 10 9 8 7 7 6 6 5
 9 8 7 7 6 6 5 5
 8 7 7 6 6 5 5 4
 7 7 6 6 5 5 4 3
 7 6 6 5 5 4 3 3
 6 6 5 5 4 3 3 2
 6 5 5 4 3 3 2 2
 5 5 4 3 3 2 2 1
 5 4 3 3 2 2 1 1
 4 3 3 2 2 1 1 0
 3 3 2 2 1 1 0 0
 3 2 2 1 1 0 0 -0
 2 2 1 1 0 0 -0 -1
 2 1 1 0 0 -0 -1 -1
 1 1 0 0 -0 -1 -1 -1
 1 0 0 -0 -1 -1 -1 -2
 0 0 -0 -1 -1 -1 -2 -2
 0 -0 -1 -1 -1 -2 -2 -2
 -0 -1 -1 -1 -2 -2 -2 -3
 -1 -1 -1 -2 -2 -2 -3 -3
 -1 -1 -2 -2 -2 -3 -3 -4
 -1 -2 -2 -2 -3 -3 -4 41
 -2 -2 -2 -3 -3 -4 41 40
 -2 -2 -3 -3 -4 41 40 39
 -2 -3 -3 -4 41 40 39 38
 -3 -3 -4 41 40 39 38 36
 -3 -4 41 40 39 38 36 35
 -4 41 40 39 38 36 35 34
 41 40 39 38 36 35 34 32
 40 39 38 36 35 34 32 31
 39 38 36 35 34 32 31 30
 38 36 35 34 32 31 30 29
 36 35 34 32 31 30 29 27
 35 34 32 31 30 29 27 26
 34 32 31 30 29 27 26 25
 32 31 30 29 27 26 25 24
 31 30 29 27 26 25 24 23
 30 29 27 26 25 24 23 22
 29 27 26 25 24 23 22 21
 27 26 25 24 23 22 21 19
 26 25 24 23 22 21 19 18
 25 24 23 22 21 19 18 17
 24 23 22 21 19 18 17 16
 23 22 21 19 18 17 16 15
 22 21 19 18 17 16 15 15
 21 19 18 17 16 15 15 14
 19 18 17 16 15 15 14 13
 18 17 16 15 15 14 13 12
 17 16 15 15 14 13 12 11
 16 15 15 14 13 12 11 10
 15 15 14 13 12 11 10 9
 15 14 13 12 11 10 9 9
 14 13 12 11 10 9 9 8
 13 12 11 10 9 9 8 8
 12 11 10 9 9 8 8 9
 11 10 9 9 8 8 9 9
 10 9 9 8 8 9 9 9
 9 9 8 8 9 9 9 9
 9 8 8 9 9 9 9 9
 8 8 9 9 9 9 9 9
 8 9 9 9 9 9 9 8
 9 9 9 9 9 9 8 8
 9 9 9 9 9 8 8 8
 9 9 9 9 8 8 8 8
 9 9 9 8 8 8 8 7
 9 9 8 8 8 8 7 7
 9 8 8 8 8 7 7 7
 32 31 30 29 28 27 26 24
 31 30 29 28 27 26 24 23
 30 29 28 27 26 24 23 22
 29 28 27 26 24 23 22 20
 28 27 26 24 23 22 20 19
 27 26 24 23 22 20 19 18
 26 24 23 22 20 19 18 17
 24 23 22 20 19 18 17 15
 23 22 20 19 18 17 15 14
 22 20 19 18 17 15 14 13
 20 19 18 17 15 14 13 12
 19 18 17 15 14 13 12 11
 18 17 15 14 13 12 11 9
 17 15 14 13 12 11 9 8
 15 14 13 12 11 9 8 7
 14 13 12 11 9 8 7 6
 13 12 11 9 8 7 6 5
 12 11 9 8 7 6 5 4
 11 9 8 7 6 5 4 3
 9 8 7 6 5 4 3 2
 8 7 6 5 4 3 2 1
 7 6 5 4 3 2 1 0
 6 5 4 3 2 1 0 -0
 5 4 3 2 1 0 -0 -1
 4 3 2 1 0 -0 -1 -2
 3 2 1 0 -0 -1 -2 -2
 2 1 0 -0 -1 -2 -2 -2
 1 0 -0 -1 -2 -2 -2 -2
 0 -0 -1 -2 -2 -2 -2 -2
 -0 -1 -2 -2 -2 -2 -2 -3
 -1 -2 -2 -2 -2 -2 -3 -3
 -2 -2 -2 -2 -2 -3 -3 -3
 -2 -2 -2 -2 -3 -3 -3 -4
 -2 -2 -2 -3 -3 -3 -4 -4
 -2 -2 -3 -3 -3 -4 -4 -4
 -2 -3 -3 -3 -4 -4 -4 -4
 -3 -3 -3 -4 -4 -4 -4 -5
 -3 -3 -4 -4 -4 -4 -5 -5
 -3 -4 -4 -4 -4 -5 -5 -5
 -4 -4 -4 -4 -5 -5 -5 37
 -4 -4 -4 -5 -5 -5 37 36
 -4 -4 -5 -5 -5 37 36 35
 -4 -5 -5 -5 37 36 35 34
 -5 -5 -5 37 36 35 34 33
 -5 -5 37 36 35 34 33 31
 -5 37 36 35 34 33 31 30
 37 36 35 34 33 31 30 29
 36 35 34 33 31 30 29 28
 35 34 33 31 30 29 28 26
 34 33 31 30 29 28 26 25
 33 31 30 29 28 26 25 24
 31 30 29 28 26 25 24 23
 30 29 28 26 25 24 23 22
 29 28 26 25 24 23 22 21
 28 26 25 24 23 22 21 20
 26 25 24 23 22 21 20 19
 25 24 23 22 21 20 19 17
 24 23 22 21 20 19 17 16
 23 22 21 20 19 17 16 15
 22 21 20 19 17 16 15 14
 21 20 19 17 16 15 14 13
 20 19 17 16 15 14 13 13
 19 17 16 15 14 13 13 12
 17 16 15 14 13 13 12 11
 16 15 14 13 13 12 11 10
 15 14 13 13 12 11 10 10
 14 13 13 12 11 10 10 9
 13 13 12 11 10 10 9 8
 13 12 11 10 10 9 8 7
 12 11 10 10 9 8 7 7
 11 10 10 9 8 7 7 6
 10 10 9 8 7 7 6 6
 10 9 8 7 7 6 6 7
 9 8 7 7 6 6 7 7
 8 7 7 6 6 7 7 8
 7 7 6 6 7 7 8 8
 7 6 6 7 7 8 8 8
 6 6 7 7 8 8 8 7
 6 7 7 8 8 8 7 7
 7 7 8 8 8 7 7 7
 7 8 8 8 7 7 7 7
 8 8 8 7 7 7 7 7
 8 8 7 7 7 7 7 6
 8 7 7 7 7 7 6 6
 7 7 7 7 7 6 6 6
 7 7 7 7 6 6 6 5
 7 7 7 6 6 6 5 5
 7 7 6 6 6 5 5 4
 7 6 6 6 5 5 4 4
 35 34 33 32 31 29 28 27
 34 33 32 31 29 28 27 26
 33 32 31 29 28 27 26 24
 32 31 29 28 27 26 24 23
 31 29 28 27 26 24 23 22
 29 28 27 26 24 23 22 20
 28 27 26 24 23 22 20 19
 27 26 24 23 22 20 19 18
 26 24 23 22 20 19 18 17
 24 23 22 20 19 18 17 16
 23 22 20 19 18 17 16 15
 22 20 19 18 17 16 15 14
 20 19 18 17 16 15 14 12
 19 18 17 16 15 14 12 11
 18 17 16 15 14 12 11 10
 17 16 15 14 12 11 10 9
 16 15 14 12 11 10 9 8
 15 14 12 11 10 9 8 7
 14 12 11 10 9 8 7 6
 12 11 10 9 8 7 6 5
 11 10 9 8 7 6 5 5
 10 9 8 7 6 5 5 5
 9 8 7 6 5 5 5 5
 8 7 6 5 5 5 5 4
 7 6 5 5 5 5 4 4
 6 5 5 5 5 4 4 3
 5 5 5 5 4 4 3 2
 5 5 5 4 4 3 2 2
 5 5 4 4 3 2 2 1
 5 4 4 3 2 2 1 1
 4 4 3 2 2 1 1 1
 4 3 2 2 1 1 1 0
 3 2 2 1 1 1 0 -0
 2 2 1 1 1 0 -0 -0
 2 1 1 1 0 -0 -0 -0
 1 1 1 0 -0 -0 -0 -1
 1 1 0 -0 -0 -0 -1 -1
 1 0 -0 -0 -0 -1 -1 -1
 0 -0 -0 -0 -1 -1 -1 -1
 -0 -0 -0 -1 -1 -1 -1 -1
 -0 -0 -1 -1 -1 -1 -1 -1
 -0 -1 -1 -1 -1 -1 -1 -2
 -1 -1 -1 -1 -1 -1 -2 -2
 -1 -1 -1 -1 -1 -2 -2 -2
 -1 -1 -1 -1 -2 -2 -2 -3
 -1 -1 -1 -2 -2 -2 -3 -3
 -1 -1 -2 -2 -2 -3 -3 -3
 -1 -2 -2 -2 -3 -3 -3 -4
 -2 -2 -2 -3 -3 -3 -4 -4
 -2 -2 -3 -3 -3 -4 -4 -5
 -2 -3 -3 -3 -4 -4 -5 -5
 -3 -3 -3 -4 -4 -5 -5 -5
 -3 -3 -4 -4 -5 -5 -5 -6
 -3 -4 -4 -5 -5 -5 -6 -6
 -4 -4 -5 -5 -5 -6 -6 -6
 -4 -5 -5 -5 -6 -6 -6 -6
 -5 -5 -5 -6 -6 -6 -6 -6
 -5 -5 -6 -6 -6 -6 -6 -7
 -5 -6 -6 -6 -6 -6 -7 -7
 -6 -6 -6 -6 -6 -7 -7 -7
 -6 -6 -6 -6 -7 -7 -7 -7
 -6 -6 -6 -7 -7 -7 -7 -6
 -6 -6 -7 -7 -7 -7 -6 -6
 -6 -7 -7 -7 -7 -6 -6 -6
 -7 -7 -7 -7 -6 -6 -6 -6
 -7 -7 -7 -6 -6 -6 -6 -5
 -7 -7 -6 -6 -6 -6 -5 -5
 -7 -6 -6 -6 -6 -5 -5 -4
 -6 -6 -6 -6 -5 -5 -4 -4
 -6 -6 -6 -5 -5 -4 -4 -3
 -6 -6 -5 -5 -4 -4 -3 -3
 -6 -5 -5 -4 -4 -3 -3 -2
 -5 -5 -4 -4 -3 -3 -2 -2
 -5 -4 -4 -3 -3 -2 -2 -1
 -4 -4 -3 -3 -2 -2 -1 -1
 -4 -3 -3 -2 -2 -1 -1 0
 -3 -3 -2 -2 -1 -1 0 0
 -3 -2 -2 -1 -1 0 0 1
 -2 -2 -1 -1 0 0 1 1
 -2 -1 -1 0 0 1 1 1
 -1 -1 0 0 1 1 1 1
 -1 0 0 1 1 1 1 2
 0 0 1 1 1 1 2 2
 0 1 1 1 1 2 2 2
 1 1 1 1 2 2 2 2
 1 1 1 2 2 2 2 2
 1 1 2 2 2 2 2 2
 1 2 2 2 2 2 2 2
 2 2 2 2 2 2 2 3
 2 2 2 2 2 2 3 3
 2 2 2 2 2 3 3 3
 2 2 2 2 3 3 3 3
 2 2 2 3 3 3 3 4
 2 2 3 3 3 3 4 4
 2 3 3 3 3 4 4 4
 3 3 3 3 4 4 4 4
 3 3 3 4 4 4 4 4
 3 3 4 4 4 4 4 4
 3 4 4 4 4 4 4 3
 4 4 4 4 4 4 3 3
 4 4 4 4 4 3 3 39
 4 4 4 4 3 3 39 38
 4 4 4 3 3 39 38 37
 4 4 3 3 39 38 37 36
 4 3 3 39 38 37 36 35
 3 3 39 38 37 36 35 34
 3 39 38 37 36 35 34 33
 39 38 37 36 35 34 33 32
 38 37 36 35 34 33 32 32
 37 36 35 34 33 32 32 31
 36 35 34 33 32 32 31 30
 35 34 33 32 32 31 30 29
 34 33 32 32 31 30 29 28
 33 32 32 31 30 29 28 27
 32 32 31 30 29 28 27 27
 32 31 30 29 28 27 27 26
 31 30 29 28 27 27 26 25
 30 29 28 27 27 26 25 25
 29 28 27 27 26 25 25 24
 28 27 27 26 25 25 24 24
 27 27 26 25 25 24 24 23
 27 26 25 25 24 24 23 22
 26 25 25 24 24 23 22 22
 25 25 24 24 23 22 22 22
 25 24 24 23 22 22 22 21
 24 24 23 22 22 22 21 21
 24 23 22 22 22 21 21 20
 23 22 22 22 21 21 20 20
 22 22 22 21 21 20 20 20
 22 22 21 21 20 20 20 19
 22 21 21 20 20 20 19 19
 21 21 20 20 20 19 19 19
 21 20 20 20 19 19 19 19
 20 20 20 19 19 19 19 18
 20 20 19 19 19 19 18 18
 20 19 19 19 19 18 18 18
 19 19 19 19 18 18 18 18
 19 19 19 18 18 18 18 19
 19 19 18 18 18 18 19 20
 19 18 18 18 18 19 20 21
 18 18 18 18 19 20 21 22
 18 18 18 19 20 21 22 22
 18 18 19 20 21 22 22 23
 18 19 20 21 22 22 23 23
 19 20 21 22 22 23 23 23
 20 21 22 22 23 23 23 23
 21 22 22 23 23 23 23 24
 22 22 23 23 23 23 24 24
 22 23 23 23 23 24 24 24
 27 27 26 26 25 24 23 23
 27 26 26 25 24 23 23 22
 26 26 25 24 23 23 22 21
 26 25 24 23 23 22 21 21
 25 24 23 23 22 21 21 20
 24 23 23 22 21 21 20 19
 23 23 22 21 21 20 19 19
 23 22 21 21 20 19 19 18
 22 21 21 20 19 19 18 17
 21 21 20 19 19 18 17 16
 21 20 19 19 18 17 16 15
 20 19 19 18 17 16 15 14
 19 19 18 17 16 15 14 14
 19 18 17 16 15 14 14 13
 18 17 16 15 14 14 13 12
 17 16 15 14 14 13 12 12
 16 15 14 14 13 12 12 13
 15 14 14 13 12 12 13 14
 14 14 13 12 12 13 14 15
 14 13 12 12 13 14 15 15
 13 12 12 13 14 15 15 15
 12 12 13 14 15 15 15 15
 12 13 14 15 15 15 15 14
 13 14 15 15 15 15 14 14
 14 15 15 15 15 14 14 14
 15 15 15 15 14 14 14 13
 15 15 15 14 14 14 13 13
 15 15 14 14 14 13 13 13
 15 14 14 14 13 13 13 13
 14 14 14 13 13 13 13 13
 14 14 13 13 13 13 13 13
 14 13 13 13 13 13 13 13
 13 13 13 13 13 13 13 13
 13 13 13 13 13 13 13 13
 13 13 13 13 13 13 13 13
 13 13 13 13 13 13 13 13
 13 13 13 13 13 13 13 13
 13 13 13 13 13 13 13 13
 13 13 13 13 13 13 13 13
 13 13 13 13 13 13 13 13
 13 13 13 13 13 13 13 13
 13 13 13 13 13 13 13 13
 13 13 13 13 13 13 13 13
 13 13 13 13 13 13 13 13
 13 13 13 13 13 13 13 13
 13 13 13 13 13 13 13 13
 13 13 13 13 13 13 13 13
 13 13 13 13 13 13 13 13
 13 13 13 13 13 13 13 13
 13 13 13 13 13 13 13 13
 13 13 13 13 13 13 13 13
 13 13 13 13 13 13 13 13
 13 13 13 13 13 13 13 13
 13 13 13 13 13 13 13 13
 13 13 13 13 13 13 13 12
 13 13 13 13 13 13 12 12
 13 13 13 13 13 12 12 12
 13 13 13 13 12 12 12 12
 13 13 13 12 12 12 12 30
 13 13 12 12 12 12 30 30
 13 12 12 12 12 30 30 30
 12 12 12 12 30 30 30 29
 12 12 12 30 30 30 29 29
 12 12 30 30 30 29 29 28
 12 30 30 30 29 29 28 27
 30 30 30 29 29 28 27 28
 30 30 29 29 28 27 28 26
 30 29 29 28 27 28 26 25
 29 29 28 27 28 26 25 24
 29 28 27 28 26 25 24 24
 28 27 28 26 25 24 24 23
 27 28 26 25 24 24 23 23
 28 26 25 24 24 23 23 22
 26 25 24 24 23 23 22 21
 25 24 24 23 23 22 21 20
 24 24 23 23 22 21 20 19
 24 23 23 22 21 20 19 18
 23 23 22 21 20 19 18 18
 23 22 21 20 19 18 18 17
 22 21 20 19 18 18 17 17
 21 20 19 18 18 17 17 17
 20 19 18 18 17 17 17 18
 19 18 18 17 17 17 18 20
 18 18 17 17 17 18 20 21
 18 17 17 17 18 20 21 21
 17 17 17 18 20 21 21 21
 17 17 18 20 21 21 21 21
 17 18 20 21 21 21 21 20
 18 20 21 21 21 21 20 20
 20 21 21 21 21 20 20 20
 21 21 21 21 20 20 20 20
 21 21 21 20 20 20 20 19
 21 21 20 20 20 20 19 19
 21 20 20 20 20 19 19 19
 20 20 20 20 19 19 19 19
 20 20 20 19 19 19 19 19
 20 20 19 19 19 19 19 19
 20 19 19 19 19 19 19 19
 19 19 19 19 19 19 19 19
 27 26 25 24 24 23 22 22
 26 25 24 24 23 22 22 21
 25 24 24 23 22 22 21 21
 24 24 23 22 22 21 21 20
 24 23 22 22 21 21 20 20
 23 22 22 21 21 20 20 19
 22 22 21 21 20 20 19 18
 22 21 21 20 20 19 18 18
 21 21 20 20 19 18 18 17
 21 20 20 19 18 18 17 17
 20 20 19 18 18 17 17 16
 20 19 18 18 17 17 16 16
 19 18 18 17 17 16 16 17
 18 18 17 17 16 16 17 17
 18 17 17 16 16 17 17 17
 17 17 16 16 17 17 17 17
 17 16 16 17 17 17 17 17
 16 16 17 17 17 17 17 17
 16 17 17 17 17 17 17 16
 17 17 17 17 17 17 16 16
 17 17 17 17 17 16 16 16
 17 17 17 17 16 16 16 15
 17 17 17 16 16 16 15 15
 17 17 16 16 16 15 15 15
 17 16 16 16 15 15 15 15
 16 16 16 15 15 15 15 15
 16 16 15 15 15 15 15 15
 16 15 15 15 15 15 15 15
 15 15 15 15 15 15 15 15
 15 15 15 15 15 15 15 14
 15 15 15 15 15 15 14 14
 15 15 15 15 15 14 14 14
 15 15 15 15 14 14 14 14
 15 15 15 14 14 14 14 14
 15 15 14 14 14 14 14 14
 15 14 14 14 14 14 14 14
 14 14 14 14 14 14 14 14
 14 14 14 14 14 14 14 14
 14 14 14 14 14 14 14 14
 14 14 14 14 14 14 14 13
 14 14 14 14 14 14 13 13
 14 14 14 14 14 13 13 13
 14 14 14 14 13 13 13 32
 14 14 14 13 13 13 32 32
 14 14 13 13 13 32 32 32
 14 13 13 13 32 32 32 32
 13 13 13 32 32 32 32 32
 13 13 32 32 32 32 32 31
 13 32 32 32 32 32 31 31
 32 32 32 32 32 31 31 30
 32 32 32 32 31 31 30 30
 32 32 32 31 31 30 30 30
 32 32 31 31 30 30 30 29
 32 31 31 30 30 30 29 29
 31 31 30 30 30 29 29 29
 31 30 30 30 29 29 29 28
 30 30 30 29 29 29 28 28
 30 30 29 29 29 28 28 27
 30 29 29 29 28 28 27 26
 29 29 29 28 28 27 26 25
 29 29 28 28 27 26 25 24
 29 28 28 27 26 25 24 22
 28 28 27 26 25 24 22 21
 28 27 26 25 24 22 21 20
 27 26 25 24 22 21 20 19
 26 25 24 22 21 20 19 18
 25 24 22 21 20 19 18 17
 24 22 21 20 19 18 17 18
 22 21 20 19 18 17 18 17
 21 20 19 18 17 18 17 19
 20 19 18 17 18 17 19 20
 19 18 17 18 17 19 20 20
 18 17 18 17 19 20 20 19
 17 18 17 19 20 20 19 19
 18 17 19 20 20 19 19 19
 17 19 20 20 19 19 19 19
 19 20 20 19 19 19 19 18
 20 20 19 19 19 19 18 18
 20 19 19 19 19 18 18 18
 19 19 19 19 18 18 18 18
 19 19 19 18 18 18 18 18
 19 19 18 18 18 18 18 18
 19 18 18 18 18 18 18 18
 18 18 18 18 18 18 18 18
 18 18 18 18 18 18 18 18
 18 18 18 18 18 18 18 18
 18 18 18 18 18 18 18 18
 18 18 18 18 18 18 18 18
 28 27 26 25 24 23 22 21
 27 26 25 24 23 22 21 20
 26 25 24 23 22 21 20 20
 25 24 23 22 21 20 20 19
 24 23 22 21 20 20 19 18
 23 22 21 20 20 19 18 17
 22 21 20 20 19 18 17 17
 21 20 20 19 18 17 17 16
 20 20 19 18 17 17 16 16
 20 19 18 17 17 16 16 15
 19 18 17 17 16 16 15 14
 18 17 17 16 16 15 14 14
 17 17 16 16 15 14 14 14
 17 16 16 15 14 14 14 15
 16 16 15 14 14 14 15 16
 16 15 14 14 14 15 16 17
 15 14 14 14 15 16 17 17
 14 14 14 15 16 17 17 17
 14 14 15 16 17 17 17 17
 14 15 16 17 17 17 17 17
 15 16 17 17 17 17 17 16
 16 17 17 17 17 17 16 16
 17 17 17 17 17 16 16 16
 17 17 17 17 16 16 16 16
 17 17 17 16 16 16 16 16
 17 17 16 16 16 16 16 16
 17 16 16 16 16 16 16 16
 16 16 16 16 16 16 16 16
 16 16 16 16 16 16 16 16
 16 16 16 16 16 16 16 16
 16 16 16 16 16 16 16 16
 16 16 16 16 16 16 16 16
 16 16 16 16 16 16 16 17
 16 16 16 16 16 16 17 16
 16 16 16 16 16 17 16 16
 16 16 16 16 17 16 16 16
 16 16 16 17 16 16 16 16
 16 16 17 16 16 16 16 16
 16 17 16 16 16 16 16 16
 17 16 16 16 16 16 16 16
 16 16 16 16 16 16 16 16
 16 16 16 16 16 16 16 16
 16 16 16 16 16 16 16 16
 16 16 16 16 16 16 16 34
 16 16 16 16 16 16 34 34
 16 16 16 16 16 34 34 34
 16 16 16 16 34 34 34 33
 16 16 16 34 34 34 33 33
 16 16 34 34 34 33 33 33
 16 34 34 34 33 33 33 32
 34 34 34 33 33 33 32 32
 34 34 33 33 33 32 32 31
 34 33 33 33 32 32 31 31
 33 33 33 32 32 31 31 31
 33 33 32 32 31 31 31 30
 33 32 32 31 31 31 30 29
 32 32 31 31 31 30 29 28
 32 31 31 31 30 29 28 27
 31 31 31 30 29 28 27 26
 31 31 30 29 28 27 26 25
 31 30 29 28 27 26 25 24
 30 29 28 27 26 25 24 23
 29 28 27 26 25 24 23 22
 28 27 26 25 24 23 22 21
 27 26 25 24 23 22 21 20
 26 25 24 23 22 21 20 19
 25 24 23 22 21 20 19 19
 24 23 22 21 20 19 19 18
 23 22 21 20 19 19 18 17
 22 21 20 19 19 18 17 17
 21 20 19 19 18 17 17 16
 20 19 19 18 17 17 16 17
 19 19 18 17 17 16 17 19
 19 18 17 17 16 17 19 20
 18 17 17 16 17 19 20 21
 17 17 16 17 19 20 21 20
 17 16 17 19 20 21 20 20
 16 17 19 20 21 20 20 20
 17 19 20 21 20 20 20 20
 19 20 21 20 20 20 20 20
 20 21 20 20 20 20 20 20
 21 20 20 20 20 20 20 20
 20 20 20 20 20 20 20 20
 20 20 20 20 20 20 20 20
 20 20 20 20 20 20 20 20
 20 20 20 20 20 20 20 20
 20 20 20 20 20 20 20 21
 20 20 20 20 20 20 21 21
 20 20 20 20 20 21 21 21
 30 30 29 29 29 29 28 28
 30 29 29 29 29 28 28 27
 29 29 29 29 28 28 27 26
 29 29 29 28 28 27 26 25
 29 29 28 28 27 26 25 24
 29 28 28 27 26 25 24 23
 28 28 27 26 25 24 23 22
 28 27 26 25 24 23 22 21
 27 26 25 24 23 22 21 20
 26 25 24 23 22 21 20 19
 25 24 23 22 21 20 19 19
 24 23 22 21 20 19 19 18
 23 22 21 20 19 19 18 17
 22 21 20 19 19 18 17 17
 21 20 19 19 18 17 17 17
 20 19 19 18 17 17 17 18
 19 19 18 17 17 17 18 19
 19 18 17 17 17 18 19 19
 18 17 17 17 18 19 19 20
 17 17 17 18 19 19 20 18
 17 17 18 19 19 20 18 17
 17 18 19 19 20 18 17 17
 18 19 19 20 18 17 17 17
 19 19 20 18 17 17 17 16
 19 20 18 17 17 17 16 16
 20 18 17 17 17 16 16 16
 18 17 17 17 16 16 16 15
 17 17 17 16 16 16 15 15
 17 17 16 16 16 15 15 15
 17 16 16 16 15 15 15 15
 16 16 16 15 15 15 15 15
 16 16 15 15 15 15 15 15
 16 15 15 15 15 15 15 15
 15 15 15 15 15 15 15 15
 15 15 15 15 15 15 15 15
 15 15 15 15 15 15 15 15
 15 15 15 15 15 15 15 15
 15 15 15 15 15 15 15 15
 15 15 15 15 15 15 15 15
 15 15 15 15 15 15 15 15
 15 15 15 15 15 15 15 15
 15 15 15 15 15 15 15 15
 15 15 15 15 15 15 15 14
 15 15 15 15 15 15 14 14
 15 15 15 15 15 14 14 14
 15 15 15 15 14 14 14 34
 15 15 15 14 14 14 34 34
 15 15 14 14 14 34 34 34
 15 14 14 14 34 34 34 33
 14 14 14 34 34 34 33 33
 14 14 34 34 34 33 33 32
 14 34 34 34 33 33 32 32
 34 34 34 33 33 32 32 32
 34 34 33 33 32 32 32 31
 34 33 33 32 32 32 31 31
 33 33 32 32 32 31 31 30
 33 32 32 32 31 31 30 30
 32 32 32 31 31 30 30 29
 32 32 31 31 30 30 29 27
 32 31 31 30 30 29 27 26
 31 31 30 30 29 27 26 25
 31 30 30 29 27 26 25 24
 30 30 29 27 26 25 24 23
 30 29 27 26 25 24 23 22
 29 27 26 25 24 23 22 21
 27 26 25 24 23 22 21 20
 26 25 24 23 22 21 20 20
 25 24 23 22 21 20 20 19
 24 23 22 21 20 20 19 18
 23 22 21 20 20 19 18 17
 22 21 20 20 19 18 17 17
 21 20 20 19 18 17 17 16
 20 20 19 18 17 17 16 15
 20 19 18 17 17 16 15 15
 19 18 17 17 16 15 15 15
 18 17 17 16 15 15 15 16
 17 17 16 15 15 15 16 17
 17 16 15 15 15 16 17 18
 16 15 15 15 16 17 18 19
 15 15 15 16 17 18 19 19
 15 15 16 17 18 19 19 19
 15 16 17 18 19 19 19 19
 16 17 18 19 19 19 19 19
 17 18 19 19 19 19 19 19
 18 19 19 19 19 19 19 19
 19 19 19 19 19 19 19 19
 19 19 19 19 19 19 19 19
 19 19 19 19 19 19 19 19
 19 19 19 19 19 19 19 19
 19 19 19 19 19 19 19 19
 19 19 19 19 19 19 19 19
 19 19 19 19 19 19 19 19
 19 19 19 19 19 19 19 19
 30 29 29 29 29 28 28 27
 29 29 29 29 28 28 27 26
 29 29 29 28 28 27 26 25
 29 29 28 28 27 26 25 24
 29 28 28 27 26 25 24 23
 28 28 27 26 25 24 23 22
 28 27 26 25 24 23 22 21
 27 26 25 24 23 22 21 20
 26 25 24 23 22 21 20 19
 25 24 23 22 21 20 19 19
 24 23 22 21 20 19 19 18
 23 22 21 20 19 19 18 17
 22 21 20 19 19 18 17 16
 21 20 19 19 18 17 16 16
 20 19 19 18 17 16 16 16
 19 19 18 17 16 16 16 16
 19 18 17 16 16 16 16 17
 18 17 16 16 16 16 17 17
 17 16 16 16 16 17 17 17
 16 16 16 16 17 17 17 17
 16 16 16 17 17 17 17 17
 16 16 17 17 17 17 17 16
 16 17 17 17 17 17 16 16
 17 17 17 17 17 16 16 15
 17 17 17 17 16 16 15 15
 17 17 17 16 16 15 15 15
 17 17 16 16 15 15 15 15
 17 16 16 15 15 15 15 15
 16 16 15 15 15 15 15 14
 16 15 15 15 15 15 14 14
 15 15 15 15 15 14 14 14
 15 15 15 15 14 14 14 14
 15 15 15 14 14 14 14 14
 15 15 14 14 14 14 14 14
 15 14 14 14 14 14 14 14
 14 14 14 14 14 14 14 14
 14 14 14 14 14 14 14 14
 14 14 14 14 14 14 14 14
 14 14 14 14 14 14 14 14
 14 14 14 14 14 14 14 14
 14 14 14 14 14 14 14 14
 14 14 14 14 14 14 14 34
 14 14 14 14 14 14 34 34
 14 14 14 14 14 34 34 34
 14 14 14 14 34 34 34 34
 14 14 14 34 34 34 34 34
 14 14 34 34 34 34 34 34
 14 34 34 34 34 34 34 34
 34 34 34 34 34 34 34 33
 34 34 34 34 34 34 33 33
 34 34 34 34 34 33 33 33
 34 34 34 34 33 33 33 32
 34 34 34 33 33 33 32 32
 34 34 33 33 33 32 32 32
 34 33 33 33 32 32 32 31
 33 33 33 32 32 32 31 31
 33 33 32 32 32 31 31 31
 33 32 32 32 31 31 31 30
 32 32 32 31 31 31 30 29
 32 32 31 31 31 30 29 27
 32 31 31 31 30 29 27 26
 31 31 31 30 29 27 26 25
 31 31 30 29 27 26 25 24
 31 30 29 27 26 25 24 23
 30 29 27 26 25 24 23 22
 29 27 26 25 24 23 22 21
 27 26 25 24 23 22 21 20
 26 25 24 23 22 21 20 20
 25 24 23 22 21 20 20 19
 24 23 22 21 20 20 19 18
 23 22 21 20 20 19 18 18
 22 21 20 20 19 18 18 19
 21 20 20 19 18 18 19 20
 20 20 19 18 18 19 20 21
 20 19 18 18 19 20 21 21
 19 18 18 19 20 21 21 20
 18 18 19 20 21 21 20 20
 18 19 20 21 21 20 20 20
 19 20 21 21 20 20 20 20
 20 21 21 20 20 20 20 19
 21 21 20 20 20 20 19 19
 21 20 20 20 20 19 19 19
 20 20 20 20 19 19 19 19
 20 20 20 19 19 19 19 19
 20 20 19 19 19 19 19 19
 20 19 19 19 19 19 19 19
 19 19 19 19 19 19 19 19
 19 19 19 19 19 19 19 19
 31 30 30 29 28 27 25 24
 30 30 29 28 27 25 24 23
 30 29 28 27 25 24 23 22
 29 28 27 25 24 23 22 21
 28 27 25 24 23 22 21 20
 27 25 24 23 22 21 20 19
 25 24 23 22 21 20 19 18
 24 23 22 21 20 19 18 18
 23 22 21 20 19 18 18 17
 22 21 20 19 18 18 17 16
 21 20 19 18 18 17 16 15
 20 19 18 18 17 16 15 15
 19 18 18 17 16 15 15 14
 18 18 17 16 15 15 14 13
 18 17 16 15 15 14 13 13
 17 16 15 15 14 13 13 14
 16 15 15 14 13 13 14 15
 15 15 14 13 13 14 15 16
 15 14 13 13 14 15 16 16
 14 13 13 14 15 16 16 16
 13 13 14 15 16 16 16 15
 13 14 15 16 16 16 15 15
 14 15 16 16 16 15 15 15
 15 16 16 16 15 15 15 15
 16 16 16 15 15 15 15 15
 16 16 15 15 15 15 15 14
 16 15 15 15 15 15 14 14
 15 15 15 15 15 14 14 14
 15 15 15 15 14 14 14 14
 15 15 15 14 14 14 14 14
 15 15 14 14 14 14 14 14
 15 14 14 14 14 14 14 14
 14 14 14 14 14 14 14 14
 14 14 14 14 14 14 14 14
 14 14 14 14 14 14 14 14
 14 14 14 14 14 14 14 14
 14 14 14 14 14 14 14 14
 14 14 14 14 14 14 14 14
 14 14 14 14 14 14 14 14
 14 14 14 14 14 14 14 14
 14 14 14 14 14 14 14 13
 14 14 14 14 14 14 13 13
 14 14 14 14 14 13 13 34
 14 14 14 14 13 13 34 34
 14 14 14 13 13 34 34 34
 14 14 13 13 34 34 34 34
 14 13 13 34 34 34 34 34
 13 13 34 34 34 34 34 34
 13 34 34 34 34 34 34 33
 34 34 34 34 34 34 33 33
 34 34 34 34 34 33 33 32
 34 34 34 34 33 33 32 32
 34 34 34 33 33 32 32 31
 34 34 33 33 32 32 31 31
 34 33 33 32 32 31 31 31
 33 33 32 32 31 31 31 30
 33 32 32 31 31 31 30 29
 32 32 31 31 31 30 29 28
 32 31 31 31 30 29 28 27
 31 31 31 30 29 28 27 26
 31 31 30 29 28 27 26 25
 31 30 29 28 27 26 25 24
 30 29 28 27 26 25 24 23
 29 28 27 26 25 24 23 22
 28 27 26 25 24 23 22 21
 27 26 25 24 23 22 21 20
 26 25 24 23 22 21 20 19
 25 24 23 22 21 20 19 18
 24 23 22 21 20 19 18 18
 23 22 21 20 19 18 18 18
 22 21 20 19 18 18 18 18
 21 20 19 18 18 18 18 20
 20 19 18 18 18 18 20 21
 19 18 18 18 18 20 21 21
 18 18 18 18 20 21 21 21
 18 18 18 20 21 21 21 20
 18 18 20 21 21 21 20 20
 18 20 21 21 21 20 20 20
 20 21 21 21 20 20 20 20
 21 21 21 20 20 20 20 20
 21 21 20 20 20 20 20 19
 21 20 20 20 20 20 19 19
 20 20 20 20 20 19 19 19
 20 20 20 20 19 19 19 19
 20 20 20 19 19 19 19 19
 20 20 19 19 19 19 19 19
 20 19 19 19 19 19 19 19
 19 19 19 19 19 19 19 19
 19 19 19 19 19 19 19 19
 19 19 19 19 19 19 19 19
 19 19 19 19 19 19 19 18
 19 19 19 19 19 19 18 18
 19 19 19 19 19 18 18 18
 19 19 19 19 18 18 18 18
 33 33 33 33 32 32 32 31
 33 33 33 32 32 32 31 29
 33 33 32 32 32 31 29 28
 33 32 32 32 31 29 28 27
 32 32 32 31 29 28 27 26
 32 32 31 29 28 27 26 25
 32 31 29 28 27 26 25 24
 31 29 28 27 26 25 24 23
 29 28 27 26 25 24 23 22
 28 27 26 25 24 23 22 21
 27 26 25 24 23 22 21 20
 26 25 24 23 22 21 20 19
 25 24 23 22 21 20 19 18
 24 23 22 21 20 19 18 17
 23 22 21 20 19 18 17 17
 22 21 20 19 18 17 17 16
 21 20 19 18 17 17 16 16
 20 19 18 17 17 16 16 16
 19 18 17 17 16 16 16 16
 18 17 17 16 16 16 16 16
 17 17 16 16 16 16 16 16
 17 16 16 16 16 16 16 16
 16 16 16 16 16 16 16 16
 16 16 16 16 16 16 16 15
 16 16 16 16 16 16 15 15
 16 16 16 16 16 15 15 14
 16 16 16 16 15 15 14 14
 16 16 16 15 15 14 14 14
 16 16 15 15 14 14 14 13
 16 15 15 14 14 14 13 13
 15 15 14 14 14 13 13 13
 15 14 14 14 13 13 13 13
 14 14 14 13 13 13 13 12
 14 14 13 13 13 13 12 12
 14 13 13 13 13 12 12 12
 13 13 13 13 12 12 12 12
 13 13 13 12 12 12 12 12
 13 13 12 12 12 12 12 12
 13 12 12 12 12 12 12 12
 12 12 12 12 12 12 12 12
 12 12 12 12 12 12 12 12
 12 12 12 12 12 12 12 12
 12 12 12 12 12 12 12 12
 12 12 12 12 12 12 12 11
 12 12 12 12 12 12 11 11
 12 12 12 12 12 11 11 11
 12 12 12 12 11 11 11 11
 12 12 12 11 11 11 11 33
 12 12 11 11 11 11 33 34
 12 11 11 11 11 33 34 34
 11 11 11 11 33 34 34 34
 11 11 11 33 34 34 34 34
 11 11 33 34 34 34 34 34
 11 33 34 34 34 34 34 34
 33 34 34 34 34 34 34 33
 34 34 34 34 34 34 33 33
 34 34 34 34 34 33 33 32
 34 34 34 34 33 33 32 32
 34 34 34 33 33 32 32 32
 34 34 33 33 32 32 32 31
 34 33 33 32 32 32 31 31
 33 33 32 32 32 31 31 30
 33 32 32 32 31 31 30 28
 32 32 32 31 31 30 28 27
 32 32 31 31 30 28 27 26
 32 31 31 30 28 27 26 24
 31 31 30 28 27 26 24 23
 31 30 28 27 26 24 23 22
 30 28 27 26 24 23 22 21
 28 27 26 24 23 22 21 20
 27 26 24 23 22 21 20 19
 26 24 23 22 21 20 19 18
 24 23 22 21 20 19 18 18
 23 22 21 20 19 18 18 17
 22 21 20 19 18 18 17 16
 21 20 19 18 18 17 16 15
 20 19 18 18 17 16 15 15
 19 18 18 17 16 15 15 14
 18 18 17 16 15 15 14 15
 18 17 16 15 15 14 15 17
 17 16 15 15 14 15 17 18
 16 15 15 14 15 17 18 18
 15 15 14 15 17 18 18 18
 15 14 15 17 18 18 18 18
 14 15 17 18 18 18 18 18
 15 17 18 18 18 18 18 18
 17 18 18 18 18 18 18 18
 18 18 18 18 18 18 18 18
 18 18 18 18 18 18 18 18
 18 18 18 18 18 18 18 17
 18 18 18 18 18 18 17 17
 18 18 18 18 18 17 17 18
 18 18 18 18 17 17 18 18
 18 18 18 17 17 18 18 18
 18 18 17 17 18 18 18 18
 18 17 17 18 18 18 18 18
 17 17 18 18 18 18 18 18
 17 18 18 18 18 18 18 17
 31 29 28 27 25 24 23 22
 29 28 27 25 24 23 22 21
 28 27 25 24 23 22 21 20
 27 25 24 23 22 21 20 20
 25 24 23 22 21 20 20 19
 24 23 22 21 20 20 19 18
 23 22 21 20 20 19 18 18
 22 21 20 20 19 18 18 17
 21 20 20 19 18 18 17 17
 20 20 19 18 18 17 17 16
 20 19 18 18 17 17 16 15
 19 18 18 17 17 16 15 15
 18 18 17 17 16 15 15 15
 18 17 17 16 15 15 15 15
 17 17 16 15 15 15 15 16
 17 16 15 15 15 15 16 16
 16 15 15 15 15 16 16 16
 15 15 15 15 16 16 16 16
 15 15 15 16 16 16 16 16
 15 15 16 16 16 16 16 15
 15 16 16 16 16 16 15 15
 16 16 16 16 16 15 15 15
 16 16 16 16 15 15 15 14
 16 16 16 15 15 15 14 14
 16 16 15 15 15 14 14 14
 16 15 15 15 14 14 14 14
 15 15 15 14 14 14 14 14
 15 15 14 14 14 14 14 13
 15 14 14 14 14 14 13 13
 14 14 14 14 14 13 13 14
 14 14 14 14 13 13 14 14
 14 14 14 13 13 14 14 14
 14 14 13 13 14 14 14 14
 14 13 13 14 14 14 14 14
 13 13 14 14 14 14 14 14
 13 14 14 14 14 14 14 14
 14 14 14 14 14 14 14 14
 14 14 14 14 14 14 14 14
 14 14 14 14 14 14 14 13
 14 14 14 14 14 14 13 13
 14 14 14 14 14 13 13 13
 14 14 14 14 13 13 13 13
 14 14 14 13 13 13 13 34
 14 14 13 13 13 13 34 35
 14 13 13 13 13 34 35 35
 13 13 13 13 34 35 35 35
 13 13 13 34 35 35 35 34
 13 13 34 35 35 35 34 34
 13 34 35 35 35 34 34 34
 34 35 35 35 34 34 34 33
 35 35 35 34 34 34 33 33
 35 35 34 34 34 33 33 32
 35 34 34 34 33 33 32 32
 34 34 34 33 33 32 32 31
 34 34 33 33 32 32 31 31
 34 33 33 32 32 31 31 30
 33 33 32 32 31 31 30 29
 33 32 32 31 31 30 29 27
 32 32 31 31 30 29 27 26
 32 31 31 30 29 27 26 25
 31 31 30 29 27 26 25 24
 31 30 29 27 26 25 24 22
 30 29 27 26 25 24 22 21
 29 27 26 25 24 22 21 20
 27 26 25 24 22 21 20 19
 26 25 24 22 21 20 19 18
 25 24 22 21 20 19 18 17
 24 22 21 20 19 18 17 16
 22 21 20 19 18 17 16 16
 21 20 19 18 17 16 16 15
 20 19 18 17 16 16 15 14
 19 18 17 16 16 15 14 14
 18 17 16 16 15 14 14 14
 17 16 16 15 14 14 14 14
 16 16 15 14 14 14 14 15
 16 15 14 14 14 14 15 17
 15 14 14 14 14 15 17 17
 14 14 14 14 15 17 17 17
 14 14 14 15 17 17 17 17
 14 14 15 17 17 17 17 17
 14 15 17 17 17 17 17 17
 15 17 17 17 17 17 17 17
 17 17 17 17 17 17 17 16
 17 17 17 17 17 17 16 16
 17 17 17 17 17 16 16 16
 17 17 17 17 16 16 16 16
 17 17 17 16 16 16 16 16
 17 17 16 16 16 16 16 16
 17 16 16 16 16 16 16 16
 16 16 16 16 16 16 16 16
 16 16 16 16 16 16 16 16
 16 16 16 16 16 16 16 16
 16 16 16 16 16 16 16 15
 34 34 34 34 33 32 31 30
 34 34 34 33 32 31 30 28
 34 34 33 32 31 30 28 27
 34 33 32 31 30 28 27 26
 33 32 31 30 28 27 26 24
 32 31 30 28 27 26 24 23
 31 30 28 27 26 24 23 22
 30 28 27 26 24 23 22 22
 28 27 26 24 23 22 22 21
 27 26 24 23 22 22 21 20
 26 24 23 22 22 21 20 19
 24 23 22 22 21 20 19 19
 23 22 22 21 20 19 19 18
 22 22 21 20 19 19 18 18
 22 21 20 19 19 18 18 17
 21 20 19 19 18 18 17 16
 20 19 19 18 18 17 16 15
 19 19 18 18 17 16 15 15
 19 18 18 17 16 15 15 16
 18 18 17 16 15 15 16 16
 18 17 16 15 15 16 16 17
 17 16 15 15 16 16 17 16
 16 15 15 16 16 17 16 16
 15 15 16 16 17 16 16 16
 15 16 16 17 16 16 16 16
 16 16 17 16 16 16 16 15
 16 17 16 16 16 16 15 15
 17 16 16 16 16 15 15 14
 16 16 16 16 15 15 14 14
 16 16 16 15 15 14 14 14
 16 16 15 15 14 14 14 13
 16 15 15 14 14 14 13 13
 15 15 14 14 14 13 13 13
 15 14 14 14 13 13 13 13
 14 14 14 13 13 13 13 13
 14 14 13 13 13 13 13 13
 14 13 13 13 13 13 13 13
 13 13 13 13 13 13 13 13
 13 13 13 13 13 13 13 13
 13 13 13 13 13 13 13 13
 13 13 13 13 13 13 13 13
 13 13 13 13 13 13 13 13
 13 13 13 13 13 13 13 13
 13 13 13 13 13 13 13 34
 13 13 13 13 13 13 34 34
 13 13 13 13 13 34 34 35
 13 13 13 13 34 34 35 35
 13 13 13 34 34 35 35 35
 13 13 34 34 35 35 35 35
 13 34 34 35 35 35 35 35
 34 34 35 35 35 35 35 35
 34 35 35 35 35 35 35 35
 35 35 35 35 35 35 35 34
 35 35 35 35 35 35 34 34
 35 35 35 35 35 34 34 34
 35 35 35 35 34 34 34 33
 35 35 35 34 34 34 33 32
 35 35 34 34 34 33 32 32
 35 34 34 34 33 32 32 31
 34 34 34 33 32 32 31 29
 34 34 33 32 32 31 29 28
 34 33 32 32 31 29 28 26
 33 32 32 31 29 28 26 25
 32 32 31 29 28 26 25 24
 32 31 29 28 26 25 24 23
 31 29 28 26 25 24 23 22
 29 28 26 25 24 23 22 21
 28 26 25 24 23 22 21 20
 26 25 24 23 22 21 20 19
 25 24 23 22 21 20 19 18
 24 23 22 21 20 19 18 17
 23 22 21 20 19 18 17 16
 22 21 20 19 18 17 16 15
 21 20 19 18 17 16 15 15
 20 19 18 17 16 15 15 16
 19 18 17 16 15 15 16 17
 18 17 16 15 15 16 17 18
 17 16 15 15 16 17 18 19
 16 15 15 16 17 18 19 18
 15 15 16 17 18 19 18 18
 15 16 17 18 19 18 18 18
 16 17 18 19 18 18 18 18
 17 18 19 18 18 18 18 18
 18 19 18 18 18 18 18 18
 19 18 18 18 18 18 18 17
 18 18 18 18 18 18 17 17
 18 18 18 18 18 17 17 17
 18 18 18 18 17 17 17 17
 18 18 18 17 17 17 17 17
 18 18 17 17 17 17 17 17
 18 17 17 17 17 17 17 16
 17 17 17 17 17 17 16 16
 17 17 17 17 17 16 16 16
 17 17 17 17 16 16 16 16
 17 17 17 16 16 16 16 16
 17 17 16 16 16 16 16 15
 17 16 16 16 16 16 15 15
 16 16 16 16 16 15 15 14
 16 16 16 16 15 15 14 14
 33 32 31 30 28 27 26 25
 32 31 30 28 27 26 25 24
 31 30 28 27 26 25 24 23
 30 28 27 26 25 24 23 22
 28 27 26 25 24 23 22 21
 27 26 25 24 23 22 21 20
 26 25 24 23 22 21 20 19
 25 24 23 22 21 20 19 18
 24 23 22 21 20 19 18 17
 23 22 21 20 19 18 17 16
 22 21 20 19 18 17 16 15
 21 20 19 18 17 16 15 14
 20 19 18 17 16 15 14 13
 19 18 17 16 15 14 13 12
 18 17 16 15 14 13 12 11
 17 16 15 14 13 12 11 10
 16 15 14 13 12 11 10 9
 15 14 13 12 11 10 9 8
 14 13 12 11 10 9 8 8
 13 12 11 10 9 8 8 8
 12 11 10 9 8 8 8 8
 11 10 9 8 8 8 8 7
 10 9 8 8 8 8 7 7
 9 8 8 8 8 7 7 6
 8 8 8 8 7 7 6 5
 8 8 8 7 7 6 5 4
 8 8 7 7 6 5 4 4
 8 7 7 6 5 4 4 3
 7 7 6 5 4 4 3 3
 7 6 5 4 4 3 3 2
 6 5 4 4 3 3 2 2
 5 4 4 3 3 2 2 1
 4 4 3 3 2 2 1 1
 4 3 3 2 2 1 1 1
 3 3 2 2 1 1 1 0
 3 2 2 1 1 1 0 0
 2 2 1 1 1 0 0 -0
 2 1 1 1 0 0 -0 -0
 1 1 1 0 0 -0 -0 -1
 1 1 0 0 -0 -0 -1 -1
 1 0 0 -0 -0 -1 -1 -1
 0 0 -0 -0 -1 -1 -1 -2
 0 -0 -0 -1 -1 -1 -2 -2
 -0 -0 -1 -1 -1 -2 -2 37
 -0 -1 -1 -1 -2 -2 37 36
 -1 -1 -1 -2 -2 37 36 34
 -1 -1 -2 -2 37 36 34 33
 -1 -2 -2 37 36 34 33 32
 -2 -2 37 36 34 33 32 31
 -2 37 36 34 33 32 31 30
 37 36 34 33 32 31 30 29
 36 34 33 32 31 30 29 27
 34 33 32 31 30 29 27 26
 33 32 31 30 29 27 26 25
 32 31 30 29 27 26 25 24
 31 30 29 27 26 25 24 23
 30 29 27 26 25 24 23 22
 29 27 26 25 24 23 22 21
 27 26 25 24 23 22 21 20
 26 25 24 23 22 21 20 19
 25 24 23 22 21 20 19 18
 24 23 22 21 20 19 18 17
 23 22 21 20 19 18 17 16
 22 21 20 19 18 17 16 14
 21 20 19 18 17 16 14 13
 20 19 18 17 16 14 13 13
 19 18 17 16 14 13 13 12
 18 17 16 14 13 13 12 11
 17 16 14 13 13 12 11 10
 16 14 13 13 12 11 10 9
 14 13 13 12 11 10 9 8
 13 13 12 11 10 9 8 7
 13 12 11 10 9 8 7 7
 12 11 10 9 8 7 7 8
 11 10 9 8 7 7 8 8
 10 9 8 7 7 8 8 7
 9 8 7 7 8 8 7 7
 8 7 7 8 8 7 7 7
 7 7 8 8 7 7 7 6
 7 8 8 7 7 7 6 6
 8 8 7 7 7 6 6 5
 8 7 7 7 6 6 5 5
 7 7 7 6 6 5 5 4
 7 7 6 6 5 5 4 4
 7 6 6 5 5 4 4 4
 6 6 5 5 4 4 4 3
 6 5 5 4 4 4 3 3
 5 5 4 4 4 3 3 2
 5 4 4 4 3 3 2 2
 4 4 4 3 3 2 2 2
 4 4 3 3 2 2 2 1
 4 3 3 2 2 2 1 1
 3 3 2 2 2 1 1 0
 3 2 2 2 1 1 0 -0
 2 2 2 1 1 0 -0 -1
 2 2 1 1 0 -0 -1 -1
 31 29 28 27 26 25 24 23
 29 28 27 26 25 24 23 21
 28 27 26 25 24 23 21 20
 27 26 25 24 23 21 20 19
 26 25 24 23 21 20 19 18
 25 24 23 21 20 19 18 17
 24 23 21 20 19 18 17 16
 23 21 20 19 18 17 16 15
 21 20 19 18 17 16 15 14
 20 19 18 17 16 15 14 13
 19 18 17 16 15 14 13 12
 18 17 16 15 14 13 12 10
 17 16 15 14 13 12 10 9
 16 15 14 13 12 10 9 8
 15 14 13 12 10 9 8 8
 14 13 12 10 9 8 8 7
 13 12 10 9 8 8 7 6
 12 10 9 8 8 7 6 6
 10 9 8 8 7 6 6 6
 9 8 8 7 6 6 6 6
 8 8 7 6 6 6 6 6
 8 7 6 6 6 6 6 5
 7 6 6 6 6 6 5 4
 6 6 6 6 6 5 4 4
 6 6 6 6 5 4 4 3
 6 6 6 5 4 4 3 3
 6 6 5 4 4 3 3 2
 6 5 4 4 3 3 2 2
 5 4 4 3 3 2 2 2
 4 4 3 3 2 2 2 1
 4 3 3 2 2 2 1 1
 3 3 2 2 2 1 1 1
 3 2 2 2 1 1 1 0
 2 2 2 1 1 1 0 0
 2 2 1 1 1 0 0 0
 2 1 1 1 0 0 0 -0
 1 1 1 0 0 0 -0 -0
 1 1 0 0 0 -0 -0 -1
 1 0 0 0 -0 -0 -1 -1
 0 0 0 -0 -0 -1 -1 -1
 0 0 -0 -0 -1 -1 -1 -2
 0 -0 -0 -1 -1 -1 -2 38
 -0 -0 -1 -1 -1 -2 38 37
 -0 -1 -1 -1 -2 38 37 36
 -1 -1 -1 -2 38 37 36 35
 -1 -1 -2 38 37 36 35 34
 -1 -2 38 37 36 35 34 33
 -2 38 37 36 35 34 33 32
 38 37 36 35 34 33 32 31
 37 36 35 34 33 32 31 29
 36 35 34 33 32 31 29 28
 35 34 33 32 31 29 28 27
 34 33 32 31 29 28 27 26
 33 32 31 29 28 27 26 25
 32 31 29 28 27 26 25 24
 31 29 28 27 26 25 24 23
 29 28 27 26 25 24 23 22
 28 27 26 25 24 23 22 20
 27 26 25 24 23 22 20 19
 26 25 24 23 22 20 19 18
 25 24 23 22 20 19 18 17
 24 23 22 20 19 18 17 16
 23 22 20 19 18 17 16 15
 22 20 19 18 17 16 15 14
 20 19 18 17 16 15 14 13
 19 18 17 16 15 14 13 12
 18 17 16 15 14 13 12 11
 17 16 15 14 13 12 11 10
 16 15 14 13 12 11 10 9
 15 14 13 12 11 10 9 8
 14 13 12 11 10 9 8 8
 13 12 11 10 9 8 8 8
 12 11 10 9 8 8 8 8
 11 10 9 8 8 8 8 9
 10 9 8 8 8 8 9 9
 9 8 8 8 8 9 9 8
 8 8 8 8 9 9 8 8
 8 8 8 9 9 8 8 7
 8 8 9 9 8 8 7 7
 8 9 9 8 8 7 7 6
 9 9 8 8 7 7 6 6
 9 8 8 7 7 6 6 6
 8 8 7 7 6 6 6 5
 8 7 7 6 6 6 5 5
 7 7 6 6 6 5 5 5
 7 6 6 6 5 5 5 4
 6 6 6 5 5 5 4 4
 6 6 5 5 5 4 4 4
 6 5 5 5 4 4 4 4
 5 5 5 4 4 4 4 3
 5 5 4 4 4 4 3 3
 36 34 33 32 30 29 28 26
 34 33 32 30 29 28 26 25
 33 32 30 29 28 26 25 24
 32 30 29 28 26 25 24 22
 30 29 28 26 25 24 22 21
 29 28 26 25 24 22 21 20
 28 26 25 24 22 21 20 19
 26 25 24 22 21 20 19 18
 25 24 22 21 20 19 18 17
 24 22 21 20 19 18 17 16
 22 21 20 19 18 17 16 15
 21 20 19 18 17 16 15 14
 20 19 18 17 16 15 14 13
 19 18 17 16 15 14 13 12
 18 17 16 15 14 13 12 11
 17 16 15 14 13 12 11 10
 16 15 14 13 12 11 10 10
 15 14 13 12 11 10 10 9
 14 13 12 11 10 10 9 8
 13 12 11 10 10 9 8 7
 12 11 10 10 9 8 7 7
 11 10 10 9 8 7 7 6
 10 10 9 8 7 7 6 6
 10 9 8 7 7 6 6 7
 9 8 7 7 6 6 7 7
 8 7 7 6 6 7 7 7
 7 7 6 6 7 7 7 7
 7 6 6 7 7 7 7 7
 6 6 7 7 7 7 7 6
 6 7 7 7 7 7 6 6
 7 7 7 7 7 6 6 6
 7 7 7 7 6 6 6 6
 7 7 7 6 6 6 6 5
 7 7 6 6 6 6 5 5
 7 6 6 6 6 5 5 5
 6 6 6 6 5 5 5 4
 6 6 6 5 5 5 4 4
 6 6 5 5 5 4 4 4
 6 5 5 5 4 4 4 3
 5 5 5 4 4 4 3 3
 5 5 4 4 4 3 3 3
 5 4 4 4 3 3 3 2
 4 4 4 3 3 3 2 36
 4 4 3 3 3 2 36 35
 4 3 3 3 2 36 35 33
 3 3 3 2 36 35 33 32
 3 3 2 36 35 33 32 31
 3 2 36 35 33 32 31 30
 2 36 35 33 32 31 30 29
 36 35 33 32 31 30 29 28
 35 33 32 31 30 29 28 27
 33 32 31 30 29 28 27 26
 32 31 30 29 28 27 26 25
 31 30 29 28 27 26 25 24
 30 29 28 27 26 25 24 23
 29 28 27 26 25 24 23 22
 28 27 26 25 24 23 22 21
 27 26 25 24 23 22 21 20
 26 25 24 23 22 21 20 19
 25 24 23 22 21 20 19 18
 24 23 22 21 20 19 18 17
 23 22 21 20 19 18 17 16
 22 21 20 19 18 17 16 16
 21 20 19 18 17 16 16 15
 20 19 18 17 16 16 15 14
 19 18 17 16 16 15 14 13
 18 17 16 16 15 14 13 12
 17 16 16 15 14 13 12 11
 16 16 15 14 13 12 11 10
 16 15 14 13 12 11 10 9
 15 14 13 12 11 10 9 9
 14 13 12 11 10 9 9 8
 13 12 11 10 9 9 8 8
 12 11 10 9 9 8 8 8
 11 10 9 9 8 8 8 8
 10 9 9 8 8 8 8 8
 9 9 8 8 8 8 8 8
 9 8 8 8 8 8 8 7
 8 8 8 8 8 8 7 7
 8 8 8 8 8 7 7 7
 8 8 8 8 7 7 7 6
 8 8 8 7 7 7 6 6
 8 8 7 7 7 6 6 5
 8 7 7 7 6 6 5 5
 7 7 7 6 6 5 5 4
 7 7 6 6 5 5 4 4
 7 6 6 5 5 4 4 4
 6 6 5 5 4 4 4 3
 33 32 31 30 28 27 26 25
 32 31 30 28 27 26 25 24
 31 30 28 27 26 25 24 23
 30 28 27 26 25 24 23 22
 28 27 26 25 24 23 22 20
 27 26 25 24 23 22 20 19
 26 25 24 23 22 20 19 18
 25 24 23 22 20 19 18 17
 24 23 22 20 19 18 17 16
 23 22 20 19 18 17 16 15
 22 20 19 18 17 16 15 14
 20 19 18 17 16 15 14 13
 19 18 17 16 15 14 13 12
 18 17 16 15 14 13 12 11
 17 16 15 14 13 12 11 10
 16 15 14 13 12 11 10 9
 15 14 13 12 11 10 9 8
 14 13 12 11 10 9 8 8
 13 12 11 10 9 8 8 7
 12 11 10 9 8 8 7 6
 11 10 9 8 8 7 6 5
 10 9 8 8 7 6 5 4
 9 8 8 7 6 5 4 4
 8 8 7 6 5 4 4 3
 8 7 6 5 4 4 3 3
 7 6 5 4 4 3 3 2
 6 5 4 4 3 3 2 2
 5 4 4 3 3 2 2 2
 4 4 3 3 2 2 2 2
 4 3 3 2 2 2 2 2
 3 3 2 2 2 2 2 2
 3 2 2 2 2 2 2 2
 2 2 2 2 2 2 2 1
 2 2 2 2 2 2 1 1
 2 2 2 2 2 1 1 1
 2 2 2 2 1 1 1 0
 2 2 2 1 1 1 0 0
 2 2 1 1 1 0 0 -0
 2 1 1 1 0 0 -0 -0
 1 1 1 0 0 -0 -0 -1
 1 1 0 0 -0 -0 -1 -1
 1 0 0 -0 -0 -1 -1 -1
 0 0 -0 -0 -1 -1 -1 -1
 0 -0 -0 -1 -1 -1 -1 -2
 -0 -0 -1 -1 -1 -1 -2 -2
 -0 -1 -1 -1 -1 -2 -2 -2
 -1 -1 -1 -1 -2 -2 -2 -2
 -1 -1 -1 -2 -2 -2 -2 -3
 -1 -1 -2 -2 -2 -2 -3 39
 -1 -2 -2 -2 -2 -3 39 37
 -2 -2 -2 -2 -3 39 37 36
 -2 -2 -2 -3 39 37 36 35
 -2 -2 -3 39 37 36 35 34
 -2 -3 39 37 36 35 34 32
 -3 39 37 36 35 34 32 31
 39 37 36 35 34 32 31 30
 37 36 35 34 32 31 30 29
 36 35 34 32 31 30 29 28
 35 34 32 31 30 29 28 26
 34 32 31 30 29 28 26 25
 32 31 30 29 28 26 25 24
 31 30 29 28 26 25 24 23
 30 29 28 26 25 24 23 22
 29 28 26 25 24 23 22 21
 28 26 25 24 23 22 21 19
 26 25 24 23 22 21 19 18
 25 24 23 22 21 19 18 17
 24 23 22 21 19 18 17 16
 23 22 21 19 18 17 16 15
 22 21 19 18 17 16 15 14
 21 19 18 17 16 15 14 13
 19 18 17 16 15 14 13 12
 18 17 16 15 14 13 12 11
 17 16 15 14 13 12 11 10
 16 15 14 13 12 11 10 9
 15 14 13 12 11 10 9 8
 14 13 12 11 10 9 8 8
 13 12 11 10 9 8 8 8
 12 11 10 9 8 8 8 8
 11 10 9 8 8 8 8 8
 10 9 8 8 8 8 8 8
 9 8 8 8 8 8 8 7
 8 8 8 8 8 8 7 7
 8 8 8 8 8 7 7 7
 8 8 8 8 7 7 7 7
 8 8 8 7 7 7 7 6
 8 8 7 7 7 7 6 6
 8 7 7 7 7 6 6 6
 7 7 7 7 6 6 6 6
 7 7 7 6 6 6 6 6
 7 7 6 6 6 6 6 6
 7 6 6 6 6 6 6 6
 6 6 6 6 6 6 6 5
 6 6 6 6 6 6 5 5
 6 6 6 6 6 5 5 5
 6 6 6 6 5 5 5 5
 6 6 6 5 5 5 5 4
 6 6 5 5 5 5 4 4
 38 37 36 34 33 32 31 29
 37 36 34 33 32 31 29 28
 36 34 33 32 31 29 28 27
 34 33 32 31 29 28 27 26
 33 32 31 29 28 27 26 24
 32 31 29 28 27 26 24 23
 31 29 28 27 26 24 23 22
 29 28 27 26 24 23 22 21
 28 27 26 24 23 22 21 19
 27 26 24 23 22 21 19 18
 26 24 23 22 21 19 18 17
 24 23 22 21 19 18 17 16
 23 22 21 19 18 17 16 15
 22 21 19 18 17 16 15 14
 21 19 18 17 16 15 14 13
 19 18 17 16 15 14 13 12
 18 17 16 15 14 13 12 11
 17 16 15 14 13 12 11 10
 16 15 14 13 12 11 10 9
 15 14 13 12 11 10 9 8
 14 13 12 11 10 9 8 7
 13 12 11 10 9 8 7 7
 12 11 10 9 8 7 7 6
 11 10 9 8 7 7 6 5
 10 9 8 7 7 6 5 5
 9 8 7 7 6 5 5 5
 8 7 7 6 5 5 5 5
 7 7 6 5 5 5 5 5
 7 6 5 5 5 5 5 5
 6 5 5 5 5 5 5 4
 5 5 5 5 5 5 4 4
 5 5 5 5 5 4 4 4
 5 5 5 5 4 4 4 3
 5 5 5 4 4 4 3 3
 5 5 4 4 4 3 3 3
 5 4 4 4 3 3 3 3
 4 4 4 3 3 3 3 2
 4 4 3 3 3 3 2 36
 4 3 3 3 3 2 36 34
 3 3 3 3 2 36 34 33
 3 3 3 2 36 34 33 32
 3 3 2 36 34 33 32 31
 3 2 36 34 33 32 31 30
 2 36 34 33 32 31 30 29
 36 34 33 32 31 30 29 27
 34 33 32 31 30 29 27 26
 33 32 31 30 29 27 26 25
 32 31 30 29 27 26 25 24
 31 30 29 27 26 25 24 23
 30 29 27 26 25 24 23 22
 29 27 26 25 24 23 22 21
 27 26 25 24 23 22 21 20
 26 25 24 23 22 21 20 19
 25 24 23 22 21 20 19 18
 24 23 22 21 20 19 18 17
 23 22 21 20 19 18 17 16
 22 21 20 19 18 17 16 15
 21 20 19 18 17 16 15 14
 20 19 18 17 16 15 14 14
 19 18 17 16 15 14 14 13
 18 17 16 15 14 14 13 12
 17 16 15 14 14 13 12 11
 16 15 14 14 13 12 11 10
 15 14 14 13 12 11 10 9
 14 14 13 12 11 10 9 9
 14 13 12 11 10 9 9 9
 13 12 11 10 9 9 9 9
 12 11 10 9 9 9 9 9
 11 10 9 9 9 9 9 9
 10 9 9 9 9 9 9 9
 9 9 9 9 9 9 9 10
 9 9 9 9 9 9 10 8
 9 9 9 9 9 10 8 8
 9 9 9 9 10 8 8 7
 9 9 9 10 8 8 7 7
 9 9 10 8 8 7 7 6
 9 10 8 8 7 7 6 6
 10 8 8 7 7 6 6 6
 8 8 7 7 6 6 6 5
 8 7 7 6 6 6 5 5
 7 7 6 6 6 5 5 5
 7 6 6 6 5 5 5 4
 6 6 6 5 5 5 4 4
 6 6 5 5 5 4 4 3
 40 39 38 36 35 34 33 32
 39 38 36 35 34 33 32 31
 38 36 35 34 33 32 31 30
 36 35 34 33 32 31 30 29
 35 34 33 32 31 30 29 27
 34 33 32 31 30 29 27 26
 33 32 31 30 29 27 26 25
 32 31 30 29 27 26 25 24
 31 30 29 27 26 25 24 23
 30 29 27 26 25 24 23 22
 29 27 26 25 24 23 22 21
 27 26 25 24 23 22 21 20
 26 25 24 23 22 21 20 19
 25 24 23 22 21 20 19 18
 24 23 22 21 20 19 18 17
 23 22 21 20 19 18 17 17
 22 21 20 19 18 17 17 16
 21 20 19 18 17 17 16 15
 20 19 18 17 17 16 15 14
 19 18 17 17 16 15 14 13
 18 17 17 16 15 14 13 12
 17 17 16 15 14 13 12 12
 17 16 15 14 13 12 12 11
 16 15 14 13 12 12 11 10
 15 14 13 12 12 11 10 9
 14 13 12 12 11 10 9 9
 13 12 12 11 10 9 9 8
 12 12 11 10 9 9 8 8
 12 11 10 9 9 8 8 8
 11 10 9 9 8 8 8 8
 10 9 9 8 8 8 8 8
 9 9 8 8 8 8 8 8
 9 8 8 8 8 8 8 7
 8 8 8 8 8 8 7 7
 8 8 8 8 8 7 7 7
 8 8 8 8 7 7 7 6
 8 8 8 7 7 7 6 6
 8 8 7 7 7 6 6 6
 8 7 7 7 6 6 6 6
 7 7 7 6 6 6 6 5
 7 7 6 6 6 6 5 5
 7 6 6 6 6 5 5 5
 6 6 6 6 5 5 5 5
 6 6 6 5 5 5 5 4
 6 6 5 5 5 5 4 4
 6 5 5 5 5 4 4 3
 5 5 5 5 4 4 3 36
 5 5 5 4 4 3 36 35
 5 5 4 4 3 36 35 34
 5 4 4 3 36 35 34 33
 4 4 3 36 35 34 33 32
 4 3 36 35 34 33 32 31
 3 36 35 34 33 32 31 30
 36 35 34 33 32 31 30 30
 35 34 33 32 31 30 30 29
 34 33 32 31 30 30 29 28
 33 32 31 30 30 29 28 27
 32 31 30 30 29 28 27 26
 31 30 30 29 28 27 26 25
 30 30 29 28 27 26 25 24
 30 29 28 27 26 25 24 23
 29 28 27 26 25 24 23 24
 28 27 26 25 24 23 24 21
 27 26 25 24 23 24 21 21
 26 25 24 23 24 21 21 20
 25 24 23 24 21 21 20 19
 24 23 24 21 21 20 19 18
 23 24 21 21 20 19 18 18
 24 21 21 20 19 18 18 17
 21 21 20 19 18 18 17 16
 21 20 19 18 18 17 16 16
 20 19 18 18 17 16 16 15
 19 18 18 17 16 16 15 14
 18 18 17 16 16 15 14 14
 18 17 16 16 15 14 14 13
 17 16 16 15 14 14 13 13
 16 16 15 14 14 13 13 13
 16 15 14 14 13 13 13 14
 15 14 14 13 13 13 14 14
 14 14 13 13 13 14 14 14
 14 13 13 13 14 14 14 14
 13 13 13 14 14 14 14 13
 13 13 14 14 14 14 13 13
 13 14 14 14 14 13 13 13
 14 14 14 14 13 13 13 12
 14 14 14 13 13 13 12 12
 14 14 13 13 13 12 12 12
 14 13 13 13 12 12 12 12
 13 13 13 12 12 12 12 11
 13 13 12 12 12 12 11 11
 13 12 12 12 12 11 11 11
 12 12 12 12 11 11 11 11
 12 12 12 11 11 11 11 10
 12 12 11 11 11 11 10 10
 12 11 11 11 11 10 10 9
 11 11 11 11 10 10 9 9
 11 11 11 10 10 9 9 9
 38 37 36 35 34 33 32 31
 37 36 35 34 33 32 31 30
 36 35 34 33 32 31 30 28
 35 34 33 32 31 30 28 28
 34 33 32 31 30 28 28 27
 33 32 31 30 28 28 27 26
 32 31 30 28 28 27 26 25
 31 30 28 28 27 26 25 23
 30 28 28 27 26 25 23 22
 28 28 27 26 25 23 22 21
 28 27 26 25 23 22 21 20
 27 26 25 23 22 21 20 19
 26 25 23 22 21 20 19 18
 25 23 22 21 20 19 18 17
 23 22 21 20 19 18 17 16
 22 21 20 19 18 17 16 15
 21 20 19 18 17 16 15 14
 20 19 18 17 16 15 14 13
 19 18 17 16 15 14 13 12
 18 17 16 15 14 13 12 12
 17 16 15 14 13 12 12 11
 16 15 14 13 12 12 11 10
 15 14 13 12 12 11 10 9
 14 13 12 12 11 10 9 8
 13 12 12 11 10 9 8 8
 12 12 11 10 9 8 8 8
 12 11 10 9 8 8 8 8
 11 10 9 8 8 8 8 8
 10 9 8 8 8 8 8 8
 9 8 8 8 8 8 8 8
 8 8 8 8 8 8 8 7
 8 8 8 8 8 8 7 7
 8 8 8 8 8 7 7 7
 8 8 8 8 7 7 7 7
 8 8 8 7 7 7 7 6
 8 8 7 7 7 7 6 6
 8 7 7 7 7 6 6 6
 7 7 7 7 6 6 6 6
 7 7 7 6 6 6 6 5
 7 7 6 6 6 6 5 5
 7 6 6 6 6 5 5 5
 6 6 6 6 5 5 5 4
 6 6 6 5 5 5 4 4
 6 6 5 5 5 4 4 3
 6 5 5 5 4 4 3 3
 5 5 5 4 4 3 3 2
 5 5 4 4 3 3 2 2
 5 4 4 3 3 2 2 39
 4 4 3 3 2 2 39 37
 4 3 3 2 2 39 37 36
 3 3 2 2 39 37 36 35
 3 2 2 39 37 36 35 34
 2 2 39 37 36 35 34 33
 2 39 37 36 35 34 33 32
 39 37 36 35 34 33 32 31
 37 36 35 34 33 32 31 30
 36 35 34 33 32 31 30 29
 35 34 33 32 31 30 29 27
 34 33 32 31 30 29 27 26
 33 32 31 30 29 27 26 25
 32 31 30 29 27 26 25 24
 31 30 29 27 26 25 24 23
 30 29 27 26 25 24 23 22
 29 27 26 25 24 23 22 21
 27 26 25 24 23 22 21 20
 26 25 24 23 22 21 20 19
 25 24 23 22 21 20 19 18
 24 23 22 21 20 19 18 17
 23 22 21 20 19 18 17 16
 22 21 20 19 18 17 16 15
 21 20 19 18 17 16 15 14
 20 19 18 17 16 15 14 13
 19 18 17 16 15 14 13 12
 18 17 16 15 14 13 12 11
 17 16 15 14 13 12 11 11
 16 15 14 13 12 11 11 10
 15 14 13 12 11 11 10 9
 14 13 12 11 11 10 9 9
 13 12 11 11 10 9 9 8
 12 11 11 10 9 9 8 8
 11 11 10 9 9 8 8 7
 11 10 9 9 8 8 7 7
 10 9 9 8 8 7 7 6
 9 9 8 8 7 7 6 6
 9 8 8 7 7 6 6 6
 8 8 7 7 6 6 6 7
 8 7 7 6 6 6 7 7
 7 7 6 6 6 7 7 7
 7 6 6 6 7 7 7 7
 6 6 6 7 7 7 7 7
 6 6 7 7 7 7 7 6
 6 7 7 7 7 7 6 6
 7 7 7 7 7 6 6 6
 7 7 7 7 6 6 6 5
 7 7 7 6 6 6 5 5
 7 7 6 6 6 5 5 4
 30 29 28 26 25 24 23 22
 29 28 26 25 24 23 22 21
 28 26 25 24 23 22 21 19
 26 25 24 23 22 21 19 18
 25 24 23 22 21 19 18 17
 24 23 22 21 19 18 17 16
 23 22 21 19 18 17 16 15
 22 21 19 18 17 16 15 14
 21 19 18 17 16 15 14 13
 19 18 17 16 15 14 13 12
 18 17 16 15 14 13 12 11
 17 16 15 14 13 12 11 11
 16 15 14 13 12 11 11 10
 15 14 13 12 11 11 10 9
 14 13 12 11 11 10 9 8
 13 12 11 11 10 9 8 7
 12 11 11 10 9 8 7 6
 11 11 10 9 8 7 6 6
 11 10 9 8 7 6 6 5
 10 9 8 7 6 6 5 4
 9 8 7 6 6 5 4 4
 8 7 6 6 5 4 4 3
 7 6 6 5 4 4 3 3
 6 6 5 4 4 3 3 2
 6 5 4 4 3 3 2 2
 5 4 4 3 3 2 2 1
 4 4 3 3 2 2 1 1
 4 3 3 2 2 1 1 1
 3 3 2 2 1 1 1 1
 3 2 2 1 1 1 1 2
 2 2 1 1 1 1 2 2
 2 1 1 1 1 2 2 2
 1 1 1 1 2 2 2 2
 1 1 1 2 2 2 2 2
 1 1 2 2 2 2 2 1
 1 2 2 2 2 2 1 1
 2 2 2 2 2 1 1 35
 2 2 2 2 1 1 35 34
 2 2 2 1 1 35 34 33
 2 2 1 1 35 34 33 32
 2 1 1 35 34 33 32 31
 1 1 35 34 33 32 31 30
 1 35 34 33 32 31 30 29
 35 34 33 32 31 30 29 28
 34 33 32 31 30 29 28 27
 33 32 31 30 29 28 27 26
 32 31 30 29 28 27 26 25
 31 30 29 28 27 26 25 24
 30 29 28 27 26 25 24 24
 29 28 27 26 25 24 24 23
 28 27 26 25 24 24 23 22
 27 26 25 24 24 23 22 21
 26 25 24 24 23 22 21 20
 25 24 24 23 22 21 20 19
 24 24 23 22 21 20 19 18
 24 23 22 21 20 19 18 17
 23 22 21 20 19 18 17 17
 22 21 20 19 18 17 17 16
 21 20 19 18 17 17 16 15
 20 19 18 17 17 16 15 14
 19 18 17 17 16 15 14 13
 18 17 17 16 15 14 13 13
 17 17 16 15 14 13 13 12
 17 16 15 14 13 13 12 12
 16 15 14 13 13 12 12 11
 15 14 13 13 12 12 11 10
 14 13 13 12 12 11 10 10
 13 13 12 12 11 10 10 9
 13 12 12 11 10 10 9 9
 12 12 11 10 10 9 9 9
 12 11 10 10 9 9 9 9
 11 10 10 9 9 9 9 9
 10 10 9 9 9 9 9 9
 10 9 9 9 9 9 9 9
 9 9 9 9 9 9 9 9
 9 9 9 9 9 9 9 8
 9 9 9 9 9 9 8 8
 9 9 9 9 9 8 8 8
 9 9 9 9 8 8 8 7
 9 9 9 8 8 8 7 7
 9 9 8 8 8 7 7 7
 9 8 8 8 7 7 7 6
 8 8 8 7 7 7 6 6
 36 35 33 32 31 30 29 28
 35 33 32 31 30 29 28 27
 33 32 31 30 29 28 27 26
 32 31 30 29 28 27 26 25
 31 30 29 28 27 26 25 24
 30 29 28 27 26 25 24 23
 29 28 27 26 25 24 23 21
 28 27 26 25 24 23 21 20
 27 26 25 24 23 21 20 19
 26 25 24 23 21 20 19 18
 25 24 23 21 20 19 18 17
 24 23 21 20 19 18 17 16
 23 21 20 19 18 17 16 15
 21 20 19 18 17 16 15 14
 20 19 18 17 16 15 14 13
 19 18 17 16 15 14 13 12
 18 17 16 15 14 13 12 11
 17 16 15 14 13 12 11 10
 16 15 14 13 12 11 10 9
 15 14 13 12 11 10 9 8
 14 13 12 11 10 9 8 7
 13 12 11 10 9 8 7 6
 12 11 10 9 8 7 6 6
 11 10 9 8 7 6 6 6
 10 9 8 7 6 6 6 5
 9 8 7 6 6 6 5 5
 8 7 6 6 6 5 5 4
 7 6 6 6 5 5 4 4
 6 6 6 5 5 4 4 3
 6 6 5 5 4 4 3 3
 6 5 5 4 4 3 3 2
 5 5 4 4 3 3 2 2
 5 4 4 3 3 2 2 1
 4 4 3 3 2 2 1 1
 4 3 3 2 2 1 1 1
 3 3 2 2 1 1 1 0
 3 2 2 1 1 1 0 0
 2 2 1 1 1 0 0 -0
 2 1 1 1 0 0 -0 -1
 1 1 1 0 0 -0 -1 42
 1 1 0 0 -0 -1 42 41
 1 0 0 -0 -1 42 41 40
 0 0 -0 -1 42 41 40 39
 0 -0 -1 42 41 40 39 38
 -0 -1 42 41 40 39 38 37
 -1 42 41 40 39 38 37 36
 42 41 40 39 38 37 36 35
 41 40 39 38 37 36 35 33
 40 39 38 37 36 35 33 32
 39 38 37 36 35 33 32 31
 38 37 36 35 33 32 31 30
 37 36 35 33 32 31 30 29
 36 35 33 32 31 30 29 28
 35 33 32 31 30 29 28 27
 33 32 31 30 29 28 27 26
 32 31 30 29 28 27 26 25
 31 30 29 28 27 26 25 24
 30 29 28 27 26 25 24 23
 29 28 27 26 25 24 23 22
 28 27 26 25 24 23 22 21
 27 26 25 24 23 22 21 20
 26 25 24 23 22 21 20 19
 25 24 23 22 21 20 19 18
 24 23 22 21 20 19 18 17
 23 22 21 20 19 18 17 16
 22 21 20 19 18 17 16 15
 21 20 19 18 17 16 15 14
 20 19 18 17 16 15 14 13
 19 18 17 16 15 14 13 12
 18 17 16 15 14 13 12 12
 17 16 15 14 13 12 12 11
 16 15 14 13 12 12 11 10
 15 14 13 12 12 11 10 10
 14 13 12 12 11 10 10 11
 13 12 12 11 10 10 11 11
 12 12 11 10 10 11 11 11
 12 11 10 10 11 11 11 11
 11 10 10 11 11 11 11 10
 10 10 11 11 11 11 10 10
 10 11 11 11 11 10 10 9
 11 11 11 11 10 10 9 9
 11 11 11 10 10 9 9 8
 11 11 10 10 9 9 8 8
 11 10 10 9 9 8 8 8
 10 10 9 9 8 8 8 7
 10 9 9 8 8 8 7 7
 9 9 8 8 8 7 7 7
 9 8 8 8 7 7 7 7
 8 8 8 7 7 7 7 6
 8 8 7 7 7 7 6 6
 8 7 7 7 7 6 6 6
 7 7 7 7 6 6 6 5
 7 7 7 6 6 6 5 5
 7 7 6 6 6 5 5 4
 25 24 24 24 24 23 22 22
 24 24 24 24 23 22 22 21
 24 24 24 23 22 22 21 20
 24 24 23 22 22 21 20 19
 24 23 22 22 21 20 19 18
 23 22 22 21 20 19 18 18
 22 22 21 20 19 18 18 17
 22 21 20 19 18 18 17 16
 21 20 19 18 18 17 16 16
 20 19 18 18 17 16 16 15
 19 18 18 17 16 16 15 14
 18 18 17 16 16 15 14 13
 18 17 16 16 15 14 13 12
 17 16 16 15 14 13 12 12
 16 16 15 14 13 12 12 12
 16 15 14 13 12 12 12 13
 15 14 13 12 12 12 13 14
 14 13 12 12 12 13 14 14
 13 12 12 12 13 14 14 14
 12 12 12 13 14 14 14 14
 12 12 13 14 14 14 14 13
 12 13 14 14 14 14 13 13
 13 14 14 14 14 13 13 13
 14 14 14 14 13 13 13 13
 14 14 14 13 13 13 13 13
 14 14 13 13 13 13 13 13
 14 13 13 13 13 13 13 13
 13 13 13 13 13 13 13 12
 13 13 13 13 13 13 12 12
 13 13 13 13 13 12 12 13
 13 13 13 13 12 12 13 13
 13 13 13 12 12 13 13 13
 13 13 12 12 13 13 13 13
 13 12 12 13 13 13 13 13
 12 12 13 13 13 13 13 12
 12 13 13 13 13 13 12 12
 13 13 13 13 13 12 12 12
 13 13 13 13 12 12 12 12
 13 13 13 12 12 12 12 12
 13 13 12 12 12 12 12 12
 13 12 12 12 12 12 12 12
 12 12 12 12 12 12 12 12
 12 12 12 12 12 12 12 12
 12 12 12 12 12 12 12 29
 12 12 12 12 12 12 29 29
 12 12 12 12 12 29 29 28
 12 12 12 12 29 29 28 27
 12 12 12 29 29 28 27 26
 12 12 29 29 28 27 26 26
 12 29 29 28 27 26 26 25
 29 29 28 27 26 26 25 24
 29 28 27 26 26 25 24 23
 28 27 26 26 25 24 23 22
 27 26 26 25 24 23 22 21
 26 26 25 24 23 22 21 21
 26 25 24 23 22 21 21 20
 25 24 23 22 21 21 20 19
 24 23 22 21 21 20 19 18
 23 22 21 21 20 19 18 17
 22 21 21 20 19 18 17 16
 21 21 20 19 18 17 16 15
 21 20 19 18 17 16 15 14
 20 19 18 17 16 15 14 14
 19 18 17 16 15 14 14 13
 18 17 16 15 14 14 13 13
 17 16 15 14 14 13 13 13
 16 15 14 14 13 13 13 13
 15 14 14 13 13 13 13 13
 14 14 13 13 13 13 13 13
 14 13 13 13 13 13 13 14
 13 13 13 13 13 13 14 16
 13 13 13 13 13 14 16 16
 13 13 13 13 14 16 16 16
 13 13 13 14 16 16 16 16
 13 13 14 16 16 16 16 16
 13 14 16 16 16 16 16 16
 14 16 16 16 16 16 16 16
 16 16 16 16 16 16 16 16
 16 16 16 16 16 16 16 16
 16 16 16 16 16 16 16 16
 16 16 16 16 16 16 16 16
 16 16 16 16 16 16 16 16
 16 16 16 16 16 16 16 16
 16 16 16 16 16 16 16 17
 16 16 16 16 16 16 17 17
 16 16 16 16 16 17 17 17
 16 16 16 16 17 17 17 17
 16 16 16 17 17 17 17 17
 16 16 17 17 17 17 17 17
 31 31 30 30 29 28 27 26
 31 30 30 29 28 27 26 25
 30 30 29 28 27 26 25 24
 30 29 28 27 26 25 24 23
 29 28 27 26 25 24 23 22
 28 27 26 25 24 23 22 21
 27 26 25 24 23 22 21 20
 26 25 24 23 22 21 20 19
 25 24 23 22 21 20 19 19
 24 23 22 21 20 19 19 18
 23 22 21 20 19 19 18 17
 22 21 20 19 19 18 17 16
 21 20 19 19 18 17 16 16
 20 19 19 18 17 16 16 15
 19 19 18 17 16 16 15 16
 19 18 17 16 16 15 16 17
 18 17 16 16 15 16 17 17
 17 16 16 15 16 17 17 16
 16 16 15 16 17 17 16 16
 16 15 16 17 17 16 16 16
 15 16 17 17 16 16 16 16
 16 17 17 16 16 16 16 15
 17 17 16 16 16 16 15 15
 17 16 16 16 16 15 15 15
 16 16 16 16 15 15 15 15
 16 16 16 15 15 15 15 15
 16 16 15 15 15 15 15 15
 16 15 15 15 15 15 15 15
 15 15 15 15 15 15 15 15
 15 15 15 15 15 15 15 15
 15 15 15 15 15 15 15 15
 15 15 15 15 15 15 15 14
 15 15 15 15 15 15 14 14
 15 15 15 15 15 14 14 14
 15 15 15 15 14 14 14 14
 15 15 15 14 14 14 14 14
 15 15 14 14 14 14 14 14
 15 14 14 14 14 14 14 14
 14 14 14 14 14 14 14 14
 14 14 14 14 14 14 14 14
 14 14 14 14 14 14 14 32
 14 14 14 14 14 14 32 32
 14 14 14 14 14 32 32 32
 14 14 14 14 32 32 32 32
 14 14 14 32 32 32 32 31
 14 14 32 32 32 32 31 31
 14 32 32 32 32 31 31 31
 32 32 32 32 31 31 31 30
 32 32 32 31 31 31 30 30
 32 32 31 31 31 30 30 30
 32 31 31 31 30 30 30 30
 31 31 31 30 30 30 30 29
 31 31 30 30 30 30 29 29
 31 30 30 30 30 29 29 29
 30 30 30 30 29 29 29 27
 30 30 30 29 29 29 27 26
 30 30 29 29 29 27 26 25
 30 29 29 29 27 26 25 24
 29 29 29 27 26 25 24 23
 29 29 27 26 25 24 23 22
 29 27 26 25 24 23 22 21
 27 26 25 24 23 22 21 20
 26 25 24 23 22 21 20 19
 25 24 23 22 21 20 19 19
 24 23 22 21 20 19 19 18
 23 22 21 20 19 19 18 18
 22 21 20 19 19 18 18 19
 21 20 19 19 18 18 19 20
 20 19 19 18 18 19 20 21
 19 19 18 18 19 20 21 21
 19 18 18 19 20 21 21 21
 18 18 19 20 21 21 21 21
 18 19 20 21 21 21 21 21
 19 20 21 21 21 21 21 20
 20 21 21 21 21 21 20 20
 21 21 21 21 21 20 20 20
 21 21 21 21 20 20 20 20
 21 21 21 20 20 20 20 20
 21 21 20 20 20 20 20 20
 21 20 20 20 20 20 20 20
 20 20 20 20 20 20 20 20
 20 20 20 20 20 20 20 21
 20 20 20 20 20 20 21 21
 20 20 20 20 20 21 21 21
 20 20 20 20 21 21 21 21
 20 20 20 21 21 21 21 21
 20 20 21 21 21 21 21 21
 20 21 21 21 21 21 21 21
 21 21 21 21 21 21 21 21
 21 21 21 21 21 21 21 21
 21 21 21 21 21 21 21 21
 21 21 21 21 21 21 21 21
 21 21 21 21 21 21 21 21
 28 28 28 27 27 27 26 25
 28 28 27 27 27 26 25 24
 28 27 27 27 26 25 24 23
 27 27 27 26 25 24 23 22
 27 27 26 25 24 23 22 21
 27 26 25 24 23 22 21 20
 26 25 24 23 22 21 20 19
 25 24 23 22 21 20 19 18
 24 23 22 21 20 19 18 17
 23 22 21 20 19 18 17 16
 22 21 20 19 18 17 16 15
 21 20 19 18 17 16 15 15
 20 19 18 17 16 15 15 15
 19 18 17 16 15 15 15 16
 18 17 16 15 15 15 16 17
 17 16 15 15 15 16 17 17
 16 15 15 15 16 17 17 17
 15 15 15 16 17 17 17 17
 15 15 16 17 17 17 17 17
 15 16 17 17 17 17 17 16
 16 17 17 17 17 17 16 16
 17 17 17 17 17 16 16 16
 17 17 17 17 16 16 16 15
 17 17 17 16 16 16 15 15
 17 17 16 16 16 15 15 15
 17 16 16 16 15 15 15 15
 16 16 16 15 15 15 15 15
 16 16 15 15 15 15 15 15
 16 15 15 15 15 15 15 15
 15 15 15 15 15 15 15 15
 15 15 15 15 15 15 15 15
 15 15 15 15 15 15 15 15
 15 15 15 15 15 15 15 15
 15 15 15 15 15 15 15 15
 15 15 15 15 15 15 15 15
 15 15 15 15 15 15 15 32
 15 15 15 15 15 15 32 32
 15 15 15 15 15 32 32 32
 15 15 15 15 32 32 32 32
 15 15 15 32 32 32 32 31
 15 15 32 32 32 32 31 31
 15 32 32 32 32 31 31 31
 32 32 32 32 31 31 31 30
 32 32 32 31 31 31 30 30
 32 32 31 31 31 30 30 29
 32 31 31 31 30 30 29 29
 31 31 31 30 30 29 29 28
 31 31 30 30 29 29 28 27
 31 30 30 29 29 28 27 26
 30 30 29 29 28 27 26 25
 30 29 29 28 27 26 25 24
 29 29 28 27 26 25 24 23
 29 28 27 26 25 24 23 22
 28 27 26 25 24 23 22 21
 27 26 25 24 23 22 21 20
 26 25 24 23 22 21 20 20
 25 24 23 22 21 20 20 19
 24 23 22 21 20 20 19 18
 23 22 21 20 20 19 18 17
 22 21 20 20 19 18 17 18
 21 20 20 19 18 17 18 16
 20 20 19 18 17 18 16 16
 20 19 18 17 18 16 16 17
 19 18 17 18 16 16 17 18
 18 17 18 16 16 17 18 19
 17 18 16 16 17 18 19 20
 18 16 16 17 18 19 20 20
 16 16 17 18 19 20 20 20
 16 17 18 19 20 20 20 20
 17 18 19 20 20 20 20 20
 18 19 20 20 20 20 20 20
 19 20 20 20 20 20 20 20
 20 20 20 20 20 20 20 20
 20 20 20 20 20 20 20 19
 20 20 20 20 20 20 19 20
 20 20 20 20 20 19 20 20
 20 20 20 20 19 20 20 20
 20 20 20 19 20 20 20 20
 20 20 19 20 20 20 20 20
 20 19 20 20 20 20 20 20
 19 20 20 20 20 20 20 20
 20 20 20 20 20 20 20 20
 20 20 20 20 20 20 20 20
 30 30 29 29 29 28 28 27
 30 29 29 29 28 28 27 26
 29 29 29 28 28 27 26 26
 29 29 28 28 27 26 26 25
 29 28 28 27 26 26 25 22
 28 28 27 26 26 25 22 22
 28 27 26 26 25 22 22 21
 27 26 26 25 22 22 21 20
 26 26 25 22 22 21 20 19
 26 25 22 22 21 20 19 18
 25 22 22 21 20 19 18 17
 22 22 21 20 19 18 17 17
 22 21 20 19 18 17 17 17
 21 20 19 18 17 17 17 18
 20 19 18 17 17 17 18 18
 19 18 17 17 17 18 18 19
 18 17 17 17 18 18 19 18
 17 17 17 18 18 19 18 18
 17 17 18 18 19 18 18 18
 17 18 18 19 18 18 18 18
 18 18 19 18 18 18 18 18
 18 19 18 18 18 18 18 17
 19 18 18 18 18 18 17 17
 18 18 18 18 18 17 17 17
 18 18 18 18 17 17 17 17
 18 18 18 17 17 17 17 17
 18 18 17 17 17 17 17 17
 18 17 17 17 17 17 17 16
 17 17 17 17 17 17 16 16
 17 17 17 17 17 16 16 16
 17 17 17 17 16 16 16 16
 17 17 17 16 16 16 16 16
 17 17 16 16 16 16 16 16
 17 16 16 16 16 16 16 16
 16 16 16 16 16 16 16 16
 16 16 16 16 16 16 16 16
 16 16 16 16 16 16 16 16
 16 16 16 16 16 16 16 15
 16 16 16 16 16 16 15 15
 16 16 16 16 16 15 15 15
 16 16 16 16 15 15 15 15
 16 16 16 15 15 15 15 33
 16 16 15 15 15 15 33 33
 16 15 15 15 15 33 33 33
 15 15 15 15 33 33 33 33
 15 15 15 33 33 33 33 33
 15 15 33 33 33 33 33 33
 15 33 33 33 33 33 33 33
 33 33 33 33 33 33 33 32
 33 33 33 33 33 33 32 32
 33 33 33 33 33 32 32 32
 33 33 33 33 32 32 32 31
 33 33 33 32 32 32 31 31
 33 33 32 32 32 31 31 30
 33 32 32 32 31 31 30 29
 32 32 32 31 31 30 29 28
 32 32 31 31 30 29 28 26
 32 31 31 30 29 28 26 25
 31 31 30 29 28 26 25 24
 31 30 29 28 26 25 24 23
 30 29 28 26 25 24 23 22
 29 28 26 25 24 23 22 21
 28 26 25 24 23 22 21 20
 26 25 24 23 22 21 20 19
 25 24 23 22 21 20 19 19
 24 23 22 21 20 19 19 18
 23 22 21 20 19 19 18 17
 22 21 20 19 19 18 17 16
 21 20 19 19 18 17 16 16
 20 19 19 18 17 16 16 16
 19 19 18 17 16 16 16 17
 19 18 17 16 16 16 17 18
 18 17 16 16 16 17 18 19
 17 16 16 16 17 18 19 20
 16 16 16 17 18 19 20 20
 16 16 17 18 19 20 20 20
 16 17 18 19 20 20 20 20
 17 18 19 20 20 20 20 20
 18 19 20 20 20 20 20 20
 19 20 20 20 20 20 20 20
 20 20 20 20 20 20 20 19
 20 20 20 20 20 20 19 19
 20 20 20 20 20 19 19 19
 20 20 20 20 19 19 19 19
 20 20 20 19 19 19 19 19
 20 20 19 19 19 19 19 19
 20 19 19 19 19 19 19 20
 30 30 29 29 29 28 28 27
 30 29 29 29 28 28 27 25
 29 29 29 28 28 27 25 24
 29 29 28 28 27 25 24 23
 29 28 28 27 25 24 23 22
 28 28 27 25 24 23 22 21
 28 27 25 24 23 22 21 20
 27 25 24 23 22 21 20 19
 25 24 23 22 21 20 19 19
 24 23 22 21 20 19 19 18
 23 22 21 20 19 19 18 17
 22 21 20 19 19 18 17 16
 21 20 19 19 18 17 16 15
 20 19 19 18 17 16 15 15
 19 19 18 17 16 15 15 16
 19 18 17 16 15 15 16 16
 18 17 16 15 15 16 16 17
 17 16 15 15 16 16 17 17
 16 15 15 16 16 17 17 17
 15 15 16 16 17 17 17 16
 15 16 16 17 17 17 16 16
 16 16 17 17 17 16 16 16
 16 17 17 17 16 16 16 15
 17 17 17 16 16 16 15 15
 17 17 16 16 16 15 15 15
 17 16 16 16 15 15 15 15
 16 16 16 15 15 15 15 14
 16 16 15 15 15 15 14 14
 16 15 15 15 15 14 14 14
 15 15 15 15 14 14 14 14
 15 15 15 14 14 14 14 14
 15 15 14 14 14 14 14 14
 15 14 14 14 14 14 14 14
 14 14 14 14 14 14 14 13
 14 14 14 14 14 14 13 13
 14 14 14 14 14 13 13 13
 14 14 14 14 13 13 13 13
 14 14 14 13 13 13 13 13
 14 14 13 13 13 13 13 13
 14 13 13 13 13 13 13 13
 13 13 13 13 13 13 13 12
 13 13 13 13 13 13 12 32
 13 13 13 13 13 12 32 33
 13 13 13 13 12 32 33 33
 13 13 13 12 32 33 33 33
 13 13 12 32 33 33 33 33
 13 12 32 33 33 33 33 33
 12 32 33 33 33 33 33 33
 32 33 33 33 33 33 33 32
 33 33 33 33 33 33 32 32
 33 33 33 33 33 32 32 32
 33 33 33 33 32 32 32 31
 33 33 33 32 32 32 31 31
 33 33 32 32 32 31 31 31
 33 32 32 32 31 31 31 30
 32 32 32 31 31 31 30 30
 32 32 31 31 31 30 30 29
 32 31 31 31 30 30 29 27
 31 31 31 30 30 29 27 26
 31 31 30 30 29 27 26 25
 31 30 30 29 27 26 25 24
 30 30 29 27 26 25 24 23
 30 29 27 26 25 24 23 22
 29 27 26 25 24 23 22 21
 27 26 25 24 23 22 21 20
 26 25 24 23 22 21 20 19
 25 24 23 22 21 20 19 18
 24 23 22 21 20 19 18 18
 23 22 21 20 19 18 18 17
 22 21 20 19 18 18 17 16
 21 20 19 18 18 17 16 16
 20 19 18 18 17 16 16 17
 19 18 18 17 16 16 17 18
 18 18 17 16 16 17 18 20
 18 17 16 16 17 18 20 20
 17 16 16 17 18 20 20 19
 16 16 17 18 20 20 19 19
 16 17 18 20 20 19 19 19
 17 18 20 20 19 19 19 19
 18 20 20 19 19 19 19 19
 20 20 19 19 19 19 19 19
 20 19 19 19 19 19 19 19
 19 19 19 19 19 19 19 19
 19 19 19 19 19 19 19 19
 19 19 19 19 19 19 19 19
 19 19 19 19 19 19 19 19
 19 19 19 19 19 19 19 19
 19 19 19 19 19 19 19 19
 19 19 19 19 19 19 19 19
 19 19 19 19 19 19 19 19
 19 19 19 19 19 19 19 18
 19 19 19 19 19 19 18 18
 29 29 29 28 28 28 27 27
 29 29 28 28 28 27 27 25
 29 28 28 28 27 27 25 24
 28 28 28 27 27 25 24 23
 28 28 27 27 25 24 23 22
 28 27 27 25 24 23 22 21
 27 27 25 24 23 22 21 20
 27 25 24 23 22 21 20 19
 25 24 23 22 21 20 19 18
 24 23 22 21 20 19 18 17
 23 22 21 20 19 18 17 16
 22 21 20 19 18 17 16 15
 21 20 19 18 17 16 15 15
 20 19 18 17 16 15 15 16
 19 18 17 16 15 15 16 17
 18 17 16 15 15 16 17 17
 17 16 15 15 16 17 17 17
 16 15 15 16 17 17 17 17
 15 15 16 17 17 17 17 17
 15 16 17 17 17 17 17 17
 16 17 17 17 17 17 17 16
 17 17 17 17 17 17 16 16
 17 17 17 17 17 16 16 16
 17 17 17 17 16 16 16 16
 17 17 17 16 16 16 16 15
 17 17 16 16 16 16 15 15
 17 16 16 16 16 15 15 15
 16 16 16 16 15 15 15 14
 16 16 16 15 15 15 14 14
 16 16 15 15 15 14 14 14
 16 15 15 15 14 14 14 14
 15 15 15 14 14 14 14 14
 15 15 14 14 14 14 14 14
 15 14 14 14 14 14 14 14
 14 14 14 14 14 14 14 14
 14 14 14 14 14 14 14 13
 14 14 14 14 14 14 13 13
 14 14 14 14 14 13 13 13
 14 14 14 14 13 13 13 31
 14 14 14 13 13 13 31 32
 14 14 13 13 13 31 32 33
 14 13 13 13 31 32 33 33
 13 13 13 31 32 33 33 33
 13 13 31 32 33 33 33 33
 13 31 32 33 33 33 33 33
 31 32 33 33 33 33 33 33
 32 33 33 33 33 33 33 33
 33 33 33 33 33 33 33 33
 33 33 33 33 33 33 33 32
 33 33 33 33 33 33 32 32
 33 33 33 33 33 32 32 31
 33 33 33 33 32 32 31 31
 33 33 33 32 32 31 31 30
 33 33 32 32 31 31 30 30
 33 32 32 31 31 30 30 28
 32 32 31 31 30 30 28 27
 32 31 31 30 30 28 27 25
 31 31 30 30 28 27 25 24
 31 30 30 28 27 25 24 23
 30 30 28 27 25 24 23 22
 30 28 27 25 24 23 22 21
 28 27 25 24 23 22 21 20
 27 25 24 23 22 21 20 19
 25 24 23 22 21 20 19 18
 24 23 22 21 20 19 18 18
 23 22 21 20 19 18 18 17
 22 21 20 19 18 18 17 17
 21 20 19 18 18 17 17 17
 20 19 18 18 17 17 17 17
 19 18 18 17 17 17 17 18
 18 18 17 17 17 17 18 19
 18 17 17 17 17 18 19 18
 17 17 17 17 18 19 18 18
 17 17 17 18 19 18 18 18
 17 17 18 19 18 18 18 18
 17 18 19 18 18 18 18 18
 18 19 18 18 18 18 18 18
 19 18 18 18 18 18 18 18
 18 18 18 18 18 18 18 18
 18 18 18 18 18 18 18 18
 18 18 18 18 18 18 18 18
 18 18 18 18 18 18 18 18
 18 18 18 18 18 18 18 18
 18 18 18 18 18 18 18 18
 18 18 18 18 18 18 18 18
 18 18 18 18 18 18 18 18
 18 18 18 18 18 18 18 18
 31 30 30 30 30 30 29 29
 30 30 30 30 30 29 29 29
 30 30 30 30 29 29 29 28
 30 30 30 29 29 29 28 27
 30 30 29 29 29 28 27 25
 30 29 29 29 28 27 25 24
 29 29 29 28 27 25 24 23
 29 29 28 27 25 24 23 22
 29 28 27 25 24 23 22 21
 28 27 25 24 23 22 21 20
 27 25 24 23 22 21 20 19
 25 24 23 22 21 20 19 18
 24 23 22 21 20 19 18 17
 23 22 21 20 19 18 17 17
 22 21 20 19 18 17 17 18
 21 20 19 18 17 17 18 18
 20 19 18 17 17 18 18 18
 19 18 17 17 18 18 18 18
 18 17 17 18 18 18 18 18
 17 17 18 18 18 18 18 17
 17 18 18 18 18 18 17 17
 18 18 18 18 18 17 17 16
 18 18 18 18 17 17 16 16
 18 18 18 17 17 16 16 16
 18 18 17 17 16 16 16 15
 18 17 17 16 16 16 15 15
 17 17 16 16 16 15 15 15
 17 16 16 16 15 15 15 14
 16 16 16 15 15 15 14 14
 16 16 15 15 15 14 14 14
 16 15 15 15 14 14 14 14
 15 15 15 14 14 14 14 14
 15 15 14 14 14 14 14 14
 15 14 14 14 14 14 14 13
 14 14 14 14 14 14 13 13
 14 14 14 14 14 13 13 13
 14 14 14 14 13 13 13 13
 14 14 14 13 13 13 13 13
 14 14 13 13 13 13 13 13
 14 13 13 13 13 13 13 12
 13 13 13 13 13 13 12 12
 13 13 13 13 13 12 12 12
 13 13 13 13 12 12 12 12
 13 13 13 12 12 12 12 34
 13 13 12 12 12 12 34 34
 13 12 12 12 12 34 34 34
 12 12 12 12 34 34 34 34
 12 12 12 34 34 34 34 33
 12 12 34 34 34 34 33 33
 12 34 34 34 34 33 33 32
 34 34 34 34 33 33 32 32
 34 34 34 33 33 32 32 31
 34 34 33 33 32 32 31 31
 34 33 33 32 32 31 31 30
 33 33 32 32 31 31 30 30
 33 32 32 31 31 30 30 29
 32 32 31 31 30 30 29 27
 32 31 31 30 30 29 27 26
 31 31 30 30 29 27 26 25
 31 30 30 29 27 26 25 24
 30 30 29 27 26 25 24 23
 30 29 27 26 25 24 23 21
 29 27 26 25 24 23 21 20
 27 26 25 24 23 21 20 20
 26 25 24 23 21 20 20 19
 25 24 23 21 20 20 19 18
 24 23 21 20 20 19 18 17
 23 21 20 20 19 18 17 16
 21 20 20 19 18 17 16 16
 20 20 19 18 17 16 16 15
 20 19 18 17 16 16 15 15
 19 18 17 16 16 15 15 14
 18 17 16 16 15 15 14 14
 17 16 16 15 15 14 14 13
 16 16 15 15 14 14 13 14
 16 15 15 14 14 13 14 15
 15 15 14 14 13 14 15 16
 15 14 14 13 14 15 16 18
 14 14 13 14 15 16 18 18
 14 13 14 15 16 18 18 18
 13 14 15 16 18 18 18 18
 14 15 16 18 18 18 18 18
 15 16 18 18 18 18 18 18
 16 18 18 18 18 18 18 18
 18 18 18 18 18 18 18 18
 18 18 18 18 18 18 18 18
 18 18 18 18 18 18 18 17
 18 18 18 18 18 18 17 17
 18 18 18 18 18 17 17 17
 18 18 18 18 17 17 17 17
 18 18 18 17 17 17 17 17
 18 18 17 17 17 17 17 17
 29 29 29 29 29 28 28 28
 29 29 29 29 28 28 28 28
 29 29 29 28 28 28 28 27
 29 29 28 28 28 28 27 27
 29 28 28 28 28 27 27 26
 28 28 28 28 27 27 26 25
 28 28 28 27 27 26 25 23
 28 28 27 27 26 25 23 22
 28 27 27 26 25 23 22 21
 27 27 26 25 23 22 21 20
 27 26 25 23 22 21 20 19
 26 25 23 22 21 20 19 18
 25 23 22 21 20 19 18 17
 23 22 21 20 19 18 17 16
 22 21 20 19 18 17 16 15
 21 20 19 18 17 16 15 14
 20 19 18 17 16 15 14 15
 19 18 17 16 15 14 15 15
 18 17 16 15 14 15 15 16
 17 16 15 14 15 15 16 15
 16 15 14 15 15 16 15 15
 15 14 15 15 16 15 15 15
 14 15 15 16 15 15 15 14
 15 15 16 15 15 15 14 14
 15 16 15 15 15 14 14 13
 16 15 15 15 14 14 13 13
 15 15 15 14 14 13 13 13
 15 15 14 14 13 13 13 12
 15 14 14 13 13 13 12 12
 14 14 13 13 13 12 12 12
 14 13 13 13 12 12 12 11
 13 13 13 12 12 12 11 10
 13 13 12 12 12 11 10 10
 13 12 12 12 11 10 10 10
 12 12 12 11 10 10 10 10
 12 12 11 10 10 10 10 10
 12 11 10 10 10 10 10 9
 11 10 10 10 10 10 9 9
 10 10 10 10 10 9 9 9
 10 10 10 10 9 9 9 9
 10 10 10 9 9 9 9 8
 10 10 9 9 9 9 8 8
 10 9 9 9 9 8 8 8
 9 9 9 9 8 8 8 8
 9 9 9 8 8 8 8 36
 9 9 8 8 8 8 36 36
 9 8 8 8 8 36 36 36
 8 8 8 8 36 36 36 36
 8 8 8 36 36 36 36 36
 8 8 36 36 36 36 36 35
 8 36 36 36 36 36 35 35
 36 36 36 36 36 35 35 34
 36 36 36 36 35 35 34 34
 36 36 36 35 35 34 34 33
 36 36 35 35 34 34 33 33
 36 35 35 34 34 33 33 32
 35 35 34 34 33 33 32 32
 35 34 34 33 33 32 32 31
 34 34 33 33 32 32 31 30
 34 33 33 32 32 31 30 29
 33 33 32 32 31 30 29 27
 33 32 32 31 30 29 27 26
 32 32 31 30 29 27 26 25
 32 31 30 29 27 26 25 24
 31 30 29 27 26 25 24 23
 30 29 27 26 25 24 23 22
 29 27 26 25 24 23 22 21
 27 26 25 24 23 22 21 20
 26 25 24 23 22 21 20 19
 25 24 23 22 21 20 19 18
 24 23 22 21 20 19 18 17
 23 22 21 20 19 18 17 16
 22 21 20 19 18 17 16 16
 21 20 19 18 17 16 16 15
 20 19 18 17 16 16 15 15
 19 18 17 16 16 15 15 14
 18 17 16 16 15 15 14 13
 17 16 16 15 15 14 13 13
 16 16 15 15 14 13 13 12
 16 15 15 14 13 13 12 12
 15 15 14 13 13 12 12 11
 15 14 13 13 12 12 11 11
 14 13 13 12 12 11 11 10
 13 13 12 12 11 11 10 10
 13 12 12 11 11 10 10 9
 12 12 11 11 10 10 9 8
 12 11 11 10 10 9 8 8
 11 11 10 10 9 8 8 7
 11 10 10 9 8 8 7 7
 10 10 9 8 8 7 7 9
 10 9 8 8 7 7 9 10
 36 34 33 32 31 29 28 27
 34 33 32 31 29 28 27 26
 33 32 31 29 28 27 26 25
 32 31 29 28 27 26 25 24
 31 29 28 27 26 25 24 23
 29 28 27 26 25 24 23 22
 28 27 26 25 24 23 22 20
 27 26 25 24 23 22 20 20
 26 25 24 23 22 20 20 19
 25 24 23 22 20 20 19 18
 24 23 22 20 20 19 18 17
 23 22 20 20 19 18 17 16
 22 20 20 19 18 17 16 15
 20 20 19 18 17 16 15 14
 20 19 18 17 16 15 14 13
 19 18 17 16 15 14 13 12
 18 17 16 15 14 13 12 11
 17 16 15 14 13 12 11 10
 16 15 14 13 12 11 10 9
 15 14 13 12 11 10 9 8
 14 13 12 11 10 9 8 7
 13 12 11 10 9 8 7 6
 12 11 10 9 8 7 6 5
 11 10 9 8 7 6 5 4
 10 9 8 7 6 5 4 3
 9 8 7 6 5 4 3 2
 8 7 6 5 4 3 2 2
 7 6 5 4 3 2 2 1
 6 5 4 3 2 2 1 1
 5 4 3 2 2 1 1 1
 4 3 2 2 1 1 1 1
 3 2 2 1 1 1 1 1
 2 2 1 1 1 1 1 0
 2 1 1 1 1 1 0 -0
 1 1 1 1 1 0 -0 -0
 1 1 1 1 0 -0 -0 -1
 1 1 1 0 -0 -0 -1 -1
 1 1 0 -0 -0 -1 -1 -1
 1 0 -0 -0 -1 -1 -1 -1
 0 -0 -0 -1 -1 -1 -1 -1
 -0 -0 -1 -1 -1 -1 -1 -2
 -0 -1 -1 -1 -1 -1 -2 -2
 -1 -1 -1 -1 -1 -2 -2 -2
 -1 -1 -1 -1 -2 -2 -2 -3
 -1 -1 -1 -2 -2 -2 -3 -3
 -1 -1 -2 -2 -2 -3 -3 34
 -1 -2 -2 -2 -3 -3 34 33
 -2 -2 -2 -3 -3 34 33 31
 -2 -2 -3 -3 34 33 31 30
 -2 -3 -3 34 33 31 30 29
 -3 -3 34 33 31 30 29 27
 -3 34 33 31 30 29 27 26
 34 33 31 30 29 27 26 25
 33 31 30 29 27 26 25 24
 31 30 29 27 26 25 24 23
 30 29 27 26 25 24 23 22
 29 27 26 25 24 23 22 21
 27 26 25 24 23 22 21 20
 26 25 24 23 22 21 20 19
 25 24 23 22 21 20 19 17
 24 23 22 21 20 19 17 16
 23 22 21 20 19 17 16 15
 22 21 20 19 17 16 15 14
 21 20 19 17 16 15 14 12
 20 19 17 16 15 14 12 11
 19 17 16 15 14 12 11 10
 17 16 15 14 12 11 10 9
 16 15 14 12 11 10 9 8
 15 14 12 11 10 9 8 7
 14 12 11 10 9 8 7 6
 12 11 10 9 8 7 6 6
 11 10 9 8 7 6 6 6
 10 9 8 7 6 6 6 6
 9 8 7 6 6 6 6 6
 8 7 6 6 6 6 6 6
 7 6 6 6 6 6 6 6
 6 6 6 6 6 6 6 6
 6 6 6 6 6 6 6 5
 6 6 6 6 6 6 5 5
 6 6 6 6 6 5 5 5
 6 6 6 6 5 5 5 5
 6 6 6 5 5 5 5 5
 6 6 5 5 5 5 5 5
 6 5 5 5 5 5 5 5
 5 5 5 5 5 5 5 5
 5 5 5 5 5 5 5 5
 5 5 5 5 5 5 5 5
 5 5 5 5 5 5 5 5
 5 5 5 5 5 5 5 5
 5 5 5 5 5 5 5 5
 5 5 5 5 5 5 5 5
 5 5 5 5 5 5 5 5
 5 5 5 5 5 5 5 5
 5 5 5 5 5 5 5 5
 5 5 5 5 5 5 5 5
 5 5 5 5 5 5 5 5
 5 5 5 5 5 5 5 4
 5 5 5 5 5 5 4 4
 5 5 5 5 5 4 4 3
 34 33 32 30 29 28 27 26
 33 32 30 29 28 27 26 25
 32 30 29 28 27 26 25 23
 30 29 28 27 26 25 23 22
 29 28 27 26 25 23 22 21
 28 27 26 25 23 22 21 20
 27 26 25 23 22 21 20 19
 26 25 23 22 21 20 19 18
 25 23 22 21 20 19 18 17
 23 22 21 20 19 18 17 16
 22 21 20 19 18 17 16 15
 21 20 19 18 17 16 15 14
 20 19 18 17 16 15 14 13
 19 18 17 16 15 14 13 12
 18 17 16 15 14 13 12 11
 17 16 15 14 13 12 11 10
 16 15 14 13 12 11 10 9
 15 14 13 12 11 10 9 8
 14 13 12 11 10 9 8 7
 13 12 11 10 9 8 7 6
 12 11 10 9 8 7 6 5
 11 10 9 8 7 6 5 5
 10 9 8 7 6 5 5 4
 9 8 7 6 5 5 4 4
 8 7 6 5 5 4 4 4
 7 6 5 5 4 4 4 4
 6 5 5 4 4 4 4 4
 5 5 4 4 4 4 4 4
 5 4 4 4 4 4 4 4
 4 4 4 4 4 4 4 3
 4 4 4 4 4 4 3 3
 4 4 4 4 4 3 3 3
 4 4 4 4 3 3 3 3
 4 4 4 3 3 3 3 3
 4 4 3 3 3 3 3 3
 4 3 3 3 3 3 3 3
 3 3 3 3 3 3 3 3
 3 3 3 3 3 3 3 3
 3 3 3 3 3 3 3 3
 3 3 3 3 3 3 3 3
 3 3 3 3 3 3 3 3
 3 3 3 3 3 3 3 3
 3 3 3 3 3 3 3 3
 3 3 3 3 3 3 3 3
 3 3 3 3 3 3 3 3
 3 3 3 3 3 3 3 2
 3 3 3 3 3 3 2 2
 3 3 3 3 3 2 2 2
 3 3 3 3 2 2 2 1
 3 3 3 2 2 2 1 1
 3 3 2 2 2 1 1 1
 3 2 2 2 1 1 1 0
 2 2 2 1 1 1 0 -0
 2 2 1 1 1 0 -0 -1
 2 1 1 1 0 -0 -1 30
 1 1 1 0 -0 -1 30 28
 1 1 0 -0 -1 30 28 27
 1 0 -0 -1 30 28 27 26
 0 -0 -1 30 28 27 26 25
 -0 -1 30 28 27 26 25 24
 -1 30 28 27 26 25 24 23
 30 28 27 26 25 24 23 21
 28 27 26 25 24 23 21 20
 27 26 25 24 23 21 20 19
 26 25 24 23 21 20 19 18
 25 24 23 21 20 19 18 17
 24 23 21 20 19 18 17 16
 23 21 20 19 18 17 16 15
 21 20 19 18 17 16 15 14
 20 19 18 17 16 15 14 13
 19 18 17 16 15 14 13 12
 18 17 16 15 14 13 12 11
 17 16 15 14 13 12 11 10
 16 15 14 13 12 11 10 9
 15 14 13 12 11 10 9 8
 14 13 12 11 10 9 8 7
 13 12 11 10 9 8 7 6
 12 11 10 9 8 7 6 5
 11 10 9 8 7 6 5 4
 10 9 8 7 6 5 4 3
 9 8 7 6 5 4 3 3
 8 7 6 5 4 3 3 2
 7 6 5 4 3 3 2 3
 6 5 4 3 3 2 3 3
 5 4 3 3 2 3 3 3
 4 3 3 2 3 3 3 3
 3 3 2 3 3 3 3 3
 3 2 3 3 3 3 3 3
 2 3 3 3 3 3 3 3
 3 3 3 3 3 3 3 2
 3 3 3 3 3 3 2 2
 3 3 3 3 3 2 2 2
 3 3 3 3 2 2 2 2
 3 3 3 2 2 2 2 2
 3 3 2 2 2 2 2 2
 3 2 2 2 2 2 2 2
 2 2 2 2 2 2 2 2
 2 2 2 2 2 2 2 2
 2 2 2 2 2 2 2 1
 2 2 2 2 2 2 1 1
 35 34 33 32 31 30 30 29
 34 33 32 31 30 30 29 28
 33 32 31 30 30 29 28 27
 32 31 30 30 29 28 27 26
 31 30 30 29 28 27 26 24
 30 30 29 28 27 26 24 23
 30 29 28 27 26 24 23 22
 29 28 27 26 24 23 22 21
 28 27 26 24 23 22 21 20
 27 26 24 23 22 21 20 18
 26 24 23 22 21 20 18 17
 24 23 22 21 20 18 17 16
 23 22 21 20 18 17 16 15
 22 21 20 18 17 16 15 14
 21 20 18 17 16 15 14 13
 20 18 17 16 15 14 13 12
 18 17 16 15 14 13 12 11
 17 16 15 14 13 12 11 10
 16 15 14 13 12 11 10 9
 15 14 13 12 11 10 9 8
 14 13 12 11 10 9 8 7
 13 12 11 10 9 8 7 7
 12 11 10 9 8 7 7 7
 11 10 9 8 7 7 7 7
 10 9 8 7 7 7 7 6
 9 8 7 7 7 7 6 6
 8 7 7 7 7 6 6 5
 7 7 7 7 6 6 5 5
 7 7 7 6 6 5 5 5
 7 7 6 6 5 5 5 5
 7 6 6 5 5 5 5 5
 6 6 5 5 5 5 5 4
 6 5 5 5 5 5 4 4
 5 5 5 5 5 4 4 4
 5 5 5 5 4 4 4 4
 5 5 5 4 4 4 4 4
 5 5 4 4 4 4 4 3
 5 4 4 4 4 4 3 3
 4 4 4 4 4 3 3 3
 4 4 4 4 3 3 3 3
 4 4 4 3 3 3 3 3
 4 4 3 3 3 3 3 2
 4 3 3 3 3 3 2 2
 3 3 3 3 3 2 2 2
 3 3 3 3 2 2 2 33
 3 3 3 2 2 2 33 32
 3 3 2 2 2 33 32 31
 3 2 2 2 33 32 31 30
 2 2 2 33 32 31 30 29
 2 2 33 32 31 30 29 29
 2 33 32 31 30 29 29 28
 33 32 31 30 29 29 28 27
 32 31 30 29 29 28 27 26
 31 30 29 29 28 27 26 25
 30 29 29 28 27 26 25 24
 29 29 28 27 26 25 24 22
 29 28 27 26 25 24 22 21
 28 27 26 25 24 22 21 20
 27 26 25 24 22 21 20 19
 26 25 24 22 21 20 19 18
 25 24 22 21 20 19 18 16
 24 22 21 20 19 18 16 15
 22 21 20 19 18 16 15 14
 21 20 19 18 16 15 14 13
 20 19 18 16 15 14 13 12
 19 18 16 15 14 13 12 11
 18 16 15 14 13 12 11 10
 16 15 14 13 12 11 10 9
 15 14 13 12 11 10 9 8
 14 13 12 11 10 9 8 7
 13 12 11 10 9 8 7 6
 12 11 10 9 8 7 6 7
 11 10 9 8 7 6 7 7
 10 9 8 7 6 7 7 8
 9 8 7 6 7 7 8 8
 8 7 6 7 7 8 8 8
 7 6 7 7 8 8 8 8
 6 7 7 8 8 8 8 8
 7 7 8 8 8 8 8 8
 7 8 8 8 8 8 8 8
 8 8 8 8 8 8 8 8
 8 8 8 8 8 8 8 8
 8 8 8 8 8 8 8 8
 8 8 8 8 8 8 8 8
 8 8 8 8 8 8 8 8
 8 8 8 8 8 8 8 8
 8 8 8 8 8 8 8 8
 8 8 8 8 8 8 8 7
 8 8 8 8 8 8 7 7
 8 8 8 8 8 7 7 7
 8 8 8 8 7 7 7 7
 8 8 8 7 7 7 7 7
 8 8 7 7 7 7 7 6
 8 7 7 7 7 7 6 6
 7 7 7 7 7 6 6 6
 7 7 7 7 6 6 6 5
 7 7 7 6 6 6 5 5
 7 7 6 6 6 5 5 5
 7 6 6 6 5 5 5 4
 6 6 6 5 5 5 4 4
 6 6 5 5 5 4 4 3
 32 31 29 28 27 26 25 24
 31 29 28 27 26 25 24 22
 29 28 27 26 25 24 22 21
 28 27 26 25 24 22 21 20
 27 26 25 24 22 21 20 19
 26 25 24 22 21 20 19 18
 25 24 22 21 20 19 18 17
 24 22 21 20 19 18 17 16
 22 21 20 19 18 17 16 15
 21 20 19 18 17 16 15 14
 20 19 18 17 16 15 14 13
 19 18 17 16 15 14 13 12
 18 17 16 15 14 13 12 11
 17 16 15 14 13 12 11 10
 16 15 14 13 12 11 10 9
 15 14 13 12 11 10 9 8
 14 13 12 11 10 9 8 8
 13 12 11 10 9 8 8 7
 12 11 10 9 8 8 7 6
 11 10 9 8 8 7 6 6
 10 9 8 8 7 6 6 6
 9 8 8 7 6 6 6 7
 8 8 7 6 6 6 7 6
 8 7 6 6 6 7 6 6
 7 6 6 6 7 6 6 6
 6 6 6 7 6 6 6 6
 6 6 7 6 6 6 6 5
 6 7 6 6 6 6 5 5
 7 6 6 6 6 5 5 5
 6 6 6 6 5 5 5 5
 6 6 6 5 5 5 5 4
 6 6 5 5 5 5 4 4
 6 5 5 5 5 4 4 4
 5 5 5 5 4 4 4 4
 5 5 5 4 4 4 4 3
 5 5 4 4 4 4 3 3
 5 4 4 4 4 3 3 3
 4 4 4 4 3 3 3 2
 4 4 4 3 3 3 2 2
 4 4 3 3 3 2 2 2
 4 3 3 3 2 2 2 2
 3 3 3 2 2 2 2 1
 3 3 2 2 2 2 1 1
 3 2 2 2 2 1 1 1
 2 2 2 2 1 1 1 32
 2 2 2 1 1 1 32 31
 2 2 1 1 1 32 31 30
 2 1 1 1 32 31 30 29
 1 1 1 32 31 30 29 28
 1 1 32 31 30 29 28 26
 1 32 31 30 29 28 26 25
 32 31 30 29 28 26 25 24
 31 30 29 28 26 25 24 23
 30 29 28 26 25 24 23 22
 29 28 26 25 24 23 22 22
 28 26 25 24 23 22 22 21
 26 25 24 23 22 22 21 20
 25 24 23 22 22 21 20 19
 24 23 22 22 21 20 19 18
 23 22 22 21 20 19 18 17
 22 22 21 20 19 18 17 16
 22 21 20 19 18 17 16 15
 21 20 19 18 17 16 15 14
 20 19 18 17 16 15 14 13
 19 18 17 16 15 14 13 12
 18 17 16 15 14 13 12 11
 17 16 15 14 13 12 11 10
 16 15 14 13 12 11 10 9
 15 14 13 12 11 10 9 9
 14 13 12 11 10 9 9 8
 13 12 11 10 9 9 8 7
 12 11 10 9 9 8 7 7
 11 10 9 9 8 7 7 8
 10 9 9 8 7 7 8 8
 9 9 8 7 7 8 8 9
 9 8 7 7 8 8 9 8
 8 7 7 8 8 9 8 8
 7 7 8 8 9 8 8 8
 7 8 8 9 8 8 8 8
 8 8 9 8 8 8 8 8
 8 9 8 8 8 8 8 8
 9 8 8 8 8 8 8 8
 8 8 8 8 8 8 8 8
 8 8 8 8 8 8 8 7
 8 8 8 8 8 8 7 7
 8 8 8 8 8 7 7 7
 8 8 8 8 7 7 7 7
 8 8 8 7 7 7 7 7
 8 8 7 7 7 7 7 7
 8 7 7 7 7 7 7 6
 7 7 7 7 7 7 6 6
 7 7 7 7 7 6 6 6
 7 7 7 7 6 6 6 6
 7 7 7 6 6 6 6 5
 7 7 6 6 6 6 5 5
 34 32 31 30 29 27 26 25
 32 31 30 29 27 26 25 24
 31 30 29 27 26 25 24 23
 30 29 27 26 25 24 23 21
 29 27 26 25 24 23 21 20
 27 26 25 24 23 21 20 19
 26 25 24 23 21 20 19 18
 25 24 23 21 20 19 18 17
 24 23 21 20 19 18 17 15
 23 21 20 19 18 17 15 14
 21 20 19 18 17 15 14 13
 20 19 18 17 15 14 13 12
 19 18 17 15 14 13 12 11
 18 17 15 14 13 12 11 10
 17 15 14 13 12 11 10 9
 15 14 13 12 11 10 9 8
 14 13 12 11 10 9 8 7
 13 12 11 10 9 8 7 6
 12 11 10 9 8 7 6 5
 11 10 9 8 7 6 5 5
 10 9 8 7 6 5 5 5
 9 8 7 6 5 5 5 5
 8 7 6 5 5 5 5 4
 7 6 5 5 5 5 4 4
 6 5 5 5 5 4 4 4
 5 5 5 5 4 4 4 3
 5 5 5 4 4 4 3 3
 5 5 4 4 4 3 3 2
 5 4 4 4 3 3 2 2
 4 4 4 3 3 2 2 1
 4 4 3 3 2 2 1 1
 4 3 3 2 2 1 1 0
 3 3 2 2 1 1 0 -0
 3 2 2 1 1 0 -0 -1
 2 2 1 1 0 -0 -1 -1
 2 1 1 0 -0 -1 -1 -1
 1 1 0 -0 -1 -1 -1 -1
 1 0 -0 -1 -1 -1 -1 -2
 0 -0 -1 -1 -1 -1 -2 -2
 -0 -1 -1 -1 -1 -2 -2 -2
 -1 -1 -1 -1 -2 -2 -2 34
 -1 -1 -1 -2 -2 -2 34 33
 -1 -1 -2 -2 -2 34 33 33
 -1 -2 -2 -2 34 33 33 32
 -2 -2 -2 34 33 33 32 31
 -2 -2 34 33 33 32 31 30
 -2 34 33 33 32 31 30 29
 34 33 33 32 31 30 29 27
 33 33 32 31 30 29 27 26
 33 32 31 30 29 27 26 25
 32 31 30 29 27 26 25 24
 31 30 29 27 26 25 24 23
 30 29 27 26 25 24 23 22
 29 27 26 25 24 23 22 21
 27 26 25 24 23 22 21 18
 26 25 24 23 22 21 18 17
 25 24 23 22 21 18 17 16
 24 23 22 21 18 17 16 15
 23 22 21 18 17 16 15 14
 22 21 18 17 16 15 14 13
 21 18 17 16 15 14 13 12
 18 17 16 15 14 13 12 11
 17 16 15 14 13 12 11 10
 16 15 14 13 12 11 10 9
 15 14 13 12 11 10 9 8
 14 13 12 11 10 9 8 7
 13 12 11 10 9 8 7 6
 12 11 10 9 8 7 6 6
 11 10 9 8 7 6 6 7
 10 9 8 7 6 6 7 7
 9 8 7 6 6 7 7 7
 8 7 6 6 7 7 7 7
 7 6 6 7 7 7 7 6
 6 6 7 7 7 7 6 6
 6 7 7 7 7 6 6 6
 7 7 7 7 6 6 6 6
 7 7 7 6 6 6 6 5
 7 7 6 6 6 6 5 5
 7 6 6 6 6 5 5 5
 6 6 6 6 5 5 5 5
 6 6 6 5 5 5 5 5
 6 6 5 5 5 5 5 5
 6 5 5 5 5 5 5 5
 5 5 5 5 5 5 5 5
 5 5 5 5 5 5 5 5
 5 5 5 5 5 5 5 5
 5 5 5 5 5 5 5 5
 5 5 5 5 5 5 5 4
 5 5 5 5 5 5 4 4
 5 5 5 5 5 4 4 4
 5 5 5 5 4 4 4 4
 5 5 5 4 4 4 4 4
 5 5 4 4 4 4 4 3
 5 4 4 4 4 4 3 3
 32 31 30 28 27 26 25 24
 31 30 28 27 26 25 24 22
 30 28 27 26 25 24 22 21
 28 27 26 25 24 22 21 20
 27 26 25 24 22 21 20 19
 26 25 24 22 21 20 19 18
 25 24 22 21 20 19 18 17
 24 22 21 20 19 18 17 16
 22 21 20 19 18 17 16 15
 21 20 19 18 17 16 15 14
 20 19 18 17 16 15 14 13
 19 18 17 16 15 14 13 12
 18 17 16 15 14 13 12 11
 17 16 15 14 13 12 11 10
 16 15 14 13 12 11 10 9
 15 14 13 12 11 10 9 8
 14 13 12 11 10 9 8 7
 13 12 11 10 9 8 7 6
 12 11 10 9 8 7 6 5
 11 10 9 8 7 6 5 4
 10 9 8 7 6 5 4 4
 9 8 7 6 5 4 4 4
 8 7 6 5 4 4 4 4
 7 6 5 4 4 4 4 4
 6 5 4 4 4 4 4 3
 5 4 4 4 4 4 3 3
 4 4 4 4 4 3 3 3
 4 4 4 4 3 3 3 2
 4 4 4 3 3 3 2 2
 4 4 3 3 3 2 2 2
 4 3 3 3 2 2 2 2
 3 3 3 2 2 2 2 2
 3 3 2 2 2 2 2 2
 3 2 2 2 2 2 2 1
 2 2 2 2 2 2 1 1
 2 2 2 2 2 1 1 1
 2 2 2 2 1 1 1 1
 2 2 2 1 1 1 1 1
 2 2 1 1 1 1 1 1
 2 1 1 1 1 1 1 0
 1 1 1 1 1 1 0 42
 1 1 1 1 1 0 42 41
 1 1 1 1 0 42 41 40
 1 1 1 0 42 41 40 39
 1 1 0 42 41 40 39 38
 1 0 42 41 40 39 38 37
 0 42 41 40 39 38 37 36
 42 41 40 39 38 37 36 35
 41 40 39 38 37 36 35 34
 40 39 38 37 36 35 34 32
 39 38 37 36 35 34 32 31
 38 37 36 35 34 32 31 30
 37 36 35 34 32 31 30 28
 36 35 34 32 31 30 28 27
 35 34 32 31 30 28 27 26
 34 32 31 30 28 27 26 24
 32 31 30 28 27 26 24 23
 31 30 28 27 26 24 23 22
 30 28 27 26 24 23 22 21
 28 27 26 24 23 22 21 20
 27 26 24 23 22 21 20 18
 26 24 23 22 21 20 18 17
 24 23 22 21 20 18 17 16
 23 22 21 20 18 17 16 15
 22 21 20 18 17 16 15 14
 21 20 18 17 16 15 14 12
 20 18 17 16 15 14 12 11
 18 17 16 15 14 12 11 10
 17 16 15 14 12 11 10 9
 16 15 14 12 11 10 9 8
 15 14 12 11 10 9 8 7
 14 12 11 10 9 8 7 7
 12 11 10 9 8 7 7 7
 11 10 9 8 7 7 7 7
 10 9 8 7 7 7 7 6
 9 8 7 7 7 7 6 6
 8 7 7 7 7 6 6 5
 7 7 7 7 6 6 5 5
 7 7 7 6 6 5 5 4
 7 7 6 6 5 5 4 4
 7 6 6 5 5 4 4 3
 6 6 5 5 4 4 3 3
 6 5 5 4 4 3 3 3
 5 5 4 4 3 3 3 3
 5 4 4 3 3 3 3 3
 4 4 3 3 3 3 3 2
 4 3 3 3 3 3 2 2
 3 3 3 3 3 2 2 2
 3 3 3 3 2 2 2 2
 3 3 3 2 2 2 2 2
 36 35 34 33 32 31 30 29
 35 34 33 32 31 30 29 28
 34 33 32 31 30 29 28 26
 33 32 31 30 29 28 26 25
 32 31 30 29 28 26 25 24
 31 30 29 28 26 25 24 22
 30 29 28 26 25 24 22 21
 29 28 26 25 24 22 21 20
 28 26 25 24 22 21 20 19
 26 25 24 22 21 20 19 17
 25 24 22 21 20 19 17 16
 24 22 21 20 19 17 16 15
 22 21 20 19 17 16 15 14
 21 20 19 17 16 15 14 13
 20 19 17 16 15 14 13 11
 19 17 16 15 14 13 11 10
 17 16 15 14 13 11 10 9
 16 15 14 13 11 10 9 8
 15 14 13 11 10 9 8 7
 14 13 11 10 9 8 7 6
 13 11 10 9 8 7 6 5
 11 10 9 8 7 6 5 4
 10 9 8 7 6 5 4 3
 9 8 7 6 5 4 3 3
 8 7 6 5 4 3 3 3
 7 6 5 4 3 3 3 2
 6 5 4 3 3 3 2 2
 5 4 3 3 3 2 2 1
 4 3 3 3 2 2 1 1
 3 3 3 2 2 1 1 0
 3 3 2 2 1 1 0 0
 3 2 2 1 1 0 0 -0
 2 2 1 1 0 0 -0 -0
 2 1 1 0 0 -0 -0 -1
 1 1 0 0 -0 -0 -1 -1
 1 0 0 -0 -0 -1 -1 -1
 0 0 -0 -0 -1 -1 -1 -1
 0 -0 -0 -1 -1 -1 -1 -1
 -0 -0 -1 -1 -1 -1 -1 -1
 -0 -1 -1 -1 -1 -1 -1 -2
 -1 -1 -1 -1 -1 -1 -2 -2
 -1 -1 -1 -1 -1 -2 -2 -2
 -1 -1 -1 -1 -2 -2 -2 -2
 -1 -1 -1 -2 -2 -2 -2 -2
 -1 -1 -2 -2 -2 -2 -2 -3
 -1 -2 -2 -2 -2 -2 -3 38
 -2 -2 -2 -2 -2 -3 38 36
 -2 -2 -2 -2 -3 38 36 35
 -2 -2 -2 -3 38 36 35 34
 -2 -2 -3 38 36 35 34 33
 -2 -3 38 36 35 34 33 31
 -3 38 36 35 34 33 31 30
 38 36 35 34 33 31 30 29
 36 35 34 33 31 30 29 28
 35 34 33 31 30 29 28 27
 34 33 31 30 29 28 27 26
 33 31 30 29 28 27 26 25
 31 30 29 28 27 26 25 24
 30 29 28 27 26 25 24 22
 29 28 27 26 25 24 22 21
 28 27 26 25 24 22 21 20
 27 26 25 24 22 21 20 19
 26 25 24 22 21 20 19 18
 25 24 22 21 20 19 18 17
 24 22 21 20 19 18 17 16
 22 21 20 19 18 17 16 14
 21 20 19 18 17 16 14 13
 20 19 18 17 16 14 13 12
 19 18 17 16 14 13 12 11
 18 17 16 14 13 12 11 10
 17 16 14 13 12 11 10 9
 16 14 13 12 11 10 9 8
 14 13 12 11 10 9 8 7
 13 12 11 10 9 8 7 7
 12 11 10 9 8 7 7 7
 11 10 9 8 7 7 7 7
 10 9 8 7 7 7 7 7
 9 8 7 7 7 7 7 7
 8 7 7 7 7 7 7 7
 7 7 7 7 7 7 7 7
 7 7 7 7 7 7 7 6
 7 7 7 7 7 7 6 6
 7 7 7 7 7 6 6 6
 7 7 7 7 6 6 6 6
 7 7 7 6 6 6 6 5
 7 7 6 6 6 6 5 5
 7 6 6 6 6 5 5 5
 6 6 6 6 5 5 5 5
 6 6 6 5 5 5 5 5
 6 6 5 5 5 5 5 4
 6 5 5 5 5 5 4 4
 5 5 5 5 5 4 4 4
 5 5 5 5 4 4 4 4
 5 5 5 4 4 4 4 4
 5 5 4 4 4 4 4 4
 5 4 4 4 4 4 4 4
 4 4 4 4 4 4 4 4
 4 4 4 4 4 4 4 3
 27 26 25 25 24 23 23 22
 26 25 25 24 23 23 22 22
 25 25 24 23 23 22 22 21
 25 24 23 23 22 22 21 20
 24 23 23 22 22 21 20 20
 23 23 22 22 21 20 20 19
 23 22 22 21 20 20 19 19
 22 22 21 20 20 19 19 18
 22 21 20 20 19 19 18 18
 21 20 20 19 19 18 18 17
 20 20 19 19 18 18 17 16
 20 19 19 18 18 17 16 16
 19 19 18 18 17 16 16 17
 19 18 18 17 16 16 17 17
 18 18 17 16 16 17 17 18
 18 17 16 16 17 17 18 17
 17 16 16 17 17 18 17 17
 16 16 17 17 18 17 17 17
 16 17 17 18 17 17 17 16
 17 17 18 17 17 17 16 16
 17 18 17 17 17 16 16 16
 18 17 17 17 16 16 16 15
 17 17 17 16 16 16 15 15
 17 17 16 16 16 15 15 15
 17 16 16 16 15 15 15 15
 16 16 16 15 15 15 15 15
 16 16 15 15 15 15 15 15
 16 15 15 15 15 15 15 15
 15 15 15 15 15 15 15 15
 15 15 15 15 15 15 15 15
 15 15 15 15 15 15 15 15
 15 15 15 15 15 15 15 15
 15 15 15 15 15 15 15 15
 15 15 15 15 15 15 15 15
 15 15 15 15 15 15 15 15
 15 15 15 15 15 15 15 15
 15 15 15 15 15 15 15 15
 15 15 15 15 15 15 15 15
 15 15 15 15 15 15 15 15
 15 15 15 15 15 15 15 15
 15 15 15 15 15 15 15 15
 15 15 15 15 15 15 15 15
 15 15 15 15 15 15 15 30
 15 15 15 15 15 15 30 30
 15 15 15 15 15 30 30 29
 15 15 15 15 30 30 29 28
 15 15 15 30 30 29 28 27
 15 15 30 30 29 28 27 26
 15 30 30 29 28 27 26 25
 30 30 29 28 27 26 25 23
 30 29 28 27 26 25 23 22
 29 28 27 26 25 23 22 21
 28 27 26 25 23 22 21 20
 27 26 25 23 22 21 20 19
 26 25 23 22 21 20 19 19
 25 23 22 21 20 19 19 18
 23 22 21 20 19 19 18 17
 22 21 20 19 19 18 17 16
 21 20 19 19 18 17 16 15
 20 19 19 18 17 16 15 14
 19 19 18 17 16 15 14 13
 19 18 17 16 15 14 13 12
 18 17 16 15 14 13 12 11
 17 16 15 14 13 12 11 10
 16 15 14 13 12 11 10 9
 15 14 13 12 11 10 9 9
 14 13 12 11 10 9 9 9
 13 12 11 10 9 9 9 8
 12 11 10 9 9 9 8 8
 11 10 9 9 9 8 8 9
 10 9 9 9 8 8 9 10
 9 9 9 8 8 9 10 11
 9 9 8 8 9 10 11 12
 9 8 8 9 10 11 12 12
 8 8 9 10 11 12 12 12
 8 9 10 11 12 12 12 12
 9 10 11 12 12 12 12 13
 10 11 12 12 12 12 13 13
 11 12 12 12 12 13 13 13
 12 12 12 12 13 13 13 13
 12 12 12 13 13 13 13 13
 12 12 13 13 13 13 13 13
 12 13 13 13 13 13 13 13
 13 13 13 13 13 13 13 13
 34 34 34 34 33 32 31 29
 34 34 34 33 32 31 29 27
 34 34 33 32 31 29 27 26
 34 33 32 31 29 27 26 25
 33 32 31 29 27 26 25 24
 32 31 29 27 26 25 24 23
 31 29 27 26 25 24 23 22
 29 27 26 25 24 23 22 21
 27 26 25 24 23 22 21 20
 26 25 24 23 22 21 20 19
 25 24 23 22 21 20 19 18
 24 23 22 21 20 19 18 17
 23 22 21 20 19 18 17 16
 22 21 20 19 18 17 16 15
 21 20 19 18 17 16 15 15
 20 19 18 17 16 15 15 14
 19 18 17 16 15 15 14 14
 18 17 16 15 15 14 14 14
 17 16 15 15 14 14 14 15
 16 15 15 14 14 14 15 16
 15 15 14 14 14 15 16 16
 15 14 14 14 15 16 16 16
 14 14 14 15 16 16 16 15
 14 14 15 16 16 16 15 15
 14 15 16 16 16 15 15 14
 15 16 16 16 15 15 14 14
 16 16 16 15 15 14 14 14
 16 16 15 15 14 14 14 14
 16 15 15 14 14 14 14 13
 15 15 14 14 14 14 13 13
 15 14 14 14 14 13 13 13
 14 14 14 14 13 13 13 13
 14 14 14 13 13 13 13 13
 14 14 13 13 13 13 13 13
 14 13 13 13 13 13 13 13
 13 13 13 13 13 13 13 13
 13 13 13 13 13 13 13 13
 13 13 13 13 13 13 13 13
 13 13 13 13 13 13 13 13
 13 13 13 13 13 13 13 13
 13 13 13 13 13 13 13 13
 13 13 13 13 13 13 13 13
 13 13 13 13 13 13 13 13
 13 13 13 13 13 13 13 13
 13 13 13 13 13 13 13 30
 13 13 13 13 13 13 30 31
 13 13 13 13 13 30 31 31
 13 13 13 13 30 31 31 31
 13 13 13 30 31 31 31 31
 13 13 30 31 31 31 31 31
 13 30 31 31 31 31 31 30
 30 31 31 31 31 31 30 29
 31 31 31 31 31 30 29 28
 31 31 31 31 30 29 28 27
 31 31 31 30 29 28 27 25
 31 31 30 29 28 27 25 24
 31 30 29 28 27 25 24 22
 30 29 28 27 25 24 22 21
 29 28 27 25 24 22 21 20
 28 27 25 24 22 21 20 19
 27 25 24 22 21 20 19 18
 25 24 22 21 20 19 18 17
 24 22 21 20 19 18 17 15
 22 21 20 19 18 17 15 14
 21 20 19 18 17 15 14 13
 20 19 18 17 15 14 13 13
 19 18 17 15 14 13 13 12
 18 17 15 14 13 13 12 12
 17 15 14 13 13 12 12 11
 15 14 13 13 12 12 11 11
 14 13 13 12 12 11 11 11
 13 13 12 12 11 11 11 11
 13 12 12 11 11 11 11 12
 12 12 11 11 11 11 12 13
 12 11 11 11 11 12 13 13
 11 11 11 11 12 13 13 13
 11 11 11 12 13 13 13 14
 11 11 12 13 13 13 14 14
 11 12 13 13 13 14 14 14
 12 13 13 13 14 14 14 14
 13 13 13 14 14 14 14 15
 13 13 14 14 14 14 15 15
 13 14 14 14 14 15 15 15
 14 14 14 14 15 15 15 15
 14 14 14 15 15 15 15 15
 14 14 15 15 15 15 15 16
 14 15 15 15 15 15 16 16
 15 15 15 15 15 16 16 16
 15 15 15 15 16 16 16 16
 15 15 15 16 16 16 16 16
 32 32 32 32 32 32 31 31
 32 32 32 32 32 31 31 30
 32 32 32 32 31 31 30 28
 32 32 32 31 31 30 28 27
 32 32 31 31 30 28 27 25
 32 31 31 30 28 27 25 24
 31 31 30 28 27 25 24 23
 31 30 28 27 25 24 23 21
 30 28 27 25 24 23 21 20
 28 27 25 24 23 21 20 19
 27 25 24 23 21 20 19 18
 25 24 23 21 20 19 18 17
 24 23 21 20 19 18 17 16
 23 21 20 19 18 17 16 15
 21 20 19 18 17 16 15 14
 20 19 18 17 16 15 14 13
 19 18 17 16 15 14 13 13
 18 17 16 15 14 13 13 13
 17 16 15 14 13 13 13 14
 16 15 14 13 13 13 14 14
 15 14 13 13 13 14 14 14
 14 13 13 13 14 14 14 13
 13 13 13 14 14 14 13 13
 13 13 14 14 14 13 13 13
 13 14 14 14 13 13 13 13
 14 14 14 13 13 13 13 13
 14 14 13 13 13 13 13 12
 14 13 13 13 13 13 12 12
 13 13 13 13 13 12 12 11
 13 13 13 13 12 12 11 11
 13 13 13 12 12 11 11 11
 13 13 12 12 11 11 11 10
 13 12 12 11 11 11 10 10
 12 12 11 11 11 10 10 10
 12 11 11 11 10 10 10 10
 11 11 11 10 10 10 10 10
 11 11 10 10 10 10 10 11
 11 10 10 10 10 10 11 11
 10 10 10 10 10 11 11 11
 10 10 10 10 11 11 11 31
 10 10 10 11 11 11 31 32
 10 10 11 11 11 31 32 32
 10 11 11 11 31 32 32 32
 11 11 11 31 32 32 32 31
 11 11 31 32 32 32 31 30
 11 31 32 32 32 31 30 29
 31 32 32 32 31 30 29 27
 32 32 32 31 30 29 27 26
 32 32 31 30 29 27 26 24
 32 31 30 29 27 26 24 23
 31 30 29 27 26 24 23 21
 30 29 27 26 24 23 21 20
 29 27 26 24 23 21 20 19
 27 26 24 23 21 20 19 18
 26 24 23 21 20 19 18 17
 24 23 21 20 19 18 17 16
 23 21 20 19 18 17 16 15
 21 20 19 18 17 16 15 14
 20 19 18 17 16 15 14 13
 19 18 17 16 15 14 13 13
 18 17 16 15 14 13 13 13
 17 16 15 14 13 13 13 13
 16 15 14 13 13 13 13 13
 15 14 13 13 13 13 13 14
 14 13 13 13 13 13 14 15
 13 13 13 13 13 14 15 15
 13 13 13 13 14 15 15 15
 13 13 13 14 15 15 15 15
 13 13 14 15 15 15 15 14
 13 14 15 15 15 15 14 14
 14 15 15 15 15 14 14 14
 15 15 15 15 14 14 14 14
 15 15 15 14 14 14 14 14
 15 15 14 14 14 14 14 14
 15 14 14 14 14 14 14 14
 14 14 14 14 14 14 14 14
 14 14 14 14 14 14 14 14
 14 14 14 14 14 14 14 14
 14 14 14 14 14 14 14 14
 14 14 14 14 14 14 14 15
 14 14 14 14 14 14 15 15
 14 14 14 14 14 15 15 15
 14 14 14 14 15 15 15 15
 14 14 14 15 15 15 15 14
 14 14 15 15 15 15 14 14
 29 30 31 31 31 31 31 29
 30 31 31 31 31 31 29 28
 31 31 31 31 31 29 28 26
 31 31 31 31 29 28 26 24
 31 31 31 29 28 26 24 23
 31 31 29 28 26 24 23 22
 31 29 28 26 24 23 22 21
 29 28 26 24 23 22 21 19
 28 26 24 23 22 21 19 18
 26 24 23 22 21 19 18 17
 24 23 22 21 19 18 17 16
 23 22 21 19 18 17 16 15
 22 21 19 18 17 16 15 14
 21 19 18 17 16 15 14 13
 19 18 17 16 15 14 13 13
 18 17 16 15 14 13 13 12
 17 16 15 14 13 13 12 11
 16 15 14 13 13 12 11 11
 15 14 13 13 12 11 11 10
 14 13 13 12 11 11 10 10
 13 13 12 11 11 10 10 11
 13 12 11 11 10 10 11 11
 12 11 11 10 10 11 11 12
 11 11 10 10 11 11 12 12
 11 10 10 11 11 12 12 11
 10 10 11 11 12 12 11 11
 10 11 11 12 12 11 11 11
 11 11 12 12 11 11 11 11
 11 12 12 11 11 11 11 11
 12 12 11 11 11 11 11 11
 12 11 11 11 11 11 11 10
 11 11 11 11 11 11 10 10
 11 11 11 11 11 10 10 10
 11 11 11 11 10 10 10 10
 11 11 11 10 10 10 10 10
 11 11 10 10 10 10 10 10
 11 10 10 10 10 10 10 10
 10 10 10 10 10 10 10 10
 10 10 10 10 10 10 10 10
 10 10 10 10 10 10 10 10
 10 10 10 10 10 10 10 10
 10 10 10 10 10 10 10 10
 10 10 10 10 10 10 10 29
 10 10 10 10 10 10 29 30
 10 10 10 10 10 29 30 31
 10 10 10 10 29 30 31 31
 10 10 10 29 30 31 31 31
 10 10 29 30 31 31 31 31
 10 29 30 31 31 31 31 30
 29 30 31 31 31 31 30 30
 30 31 31 31 31 30 30 29
 31 31 31 31 30 30 29 27
 31 31 31 30 30 29 27 26
 31 31 30 30 29 27 26 24
 31 30 30 29 27 26 24 23
 30 30 29 27 26 24 23 21
 30 29 27 26 24 23 21 20
 29 27 26 24 23 21 20 19
 27 26 24 23 21 20 19 17
 26 24 23 21 20 19 17 16
 24 23 21 20 19 17 16 15
 23 21 20 19 17 16 15 14
 21 20 19 17 16 15 14 13
 20 19 17 16 15 14 13 13
 19 17 16 15 14 13 13 14
 17 16 15 14 13 13 14 15
 16 15 14 13 13 14 15 16
 15 14 13 13 14 15 16 16
 14 13 13 14 15 16 16 15
 13 13 14 15 16 16 15 15
 13 14 15 16 16 15 15 14
 14 15 16 16 15 15 14 14
 15 16 16 15 15 14 14 13
 16 16 15 15 14 14 13 13
 16 15 15 14 14 13 13 12
 15 15 14 14 13 13 12 11
 15 14 14 13 13 12 11 11
 14 14 13 13 12 11 11 10
 14 13 13 12 11 11 10 10
 13 13 12 11 11 10 10 9
 13 12 11 11 10 10 9 9
 12 11 11 10 10 9 9 9
 11 11 10 10 9 9 9 9
 11 10 10 9 9 9 9 8
 10 10 9 9 9 9 8 8
 10 9 9 9 9 8 8 8
 9 9 9 9 8 8 8 8
 9 9 9 8 8 8 8 7
 9 9 8 8 8 8 7 7
 33 32 31 29 28 26 25 24
 32 31 29 28 26 25 24 22
 31 29 28 26 25 24 22 21
 29 28 26 25 24 22 21 20
 28 26 25 24 22 21 20 19
 26 25 24 22 21 20 19 18
 25 24 22 21 20 19 18 17
 24 22 21 20 19 18 17 16
 22 21 20 19 18 17 16 15
 21 20 19 18 17 16 15 14
 20 19 18 17 16 15 14 13
 19 18 17 16 15 14 13 13
 18 17 16 15 14 13 13 12
 17 16 15 14 13 13 12 12
 16 15 14 13 13 12 12 11
 15 14 13 13 12 12 11 11
 14 13 13 12 12 11 11 10
 13 13 12 12 11 11 10 10
 13 12 12 11 11 10 10 10
 12 12 11 11 10 10 10 10
 12 11 11 10 10 10 10 11
 11 11 10 10 10 10 11 11
 11 10 10 10 10 11 11 12
 10 10 10 10 11 11 12 12
 10 10 10 11 11 12 12 12
 10 10 11 11 12 12 12 12
 10 11 11 12 12 12 12 12
 11 11 12 12 12 12 12 12
 11 12 12 12 12 12 12 12
 12 12 12 12 12 12 12 13
 12 12 12 12 12 12 13 13
 12 12 12 12 12 13 13 13
 12 12 12 12 13 13 13 13
 12 12 12 13 13 13 13 13
 12 12 13 13 13 13 13 13
 12 13 13 13 13 13 13 13
 13 13 13 13 13 13 13 13
 13 13 13 13 13 13 13 13
 13 13 13 13 13 13 13 13
 13 13 13 13 13 13 13 13
 13 13 13 13 13 13 13 13
 13 13 13 13 13 13 13 13
 13 13 13 13 13 13 13 28
 13 13 13 13 13 13 28 29
 13 13 13 13 13 28 29 30
 13 13 13 13 28 29 30 30
 13 13 13 28 29 30 30 30
 13 13 28 29 30 30 30 30
 13 28 29 30 30 30 30 30
 28 29 30 30 30 30 30 30
 29 30 30 30 30 30 30 30
 30 30 30 30 30 30 30 29
 30 30 30 30 30 30 29 28
 30 30 30 30 30 29 28 27
 30 30 30 30 29 28 27 26
 30 30 30 29 28 27 26 25
 30 30 29 28 27 26 25 23
 30 29 28 27 26 25 23 22
 29 28 27 26 25 23 22 22
 28 27 26 25 23 22 22 21
 27 26 25 23 22 22 21 20
 26 25 23 22 22 21 20 20
 25 23 22 22 21 20 20 19
 23 22 22 21 20 20 19 19
 22 22 21 20 20 19 19 18
 22 21 20 20 19 19 18 18
 21 20 20 19 19 18 18 17
 20 20 19 19 18 18 17 16
 20 19 19 18 18 17 16 15
 19 19 18 18 17 16 15 15
 19 18 18 17 16 15 15 14
 18 18 17 16 15 15 14 14
 18 17 16 15 15 14 14 15
 17 16 15 15 14 14 15 16
 16 15 15 14 14 15 16 16
 15 15 14 14 15 16 16 16
 15 14 14 15 16 16 16 16
 14 14 15 16 16 16 16 16
 14 15 16 16 16 16 16 16
 15 16 16 16 16 16 16 16
 16 16 16 16 16 16 16 16
 16 16 16 16 16 16 16 16
 16 16 16 16 16 16 16 16
 16 16 16 16 16 16 16 16
 16 16 16 16 16 16 16 16
 16 16 16 16 16 16 16 16
 16 16 16 16 16 16 16 16
 16 16 16 16 16 16 16 16
 16 16 16 16 16 16 16 16
 16 16 16 16 16 16 16 16
 34 34 33 32 31 30 29 28
 34 33 32 31 30 29 28 28
 33 32 31 30 29 28 28 27
 32 31 30 29 28 28 27 26
 31 30 29 28 28 27 26 25
 30 29 28 28 27 26 25 25
 29 28 28 27 26 25 25 24
 28 28 27 26 25 25 24 23
 28 27 26 25 25 24 23 22
 27 26 25 25 24 23 22 22
 26 25 25 24 23 22 22 21
 25 25 24 23 22 22 21 20
 25 24 23 22 22 21 20 20
 24 23 22 22 21 20 20 19
 23 22 22 21 20 20 19 18
 22 22 21 20 20 19 18 17
 22 21 20 20 19 18 17 17
 21 20 20 19 18 17 17 17
 20 20 19 18 17 17 17 18
 20 19 18 17 17 17 18 18
 19 18 17 17 17 18 18 17
 18 17 17 17 18 18 17 17
 17 17 17 18 18 17 17 17
 17 17 18 18 17 17 17 17
 17 18 18 17 17 17 17 17
 18 18 17 17 17 17 17 16
 18 17 17 17 17 17 16 16
 17 17 17 17 17 16 16 16
 17 17 17 17 16 16 16 16
 17 17 17 16 16 16 16 16
 17 17 16 16 16 16 16 16
 17 16 16 16 16 16 16 16
 16 16 16 16 16 16 16 16
 16 16 16 16 16 16 16 16
 16 16 16 16 16 16 16 15
 16 16 16 16 16 16 15 15
 16 16 16 16 16 15 15 15
 16 16 16 16 15 15 15 15
 16 16 16 15 15 15 15 15
 16 16 15 15 15 15 15 15
 16 15 15 15 15 15 15 15
 15 15 15 15 15 15 15 15
 15 15 15 15 15 15 15 33
 15 15 15 15 15 15 33 33
 15 15 15 15 15 33 33 33
 15 15 15 15 33 33 33 33
 15 15 15 33 33 33 33 32
 15 15 33 33 33 33 32 31
 15 33 33 33 33 32 31 30
 33 33 33 33 32 31 30 29
 33 33 33 32 31 30 29 28
 33 33 32 31 30 29 28 27
 33 32 31 30 29 28 27 25
 32 31 30 29 28 27 25 25
 31 30 29 28 27 25 25 24
 30 29 28 27 25 25 24 23
 29 28 27 25 25 24 23 22
 28 27 25 25 24 23 22 21
 27 25 25 24 23 22 21 20
 25 25 24 23 22 21 20 19
 25 24 23 22 21 20 19 19
 24 23 22 21 20 19 19 18
 23 22 21 20 19 19 18 17
 22 21 20 19 19 18 17 17
 21 20 19 19 18 17 17 17
 20 19 19 18 17 17 17 18
 19 19 18 17 17 17 18 18
 19 18 17 17 17 18 18 18
 18 17 17 17 18 18 18 18
 17 17 17 18 18 18 18 18
 17 17 18 18 18 18 18 18
 17 18 18 18 18 18 18 18
 18 18 18 18 18 18 18 17
 18 18 18 18 18 18 17 17
 18 18 18 18 18 17 17 17
 18 18 18 18 17 17 17 17
 18 18 18 17 17 17 17 17
 18 18 17 17 17 17 17 17
 18 17 17 17 17 17 17 17
 17 17 17 17 17 17 17 17
 17 17 17 17 17 17 17 17
 17 17 17 17 17 17 17 17
 17 17 17 17 17 17 17 17
 17 17 17 17 17 17 17 17
 17 17 17 17 17 17 17 17
 17 17 17 17 17 17 17 17
 17 17 17 17 17 17 17 17
 17 17 17 17 17 17 17 17
 17 17 17 17 17 17 17 17
 33 34 34 33 32 31 30 29
 34 34 33 32 31 30 29 27
 34 33 32 31 30 29 27 26
 33 32 31 30 29 27 26 25
 32 31 30 29 27 26 25 24
 31 30 29 27 26 25 24 24
 30 29 27 26 25 24 24 23
 29 27 26 25 24 24 23 22
 27 26 25 24 24 23 22 21
 26 25 24 24 23 22 21 20
 25 24 24 23 22 21 20 19
 24 24 23 22 21 20 19 19
 24 23 22 21 20 19 19 18
 23 22 21 20 19 19 18 17
 22 21 20 19 19 18 17 16
 21 20 19 19 18 17 16 16
 20 19 19 18 17 16 16 16
 19 19 18 17 16 16 16 17
 19 18 17 16 16 16 17 17
 18 17 16 16 16 17 17 17
 17 16 16 16 17 17 17 17
 16 16 16 17 17 17 17 17
 16 16 17 17 17 17 17 17
 16 17 17 17 17 17 17 17
 17 17 17 17 17 17 17 17
 17 17 17 17 17 17 17 17
 17 17 17 17 17 17 17 16
 17 17 17 17 17 17 16 16
 17 17 17 17 17 16 16 16
 17 17 17 17 16 16 16 16
 17 17 17 16 16 16 16 16
 17 17 16 16 16 16 16 16
 17 16 16 16 16 16 16 16
 16 16 16 16 16 16 16 16
 16 16 16 16 16 16 16 16
 16 16 16 16 16 16 16 16
 16 16 16 16 16 16 16 16
 16 16 16 16 16 16 16 16
 16 16 16 16 16 16 16 15
 16 16 16 16 16 16 15 15
 16 16 16 16 16 15 15 31
 16 16 16 16 15 15 31 31
 16 16 16 15 15 31 31 31
 16 16 15 15 31 31 31 31
 16 15 15 31 31 31 31 31
 15 15 31 31 31 31 31 30
 15 31 31 31 31 31 30 30
 31 31 31 31 31 30 30 29
 31 31 31 31 30 30 29 28
 31 31 31 30 30 29 28 26
 31 31 30 30 29 28 26 25
 31 30 30 29 28 26 25 24
 30 30 29 28 26 25 24 23
 30 29 28 26 25 24 23 22
 29 28 26 25 24 23 22 20
 28 26 25 24 23 22 20 19
 26 25 24 23 22 20 19 19
 25 24 23 22 20 19 19 18
 24 23 22 20 19 19 18 17
 23 22 20 19 19 18 17 16
 22 20 19 19 18 17 16 15
 20 19 19 18 17 16 15 15
 19 19 18 17 16 15 15 15
 19 18 17 16 15 15 15 15
 18 17 16 15 15 15 15 16
 17 16 15 15 15 15 16 16
 16 15 15 15 15 16 16 16
 15 15 15 15 16 16 16 15
 15 15 15 16 16 16 15 15
 15 15 16 16 16 15 15 15
 15 16 16 16 15 15 15 15
 16 16 16 15 15 15 15 14
 16 16 15 15 15 15 14 14
 16 15 15 15 15 14 14 14
 15 15 15 15 14 14 14 14
 15 15 15 14 14 14 14 14
 15 15 14 14 14 14 14 14
 15 14 14 14 14 14 14 14
 14 14 14 14 14 14 14 14
 14 14 14 14 14 14 14 14
 14 14 14 14 14 14 14 14
 14 14 14 14 14 14 14 14
 14 14 14 14 14 14 14 14
 14 14 14 14 14 14 14 14
 14 14 14 14 14 14 14 14
 30 29 28 26 25 24 23 22
 29 28 26 25 24 23 22 21
 28 26 25 24 23 22 21 20
 26 25 24 23 22 21 20 19
 25 24 23 22 21 20 19 18
 24 23 22 21 20 19 18 17
 23 22 21 20 19 18 17 16
 22 21 20 19 18 17 16 15
 21 20 19 18 17 16 15 15
 20 19 18 17 16 15 15 14
 19 18 17 16 15 15 14 13
 18 17 16 15 15 14 13 12
 17 16 15 15 14 13 12 12
 16 15 15 14 13 12 12 11
 15 15 14 13 12 12 11 11
 15 14 13 12 12 11 11 11
 14 13 12 12 11 11 11 11
 13 12 12 11 11 11 11 12
 12 12 11 11 11 11 12 12
 12 11 11 11 11 12 12 12
 11 11 11 11 12 12 12 12
 11 11 11 12 12 12 12 11
 11 11 12 12 12 12 11 11
 11 12 12 12 12 11 11 11
 12 12 12 12 11 11 11 10
 12 12 12 11 11 11 10 10
 12 12 11 11 11 10 10 9
 12 11 11 11 10 10 9 9
 11 11 11 10 10 9 9 9
 11 11 10 10 9 9 9 8
 11 10 10 9 9 9 8 8
 10 10 9 9 9 8 8 8
 10 9 9 9 8 8 8 8
 9 9 9 8 8 8 8 7
 9 9 8 8 8 8 7 7
 9 8 8 8 8 7 7 7
 8 8 8 8 7 7 7 7
 8 8 8 7 7 7 7 6
 8 8 7 7 7 7 6 6
 8 7 7 7 7 6 6 32
 7 7 7 7 6 6 32 32
 7 7 7 6 6 32 32 31
 7 7 6 6 32 32 31 31
 7 6 6 32 32 31 31 30
 6 6 32 32 31 31 30 29
 6 32 32 31 31 30 29 28
 32 32 31 31 30 29 28 27
 32 31 31 30 29 28 27 26
 31 31 30 29 28 27 26 25
 31 30 29 28 27 26 25 24
 30 29 28 27 26 25 24 23
 29 28 27 26 25 24 23 22
 28 27 26 25 24 23 22 21
 27 26 25 24 23 22 21 20
 26 25 24 23 22 21 20 19
 25 24 23 22 21 20 19 18
 24 23 22 21 20 19 18 16
 23 22 21 20 19 18 16 15
 22 21 20 19 18 16 15 13
 21 20 19 18 16 15 13 12
 20 19 18 16 15 13 12 11
 19 18 16 15 13 12 11 9
 18 16 15 13 12 11 9 8
 16 15 13 12 11 9 8 7
 15 13 12 11 9 8 7 6
 13 12 11 9 8 7 6 6
 12 11 9 8 7 6 6 6
 11 9 8 7 6 6 6 6
 9 8 7 6 6 6 6 6
 8 7 6 6 6 6 6 5
 7 6 6 6 6 6 5 5
 6 6 6 6 6 5 5 4
 6 6 6 6 5 5 4 4
 6 6 6 5 5 4 4 3
 6 6 5 5 4 4 3 3
 6 5 5 4 4 3 3 2
 5 5 4 4 3 3 2 2
 5 4 4 3 3 2 2 2
 4 4 3 3 2 2 2 1
 4 3 3 2 2 2 1 1
 3 3 2 2 2 1 1 0
 3 2 2 2 1 1 0 -0
 2 2 2 1 1 0 -0 -1
 2 2 1 1 0 -0 -1 -1
