# Supplementary material for: A SE-DenseNet-LSTM model for locomotion mode recognition in lower limb exoskeleton
Source: PeerJ Comput Sci. 2024 Feb 29;10:e1881. doi: 10.7717/peerj-cs.1881 (PMC10909223; doi:10.7717/peerj-cs.1881)
Supplement: Supplemental Information 1 — Each data represents a sampling point with a sampling frequency of 100Hz, and a motion period is divided into a support state and a pendulum state. Several points from these two gait phases are taken to process and form the dataset used in the experiment. [file peerj-cs-10-1881-s001.zip › dataset/mergeData/train/上下坡/STKneeAngle.txt]

 -62 -62 -62 -61 -61 -61 -60 -59
 -62 -62 -61 -61 -61 -60 -59 -59
 -62 -61 -61 -61 -60 -59 -59 -58
 -61 -61 -61 -60 -59 -59 -58 -57
 -61 -61 -60 -59 -59 -58 -57 -56
 -61 -60 -59 -59 -58 -57 -56 -55
 -60 -59 -59 -58 -57 -56 -55 -53
 -59 -59 -58 -57 -56 -55 -53 -52
 -59 -58 -57 -56 -55 -53 -52 -51
 -58 -57 -56 -55 -53 -52 -51 -50
 -57 -56 -55 -53 -52 -51 -50 -48
 -56 -55 -53 -52 -51 -50 -48 -47
 -55 -53 -52 -51 -50 -48 -47 -46
 -53 -52 -51 -50 -48 -47 -46 -44
 -52 -51 -50 -48 -47 -46 -44 -43
 -51 -50 -48 -47 -46 -44 -43 -42
 -50 -48 -47 -46 -44 -43 -42 -41
 -48 -47 -46 -44 -43 -42 -41 -40
 -47 -46 -44 -43 -42 -41 -40 -40
 -46 -44 -43 -42 -41 -40 -40 -39
 -44 -43 -42 -41 -40 -40 -39 -39
 -43 -42 -41 -40 -40 -39 -39 -38
 -42 -41 -40 -40 -39 -39 -38 -37
 -41 -40 -40 -39 -39 -38 -37 -36
 -40 -40 -39 -39 -38 -37 -36 -35
 -40 -39 -39 -38 -37 -36 -35 -35
 -39 -39 -38 -37 -36 -35 -35 -34
 -39 -38 -37 -36 -35 -35 -34 -33
 -38 -37 -36 -35 -35 -34 -33 -32
 -37 -36 -35 -35 -34 -33 -32 -32
 -36 -35 -35 -34 -33 -32 -32 -31
 -35 -35 -34 -33 -32 -32 -31 -31
 -35 -34 -33 -32 -32 -31 -31 -30
 -34 -33 -32 -32 -31 -31 -30 -30
 -33 -32 -32 -31 -31 -30 -30 -30
 -32 -32 -31 -31 -30 -30 -30 -29
 -32 -31 -31 -30 -30 -30 -29 -29
 -31 -31 -30 -30 -30 -29 -29 -29
 -31 -30 -30 -30 -29 -29 -29 -29
 -30 -30 -30 -29 -29 -29 -29 -29
 -30 -30 -29 -29 -29 -29 -29 -29
 -30 -29 -29 -29 -29 -29 -29 -66
 -29 -29 -29 -29 -29 -29 -66 -65
 -29 -29 -29 -29 -29 -66 -65 -65
 -29 -29 -29 -29 -66 -65 -65 -65
 -29 -29 -29 -66 -65 -65 -65 -65
 -29 -29 -66 -65 -65 -65 -65 -64
 -29 -66 -65 -65 -65 -65 -64 -63
 -66 -65 -65 -65 -65 -64 -63 -62
 -65 -65 -65 -65 -64 -63 -62 -62
 -65 -65 -65 -64 -63 -62 -62 -60
 -65 -65 -64 -63 -62 -62 -60 -59
 -65 -64 -63 -62 -62 -60 -59 -59
 -64 -63 -62 -62 -60 -59 -59 -57
 -63 -62 -62 -60 -59 -59 -57 -56
 -62 -62 -60 -59 -59 -57 -56 -55
 -62 -60 -59 -59 -57 -56 -55 -54
 -60 -59 -59 -57 -56 -55 -54 -53
 -59 -59 -57 -56 -55 -54 -53 -52
 -59 -57 -56 -55 -54 -53 -52 -51
 -57 -56 -55 -54 -53 -52 -51 -50
 -56 -55 -54 -53 -52 -51 -50 -49
 -55 -54 -53 -52 -51 -50 -49 -47
 -54 -53 -52 -51 -50 -49 -47 -46
 -53 -52 -51 -50 -49 -47 -46 -45
 -52 -51 -50 -49 -47 -46 -45 -43
 -51 -50 -49 -47 -46 -45 -43 -42
 -50 -49 -47 -46 -45 -43 -42 -41
 -49 -47 -46 -45 -43 -42 -41 -39
 -47 -46 -45 -43 -42 -41 -39 -38
 -46 -45 -43 -42 -41 -39 -38 -37
 -45 -43 -42 -41 -39 -38 -37 -36
 -43 -42 -41 -39 -38 -37 -36 -35
 -42 -41 -39 -38 -37 -36 -35 -35
 -41 -39 -38 -37 -36 -35 -35 -35
 -39 -38 -37 -36 -35 -35 -35 -35
 -38 -37 -36 -35 -35 -35 -35 -35
 -37 -36 -35 -35 -35 -35 -35 -34
 -36 -35 -35 -35 -35 -35 -34 -34
 -35 -35 -35 -35 -35 -34 -34 -34
 -35 -35 -35 -35 -34 -34 -34 -33
 -35 -35 -35 -34 -34 -34 -33 -33
 -35 -35 -34 -34 -34 -33 -33 -33
 -35 -34 -34 -34 -33 -33 -33 -33
 -34 -34 -34 -33 -33 -33 -33 -33
 -34 -34 -33 -33 -33 -33 -33 -33
 -34 -33 -33 -33 -33 -33 -33 -33
 -33 -33 -33 -33 -33 -33 -33 -33
 -33 -33 -33 -33 -33 -33 -33 -34
 -33 -33 -33 -33 -33 -33 -34 -34
 -33 -33 -33 -33 -33 -34 -34 -34
 -33 -33 -33 -33 -34 -34 -34 -34
 -33 -33 -33 -34 -34 -34 -34 -35
 -33 -33 -34 -34 -34 -34 -35 -35
 -60 -60 -59 -58 -57 -57 -56 -55
 -60 -59 -58 -57 -57 -56 -55 -54
 -59 -58 -57 -57 -56 -55 -54 -53
 -58 -57 -57 -56 -55 -54 -53 -52
 -57 -57 -56 -55 -54 -53 -52 -51
 -57 -56 -55 -54 -53 -52 -51 -50
 -56 -55 -54 -53 -52 -51 -50 -48
 -55 -54 -53 -52 -51 -50 -48 -47
 -54 -53 -52 -51 -50 -48 -47 -46
 -53 -52 -51 -50 -48 -47 -46 -44
 -52 -51 -50 -48 -47 -46 -44 -43
 -51 -50 -48 -47 -46 -44 -43 -42
 -50 -48 -47 -46 -44 -43 -42 -40
 -48 -47 -46 -44 -43 -42 -40 -39
 -47 -46 -44 -43 -42 -40 -39 -38
 -46 -44 -43 -42 -40 -39 -38 -36
 -44 -43 -42 -40 -39 -38 -36 -35
 -43 -42 -40 -39 -38 -36 -35 -34
 -42 -40 -39 -38 -36 -35 -34 -33
 -40 -39 -38 -36 -35 -34 -33 -32
 -39 -38 -36 -35 -34 -33 -32 -31
 -38 -36 -35 -34 -33 -32 -31 -30
 -36 -35 -34 -33 -32 -31 -30 -30
 -35 -34 -33 -32 -31 -30 -30 -30
 -34 -33 -32 -31 -30 -30 -30 -29
 -33 -32 -31 -30 -30 -30 -29 -28
 -32 -31 -30 -30 -30 -29 -28 -28
 -31 -30 -30 -30 -29 -28 -28 -27
 -30 -30 -30 -29 -28 -28 -27 -27
 -30 -30 -29 -28 -28 -27 -27 -27
 -30 -29 -28 -28 -27 -27 -27 -27
 -29 -28 -28 -27 -27 -27 -27 -26
 -28 -28 -27 -27 -27 -27 -26 -26
 -28 -27 -27 -27 -27 -26 -26 -26
 -27 -27 -27 -27 -26 -26 -26 -26
 -27 -27 -27 -26 -26 -26 -26 -27
 -27 -27 -26 -26 -26 -26 -27 -27
 -27 -26 -26 -26 -26 -27 -27 -27
 -26 -26 -26 -26 -27 -27 -27 -27
 -26 -26 -26 -27 -27 -27 -27 -27
 -26 -26 -27 -27 -27 -27 -27 -27
 -26 -27 -27 -27 -27 -27 -27 -27
 -27 -27 -27 -27 -27 -27 -27 -65
 -27 -27 -27 -27 -27 -27 -65 -63
 -27 -27 -27 -27 -27 -65 -63 -62
 -27 -27 -27 -27 -65 -63 -62 -61
 -27 -27 -27 -65 -63 -62 -61 -60
 -27 -27 -65 -63 -62 -61 -60 -59
 -27 -65 -63 -62 -61 -60 -59 -58
 -65 -63 -62 -61 -60 -59 -58 -56
 -63 -62 -61 -60 -59 -58 -56 -55
 -62 -61 -60 -59 -58 -56 -55 -54
 -61 -60 -59 -58 -56 -55 -54 -52
 -60 -59 -58 -56 -55 -54 -52 -51
 -59 -58 -56 -55 -54 -52 -51 -50
 -58 -56 -55 -54 -52 -51 -50 -49
 -56 -55 -54 -52 -51 -50 -49 -47
 -55 -54 -52 -51 -50 -49 -47 -46
 -54 -52 -51 -50 -49 -47 -46 -44
 -52 -51 -50 -49 -47 -46 -44 -43
 -51 -50 -49 -47 -46 -44 -43 -41
 -50 -49 -47 -46 -44 -43 -41 -40
 -49 -47 -46 -44 -43 -41 -40 -38
 -47 -46 -44 -43 -41 -40 -38 -37
 -46 -44 -43 -41 -40 -38 -37 -35
 -44 -43 -41 -40 -38 -37 -35 -34
 -43 -41 -40 -38 -37 -35 -34 -33
 -41 -40 -38 -37 -35 -34 -33 -31
 -40 -38 -37 -35 -34 -33 -31 -30
 -38 -37 -35 -34 -33 -31 -30 -29
 -37 -35 -34 -33 -31 -30 -29 -27
 -35 -34 -33 -31 -30 -29 -27 -26
 -34 -33 -31 -30 -29 -27 -26 -26
 -33 -31 -30 -29 -27 -26 -26 -25
 -31 -30 -29 -27 -26 -26 -25 -25
 -30 -29 -27 -26 -26 -25 -25 -24
 -29 -27 -26 -26 -25 -25 -24 -24
 -27 -26 -26 -25 -25 -24 -24 -23
 -26 -26 -25 -25 -24 -24 -23 -22
 -26 -25 -25 -24 -24 -23 -22 -22
 -25 -25 -24 -24 -23 -22 -22 -22
 -25 -24 -24 -23 -22 -22 -22 -22
 -24 -24 -23 -22 -22 -22 -22 -22
 -24 -23 -22 -22 -22 -22 -22 -22
 -23 -22 -22 -22 -22 -22 -22 -22
 -22 -22 -22 -22 -22 -22 -22 -22
 -22 -22 -22 -22 -22 -22 -22 -22
 -22 -22 -22 -22 -22 -22 -22 -22
 -63 -62 -61 -60 -59 -57 -56 -55
 -62 -61 -60 -59 -57 -56 -55 -54
 -61 -60 -59 -57 -56 -55 -54 -52
 -60 -59 -57 -56 -55 -54 -52 -51
 -59 -57 -56 -55 -54 -52 -51 -50
 -57 -56 -55 -54 -52 -51 -50 -49
 -56 -55 -54 -52 -51 -50 -49 -48
 -55 -54 -52 -51 -50 -49 -48 -46
 -54 -52 -51 -50 -49 -48 -46 -45
 -52 -51 -50 -49 -48 -46 -45 -44
 -51 -50 -49 -48 -46 -45 -44 -42
 -50 -49 -48 -46 -45 -44 -42 -41
 -49 -48 -46 -45 -44 -42 -41 -40
 -48 -46 -45 -44 -42 -41 -40 -39
 -46 -45 -44 -42 -41 -40 -39 -38
 -45 -44 -42 -41 -40 -39 -38 -37
 -44 -42 -41 -40 -39 -38 -37 -35
 -42 -41 -40 -39 -38 -37 -35 -34
 -41 -40 -39 -38 -37 -35 -34 -33
 -40 -39 -38 -37 -35 -34 -33 -32
 -39 -38 -37 -35 -34 -33 -32 -31
 -38 -37 -35 -34 -33 -32 -31 -30
 -37 -35 -34 -33 -32 -31 -30 -30
 -35 -34 -33 -32 -31 -30 -30 -29
 -34 -33 -32 -31 -30 -30 -29 -29
 -33 -32 -31 -30 -30 -29 -29 -29
 -32 -31 -30 -30 -29 -29 -29 -29
 -31 -30 -30 -29 -29 -29 -29 -29
 -30 -30 -29 -29 -29 -29 -29 -29
 -30 -29 -29 -29 -29 -29 -29 -28
 -29 -29 -29 -29 -29 -29 -28 -28
 -29 -29 -29 -29 -29 -28 -28 -28
 -29 -29 -29 -29 -28 -28 -28 -28
 -29 -29 -29 -28 -28 -28 -28 -28
 -29 -29 -28 -28 -28 -28 -28 -28
 -29 -28 -28 -28 -28 -28 -28 -28
 -28 -28 -28 -28 -28 -28 -28 -28
 -28 -28 -28 -28 -28 -28 -28 -28
 -28 -28 -28 -28 -28 -28 -28 -28
 -28 -28 -28 -28 -28 -28 -28 -56
 -28 -28 -28 -28 -28 -28 -56 -55
 -28 -28 -28 -28 -28 -56 -55 -54
 -28 -28 -28 -28 -56 -55 -54 -53
 -28 -28 -28 -56 -55 -54 -53 -52
 -28 -28 -56 -55 -54 -53 -52 -50
 -28 -56 -55 -54 -53 -52 -50 -49
 -56 -55 -54 -53 -52 -50 -49 -48
 -55 -54 -53 -52 -50 -49 -48 -47
 -54 -53 -52 -50 -49 -48 -47 -46
 -53 -52 -50 -49 -48 -47 -46 -44
 -52 -50 -49 -48 -47 -46 -44 -43
 -50 -49 -48 -47 -46 -44 -43 -42
 -49 -48 -47 -46 -44 -43 -42 -40
 -48 -47 -46 -44 -43 -42 -40 -39
 -47 -46 -44 -43 -42 -40 -39 -38
 -46 -44 -43 -42 -40 -39 -38 -37
 -44 -43 -42 -40 -39 -38 -37 -36
 -43 -42 -40 -39 -38 -37 -36 -34
 -42 -40 -39 -38 -37 -36 -34 -33
 -40 -39 -38 -37 -36 -34 -33 -32
 -39 -38 -37 -36 -34 -33 -32 -31
 -38 -37 -36 -34 -33 -32 -31 -29
 -37 -36 -34 -33 -32 -31 -29 -28
 -36 -34 -33 -32 -31 -29 -28 -28
 -34 -33 -32 -31 -29 -28 -28 -27
 -33 -32 -31 -29 -28 -28 -27 -28
 -32 -31 -29 -28 -28 -27 -28 -28
 -31 -29 -28 -28 -27 -28 -28 -28
 -29 -28 -28 -27 -28 -28 -28 -28
 -28 -28 -27 -28 -28 -28 -28 -28
 -28 -27 -28 -28 -28 -28 -28 -27
 -27 -28 -28 -28 -28 -28 -27 -27
 -28 -28 -28 -28 -28 -27 -27 -27
 -28 -28 -28 -28 -27 -27 -27 -27
 -28 -28 -28 -27 -27 -27 -27 -27
 -28 -28 -27 -27 -27 -27 -27 -27
 -28 -27 -27 -27 -27 -27 -27 -27
 -27 -27 -27 -27 -27 -27 -27 -27
 -27 -27 -27 -27 -27 -27 -27 -27
 -27 -27 -27 -27 -27 -27 -27 -27
 -27 -27 -27 -27 -27 -27 -27 -27
 -27 -27 -27 -27 -27 -27 -27 -27
 -27 -27 -27 -27 -27 -27 -27 -28
 -65 -64 -63 -62 -61 -60 -58 -57
 -64 -63 -62 -61 -60 -58 -57 -56
 -63 -62 -61 -60 -58 -57 -56 -55
 -62 -61 -60 -58 -57 -56 -55 -53
 -61 -60 -58 -57 -56 -55 -53 -52
 -60 -58 -57 -56 -55 -53 -52 -51
 -58 -57 -56 -55 -53 -52 -51 -49
 -57 -56 -55 -53 -52 -51 -49 -48
 -56 -55 -53 -52 -51 -49 -48 -47
 -55 -53 -52 -51 -49 -48 -47 -45
 -53 -52 -51 -49 -48 -47 -45 -43
 -52 -51 -49 -48 -47 -45 -43 -42
 -51 -49 -48 -47 -45 -43 -42 -41
 -49 -48 -47 -45 -43 -42 -41 -39
 -48 -47 -45 -43 -42 -41 -39 -38
 -47 -45 -43 -42 -41 -39 -38 -37
 -45 -43 -42 -41 -39 -38 -37 -36
 -43 -42 -41 -39 -38 -37 -36 -35
 -42 -41 -39 -38 -37 -36 -35 -33
 -41 -39 -38 -37 -36 -35 -33 -32
 -39 -38 -37 -36 -35 -33 -32 -31
 -38 -37 -36 -35 -33 -32 -31 -31
 -37 -36 -35 -33 -32 -31 -31 -30
 -36 -35 -33 -32 -31 -31 -30 -30
 -35 -33 -32 -31 -31 -30 -30 -29
 -33 -32 -31 -31 -30 -30 -29 -29
 -32 -31 -31 -30 -30 -29 -29 -28
 -31 -31 -30 -30 -29 -29 -28 -27
 -31 -30 -30 -29 -29 -28 -27 -27
 -30 -30 -29 -29 -28 -27 -27 -26
 -30 -29 -29 -28 -27 -27 -26 -26
 -29 -29 -28 -27 -27 -26 -26 -25
 -29 -28 -27 -27 -26 -26 -25 -25
 -28 -27 -27 -26 -26 -25 -25 -25
 -27 -27 -26 -26 -25 -25 -25 -24
 -27 -26 -26 -25 -25 -25 -24 -24
 -26 -26 -25 -25 -25 -24 -24 -24
 -26 -25 -25 -25 -24 -24 -24 -24
 -25 -25 -25 -24 -24 -24 -24 -24
 -25 -25 -24 -24 -24 -24 -24 -24
 -25 -24 -24 -24 -24 -24 -24 -24
 -24 -24 -24 -24 -24 -24 -24 -24
 -24 -24 -24 -24 -24 -24 -24 -59
 -24 -24 -24 -24 -24 -24 -59 -58
 -24 -24 -24 -24 -24 -59 -58 -57
 -24 -24 -24 -24 -59 -58 -57 -56
 -24 -24 -24 -59 -58 -57 -56 -55
 -24 -24 -59 -58 -57 -56 -55 -54
 -24 -59 -58 -57 -56 -55 -54 -53
 -59 -58 -57 -56 -55 -54 -53 -51
 -58 -57 -56 -55 -54 -53 -51 -50
 -57 -56 -55 -54 -53 -51 -50 -49
 -56 -55 -54 -53 -51 -50 -49 -48
 -55 -54 -53 -51 -50 -49 -48 -47
 -54 -53 -51 -50 -49 -48 -47 -45
 -53 -51 -50 -49 -48 -47 -45 -44
 -51 -50 -49 -48 -47 -45 -44 -43
 -50 -49 -48 -47 -45 -44 -43 -42
 -49 -48 -47 -45 -44 -43 -42 -40
 -48 -47 -45 -44 -43 -42 -40 -39
 -47 -45 -44 -43 -42 -40 -39 -38
 -45 -44 -43 -42 -40 -39 -38 -37
 -44 -43 -42 -40 -39 -38 -37 -35
 -43 -42 -40 -39 -38 -37 -35 -33
 -42 -40 -39 -38 -37 -35 -33 -32
 -40 -39 -38 -37 -35 -33 -32 -31
 -39 -38 -37 -35 -33 -32 -31 -30
 -38 -37 -35 -33 -32 -31 -30 -28
 -37 -35 -33 -32 -31 -30 -28 -27
 -35 -33 -32 -31 -30 -28 -27 -26
 -33 -32 -31 -30 -28 -27 -26 -25
 -32 -31 -30 -28 -27 -26 -25 -24
 -31 -30 -28 -27 -26 -25 -24 -23
 -30 -28 -27 -26 -25 -24 -23 -23
 -28 -27 -26 -25 -24 -23 -23 -23
 -27 -26 -25 -24 -23 -23 -23 -24
 -26 -25 -24 -23 -23 -23 -24 -24
 -25 -24 -23 -23 -23 -24 -24 -24
 -24 -23 -23 -23 -24 -24 -24 -24
 -23 -23 -23 -24 -24 -24 -24 -24
 -23 -23 -24 -24 -24 -24 -24 -25
 -23 -24 -24 -24 -24 -24 -25 -25
 -24 -24 -24 -24 -24 -25 -25 -25
 -24 -24 -24 -24 -25 -25 -25 -26
 -24 -24 -24 -25 -25 -25 -26 -26
 -24 -24 -25 -25 -25 -26 -26 -27
 -68 -67 -67 -66 -65 -63 -62 -61
 -67 -67 -66 -65 -63 -62 -61 -59
 -67 -66 -65 -63 -62 -61 -59 -57
 -66 -65 -63 -62 -61 -59 -57 -56
 -65 -63 -62 -61 -59 -57 -56 -54
 -63 -62 -61 -59 -57 -56 -54 -52
 -62 -61 -59 -57 -56 -54 -52 -50
 -61 -59 -57 -56 -54 -52 -50 -49
 -59 -57 -56 -54 -52 -50 -49 -47
 -57 -56 -54 -52 -50 -49 -47 -45
 -56 -54 -52 -50 -49 -47 -45 -44
 -54 -52 -50 -49 -47 -45 -44 -42
 -52 -50 -49 -47 -45 -44 -42 -41
 -50 -49 -47 -45 -44 -42 -41 -39
 -49 -47 -45 -44 -42 -41 -39 -37
 -47 -45 -44 -42 -41 -39 -37 -35
 -45 -44 -42 -41 -39 -37 -35 -34
 -44 -42 -41 -39 -37 -35 -34 -32
 -42 -41 -39 -37 -35 -34 -32 -31
 -41 -39 -37 -35 -34 -32 -31 -29
 -39 -37 -35 -34 -32 -31 -29 -28
 -37 -35 -34 -32 -31 -29 -28 -27
 -35 -34 -32 -31 -29 -28 -27 -27
 -34 -32 -31 -29 -28 -27 -27 -27
 -32 -31 -29 -28 -27 -27 -27 -26
 -31 -29 -28 -27 -27 -27 -26 -26
 -29 -28 -27 -27 -27 -26 -26 -25
 -28 -27 -27 -27 -26 -26 -25 -24
 -27 -27 -27 -26 -26 -25 -24 -24
 -27 -27 -26 -26 -25 -24 -24 -24
 -27 -26 -26 -25 -24 -24 -24 -23
 -26 -26 -25 -24 -24 -24 -23 -23
 -26 -25 -24 -24 -24 -23 -23 -22
 -25 -24 -24 -24 -23 -23 -22 -23
 -24 -24 -24 -23 -23 -22 -23 -23
 -24 -24 -23 -23 -22 -23 -23 -24
 -24 -23 -23 -22 -23 -23 -24 -24
 -23 -23 -22 -23 -23 -24 -24 -24
 -23 -22 -23 -23 -24 -24 -24 -25
 -22 -23 -23 -24 -24 -24 -25 -61
 -23 -23 -24 -24 -24 -25 -61 -60
 -23 -24 -24 -24 -25 -61 -60 -59
 -24 -24 -24 -25 -61 -60 -59 -58
 -24 -24 -25 -61 -60 -59 -58 -56
 -24 -25 -61 -60 -59 -58 -56 -55
 -25 -61 -60 -59 -58 -56 -55 -54
 -61 -60 -59 -58 -56 -55 -54 -52
 -60 -59 -58 -56 -55 -54 -52 -51
 -59 -58 -56 -55 -54 -52 -51 -50
 -58 -56 -55 -54 -52 -51 -50 -48
 -56 -55 -54 -52 -51 -50 -48 -47
 -55 -54 -52 -51 -50 -48 -47 -46
 -54 -52 -51 -50 -48 -47 -46 -45
 -52 -51 -50 -48 -47 -46 -45 -43
 -51 -50 -48 -47 -46 -45 -43 -42
 -50 -48 -47 -46 -45 -43 -42 -41
 -48 -47 -46 -45 -43 -42 -41 -39
 -47 -46 -45 -43 -42 -41 -39 -38
 -46 -45 -43 -42 -41 -39 -38 -36
 -45 -43 -42 -41 -39 -38 -36 -35
 -43 -42 -41 -39 -38 -36 -35 -34
 -42 -41 -39 -38 -36 -35 -34 -33
 -41 -39 -38 -36 -35 -34 -33 -32
 -39 -38 -36 -35 -34 -33 -32 -31
 -38 -36 -35 -34 -33 -32 -31 -30
 -36 -35 -34 -33 -32 -31 -30 -29
 -35 -34 -33 -32 -31 -30 -29 -28
 -34 -33 -32 -31 -30 -29 -28 -27
 -33 -32 -31 -30 -29 -28 -27 -26
 -32 -31 -30 -29 -28 -27 -26 -26
 -31 -30 -29 -28 -27 -26 -26 -27
 -30 -29 -28 -27 -26 -26 -27 -28
 -29 -28 -27 -26 -26 -27 -28 -28
 -28 -27 -26 -26 -27 -28 -28 -28
 -27 -26 -26 -27 -28 -28 -28 -28
 -26 -26 -27 -28 -28 -28 -28 -28
 -26 -27 -28 -28 -28 -28 -28 -29
 -27 -28 -28 -28 -28 -28 -29 -29
 -28 -28 -28 -28 -28 -29 -29 -29
 -28 -28 -28 -28 -29 -29 -29 -29
 -28 -28 -28 -29 -29 -29 -29 -29
 -28 -28 -29 -29 -29 -29 -29 -29
 -28 -29 -29 -29 -29 -29 -29 -30
 -29 -29 -29 -29 -29 -29 -30 -30
 -63 -62 -61 -60 -58 -57 -56 -55
 -62 -61 -60 -58 -57 -56 -55 -53
 -61 -60 -58 -57 -56 -55 -53 -52
 -60 -58 -57 -56 -55 -53 -52 -51
 -58 -57 -56 -55 -53 -52 -51 -49
 -57 -56 -55 -53 -52 -51 -49 -48
 -56 -55 -53 -52 -51 -49 -48 -46
 -55 -53 -52 -51 -49 -48 -46 -45
 -53 -52 -51 -49 -48 -46 -45 -43
 -52 -51 -49 -48 -46 -45 -43 -42
 -51 -49 -48 -46 -45 -43 -42 -40
 -49 -48 -46 -45 -43 -42 -40 -39
 -48 -46 -45 -43 -42 -40 -39 -37
 -46 -45 -43 -42 -40 -39 -37 -36
 -45 -43 -42 -40 -39 -37 -36 -34
 -43 -42 -40 -39 -37 -36 -34 -33
 -42 -40 -39 -37 -36 -34 -33 -32
 -40 -39 -37 -36 -34 -33 -32 -30
 -39 -37 -36 -34 -33 -32 -30 -29
 -37 -36 -34 -33 -32 -30 -29 -28
 -36 -34 -33 -32 -30 -29 -28 -27
 -34 -33 -32 -30 -29 -28 -27 -26
 -33 -32 -30 -29 -28 -27 -26 -26
 -32 -30 -29 -28 -27 -26 -26 -26
 -30 -29 -28 -27 -26 -26 -26 -25
 -29 -28 -27 -26 -26 -26 -25 -25
 -28 -27 -26 -26 -26 -25 -25 -24
 -27 -26 -26 -26 -25 -25 -24 -24
 -26 -26 -26 -25 -25 -24 -24 -24
 -26 -26 -25 -25 -24 -24 -24 -24
 -26 -25 -25 -24 -24 -24 -24 -23
 -25 -25 -24 -24 -24 -24 -23 -23
 -25 -24 -24 -24 -24 -23 -23 -23
 -24 -24 -24 -24 -23 -23 -23 -24
 -24 -24 -24 -23 -23 -23 -24 -24
 -24 -24 -23 -23 -23 -24 -24 -24
 -24 -23 -23 -23 -24 -24 -24 -25
 -23 -23 -23 -24 -24 -24 -25 -25
 -23 -23 -24 -24 -24 -25 -25 -59
 -23 -24 -24 -24 -25 -25 -59 -58
 -24 -24 -24 -25 -25 -59 -58 -57
 -24 -24 -25 -25 -59 -58 -57 -56
 -24 -25 -25 -59 -58 -57 -56 -55
 -25 -25 -59 -58 -57 -56 -55 -53
 -25 -59 -58 -57 -56 -55 -53 -52
 -59 -58 -57 -56 -55 -53 -52 -51
 -58 -57 -56 -55 -53 -52 -51 -50
 -57 -56 -55 -53 -52 -51 -50 -48
 -56 -55 -53 -52 -51 -50 -48 -47
 -55 -53 -52 -51 -50 -48 -47 -46
 -53 -52 -51 -50 -48 -47 -46 -45
 -52 -51 -50 -48 -47 -46 -45 -43
 -51 -50 -48 -47 -46 -45 -43 -42
 -50 -48 -47 -46 -45 -43 -42 -41
 -48 -47 -46 -45 -43 -42 -41 -40
 -47 -46 -45 -43 -42 -41 -40 -38
 -46 -45 -43 -42 -41 -40 -38 -37
 -45 -43 -42 -41 -40 -38 -37 -35
 -43 -42 -41 -40 -38 -37 -35 -34
 -42 -41 -40 -38 -37 -35 -34 -33
 -41 -40 -38 -37 -35 -34 -33 -32
 -40 -38 -37 -35 -34 -33 -32 -30
 -38 -37 -35 -34 -33 -32 -30 -29
 -37 -35 -34 -33 -32 -30 -29 -28
 -35 -34 -33 -32 -30 -29 -28 -27
 -34 -33 -32 -30 -29 -28 -27 -26
 -33 -32 -30 -29 -28 -27 -26 -26
 -32 -30 -29 -28 -27 -26 -26 -26
 -30 -29 -28 -27 -26 -26 -26 -26
 -29 -28 -27 -26 -26 -26 -26 -26
 -28 -27 -26 -26 -26 -26 -26 -26
 -27 -26 -26 -26 -26 -26 -26 -26
 -26 -26 -26 -26 -26 -26 -26 -26
 -26 -26 -26 -26 -26 -26 -26 -26
 -26 -26 -26 -26 -26 -26 -26 -26
 -26 -26 -26 -26 -26 -26 -26 -27
 -26 -26 -26 -26 -26 -26 -27 -27
 -26 -26 -26 -26 -26 -27 -27 -27
 -26 -26 -26 -26 -27 -27 -27 -27
 -26 -26 -26 -27 -27 -27 -27 -27
 -26 -26 -27 -27 -27 -27 -27 -27
 -26 -27 -27 -27 -27 -27 -27 -28
 -65 -64 -63 -62 -61 -60 -58 -57
 -64 -63 -62 -61 -60 -58 -57 -56
 -63 -62 -61 -60 -58 -57 -56 -54
 -62 -61 -60 -58 -57 -56 -54 -53
 -61 -60 -58 -57 -56 -54 -53 -51
 -60 -58 -57 -56 -54 -53 -51 -50
 -58 -57 -56 -54 -53 -51 -50 -48
 -57 -56 -54 -53 -51 -50 -48 -47
 -56 -54 -53 -51 -50 -48 -47 -45
 -54 -53 -51 -50 -48 -47 -45 -44
 -53 -51 -50 -48 -47 -45 -44 -42
 -51 -50 -48 -47 -45 -44 -42 -41
 -50 -48 -47 -45 -44 -42 -41 -39
 -48 -47 -45 -44 -42 -41 -39 -38
 -47 -45 -44 -42 -41 -39 -38 -36
 -45 -44 -42 -41 -39 -38 -36 -35
 -44 -42 -41 -39 -38 -36 -35 -33
 -42 -41 -39 -38 -36 -35 -33 -33
 -41 -39 -38 -36 -35 -33 -33 -32
 -39 -38 -36 -35 -33 -33 -32 -31
 -38 -36 -35 -33 -33 -32 -31 -30
 -36 -35 -33 -33 -32 -31 -30 -29
 -35 -33 -33 -32 -31 -30 -29 -28
 -33 -33 -32 -31 -30 -29 -28 -27
 -33 -32 -31 -30 -29 -28 -27 -27
 -32 -31 -30 -29 -28 -27 -27 -26
 -31 -30 -29 -28 -27 -27 -26 -25
 -30 -29 -28 -27 -27 -26 -25 -25
 -29 -28 -27 -27 -26 -25 -25 -24
 -28 -27 -27 -26 -25 -25 -24 -24
 -27 -27 -26 -25 -25 -24 -24 -24
 -27 -26 -25 -25 -24 -24 -24 -24
 -26 -25 -25 -24 -24 -24 -24 -23
 -25 -25 -24 -24 -24 -24 -23 -23
 -25 -24 -24 -24 -24 -23 -23 -23
 -24 -24 -24 -24 -23 -23 -23 -23
 -24 -24 -24 -23 -23 -23 -23 -23
 -24 -24 -23 -23 -23 -23 -23 -23
 -24 -23 -23 -23 -23 -23 -23 -23
 -23 -23 -23 -23 -23 -23 -23 -23
 -23 -23 -23 -23 -23 -23 -23 -23
 -23 -23 -23 -23 -23 -23 -23 -63
 -23 -23 -23 -23 -23 -23 -63 -63
 -23 -23 -23 -23 -23 -63 -63 -62
 -23 -23 -23 -23 -63 -63 -62 -61
 -23 -23 -23 -63 -63 -62 -61 -59
 -23 -23 -63 -63 -62 -61 -59 -58
 -23 -63 -63 -62 -61 -59 -58 -57
 -63 -63 -62 -61 -59 -58 -57 -55
 -63 -62 -61 -59 -58 -57 -55 -54
 -62 -61 -59 -58 -57 -55 -54 -53
 -61 -59 -58 -57 -55 -54 -53 -51
 -59 -58 -57 -55 -54 -53 -51 -50
 -58 -57 -55 -54 -53 -51 -50 -49
 -57 -55 -54 -53 -51 -50 -49 -47
 -55 -54 -53 -51 -50 -49 -47 -46
 -54 -53 -51 -50 -49 -47 -46 -45
 -53 -51 -50 -49 -47 -46 -45 -43
 -51 -50 -49 -47 -46 -45 -43 -42
 -50 -49 -47 -46 -45 -43 -42 -40
 -49 -47 -46 -45 -43 -42 -40 -39
 -47 -46 -45 -43 -42 -40 -39 -38
 -46 -45 -43 -42 -40 -39 -38 -36
 -45 -43 -42 -40 -39 -38 -36 -35
 -43 -42 -40 -39 -38 -36 -35 -34
 -42 -40 -39 -38 -36 -35 -34 -33
 -40 -39 -38 -36 -35 -34 -33 -32
 -39 -38 -36 -35 -34 -33 -32 -31
 -38 -36 -35 -34 -33 -32 -31 -29
 -36 -35 -34 -33 -32 -31 -29 -28
 -35 -34 -33 -32 -31 -29 -28 -28
 -34 -33 -32 -31 -29 -28 -28 -27
 -33 -32 -31 -29 -28 -28 -27 -26
 -32 -31 -29 -28 -28 -27 -26 -26
 -31 -29 -28 -28 -27 -26 -26 -27
 -29 -28 -28 -27 -26 -26 -27 -27
 -28 -28 -27 -26 -26 -27 -27 -28
 -28 -27 -26 -26 -27 -27 -28 -28
 -27 -26 -26 -27 -27 -28 -28 -28
 -26 -26 -27 -27 -28 -28 -28 -28
 -26 -27 -27 -28 -28 -28 -28 -29
 -27 -27 -28 -28 -28 -28 -29 -29
 -27 -28 -28 -28 -28 -29 -29 -29
 -28 -28 -28 -28 -29 -29 -29 -29
 -28 -28 -28 -29 -29 -29 -29 -30
 -28 -28 -29 -29 -29 -29 -30 -30
 -28 -29 -29 -29 -29 -30 -30 -30
 -65 -64 -63 -62 -61 -60 -58 -57
 -64 -63 -62 -61 -60 -58 -57 -56
 -63 -62 -61 -60 -58 -57 -56 -54
 -62 -61 -60 -58 -57 -56 -54 -53
 -61 -60 -58 -57 -56 -54 -53 -51
 -60 -58 -57 -56 -54 -53 -51 -49
 -58 -57 -56 -54 -53 -51 -49 -48
 -57 -56 -54 -53 -51 -49 -48 -46
 -56 -54 -53 -51 -49 -48 -46 -45
 -54 -53 -51 -49 -48 -46 -45 -43
 -53 -51 -49 -48 -46 -45 -43 -41
 -51 -49 -48 -46 -45 -43 -41 -40
 -49 -48 -46 -45 -43 -41 -40 -38
 -48 -46 -45 -43 -41 -40 -38 -36
 -46 -45 -43 -41 -40 -38 -36 -34
 -45 -43 -41 -40 -38 -36 -34 -33
 -43 -41 -40 -38 -36 -34 -33 -31
 -41 -40 -38 -36 -34 -33 -31 -29
 -40 -38 -36 -34 -33 -31 -29 -28
 -38 -36 -34 -33 -31 -29 -28 -26
 -36 -34 -33 -31 -29 -28 -26 -25
 -34 -33 -31 -29 -28 -26 -25 -24
 -33 -31 -29 -28 -26 -25 -24 -23
 -31 -29 -28 -26 -25 -24 -23 -21
 -29 -28 -26 -25 -24 -23 -21 -21
 -28 -26 -25 -24 -23 -21 -21 -20
 -26 -25 -24 -23 -21 -21 -20 -20
 -25 -24 -23 -21 -21 -20 -20 -19
 -24 -23 -21 -21 -20 -20 -19 -19
 -23 -21 -21 -20 -20 -19 -19 -19
 -21 -21 -20 -20 -19 -19 -19 -18
 -21 -20 -20 -19 -19 -19 -18 -18
 -20 -20 -19 -19 -19 -18 -18 -18
 -20 -19 -19 -19 -18 -18 -18 -18
 -19 -19 -19 -18 -18 -18 -18 -18
 -19 -19 -18 -18 -18 -18 -18 -18
 -19 -18 -18 -18 -18 -18 -18 -18
 -18 -18 -18 -18 -18 -18 -18 -18
 -18 -18 -18 -18 -18 -18 -18 -18
 -18 -18 -18 -18 -18 -18 -18 -62
 -18 -18 -18 -18 -18 -18 -62 -61
 -18 -18 -18 -18 -18 -62 -61 -60
 -18 -18 -18 -18 -62 -61 -60 -59
 -18 -18 -18 -62 -61 -60 -59 -57
 -18 -18 -62 -61 -60 -59 -57 -56
 -18 -62 -61 -60 -59 -57 -56 -55
 -62 -61 -60 -59 -57 -56 -55 -53
 -61 -60 -59 -57 -56 -55 -53 -52
 -60 -59 -57 -56 -55 -53 -52 -50
 -59 -57 -56 -55 -53 -52 -50 -49
 -57 -56 -55 -53 -52 -50 -49 -48
 -56 -55 -53 -52 -50 -49 -48 -46
 -55 -53 -52 -50 -49 -48 -46 -45
 -53 -52 -50 -49 -48 -46 -45 -44
 -52 -50 -49 -48 -46 -45 -44 -42
 -50 -49 -48 -46 -45 -44 -42 -41
 -49 -48 -46 -45 -44 -42 -41 -40
 -48 -46 -45 -44 -42 -41 -40 -38
 -46 -45 -44 -42 -41 -40 -38 -37
 -45 -44 -42 -41 -40 -38 -37 -36
 -44 -42 -41 -40 -38 -37 -36 -35
 -42 -41 -40 -38 -37 -36 -35 -33
 -41 -40 -38 -37 -36 -35 -33 -32
 -40 -38 -37 -36 -35 -33 -32 -31
 -38 -37 -36 -35 -33 -32 -31 -30
 -37 -36 -35 -33 -32 -31 -30 -29
 -36 -35 -33 -32 -31 -30 -29 -29
 -35 -33 -32 -31 -30 -29 -29 -28
 -33 -32 -31 -30 -29 -29 -28 -27
 -32 -31 -30 -29 -29 -28 -27 -26
 -31 -30 -29 -29 -28 -27 -26 -26
 -30 -29 -29 -28 -27 -26 -26 -26
 -29 -29 -28 -27 -26 -26 -26 -27
 -29 -28 -27 -26 -26 -26 -27 -28
 -28 -27 -26 -26 -26 -27 -28 -28
 -27 -26 -26 -26 -27 -28 -28 -29
 -26 -26 -26 -27 -28 -28 -29 -29
 -26 -26 -27 -28 -28 -29 -29 -29
 -26 -27 -28 -28 -29 -29 -29 -30
 -27 -28 -28 -29 -29 -29 -30 -30
 -28 -28 -29 -29 -29 -30 -30 -31
 -28 -29 -29 -29 -30 -30 -31 -31
 -29 -29 -29 -30 -30 -31 -31 -31
 -29 -29 -30 -30 -31 -31 -31 -31
 -29 -30 -30 -31 -31 -31 -31 -32
 -30 -30 -31 -31 -31 -31 -32 -32
 -30 -31 -31 -31 -31 -32 -32 -32
 -31 -31 -31 -31 -32 -32 -32 -32
 -31 -31 -31 -32 -32 -32 -32 -32
 -61 -60 -60 -59 -58 -57 -55 -54
 -60 -60 -59 -58 -57 -55 -54 -53
 -60 -59 -58 -57 -55 -54 -53 -52
 -59 -58 -57 -55 -54 -53 -52 -50
 -58 -57 -55 -54 -53 -52 -50 -49
 -57 -55 -54 -53 -52 -50 -49 -48
 -55 -54 -53 -52 -50 -49 -48 -46
 -54 -53 -52 -50 -49 -48 -46 -45
 -53 -52 -50 -49 -48 -46 -45 -43
 -52 -50 -49 -48 -46 -45 -43 -42
 -50 -49 -48 -46 -45 -43 -42 -41
 -49 -48 -46 -45 -43 -42 -41 -39
 -48 -46 -45 -43 -42 -41 -39 -37
 -46 -45 -43 -42 -41 -39 -37 -36
 -45 -43 -42 -41 -39 -37 -36 -34
 -43 -42 -41 -39 -37 -36 -34 -33
 -42 -41 -39 -37 -36 -34 -33 -31
 -41 -39 -37 -36 -34 -33 -31 -29
 -39 -37 -36 -34 -33 -31 -29 -28
 -37 -36 -34 -33 -31 -29 -28 -27
 -36 -34 -33 -31 -29 -28 -27 -27
 -34 -33 -31 -29 -28 -27 -27 -26
 -33 -31 -29 -28 -27 -27 -26 -26
 -31 -29 -28 -27 -27 -26 -26 -25
 -29 -28 -27 -27 -26 -26 -25 -24
 -28 -27 -27 -26 -26 -25 -24 -23
 -27 -27 -26 -26 -25 -24 -23 -22
 -27 -26 -26 -25 -24 -23 -22 -22
 -26 -26 -25 -24 -23 -22 -22 -21
 -26 -25 -24 -23 -22 -22 -21 -21
 -25 -24 -23 -22 -22 -21 -21 -20
 -24 -23 -22 -22 -21 -21 -20 -20
 -23 -22 -22 -21 -21 -20 -20 -20
 -22 -22 -21 -21 -20 -20 -20 -20
 -22 -21 -21 -20 -20 -20 -20 -20
 -21 -21 -20 -20 -20 -20 -20 -20
 -21 -20 -20 -20 -20 -20 -20 -20
 -20 -20 -20 -20 -20 -20 -20 -20
 -20 -20 -20 -20 -20 -20 -20 -21
 -20 -20 -20 -20 -20 -20 -21 -21
 -20 -20 -20 -20 -20 -21 -21 -21
 -20 -20 -20 -20 -21 -21 -21 -21
 -20 -20 -20 -21 -21 -21 -21 -22
 -20 -20 -21 -21 -21 -21 -22 -22
 -20 -21 -21 -21 -21 -22 -22 -22
 -21 -21 -21 -21 -22 -22 -22 -22
 -21 -21 -21 -22 -22 -22 -22 -21
 -21 -21 -22 -22 -22 -22 -21 -21
 -21 -22 -22 -22 -22 -21 -21 -21
 -22 -22 -22 -22 -21 -21 -21 -21
 -22 -22 -22 -21 -21 -21 -21 -20
 -22 -22 -21 -21 -21 -21 -20 -20
 -22 -21 -21 -21 -21 -20 -20 -20
 -21 -21 -21 -21 -20 -20 -20 -20
 -21 -21 -21 -20 -20 -20 -20 -20
 -21 -21 -20 -20 -20 -20 -20 -20
 -21 -20 -20 -20 -20 -20 -20 -20
 -20 -20 -20 -20 -20 -20 -20 -21
 -20 -20 -20 -20 -20 -20 -21 -21
 -20 -20 -20 -20 -20 -21 -21 -21
 -20 -20 -20 -20 -21 -21 -21 -21
 -20 -20 -20 -21 -21 -21 -21 -22
 -20 -20 -21 -21 -21 -21 -22 -23
 -20 -21 -21 -21 -21 -22 -23 -24
 -21 -21 -21 -21 -22 -23 -24 -24
 -21 -21 -21 -22 -23 -24 -24 -25
 -21 -21 -22 -23 -24 -24 -25 -26
 -21 -22 -23 -24 -24 -25 -26 -27
 -22 -23 -24 -24 -25 -26 -27 -28
 -23 -24 -24 -25 -26 -27 -28 -29
 -24 -24 -25 -26 -27 -28 -29 -30
 -24 -25 -26 -27 -28 -29 -30 -31
 -25 -26 -27 -28 -29 -30 -31 -32
 -26 -27 -28 -29 -30 -31 -32 -33
 -27 -28 -29 -30 -31 -32 -33 -35
 -28 -29 -30 -31 -32 -33 -35 -36
 -29 -30 -31 -32 -33 -35 -36 -36
 -30 -31 -32 -33 -35 -36 -36 -37
 -31 -32 -33 -35 -36 -36 -37 -38
 -32 -33 -35 -36 -36 -37 -38 -39
 -33 -35 -36 -36 -37 -38 -39 -40
 -35 -36 -36 -37 -38 -39 -40 -40
 -36 -36 -37 -38 -39 -40 -40 -41
 -36 -37 -38 -39 -40 -40 -41 -41
 -37 -38 -39 -40 -40 -41 -41 -41
 -38 -39 -40 -40 -41 -41 -41 -41
 -39 -40 -40 -41 -41 -41 -41 -41
 -40 -40 -41 -41 -41 -41 -41 -41
 -40 -41 -41 -41 -41 -41 -41 -41
 -41 -41 -41 -41 -41 -41 -41 -40
 -41 -41 -41 -41 -41 -41 -40 -40
 -41 -41 -41 -41 -41 -40 -40 -40
 -41 -41 -41 -41 -40 -40 -40 -40
 -41 -41 -41 -40 -40 -40 -40 -39
 -41 -41 -40 -40 -40 -40 -39 -39
 -41 -40 -40 -40 -40 -39 -39 -38
 -40 -40 -40 -40 -39 -39 -38 -37
 -40 -40 -40 -39 -39 -38 -37 -37
 -40 -40 -39 -39 -38 -37 -37 -36
 -40 -39 -39 -38 -37 -37 -36 -35
 -39 -39 -38 -37 -37 -36 -35 -56
 -39 -38 -37 -37 -36 -35 -56 -56
 -38 -37 -37 -36 -35 -56 -56 -55
 -37 -37 -36 -35 -56 -56 -55 -54
 -37 -36 -35 -56 -56 -55 -54 -54
 -36 -35 -56 -56 -55 -54 -54 -53
 -35 -56 -56 -55 -54 -54 -53 -52
 -56 -56 -55 -54 -54 -53 -52 -51
 -56 -55 -54 -54 -53 -52 -51 -50
 -55 -54 -54 -53 -52 -51 -50 -49
 -54 -54 -53 -52 -51 -50 -49 -48
 -54 -53 -52 -51 -50 -49 -48 -47
 -53 -52 -51 -50 -49 -48 -47 -46
 -52 -51 -50 -49 -48 -47 -46 -45
 -51 -50 -49 -48 -47 -46 -45 -44
 -50 -49 -48 -47 -46 -45 -44 -43
 -49 -48 -47 -46 -45 -44 -43 -42
 -48 -47 -46 -45 -44 -43 -42 -41
 -47 -46 -45 -44 -43 -42 -41 -40
 -46 -45 -44 -43 -42 -41 -40 -39
 -45 -44 -43 -42 -41 -40 -39 -38
 -44 -43 -42 -41 -40 -39 -38 -37
 -43 -42 -41 -40 -39 -38 -37 -37
 -42 -41 -40 -39 -38 -37 -37 -36
 -41 -40 -39 -38 -37 -37 -36 -36
 -40 -39 -38 -37 -37 -36 -36 -35
 -39 -38 -37 -37 -36 -36 -35 -34
 -38 -37 -37 -36 -36 -35 -34 -34
 -37 -37 -36 -36 -35 -34 -34 -33
 -37 -36 -36 -35 -34 -34 -33 -33
 -36 -36 -35 -34 -34 -33 -33 -32
 -36 -35 -34 -34 -33 -33 -32 -32
 -35 -34 -34 -33 -33 -32 -32 -32
 -34 -34 -33 -33 -32 -32 -32 -31
 -34 -33 -33 -32 -32 -32 -31 -31
 -33 -33 -32 -32 -32 -31 -31 -31
 -33 -32 -32 -32 -31 -31 -31 -32
 -32 -32 -32 -31 -31 -31 -32 -33
 -32 -32 -31 -31 -31 -32 -33 -34
 -32 -31 -31 -31 -32 -33 -34 -36
 -31 -31 -31 -32 -33 -34 -36 -37
 -31 -31 -32 -33 -34 -36 -37 -38
 -31 -32 -33 -34 -36 -37 -38 -38
 -32 -33 -34 -36 -37 -38 -38 -39
 -33 -34 -36 -37 -38 -38 -39 -40
 -34 -36 -37 -38 -38 -39 -40 -40
 -36 -37 -38 -38 -39 -40 -40 -41
 -37 -38 -38 -39 -40 -40 -41 -42
 -38 -38 -39 -40 -40 -41 -42 -43
 -50 -50 -50 -50 -49 -49 -48 -48
 -50 -50 -50 -49 -49 -48 -48 -47
 -50 -50 -49 -49 -48 -48 -47 -47
 -50 -49 -49 -48 -48 -47 -47 -46
 -49 -49 -48 -48 -47 -47 -46 -46
 -49 -48 -48 -47 -47 -46 -46 -45
 -48 -48 -47 -47 -46 -46 -45 -44
 -48 -47 -47 -46 -46 -45 -44 -44
 -47 -47 -46 -46 -45 -44 -44 -43
 -47 -46 -46 -45 -44 -44 -43 -42
 -46 -46 -45 -44 -44 -43 -42 -41
 -46 -45 -44 -44 -43 -42 -41 -40
 -45 -44 -44 -43 -42 -41 -40 -39
 -44 -44 -43 -42 -41 -40 -39 -38
 -44 -43 -42 -41 -40 -39 -38 -37
 -43 -42 -41 -40 -39 -38 -37 -37
 -42 -41 -40 -39 -38 -37 -37 -38
 -41 -40 -39 -38 -37 -37 -38 -39
 -40 -39 -38 -37 -37 -38 -39 -40
 -39 -38 -37 -37 -38 -39 -40 -41
 -38 -37 -37 -38 -39 -40 -41 -41
 -37 -37 -38 -39 -40 -41 -41 -41
 -37 -38 -39 -40 -41 -41 -41 -41
 -38 -39 -40 -41 -41 -41 -41 -41
 -39 -40 -41 -41 -41 -41 -41 -41
 -40 -41 -41 -41 -41 -41 -41 -41
 -41 -41 -41 -41 -41 -41 -41 -41
 -41 -41 -41 -41 -41 -41 -41 -41
 -41 -41 -41 -41 -41 -41 -41 -41
 -41 -41 -41 -41 -41 -41 -41 -42
 -41 -41 -41 -41 -41 -41 -42 -42
 -41 -41 -41 -41 -41 -42 -42 -43
 -41 -41 -41 -41 -42 -42 -43 -43
 -41 -41 -41 -42 -42 -43 -43 -44
 -41 -41 -42 -42 -43 -43 -44 -44
 -41 -42 -42 -43 -43 -44 -44 -45
 -42 -42 -43 -43 -44 -44 -45 -45
 -42 -43 -43 -44 -44 -45 -45 -46
 -43 -43 -44 -44 -45 -45 -46 -47
 -43 -44 -44 -45 -45 -46 -47 -47
 -44 -44 -45 -45 -46 -47 -47 -48
 -44 -45 -45 -46 -47 -47 -48 -49
 -45 -45 -46 -47 -47 -48 -49 -49
 -45 -46 -47 -47 -48 -49 -49 -50
 -46 -47 -47 -48 -49 -49 -50 -51
 -47 -47 -48 -49 -49 -50 -51 -51
 -47 -48 -49 -49 -50 -51 -51 -52
 -48 -49 -49 -50 -51 -51 -52 -53
 -49 -49 -50 -51 -51 -52 -53 -53
 -49 -50 -51 -51 -52 -53 -53 -54
 -50 -51 -51 -52 -53 -53 -54 -55
 -51 -51 -52 -53 -53 -54 -55 -55
 -51 -52 -53 -53 -54 -55 -55 -56
 -52 -53 -53 -54 -55 -55 -56 -56
 -53 -53 -54 -55 -55 -56 -56 -57
 -53 -54 -55 -55 -56 -56 -57 -57
 -54 -55 -55 -56 -56 -57 -57 -58
 -55 -55 -56 -56 -57 -57 -58 -58
 -55 -56 -56 -57 -57 -58 -58 -41
 -56 -56 -57 -57 -58 -58 -41 -42
 -56 -57 -57 -58 -58 -41 -42 -43
 -57 -57 -58 -58 -41 -42 -43 -43
 -57 -58 -58 -41 -42 -43 -43 -44
 -58 -58 -41 -42 -43 -43 -44 -44
 -58 -41 -42 -43 -43 -44 -44 -44
 -41 -42 -43 -43 -44 -44 -44 -45
 -42 -43 -43 -44 -44 -44 -45 -43
 -43 -43 -44 -44 -44 -45 -43 -43
 -43 -44 -44 -44 -45 -43 -43 -43
 -44 -44 -44 -45 -43 -43 -43 -43
 -44 -44 -45 -43 -43 -43 -43 -43
 -44 -45 -43 -43 -43 -43 -43 -43
 -45 -43 -43 -43 -43 -43 -43 -42
 -43 -43 -43 -43 -43 -43 -42 -42
 -43 -43 -43 -43 -43 -42 -42 -41
 -43 -43 -43 -43 -42 -42 -41 -40
 -43 -43 -43 -42 -42 -41 -40 -40
 -43 -43 -42 -42 -41 -40 -40 -39
 -43 -42 -42 -41 -40 -40 -39 -38
 -42 -42 -41 -40 -40 -39 -38 -38
 -42 -41 -40 -40 -39 -38 -38 -39
 -41 -40 -40 -39 -38 -38 -39 -41
 -40 -40 -39 -38 -38 -39 -41 -43
 -40 -39 -38 -38 -39 -41 -43 -46
 -39 -38 -38 -39 -41 -43 -46 -46
 -38 -38 -39 -41 -43 -46 -46 -47
 -38 -39 -41 -43 -46 -46 -47 -47
 -39 -41 -43 -46 -46 -47 -47 -47
 -41 -43 -46 -46 -47 -47 -47 -47
 -43 -46 -46 -47 -47 -47 -47 -47
 -46 -46 -47 -47 -47 -47 -47 -47
 -46 -47 -47 -47 -47 -47 -47 -48
 -47 -47 -47 -47 -47 -47 -48 -48
 -47 -47 -47 -47 -47 -48 -48 -49
 -47 -47 -47 -47 -48 -48 -49 -50
 -47 -47 -47 -48 -48 -49 -50 -50
 -47 -47 -48 -48 -49 -50 -50 -51
 -47 -48 -48 -49 -50 -50 -51 -52
 -48 -48 -49 -50 -50 -51 -52 -53
 -47 -47 -46 -46 -46 -45 -45 -45
 -47 -46 -46 -46 -45 -45 -45 -44
 -46 -46 -46 -45 -45 -45 -44 -44
 -46 -46 -45 -45 -45 -44 -44 -43
 -46 -45 -45 -45 -44 -44 -43 -43
 -45 -45 -45 -44 -44 -43 -43 -42
 -45 -45 -44 -44 -43 -43 -42 -42
 -45 -44 -44 -43 -43 -42 -42 -41
 -44 -44 -43 -43 -42 -42 -41 -40
 -44 -43 -43 -42 -42 -41 -40 -40
 -43 -43 -42 -42 -41 -40 -40 -39
 -43 -42 -42 -41 -40 -40 -39 -39
 -42 -42 -41 -40 -40 -39 -39 -40
 -42 -41 -40 -40 -39 -39 -40 -41
 -41 -40 -40 -39 -39 -40 -41 -41
 -40 -40 -39 -39 -40 -41 -41 -41
 -40 -39 -39 -40 -41 -41 -41 -41
 -39 -39 -40 -41 -41 -41 -41 -41
 -39 -40 -41 -41 -41 -41 -41 -41
 -40 -41 -41 -41 -41 -41 -41 -41
 -41 -41 -41 -41 -41 -41 -41 -41
 -41 -41 -41 -41 -41 -41 -41 -41
 -41 -41 -41 -41 -41 -41 -41 -41
 -41 -41 -41 -41 -41 -41 -41 -41
 -41 -41 -41 -41 -41 -41 -41 -41
 -41 -41 -41 -41 -41 -41 -41 -42
 -41 -41 -41 -41 -41 -41 -42 -42
 -41 -41 -41 -41 -41 -42 -42 -42
 -41 -41 -41 -41 -42 -42 -42 -43
 -41 -41 -41 -42 -42 -42 -43 -43
 -41 -41 -42 -42 -42 -43 -43 -44
 -41 -42 -42 -42 -43 -43 -44 -45
 -42 -42 -42 -43 -43 -44 -45 -45
 -42 -42 -43 -43 -44 -45 -45 -46
 -42 -43 -43 -44 -45 -45 -46 -46
 -43 -43 -44 -45 -45 -46 -46 -47
 -43 -44 -45 -45 -46 -46 -47 -48
 -44 -45 -45 -46 -46 -47 -48 -48
 -45 -45 -46 -46 -47 -48 -48 -49
 -45 -46 -46 -47 -48 -48 -49 -49
 -46 -46 -47 -48 -48 -49 -49 -50
 -46 -47 -48 -48 -49 -49 -50 -51
 -47 -48 -48 -49 -49 -50 -51 -45
 -48 -48 -49 -49 -50 -51 -45 -46
 -48 -49 -49 -50 -51 -45 -46 -48
 -49 -49 -50 -51 -45 -46 -48 -49
 -49 -50 -51 -45 -46 -48 -49 -50
 -50 -51 -45 -46 -48 -49 -50 -50
 -51 -45 -46 -48 -49 -50 -50 -51
 -45 -46 -48 -49 -50 -50 -51 -51
 -46 -48 -49 -50 -50 -51 -51 -52
 -48 -49 -50 -50 -51 -51 -52 -52
 -49 -50 -50 -51 -51 -52 -52 -53
 -50 -50 -51 -51 -52 -52 -53 -53
 -50 -51 -51 -52 -52 -53 -53 -53
 -51 -51 -52 -52 -53 -53 -53 -53
 -51 -52 -52 -53 -53 -53 -53 -53
 -52 -52 -53 -53 -53 -53 -53 -53
 -52 -53 -53 -53 -53 -53 -53 -52
 -53 -53 -53 -53 -53 -53 -52 -51
 -53 -53 -53 -53 -53 -52 -51 -50
 -53 -53 -53 -53 -52 -51 -50 -49
 -53 -53 -53 -52 -51 -50 -49 -48
 -53 -53 -52 -51 -50 -49 -48 -47
 -53 -52 -51 -50 -49 -48 -47 -46
 -52 -51 -50 -49 -48 -47 -46 -45
 -51 -50 -49 -48 -47 -46 -45 -44
 -50 -49 -48 -47 -46 -45 -44 -45
 -49 -48 -47 -46 -45 -44 -45 -45
 -48 -47 -46 -45 -44 -45 -45 -48
 -47 -46 -45 -44 -45 -45 -48 -49
 -46 -45 -44 -45 -45 -48 -49 -49
 -45 -44 -45 -45 -48 -49 -49 -49
 -44 -45 -45 -48 -49 -49 -49 -50
 -45 -45 -48 -49 -49 -49 -50 -50
 -45 -48 -49 -49 -49 -50 -50 -50
 -48 -49 -49 -49 -50 -50 -50 -50
 -49 -49 -49 -50 -50 -50 -50 -50
 -49 -49 -50 -50 -50 -50 -50 -50
 -49 -50 -50 -50 -50 -50 -50 -51
 -50 -50 -50 -50 -50 -50 -51 -51
 -50 -50 -50 -50 -50 -51 -51 -52
 -50 -50 -50 -50 -51 -51 -52 -52
 -50 -50 -50 -51 -51 -52 -52 -53
 -50 -50 -51 -51 -52 -52 -53 -54
 -50 -51 -51 -52 -52 -53 -54 -54
 -51 -51 -52 -52 -53 -54 -54 -55
 -51 -52 -52 -53 -54 -54 -55 -56
 -46 -46 -45 -45 -44 -43 -43 -42
 -46 -45 -45 -44 -43 -43 -42 -41
 -45 -45 -44 -43 -43 -42 -41 -41
 -45 -44 -43 -43 -42 -41 -41 -40
 -44 -43 -43 -42 -41 -41 -40 -40
 -43 -43 -42 -41 -41 -40 -40 -39
 -43 -42 -41 -41 -40 -40 -39 -39
 -42 -41 -41 -40 -40 -39 -39 -38
 -41 -41 -40 -40 -39 -39 -38 -38
 -41 -40 -40 -39 -39 -38 -38 -37
 -40 -40 -39 -39 -38 -38 -37 -36
 -40 -39 -39 -38 -38 -37 -36 -36
 -39 -39 -38 -38 -37 -36 -36 -36
 -39 -38 -38 -37 -36 -36 -36 -38
 -38 -38 -37 -36 -36 -36 -38 -39
 -38 -37 -36 -36 -36 -38 -39 -40
 -37 -36 -36 -36 -38 -39 -40 -41
 -36 -36 -36 -38 -39 -40 -41 -41
 -36 -36 -38 -39 -40 -41 -41 -41
 -36 -38 -39 -40 -41 -41 -41 -42
 -38 -39 -40 -41 -41 -41 -42 -42
 -39 -40 -41 -41 -41 -42 -42 -42
 -40 -41 -41 -41 -42 -42 -42 -43
 -41 -41 -41 -42 -42 -42 -43 -43
 -41 -41 -42 -42 -42 -43 -43 -44
 -41 -42 -42 -42 -43 -43 -44 -44
 -42 -42 -42 -43 -43 -44 -44 -45
 -42 -42 -43 -43 -44 -44 -45 -46
 -42 -43 -43 -44 -44 -45 -46 -47
 -43 -43 -44 -44 -45 -46 -47 -47
 -43 -44 -44 -45 -46 -47 -47 -48
 -44 -44 -45 -46 -47 -47 -48 -50
 -44 -45 -46 -47 -47 -48 -50 -51
 -45 -46 -47 -47 -48 -50 -51 -52
 -46 -47 -47 -48 -50 -51 -52 -53
 -47 -47 -48 -50 -51 -52 -53 -54
 -47 -48 -50 -51 -52 -53 -54 -55
 -48 -50 -51 -52 -53 -54 -55 -55
 -50 -51 -52 -53 -54 -55 -55 -56
 -51 -52 -53 -54 -55 -55 -56 -57
 -52 -53 -54 -55 -55 -56 -57 -58
 -53 -54 -55 -55 -56 -57 -58 -58
 -54 -55 -55 -56 -57 -58 -58 -59
 -55 -55 -56 -57 -58 -58 -59 -51
 -55 -56 -57 -58 -58 -59 -51 -52
 -56 -57 -58 -58 -59 -51 -52 -52
 -57 -58 -58 -59 -51 -52 -52 -53
 -58 -58 -59 -51 -52 -52 -53 -54
 -58 -59 -51 -52 -52 -53 -54 -54
 -59 -51 -52 -52 -53 -54 -54 -54
 -51 -52 -52 -53 -54 -54 -54 -55
 -52 -52 -53 -54 -54 -54 -55 -55
 -52 -53 -54 -54 -54 -55 -55 -55
 -53 -54 -54 -54 -55 -55 -55 -56
 -54 -54 -54 -55 -55 -55 -56 -55
 -54 -54 -55 -55 -55 -56 -55 -54
 -54 -55 -55 -55 -56 -55 -54 -53
 -55 -55 -55 -56 -55 -54 -53 -53
 -55 -55 -56 -55 -54 -53 -53 -52
 -55 -56 -55 -54 -53 -53 -52 -51
 -56 -55 -54 -53 -53 -52 -51 -50
 -55 -54 -53 -53 -52 -51 -50 -49
 -54 -53 -53 -52 -51 -50 -49 -48
 -53 -53 -52 -51 -50 -49 -48 -48
 -53 -52 -51 -50 -49 -48 -48 -47
 -52 -51 -50 -49 -48 -48 -47 -46
 -51 -50 -49 -48 -48 -47 -46 -46
 -50 -49 -48 -48 -47 -46 -46 -45
 -49 -48 -48 -47 -46 -46 -45 -45
 -48 -48 -47 -46 -46 -45 -45 -44
 -48 -47 -46 -46 -45 -45 -44 -45
 -47 -46 -46 -45 -45 -44 -45 -46
 -46 -46 -45 -45 -44 -45 -46 -48
 -46 -45 -45 -44 -45 -46 -48 -51
 -45 -45 -44 -45 -46 -48 -51 -52
 -45 -44 -45 -46 -48 -51 -52 -52
 -44 -45 -46 -48 -51 -52 -52 -53
 -45 -46 -48 -51 -52 -52 -53 -53
 -46 -48 -51 -52 -52 -53 -53 -54
 -48 -51 -52 -52 -53 -53 -54 -54
 -51 -52 -52 -53 -53 -54 -54 -55
 -52 -52 -53 -53 -54 -54 -55 -56
 -52 -53 -53 -54 -54 -55 -56 -57
 -53 -53 -54 -54 -55 -56 -57 -57
 -53 -54 -54 -55 -56 -57 -57 -58
 -54 -54 -55 -56 -57 -57 -58 -59
 -54 -55 -56 -57 -57 -58 -59 -60
 -55 -56 -57 -57 -58 -59 -60 -61
 -56 -57 -57 -58 -59 -60 -61 -62
 -45 -46 -47 -48 -48 -49 -50 -50
 -46 -47 -48 -48 -49 -50 -50 -50
 -47 -48 -48 -49 -50 -50 -50 -49
 -48 -48 -49 -50 -50 -50 -49 -49
 -48 -49 -50 -50 -50 -49 -49 -48
 -49 -50 -50 -50 -49 -49 -48 -47
 -50 -50 -50 -49 -49 -48 -47 -46
 -50 -50 -49 -49 -48 -47 -46 -46
 -50 -49 -49 -48 -47 -46 -46 -45
 -49 -49 -48 -47 -46 -46 -45 -44
 -49 -48 -47 -46 -46 -45 -44 -43
 -48 -47 -46 -46 -45 -44 -43 -43
 -47 -46 -46 -45 -44 -43 -43 -42
 -46 -46 -45 -44 -43 -43 -42 -42
 -46 -45 -44 -43 -43 -42 -42 -43
 -45 -44 -43 -43 -42 -42 -43 -45
 -44 -43 -43 -42 -42 -43 -45 -46
 -43 -43 -42 -42 -43 -45 -46 -46
 -43 -42 -42 -43 -45 -46 -46 -47
 -42 -42 -43 -45 -46 -46 -47 -45
 -42 -43 -45 -46 -46 -47 -45 -45
 -43 -45 -46 -46 -47 -45 -45 -45
 -45 -46 -46 -47 -45 -45 -45 -45
 -46 -46 -47 -45 -45 -45 -45 -45
 -46 -47 -45 -45 -45 -45 -45 -44
 -47 -45 -45 -45 -45 -45 -44 -45
 -45 -45 -45 -45 -45 -44 -45 -45
 -45 -45 -45 -45 -44 -45 -45 -45
 -45 -45 -45 -44 -45 -45 -45 -45
 -45 -45 -44 -45 -45 -45 -45 -45
 -45 -44 -45 -45 -45 -45 -45 -45
 -44 -45 -45 -45 -45 -45 -45 -46
 -45 -45 -45 -45 -45 -45 -46 -46
 -45 -45 -45 -45 -45 -46 -46 -47
 -45 -45 -45 -45 -46 -46 -47 -47
 -45 -45 -45 -46 -46 -47 -47 -48
 -45 -45 -46 -46 -47 -47 -48 -49
 -45 -46 -46 -47 -47 -48 -49 -49
 -46 -46 -47 -47 -48 -49 -49 -50
 -46 -47 -47 -48 -49 -49 -50 -51
 -47 -47 -48 -49 -49 -50 -51 -52
 -47 -48 -49 -49 -50 -51 -52 -53
 -48 -49 -49 -50 -51 -52 -53 -53
 -49 -49 -50 -51 -52 -53 -53 -54
 -49 -50 -51 -52 -53 -53 -54 -55
 -50 -51 -52 -53 -53 -54 -55 -50
 -51 -52 -53 -53 -54 -55 -50 -51
 -52 -53 -53 -54 -55 -50 -51 -52
 -53 -53 -54 -55 -50 -51 -52 -53
 -53 -54 -55 -50 -51 -52 -53 -53
 -54 -55 -50 -51 -52 -53 -53 -54
 -55 -50 -51 -52 -53 -53 -54 -54
 -50 -51 -52 -53 -53 -54 -54 -54
 -51 -52 -53 -53 -54 -54 -54 -55
 -52 -53 -53 -54 -54 -54 -55 -55
 -53 -53 -54 -54 -54 -55 -55 -55
 -53 -54 -54 -54 -55 -55 -55 -55
 -54 -54 -54 -55 -55 -55 -55 -54
 -54 -54 -55 -55 -55 -55 -54 -53
 -54 -55 -55 -55 -55 -54 -53 -52
 -55 -55 -55 -55 -54 -53 -52 -52
 -55 -55 -55 -54 -53 -52 -52 -51
 -55 -55 -54 -53 -52 -52 -51 -50
 -55 -54 -53 -52 -52 -51 -50 -49
 -54 -53 -52 -52 -51 -50 -49 -49
 -53 -52 -52 -51 -50 -49 -49 -48
 -52 -52 -51 -50 -49 -49 -48 -47
 -52 -51 -50 -49 -49 -48 -47 -47
 -51 -50 -49 -49 -48 -47 -47 -46
 -50 -49 -49 -48 -47 -47 -46 -45
 -49 -49 -48 -47 -47 -46 -45 -45
 -49 -48 -47 -47 -46 -45 -45 -44
 -48 -47 -47 -46 -45 -45 -44 -44
 -47 -47 -46 -45 -45 -44 -44 -44
 -47 -46 -45 -45 -44 -44 -44 -44
 -46 -45 -45 -44 -44 -44 -44 -46
 -45 -45 -44 -44 -44 -44 -46 -48
 -45 -44 -44 -44 -44 -46 -48 -51
 -44 -44 -44 -44 -46 -48 -51 -52
 -44 -44 -44 -46 -48 -51 -52 -53
 -44 -44 -46 -48 -51 -52 -53 -53
 -44 -46 -48 -51 -52 -53 -53 -54
 -46 -48 -51 -52 -53 -53 -54 -55
 -48 -51 -52 -53 -53 -54 -55 -55
 -51 -52 -53 -53 -54 -55 -55 -56
 -52 -53 -53 -54 -55 -55 -56 -57
 -53 -53 -54 -55 -55 -56 -57 -58
 -53 -54 -55 -55 -56 -57 -58 -59
 -54 -55 -55 -56 -57 -58 -59 -60
 -55 -55 -56 -57 -58 -59 -60 -61
 -55 -56 -57 -58 -59 -60 -61 -62
 -56 -57 -58 -59 -60 -61 -62 -62
 -57 -58 -59 -60 -61 -62 -62 -63
 -43 -44 -45 -46 -47 -48 -48 -48
 -44 -45 -46 -47 -48 -48 -48 -47
 -45 -46 -47 -48 -48 -48 -47 -47
 -46 -47 -48 -48 -48 -47 -47 -46
 -47 -48 -48 -48 -47 -47 -46 -45
 -48 -48 -48 -47 -47 -46 -45 -45
 -48 -48 -47 -47 -46 -45 -45 -44
 -48 -47 -47 -46 -45 -45 -44 -44
 -47 -47 -46 -45 -45 -44 -44 -43
 -47 -46 -45 -45 -44 -44 -43 -43
 -46 -45 -45 -44 -44 -43 -43 -42
 -45 -45 -44 -44 -43 -43 -42 -41
 -45 -44 -44 -43 -43 -42 -41 -41
 -44 -44 -43 -43 -42 -41 -41 -40
 -44 -43 -43 -42 -41 -41 -40 -41
 -43 -43 -42 -41 -41 -40 -41 -42
 -43 -42 -41 -41 -40 -41 -42 -43
 -42 -41 -41 -40 -41 -42 -43 -44
 -41 -41 -40 -41 -42 -43 -44 -44
 -41 -40 -41 -42 -43 -44 -44 -44
 -40 -41 -42 -43 -44 -44 -44 -44
 -41 -42 -43 -44 -44 -44 -44 -44
 -42 -43 -44 -44 -44 -44 -44 -44
 -43 -44 -44 -44 -44 -44 -44 -44
 -44 -44 -44 -44 -44 -44 -44 -44
 -44 -44 -44 -44 -44 -44 -44 -44
 -44 -44 -44 -44 -44 -44 -44 -45
 -44 -44 -44 -44 -44 -44 -45 -45
 -44 -44 -44 -44 -44 -45 -45 -45
 -44 -44 -44 -44 -45 -45 -45 -46
 -44 -44 -44 -45 -45 -45 -46 -46
 -44 -44 -45 -45 -45 -46 -46 -47
 -44 -45 -45 -45 -46 -46 -47 -47
 -45 -45 -45 -46 -46 -47 -47 -48
 -45 -45 -46 -46 -47 -47 -48 -49
 -45 -46 -46 -47 -47 -48 -49 -50
 -46 -46 -47 -47 -48 -49 -50 -50
 -46 -47 -47 -48 -49 -50 -50 -51
 -47 -47 -48 -49 -50 -50 -51 -52
 -47 -48 -49 -50 -50 -51 -52 -53
 -48 -49 -50 -50 -51 -52 -53 -54
 -49 -50 -50 -51 -52 -53 -54 -44
 -50 -50 -51 -52 -53 -54 -44 -46
 -50 -51 -52 -53 -54 -44 -46 -47
 -51 -52 -53 -54 -44 -46 -47 -49
 -52 -53 -54 -44 -46 -47 -49 -50
 -53 -54 -44 -46 -47 -49 -50 -51
 -54 -44 -46 -47 -49 -50 -51 -52
 -44 -46 -47 -49 -50 -51 -52 -53
 -46 -47 -49 -50 -51 -52 -53 -54
 -47 -49 -50 -51 -52 -53 -54 -55
 -49 -50 -51 -52 -53 -54 -55 -55
 -50 -51 -52 -53 -54 -55 -55 -56
 -51 -52 -53 -54 -55 -55 -56 -56
 -52 -53 -54 -55 -55 -56 -56 -57
 -53 -54 -55 -55 -56 -56 -57 -57
 -54 -55 -55 -56 -56 -57 -57 -57
 -55 -55 -56 -56 -57 -57 -57 -57
 -55 -56 -56 -57 -57 -57 -57 -56
 -56 -56 -57 -57 -57 -57 -56 -55
 -56 -57 -57 -57 -57 -56 -55 -54
 -57 -57 -57 -57 -56 -55 -54 -53
 -57 -57 -57 -56 -55 -54 -53 -53
 -57 -57 -56 -55 -54 -53 -53 -52
 -57 -56 -55 -54 -53 -53 -52 -51
 -56 -55 -54 -53 -53 -52 -51 -51
 -55 -54 -53 -53 -52 -51 -51 -50
 -54 -53 -53 -52 -51 -51 -50 -49
 -53 -53 -52 -51 -51 -50 -49 -49
 -53 -52 -51 -51 -50 -49 -49 -48
 -52 -51 -51 -50 -49 -49 -48 -48
 -51 -51 -50 -49 -49 -48 -48 -50
 -51 -50 -49 -49 -48 -48 -50 -52
 -50 -49 -49 -48 -48 -50 -52 -53
 -49 -49 -48 -48 -50 -52 -53 -54
 -49 -48 -48 -50 -52 -53 -54 -54
 -48 -48 -50 -52 -53 -54 -54 -55
 -48 -50 -52 -53 -54 -54 -55 -55
 -50 -52 -53 -54 -54 -55 -55 -55
 -52 -53 -54 -54 -55 -55 -55 -55
 -53 -54 -54 -55 -55 -55 -55 -56
 -54 -54 -55 -55 -55 -55 -56 -56
 -54 -55 -55 -55 -55 -56 -56 -57
 -55 -55 -55 -55 -56 -56 -57 -57
 -55 -55 -55 -56 -56 -57 -57 -58
 -55 -55 -56 -56 -57 -57 -58 -59
 -55 -56 -56 -57 -57 -58 -59 -59
 -56 -56 -57 -57 -58 -59 -59 -60
 -49 -50 -50 -50 -50 -49 -48 -47
 -50 -50 -50 -50 -49 -48 -47 -46
 -50 -50 -50 -49 -48 -47 -46 -45
 -50 -50 -49 -48 -47 -46 -45 -44
 -50 -49 -48 -47 -46 -45 -44 -44
 -49 -48 -47 -46 -45 -44 -44 -43
 -48 -47 -46 -45 -44 -44 -43 -43
 -47 -46 -45 -44 -44 -43 -43 -42
 -46 -45 -44 -44 -43 -43 -42 -41
 -45 -44 -44 -43 -43 -42 -41 -41
 -44 -44 -43 -43 -42 -41 -41 -40
 -44 -43 -43 -42 -41 -41 -40 -39
 -43 -43 -42 -41 -41 -40 -39 -38
 -43 -42 -41 -41 -40 -39 -38 -38
 -42 -41 -41 -40 -39 -38 -38 -38
 -41 -41 -40 -39 -38 -38 -38 -40
 -41 -40 -39 -38 -38 -38 -40 -41
 -40 -39 -38 -38 -38 -40 -41 -43
 -39 -38 -38 -38 -40 -41 -43 -43
 -38 -38 -38 -40 -41 -43 -43 -43
 -38 -38 -40 -41 -43 -43 -43 -44
 -38 -40 -41 -43 -43 -43 -44 -44
 -40 -41 -43 -43 -43 -44 -44 -44
 -41 -43 -43 -43 -44 -44 -44 -45
 -43 -43 -43 -44 -44 -44 -45 -45
 -43 -43 -44 -44 -44 -45 -45 -45
 -43 -44 -44 -44 -45 -45 -45 -46
 -44 -44 -44 -45 -45 -45 -46 -46
 -44 -44 -45 -45 -45 -46 -46 -47
 -44 -45 -45 -45 -46 -46 -47 -47
 -45 -45 -45 -46 -46 -47 -47 -48
 -45 -45 -46 -46 -47 -47 -48 -49
 -45 -46 -46 -47 -47 -48 -49 -50
 -46 -46 -47 -47 -48 -49 -50 -51
 -46 -47 -47 -48 -49 -50 -51 -52
 -47 -47 -48 -49 -50 -51 -52 -54
 -47 -48 -49 -50 -51 -52 -54 -55
 -48 -49 -50 -51 -52 -54 -55 -56
 -49 -50 -51 -52 -54 -55 -56 -57
 -50 -51 -52 -54 -55 -56 -57 -57
 -51 -52 -54 -55 -56 -57 -57 -58
 -52 -54 -55 -56 -57 -57 -58 -59
 -54 -55 -56 -57 -57 -58 -59 -47
 -55 -56 -57 -57 -58 -59 -47 -49
 -56 -57 -57 -58 -59 -47 -49 -50
 -57 -57 -58 -59 -47 -49 -50 -52
 -57 -58 -59 -47 -49 -50 -52 -53
 -58 -59 -47 -49 -50 -52 -53 -54
 -59 -47 -49 -50 -52 -53 -54 -55
 -47 -49 -50 -52 -53 -54 -55 -55
 -49 -50 -52 -53 -54 -55 -55 -56
 -50 -52 -53 -54 -55 -55 -56 -56
 -52 -53 -54 -55 -55 -56 -56 -57
 -53 -54 -55 -55 -56 -56 -57 -57
 -54 -55 -55 -56 -56 -57 -57 -58
 -55 -55 -56 -56 -57 -57 -58 -58
 -55 -56 -56 -57 -57 -58 -58 -57
 -56 -56 -57 -57 -58 -58 -57 -56
 -56 -57 -57 -58 -58 -57 -56 -55
 -57 -57 -58 -58 -57 -56 -55 -54
 -57 -58 -58 -57 -56 -55 -54 -54
 -58 -58 -57 -56 -55 -54 -54 -53
 -58 -57 -56 -55 -54 -54 -53 -52
 -57 -56 -55 -54 -54 -53 -52 -52
 -56 -55 -54 -54 -53 -52 -52 -51
 -55 -54 -54 -53 -52 -52 -51 -50
 -54 -54 -53 -52 -52 -51 -50 -50
 -54 -53 -52 -52 -51 -50 -50 -49
 -53 -52 -52 -51 -50 -50 -49 -49
 -52 -52 -51 -50 -50 -49 -49 -49
 -52 -51 -50 -50 -49 -49 -49 -51
 -51 -50 -50 -49 -49 -49 -51 -53
 -50 -50 -49 -49 -49 -51 -53 -55
 -50 -49 -49 -49 -51 -53 -55 -56
 -49 -49 -49 -51 -53 -55 -56 -56
 -49 -49 -51 -53 -55 -56 -56 -56
 -49 -51 -53 -55 -56 -56 -56 -57
 -51 -53 -55 -56 -56 -56 -57 -57
 -53 -55 -56 -56 -56 -57 -57 -57
 -55 -56 -56 -56 -57 -57 -57 -58
 -56 -56 -56 -57 -57 -57 -58 -59
 -56 -56 -57 -57 -57 -58 -59 -59
 -56 -57 -57 -57 -58 -59 -59 -60
 -57 -57 -57 -58 -59 -59 -60 -60
 -57 -57 -58 -59 -59 -60 -60 -61
 -57 -58 -59 -59 -60 -60 -61 -62
 -58 -59 -59 -60 -60 -61 -62 -63
 -59 -59 -60 -60 -61 -62 -63 -64
 -59 -60 -60 -61 -62 -63 -64 -65
 -60 -60 -61 -62 -63 -64 -65 -66
 -60 -61 -62 -63 -64 -65 -66 -66
 -61 -62 -63 -64 -65 -66 -66 -68
 -62 -63 -64 -65 -66 -66 -68 -69
 -63 -64 -65 -66 -66 -68 -69 -69
 -43 -45 -46 -48 -49 -50 -51 -51
 -45 -46 -48 -49 -50 -51 -51 -50
 -46 -48 -49 -50 -51 -51 -50 -50
 -48 -49 -50 -51 -51 -50 -50 -49
 -49 -50 -51 -51 -50 -50 -49 -49
 -50 -51 -51 -50 -50 -49 -49 -48
 -51 -51 -50 -50 -49 -49 -48 -48
 -51 -50 -50 -49 -49 -48 -48 -47
 -50 -50 -49 -49 -48 -48 -47 -46
 -50 -49 -49 -48 -48 -47 -46 -46
 -49 -49 -48 -48 -47 -46 -46 -45
 -49 -48 -48 -47 -46 -46 -45 -45
 -48 -48 -47 -46 -46 -45 -45 -44
 -48 -47 -46 -46 -45 -45 -44 -43
 -47 -46 -46 -45 -45 -44 -43 -43
 -46 -46 -45 -45 -44 -43 -43 -43
 -46 -45 -45 -44 -43 -43 -43 -43
 -45 -45 -44 -43 -43 -43 -43 -43
 -45 -44 -43 -43 -43 -43 -43 -43
 -44 -43 -43 -43 -43 -43 -43 -44
 -43 -43 -43 -43 -43 -43 -44 -45
 -43 -43 -43 -43 -43 -44 -45 -45
 -43 -43 -43 -43 -44 -45 -45 -45
 -43 -43 -43 -44 -45 -45 -45 -45
 -43 -43 -44 -45 -45 -45 -45 -45
 -43 -44 -45 -45 -45 -45 -45 -45
 -44 -45 -45 -45 -45 -45 -45 -45
 -45 -45 -45 -45 -45 -45 -45 -45
 -45 -45 -45 -45 -45 -45 -45 -45
 -45 -45 -45 -45 -45 -45 -45 -45
 -45 -45 -45 -45 -45 -45 -45 -45
 -45 -45 -45 -45 -45 -45 -45 -45
 -45 -45 -45 -45 -45 -45 -45 -46
 -45 -45 -45 -45 -45 -45 -46 -46
 -45 -45 -45 -45 -45 -46 -46 -47
 -45 -45 -45 -45 -46 -46 -47 -48
 -45 -45 -45 -46 -46 -47 -48 -48
 -45 -45 -46 -46 -47 -48 -48 -49
 -45 -46 -46 -47 -48 -48 -49 -50
 -46 -46 -47 -48 -48 -49 -50 -51
 -46 -47 -48 -48 -49 -50 -51 -52
 -47 -48 -48 -49 -50 -51 -52 -53
 -48 -48 -49 -50 -51 -52 -53 -54
 -48 -49 -50 -51 -52 -53 -54 -54
 -49 -50 -51 -52 -53 -54 -54 -55
 -50 -51 -52 -53 -54 -54 -55 -56
 -51 -52 -53 -54 -54 -55 -56 -57
 -52 -53 -54 -54 -55 -56 -57 -41
 -53 -54 -54 -55 -56 -57 -41 -44
 -54 -54 -55 -56 -57 -41 -44 -46
 -54 -55 -56 -57 -41 -44 -46 -48
 -55 -56 -57 -41 -44 -46 -48 -49
 -56 -57 -41 -44 -46 -48 -49 -50
 -57 -41 -44 -46 -48 -49 -50 -52
 -41 -44 -46 -48 -49 -50 -52 -53
 -44 -46 -48 -49 -50 -52 -53 -54
 -46 -48 -49 -50 -52 -53 -54 -54
 -48 -49 -50 -52 -53 -54 -54 -55
 -49 -50 -52 -53 -54 -54 -55 -55
 -50 -52 -53 -54 -54 -55 -55 -56
 -52 -53 -54 -54 -55 -55 -56 -56
 -53 -54 -54 -55 -55 -56 -56 -56
 -54 -54 -55 -55 -56 -56 -56 -55
 -54 -55 -55 -56 -56 -56 -55 -54
 -55 -55 -56 -56 -56 -55 -54 -53
 -55 -56 -56 -56 -55 -54 -53 -52
 -56 -56 -56 -55 -54 -53 -52 -51
 -56 -56 -55 -54 -53 -52 -51 -50
 -56 -55 -54 -53 -52 -51 -50 -49
 -55 -54 -53 -52 -51 -50 -49 -48
 -54 -53 -52 -51 -50 -49 -48 -48
 -53 -52 -51 -50 -49 -48 -48 -47
 -52 -51 -50 -49 -48 -48 -47 -46
 -51 -50 -49 -48 -48 -47 -46 -46
 -50 -49 -48 -48 -47 -46 -46 -45
 -49 -48 -48 -47 -46 -46 -45 -44
 -48 -48 -47 -46 -46 -45 -44 -44
 -48 -47 -46 -46 -45 -44 -44 -44
 -47 -46 -46 -45 -44 -44 -44 -46
 -46 -46 -45 -44 -44 -44 -46 -48
 -46 -45 -44 -44 -44 -46 -48 -50
 -45 -44 -44 -44 -46 -48 -50 -51
 -44 -44 -44 -46 -48 -50 -51 -52
 -44 -44 -46 -48 -50 -51 -52 -51
 -44 -46 -48 -50 -51 -52 -51 -53
 -46 -48 -50 -51 -52 -51 -53 -54
 -48 -50 -51 -52 -51 -53 -54 -54
 -50 -51 -52 -51 -53 -54 -54 -55
 -51 -52 -51 -53 -54 -54 -55 -56
 -52 -51 -53 -54 -54 -55 -56 -56
 -51 -53 -54 -54 -55 -56 -56 -57
 -53 -54 -54 -55 -56 -56 -57 -58
 -54 -54 -55 -56 -56 -57 -58 -59
 -54 -55 -56 -56 -57 -58 -59 -60
 -55 -56 -56 -57 -58 -59 -60 -61
 -56 -56 -57 -58 -59 -60 -61 -62
 -56 -57 -58 -59 -60 -61 -62 -63
 -57 -58 -59 -60 -61 -62 -63 -64
 -48 -48 -47 -47 -46 -45 -45 -44
 -48 -47 -47 -46 -45 -45 -44 -44
 -47 -47 -46 -45 -45 -44 -44 -44
 -47 -46 -45 -45 -44 -44 -44 -43
 -46 -45 -45 -44 -44 -44 -43 -43
 -45 -45 -44 -44 -44 -43 -43 -43
 -45 -44 -44 -44 -43 -43 -43 -43
 -44 -44 -44 -43 -43 -43 -43 -42
 -44 -44 -43 -43 -43 -43 -42 -42
 -44 -43 -43 -43 -43 -42 -42 -42
 -43 -43 -43 -43 -42 -42 -42 -41
 -43 -43 -43 -42 -42 -42 -41 -41
 -43 -43 -42 -42 -42 -41 -41 -41
 -43 -42 -42 -42 -41 -41 -41 -43
 -42 -42 -42 -41 -41 -41 -43 -44
 -42 -42 -41 -41 -41 -43 -44 -45
 -42 -41 -41 -41 -43 -44 -45 -45
 -41 -41 -41 -43 -44 -45 -45 -45
 -41 -41 -43 -44 -45 -45 -45 -45
 -41 -43 -44 -45 -45 -45 -45 -45
 -43 -44 -45 -45 -45 -45 -45 -46
 -44 -45 -45 -45 -45 -45 -46 -46
 -45 -45 -45 -45 -45 -46 -46 -46
 -45 -45 -45 -45 -46 -46 -46 -47
 -45 -45 -45 -46 -46 -46 -47 -47
 -45 -45 -46 -46 -46 -47 -47 -47
 -45 -46 -46 -46 -47 -47 -47 -48
 -46 -46 -46 -47 -47 -47 -48 -48
 -46 -46 -47 -47 -47 -48 -48 -49
 -46 -47 -47 -47 -48 -48 -49 -50
 -47 -47 -47 -48 -48 -49 -50 -51
 -47 -47 -48 -48 -49 -50 -51 -52
 -47 -48 -48 -49 -50 -51 -52 -53
 -48 -48 -49 -50 -51 -52 -53 -54
 -48 -49 -50 -51 -52 -53 -54 -55
 -49 -50 -51 -52 -53 -54 -55 -56
 -50 -51 -52 -53 -54 -55 -56 -57
 -51 -52 -53 -54 -55 -56 -57 -58
 -52 -53 -54 -55 -56 -57 -58 -59
 -53 -54 -55 -56 -57 -58 -59 -60
 -54 -55 -56 -57 -58 -59 -60 -61
 -55 -56 -57 -58 -59 -60 -61 -62
 -56 -57 -58 -59 -60 -61 -62 -44
 -57 -58 -59 -60 -61 -62 -44 -46
 -58 -59 -60 -61 -62 -44 -46 -48
 -59 -60 -61 -62 -44 -46 -48 -49
 -60 -61 -62 -44 -46 -48 -49 -51
 -61 -62 -44 -46 -48 -49 -51 -52
 -62 -44 -46 -48 -49 -51 -52 -53
 -44 -46 -48 -49 -51 -52 -53 -54
 -46 -48 -49 -51 -52 -53 -54 -54
 -48 -49 -51 -52 -53 -54 -54 -55
 -49 -51 -52 -53 -54 -54 -55 -55
 -51 -52 -53 -54 -54 -55 -55 -56
 -52 -53 -54 -54 -55 -55 -56 -56
 -53 -54 -54 -55 -55 -56 -56 -56
 -54 -54 -55 -55 -56 -56 -56 -55
 -54 -55 -55 -56 -56 -56 -55 -54
 -55 -55 -56 -56 -56 -55 -54 -53
 -55 -56 -56 -56 -55 -54 -53 -52
 -56 -56 -56 -55 -54 -53 -52 -51
 -56 -56 -55 -54 -53 -52 -51 -50
 -56 -55 -54 -53 -52 -51 -50 -49
 -55 -54 -53 -52 -51 -50 -49 -48
 -54 -53 -52 -51 -50 -49 -48 -47
 -53 -52 -51 -50 -49 -48 -47 -47
 -52 -51 -50 -49 -48 -47 -47 -46
 -51 -50 -49 -48 -47 -47 -46 -45
 -50 -49 -48 -47 -47 -46 -45 -44
 -49 -48 -47 -47 -46 -45 -44 -44
 -48 -47 -47 -46 -45 -44 -44 -43
 -47 -47 -46 -45 -44 -44 -43 -43
 -47 -46 -45 -44 -44 -43 -43 -44
 -46 -45 -44 -44 -43 -43 -44 -45
 -45 -44 -44 -43 -43 -44 -45 -47
 -44 -44 -43 -43 -44 -45 -47 -49
 -44 -43 -43 -44 -45 -47 -49 -51
 -43 -43 -44 -45 -47 -49 -51 -51
 -43 -44 -45 -47 -49 -51 -51 -51
 -44 -45 -47 -49 -51 -51 -51 -52
 -45 -47 -49 -51 -51 -51 -52 -53
 -47 -49 -51 -51 -51 -52 -53 -53
 -49 -51 -51 -51 -52 -53 -53 -54
 -51 -51 -51 -52 -53 -53 -54 -55
 -51 -51 -52 -53 -53 -54 -55 -56
 -51 -52 -53 -53 -54 -55 -56 -57
 -52 -53 -53 -54 -55 -56 -57 -58
 -53 -53 -54 -55 -56 -57 -58 -59
 -53 -54 -55 -56 -57 -58 -59 -60
 -54 -55 -56 -57 -58 -59 -60 -61
 -55 -56 -57 -58 -59 -60 -61 -62
 -56 -57 -58 -59 -60 -61 -62 -63
 -57 -58 -59 -60 -61 -62 -63 -64
 -46 -48 -49 -51 -51 -51 -51 -51
 -48 -49 -51 -51 -51 -51 -51 -50
 -49 -51 -51 -51 -51 -51 -50 -50
 -51 -51 -51 -51 -51 -50 -50 -49
 -51 -51 -51 -51 -50 -50 -49 -48
 -51 -51 -51 -50 -50 -49 -48 -48
 -51 -51 -50 -50 -49 -48 -48 -47
 -51 -50 -50 -49 -48 -48 -47 -47
 -50 -50 -49 -48 -48 -47 -47 -47
 -50 -49 -48 -48 -47 -47 -47 -46
 -49 -48 -48 -47 -47 -47 -46 -46
 -48 -48 -47 -47 -47 -46 -46 -46
 -48 -47 -47 -47 -46 -46 -46 -45
 -47 -47 -47 -46 -46 -46 -45 -45
 -47 -47 -46 -46 -46 -45 -45 -44
 -47 -46 -46 -46 -45 -45 -44 -44
 -46 -46 -46 -45 -45 -44 -44 -43
 -46 -46 -45 -45 -44 -44 -43 -43
 -46 -45 -45 -44 -44 -43 -43 -44
 -45 -45 -44 -44 -43 -43 -44 -45
 -45 -44 -44 -43 -43 -44 -45 -46
 -44 -44 -43 -43 -44 -45 -46 -46
 -44 -43 -43 -44 -45 -46 -46 -46
 -43 -43 -44 -45 -46 -46 -46 -46
 -43 -44 -45 -46 -46 -46 -46 -47
 -44 -45 -46 -46 -46 -46 -47 -47
 -45 -46 -46 -46 -46 -47 -47 -47
 -46 -46 -46 -46 -47 -47 -47 -47
 -46 -46 -46 -47 -47 -47 -47 -47
 -46 -46 -47 -47 -47 -47 -47 -47
 -46 -47 -47 -47 -47 -47 -47 -47
 -47 -47 -47 -47 -47 -47 -47 -48
 -47 -47 -47 -47 -47 -47 -48 -48
 -47 -47 -47 -47 -47 -48 -48 -49
 -47 -47 -47 -47 -48 -48 -49 -49
 -47 -47 -47 -48 -48 -49 -49 -50
 -47 -47 -48 -48 -49 -49 -50 -51
 -47 -48 -48 -49 -49 -50 -51 -52
 -48 -48 -49 -49 -50 -51 -52 -53
 -48 -49 -49 -50 -51 -52 -53 -54
 -49 -49 -50 -51 -52 -53 -54 -56
 -49 -50 -51 -52 -53 -54 -56 -57
 -50 -51 -52 -53 -54 -56 -57 -58
 -51 -52 -53 -54 -56 -57 -58 -39
 -52 -53 -54 -56 -57 -58 -39 -41
 -53 -54 -56 -57 -58 -39 -41 -44
 -54 -56 -57 -58 -39 -41 -44 -46
 -56 -57 -58 -39 -41 -44 -46 -48
 -57 -58 -39 -41 -44 -46 -48 -50
 -58 -39 -41 -44 -46 -48 -50 -51
 -39 -41 -44 -46 -48 -50 -51 -53
 -41 -44 -46 -48 -50 -51 -53 -54
 -44 -46 -48 -50 -51 -53 -54 -55
 -46 -48 -50 -51 -53 -54 -55 -56
 -48 -50 -51 -53 -54 -55 -56 -56
 -50 -51 -53 -54 -55 -56 -56 -57
 -51 -53 -54 -55 -56 -56 -57 -58
 -53 -54 -55 -56 -56 -57 -58 -58
 -54 -55 -56 -56 -57 -58 -58 -57
 -55 -56 -56 -57 -58 -58 -57 -56
 -56 -56 -57 -58 -58 -57 -56 -55
 -56 -57 -58 -58 -57 -56 -55 -54
 -57 -58 -58 -57 -56 -55 -54 -53
 -58 -58 -57 -56 -55 -54 -53 -52
 -58 -57 -56 -55 -54 -53 -52 -52
 -57 -56 -55 -54 -53 -52 -52 -51
 -56 -55 -54 -53 -52 -52 -51 -50
 -55 -54 -53 -52 -52 -51 -50 -49
 -54 -53 -52 -52 -51 -50 -49 -48
 -53 -52 -52 -51 -50 -49 -48 -48
 -52 -52 -51 -50 -49 -48 -48 -47
 -52 -51 -50 -49 -48 -48 -47 -46
 -51 -50 -49 -48 -48 -47 -46 -46
 -50 -49 -48 -48 -47 -46 -46 -47
 -49 -48 -48 -47 -46 -46 -47 -48
 -48 -48 -47 -46 -46 -47 -48 -51
 -48 -47 -46 -46 -47 -48 -51 -53
 -47 -46 -46 -47 -48 -51 -53 -54
 -46 -46 -47 -48 -51 -53 -54 -54
 -46 -47 -48 -51 -53 -54 -54 -55
 -47 -48 -51 -53 -54 -54 -55 -56
 -48 -51 -53 -54 -54 -55 -56 -56
 -51 -53 -54 -54 -55 -56 -56 -57
 -53 -54 -54 -55 -56 -56 -57 -58
 -54 -54 -55 -56 -56 -57 -58 -59
 -54 -55 -56 -56 -57 -58 -59 -59
 -55 -56 -56 -57 -58 -59 -59 -60
 -56 -56 -57 -58 -59 -59 -60 -61
 -56 -57 -58 -59 -59 -60 -61 -62
 -57 -58 -59 -59 -60 -61 -62 -63
 -58 -59 -59 -60 -61 -62 -63 -64
 -59 -59 -60 -61 -62 -63 -64 -65
 -59 -60 -61 -62 -63 -64 -65 -66
 -60 -61 -62 -63 -64 -65 -66 -66
 -61 -62 -63 -64 -65 -66 -66 -67
 -62 -63 -64 -65 -66 -66 -67 -68
 -63 -64 -65 -66 -66 -67 -68 -68
 -64 -65 -66 -66 -67 -68 -68 -69
 -65 -66 -66 -67 -68 -68 -69 -69
 -52 -52 -52 -52 -52 -51 -51 -51
 -52 -52 -52 -52 -51 -51 -51 -50
 -52 -52 -52 -51 -51 -51 -50 -49
 -52 -52 -51 -51 -51 -50 -49 -49
 -52 -51 -51 -51 -50 -49 -49 -48
 -51 -51 -51 -50 -49 -49 -48 -47
 -51 -51 -50 -49 -49 -48 -47 -47
 -51 -50 -49 -49 -48 -47 -47 -46
 -50 -49 -49 -48 -47 -47 -46 -45
 -49 -49 -48 -47 -47 -46 -45 -44
 -49 -48 -47 -47 -46 -45 -44 -43
 -48 -47 -47 -46 -45 -44 -43 -42
 -47 -47 -46 -45 -44 -43 -42 -41
 -47 -46 -45 -44 -43 -42 -41 -40
 -46 -45 -44 -43 -42 -41 -40 -39
 -45 -44 -43 -42 -41 -40 -39 -38
 -44 -43 -42 -41 -40 -39 -38 -37
 -43 -42 -41 -40 -39 -38 -37 -36
 -42 -41 -40 -39 -38 -37 -36 -36
 -41 -40 -39 -38 -37 -36 -36 -36
 -40 -39 -38 -37 -36 -36 -36 -35
 -39 -38 -37 -36 -36 -36 -35 -35
 -38 -37 -36 -36 -36 -35 -35 -34
 -37 -36 -36 -36 -35 -35 -34 -33
 -36 -36 -36 -35 -35 -34 -33 -33
 -36 -36 -35 -35 -34 -33 -33 -32
 -36 -35 -35 -34 -33 -33 -32 -31
 -35 -35 -34 -33 -33 -32 -31 -31
 -35 -34 -33 -33 -32 -31 -31 -30
 -34 -33 -33 -32 -31 -31 -30 -30
 -33 -33 -32 -31 -31 -30 -30 -29
 -33 -32 -31 -31 -30 -30 -29 -29
 -32 -31 -31 -30 -30 -29 -29 -29
 -31 -31 -30 -30 -29 -29 -29 -29
 -31 -30 -30 -29 -29 -29 -29 -29
 -30 -30 -29 -29 -29 -29 -29 -29
 -30 -29 -29 -29 -29 -29 -29 -29
 -29 -29 -29 -29 -29 -29 -29 -29
 -29 -29 -29 -29 -29 -29 -29 -29
 -29 -29 -29 -29 -29 -29 -29 -30
 -29 -29 -29 -29 -29 -29 -30 -30
 -29 -29 -29 -29 -29 -30 -30 -30
 -29 -29 -29 -29 -30 -30 -30 -30
 -29 -29 -29 -30 -30 -30 -30 -54
 -29 -29 -30 -30 -30 -30 -54 -53
 -29 -30 -30 -30 -30 -54 -53 -53
 -30 -30 -30 -30 -54 -53 -53 -52
 -30 -30 -30 -54 -53 -53 -52 -51
 -30 -30 -54 -53 -53 -52 -51 -50
 -30 -54 -53 -53 -52 -51 -50 -50
 -54 -53 -53 -52 -51 -50 -50 -49
 -53 -53 -52 -51 -50 -50 -49 -48
 -53 -52 -51 -50 -50 -49 -48 -47
 -52 -51 -50 -50 -49 -48 -47 -46
 -51 -50 -50 -49 -48 -47 -46 -45
 -50 -50 -49 -48 -47 -46 -45 -44
 -50 -49 -48 -47 -46 -45 -44 -43
 -49 -48 -47 -46 -45 -44 -43 -42
 -48 -47 -46 -45 -44 -43 -42 -42
 -47 -46 -45 -44 -43 -42 -42 -40
 -46 -45 -44 -43 -42 -42 -40 -39
 -45 -44 -43 -42 -42 -40 -39 -38
 -44 -43 -42 -42 -40 -39 -38 -37
 -43 -42 -42 -40 -39 -38 -37 -35
 -42 -42 -40 -39 -38 -37 -35 -34
 -42 -40 -39 -38 -37 -35 -34 -33
 -40 -39 -38 -37 -35 -34 -33 -32
 -39 -38 -37 -35 -34 -33 -32 -31
 -38 -37 -35 -34 -33 -32 -31 -30
 -37 -35 -34 -33 -32 -31 -30 -29
 -35 -34 -33 -32 -31 -30 -29 -28
 -34 -33 -32 -31 -30 -29 -28 -27
 -33 -32 -31 -30 -29 -28 -27 -27
 -32 -31 -30 -29 -28 -27 -27 -27
 -31 -30 -29 -28 -27 -27 -27 -28
 -30 -29 -28 -27 -27 -27 -28 -28
 -29 -28 -27 -27 -27 -28 -28 -27
 -28 -27 -27 -27 -28 -28 -27 -27
 -27 -27 -27 -28 -28 -27 -27 -27
 -27 -27 -28 -28 -27 -27 -27 -27
 -27 -28 -28 -27 -27 -27 -27 -27
 -28 -28 -27 -27 -27 -27 -27 -27
 -28 -27 -27 -27 -27 -27 -27 -27
 -27 -27 -27 -27 -27 -27 -27 -27
 -27 -27 -27 -27 -27 -27 -27 -27
 -27 -27 -27 -27 -27 -27 -27 -27
 -27 -27 -27 -27 -27 -27 -27 -27
 -27 -27 -27 -27 -27 -27 -27 -28
 -27 -27 -27 -27 -27 -27 -28 -28
 -27 -27 -27 -27 -27 -28 -28 -28
 -27 -27 -27 -27 -28 -28 -28 -28
 -27 -27 -27 -28 -28 -28 -28 -28
 -27 -27 -28 -28 -28 -28 -28 -28
 -27 -28 -28 -28 -28 -28 -28 -28
 -28 -28 -28 -28 -28 -28 -28 -28
 -28 -28 -28 -28 -28 -28 -28 -28
 -55 -54 -54 -53 -52 -51 -50 -49
 -54 -54 -53 -52 -51 -50 -49 -48
 -54 -53 -52 -51 -50 -49 -48 -47
 -53 -52 -51 -50 -49 -48 -47 -46
 -52 -51 -50 -49 -48 -47 -46 -45
 -51 -50 -49 -48 -47 -46 -45 -44
 -50 -49 -48 -47 -46 -45 -44 -43
 -49 -48 -47 -46 -45 -44 -43 -42
 -48 -47 -46 -45 -44 -43 -42 -40
 -47 -46 -45 -44 -43 -42 -40 -39
 -46 -45 -44 -43 -42 -40 -39 -38
 -45 -44 -43 -42 -40 -39 -38 -37
 -44 -43 -42 -40 -39 -38 -37 -36
 -43 -42 -40 -39 -38 -37 -36 -34
 -42 -40 -39 -38 -37 -36 -34 -33
 -40 -39 -38 -37 -36 -34 -33 -33
 -39 -38 -37 -36 -34 -33 -33 -32
 -38 -37 -36 -34 -33 -33 -32 -32
 -37 -36 -34 -33 -33 -32 -32 -32
 -36 -34 -33 -33 -32 -32 -32 -32
 -34 -33 -33 -32 -32 -32 -32 -31
 -33 -33 -32 -32 -32 -32 -31 -31
 -33 -32 -32 -32 -32 -31 -31 -30
 -32 -32 -32 -32 -31 -31 -30 -30
 -32 -32 -32 -31 -31 -30 -30 -29
 -32 -32 -31 -31 -30 -30 -29 -29
 -32 -31 -31 -30 -30 -29 -29 -28
 -31 -31 -30 -30 -29 -29 -28 -28
 -31 -30 -30 -29 -29 -28 -28 -28
 -30 -30 -29 -29 -28 -28 -28 -28
 -30 -29 -29 -28 -28 -28 -28 -28
 -29 -29 -28 -28 -28 -28 -28 -28
 -29 -28 -28 -28 -28 -28 -28 -28
 -28 -28 -28 -28 -28 -28 -28 -28
 -28 -28 -28 -28 -28 -28 -28 -28
 -28 -28 -28 -28 -28 -28 -28 -28
 -28 -28 -28 -28 -28 -28 -28 -29
 -28 -28 -28 -28 -28 -28 -29 -29
 -28 -28 -28 -28 -28 -29 -29 -29
 -28 -28 -28 -28 -29 -29 -29 -29
 -28 -28 -28 -29 -29 -29 -29 -29
 -28 -28 -29 -29 -29 -29 -29 -57
 -28 -29 -29 -29 -29 -29 -57 -56
 -29 -29 -29 -29 -29 -57 -56 -57
 -29 -29 -29 -29 -57 -56 -57 -57
 -29 -29 -29 -57 -56 -57 -57 -56
 -29 -29 -57 -56 -57 -57 -56 -55
 -29 -57 -56 -57 -57 -56 -55 -54
 -57 -56 -57 -57 -56 -55 -54 -53
 -56 -57 -57 -56 -55 -54 -53 -52
 -57 -57 -56 -55 -54 -53 -52 -51
 -57 -56 -55 -54 -53 -52 -51 -50
 -56 -55 -54 -53 -52 -51 -50 -49
 -55 -54 -53 -52 -51 -50 -49 -48
 -54 -53 -52 -51 -50 -49 -48 -47
 -53 -52 -51 -50 -49 -48 -47 -46
 -52 -51 -50 -49 -48 -47 -46 -45
 -51 -50 -49 -48 -47 -46 -45 -44
 -50 -49 -48 -47 -46 -45 -44 -43
 -49 -48 -47 -46 -45 -44 -43 -42
 -48 -47 -46 -45 -44 -43 -42 -41
 -47 -46 -45 -44 -43 -42 -41 -39
 -46 -45 -44 -43 -42 -41 -39 -38
 -45 -44 -43 -42 -41 -39 -38 -37
 -44 -43 -42 -41 -39 -38 -37 -36
 -43 -42 -41 -39 -38 -37 -36 -35
 -42 -41 -39 -38 -37 -36 -35 -34
 -41 -39 -38 -37 -36 -35 -34 -32
 -39 -38 -37 -36 -35 -34 -32 -31
 -38 -37 -36 -35 -34 -32 -31 -30
 -37 -36 -35 -34 -32 -31 -30 -30
 -36 -35 -34 -32 -31 -30 -30 -30
 -35 -34 -32 -31 -30 -30 -30 -30
 -34 -32 -31 -30 -30 -30 -30 -31
 -32 -31 -30 -30 -30 -30 -31 -31
 -31 -30 -30 -30 -30 -31 -31 -31
 -30 -30 -30 -30 -31 -31 -31 -31
 -30 -30 -30 -31 -31 -31 -31 -30
 -30 -30 -31 -31 -31 -31 -30 -30
 -30 -31 -31 -31 -31 -30 -30 -30
 -31 -31 -31 -31 -30 -30 -30 -30
 -31 -31 -31 -30 -30 -30 -30 -30
 -31 -31 -30 -30 -30 -30 -30 -30
 -31 -30 -30 -30 -30 -30 -30 -30
 -30 -30 -30 -30 -30 -30 -30 -30
 -30 -30 -30 -30 -30 -30 -30 -30
 -30 -30 -30 -30 -30 -30 -30 -31
 -30 -30 -30 -30 -30 -30 -31 -31
 -30 -30 -30 -30 -30 -31 -31 -31
 -30 -30 -30 -30 -31 -31 -31 -31
 -30 -30 -30 -31 -31 -31 -31 -32
 -64 -63 -61 -60 -59 -57 -56 -54
 -63 -61 -60 -59 -57 -56 -54 -53
 -61 -60 -59 -57 -56 -54 -53 -51
 -60 -59 -57 -56 -54 -53 -51 -49
 -59 -57 -56 -54 -53 -51 -49 -48
 -57 -56 -54 -53 -51 -49 -48 -46
 -56 -54 -53 -51 -49 -48 -46 -45
 -54 -53 -51 -49 -48 -46 -45 -43
 -53 -51 -49 -48 -46 -45 -43 -42
 -51 -49 -48 -46 -45 -43 -42 -41
 -49 -48 -46 -45 -43 -42 -41 -39
 -48 -46 -45 -43 -42 -41 -39 -38
 -46 -45 -43 -42 -41 -39 -38 -37
 -45 -43 -42 -41 -39 -38 -37 -35
 -43 -42 -41 -39 -38 -37 -35 -34
 -42 -41 -39 -38 -37 -35 -34 -33
 -41 -39 -38 -37 -35 -34 -33 -32
 -39 -38 -37 -35 -34 -33 -32 -30
 -38 -37 -35 -34 -33 -32 -30 -29
 -37 -35 -34 -33 -32 -30 -29 -28
 -35 -34 -33 -32 -30 -29 -28 -28
 -34 -33 -32 -30 -29 -28 -28 -27
 -33 -32 -30 -29 -28 -28 -27 -27
 -32 -30 -29 -28 -28 -27 -27 -27
 -30 -29 -28 -28 -27 -27 -27 -28
 -29 -28 -28 -27 -27 -27 -28 -28
 -28 -28 -27 -27 -27 -28 -28 -28
 -28 -27 -27 -27 -28 -28 -28 -28
 -27 -27 -27 -28 -28 -28 -28 -28
 -27 -27 -28 -28 -28 -28 -28 -28
 -27 -28 -28 -28 -28 -28 -28 -28
 -28 -28 -28 -28 -28 -28 -28 -28
 -28 -28 -28 -28 -28 -28 -28 -28
 -28 -28 -28 -28 -28 -28 -28 -28
 -28 -28 -28 -28 -28 -28 -28 -28
 -28 -28 -28 -28 -28 -28 -28 -28
 -28 -28 -28 -28 -28 -28 -28 -28
 -28 -28 -28 -28 -28 -28 -28 -28
 -28 -28 -28 -28 -28 -28 -28 -28
 -28 -28 -28 -28 -28 -28 -28 -28
 -28 -28 -28 -28 -28 -28 -28 -28
 -28 -28 -28 -28 -28 -28 -28 -28
 -28 -28 -28 -28 -28 -28 -28 -59
 -28 -28 -28 -28 -28 -28 -59 -58
 -28 -28 -28 -28 -28 -59 -58 -56
 -28 -28 -28 -28 -59 -58 -56 -55
 -28 -28 -28 -59 -58 -56 -55 -54
 -28 -28 -59 -58 -56 -55 -54 -53
 -28 -59 -58 -56 -55 -54 -53 -52
 -59 -58 -56 -55 -54 -53 -52 -50
 -58 -56 -55 -54 -53 -52 -50 -49
 -56 -55 -54 -53 -52 -50 -49 -48
 -55 -54 -53 -52 -50 -49 -48 -47
 -54 -53 -52 -50 -49 -48 -47 -46
 -53 -52 -50 -49 -48 -47 -46 -45
 -52 -50 -49 -48 -47 -46 -45 -44
 -50 -49 -48 -47 -46 -45 -44 -43
 -49 -48 -47 -46 -45 -44 -43 -42
 -48 -47 -46 -45 -44 -43 -42 -41
 -47 -46 -45 -44 -43 -42 -41 -40
 -46 -45 -44 -43 -42 -41 -40 -38
 -45 -44 -43 -42 -41 -40 -38 -37
 -44 -43 -42 -41 -40 -38 -37 -36
 -43 -42 -41 -40 -38 -37 -36 -35
 -42 -41 -40 -38 -37 -36 -35 -34
 -41 -40 -38 -37 -36 -35 -34 -33
 -40 -38 -37 -36 -35 -34 -33 -32
 -38 -37 -36 -35 -34 -33 -32 -31
 -37 -36 -35 -34 -33 -32 -31 -30
 -36 -35 -34 -33 -32 -31 -30 -29
 -35 -34 -33 -32 -31 -30 -29 -28
 -34 -33 -32 -31 -30 -29 -28 -27
 -33 -32 -31 -30 -29 -28 -27 -27
 -32 -31 -30 -29 -28 -27 -27 -27
 -31 -30 -29 -28 -27 -27 -27 -27
 -30 -29 -28 -27 -27 -27 -27 -27
 -29 -28 -27 -27 -27 -27 -27 -27
 -28 -27 -27 -27 -27 -27 -27 -27
 -27 -27 -27 -27 -27 -27 -27 -27
 -27 -27 -27 -27 -27 -27 -27 -26
 -27 -27 -27 -27 -27 -27 -26 -26
 -27 -27 -27 -27 -27 -26 -26 -26
 -27 -27 -27 -27 -26 -26 -26 -26
 -27 -27 -27 -26 -26 -26 -26 -26
 -27 -27 -26 -26 -26 -26 -26 -26
 -27 -26 -26 -26 -26 -26 -26 -26
 -26 -26 -26 -26 -26 -26 -26 -25
 -26 -26 -26 -26 -26 -26 -25 -25
 -64 -63 -62 -61 -59 -58 -57 -55
 -63 -62 -61 -59 -58 -57 -55 -54
 -62 -61 -59 -58 -57 -55 -54 -53
 -61 -59 -58 -57 -55 -54 -53 -51
 -59 -58 -57 -55 -54 -53 -51 -50
 -58 -57 -55 -54 -53 -51 -50 -49
 -57 -55 -54 -53 -51 -50 -49 -47
 -55 -54 -53 -51 -50 -49 -47 -46
 -54 -53 -51 -50 -49 -47 -46 -44
 -53 -51 -50 -49 -47 -46 -44 -42
 -51 -50 -49 -47 -46 -44 -42 -41
 -50 -49 -47 -46 -44 -42 -41 -40
 -49 -47 -46 -44 -42 -41 -40 -38
 -47 -46 -44 -42 -41 -40 -38 -37
 -46 -44 -42 -41 -40 -38 -37 -36
 -44 -42 -41 -40 -38 -37 -36 -35
 -42 -41 -40 -38 -37 -36 -35 -34
 -41 -40 -38 -37 -36 -35 -34 -33
 -40 -38 -37 -36 -35 -34 -33 -32
 -38 -37 -36 -35 -34 -33 -32 -30
 -37 -36 -35 -34 -33 -32 -30 -29
 -36 -35 -34 -33 -32 -30 -29 -28
 -35 -34 -33 -32 -30 -29 -28 -27
 -34 -33 -32 -30 -29 -28 -27 -27
 -33 -32 -30 -29 -28 -27 -27 -26
 -32 -30 -29 -28 -27 -27 -26 -25
 -30 -29 -28 -27 -27 -26 -25 -25
 -29 -28 -27 -27 -26 -25 -25 -25
 -28 -27 -27 -26 -25 -25 -25 -25
 -27 -27 -26 -25 -25 -25 -25 -25
 -27 -26 -25 -25 -25 -25 -25 -25
 -26 -25 -25 -25 -25 -25 -25 -25
 -25 -25 -25 -25 -25 -25 -25 -25
 -25 -25 -25 -25 -25 -25 -25 -25
 -25 -25 -25 -25 -25 -25 -25 -25
 -25 -25 -25 -25 -25 -25 -25 -25
 -25 -25 -25 -25 -25 -25 -25 -25
 -25 -25 -25 -25 -25 -25 -25 -25
 -25 -25 -25 -25 -25 -25 -25 -25
 -25 -25 -25 -25 -25 -25 -25 -25
 -25 -25 -25 -25 -25 -25 -25 -25
 -25 -25 -25 -25 -25 -25 -25 -25
 -25 -25 -25 -25 -25 -25 -25 -26
 -25 -25 -25 -25 -25 -25 -26 -26
 -25 -25 -25 -25 -25 -26 -26 -26
 -25 -25 -25 -25 -26 -26 -26 -26
 -25 -25 -25 -26 -26 -26 -26 -26
 -25 -25 -26 -26 -26 -26 -26 -26
 -25 -26 -26 -26 -26 -26 -26 -63
 -26 -26 -26 -26 -26 -26 -63 -62
 -26 -26 -26 -26 -26 -63 -62 -61
 -26 -26 -26 -26 -63 -62 -61 -60
 -26 -26 -26 -63 -62 -61 -60 -59
 -26 -26 -63 -62 -61 -60 -59 -57
 -26 -63 -62 -61 -60 -59 -57 -56
 -63 -62 -61 -60 -59 -57 -56 -55
 -62 -61 -60 -59 -57 -56 -55 -53
 -61 -60 -59 -57 -56 -55 -53 -52
 -60 -59 -57 -56 -55 -53 -52 -50
 -59 -57 -56 -55 -53 -52 -50 -49
 -57 -56 -55 -53 -52 -50 -49 -48
 -56 -55 -53 -52 -50 -49 -48 -46
 -55 -53 -52 -50 -49 -48 -46 -45
 -53 -52 -50 -49 -48 -46 -45 -43
 -52 -50 -49 -48 -46 -45 -43 -41
 -50 -49 -48 -46 -45 -43 -41 -40
 -49 -48 -46 -45 -43 -41 -40 -38
 -48 -46 -45 -43 -41 -40 -38 -37
 -46 -45 -43 -41 -40 -38 -37 -35
 -45 -43 -41 -40 -38 -37 -35 -34
 -43 -41 -40 -38 -37 -35 -34 -32
 -41 -40 -38 -37 -35 -34 -32 -31
 -40 -38 -37 -35 -34 -32 -31 -30
 -38 -37 -35 -34 -32 -31 -30 -28
 -37 -35 -34 -32 -31 -30 -28 -27
 -35 -34 -32 -31 -30 -28 -27 -26
 -34 -32 -31 -30 -28 -27 -26 -25
 -32 -31 -30 -28 -27 -26 -25 -25
 -31 -30 -28 -27 -26 -25 -25 -25
 -30 -28 -27 -26 -25 -25 -25 -25
 -28 -27 -26 -25 -25 -25 -25 -25
 -27 -26 -25 -25 -25 -25 -25 -25
 -26 -25 -25 -25 -25 -25 -25 -24
 -25 -25 -25 -25 -25 -25 -24 -24
 -25 -25 -25 -25 -25 -24 -24 -24
 -25 -25 -25 -25 -24 -24 -24 -24
 -25 -25 -25 -24 -24 -24 -24 -25
 -25 -25 -24 -24 -24 -24 -25 -24
 -25 -24 -24 -24 -24 -25 -24 -25
 -24 -24 -24 -24 -25 -24 -25 -26
 -24 -24 -24 -25 -24 -25 -26 -26
 -24 -24 -25 -24 -25 -26 -26 -27
 -24 -25 -24 -25 -26 -26 -27 -27
 -25 -24 -25 -26 -26 -27 -27 -27
 -24 -25 -26 -26 -27 -27 -27 -28
 -25 -26 -26 -27 -27 -27 -28 -28
 -26 -26 -27 -27 -27 -28 -28 -28
 -26 -27 -27 -27 -28 -28 -28 -28
 -69 -68 -67 -65 -64 -63 -61 -60
 -68 -67 -65 -64 -63 -61 -60 -58
 -67 -65 -64 -63 -61 -60 -58 -57
 -65 -64 -63 -61 -60 -58 -57 -55
 -64 -63 -61 -60 -58 -57 -55 -54
 -63 -61 -60 -58 -57 -55 -54 -52
 -61 -60 -58 -57 -55 -54 -52 -50
 -60 -58 -57 -55 -54 -52 -50 -48
 -58 -57 -55 -54 -52 -50 -48 -47
 -57 -55 -54 -52 -50 -48 -47 -45
 -55 -54 -52 -50 -48 -47 -45 -43
 -54 -52 -50 -48 -47 -45 -43 -42
 -52 -50 -48 -47 -45 -43 -42 -40
 -50 -48 -47 -45 -43 -42 -40 -39
 -48 -47 -45 -43 -42 -40 -39 -37
 -47 -45 -43 -42 -40 -39 -37 -36
 -45 -43 -42 -40 -39 -37 -36 -35
 -43 -42 -40 -39 -37 -36 -35 -33
 -42 -40 -39 -37 -36 -35 -33 -32
 -40 -39 -37 -36 -35 -33 -32 -31
 -39 -37 -36 -35 -33 -32 -31 -30
 -37 -36 -35 -33 -32 -31 -30 -29
 -36 -35 -33 -32 -31 -30 -29 -28
 -35 -33 -32 -31 -30 -29 -28 -27
 -33 -32 -31 -30 -29 -28 -27 -27
 -32 -31 -30 -29 -28 -27 -27 -27
 -31 -30 -29 -28 -27 -27 -27 -27
 -30 -29 -28 -27 -27 -27 -27 -27
 -29 -28 -27 -27 -27 -27 -27 -27
 -28 -27 -27 -27 -27 -27 -27 -27
 -27 -27 -27 -27 -27 -27 -27 -27
 -27 -27 -27 -27 -27 -27 -27 -27
 -27 -27 -27 -27 -27 -27 -27 -27
 -27 -27 -27 -27 -27 -27 -27 -27
 -27 -27 -27 -27 -27 -27 -27 -27
 -27 -27 -27 -27 -27 -27 -27 -27
 -27 -27 -27 -27 -27 -27 -27 -27
 -27 -27 -27 -27 -27 -27 -27 -61
 -27 -27 -27 -27 -27 -27 -61 -60
 -27 -27 -27 -27 -27 -61 -60 -59
 -27 -27 -27 -27 -61 -60 -59 -58
 -27 -27 -27 -61 -60 -59 -58 -57
 -27 -27 -61 -60 -59 -58 -57 -55
 -27 -61 -60 -59 -58 -57 -55 -54
 -61 -60 -59 -58 -57 -55 -54 -53
 -60 -59 -58 -57 -55 -54 -53 -52
 -59 -58 -57 -55 -54 -53 -52 -50
 -58 -57 -55 -54 -53 -52 -50 -49
 -57 -55 -54 -53 -52 -50 -49 -48
 -55 -54 -53 -52 -50 -49 -48 -47
 -54 -53 -52 -50 -49 -48 -47 -45
 -53 -52 -50 -49 -48 -47 -45 -44
 -52 -50 -49 -48 -47 -45 -44 -43
 -50 -49 -48 -47 -45 -44 -43 -42
 -49 -48 -47 -45 -44 -43 -42 -40
 -48 -47 -45 -44 -43 -42 -40 -39
 -47 -45 -44 -43 -42 -40 -39 -38
 -45 -44 -43 -42 -40 -39 -38 -37
 -44 -43 -42 -40 -39 -38 -37 -35
 -43 -42 -40 -39 -38 -37 -35 -34
 -42 -40 -39 -38 -37 -35 -34 -33
 -40 -39 -38 -37 -35 -34 -33 -32
 -39 -38 -37 -35 -34 -33 -32 -31
 -38 -37 -35 -34 -33 -32 -31 -30
 -37 -35 -34 -33 -32 -31 -30 -29
 -35 -34 -33 -32 -31 -30 -29 -29
 -34 -33 -32 -31 -30 -29 -29 -29
 -33 -32 -31 -30 -29 -29 -29 -30
 -32 -31 -30 -29 -29 -29 -30 -30
 -31 -30 -29 -29 -29 -30 -30 -30
 -30 -29 -29 -29 -30 -30 -30 -31
 -29 -29 -29 -30 -30 -30 -31 -30
 -29 -29 -30 -30 -30 -31 -30 -29
 -29 -30 -30 -30 -31 -30 -29 -29
 -30 -30 -30 -31 -30 -29 -29 -29
 -30 -30 -31 -30 -29 -29 -29 -29
 -30 -31 -30 -29 -29 -29 -29 -29
 -31 -30 -29 -29 -29 -29 -29 -29
 -30 -29 -29 -29 -29 -29 -29 -29
 -29 -29 -29 -29 -29 -29 -29 -29
 -29 -29 -29 -29 -29 -29 -29 -29
 -29 -29 -29 -29 -29 -29 -29 -29
 -29 -29 -29 -29 -29 -29 -29 -29
 -29 -29 -29 -29 -29 -29 -29 -29
 -71 -70 -69 -68 -66 -65 -64 -62
 -70 -69 -68 -66 -65 -64 -62 -61
 -69 -68 -66 -65 -64 -62 -61 -60
 -68 -66 -65 -64 -62 -61 -60 -58
 -66 -65 -64 -62 -61 -60 -58 -57
 -65 -64 -62 -61 -60 -58 -57 -56
 -64 -62 -61 -60 -58 -57 -56 -54
 -62 -61 -60 -58 -57 -56 -54 -53
 -61 -60 -58 -57 -56 -54 -53 -52
 -60 -58 -57 -56 -54 -53 -52 -50
 -58 -57 -56 -54 -53 -52 -50 -49
 -57 -56 -54 -53 -52 -50 -49 -47
 -56 -54 -53 -52 -50 -49 -47 -46
 -54 -53 -52 -50 -49 -47 -46 -45
 -53 -52 -50 -49 -47 -46 -45 -44
 -52 -50 -49 -47 -46 -45 -44 -42
 -50 -49 -47 -46 -45 -44 -42 -41
 -49 -47 -46 -45 -44 -42 -41 -40
 -47 -46 -45 -44 -42 -41 -40 -39
 -46 -45 -44 -42 -41 -40 -39 -38
 -45 -44 -42 -41 -40 -39 -38 -37
 -44 -42 -41 -40 -39 -38 -37 -36
 -42 -41 -40 -39 -38 -37 -36 -35
 -41 -40 -39 -38 -37 -36 -35 -33
 -40 -39 -38 -37 -36 -35 -33 -33
 -39 -38 -37 -36 -35 -33 -33 -32
 -38 -37 -36 -35 -33 -33 -32 -31
 -37 -36 -35 -33 -33 -32 -31 -31
 -36 -35 -33 -33 -32 -31 -31 -31
 -35 -33 -33 -32 -31 -31 -31 -31
 -33 -33 -32 -31 -31 -31 -31 -31
 -33 -32 -31 -31 -31 -31 -31 -31
 -32 -31 -31 -31 -31 -31 -31 -31
 -31 -31 -31 -31 -31 -31 -31 -31
 -31 -31 -31 -31 -31 -31 -31 -31
 -31 -31 -31 -31 -31 -31 -31 -31
 -31 -31 -31 -31 -31 -31 -31 -31
 -31 -31 -31 -31 -31 -31 -31 -31
 -31 -31 -31 -31 -31 -31 -31 -31
 -31 -31 -31 -31 -31 -31 -31 -31
 -31 -31 -31 -31 -31 -31 -31 -31
 -31 -31 -31 -31 -31 -31 -31 -31
 -31 -31 -31 -31 -31 -31 -31 -31
 -31 -31 -31 -31 -31 -31 -31 -31
 -31 -31 -31 -31 -31 -31 -31 -32
 -31 -31 -31 -31 -31 -31 -32 -32
 -31 -31 -31 -31 -31 -32 -32 -59
 -31 -31 -31 -31 -32 -32 -59 -58
 -31 -31 -31 -32 -32 -59 -58 -57
 -31 -31 -32 -32 -59 -58 -57 -56
 -31 -32 -32 -59 -58 -57 -56 -55
 -32 -32 -59 -58 -57 -56 -55 -54
 -32 -59 -58 -57 -56 -55 -54 -53
 -59 -58 -57 -56 -55 -54 -53 -52
 -58 -57 -56 -55 -54 -53 -52 -50
 -57 -56 -55 -54 -53 -52 -50 -49
 -56 -55 -54 -53 -52 -50 -49 -48
 -55 -54 -53 -52 -50 -49 -48 -47
 -54 -53 -52 -50 -49 -48 -47 -46
 -53 -52 -50 -49 -48 -47 -46 -45
 -52 -50 -49 -48 -47 -46 -45 -44
 -50 -49 -48 -47 -46 -45 -44 -44
 -49 -48 -47 -46 -45 -44 -44 -42
 -48 -47 -46 -45 -44 -44 -42 -41
 -47 -46 -45 -44 -44 -42 -41 -40
 -46 -45 -44 -44 -42 -41 -40 -39
 -45 -44 -44 -42 -41 -40 -39 -38
 -44 -44 -42 -41 -40 -39 -38 -37
 -44 -42 -41 -40 -39 -38 -37 -36
 -42 -41 -40 -39 -38 -37 -36 -36
 -41 -40 -39 -38 -37 -36 -36 -35
 -40 -39 -38 -37 -36 -36 -35 -34
 -39 -38 -37 -36 -36 -35 -34 -34
 -38 -37 -36 -36 -35 -34 -34 -33
 -37 -36 -36 -35 -34 -34 -33 -32
 -36 -36 -35 -34 -34 -33 -32 -32
 -36 -35 -34 -34 -33 -32 -32 -33
 -35 -34 -34 -33 -32 -32 -33 -33
 -34 -34 -33 -32 -32 -33 -33 -34
 -34 -33 -32 -32 -33 -33 -34 -34
 -33 -32 -32 -33 -33 -34 -34 -34
 -32 -32 -33 -33 -34 -34 -34 -34
 -32 -33 -33 -34 -34 -34 -34 -34
 -33 -33 -34 -34 -34 -34 -34 -34
 -33 -34 -34 -34 -34 -34 -34 -34
 -34 -34 -34 -34 -34 -34 -34 -34
 -34 -34 -34 -34 -34 -34 -34 -34
 -34 -34 -34 -34 -34 -34 -34 -35
 -34 -34 -34 -34 -34 -34 -35 -35
 -34 -34 -34 -34 -34 -35 -35 -35
 -34 -34 -34 -34 -35 -35 -35 -35
 -34 -34 -34 -35 -35 -35 -35 -35
 -34 -34 -35 -35 -35 -35 -35 -35
 -34 -35 -35 -35 -35 -35 -35 -35
 -35 -35 -35 -35 -35 -35 -35 -35
 -35 -35 -35 -35 -35 -35 -35 -35
 -35 -35 -35 -35 -35 -35 -35 -35
 -69 -68 -67 -65 -64 -63 -62 -61
 -68 -67 -65 -64 -63 -62 -61 -59
 -67 -65 -64 -63 -62 -61 -59 -58
 -65 -64 -63 -62 -61 -59 -58 -57
 -64 -63 -62 -61 -59 -58 -57 -56
 -63 -62 -61 -59 -58 -57 -56 -54
 -62 -61 -59 -58 -57 -56 -54 -53
 -61 -59 -58 -57 -56 -54 -53 -51
 -59 -58 -57 -56 -54 -53 -51 -50
 -58 -57 -56 -54 -53 -51 -50 -48
 -57 -56 -54 -53 -51 -50 -48 -47
 -56 -54 -53 -51 -50 -48 -47 -45
 -54 -53 -51 -50 -48 -47 -45 -44
 -53 -51 -50 -48 -47 -45 -44 -42
 -51 -50 -48 -47 -45 -44 -42 -41
 -50 -48 -47 -45 -44 -42 -41 -40
 -48 -47 -45 -44 -42 -41 -40 -39
 -47 -45 -44 -42 -41 -40 -39 -37
 -45 -44 -42 -41 -40 -39 -37 -36
 -44 -42 -41 -40 -39 -37 -36 -35
 -42 -41 -40 -39 -37 -36 -35 -34
 -41 -40 -39 -37 -36 -35 -34 -33
 -40 -39 -37 -36 -35 -34 -33 -32
 -39 -37 -36 -35 -34 -33 -32 -31
 -37 -36 -35 -34 -33 -32 -31 -30
 -36 -35 -34 -33 -32 -31 -30 -29
 -35 -34 -33 -32 -31 -30 -29 -29
 -34 -33 -32 -31 -30 -29 -29 -30
 -33 -32 -31 -30 -29 -29 -30 -30
 -32 -31 -30 -29 -29 -30 -30 -30
 -31 -30 -29 -29 -30 -30 -30 -30
 -30 -29 -29 -30 -30 -30 -30 -30
 -29 -29 -30 -30 -30 -30 -30 -30
 -29 -30 -30 -30 -30 -30 -30 -30
 -30 -30 -30 -30 -30 -30 -30 -30
 -30 -30 -30 -30 -30 -30 -30 -30
 -30 -30 -30 -30 -30 -30 -30 -30
 -30 -30 -30 -30 -30 -30 -30 -30
 -30 -30 -30 -30 -30 -30 -30 -31
 -30 -30 -30 -30 -30 -30 -31 -31
 -30 -30 -30 -30 -30 -31 -31 -31
 -30 -30 -30 -30 -31 -31 -31 -31
 -30 -30 -30 -31 -31 -31 -31 -31
 -30 -30 -31 -31 -31 -31 -31 -31
 -30 -31 -31 -31 -31 -31 -31 -30
 -31 -31 -31 -31 -31 -31 -30 -30
 -31 -31 -31 -31 -31 -30 -30 -30
 -31 -31 -31 -31 -30 -30 -30 -62
 -31 -31 -31 -30 -30 -30 -62 -61
 -31 -31 -30 -30 -30 -62 -61 -59
 -31 -30 -30 -30 -62 -61 -59 -58
 -30 -30 -30 -62 -61 -59 -58 -57
 -30 -30 -62 -61 -59 -58 -57 -56
 -30 -62 -61 -59 -58 -57 -56 -55
 -62 -61 -59 -58 -57 -56 -55 -54
 -61 -59 -58 -57 -56 -55 -54 -52
 -59 -58 -57 -56 -55 -54 -52 -51
 -58 -57 -56 -55 -54 -52 -51 -50
 -57 -56 -55 -54 -52 -51 -50 -49
 -56 -55 -54 -52 -51 -50 -49 -48
 -55 -54 -52 -51 -50 -49 -48 -46
 -54 -52 -51 -50 -49 -48 -46 -45
 -52 -51 -50 -49 -48 -46 -45 -43
 -51 -50 -49 -48 -46 -45 -43 -42
 -50 -49 -48 -46 -45 -43 -42 -41
 -49 -48 -46 -45 -43 -42 -41 -40
 -48 -46 -45 -43 -42 -41 -40 -39
 -46 -45 -43 -42 -41 -40 -39 -37
 -45 -43 -42 -41 -40 -39 -37 -36
 -43 -42 -41 -40 -39 -37 -36 -35
 -42 -41 -40 -39 -37 -36 -35 -34
 -41 -40 -39 -37 -36 -35 -34 -33
 -40 -39 -37 -36 -35 -34 -33 -32
 -39 -37 -36 -35 -34 -33 -32 -31
 -37 -36 -35 -34 -33 -32 -31 -30
 -36 -35 -34 -33 -32 -31 -30 -29
 -35 -34 -33 -32 -31 -30 -29 -28
 -34 -33 -32 -31 -30 -29 -28 -27
 -33 -32 -31 -30 -29 -28 -27 -27
 -32 -31 -30 -29 -28 -27 -27 -26
 -31 -30 -29 -28 -27 -27 -26 -26
 -30 -29 -28 -27 -27 -26 -26 -25
 -29 -28 -27 -27 -26 -26 -25 -25
 -28 -27 -27 -26 -26 -25 -25 -25
 -27 -27 -26 -26 -25 -25 -25 -26
 -27 -26 -26 -25 -25 -25 -26 -27
 -26 -26 -25 -25 -25 -26 -27 -28
 -26 -25 -25 -25 -26 -27 -28 -28
 -25 -25 -25 -26 -27 -28 -28 -28
 -25 -25 -26 -27 -28 -28 -28 -29
 -25 -26 -27 -28 -28 -28 -29 -29
 -26 -27 -28 -28 -28 -29 -29 -29
 -27 -28 -28 -28 -29 -29 -29 -29
 -28 -28 -28 -29 -29 -29 -29 -29
 -28 -28 -29 -29 -29 -29 -29 -29
 -28 -29 -29 -29 -29 -29 -29 -29
 -60 -59 -57 -55 -54 -53 -51 -50
 -59 -57 -55 -54 -53 -51 -50 -49
 -57 -55 -54 -53 -51 -50 -49 -47
 -55 -54 -53 -51 -50 -49 -47 -46
 -54 -53 -51 -50 -49 -47 -46 -44
 -53 -51 -50 -49 -47 -46 -44 -43
 -51 -50 -49 -47 -46 -44 -43 -42
 -50 -49 -47 -46 -44 -43 -42 -40
 -49 -47 -46 -44 -43 -42 -40 -39
 -47 -46 -44 -43 -42 -40 -39 -38
 -46 -44 -43 -42 -40 -39 -38 -36
 -44 -43 -42 -40 -39 -38 -36 -35
 -43 -42 -40 -39 -38 -36 -35 -34
 -42 -40 -39 -38 -36 -35 -34 -33
 -40 -39 -38 -36 -35 -34 -33 -32
 -39 -38 -36 -35 -34 -33 -32 -31
 -38 -36 -35 -34 -33 -32 -31 -30
 -36 -35 -34 -33 -32 -31 -30 -29
 -35 -34 -33 -32 -31 -30 -29 -28
 -34 -33 -32 -31 -30 -29 -28 -27
 -33 -32 -31 -30 -29 -28 -27 -26
 -32 -31 -30 -29 -28 -27 -26 -25
 -31 -30 -29 -28 -27 -26 -25 -25
 -30 -29 -28 -27 -26 -25 -25 -24
 -29 -28 -27 -26 -25 -25 -24 -24
 -28 -27 -26 -25 -25 -24 -24 -23
 -27 -26 -25 -25 -24 -24 -23 -23
 -26 -25 -25 -24 -24 -23 -23 -23
 -25 -25 -24 -24 -23 -23 -23 -24
 -25 -24 -24 -23 -23 -23 -24 -24
 -24 -24 -23 -23 -23 -24 -24 -25
 -24 -23 -23 -23 -24 -24 -25 -25
 -23 -23 -23 -24 -24 -25 -25 -26
 -23 -23 -24 -24 -25 -25 -26 -26
 -23 -24 -24 -25 -25 -26 -26 -26
 -24 -24 -25 -25 -26 -26 -26 -26
 -24 -25 -25 -26 -26 -26 -26 -59
 -25 -25 -26 -26 -26 -26 -59 -58
 -25 -26 -26 -26 -26 -59 -58 -57
 -26 -26 -26 -26 -59 -58 -57 -55
 -26 -26 -26 -59 -58 -57 -55 -54
 -26 -26 -59 -58 -57 -55 -54 -53
 -26 -59 -58 -57 -55 -54 -53 -52
 -59 -58 -57 -55 -54 -53 -52 -51
 -58 -57 -55 -54 -53 -52 -51 -50
 -57 -55 -54 -53 -52 -51 -50 -48
 -55 -54 -53 -52 -51 -50 -48 -47
 -54 -53 -52 -51 -50 -48 -47 -46
 -53 -52 -51 -50 -48 -47 -46 -45
 -52 -51 -50 -48 -47 -46 -45 -44
 -51 -50 -48 -47 -46 -45 -44 -43
 -50 -48 -47 -46 -45 -44 -43 -42
 -48 -47 -46 -45 -44 -43 -42 -41
 -47 -46 -45 -44 -43 -42 -41 -40
 -46 -45 -44 -43 -42 -41 -40 -38
 -45 -44 -43 -42 -41 -40 -38 -37
 -44 -43 -42 -41 -40 -38 -37 -36
 -43 -42 -41 -40 -38 -37 -36 -35
 -42 -41 -40 -38 -37 -36 -35 -34
 -41 -40 -38 -37 -36 -35 -34 -34
 -40 -38 -37 -36 -35 -34 -34 -33
 -38 -37 -36 -35 -34 -34 -33 -32
 -37 -36 -35 -34 -34 -33 -32 -31
 -36 -35 -34 -34 -33 -32 -31 -30
 -35 -34 -34 -33 -32 -31 -30 -30
 -34 -34 -33 -32 -31 -30 -30 -29
 -34 -33 -32 -31 -30 -30 -29 -28
 -33 -32 -31 -30 -30 -29 -28 -28
 -32 -31 -30 -30 -29 -28 -28 -28
 -31 -30 -30 -29 -28 -28 -28 -28
 -30 -30 -29 -28 -28 -28 -28 -28
 -30 -29 -28 -28 -28 -28 -28 -29
 -29 -28 -28 -28 -28 -28 -29 -29
 -28 -28 -28 -28 -28 -29 -29 -29
 -28 -28 -28 -28 -29 -29 -29 -29
 -28 -28 -28 -29 -29 -29 -29 -29
 -28 -28 -29 -29 -29 -29 -29 -30
 -28 -29 -29 -29 -29 -29 -30 -30
 -29 -29 -29 -29 -29 -30 -30 -30
 -29 -29 -29 -29 -30 -30 -30 -30
 -29 -29 -29 -30 -30 -30 -30 -30
 -29 -29 -30 -30 -30 -30 -30 -30
 -29 -30 -30 -30 -30 -30 -30 -30
 -72 -71 -69 -68 -67 -66 -64 -63
 -71 -69 -68 -67 -66 -64 -63 -62
 -69 -68 -67 -66 -64 -63 -62 -61
 -68 -67 -66 -64 -63 -62 -61 -59
 -67 -66 -64 -63 -62 -61 -59 -58
 -66 -64 -63 -62 -61 -59 -58 -56
 -64 -63 -62 -61 -59 -58 -56 -55
 -63 -62 -61 -59 -58 -56 -55 -53
 -62 -61 -59 -58 -56 -55 -53 -52
 -61 -59 -58 -56 -55 -53 -52 -50
 -59 -58 -56 -55 -53 -52 -50 -49
 -58 -56 -55 -53 -52 -50 -49 -47
 -56 -55 -53 -52 -50 -49 -47 -46
 -55 -53 -52 -50 -49 -47 -46 -44
 -53 -52 -50 -49 -47 -46 -44 -43
 -52 -50 -49 -47 -46 -44 -43 -41
 -50 -49 -47 -46 -44 -43 -41 -41
 -49 -47 -46 -44 -43 -41 -41 -39
 -47 -46 -44 -43 -41 -41 -39 -37
 -46 -44 -43 -41 -41 -39 -37 -36
 -44 -43 -41 -41 -39 -37 -36 -36
 -43 -41 -41 -39 -37 -36 -36 -34
 -41 -41 -39 -37 -36 -36 -34 -34
 -41 -39 -37 -36 -36 -34 -34 -33
 -39 -37 -36 -36 -34 -34 -33 -33
 -37 -36 -36 -34 -34 -33 -33 -32
 -36 -36 -34 -34 -33 -33 -32 -31
 -36 -34 -34 -33 -33 -32 -31 -31
 -34 -34 -33 -33 -32 -31 -31 -30
 -34 -33 -33 -32 -31 -31 -30 -30
 -33 -33 -32 -31 -31 -30 -30 -29
 -33 -32 -31 -31 -30 -30 -29 -29
 -32 -31 -31 -30 -30 -29 -29 -29
 -31 -31 -30 -30 -29 -29 -29 -29
 -31 -30 -30 -29 -29 -29 -29 -29
 -30 -30 -29 -29 -29 -29 -29 -28
 -30 -29 -29 -29 -29 -29 -28 -29
 -29 -29 -29 -29 -29 -28 -29 -29
 -29 -29 -29 -29 -28 -29 -29 -29
 -29 -29 -29 -28 -29 -29 -29 -64
 -29 -29 -28 -29 -29 -29 -64 -64
 -29 -28 -29 -29 -29 -64 -64 -63
 -28 -29 -29 -29 -64 -64 -63 -63
 -29 -29 -29 -64 -64 -63 -63 -62
 -29 -29 -64 -64 -63 -63 -62 -61
 -29 -64 -64 -63 -63 -62 -61 -60
 -64 -64 -63 -63 -62 -61 -60 -58
 -64 -63 -63 -62 -61 -60 -58 -57
 -63 -63 -62 -61 -60 -58 -57 -56
 -63 -62 -61 -60 -58 -57 -56 -55
 -62 -61 -60 -58 -57 -56 -55 -54
 -61 -60 -58 -57 -56 -55 -54 -53
 -60 -58 -57 -56 -55 -54 -53 -52
 -58 -57 -56 -55 -54 -53 -52 -51
 -57 -56 -55 -54 -53 -52 -51 -50
 -56 -55 -54 -53 -52 -51 -50 -49
 -55 -54 -53 -52 -51 -50 -49 -48
 -54 -53 -52 -51 -50 -49 -48 -46
 -53 -52 -51 -50 -49 -48 -46 -45
 -52 -51 -50 -49 -48 -46 -45 -44
 -51 -50 -49 -48 -46 -45 -44 -43
 -50 -49 -48 -46 -45 -44 -43 -42
 -49 -48 -46 -45 -44 -43 -42 -40
 -48 -46 -45 -44 -43 -42 -40 -39
 -46 -45 -44 -43 -42 -40 -39 -38
 -45 -44 -43 -42 -40 -39 -38 -37
 -44 -43 -42 -40 -39 -38 -37 -36
 -43 -42 -40 -39 -38 -37 -36 -35
 -42 -40 -39 -38 -37 -36 -35 -34
 -40 -39 -38 -37 -36 -35 -34 -33
 -39 -38 -37 -36 -35 -34 -33 -32
 -38 -37 -36 -35 -34 -33 -32 -31
 -37 -36 -35 -34 -33 -32 -31 -31
 -36 -35 -34 -33 -32 -31 -31 -31
 -35 -34 -33 -32 -31 -31 -31 -32
 -34 -33 -32 -31 -31 -31 -32 -32
 -33 -32 -31 -31 -31 -32 -32 -32
 -32 -31 -31 -31 -32 -32 -32 -31
 -31 -31 -31 -32 -32 -32 -31 -31
 -31 -31 -32 -32 -32 -31 -31 -31
 -31 -32 -32 -32 -31 -31 -31 -31
 -32 -32 -32 -31 -31 -31 -31 -31
 -32 -32 -31 -31 -31 -31 -31 -31
 -32 -31 -31 -31 -31 -31 -31 -31
 -31 -31 -31 -31 -31 -31 -31 -31
 -31 -31 -31 -31 -31 -31 -31 -31
 -31 -31 -31 -31 -31 -31 -31 -31
 -31 -31 -31 -31 -31 -31 -31 -31
 -31 -31 -31 -31 -31 -31 -31 -31
 -31 -31 -31 -31 -31 -31 -31 -31
 -31 -31 -31 -31 -31 -31 -31 -32
 -31 -31 -31 -31 -31 -31 -32 -32
 -31 -31 -31 -31 -31 -32 -32 -32
 -31 -31 -31 -31 -32 -32 -32 -32
 -50 -50 -51 -51 -51 -51 -50 -50
 -50 -51 -51 -51 -51 -50 -50 -49
 -51 -51 -51 -51 -50 -50 -49 -48
 -51 -51 -51 -50 -50 -49 -48 -48
 -51 -51 -50 -50 -49 -48 -48 -47
 -51 -50 -50 -49 -48 -48 -47 -47
 -50 -50 -49 -48 -48 -47 -47 -46
 -50 -49 -48 -48 -47 -47 -46 -46
 -49 -48 -48 -47 -47 -46 -46 -45
 -48 -48 -47 -47 -46 -46 -45 -44
 -48 -47 -47 -46 -46 -45 -44 -43
 -47 -47 -46 -46 -45 -44 -43 -42
 -47 -46 -46 -45 -44 -43 -42 -41
 -46 -46 -45 -44 -43 -42 -41 -41
 -46 -45 -44 -43 -42 -41 -41 -41
 -45 -44 -43 -42 -41 -41 -41 -43
 -44 -43 -42 -41 -41 -41 -43 -43
 -43 -42 -41 -41 -41 -43 -43 -44
 -42 -41 -41 -41 -43 -43 -44 -44
 -41 -41 -41 -43 -43 -44 -44 -44
 -41 -41 -43 -43 -44 -44 -44 -44
 -41 -43 -43 -44 -44 -44 -44 -44
 -43 -43 -44 -44 -44 -44 -44 -44
 -43 -44 -44 -44 -44 -44 -44 -44
 -44 -44 -44 -44 -44 -44 -44 -44
 -44 -44 -44 -44 -44 -44 -44 -44
 -44 -44 -44 -44 -44 -44 -44 -44
 -44 -44 -44 -44 -44 -44 -44 -45
 -44 -44 -44 -44 -44 -44 -45 -45
 -44 -44 -44 -44 -44 -45 -45 -46
 -44 -44 -44 -44 -45 -45 -46 -46
 -44 -44 -44 -45 -45 -46 -46 -47
 -44 -44 -45 -45 -46 -46 -47 -48
 -44 -45 -45 -46 -46 -47 -48 -48
 -45 -45 -46 -46 -47 -48 -48 -49
 -45 -46 -46 -47 -48 -48 -49 -50
 -46 -46 -47 -48 -48 -49 -50 -50
 -46 -47 -48 -48 -49 -50 -50 -51
 -47 -48 -48 -49 -50 -50 -51 -52
 -48 -48 -49 -50 -50 -51 -52 -52
 -48 -49 -50 -50 -51 -52 -52 -53
 -49 -50 -50 -51 -52 -52 -53 -54
 -50 -50 -51 -52 -52 -53 -54 -55
 -50 -51 -52 -52 -53 -54 -55 -41
 -51 -52 -52 -53 -54 -55 -41 -41
 -52 -52 -53 -54 -55 -41 -41 -42
 -52 -53 -54 -55 -41 -41 -42 -42
 -53 -54 -55 -41 -41 -42 -42 -41
 -54 -55 -41 -41 -42 -42 -41 -41
 -55 -41 -41 -42 -42 -41 -41 -41
 -41 -41 -42 -42 -41 -41 -41 -41
 -41 -42 -42 -41 -41 -41 -41 -40
 -42 -42 -41 -41 -41 -41 -40 -40
 -42 -41 -41 -41 -41 -40 -40 -39
 -41 -41 -41 -41 -40 -40 -39 -39
 -41 -41 -41 -40 -40 -39 -39 -38
 -41 -41 -40 -40 -39 -39 -38 -37
 -41 -40 -40 -39 -39 -38 -37 -37
 -40 -40 -39 -39 -38 -37 -37 -36
 -40 -39 -39 -38 -37 -37 -36 -35
 -39 -39 -38 -37 -37 -36 -35 -34
 -39 -38 -37 -37 -36 -35 -34 -34
 -38 -37 -37 -36 -35 -34 -34 -33
 -37 -37 -36 -35 -34 -34 -33 -32
 -37 -36 -35 -34 -34 -33 -32 -32
 -36 -35 -34 -34 -33 -32 -32 -32
 -35 -34 -34 -33 -32 -32 -32 -32
 -34 -34 -33 -32 -32 -32 -32 -33
 -34 -33 -32 -32 -32 -32 -33 -34
 -33 -32 -32 -32 -32 -33 -34 -36
 -32 -32 -32 -32 -33 -34 -36 -39
 -32 -32 -32 -33 -34 -36 -39 -40
 -32 -32 -33 -34 -36 -39 -40 -40
 -32 -33 -34 -36 -39 -40 -40 -40
 -33 -34 -36 -39 -40 -40 -40 -41
 -34 -36 -39 -40 -40 -40 -41 -41
 -36 -39 -40 -40 -40 -41 -41 -42
 -39 -40 -40 -40 -41 -41 -42 -43
 -40 -40 -40 -41 -41 -42 -43 -43
 -40 -40 -41 -41 -42 -43 -43 -44
 -40 -41 -41 -42 -43 -43 -44 -45
 -41 -41 -42 -43 -43 -44 -45 -46
 -41 -42 -43 -43 -44 -45 -46 -47
 -42 -43 -43 -44 -45 -46 -47 -48
 -43 -43 -44 -45 -46 -47 -48 -49
 -43 -44 -45 -46 -47 -48 -49 -50
 -44 -45 -46 -47 -48 -49 -50 -51
 -45 -46 -47 -48 -49 -50 -51 -52
 -46 -47 -48 -49 -50 -51 -52 -53
 -49 -50 -51 -51 -51 -51 -50 -49
 -50 -51 -51 -51 -51 -50 -49 -49
 -51 -51 -51 -51 -50 -49 -49 -48
 -51 -51 -51 -50 -49 -49 -48 -47
 -51 -51 -50 -49 -49 -48 -47 -47
 -51 -50 -49 -49 -48 -47 -47 -46
 -50 -49 -49 -48 -47 -47 -46 -45
 -49 -49 -48 -47 -47 -46 -45 -45
 -49 -48 -47 -47 -46 -45 -45 -44
 -48 -47 -47 -46 -45 -45 -44 -43
 -47 -47 -46 -45 -45 -44 -43 -42
 -47 -46 -45 -45 -44 -43 -42 -42
 -46 -45 -45 -44 -43 -42 -42 -41
 -45 -45 -44 -43 -42 -42 -41 -41
 -45 -44 -43 -42 -42 -41 -41 -42
 -44 -43 -42 -42 -41 -41 -42 -43
 -43 -42 -42 -41 -41 -42 -43 -43
 -42 -42 -41 -41 -42 -43 -43 -43
 -42 -41 -41 -42 -43 -43 -43 -43
 -41 -41 -42 -43 -43 -43 -43 -43
 -41 -42 -43 -43 -43 -43 -43 -43
 -42 -43 -43 -43 -43 -43 -43 -43
 -43 -43 -43 -43 -43 -43 -43 -43
 -43 -43 -43 -43 -43 -43 -43 -43
 -43 -43 -43 -43 -43 -43 -43 -43
 -43 -43 -43 -43 -43 -43 -43 -43
 -43 -43 -43 -43 -43 -43 -43 -43
 -43 -43 -43 -43 -43 -43 -43 -44
 -43 -43 -43 -43 -43 -43 -44 -44
 -43 -43 -43 -43 -43 -44 -44 -45
 -43 -43 -43 -43 -44 -44 -45 -45
 -43 -43 -43 -44 -44 -45 -45 -46
 -43 -43 -44 -44 -45 -45 -46 -47
 -43 -44 -44 -45 -45 -46 -47 -47
 -44 -44 -45 -45 -46 -47 -47 -48
 -44 -45 -45 -46 -47 -47 -48 -49
 -45 -45 -46 -47 -47 -48 -49 -50
 -45 -46 -47 -47 -48 -49 -50 -50
 -46 -47 -47 -48 -49 -50 -50 -51
 -47 -47 -48 -49 -50 -50 -51 -52
 -47 -48 -49 -50 -50 -51 -52 -42
 -48 -49 -50 -50 -51 -52 -42 -44
 -49 -50 -50 -51 -52 -42 -44 -45
 -50 -50 -51 -52 -42 -44 -45 -46
 -50 -51 -52 -42 -44 -45 -46 -47
 -51 -52 -42 -44 -45 -46 -47 -48
 -52 -42 -44 -45 -46 -47 -48 -49
 -42 -44 -45 -46 -47 -48 -49 -49
 -44 -45 -46 -47 -48 -49 -49 -50
 -45 -46 -47 -48 -49 -49 -50 -50
 -46 -47 -48 -49 -49 -50 -50 -50
 -47 -48 -49 -49 -50 -50 -50 -51
 -48 -49 -49 -50 -50 -50 -51 -51
 -49 -49 -50 -50 -50 -51 -51 -51
 -49 -50 -50 -50 -51 -51 -51 -50
 -50 -50 -50 -51 -51 -51 -50 -49
 -50 -50 -51 -51 -51 -50 -49 -49
 -50 -51 -51 -51 -50 -49 -49 -48
 -51 -51 -51 -50 -49 -49 -48 -47
 -51 -51 -50 -49 -49 -48 -47 -46
 -51 -50 -49 -49 -48 -47 -46 -45
 -50 -49 -49 -48 -47 -46 -45 -44
 -49 -49 -48 -47 -46 -45 -44 -44
 -49 -48 -47 -46 -45 -44 -44 -43
 -48 -47 -46 -45 -44 -44 -43 -42
 -47 -46 -45 -44 -44 -43 -42 -43
 -46 -45 -44 -44 -43 -42 -43 -45
 -45 -44 -44 -43 -42 -43 -45 -47
 -44 -44 -43 -42 -43 -45 -47 -48
 -44 -43 -42 -43 -45 -47 -48 -48
 -43 -42 -43 -45 -47 -48 -48 -49
 -42 -43 -45 -47 -48 -48 -49 -49
 -43 -45 -47 -48 -48 -49 -49 -49
 -45 -47 -48 -48 -49 -49 -49 -50
 -47 -48 -48 -49 -49 -49 -50 -50
 -48 -48 -49 -49 -49 -50 -50 -51
 -48 -49 -49 -49 -50 -50 -51 -51
 -49 -49 -49 -50 -50 -51 -51 -52
 -49 -49 -50 -50 -51 -51 -52 -52
 -49 -50 -50 -51 -51 -52 -52 -53
 -50 -50 -51 -51 -52 -52 -53 -54
 -50 -51 -51 -52 -52 -53 -54 -55
 -51 -51 -52 -52 -53 -54 -55 -56
 -51 -52 -52 -53 -54 -55 -56 -57
 -52 -52 -53 -54 -55 -56 -57 -58
 -52 -53 -54 -55 -56 -57 -58 -59
 -53 -54 -55 -56 -57 -58 -59 -60
 -54 -55 -56 -57 -58 -59 -60 -60
 -55 -56 -57 -58 -59 -60 -60 -61
 -56 -57 -58 -59 -60 -60 -61 -62
 -57 -58 -59 -60 -60 -61 -62 -63
 -58 -59 -60 -60 -61 -62 -63 -64
 -59 -60 -60 -61 -62 -63 -64 -64
 -49 -50 -50 -50 -51 -51 -51 -51
 -50 -50 -50 -51 -51 -51 -51 -50
 -50 -50 -51 -51 -51 -51 -50 -49
 -50 -51 -51 -51 -51 -50 -49 -48
 -51 -51 -51 -51 -50 -49 -48 -47
 -51 -51 -51 -50 -49 -48 -47 -46
 -51 -51 -50 -49 -48 -47 -46 -45
 -51 -50 -49 -48 -47 -46 -45 -45
 -50 -49 -48 -47 -46 -45 -45 -44
 -49 -48 -47 -46 -45 -45 -44 -43
 -48 -47 -46 -45 -45 -44 -43 -42
 -47 -46 -45 -45 -44 -43 -42 -42
 -46 -45 -45 -44 -43 -42 -42 -42
 -45 -45 -44 -43 -42 -42 -42 -44
 -45 -44 -43 -42 -42 -42 -44 -45
 -44 -43 -42 -42 -42 -44 -45 -47
 -43 -42 -42 -42 -44 -45 -47 -47
 -42 -42 -42 -44 -45 -47 -47 -47
 -42 -42 -44 -45 -47 -47 -47 -47
 -42 -44 -45 -47 -47 -47 -47 -47
 -44 -45 -47 -47 -47 -47 -47 -47
 -45 -47 -47 -47 -47 -47 -47 -47
 -47 -47 -47 -47 -47 -47 -47 -47
 -47 -47 -47 -47 -47 -47 -47 -47
 -47 -47 -47 -47 -47 -47 -47 -47
 -47 -47 -47 -47 -47 -47 -47 -48
 -47 -47 -47 -47 -47 -47 -48 -48
 -47 -47 -47 -47 -47 -48 -48 -49
 -47 -47 -47 -47 -48 -48 -49 -50
 -47 -47 -47 -48 -48 -49 -50 -50
 -47 -47 -48 -48 -49 -50 -50 -51
 -47 -48 -48 -49 -50 -50 -51 -52
 -48 -48 -49 -50 -50 -51 -52 -52
 -48 -49 -50 -50 -51 -52 -52 -53
 -49 -50 -50 -51 -52 -52 -53 -54
 -50 -50 -51 -52 -52 -53 -54 -47
 -50 -51 -52 -52 -53 -54 -47 -48
 -51 -52 -52 -53 -54 -47 -48 -49
 -52 -52 -53 -54 -47 -48 -49 -50
 -52 -53 -54 -47 -48 -49 -50 -51
 -53 -54 -47 -48 -49 -50 -51 -51
 -54 -47 -48 -49 -50 -51 -51 -52
 -47 -48 -49 -50 -51 -51 -52 -52
 -48 -49 -50 -51 -51 -52 -52 -53
 -49 -50 -51 -51 -52 -52 -53 -53
 -50 -51 -51 -52 -52 -53 -53 -53
 -51 -51 -52 -52 -53 -53 -53 -53
 -51 -52 -52 -53 -53 -53 -53 -52
 -52 -52 -53 -53 -53 -53 -52 -51
 -52 -53 -53 -53 -53 -52 -51 -50
 -53 -53 -53 -53 -52 -51 -50 -49
 -53 -53 -53 -52 -51 -50 -49 -48
 -53 -53 -52 -51 -50 -49 -48 -48
 -53 -52 -51 -50 -49 -48 -48 -47
 -52 -51 -50 -49 -48 -48 -47 -46
 -51 -50 -49 -48 -48 -47 -46 -45
 -50 -49 -48 -48 -47 -46 -45 -45
 -49 -48 -48 -47 -46 -45 -45 -44
 -48 -48 -47 -46 -45 -45 -44 -43
 -48 -47 -46 -45 -45 -44 -43 -44
 -47 -46 -45 -45 -44 -43 -44 -43
 -46 -45 -45 -44 -43 -44 -43 -43
 -45 -45 -44 -43 -44 -43 -43 -45
 -45 -44 -43 -44 -43 -43 -45 -47
 -44 -43 -44 -43 -43 -45 -47 -49
 -43 -44 -43 -43 -45 -47 -49 -49
 -44 -43 -43 -45 -47 -49 -49 -50
 -43 -43 -45 -47 -49 -49 -50 -51
 -43 -45 -47 -49 -49 -50 -51 -52
 -45 -47 -49 -49 -50 -51 -52 -53
 -47 -49 -49 -50 -51 -52 -53 -53
 -49 -49 -50 -51 -52 -53 -53 -54
 -49 -50 -51 -52 -53 -53 -54 -55
 -50 -51 -52 -53 -53 -54 -55 -55
 -51 -52 -53 -53 -54 -55 -55 -56
 -52 -53 -53 -54 -55 -55 -56 -57
 -53 -53 -54 -55 -55 -56 -57 -58
 -53 -54 -55 -55 -56 -57 -58 -59
 -54 -55 -55 -56 -57 -58 -59 -60
 -55 -55 -56 -57 -58 -59 -60 -61
 -55 -56 -57 -58 -59 -60 -61 -62
 -56 -57 -58 -59 -60 -61 -62 -63
 -57 -58 -59 -60 -61 -62 -63 -64
 -45 -46 -47 -48 -48 -49 -49 -49
 -46 -47 -48 -48 -49 -49 -49 -48
 -47 -48 -48 -49 -49 -49 -48 -48
 -48 -48 -49 -49 -49 -48 -48 -47
 -48 -49 -49 -49 -48 -48 -47 -45
 -49 -49 -49 -48 -48 -47 -45 -44
 -49 -49 -48 -48 -47 -45 -44 -44
 -49 -48 -48 -47 -45 -44 -44 -43
 -48 -48 -47 -45 -44 -44 -43 -42
 -48 -47 -45 -44 -44 -43 -42 -42
 -47 -45 -44 -44 -43 -42 -42 -41
 -45 -44 -44 -43 -42 -42 -41 -41
 -44 -44 -43 -42 -42 -41 -41 -41
 -44 -43 -42 -42 -41 -41 -41 -43
 -43 -42 -42 -41 -41 -41 -43 -44
 -42 -42 -41 -41 -41 -43 -44 -45
 -42 -41 -41 -41 -43 -44 -45 -45
 -41 -41 -41 -43 -44 -45 -45 -45
 -41 -41 -43 -44 -45 -45 -45 -46
 -41 -43 -44 -45 -45 -45 -46 -46
 -43 -44 -45 -45 -45 -46 -46 -46
 -44 -45 -45 -45 -46 -46 -46 -46
 -45 -45 -45 -46 -46 -46 -46 -47
 -45 -45 -46 -46 -46 -46 -47 -47
 -45 -46 -46 -46 -46 -47 -47 -47
 -46 -46 -46 -46 -47 -47 -47 -48
 -46 -46 -46 -47 -47 -47 -48 -48
 -46 -46 -47 -47 -47 -48 -48 -49
 -46 -47 -47 -47 -48 -48 -49 -49
 -47 -47 -47 -48 -48 -49 -49 -50
 -47 -47 -48 -48 -49 -49 -50 -51
 -47 -48 -48 -49 -49 -50 -51 -52
 -48 -48 -49 -49 -50 -51 -52 -52
 -48 -49 -49 -50 -51 -52 -52 -53
 -49 -49 -50 -51 -52 -52 -53 -54
 -49 -50 -51 -52 -52 -53 -54 -55
 -50 -51 -52 -52 -53 -54 -55 -56
 -51 -52 -52 -53 -54 -55 -56 -56
 -52 -52 -53 -54 -55 -56 -56 -57
 -52 -53 -54 -55 -56 -56 -57 -58
 -53 -54 -55 -56 -56 -57 -58 -59
 -54 -55 -56 -56 -57 -58 -59 -44
 -55 -56 -56 -57 -58 -59 -44 -45
 -56 -56 -57 -58 -59 -44 -45 -47
 -56 -57 -58 -59 -44 -45 -47 -48
 -57 -58 -59 -44 -45 -47 -48 -49
 -58 -59 -44 -45 -47 -48 -49 -51
 -59 -44 -45 -47 -48 -49 -51 -52
 -44 -45 -47 -48 -49 -51 -52 -52
 -45 -47 -48 -49 -51 -52 -52 -53
 -47 -48 -49 -51 -52 -52 -53 -54
 -48 -49 -51 -52 -52 -53 -54 -54
 -49 -51 -52 -52 -53 -54 -54 -55
 -51 -52 -52 -53 -54 -54 -55 -54
 -52 -52 -53 -54 -54 -55 -54 -53
 -52 -53 -54 -54 -55 -54 -53 -53
 -53 -54 -54 -55 -54 -53 -53 -52
 -54 -54 -55 -54 -53 -53 -52 -50
 -54 -55 -54 -53 -53 -52 -50 -50
 -55 -54 -53 -53 -52 -50 -50 -49
 -54 -53 -53 -52 -50 -50 -49 -48
 -53 -53 -52 -50 -50 -49 -48 -47
 -53 -52 -50 -50 -49 -48 -47 -47
 -52 -50 -50 -49 -48 -47 -47 -46
 -50 -50 -49 -48 -47 -47 -46 -45
 -50 -49 -48 -47 -47 -46 -45 -45
 -49 -48 -47 -47 -46 -45 -45 -44
 -48 -47 -47 -46 -45 -45 -44 -44
 -47 -47 -46 -45 -45 -44 -44 -43
 -47 -46 -45 -45 -44 -44 -43 -44
 -46 -45 -45 -44 -44 -43 -44 -46
 -45 -45 -44 -44 -43 -44 -46 -48
 -45 -44 -44 -43 -44 -46 -48 -50
 -44 -44 -43 -44 -46 -48 -50 -51
 -44 -43 -44 -46 -48 -50 -51 -52
 -43 -44 -46 -48 -50 -51 -52 -53
 -44 -46 -48 -50 -51 -52 -53 -53
 -46 -48 -50 -51 -52 -53 -53 -54
 -48 -50 -51 -52 -53 -53 -54 -55
 -50 -51 -52 -53 -53 -54 -55 -56
 -51 -52 -53 -53 -54 -55 -56 -56
 -52 -53 -53 -54 -55 -56 -56 -57
 -53 -53 -54 -55 -56 -56 -57 -58
 -53 -54 -55 -56 -56 -57 -58 -59
 -54 -55 -56 -56 -57 -58 -59 -60
 -55 -56 -56 -57 -58 -59 -60 -61
 -56 -56 -57 -58 -59 -60 -61 -62
 -45 -46 -46 -47 -47 -48 -48 -47
 -46 -46 -47 -47 -48 -48 -47 -46
 -46 -47 -47 -48 -48 -47 -46 -46
 -47 -47 -48 -48 -47 -46 -46 -45
 -47 -48 -48 -47 -46 -46 -45 -44
 -48 -48 -47 -46 -46 -45 -44 -44
 -48 -47 -46 -46 -45 -44 -44 -43
 -47 -46 -46 -45 -44 -44 -43 -42
 -46 -46 -45 -44 -44 -43 -42 -42
 -46 -45 -44 -44 -43 -42 -42 -41
 -45 -44 -44 -43 -42 -42 -41 -40
 -44 -44 -43 -42 -42 -41 -40 -40
 -44 -43 -42 -42 -41 -40 -40 -39
 -43 -42 -42 -41 -40 -40 -39 -39
 -42 -42 -41 -40 -40 -39 -39 -40
 -42 -41 -40 -40 -39 -39 -40 -42
 -41 -40 -40 -39 -39 -40 -42 -43
 -40 -40 -39 -39 -40 -42 -43 -43
 -40 -39 -39 -40 -42 -43 -43 -43
 -39 -39 -40 -42 -43 -43 -43 -43
 -39 -40 -42 -43 -43 -43 -43 -44
 -40 -42 -43 -43 -43 -43 -44 -44
 -42 -43 -43 -43 -43 -44 -44 -44
 -43 -43 -43 -43 -44 -44 -44 -44
 -43 -43 -43 -44 -44 -44 -44 -44
 -43 -43 -44 -44 -44 -44 -44 -45
 -43 -44 -44 -44 -44 -44 -45 -45
 -44 -44 -44 -44 -44 -45 -45 -45
 -44 -44 -44 -44 -45 -45 -45 -46
 -44 -44 -44 -45 -45 -45 -46 -46
 -44 -44 -45 -45 -45 -46 -46 -47
 -44 -45 -45 -45 -46 -46 -47 -48
 -45 -45 -45 -46 -46 -47 -48 -49
 -45 -45 -46 -46 -47 -48 -49 -50
 -45 -46 -46 -47 -48 -49 -50 -50
 -46 -46 -47 -48 -49 -50 -50 -51
 -46 -47 -48 -49 -50 -50 -51 -52
 -47 -48 -49 -50 -50 -51 -52 -53
 -48 -49 -50 -50 -51 -52 -53 -54
 -49 -50 -50 -51 -52 -53 -54 -54
 -50 -50 -51 -52 -53 -54 -54 -55
 -50 -51 -52 -53 -54 -54 -55 -43
 -51 -52 -53 -54 -54 -55 -43 -45
 -52 -53 -54 -54 -55 -43 -45 -47
 -53 -54 -54 -55 -43 -45 -47 -48
 -54 -54 -55 -43 -45 -47 -48 -50
 -54 -55 -43 -45 -47 -48 -50 -51
 -55 -43 -45 -47 -48 -50 -51 -52
 -43 -45 -47 -48 -50 -51 -52 -53
 -45 -47 -48 -50 -51 -52 -53 -54
 -47 -48 -50 -51 -52 -53 -54 -54
 -48 -50 -51 -52 -53 -54 -54 -55
 -50 -51 -52 -53 -54 -54 -55 -56
 -51 -52 -53 -54 -54 -55 -56 -56
 -52 -53 -54 -54 -55 -56 -56 -56
 -53 -54 -54 -55 -56 -56 -56 -57
 -54 -54 -55 -56 -56 -56 -57 -56
 -54 -55 -56 -56 -56 -57 -56 -55
 -55 -56 -56 -56 -57 -56 -55 -54
 -56 -56 -56 -57 -56 -55 -54 -53
 -56 -56 -57 -56 -55 -54 -53 -52
 -56 -57 -56 -55 -54 -53 -52 -51
 -57 -56 -55 -54 -53 -52 -51 -50
 -56 -55 -54 -53 -52 -51 -50 -50
 -55 -54 -53 -52 -51 -50 -50 -49
 -54 -53 -52 -51 -50 -50 -49 -48
 -53 -52 -51 -50 -50 -49 -48 -48
 -52 -51 -50 -50 -49 -48 -48 -47
 -51 -50 -50 -49 -48 -48 -47 -47
 -50 -50 -49 -48 -48 -47 -47 -47
 -50 -49 -48 -48 -47 -47 -47 -47
 -49 -48 -48 -47 -47 -47 -47 -49
 -48 -48 -47 -47 -47 -47 -49 -51
 -48 -47 -47 -47 -47 -49 -51 -53
 -47 -47 -47 -47 -49 -51 -53 -54
 -47 -47 -47 -49 -51 -53 -54 -54
 -47 -47 -49 -51 -53 -54 -54 -55
 -47 -49 -51 -53 -54 -54 -55 -55
 -49 -51 -53 -54 -54 -55 -55 -56
 -51 -53 -54 -54 -55 -55 -56 -57
 -53 -54 -54 -55 -55 -56 -57 -57
 -54 -54 -55 -55 -56 -57 -57 -58
 -54 -55 -55 -56 -57 -57 -58 -59
 -55 -55 -56 -57 -57 -58 -59 -59
 -55 -56 -57 -57 -58 -59 -59 -60
 -56 -57 -57 -58 -59 -59 -60 -61
 -57 -57 -58 -59 -59 -60 -61 -62
 -57 -58 -59 -59 -60 -61 -62 -63
 -58 -59 -59 -60 -61 -62 -63 -64
 -59 -59 -60 -61 -62 -63 -64 -64
 -59 -60 -61 -62 -63 -64 -64 -65
 -60 -61 -62 -63 -64 -64 -65 -66
 -46 -46 -47 -48 -48 -49 -49 -49
 -46 -47 -48 -48 -49 -49 -49 -48
 -47 -48 -48 -49 -49 -49 -48 -48
 -48 -48 -49 -49 -49 -48 -48 -47
 -48 -49 -49 -49 -48 -48 -47 -46
 -49 -49 -49 -48 -48 -47 -46 -45
 -49 -49 -48 -48 -47 -46 -45 -44
 -49 -48 -48 -47 -46 -45 -44 -43
 -48 -48 -47 -46 -45 -44 -43 -43
 -48 -47 -46 -45 -44 -43 -43 -42
 -47 -46 -45 -44 -43 -43 -42 -41
 -46 -45 -44 -43 -43 -42 -41 -41
 -45 -44 -43 -43 -42 -41 -41 -41
 -44 -43 -43 -42 -41 -41 -41 -43
 -43 -43 -42 -41 -41 -41 -43 -44
 -43 -42 -41 -41 -41 -43 -44 -45
 -42 -41 -41 -41 -43 -44 -45 -45
 -41 -41 -41 -43 -44 -45 -45 -46
 -41 -41 -43 -44 -45 -45 -46 -46
 -41 -43 -44 -45 -45 -46 -46 -46
 -43 -44 -45 -45 -46 -46 -46 -47
 -44 -45 -45 -46 -46 -46 -47 -47
 -45 -45 -46 -46 -46 -47 -47 -47
 -45 -46 -46 -46 -47 -47 -47 -48
 -46 -46 -46 -47 -47 -47 -48 -48
 -46 -46 -47 -47 -47 -48 -48 -49
 -46 -47 -47 -47 -48 -48 -49 -49
 -47 -47 -47 -48 -48 -49 -49 -49
 -47 -47 -48 -48 -49 -49 -49 -50
 -47 -48 -48 -49 -49 -49 -50 -51
 -48 -48 -49 -49 -49 -50 -51 -52
 -48 -49 -49 -49 -50 -51 -52 -52
 -49 -49 -49 -50 -51 -52 -52 -53
 -49 -49 -50 -51 -52 -52 -53 -54
 -49 -50 -51 -52 -52 -53 -54 -55
 -50 -51 -52 -52 -53 -54 -55 -56
 -51 -52 -52 -53 -54 -55 -56 -57
 -52 -52 -53 -54 -55 -56 -57 -57
 -52 -53 -54 -55 -56 -57 -57 -41
 -53 -54 -55 -56 -57 -57 -41 -43
 -54 -55 -56 -57 -57 -41 -43 -45
 -55 -56 -57 -57 -41 -43 -45 -47
 -56 -57 -57 -41 -43 -45 -47 -49
 -57 -57 -41 -43 -45 -47 -49 -51
 -57 -41 -43 -45 -47 -49 -51 -52
 -41 -43 -45 -47 -49 -51 -52 -53
 -43 -45 -47 -49 -51 -52 -53 -54
 -45 -47 -49 -51 -52 -53 -54 -55
 -47 -49 -51 -52 -53 -54 -55 -56
 -49 -51 -52 -53 -54 -55 -56 -57
 -51 -52 -53 -54 -55 -56 -57 -57
 -52 -53 -54 -55 -56 -57 -57 -58
 -53 -54 -55 -56 -57 -57 -58 -58
 -54 -55 -56 -57 -57 -58 -58 -58
 -55 -56 -57 -57 -58 -58 -58 -56
 -56 -57 -57 -58 -58 -58 -56 -56
 -57 -57 -58 -58 -58 -56 -56 -55
 -57 -58 -58 -58 -56 -56 -55 -53
 -58 -58 -58 -56 -56 -55 -53 -53
 -58 -58 -56 -56 -55 -53 -53 -52
 -58 -56 -56 -55 -53 -53 -52 -51
 -56 -56 -55 -53 -53 -52 -51 -50
 -56 -55 -53 -53 -52 -51 -50 -49
 -55 -53 -53 -52 -51 -50 -49 -49
 -53 -53 -52 -51 -50 -49 -49 -48
 -53 -52 -51 -50 -49 -49 -48 -48
 -52 -51 -50 -49 -49 -48 -48 -48
 -51 -50 -49 -49 -48 -48 -48 -48
 -50 -49 -49 -48 -48 -48 -48 -50
 -49 -49 -48 -48 -48 -48 -50 -51
 -49 -48 -48 -48 -48 -50 -51 -53
 -48 -48 -48 -48 -50 -51 -53 -53
 -48 -48 -48 -50 -51 -53 -53 -53
 -48 -48 -50 -51 -53 -53 -53 -54
 -48 -50 -51 -53 -53 -53 -54 -54
 -50 -51 -53 -53 -53 -54 -54 -55
 -51 -53 -53 -53 -54 -54 -55 -56
 -53 -53 -53 -54 -54 -55 -56 -57
 -53 -53 -54 -54 -55 -56 -57 -57
 -53 -54 -54 -55 -56 -57 -57 -58
 -54 -54 -55 -56 -57 -57 -58 -59
 -54 -55 -56 -57 -57 -58 -59 -60
 -55 -56 -57 -57 -58 -59 -60 -61
 -56 -57 -57 -58 -59 -60 -61 -62
 -57 -57 -58 -59 -60 -61 -62 -63
 -57 -58 -59 -60 -61 -62 -63 -64
 -58 -59 -60 -61 -62 -63 -64 -65
 -43 -44 -46 -47 -48 -49 -50 -51
 -44 -46 -47 -48 -49 -50 -51 -51
 -46 -47 -48 -49 -50 -51 -51 -52
 -47 -48 -49 -50 -51 -51 -52 -51
 -48 -49 -50 -51 -51 -52 -51 -50
 -49 -50 -51 -51 -52 -51 -50 -50
 -50 -51 -51 -52 -51 -50 -50 -49
 -51 -51 -52 -51 -50 -50 -49 -48
 -51 -52 -51 -50 -50 -49 -48 -48
 -52 -51 -50 -50 -49 -48 -48 -47
 -51 -50 -50 -49 -48 -48 -47 -46
 -50 -50 -49 -48 -48 -47 -46 -46
 -50 -49 -48 -48 -47 -46 -46 -45
 -49 -48 -48 -47 -46 -46 -45 -46
 -48 -48 -47 -46 -46 -45 -46 -47
 -48 -47 -46 -46 -45 -46 -47 -48
 -47 -46 -46 -45 -46 -47 -48 -49
 -46 -46 -45 -46 -47 -48 -49 -49
 -46 -45 -46 -47 -48 -49 -49 -49
 -45 -46 -47 -48 -49 -49 -49 -49
 -46 -47 -48 -49 -49 -49 -49 -49
 -47 -48 -49 -49 -49 -49 -49 -49
 -48 -49 -49 -49 -49 -49 -49 -49
 -49 -49 -49 -49 -49 -49 -49 -49
 -49 -49 -49 -49 -49 -49 -49 -49
 -49 -49 -49 -49 -49 -49 -49 -49
 -49 -49 -49 -49 -49 -49 -49 -49
 -49 -49 -49 -49 -49 -49 -49 -50
 -49 -49 -49 -49 -49 -49 -50 -50
 -49 -49 -49 -49 -49 -50 -50 -50
 -49 -49 -49 -49 -50 -50 -50 -51
 -49 -49 -49 -50 -50 -50 -51 -52
 -49 -49 -50 -50 -50 -51 -52 -52
 -49 -50 -50 -50 -51 -52 -52 -53
 -50 -50 -50 -51 -52 -52 -53 -54
 -50 -50 -51 -52 -52 -53 -54 -54
 -50 -51 -52 -52 -53 -54 -54 -55
 -51 -52 -52 -53 -54 -54 -55 -56
 -52 -52 -53 -54 -54 -55 -56 -57
 -52 -53 -54 -54 -55 -56 -57 -57
 -53 -54 -54 -55 -56 -57 -57 -58
 -54 -54 -55 -56 -57 -57 -58 -59
 -54 -55 -56 -57 -57 -58 -59 -60
 -55 -56 -57 -57 -58 -59 -60 -47
 -56 -57 -57 -58 -59 -60 -47 -48
 -57 -57 -58 -59 -60 -47 -48 -50
 -57 -58 -59 -60 -47 -48 -50 -51
 -58 -59 -60 -47 -48 -50 -51 -51
 -59 -60 -47 -48 -50 -51 -51 -52
 -60 -47 -48 -50 -51 -51 -52 -53
 -47 -48 -50 -51 -51 -52 -53 -53
 -48 -50 -51 -51 -52 -53 -53 -53
 -50 -51 -51 -52 -53 -53 -53 -54
 -51 -51 -52 -53 -53 -53 -54 -54
 -51 -52 -53 -53 -53 -54 -54 -54
 -52 -53 -53 -53 -54 -54 -54 -53
 -53 -53 -53 -54 -54 -54 -53 -52
 -53 -53 -54 -54 -54 -53 -52 -51
 -53 -54 -54 -54 -53 -52 -51 -50
 -54 -54 -54 -53 -52 -51 -50 -49
 -54 -54 -53 -52 -51 -50 -49 -48
 -54 -53 -52 -51 -50 -49 -48 -48
 -53 -52 -51 -50 -49 -48 -48 -47
 -52 -51 -50 -49 -48 -48 -47 -46
 -51 -50 -49 -48 -48 -47 -46 -45
 -50 -49 -48 -48 -47 -46 -45 -45
 -49 -48 -48 -47 -46 -45 -45 -44
 -48 -48 -47 -46 -45 -45 -44 -43
 -48 -47 -46 -45 -45 -44 -43 -43
 -47 -46 -45 -45 -44 -43 -43 -43
 -46 -45 -45 -44 -43 -43 -43 -43
 -45 -45 -44 -43 -43 -43 -43 -42
 -45 -44 -43 -43 -43 -43 -42 -42
 -44 -43 -43 -43 -43 -42 -42 -42
 -43 -43 -43 -43 -42 -42 -42 -43
 -43 -43 -43 -42 -42 -42 -43 -45
 -43 -43 -42 -42 -42 -43 -45 -48
 -43 -42 -42 -42 -43 -45 -48 -50
 -42 -42 -42 -43 -45 -48 -50 -52
 -42 -42 -43 -45 -48 -50 -52 -52
 -42 -43 -45 -48 -50 -52 -52 -53
 -43 -45 -48 -50 -52 -52 -53 -54
 -45 -48 -50 -52 -52 -53 -54 -55
 -48 -50 -52 -52 -53 -54 -55 -56
 -50 -52 -52 -53 -54 -55 -56 -57
 -52 -52 -53 -54 -55 -56 -57 -58
 -52 -53 -54 -55 -56 -57 -58 -59
 -53 -54 -55 -56 -57 -58 -59 -60
 -54 -55 -56 -57 -58 -59 -60 -61
 -55 -56 -57 -58 -59 -60 -61 -62
 -56 -57 -58 -59 -60 -61 -62 -63
 -57 -58 -59 -60 -61 -62 -63 -63
 -44 -46 -47 -48 -50 -51 -52 -53
 -46 -47 -48 -50 -51 -52 -53 -53
 -47 -48 -50 -51 -52 -53 -53 -54
 -48 -50 -51 -52 -53 -53 -54 -55
 -50 -51 -52 -53 -53 -54 -55 -54
 -51 -52 -53 -53 -54 -55 -54 -54
 -52 -53 -53 -54 -55 -54 -54 -53
 -53 -53 -54 -55 -54 -54 -53 -52
 -53 -54 -55 -54 -54 -53 -52 -51
 -54 -55 -54 -54 -53 -52 -51 -51
 -55 -54 -54 -53 -52 -51 -51 -50
 -54 -54 -53 -52 -51 -51 -50 -49
 -54 -53 -52 -51 -51 -50 -49 -48
 -53 -52 -51 -51 -50 -49 -48 -47
 -52 -51 -51 -50 -49 -48 -47 -47
 -51 -51 -50 -49 -48 -47 -47 -47
 -51 -50 -49 -48 -47 -47 -47 -48
 -50 -49 -48 -47 -47 -47 -48 -49
 -49 -48 -47 -47 -47 -48 -49 -50
 -48 -47 -47 -47 -48 -49 -50 -50
 -47 -47 -47 -48 -49 -50 -50 -50
 -47 -47 -48 -49 -50 -50 -50 -50
 -47 -48 -49 -50 -50 -50 -50 -50
 -48 -49 -50 -50 -50 -50 -50 -50
 -49 -50 -50 -50 -50 -50 -50 -50
 -50 -50 -50 -50 -50 -50 -50 -50
 -50 -50 -50 -50 -50 -50 -50 -50
 -50 -50 -50 -50 -50 -50 -50 -50
 -50 -50 -50 -50 -50 -50 -50 -50
 -50 -50 -50 -50 -50 -50 -50 -52
 -50 -50 -50 -50 -50 -50 -52 -51
 -50 -50 -50 -50 -50 -52 -51 -51
 -50 -50 -50 -50 -52 -51 -51 -52
 -50 -50 -50 -52 -51 -51 -52 -52
 -50 -50 -52 -51 -51 -52 -52 -53
 -50 -52 -51 -51 -52 -52 -53 -53
 -52 -51 -51 -52 -52 -53 -53 -54
 -51 -51 -52 -52 -53 -53 -54 -55
 -51 -52 -52 -53 -53 -54 -55 -56
 -52 -52 -53 -53 -54 -55 -56 -57
 -52 -53 -53 -54 -55 -56 -57 -57
 -53 -53 -54 -55 -56 -57 -57 -58
 -53 -54 -55 -56 -57 -57 -58 -59
 -54 -55 -56 -57 -57 -58 -59 -59
 -55 -56 -57 -57 -58 -59 -59 -49
 -56 -57 -57 -58 -59 -59 -49 -51
 -57 -57 -58 -59 -59 -49 -51 -53
 -57 -58 -59 -59 -49 -51 -53 -54
 -58 -59 -59 -49 -51 -53 -54 -55
 -59 -59 -49 -51 -53 -54 -55 -56
 -59 -49 -51 -53 -54 -55 -56 -57
 -49 -51 -53 -54 -55 -56 -57 -58
 -51 -53 -54 -55 -56 -57 -58 -58
 -53 -54 -55 -56 -57 -58 -58 -59
 -54 -55 -56 -57 -58 -58 -59 -59
 -55 -56 -57 -58 -58 -59 -59 -60
 -56 -57 -58 -58 -59 -59 -60 -60
 -57 -58 -58 -59 -59 -60 -60 -60
 -58 -58 -59 -59 -60 -60 -60 -59
 -58 -59 -59 -60 -60 -60 -59 -58
 -59 -59 -60 -60 -60 -59 -58 -57
 -59 -60 -60 -60 -59 -58 -57 -56
 -60 -60 -60 -59 -58 -57 -56 -55
 -60 -60 -59 -58 -57 -56 -55 -55
 -60 -59 -58 -57 -56 -55 -55 -54
 -59 -58 -57 -56 -55 -55 -54 -53
 -58 -57 -56 -55 -55 -54 -53 -52
 -57 -56 -55 -55 -54 -53 -52 -52
 -56 -55 -55 -54 -53 -52 -52 -51
 -55 -55 -54 -53 -52 -52 -51 -50
 -55 -54 -53 -52 -52 -51 -50 -50
 -54 -53 -52 -52 -51 -50 -50 -49
 -53 -52 -52 -51 -50 -50 -49 -49
 -52 -52 -51 -50 -50 -49 -49 -49
 -52 -51 -50 -50 -49 -49 -49 -49
 -51 -50 -50 -49 -49 -49 -49 -49
 -50 -50 -49 -49 -49 -49 -49 -48
 -50 -49 -49 -49 -49 -49 -48 -48
 -49 -49 -49 -49 -49 -48 -48 -48
 -49 -49 -49 -49 -48 -48 -48 -48
 -49 -49 -49 -48 -48 -48 -48 -48
 -49 -49 -48 -48 -48 -48 -48 -48
 -49 -48 -48 -48 -48 -48 -48 -48
 -48 -48 -48 -48 -48 -48 -48 -49
 -48 -48 -48 -48 -48 -48 -49 -49
 -48 -48 -48 -48 -48 -49 -49 -49
 -48 -48 -48 -48 -49 -49 -49 -49
 -48 -48 -48 -49 -49 -49 -49 -49
 -48 -48 -49 -49 -49 -49 -49 -50
 -48 -49 -49 -49 -49 -49 -50 -53
 -49 -49 -49 -49 -49 -50 -53 -56
 -48 -48 -48 -47 -47 -47 -46 -45
 -48 -48 -47 -47 -47 -46 -45 -45
 -48 -47 -47 -47 -46 -45 -45 -44
 -47 -47 -47 -46 -45 -45 -44 -43
 -47 -47 -46 -45 -45 -44 -43 -43
 -47 -46 -45 -45 -44 -43 -43 -42
 -46 -45 -45 -44 -43 -43 -42 -41
 -45 -45 -44 -43 -43 -42 -41 -40
 -45 -44 -43 -43 -42 -41 -40 -40
 -44 -43 -43 -42 -41 -40 -40 -39
 -43 -43 -42 -41 -40 -40 -39 -38
 -43 -42 -41 -40 -40 -39 -38 -37
 -42 -41 -40 -40 -39 -38 -37 -36
 -41 -40 -40 -39 -38 -37 -36 -35
 -40 -40 -39 -38 -37 -36 -35 -34
 -40 -39 -38 -37 -36 -35 -34 -33
 -39 -38 -37 -36 -35 -34 -33 -31
 -38 -37 -36 -35 -34 -33 -31 -30
 -37 -36 -35 -34 -33 -31 -30 -29
 -36 -35 -34 -33 -31 -30 -29 -28
 -35 -34 -33 -31 -30 -29 -28 -27
 -34 -33 -31 -30 -29 -28 -27 -26
 -33 -31 -30 -29 -28 -27 -26 -24
 -31 -30 -29 -28 -27 -26 -24 -23
 -30 -29 -28 -27 -26 -24 -23 -22
 -29 -28 -27 -26 -24 -23 -22 -21
 -28 -27 -26 -24 -23 -22 -21 -20
 -27 -26 -24 -23 -22 -21 -20 -20
 -26 -24 -23 -22 -21 -20 -20 -20
 -24 -23 -22 -21 -20 -20 -20 -20
 -23 -22 -21 -20 -20 -20 -20 -19
 -22 -21 -20 -20 -20 -20 -19 -19
 -21 -20 -20 -20 -20 -19 -19 -19
 -20 -20 -20 -20 -19 -19 -19 -18
 -20 -20 -20 -19 -19 -19 -18 -18
 -20 -20 -19 -19 -19 -18 -18 -18
 -20 -19 -19 -19 -18 -18 -18 -18
 -19 -19 -19 -18 -18 -18 -18 -18
 -19 -19 -18 -18 -18 -18 -18 -19
 -19 -18 -18 -18 -18 -18 -19 -19
 -18 -18 -18 -18 -18 -19 -19 -20
 -18 -18 -18 -18 -19 -19 -20 -20
 -18 -18 -18 -19 -19 -20 -20 -20
 -18 -18 -19 -19 -20 -20 -20 -21
 -18 -19 -19 -20 -20 -20 -21 -21
 -19 -19 -20 -20 -20 -21 -21 -51
 -19 -20 -20 -20 -21 -21 -51 -50
 -20 -20 -20 -21 -21 -51 -50 -49
 -20 -20 -21 -21 -51 -50 -49 -47
 -20 -21 -21 -51 -50 -49 -47 -46
 -21 -21 -51 -50 -49 -47 -46 -44
 -21 -51 -50 -49 -47 -46 -44 -43
 -51 -50 -49 -47 -46 -44 -43 -42
 -50 -49 -47 -46 -44 -43 -42 -41
 -49 -47 -46 -44 -43 -42 -41 -39
 -47 -46 -44 -43 -42 -41 -39 -38
 -46 -44 -43 -42 -41 -39 -38 -37
 -44 -43 -42 -41 -39 -38 -37 -35
 -43 -42 -41 -39 -38 -37 -35 -34
 -42 -41 -39 -38 -37 -35 -34 -32
 -41 -39 -38 -37 -35 -34 -32 -31
 -39 -38 -37 -35 -34 -32 -31 -30
 -38 -37 -35 -34 -32 -31 -30 -28
 -37 -35 -34 -32 -31 -30 -28 -27
 -35 -34 -32 -31 -30 -28 -27 -25
 -34 -32 -31 -30 -28 -27 -25 -24
 -32 -31 -30 -28 -27 -25 -24 -22
 -31 -30 -28 -27 -25 -24 -22 -21
 -30 -28 -27 -25 -24 -22 -21 -20
 -28 -27 -25 -24 -22 -21 -20 -18
 -27 -25 -24 -22 -21 -20 -18 -18
 -25 -24 -22 -21 -20 -18 -18 -18
 -24 -22 -21 -20 -18 -18 -18 -19
 -22 -21 -20 -18 -18 -18 -19 -19
 -21 -20 -18 -18 -18 -19 -19 -19
 -20 -18 -18 -18 -19 -19 -19 -19
 -18 -18 -18 -19 -19 -19 -19 -18
 -18 -18 -19 -19 -19 -19 -18 -18
 -18 -19 -19 -19 -19 -18 -18 -18
 -19 -19 -19 -19 -18 -18 -18 -18
 -19 -19 -19 -18 -18 -18 -18 -18
 -19 -19 -18 -18 -18 -18 -18 -19
 -19 -18 -18 -18 -18 -18 -19 -19
 -18 -18 -18 -18 -18 -19 -19 -20
 -18 -18 -18 -18 -19 -19 -20 -21
 -18 -18 -18 -19 -19 -20 -21 -22
 -18 -18 -19 -19 -20 -21 -22 -23
 -18 -19 -19 -20 -21 -22 -23 -24
 -19 -19 -20 -21 -22 -23 -24 -25
 -19 -20 -21 -22 -23 -24 -25 -26
 -20 -21 -22 -23 -24 -25 -26 -27
 -21 -22 -23 -24 -25 -26 -27 -28
 -22 -23 -24 -25 -26 -27 -28 -29
 -23 -24 -25 -26 -27 -28 -29 -29
 -24 -25 -26 -27 -28 -29 -29 -30
 -25 -26 -27 -28 -29 -29 -30 -31
 -26 -27 -28 -29 -29 -30 -31 -31
 -27 -28 -29 -29 -30 -31 -31 -31
 -28 -29 -29 -30 -31 -31 -31 -31
 -56 -55 -54 -52 -51 -50 -49 -48
 -55 -54 -52 -51 -50 -49 -48 -46
 -54 -52 -51 -50 -49 -48 -46 -45
 -52 -51 -50 -49 -48 -46 -45 -44
 -51 -50 -49 -48 -46 -45 -44 -43
 -50 -49 -48 -46 -45 -44 -43 -41
 -49 -48 -46 -45 -44 -43 -41 -40
 -48 -46 -45 -44 -43 -41 -40 -39
 -46 -45 -44 -43 -41 -40 -39 -37
 -45 -44 -43 -41 -40 -39 -37 -36
 -44 -43 -41 -40 -39 -37 -36 -34
 -43 -41 -40 -39 -37 -36 -34 -33
 -41 -40 -39 -37 -36 -34 -33 -31
 -40 -39 -37 -36 -34 -33 -31 -31
 -39 -37 -36 -34 -33 -31 -31 -28
 -37 -36 -34 -33 -31 -31 -28 -26
 -36 -34 -33 -31 -31 -28 -26 -25
 -34 -33 -31 -31 -28 -26 -25 -24
 -33 -31 -31 -28 -26 -25 -24 -22
 -31 -31 -28 -26 -25 -24 -22 -21
 -31 -28 -26 -25 -24 -22 -21 -20
 -28 -26 -25 -24 -22 -21 -20 -19
 -26 -25 -24 -22 -21 -20 -19 -18
 -25 -24 -22 -21 -20 -19 -18 -18
 -24 -22 -21 -20 -19 -18 -18 -18
 -22 -21 -20 -19 -18 -18 -18 -18
 -21 -20 -19 -18 -18 -18 -18 -18
 -20 -19 -18 -18 -18 -18 -18 -18
 -19 -18 -18 -18 -18 -18 -18 -18
 -18 -18 -18 -18 -18 -18 -18 -18
 -18 -18 -18 -18 -18 -18 -18 -18
 -18 -18 -18 -18 -18 -18 -18 -18
 -18 -18 -18 -18 -18 -18 -18 -19
 -18 -18 -18 -18 -18 -18 -19 -19
 -18 -18 -18 -18 -18 -19 -19 -19
 -18 -18 -18 -18 -19 -19 -19 -20
 -18 -18 -18 -19 -19 -19 -20 -21
 -18 -18 -19 -19 -19 -20 -21 -21
 -18 -19 -19 -19 -20 -21 -21 -22
 -19 -19 -19 -20 -21 -21 -22 -23
 -19 -19 -20 -21 -21 -22 -23 -23
 -19 -20 -21 -21 -22 -23 -23 -24
 -20 -21 -21 -22 -23 -23 -24 -24
 -21 -21 -22 -23 -23 -24 -24 -25
 -21 -22 -23 -23 -24 -24 -25 -25
 -22 -23 -23 -24 -24 -25 -25 -26
 -23 -23 -24 -24 -25 -25 -26 -26
 -23 -24 -24 -25 -25 -26 -26 -26
 -24 -24 -25 -25 -26 -26 -26 -26
 -24 -25 -25 -26 -26 -26 -26 -26
 -25 -25 -26 -26 -26 -26 -26 -26
 -25 -26 -26 -26 -26 -26 -26 -26
 -26 -26 -26 -26 -26 -26 -26 -26
 -26 -26 -26 -26 -26 -26 -26 -26
 -26 -26 -26 -26 -26 -26 -26 -42
 -26 -26 -26 -26 -26 -26 -42 -41
 -26 -26 -26 -26 -26 -42 -41 -40
 -26 -26 -26 -26 -42 -41 -40 -38
 -26 -26 -26 -42 -41 -40 -38 -37
 -26 -26 -42 -41 -40 -38 -37 -36
 -26 -42 -41 -40 -38 -37 -36 -34
 -42 -41 -40 -38 -37 -36 -34 -33
 -41 -40 -38 -37 -36 -34 -33 -32
 -40 -38 -37 -36 -34 -33 -32 -31
 -38 -37 -36 -34 -33 -32 -31 -29
 -37 -36 -34 -33 -32 -31 -29 -28
 -36 -34 -33 -32 -31 -29 -28 -27
 -34 -33 -32 -31 -29 -28 -27 -26
 -33 -32 -31 -29 -28 -27 -26 -24
 -32 -31 -29 -28 -27 -26 -24 -23
 -31 -29 -28 -27 -26 -24 -23 -22
 -29 -28 -27 -26 -24 -23 -22 -20
 -28 -27 -26 -24 -23 -22 -20 -19
 -27 -26 -24 -23 -22 -20 -19 -17
 -26 -24 -23 -22 -20 -19 -17 -16
 -24 -23 -22 -20 -19 -17 -16 -15
 -23 -22 -20 -19 -17 -16 -15 -14
 -22 -20 -19 -17 -16 -15 -14 -12
 -20 -19 -17 -16 -15 -14 -12 -11
 -19 -17 -16 -15 -14 -12 -11 -10
 -17 -16 -15 -14 -12 -11 -10 -9
 -16 -15 -14 -12 -11 -10 -9 -9
 -15 -14 -12 -11 -10 -9 -9 -10
 -14 -12 -11 -10 -9 -9 -10 -10
 -12 -11 -10 -9 -9 -10 -10 -11
 -11 -10 -9 -9 -10 -10 -11 -11
 -10 -9 -9 -10 -10 -11 -11 -11
 -9 -9 -10 -10 -11 -11 -11 -11
 -9 -10 -10 -11 -11 -11 -11 -11
 -10 -10 -11 -11 -11 -11 -11 -12
 -10 -11 -11 -11 -11 -11 -12 -13
 -11 -11 -11 -11 -11 -12 -13 -13
 -11 -11 -11 -11 -12 -13 -13 -14
 -11 -11 -11 -12 -13 -13 -14 -15
 -11 -11 -12 -13 -13 -14 -15 -15
 -11 -12 -13 -13 -14 -15 -15 -16
 -12 -13 -13 -14 -15 -15 -16 -16
 -13 -13 -14 -15 -15 -16 -16 -17
 -13 -14 -15 -15 -16 -16 -17 -18
 -14 -15 -15 -16 -16 -17 -18 -18
 -57 -57 -56 -55 -55 -54 -53 -52
 -57 -56 -55 -55 -54 -53 -52 -52
 -56 -55 -55 -54 -53 -52 -52 -51
 -55 -55 -54 -53 -52 -52 -51 -49
 -55 -54 -53 -52 -52 -51 -49 -48
 -54 -53 -52 -52 -51 -49 -48 -47
 -53 -52 -52 -51 -49 -48 -47 -45
 -52 -52 -51 -49 -48 -47 -45 -44
 -52 -51 -49 -48 -47 -45 -44 -42
 -51 -49 -48 -47 -45 -44 -42 -41
 -49 -48 -47 -45 -44 -42 -41 -39
 -48 -47 -45 -44 -42 -41 -39 -38
 -47 -45 -44 -42 -41 -39 -38 -36
 -45 -44 -42 -41 -39 -38 -36 -35
 -44 -42 -41 -39 -38 -36 -35 -33
 -42 -41 -39 -38 -36 -35 -33 -32
 -41 -39 -38 -36 -35 -33 -32 -30
 -39 -38 -36 -35 -33 -32 -30 -29
 -38 -36 -35 -33 -32 -30 -29 -27
 -36 -35 -33 -32 -30 -29 -27 -26
 -35 -33 -32 -30 -29 -27 -26 -25
 -33 -32 -30 -29 -27 -26 -25 -25
 -32 -30 -29 -27 -26 -25 -25 -25
 -30 -29 -27 -26 -25 -25 -25 -24
 -29 -27 -26 -25 -25 -25 -24 -24
 -27 -26 -25 -25 -25 -24 -24 -23
 -26 -25 -25 -25 -24 -24 -23 -23
 -25 -25 -25 -24 -24 -23 -23 -22
 -25 -25 -24 -24 -23 -23 -22 -22
 -25 -24 -24 -23 -23 -22 -22 -22
 -24 -24 -23 -23 -22 -22 -22 -23
 -24 -23 -23 -22 -22 -22 -23 -23
 -23 -23 -22 -22 -22 -23 -23 -23
 -23 -22 -22 -22 -23 -23 -23 -23
 -22 -22 -22 -23 -23 -23 -23 -24
 -22 -22 -23 -23 -23 -23 -24 -24
 -22 -23 -23 -23 -23 -24 -24 -24
 -23 -23 -23 -23 -24 -24 -24 -25
 -23 -23 -23 -24 -24 -24 -25 -25
 -23 -23 -24 -24 -24 -25 -25 -26
 -23 -24 -24 -24 -25 -25 -26 -26
 -24 -24 -24 -25 -25 -26 -26 -26
 -24 -24 -25 -25 -26 -26 -26 -26
 -24 -25 -25 -26 -26 -26 -26 -27
 -25 -25 -26 -26 -26 -26 -27 -48
 -25 -26 -26 -26 -26 -27 -48 -47
 -26 -26 -26 -26 -27 -48 -47 -46
 -26 -26 -26 -27 -48 -47 -46 -46
 -26 -26 -27 -48 -47 -46 -46 -45
 -26 -27 -48 -47 -46 -46 -45 -44
 -27 -48 -47 -46 -46 -45 -44 -43
 -48 -47 -46 -46 -45 -44 -43 -42
 -47 -46 -46 -45 -44 -43 -42 -42
 -46 -46 -45 -44 -43 -42 -42 -41
 -46 -45 -44 -43 -42 -42 -41 -39
 -45 -44 -43 -42 -42 -41 -39 -38
 -44 -43 -42 -42 -41 -39 -38 -37
 -43 -42 -42 -41 -39 -38 -37 -35
 -42 -42 -41 -39 -38 -37 -35 -34
 -42 -41 -39 -38 -37 -35 -34 -32
 -41 -39 -38 -37 -35 -34 -32 -31
 -39 -38 -37 -35 -34 -32 -31 -29
 -38 -37 -35 -34 -32 -31 -29 -28
 -37 -35 -34 -32 -31 -29 -28 -27
 -35 -34 -32 -31 -29 -28 -27 -25
 -34 -32 -31 -29 -28 -27 -25 -24
 -32 -31 -29 -28 -27 -25 -24 -23
 -31 -29 -28 -27 -25 -24 -23 -21
 -29 -28 -27 -25 -24 -23 -21 -20
 -28 -27 -25 -24 -23 -21 -20 -19
 -27 -25 -24 -23 -21 -20 -19 -18
 -25 -24 -23 -21 -20 -19 -18 -18
 -24 -23 -21 -20 -19 -18 -18 -19
 -23 -21 -20 -19 -18 -18 -19 -20
 -21 -20 -19 -18 -18 -19 -20 -20
 -20 -19 -18 -18 -19 -20 -20 -20
 -19 -18 -18 -19 -20 -20 -20 -20
 -18 -18 -19 -20 -20 -20 -20 -21
 -18 -19 -20 -20 -20 -20 -21 -21
 -19 -20 -20 -20 -20 -21 -21 -21
 -20 -20 -20 -20 -21 -21 -21 -22
 -20 -20 -20 -21 -21 -21 -22 -23
 -20 -20 -21 -21 -21 -22 -23 -23
 -20 -21 -21 -21 -22 -23 -23 -24
 -21 -21 -21 -22 -23 -23 -24 -25
 -21 -21 -22 -23 -23 -24 -25 -26
 -21 -22 -23 -23 -24 -25 -26 -26
 -22 -23 -23 -24 -25 -26 -26 -27
 -23 -23 -24 -25 -26 -26 -27 -28
 -23 -24 -25 -26 -26 -27 -28 -28
 -24 -25 -26 -26 -27 -28 -28 -29
 -25 -26 -26 -27 -28 -28 -29 -29
 -26 -26 -27 -28 -28 -29 -29 -30
 -26 -27 -28 -28 -29 -29 -30 -30
 -27 -28 -28 -29 -29 -30 -30 -30
 -28 -28 -29 -29 -30 -30 -30 -30
 -28 -29 -29 -30 -30 -30 -30 -31
 -29 -29 -30 -30 -30 -30 -31 -31
 -29 -30 -30 -30 -30 -31 -31 -31
 -30 -30 -30 -30 -31 -31 -31 -31
 -30 -30 -30 -31 -31 -31 -31 -31
 -51 -50 -49 -48 -46 -45 -44 -43
 -50 -49 -48 -46 -45 -44 -43 -41
 -49 -48 -46 -45 -44 -43 -41 -40
 -48 -46 -45 -44 -43 -41 -40 -39
 -46 -45 -44 -43 -41 -40 -39 -38
 -45 -44 -43 -41 -40 -39 -38 -37
 -44 -43 -41 -40 -39 -38 -37 -35
 -43 -41 -40 -39 -38 -37 -35 -34
 -41 -40 -39 -38 -37 -35 -34 -33
 -40 -39 -38 -37 -35 -34 -33 -31
 -39 -38 -37 -35 -34 -33 -31 -30
 -38 -37 -35 -34 -33 -31 -30 -29
 -37 -35 -34 -33 -31 -30 -29 -27
 -35 -34 -33 -31 -30 -29 -27 -26
 -34 -33 -31 -30 -29 -27 -26 -25
 -33 -31 -30 -29 -27 -26 -25 -24
 -31 -30 -29 -27 -26 -25 -24 -23
 -30 -29 -27 -26 -25 -24 -23 -22
 -29 -27 -26 -25 -24 -23 -22 -21
 -27 -26 -25 -24 -23 -22 -21 -21
 -26 -25 -24 -23 -22 -21 -21 -21
 -25 -24 -23 -22 -21 -21 -21 -22
 -24 -23 -22 -21 -21 -21 -22 -22
 -23 -22 -21 -21 -21 -22 -22 -21
 -22 -21 -21 -21 -22 -22 -21 -22
 -21 -21 -21 -22 -22 -21 -22 -22
 -21 -21 -22 -22 -21 -22 -22 -22
 -21 -22 -22 -21 -22 -22 -22 -22
 -22 -22 -21 -22 -22 -22 -22 -23
 -22 -21 -22 -22 -22 -22 -23 -23
 -21 -22 -22 -22 -22 -23 -23 -23
 -22 -22 -22 -22 -23 -23 -23 -23
 -22 -22 -22 -23 -23 -23 -23 -24
 -22 -22 -23 -23 -23 -23 -24 -24
 -22 -23 -23 -23 -23 -24 -24 -24
 -23 -23 -23 -23 -24 -24 -24 -24
 -23 -23 -23 -24 -24 -24 -24 -25
 -23 -23 -24 -24 -24 -24 -25 -25
 -23 -24 -24 -24 -24 -25 -25 -25
 -24 -24 -24 -24 -25 -25 -25 -25
 -24 -24 -24 -25 -25 -25 -25 -26
 -24 -24 -25 -25 -25 -25 -26 -26
 -24 -25 -25 -25 -25 -26 -26 -26
 -25 -25 -25 -25 -26 -26 -26 -26
 -25 -25 -25 -26 -26 -26 -26 -45
 -25 -25 -26 -26 -26 -26 -45 -44
 -25 -26 -26 -26 -26 -45 -44 -43
 -26 -26 -26 -26 -45 -44 -43 -42
 -26 -26 -26 -45 -44 -43 -42 -41
 -26 -26 -45 -44 -43 -42 -41 -40
 -26 -45 -44 -43 -42 -41 -40 -39
 -45 -44 -43 -42 -41 -40 -39 -38
 -44 -43 -42 -41 -40 -39 -38 -37
 -43 -42 -41 -40 -39 -38 -37 -36
 -42 -41 -40 -39 -38 -37 -36 -35
 -41 -40 -39 -38 -37 -36 -35 -34
 -40 -39 -38 -37 -36 -35 -34 -33
 -39 -38 -37 -36 -35 -34 -33 -32
 -38 -37 -36 -35 -34 -33 -32 -31
 -37 -36 -35 -34 -33 -32 -31 -29
 -36 -35 -34 -33 -32 -31 -29 -28
 -35 -34 -33 -32 -31 -29 -28 -27
 -34 -33 -32 -31 -29 -28 -27 -26
 -33 -32 -31 -29 -28 -27 -26 -25
 -32 -31 -29 -28 -27 -26 -25 -24
 -31 -29 -28 -27 -26 -25 -24 -23
 -29 -28 -27 -26 -25 -24 -23 -22
 -28 -27 -26 -25 -24 -23 -22 -21
 -27 -26 -25 -24 -23 -22 -21 -20
 -26 -25 -24 -23 -22 -21 -20 -19
 -25 -24 -23 -22 -21 -20 -19 -18
 -24 -23 -22 -21 -20 -19 -18 -19
 -23 -22 -21 -20 -19 -18 -19 -20
 -22 -21 -20 -19 -18 -19 -20 -20
 -21 -20 -19 -18 -19 -20 -20 -21
 -20 -19 -18 -19 -20 -20 -21 -21
 -19 -18 -19 -20 -20 -21 -21 -21
 -18 -19 -20 -20 -21 -21 -21 -21
 -19 -20 -20 -21 -21 -21 -21 -22
 -20 -20 -21 -21 -21 -21 -22 -22
 -20 -21 -21 -21 -21 -22 -22 -22
 -21 -21 -21 -21 -22 -22 -22 -23
 -21 -21 -21 -22 -22 -22 -23 -23
 -21 -21 -22 -22 -22 -23 -23 -24
 -21 -22 -22 -22 -23 -23 -24 -24
 -22 -22 -22 -23 -23 -24 -24 -25
 -22 -22 -23 -23 -24 -24 -25 -25
 -22 -23 -23 -24 -24 -25 -25 -26
 -23 -23 -24 -24 -25 -25 -26 -26
 -23 -24 -24 -25 -25 -26 -26 -27
 -24 -24 -25 -25 -26 -26 -27 -27
 -24 -25 -25 -26 -26 -27 -27 -26
 -25 -25 -26 -26 -27 -27 -26 -28
 -25 -26 -26 -27 -27 -26 -28 -28
 -26 -26 -27 -27 -26 -28 -28 -28
 -57 -56 -55 -54 -53 -51 -50 -49
 -56 -55 -54 -53 -51 -50 -49 -47
 -55 -54 -53 -51 -50 -49 -47 -46
 -54 -53 -51 -50 -49 -47 -46 -45
 -53 -51 -50 -49 -47 -46 -45 -43
 -51 -50 -49 -47 -46 -45 -43 -42
 -50 -49 -47 -46 -45 -43 -42 -40
 -49 -47 -46 -45 -43 -42 -40 -39
 -47 -46 -45 -43 -42 -40 -39 -37
 -46 -45 -43 -42 -40 -39 -37 -35
 -45 -43 -42 -40 -39 -37 -35 -33
 -43 -42 -40 -39 -37 -35 -33 -32
 -42 -40 -39 -37 -35 -33 -32 -30
 -40 -39 -37 -35 -33 -32 -30 -29
 -39 -37 -35 -33 -32 -30 -29 -27
 -37 -35 -33 -32 -30 -29 -27 -26
 -35 -33 -32 -30 -29 -27 -26 -25
 -33 -32 -30 -29 -27 -26 -25 -24
 -32 -30 -29 -27 -26 -25 -24 -23
 -30 -29 -27 -26 -25 -24 -23 -23
 -29 -27 -26 -25 -24 -23 -23 -23
 -27 -26 -25 -24 -23 -23 -23 -23
 -26 -25 -24 -23 -23 -23 -23 -22
 -25 -24 -23 -23 -23 -23 -22 -22
 -24 -23 -23 -23 -23 -22 -22 -22
 -23 -23 -23 -23 -22 -22 -22 -22
 -23 -23 -23 -22 -22 -22 -22 -21
 -23 -23 -22 -22 -22 -22 -21 -21
 -23 -22 -22 -22 -22 -21 -21 -21
 -22 -22 -22 -22 -21 -21 -21 -21
 -22 -22 -22 -21 -21 -21 -21 -21
 -22 -22 -21 -21 -21 -21 -21 -21
 -22 -21 -21 -21 -21 -21 -21 -21
 -21 -21 -21 -21 -21 -21 -21 -21
 -21 -21 -21 -21 -21 -21 -21 -21
 -21 -21 -21 -21 -21 -21 -21 -21
 -21 -21 -21 -21 -21 -21 -21 -21
 -21 -21 -21 -21 -21 -21 -21 -21
 -21 -21 -21 -21 -21 -21 -21 -21
 -21 -21 -21 -21 -21 -21 -21 -21
 -21 -21 -21 -21 -21 -21 -21 -50
 -21 -21 -21 -21 -21 -21 -50 -50
 -21 -21 -21 -21 -21 -50 -50 -49
 -21 -21 -21 -21 -50 -50 -49 -48
 -21 -21 -21 -50 -50 -49 -48 -47
 -21 -21 -50 -50 -49 -48 -47 -46
 -21 -50 -50 -49 -48 -47 -46 -45
 -50 -50 -49 -48 -47 -46 -45 -44
 -50 -49 -48 -47 -46 -45 -44 -43
 -49 -48 -47 -46 -45 -44 -43 -41
 -48 -47 -46 -45 -44 -43 -41 -40
 -47 -46 -45 -44 -43 -41 -40 -39
 -46 -45 -44 -43 -41 -40 -39 -38
 -45 -44 -43 -41 -40 -39 -38 -37
 -44 -43 -41 -40 -39 -38 -37 -34
 -43 -41 -40 -39 -38 -37 -34 -33
 -41 -40 -39 -38 -37 -34 -33 -31
 -40 -39 -38 -37 -34 -33 -31 -30
 -39 -38 -37 -34 -33 -31 -30 -29
 -38 -37 -34 -33 -31 -30 -29 -28
 -37 -34 -33 -31 -30 -29 -28 -26
 -34 -33 -31 -30 -29 -28 -26 -25
 -33 -31 -30 -29 -28 -26 -25 -23
 -31 -30 -29 -28 -26 -25 -23 -22
 -30 -29 -28 -26 -25 -23 -22 -20
 -29 -28 -26 -25 -23 -22 -20 -19
 -28 -26 -25 -23 -22 -20 -19 -19
 -26 -25 -23 -22 -20 -19 -19 -19
 -25 -23 -22 -20 -19 -19 -19 -20
 -23 -22 -20 -19 -19 -19 -20 -20
 -22 -20 -19 -19 -19 -20 -20 -20
 -20 -19 -19 -19 -20 -20 -20 -20
 -19 -19 -19 -20 -20 -20 -20 -19
 -19 -19 -20 -20 -20 -20 -19 -19
 -19 -20 -20 -20 -20 -19 -19 -19
 -20 -20 -20 -20 -19 -19 -19 -19
 -20 -20 -20 -19 -19 -19 -19 -19
 -20 -20 -19 -19 -19 -19 -19 -20
 -20 -19 -19 -19 -19 -19 -20 -20
 -19 -19 -19 -19 -19 -20 -20 -21
 -19 -19 -19 -19 -20 -20 -21 -21
 -19 -19 -19 -20 -20 -21 -21 -22
 -19 -19 -20 -20 -21 -21 -22 -23
 -19 -20 -20 -21 -21 -22 -23 -23
 -20 -20 -21 -21 -22 -23 -23 -24
 -20 -21 -21 -22 -23 -23 -24 -25
 -21 -21 -22 -23 -23 -24 -25 -25
 -21 -22 -23 -23 -24 -25 -25 -26
 -22 -23 -23 -24 -25 -25 -26 -26
 -23 -23 -24 -25 -25 -26 -26 -27
 -23 -24 -25 -25 -26 -26 -27 -27
 -24 -25 -25 -26 -26 -27 -27 -27
 -25 -25 -26 -26 -27 -27 -27 -28
 -25 -26 -26 -27 -27 -27 -28 -28
 -52 -51 -49 -48 -47 -46 -44 -43
 -51 -49 -48 -47 -46 -44 -43 -42
 -49 -48 -47 -46 -44 -43 -42 -40
 -48 -47 -46 -44 -43 -42 -40 -39
 -47 -46 -44 -43 -42 -40 -39 -38
 -46 -44 -43 -42 -40 -39 -38 -36
 -44 -43 -42 -40 -39 -38 -36 -35
 -43 -42 -40 -39 -38 -36 -35 -34
 -42 -40 -39 -38 -36 -35 -34 -32
 -40 -39 -38 -36 -35 -34 -32 -31
 -39 -38 -36 -35 -34 -32 -31 -30
 -38 -36 -35 -34 -32 -31 -30 -28
 -36 -35 -34 -32 -31 -30 -28 -27
 -35 -34 -32 -31 -30 -28 -27 -26
 -34 -32 -31 -30 -28 -27 -26 -24
 -32 -31 -30 -28 -27 -26 -24 -23
 -31 -30 -28 -27 -26 -24 -23 -22
 -30 -28 -27 -26 -24 -23 -22 -20
 -28 -27 -26 -24 -23 -22 -20 -19
 -27 -26 -24 -23 -22 -20 -19 -19
 -26 -24 -23 -22 -20 -19 -19 -18
 -24 -23 -22 -20 -19 -19 -18 -18
 -23 -22 -20 -19 -19 -18 -18 -18
 -22 -20 -19 -19 -18 -18 -18 -18
 -20 -19 -19 -18 -18 -18 -18 -17
 -19 -19 -18 -18 -18 -18 -17 -17
 -19 -18 -18 -18 -18 -17 -17 -17
 -18 -18 -18 -18 -17 -17 -17 -17
 -18 -18 -18 -17 -17 -17 -17 -18
 -18 -18 -17 -17 -17 -17 -18 -18
 -18 -17 -17 -17 -17 -18 -18 -18
 -17 -17 -17 -17 -18 -18 -18 -19
 -17 -17 -17 -18 -18 -18 -19 -19
 -17 -17 -18 -18 -18 -19 -19 -20
 -17 -18 -18 -18 -19 -19 -20 -20
 -18 -18 -18 -19 -19 -20 -20 -21
 -18 -18 -19 -19 -20 -20 -21 -22
 -18 -19 -19 -20 -20 -21 -22 -22
 -19 -19 -20 -20 -21 -22 -22 -23
 -19 -20 -20 -21 -22 -22 -23 -23
 -20 -20 -21 -22 -22 -23 -23 -57
 -20 -21 -22 -22 -23 -23 -57 -56
 -21 -22 -22 -23 -23 -57 -56 -56
 -22 -22 -23 -23 -57 -56 -56 -55
 -22 -23 -23 -57 -56 -56 -55 -55
 -23 -23 -57 -56 -56 -55 -55 -54
 -23 -57 -56 -56 -55 -55 -54 -53
 -57 -56 -56 -55 -55 -54 -53 -52
 -56 -56 -55 -55 -54 -53 -52 -51
 -56 -55 -55 -54 -53 -52 -51 -50
 -55 -55 -54 -53 -52 -51 -50 -49
 -55 -54 -53 -52 -51 -50 -49 -47
 -54 -53 -52 -51 -50 -49 -47 -46
 -53 -52 -51 -50 -49 -47 -46 -45
 -52 -51 -50 -49 -47 -46 -45 -43
 -51 -50 -49 -47 -46 -45 -43 -42
 -50 -49 -47 -46 -45 -43 -42 -40
 -49 -47 -46 -45 -43 -42 -40 -39
 -47 -46 -45 -43 -42 -40 -39 -37
 -46 -45 -43 -42 -40 -39 -37 -37
 -45 -43 -42 -40 -39 -37 -37 -34
 -43 -42 -40 -39 -37 -37 -34 -33
 -42 -40 -39 -37 -37 -34 -33 -31
 -40 -39 -37 -37 -34 -33 -31 -29
 -39 -37 -37 -34 -33 -31 -29 -28
 -37 -37 -34 -33 -31 -29 -28 -26
 -37 -34 -33 -31 -29 -28 -26 -25
 -34 -33 -31 -29 -28 -26 -25 -23
 -33 -31 -29 -28 -26 -25 -23 -22
 -31 -29 -28 -26 -25 -23 -22 -20
 -29 -28 -26 -25 -23 -22 -20 -20
 -28 -26 -25 -23 -22 -20 -20 -20
 -26 -25 -23 -22 -20 -20 -20 -20
 -25 -23 -22 -20 -20 -20 -20 -20
 -23 -22 -20 -20 -20 -20 -20 -19
 -22 -20 -20 -20 -20 -20 -19 -18
 -20 -20 -20 -20 -20 -19 -18 -18
 -20 -20 -20 -20 -19 -18 -18 -17
 -20 -20 -20 -19 -18 -18 -17 -17
 -20 -20 -19 -18 -18 -17 -17 -16
 -20 -19 -18 -18 -17 -17 -16 -16
 -19 -18 -18 -17 -17 -16 -16 -16
 -18 -18 -17 -17 -16 -16 -16 -17
 -18 -17 -17 -16 -16 -16 -17 -17
 -17 -17 -16 -16 -16 -17 -17 -18
 -17 -16 -16 -16 -17 -17 -18 -18
 -16 -16 -16 -17 -17 -18 -18 -19
 -16 -16 -17 -17 -18 -18 -19 -19
 -16 -17 -17 -18 -18 -19 -19 -20
 -17 -17 -18 -18 -19 -19 -20 -20
 -56 -56 -55 -54 -54 -53 -52 -50
 -56 -55 -54 -54 -53 -52 -50 -49
 -55 -54 -54 -53 -52 -50 -49 -47
 -54 -54 -53 -52 -50 -49 -47 -46
 -54 -53 -52 -50 -49 -47 -46 -44
 -53 -52 -50 -49 -47 -46 -44 -43
 -52 -50 -49 -47 -46 -44 -43 -41
 -50 -49 -47 -46 -44 -43 -41 -40
 -49 -47 -46 -44 -43 -41 -40 -38
 -47 -46 -44 -43 -41 -40 -38 -37
 -46 -44 -43 -41 -40 -38 -37 -35
 -44 -43 -41 -40 -38 -37 -35 -34
 -43 -41 -40 -38 -37 -35 -34 -32
 -41 -40 -38 -37 -35 -34 -32 -30
 -40 -38 -37 -35 -34 -32 -30 -29
 -38 -37 -35 -34 -32 -30 -29 -27
 -37 -35 -34 -32 -30 -29 -27 -25
 -35 -34 -32 -30 -29 -27 -25 -24
 -34 -32 -30 -29 -27 -25 -24 -22
 -32 -30 -29 -27 -25 -24 -22 -20
 -30 -29 -27 -25 -24 -22 -20 -19
 -29 -27 -25 -24 -22 -20 -19 -18
 -27 -25 -24 -22 -20 -19 -18 -17
 -25 -24 -22 -20 -19 -18 -17 -16
 -24 -22 -20 -19 -18 -17 -16 -16
 -22 -20 -19 -18 -17 -16 -16 -15
 -20 -19 -18 -17 -16 -16 -15 -15
 -19 -18 -17 -16 -16 -15 -15 -14
 -18 -17 -16 -16 -15 -15 -14 -14
 -17 -16 -16 -15 -15 -14 -14 -13
 -16 -16 -15 -15 -14 -14 -13 -13
 -16 -15 -15 -14 -14 -13 -13 -13
 -15 -15 -14 -14 -13 -13 -13 -13
 -15 -14 -14 -13 -13 -13 -13 -14
 -14 -14 -13 -13 -13 -13 -14 -14
 -14 -13 -13 -13 -13 -14 -14 -15
 -13 -13 -13 -13 -14 -14 -15 -15
 -13 -13 -13 -14 -14 -15 -15 -16
 -13 -13 -14 -14 -15 -15 -16 -16
 -13 -14 -14 -15 -15 -16 -16 -17
 -14 -14 -15 -15 -16 -16 -17 -18
 -14 -15 -15 -16 -16 -17 -18 -18
 -15 -15 -16 -16 -17 -18 -18 -19
 -15 -16 -16 -17 -18 -18 -19 -19
 -16 -16 -17 -18 -18 -19 -19 -20
 -16 -17 -18 -18 -19 -19 -20 -50
 -17 -18 -18 -19 -19 -20 -50 -50
 -18 -18 -19 -19 -20 -50 -50 -49
 -18 -19 -19 -20 -50 -50 -49 -48
 -19 -19 -20 -50 -50 -49 -48 -47
 -19 -20 -50 -50 -49 -48 -47 -46
 -20 -50 -50 -49 -48 -47 -46 -45
 -50 -50 -49 -48 -47 -46 -45 -43
 -50 -49 -48 -47 -46 -45 -43 -42
 -49 -48 -47 -46 -45 -43 -42 -41
 -48 -47 -46 -45 -43 -42 -41 -40
 -47 -46 -45 -43 -42 -41 -40 -39
 -46 -45 -43 -42 -41 -40 -39 -38
 -45 -43 -42 -41 -40 -39 -38 -37
 -43 -42 -41 -40 -39 -38 -37 -36
 -42 -41 -40 -39 -38 -37 -36 -35
 -41 -40 -39 -38 -37 -36 -35 -33
 -40 -39 -38 -37 -36 -35 -33 -32
 -39 -38 -37 -36 -35 -33 -32 -31
 -38 -37 -36 -35 -33 -32 -31 -29
 -37 -36 -35 -33 -32 -31 -29 -28
 -36 -35 -33 -32 -31 -29 -28 -26
 -35 -33 -32 -31 -29 -28 -26 -25
 -33 -32 -31 -29 -28 -26 -25 -24
 -32 -31 -29 -28 -26 -25 -24 -23
 -31 -29 -28 -26 -25 -24 -23 -21
 -29 -28 -26 -25 -24 -23 -21 -20
 -28 -26 -25 -24 -23 -21 -20 -19
 -26 -25 -24 -23 -21 -20 -19 -19
 -25 -24 -23 -21 -20 -19 -19 -18
 -24 -23 -21 -20 -19 -19 -18 -19
 -23 -21 -20 -19 -19 -18 -19 -19
 -21 -20 -19 -19 -18 -19 -19 -19
 -20 -19 -19 -18 -19 -19 -19 -19
 -19 -19 -18 -19 -19 -19 -19 -19
 -19 -18 -19 -19 -19 -19 -19 -19
 -18 -19 -19 -19 -19 -19 -19 -19
 -19 -19 -19 -19 -19 -19 -19 -19
 -19 -19 -19 -19 -19 -19 -19 -20
 -19 -19 -19 -19 -19 -19 -20 -20
 -19 -19 -19 -19 -19 -20 -20 -20
 -19 -19 -19 -19 -20 -20 -20 -20
 -19 -19 -19 -20 -20 -20 -20 -21
 -19 -19 -20 -20 -20 -20 -21 -21
 -19 -20 -20 -20 -20 -21 -21 -22
 -20 -20 -20 -20 -21 -21 -22 -22
 -20 -20 -20 -21 -21 -22 -22 -23
 -20 -20 -21 -21 -22 -22 -23 -24
 -20 -21 -21 -22 -22 -23 -24 -25
 -21 -21 -22 -22 -23 -24 -25 -25
 -21 -22 -22 -23 -24 -25 -25 -26
 -22 -22 -23 -24 -25 -25 -26 -26
 -22 -23 -24 -25 -25 -26 -26 -27
 -44 -44 -44 -44 -44 -44 -43 -43
 -44 -44 -44 -44 -44 -43 -43 -43
 -44 -44 -44 -44 -43 -43 -43 -43
 -44 -44 -44 -43 -43 -43 -43 -43
 -44 -44 -43 -43 -43 -43 -43 -42
 -44 -43 -43 -43 -43 -43 -42 -42
 -43 -43 -43 -43 -43 -42 -42 -42
 -43 -43 -43 -43 -42 -42 -42 -41
 -43 -43 -43 -42 -42 -42 -41 -41
 -43 -43 -42 -42 -42 -41 -41 -40
 -43 -42 -42 -42 -41 -41 -40 -40
 -42 -42 -42 -41 -41 -40 -40 -40
 -42 -42 -41 -41 -40 -40 -40 -41
 -42 -41 -41 -40 -40 -40 -41 -42
 -41 -41 -40 -40 -40 -41 -42 -43
 -41 -40 -40 -40 -41 -42 -43 -43
 -40 -40 -40 -41 -42 -43 -43 -42
 -40 -40 -41 -42 -43 -43 -42 -42
 -40 -41 -42 -43 -43 -42 -42 -42
 -41 -42 -43 -43 -42 -42 -42 -42
 -42 -43 -43 -42 -42 -42 -42 -42
 -43 -43 -42 -42 -42 -42 -42 -42
 -43 -42 -42 -42 -42 -42 -42 -42
 -42 -42 -42 -42 -42 -42 -42 -42
 -42 -42 -42 -42 -42 -42 -42 -43
 -42 -42 -42 -42 -42 -42 -43 -43
 -42 -42 -42 -42 -42 -43 -43 -44
 -42 -42 -42 -42 -43 -43 -44 -43
 -42 -42 -42 -43 -43 -44 -43 -45
 -42 -42 -43 -43 -44 -43 -45 -46
 -42 -43 -43 -44 -43 -45 -46 -47
 -43 -43 -44 -43 -45 -46 -47 -48
 -43 -44 -43 -45 -46 -47 -48 -49
 -44 -43 -45 -46 -47 -48 -49 -50
 -43 -45 -46 -47 -48 -49 -50 -51
 -45 -46 -47 -48 -49 -50 -51 -52
 -46 -47 -48 -49 -50 -51 -52 -52
 -47 -48 -49 -50 -51 -52 -52 -53
 -48 -49 -50 -51 -52 -52 -53 -54
 -49 -50 -51 -52 -52 -53 -54 -55
 -50 -51 -52 -52 -53 -54 -55 -56
 -51 -52 -52 -53 -54 -55 -56 -57
 -52 -52 -53 -54 -55 -56 -57 -42
 -52 -53 -54 -55 -56 -57 -42 -42
 -53 -54 -55 -56 -57 -42 -42 -42
 -54 -55 -56 -57 -42 -42 -42 -42
 -55 -56 -57 -42 -42 -42 -42 -42
 -56 -57 -42 -42 -42 -42 -42 -42
 -57 -42 -42 -42 -42 -42 -42 -41
 -42 -42 -42 -42 -42 -42 -41 -41
 -42 -42 -42 -42 -42 -41 -41 -40
 -42 -42 -42 -42 -41 -41 -40 -39
 -42 -42 -42 -41 -41 -40 -39 -38
 -42 -42 -41 -41 -40 -39 -38 -37
 -42 -41 -41 -40 -39 -38 -37 -37
 -41 -41 -40 -39 -38 -37 -37 -36
 -41 -40 -39 -38 -37 -37 -36 -35
 -40 -39 -38 -37 -37 -36 -35 -34
 -39 -38 -37 -37 -36 -35 -34 -33
 -38 -37 -37 -36 -35 -34 -33 -32
 -37 -37 -36 -35 -34 -33 -32 -31
 -37 -36 -35 -34 -33 -32 -31 -30
 -36 -35 -34 -33 -32 -31 -30 -29
 -35 -34 -33 -32 -31 -30 -29 -29
 -34 -33 -32 -31 -30 -29 -29 -28
 -33 -32 -31 -30 -29 -29 -28 -27
 -32 -31 -30 -29 -29 -28 -27 -27
 -31 -30 -29 -29 -28 -27 -27 -27
 -30 -29 -29 -28 -27 -27 -27 -28
 -29 -29 -28 -27 -27 -27 -28 -29
 -29 -28 -27 -27 -27 -28 -29 -30
 -28 -27 -27 -27 -28 -29 -30 -32
 -27 -27 -27 -28 -29 -30 -32 -34
 -27 -27 -28 -29 -30 -32 -34 -36
 -27 -28 -29 -30 -32 -34 -36 -36
 -28 -29 -30 -32 -34 -36 -36 -38
 -29 -30 -32 -34 -36 -36 -38 -39
 -30 -32 -34 -36 -36 -38 -39 -40
 -32 -34 -36 -36 -38 -39 -40 -41
 -34 -36 -36 -38 -39 -40 -41 -43
 -36 -36 -38 -39 -40 -41 -43 -44
 -36 -38 -39 -40 -41 -43 -44 -45
 -38 -39 -40 -41 -43 -44 -45 -46
 -39 -40 -41 -43 -44 -45 -46 -47
 -46 -48 -50 -50 -51 -51 -51 -50
 -48 -50 -50 -51 -51 -51 -50 -49
 -50 -50 -51 -51 -51 -50 -49 -48
 -50 -51 -51 -51 -50 -49 -48 -47
 -51 -51 -51 -50 -49 -48 -47 -46
 -51 -51 -50 -49 -48 -47 -46 -46
 -51 -50 -49 -48 -47 -46 -46 -46
 -50 -49 -48 -47 -46 -46 -46 -45
 -49 -48 -47 -46 -46 -46 -45 -45
 -48 -47 -46 -46 -46 -45 -45 -44
 -47 -46 -46 -46 -45 -45 -44 -43
 -46 -46 -46 -45 -45 -44 -43 -42
 -46 -46 -45 -45 -44 -43 -42 -42
 -46 -45 -45 -44 -43 -42 -42 -41
 -45 -45 -44 -43 -42 -42 -41 -40
 -45 -44 -43 -42 -42 -41 -40 -39
 -44 -43 -42 -42 -41 -40 -39 -39
 -43 -42 -42 -41 -40 -39 -39 -40
 -42 -42 -41 -40 -39 -39 -40 -42
 -42 -41 -40 -39 -39 -40 -42 -43
 -41 -40 -39 -39 -40 -42 -43 -43
 -40 -39 -39 -40 -42 -43 -43 -43
 -39 -39 -40 -42 -43 -43 -43 -43
 -39 -40 -42 -43 -43 -43 -43 -43
 -40 -42 -43 -43 -43 -43 -43 -43
 -42 -43 -43 -43 -43 -43 -43 -42
 -43 -43 -43 -43 -43 -43 -42 -42
 -43 -43 -43 -43 -43 -42 -42 -42
 -43 -43 -43 -43 -42 -42 -42 -43
 -43 -43 -43 -42 -42 -42 -43 -43
 -43 -43 -42 -42 -42 -43 -43 -44
 -43 -42 -42 -42 -43 -43 -44 -44
 -42 -42 -42 -43 -43 -44 -44 -45
 -42 -42 -43 -43 -44 -44 -45 -46
 -42 -43 -43 -44 -44 -45 -46 -47
 -43 -43 -44 -44 -45 -46 -47 -48
 -43 -44 -44 -45 -46 -47 -48 -49
 -44 -44 -45 -46 -47 -48 -49 -50
 -44 -45 -46 -47 -48 -49 -50 -51
 -45 -46 -47 -48 -49 -50 -51 -52
 -46 -47 -48 -49 -50 -51 -52 -53
 -47 -48 -49 -50 -51 -52 -53 -54
 -48 -49 -50 -51 -52 -53 -54 -55
 -49 -50 -51 -52 -53 -54 -55 -56
 -50 -51 -52 -53 -54 -55 -56 -37
 -51 -52 -53 -54 -55 -56 -37 -39
 -52 -53 -54 -55 -56 -37 -39 -41
 -53 -54 -55 -56 -37 -39 -41 -43
 -54 -55 -56 -37 -39 -41 -43 -45
 -55 -56 -37 -39 -41 -43 -45 -46
 -56 -37 -39 -41 -43 -45 -46 -46
 -37 -39 -41 -43 -45 -46 -46 -46
 -39 -41 -43 -45 -46 -46 -46 -46
 -41 -43 -45 -46 -46 -46 -46 -45
 -43 -45 -46 -46 -46 -46 -45 -44
 -45 -46 -46 -46 -46 -45 -44 -43
 -46 -46 -46 -46 -45 -44 -43 -41
 -46 -46 -46 -45 -44 -43 -41 -41
 -46 -46 -45 -44 -43 -41 -41 -40
 -46 -45 -44 -43 -41 -41 -40 -39
 -45 -44 -43 -41 -41 -40 -39 -37
 -44 -43 -41 -41 -40 -39 -37 -36
 -43 -41 -41 -40 -39 -37 -36 -35
 -41 -41 -40 -39 -37 -36 -35 -34
 -41 -40 -39 -37 -36 -35 -34 -33
 -40 -39 -37 -36 -35 -34 -33 -33
 -39 -37 -36 -35 -34 -33 -33 -32
 -37 -36 -35 -34 -33 -33 -32 -32
 -36 -35 -34 -33 -33 -32 -32 -31
 -35 -34 -33 -33 -32 -32 -31 -31
 -34 -33 -33 -32 -32 -31 -31 -31
 -33 -33 -32 -32 -31 -31 -31 -32
 -33 -32 -32 -31 -31 -31 -32 -33
 -32 -32 -31 -31 -31 -32 -33 -35
 -32 -31 -31 -31 -32 -33 -35 -36
 -31 -31 -31 -32 -33 -35 -36 -37
 -31 -31 -32 -33 -35 -36 -37 -37
 -31 -32 -33 -35 -36 -37 -37 -38
 -32 -33 -35 -36 -37 -37 -38 -39
 -33 -35 -36 -37 -37 -38 -39 -40
 -35 -36 -37 -37 -38 -39 -40 -41
 -36 -37 -37 -38 -39 -40 -41 -42
 -37 -37 -38 -39 -40 -41 -42 -44
 -37 -38 -39 -40 -41 -42 -44 -45
 -38 -39 -40 -41 -42 -44 -45 -47
 -39 -40 -41 -42 -44 -45 -47 -48
 -40 -41 -42 -44 -45 -47 -48 -50
 -41 -42 -44 -45 -47 -48 -50 -51
 -42 -44 -45 -47 -48 -50 -51 -53
 -44 -45 -47 -48 -50 -51 -53 -54
 -42 -44 -45 -47 -48 -49 -50 -50
 -44 -45 -47 -48 -49 -50 -50 -50
 -45 -47 -48 -49 -50 -50 -50 -49
 -47 -48 -49 -50 -50 -50 -49 -48
 -48 -49 -50 -50 -50 -49 -48 -47
 -49 -50 -50 -50 -49 -48 -47 -46
 -50 -50 -50 -49 -48 -47 -46 -46
 -50 -50 -49 -48 -47 -46 -46 -45
 -50 -49 -48 -47 -46 -46 -45 -44
 -49 -48 -47 -46 -46 -45 -44 -43
 -48 -47 -46 -46 -45 -44 -43 -42
 -47 -46 -46 -45 -44 -43 -42 -41
 -46 -46 -45 -44 -43 -42 -41 -40
 -46 -45 -44 -43 -42 -41 -40 -39
 -45 -44 -43 -42 -41 -40 -39 -38
 -44 -43 -42 -41 -40 -39 -38 -37
 -43 -42 -41 -40 -39 -38 -37 -37
 -42 -41 -40 -39 -38 -37 -37 -38
 -41 -40 -39 -38 -37 -37 -38 -39
 -40 -39 -38 -37 -37 -38 -39 -39
 -39 -38 -37 -37 -38 -39 -39 -40
 -38 -37 -37 -38 -39 -39 -40 -39
 -37 -37 -38 -39 -39 -40 -39 -40
 -37 -38 -39 -39 -40 -39 -40 -40
 -38 -39 -39 -40 -39 -40 -40 -40
 -39 -39 -40 -39 -40 -40 -40 -40
 -39 -40 -39 -40 -40 -40 -40 -40
 -40 -39 -40 -40 -40 -40 -40 -41
 -39 -40 -40 -40 -40 -40 -41 -41
 -40 -40 -40 -40 -40 -41 -41 -41
 -40 -40 -40 -40 -41 -41 -41 -42
 -40 -40 -40 -41 -41 -41 -42 -42
 -40 -40 -41 -41 -41 -42 -42 -43
 -40 -41 -41 -41 -42 -42 -43 -44
 -41 -41 -41 -42 -42 -43 -44 -45
 -41 -41 -42 -42 -43 -44 -45 -46
 -41 -42 -42 -43 -44 -45 -46 -47
 -42 -42 -43 -44 -45 -46 -47 -48
 -42 -43 -44 -45 -46 -47 -48 -49
 -43 -44 -45 -46 -47 -48 -49 -41
 -44 -45 -46 -47 -48 -49 -41 -43
 -45 -46 -47 -48 -49 -41 -43 -45
 -46 -47 -48 -49 -41 -43 -45 -46
 -47 -48 -49 -41 -43 -45 -46 -46
 -48 -49 -41 -43 -45 -46 -46 -46
 -49 -41 -43 -45 -46 -46 -46 -46
 -41 -43 -45 -46 -46 -46 -46 -46
 -43 -45 -46 -46 -46 -46 -46 -45
 -45 -46 -46 -46 -46 -46 -45 -44
 -46 -46 -46 -46 -46 -45 -44 -43
 -46 -46 -46 -46 -45 -44 -43 -42
 -46 -46 -46 -45 -44 -43 -42 -41
 -46 -46 -45 -44 -43 -42 -41 -40
 -46 -45 -44 -43 -42 -41 -40 -40
 -45 -44 -43 -42 -41 -40 -40 -39
 -44 -43 -42 -41 -40 -40 -39 -37
 -43 -42 -41 -40 -40 -39 -37 -36
 -42 -41 -40 -40 -39 -37 -36 -36
 -41 -40 -40 -39 -37 -36 -36 -35
 -40 -40 -39 -37 -36 -36 -35 -34
 -40 -39 -37 -36 -36 -35 -34 -34
 -39 -37 -36 -36 -35 -34 -34 -35
 -37 -36 -36 -35 -34 -34 -35 -36
 -36 -36 -35 -34 -34 -35 -36 -37
 -36 -35 -34 -34 -35 -36 -37 -39
 -35 -34 -34 -35 -36 -37 -39 -40
 -34 -34 -35 -36 -37 -39 -40 -40
 -34 -35 -36 -37 -39 -40 -40 -40
 -35 -36 -37 -39 -40 -40 -40 -40
 -36 -37 -39 -40 -40 -40 -40 -40
 -37 -39 -40 -40 -40 -40 -40 -41
 -39 -40 -40 -40 -40 -40 -41 -41
 -40 -40 -40 -40 -40 -41 -41 -42
 -40 -40 -40 -40 -41 -41 -42 -43
 -40 -40 -40 -41 -41 -42 -43 -44
 -40 -40 -41 -41 -42 -43 -44 -45
 -40 -41 -41 -42 -43 -44 -45 -46
 -41 -41 -42 -43 -44 -45 -46 -47
 -41 -42 -43 -44 -45 -46 -47 -48
 -42 -43 -44 -45 -46 -47 -48 -50
 -43 -44 -45 -46 -47 -48 -50 -51
 -44 -45 -46 -47 -48 -50 -51 -52
 -45 -46 -47 -48 -50 -51 -52 -54
 -46 -47 -48 -50 -51 -52 -54 -55
 -47 -48 -50 -51 -52 -54 -55 -56
 -33 -36 -39 -41 -43 -44 -45 -45
 -36 -39 -41 -43 -44 -45 -45 -44
 -39 -41 -43 -44 -45 -45 -44 -44
 -41 -43 -44 -45 -45 -44 -44 -43
 -43 -44 -45 -45 -44 -44 -43 -42
 -44 -45 -45 -44 -44 -43 -42 -41
 -45 -45 -44 -44 -43 -42 -41 -41
 -45 -44 -44 -43 -42 -41 -41 -40
 -44 -44 -43 -42 -41 -41 -40 -40
 -44 -43 -42 -41 -41 -40 -40 -39
 -43 -42 -41 -41 -40 -40 -39 -38
 -42 -41 -41 -40 -40 -39 -38 -38
 -41 -41 -40 -40 -39 -38 -38 -37
 -41 -40 -40 -39 -38 -38 -37 -36
 -40 -40 -39 -38 -38 -37 -36 -36
 -40 -39 -38 -38 -37 -36 -36 -35
 -39 -38 -38 -37 -36 -36 -35 -35
 -38 -38 -37 -36 -36 -35 -35 -35
 -38 -37 -36 -36 -35 -35 -35 -35
 -37 -36 -36 -35 -35 -35 -35 -35
 -36 -36 -35 -35 -35 -35 -35 -36
 -36 -35 -35 -35 -35 -35 -36 -38
 -35 -35 -35 -35 -35 -36 -38 -39
 -35 -35 -35 -35 -36 -38 -39 -39
 -35 -35 -35 -36 -38 -39 -39 -39
 -35 -35 -36 -38 -39 -39 -39 -40
 -35 -36 -38 -39 -39 -39 -40 -40
 -36 -38 -39 -39 -39 -40 -40 -41
 -38 -39 -39 -39 -40 -40 -41 -42
 -39 -39 -39 -40 -40 -41 -42 -42
 -39 -39 -40 -40 -41 -42 -42 -43
 -39 -40 -40 -41 -42 -42 -43 -44
 -40 -40 -41 -42 -42 -43 -44 -45
 -40 -41 -42 -42 -43 -44 -45 -45
 -41 -42 -42 -43 -44 -45 -45 -46
 -42 -42 -43 -44 -45 -45 -46 -47
 -42 -43 -44 -45 -45 -46 -47 -49
 -43 -44 -45 -45 -46 -47 -49 -50
 -44 -45 -45 -46 -47 -49 -50 -51
 -45 -45 -46 -47 -49 -50 -51 -52
 -45 -46 -47 -49 -50 -51 -52 -53
 -46 -47 -49 -50 -51 -52 -53 -54
 -47 -49 -50 -51 -52 -53 -54 -37
 -49 -50 -51 -52 -53 -54 -37 -40
 -50 -51 -52 -53 -54 -37 -40 -43
 -51 -52 -53 -54 -37 -40 -43 -46
 -52 -53 -54 -37 -40 -43 -46 -48
 -53 -54 -37 -40 -43 -46 -48 -50
 -54 -37 -40 -43 -46 -48 -50 -51
 -37 -40 -43 -46 -48 -50 -51 -52
 -40 -43 -46 -48 -50 -51 -52 -52
 -43 -46 -48 -50 -51 -52 -52 -51
 -46 -48 -50 -51 -52 -52 -51 -50
 -48 -50 -51 -52 -52 -51 -50 -49
 -50 -51 -52 -52 -51 -50 -49 -48
 -51 -52 -52 -51 -50 -49 -48 -48
 -52 -52 -51 -50 -49 -48 -48 -47
 -52 -51 -50 -49 -48 -48 -47 -46
 -51 -50 -49 -48 -48 -47 -46 -45
 -50 -49 -48 -48 -47 -46 -45 -44
 -49 -48 -48 -47 -46 -45 -44 -43
 -48 -48 -47 -46 -45 -44 -43 -43
 -48 -47 -46 -45 -44 -43 -43 -42
 -47 -46 -45 -44 -43 -43 -42 -42
 -46 -45 -44 -43 -43 -42 -42 -44
 -45 -44 -43 -43 -42 -42 -44 -46
 -44 -43 -43 -42 -42 -44 -46 -48
 -43 -43 -42 -42 -44 -46 -48 -48
 -43 -42 -42 -44 -46 -48 -48 -48
 -42 -42 -44 -46 -48 -48 -48 -48
 -42 -44 -46 -48 -48 -48 -48 -48
 -44 -46 -48 -48 -48 -48 -48 -48
 -46 -48 -48 -48 -48 -48 -48 -48
 -48 -48 -48 -48 -48 -48 -48 -48
 -48 -48 -48 -48 -48 -48 -48 -47
 -48 -48 -48 -48 -48 -48 -47 -47
 -48 -48 -48 -48 -48 -47 -47 -47
 -48 -48 -48 -48 -47 -47 -47 -47
 -48 -48 -48 -47 -47 -47 -47 -47
 -48 -48 -47 -47 -47 -47 -47 -48
 -48 -47 -47 -47 -47 -47 -48 -48
 -47 -47 -47 -47 -47 -48 -48 -49
 -47 -47 -47 -47 -48 -48 -49 -50
 -47 -47 -47 -48 -48 -49 -50 -50
 -47 -47 -48 -48 -49 -50 -50 -51
 -47 -48 -48 -49 -50 -50 -51 -52
 -48 -48 -49 -50 -50 -51 -52 -53
 -48 -49 -50 -50 -51 -52 -53 -53
 -49 -50 -50 -51 -52 -53 -53 -54
 -50 -50 -49 -48 -47 -46 -45 -44
 -50 -49 -48 -47 -46 -45 -44 -43
 -49 -48 -47 -46 -45 -44 -43 -42
 -48 -47 -46 -45 -44 -43 -42 -41
 -47 -46 -45 -44 -43 -42 -41 -40
 -46 -45 -44 -43 -42 -41 -40 -39
 -45 -44 -43 -42 -41 -40 -39 -38
 -44 -43 -42 -41 -40 -39 -38 -37
 -43 -42 -41 -40 -39 -38 -37 -36
 -42 -41 -40 -39 -38 -37 -36 -35
 -41 -40 -39 -38 -37 -36 -35 -34
 -40 -39 -38 -37 -36 -35 -34 -33
 -39 -38 -37 -36 -35 -34 -33 -33
 -38 -37 -36 -35 -34 -33 -33 -32
 -37 -36 -35 -34 -33 -33 -32 -32
 -36 -35 -34 -33 -33 -32 -32 -31
 -35 -34 -33 -33 -32 -32 -31 -31
 -34 -33 -33 -32 -32 -31 -31 -31
 -33 -33 -32 -32 -31 -31 -31 -31
 -33 -32 -32 -31 -31 -31 -31 -32
 -32 -32 -31 -31 -31 -31 -32 -33
 -32 -31 -31 -31 -31 -32 -33 -34
 -31 -31 -31 -31 -32 -33 -34 -35
 -31 -31 -31 -32 -33 -34 -35 -36
 -31 -31 -32 -33 -34 -35 -36 -36
 -31 -32 -33 -34 -35 -36 -36 -37
 -32 -33 -34 -35 -36 -36 -37 -38
 -33 -34 -35 -36 -36 -37 -38 -38
 -34 -35 -36 -36 -37 -38 -38 -39
 -35 -36 -36 -37 -38 -38 -39 -40
 -36 -36 -37 -38 -38 -39 -40 -41
 -36 -37 -38 -38 -39 -40 -41 -42
 -37 -38 -38 -39 -40 -41 -42 -43
 -38 -38 -39 -40 -41 -42 -43 -45
 -38 -39 -40 -41 -42 -43 -45 -46
 -39 -40 -41 -42 -43 -45 -46 -47
 -40 -41 -42 -43 -45 -46 -47 -48
 -41 -42 -43 -45 -46 -47 -48 -49
 -42 -43 -45 -46 -47 -48 -49 -50
 -43 -45 -46 -47 -48 -49 -50 -51
 -45 -46 -47 -48 -49 -50 -51 -52
 -46 -47 -48 -49 -50 -51 -52 -53
 -47 -48 -49 -50 -51 -52 -53 -37
 -48 -49 -50 -51 -52 -53 -37 -39
 -49 -50 -51 -52 -53 -37 -39 -41
 -50 -51 -52 -53 -37 -39 -41 -43
 -51 -52 -53 -37 -39 -41 -43 -44
 -52 -53 -37 -39 -41 -43 -44 -46
 -53 -37 -39 -41 -43 -44 -46 -47
 -37 -39 -41 -43 -44 -46 -47 -48
 -39 -41 -43 -44 -46 -47 -48 -49
 -41 -43 -44 -46 -47 -48 -49 -50
 -43 -44 -46 -47 -48 -49 -50 -50
 -44 -46 -47 -48 -49 -50 -50 -49
 -46 -47 -48 -49 -50 -50 -49 -49
 -47 -48 -49 -50 -50 -49 -49 -48
 -48 -49 -50 -50 -49 -49 -48 -47
 -49 -50 -50 -49 -49 -48 -47 -46
 -50 -50 -49 -49 -48 -47 -46 -46
 -50 -49 -49 -48 -47 -46 -46 -46
 -49 -49 -48 -47 -46 -46 -46 -45
 -49 -48 -47 -46 -46 -46 -45 -45
 -48 -47 -46 -46 -46 -45 -45 -45
 -47 -46 -46 -46 -45 -45 -45 -44
 -46 -46 -46 -45 -45 -45 -44 -44
 -46 -46 -45 -45 -45 -44 -44 -43
 -46 -45 -45 -45 -44 -44 -43 -43
 -45 -45 -45 -44 -44 -43 -43 -42
 -45 -45 -44 -44 -43 -43 -42 -41
 -45 -44 -44 -43 -43 -42 -41 -40
 -44 -44 -43 -43 -42 -41 -40 -40
 -44 -43 -43 -42 -41 -40 -40 -41
 -43 -43 -42 -41 -40 -40 -41 -42
 -43 -42 -41 -40 -40 -41 -42 -43
 -42 -41 -40 -40 -41 -42 -43 -44
 -41 -40 -40 -41 -42 -43 -44 -44
 -40 -40 -41 -42 -43 -44 -44 -45
 -40 -41 -42 -43 -44 -44 -45 -45
 -41 -42 -43 -44 -44 -45 -45 -46
 -42 -43 -44 -44 -45 -45 -46 -47
 -43 -44 -44 -45 -45 -46 -47 -46
 -44 -44 -45 -45 -46 -47 -46 -49
 -44 -45 -45 -46 -47 -46 -49 -50
 -45 -45 -46 -47 -46 -49 -50 -51
 -45 -46 -47 -46 -49 -50 -51 -52
 -46 -47 -46 -49 -50 -51 -52 -53
 -47 -46 -49 -50 -51 -52 -53 -54
 -46 -49 -50 -51 -52 -53 -54 -55
 -49 -50 -51 -52 -53 -54 -55 -56
 -50 -51 -52 -53 -54 -55 -56 -57
 -43 -44 -45 -45 -45 -45 -45 -45
 -44 -45 -45 -45 -45 -45 -45 -45
 -45 -45 -45 -45 -45 -45 -45 -45
 -45 -45 -45 -45 -45 -45 -45 -45
 -45 -45 -45 -45 -45 -45 -45 -45
 -45 -45 -45 -45 -45 -45 -45 -45
 -45 -45 -45 -45 -45 -45 -45 -44
 -45 -45 -45 -45 -45 -45 -44 -44
 -45 -45 -45 -45 -45 -44 -44 -44
 -45 -45 -45 -45 -44 -44 -44 -44
 -45 -45 -45 -44 -44 -44 -44 -43
 -45 -45 -44 -44 -44 -44 -43 -43
 -45 -44 -44 -44 -44 -43 -43 -42
 -44 -44 -44 -44 -43 -43 -42 -42
 -44 -44 -44 -43 -43 -42 -42 -41
 -44 -44 -43 -43 -42 -42 -41 -40
 -44 -43 -43 -42 -42 -41 -40 -40
 -43 -43 -42 -42 -41 -40 -40 -41
 -43 -42 -42 -41 -40 -40 -41 -42
 -42 -42 -41 -40 -40 -41 -42 -42
 -42 -41 -40 -40 -41 -42 -42 -42
 -41 -40 -40 -41 -42 -42 -42 -42
 -40 -40 -41 -42 -42 -42 -42 -43
 -40 -41 -42 -42 -42 -42 -43 -43
 -41 -42 -42 -42 -42 -43 -43 -43
 -42 -42 -42 -42 -43 -43 -43 -43
 -42 -42 -42 -43 -43 -43 -43 -44
 -42 -42 -43 -43 -43 -43 -44 -44
 -42 -43 -43 -43 -43 -44 -44 -45
 -43 -43 -43 -43 -44 -44 -45 -46
 -43 -43 -43 -44 -44 -45 -46 -46
 -43 -43 -44 -44 -45 -46 -46 -47
 -43 -44 -44 -45 -46 -46 -47 -48
 -44 -44 -45 -46 -46 -47 -48 -49
 -44 -45 -46 -46 -47 -48 -49 -50
 -45 -46 -46 -47 -48 -49 -50 -52
 -46 -46 -47 -48 -49 -50 -52 -53
 -46 -47 -48 -49 -50 -52 -53 -54
 -47 -48 -49 -50 -52 -53 -54 -55
 -48 -49 -50 -52 -53 -54 -55 -55
 -49 -50 -52 -53 -54 -55 -55 -56
 -50 -52 -53 -54 -55 -55 -56 -57
 -52 -53 -54 -55 -55 -56 -57 -43
 -53 -54 -55 -55 -56 -57 -43 -45
 -54 -55 -55 -56 -57 -43 -45 -46
 -55 -55 -56 -57 -43 -45 -46 -47
 -55 -56 -57 -43 -45 -46 -47 -47
 -56 -57 -43 -45 -46 -47 -47 -48
 -57 -43 -45 -46 -47 -47 -48 -47
 -43 -45 -46 -47 -47 -48 -47 -47
 -45 -46 -47 -47 -48 -47 -47 -46
 -46 -47 -47 -48 -47 -47 -46 -46
 -47 -47 -48 -47 -47 -46 -46 -45
 -47 -48 -47 -47 -46 -46 -45 -45
 -48 -47 -47 -46 -46 -45 -45 -44
 -47 -47 -46 -46 -45 -45 -44 -44
 -47 -46 -46 -45 -45 -44 -44 -43
 -46 -46 -45 -45 -44 -44 -43 -43
 -46 -45 -45 -44 -44 -43 -43 -42
 -45 -45 -44 -44 -43 -43 -42 -41
 -45 -44 -44 -43 -43 -42 -41 -40
 -44 -44 -43 -43 -42 -41 -40 -40
 -44 -43 -43 -42 -41 -40 -40 -39
 -43 -43 -42 -41 -40 -40 -39 -39
 -43 -42 -41 -40 -40 -39 -39 -40
 -42 -41 -40 -40 -39 -39 -40 -41
 -41 -40 -40 -39 -39 -40 -41 -42
 -40 -40 -39 -39 -40 -41 -42 -43
 -40 -39 -39 -40 -41 -42 -43 -43
 -39 -39 -40 -41 -42 -43 -43 -43
 -39 -40 -41 -42 -43 -43 -43 -43
 -40 -41 -42 -43 -43 -43 -43 -43
 -41 -42 -43 -43 -43 -43 -43 -44
 -42 -43 -43 -43 -43 -43 -44 -44
 -43 -43 -43 -43 -43 -44 -44 -45
 -43 -43 -43 -43 -44 -44 -45 -46
 -43 -43 -43 -44 -44 -45 -46 -46
 -43 -43 -44 -44 -45 -46 -46 -47
 -43 -44 -44 -45 -46 -46 -47 -48
 -44 -44 -45 -46 -46 -47 -48 -49
 -44 -45 -46 -46 -47 -48 -49 -50
 -45 -46 -46 -47 -48 -49 -50 -51
 -46 -46 -47 -48 -49 -50 -51 -53
 -46 -47 -48 -49 -50 -51 -53 -54
 -47 -48 -49 -50 -51 -53 -54 -55
 -48 -49 -50 -51 -53 -54 -55 -56
 -49 -50 -51 -53 -54 -55 -56 -57
 -50 -51 -53 -54 -55 -56 -57 -58
 -51 -53 -54 -55 -56 -57 -58 -59
 -41 -43 -44 -44 -44 -44 -44 -43
 -43 -44 -44 -44 -44 -44 -43 -43
 -44 -44 -44 -44 -44 -43 -43 -42
 -44 -44 -44 -44 -43 -43 -42 -41
 -44 -44 -44 -43 -43 -42 -41 -41
 -44 -44 -43 -43 -42 -41 -41 -41
 -44 -43 -43 -42 -41 -41 -41 -40
 -43 -43 -42 -41 -41 -41 -40 -40
 -43 -42 -41 -41 -41 -40 -40 -40
 -42 -41 -41 -41 -40 -40 -40 -39
 -41 -41 -41 -40 -40 -40 -39 -39
 -41 -41 -40 -40 -40 -39 -39 -38
 -41 -40 -40 -40 -39 -39 -38 -37
 -40 -40 -40 -39 -39 -38 -37 -37
 -40 -40 -39 -39 -38 -37 -37 -36
 -40 -39 -39 -38 -37 -37 -36 -36
 -39 -39 -38 -37 -37 -36 -36 -37
 -39 -38 -37 -37 -36 -36 -37 -38
 -38 -37 -37 -36 -36 -37 -38 -39
 -37 -37 -36 -36 -37 -38 -39 -40
 -37 -36 -36 -37 -38 -39 -40 -40
 -36 -36 -37 -38 -39 -40 -40 -41
 -36 -37 -38 -39 -40 -40 -41 -41
 -37 -38 -39 -40 -40 -41 -41 -42
 -38 -39 -40 -40 -41 -41 -42 -43
 -39 -40 -40 -41 -41 -42 -43 -44
 -40 -40 -41 -41 -42 -43 -44 -44
 -40 -41 -41 -42 -43 -44 -44 -45
 -41 -41 -42 -43 -44 -44 -45 -46
 -41 -42 -43 -44 -44 -45 -46 -47
 -42 -43 -44 -44 -45 -46 -47 -48
 -43 -44 -44 -45 -46 -47 -48 -49
 -44 -44 -45 -46 -47 -48 -49 -50
 -44 -45 -46 -47 -48 -49 -50 -51
 -45 -46 -47 -48 -49 -50 -51 -52
 -46 -47 -48 -49 -50 -51 -52 -53
 -47 -48 -49 -50 -51 -52 -53 -54
 -48 -49 -50 -51 -52 -53 -54 -55
 -49 -50 -51 -52 -53 -54 -55 -56
 -50 -51 -52 -53 -54 -55 -56 -57
 -51 -52 -53 -54 -55 -56 -57 -41
 -52 -53 -54 -55 -56 -57 -41 -43
 -53 -54 -55 -56 -57 -41 -43 -45
 -54 -55 -56 -57 -41 -43 -45 -46
 -55 -56 -57 -41 -43 -45 -46 -47
 -56 -57 -41 -43 -45 -46 -47 -48
 -57 -41 -43 -45 -46 -47 -48 -49
 -41 -43 -45 -46 -47 -48 -49 -49
 -43 -45 -46 -47 -48 -49 -49 -48
 -45 -46 -47 -48 -49 -49 -48 -48
 -46 -47 -48 -49 -49 -48 -48 -47
 -47 -48 -49 -49 -48 -48 -47 -46
 -48 -49 -49 -48 -48 -47 -46 -46
 -49 -49 -48 -48 -47 -46 -46 -45
 -49 -48 -48 -47 -46 -46 -45 -44
 -48 -48 -47 -46 -46 -45 -44 -43
 -48 -47 -46 -46 -45 -44 -43 -43
 -47 -46 -46 -45 -44 -43 -43 -42
 -46 -46 -45 -44 -43 -43 -42 -41
 -46 -45 -44 -43 -43 -42 -41 -41
 -45 -44 -43 -43 -42 -41 -41 -40
 -44 -43 -43 -42 -41 -41 -40 -40
 -43 -43 -42 -41 -41 -40 -40 -40
 -43 -42 -41 -41 -40 -40 -40 -41
 -42 -41 -41 -40 -40 -40 -41 -42
 -41 -41 -40 -40 -40 -41 -42 -43
 -41 -40 -40 -40 -41 -42 -43 -43
 -40 -40 -40 -41 -42 -43 -43 -43
 -40 -40 -41 -42 -43 -43 -43 -43
 -40 -41 -42 -43 -43 -43 -43 -43
 -41 -42 -43 -43 -43 -43 -43 -43
 -42 -43 -43 -43 -43 -43 -43 -44
 -43 -43 -43 -43 -43 -43 -44 -44
 -43 -43 -43 -43 -43 -44 -44 -44
 -43 -43 -43 -43 -44 -44 -44 -45
 -43 -43 -43 -44 -44 -44 -45 -46
 -43 -43 -44 -44 -44 -45 -46 -47
 -43 -44 -44 -44 -45 -46 -47 -48
 -44 -44 -44 -45 -46 -47 -48 -49
 -44 -44 -45 -46 -47 -48 -49 -50
 -44 -45 -46 -47 -48 -49 -50 -51
 -45 -46 -47 -48 -49 -50 -51 -52
 -46 -47 -48 -49 -50 -51 -52 -53
 -47 -48 -49 -50 -51 -52 -53 -54
 -48 -49 -50 -51 -52 -53 -54 -55
 -41 -41 -41 -41 -40 -40 -39 -38
 -41 -41 -41 -40 -40 -39 -38 -38
 -41 -41 -40 -40 -39 -38 -38 -38
 -41 -40 -40 -39 -38 -38 -38 -37
 -40 -40 -39 -38 -38 -38 -37 -37
 -40 -39 -38 -38 -38 -37 -37 -36
 -39 -38 -38 -38 -37 -37 -36 -36
 -38 -38 -38 -37 -37 -36 -36 -35
 -38 -38 -37 -37 -36 -36 -35 -35
 -38 -37 -37 -36 -36 -35 -35 -34
 -37 -37 -36 -36 -35 -35 -34 -34
 -37 -36 -36 -35 -35 -34 -34 -33
 -36 -36 -35 -35 -34 -34 -33 -33
 -36 -35 -35 -34 -34 -33 -33 -32
 -35 -35 -34 -34 -33 -33 -32 -33
 -35 -34 -34 -33 -33 -32 -33 -33
 -34 -34 -33 -33 -32 -33 -33 -34
 -34 -33 -33 -32 -33 -33 -34 -35
 -33 -33 -32 -33 -33 -34 -35 -36
 -33 -32 -33 -33 -34 -35 -36 -36
 -32 -33 -33 -34 -35 -36 -36 -36
 -33 -33 -34 -35 -36 -36 -36 -37
 -33 -34 -35 -36 -36 -36 -37 -38
 -34 -35 -36 -36 -36 -37 -38 -38
 -35 -36 -36 -36 -37 -38 -38 -38
 -36 -36 -36 -37 -38 -38 -38 -39
 -36 -36 -37 -38 -38 -38 -39 -39
 -36 -37 -38 -38 -38 -39 -39 -39
 -37 -38 -38 -38 -39 -39 -39 -40
 -38 -38 -38 -39 -39 -39 -40 -40
 -38 -38 -39 -39 -39 -40 -40 -41
 -38 -39 -39 -39 -40 -40 -41 -41
 -39 -39 -39 -40 -40 -41 -41 -42
 -39 -39 -40 -40 -41 -41 -42 -43
 -39 -40 -40 -41 -41 -42 -43 -43
 -40 -40 -41 -41 -42 -43 -43 -44
 -40 -41 -41 -42 -43 -43 -44 -45
 -41 -41 -42 -43 -43 -44 -45 -45
 -41 -42 -43 -43 -44 -45 -45 -46
 -42 -43 -43 -44 -45 -45 -46 -40
 -43 -43 -44 -45 -45 -46 -40 -41
 -43 -44 -45 -45 -46 -40 -41 -42
 -44 -45 -45 -46 -40 -41 -42 -43
 -45 -45 -46 -40 -41 -42 -43 -44
 -45 -46 -40 -41 -42 -43 -44 -44
 -46 -40 -41 -42 -43 -44 -44 -44
 -40 -41 -42 -43 -44 -44 -44 -44
 -41 -42 -43 -44 -44 -44 -44 -44
 -42 -43 -44 -44 -44 -44 -44 -43
 -43 -44 -44 -44 -44 -44 -43 -43
 -44 -44 -44 -44 -44 -43 -43 -42
 -44 -44 -44 -44 -43 -43 -42 -42
 -44 -44 -44 -43 -43 -42 -42 -41
 -44 -44 -43 -43 -42 -42 -41 -41
 -44 -43 -43 -42 -42 -41 -41 -40
 -43 -43 -42 -42 -41 -41 -40 -39
 -43 -42 -42 -41 -41 -40 -39 -38
 -42 -42 -41 -41 -40 -39 -38 -36
 -42 -41 -41 -40 -39 -38 -36 -35
 -41 -41 -40 -39 -38 -36 -35 -33
 -41 -40 -39 -38 -36 -35 -33 -32
 -40 -39 -38 -36 -35 -33 -32 -30
 -39 -38 -36 -35 -33 -32 -30 -29
 -38 -36 -35 -33 -32 -30 -29 -28
 -36 -35 -33 -32 -30 -29 -28 -28
 -35 -33 -32 -30 -29 -28 -28 -28
 -33 -32 -30 -29 -28 -28 -28 -29
 -32 -30 -29 -28 -28 -28 -29 -29
 -30 -29 -28 -28 -28 -29 -29 -28
 -29 -28 -28 -28 -29 -29 -28 -28
 -28 -28 -28 -29 -29 -28 -28 -27
 -28 -28 -29 -29 -28 -28 -27 -27
 -28 -29 -29 -28 -28 -27 -27 -27
 -29 -29 -28 -28 -27 -27 -27 -26
 -29 -28 -28 -27 -27 -27 -26 -26
 -28 -28 -27 -27 -27 -26 -26 -26
 -28 -27 -27 -27 -26 -26 -26 -26
 -27 -27 -27 -26 -26 -26 -26 -26
 -27 -27 -26 -26 -26 -26 -26 -26
 -27 -26 -26 -26 -26 -26 -26 -26
 -26 -26 -26 -26 -26 -26 -26 -26
 -26 -26 -26 -26 -26 -26 -26 -26
 -26 -26 -26 -26 -26 -26 -26 -26
 -26 -26 -26 -26 -26 -26 -26 -26
