# Supplementary material for: A SE-DenseNet-LSTM model for locomotion mode recognition in lower limb exoskeleton
Source: PeerJ Comput Sci. 2024 Feb 29;10:e1881. doi: 10.7717/peerj-cs.1881 (PMC10909223; doi:10.7717/peerj-cs.1881)
Supplement: Supplemental Information 1 — Each data represents a sampling point with a sampling frequency of 100Hz, and a motion period is divided into a support state and a pendulum state. Several points from these two gait phases are taken to process and form the dataset used in the experiment. [file peerj-cs-10-1881-s001.zip › dataset/mergeData/train/上下坡/STShankAngle.txt]

 -29 -30 -31 -31 -32 -33 -33 -34
 -30 -31 -31 -32 -33 -33 -34 -34
 -31 -31 -32 -33 -33 -34 -34 -34
 -31 -32 -33 -33 -34 -34 -34 -35
 -32 -33 -33 -34 -34 -34 -35 -35
 -33 -33 -34 -34 -34 -35 -35 -35
 -33 -34 -34 -34 -35 -35 -35 -35
 -34 -34 -34 -35 -35 -35 -35 -35
 -34 -34 -35 -35 -35 -35 -35 -36
 -34 -35 -35 -35 -35 -35 -36 -36
 -35 -35 -35 -35 -35 -36 -36 -35
 -35 -35 -35 -35 -36 -36 -35 -35
 -35 -35 -35 -36 -36 -35 -35 -35
 -35 -35 -36 -36 -35 -35 -35 -35
 -35 -36 -36 -35 -35 -35 -35 -35
 -36 -36 -35 -35 -35 -35 -35 -35
 -36 -35 -35 -35 -35 -35 -35 -35
 -35 -35 -35 -35 -35 -35 -35 -35
 -35 -35 -35 -35 -35 -35 -35 -35
 -35 -35 -35 -35 -35 -35 -35 -34
 -35 -35 -35 -35 -35 -35 -34 -34
 -35 -35 -35 -35 -35 -34 -34 -34
 -35 -35 -35 -35 -34 -34 -34 -34
 -35 -35 -35 -34 -34 -34 -34 -34
 -35 -35 -34 -34 -34 -34 -34 -34
 -35 -34 -34 -34 -34 -34 -34 -34
 -34 -34 -34 -34 -34 -34 -34 -34
 -34 -34 -34 -34 -34 -34 -34 -34
 -34 -34 -34 -34 -34 -34 -34 -34
 -34 -34 -34 -34 -34 -34 -34 -34
 -34 -34 -34 -34 -34 -34 -34 -34
 -34 -34 -34 -34 -34 -34 -34 -34
 -34 -34 -34 -34 -34 -34 -34 -34
 -34 -34 -34 -34 -34 -34 -34 -34
 -34 -34 -34 -34 -34 -34 -34 -34
 -34 -34 -34 -34 -34 -34 -34 -34
 -34 -34 -34 -34 -34 -34 -34 -35
 -34 -34 -34 -34 -34 -34 -35 -35
 -34 -34 -34 -34 -34 -35 -35 -35
 -34 -34 -34 -34 -35 -35 -35 -36
 -34 -34 -34 -35 -35 -35 -36 -36
 -34 -34 -35 -35 -35 -36 -36 -28
 -34 -35 -35 -35 -36 -36 -28 -29
 -35 -35 -35 -36 -36 -28 -29 -30
 -35 -35 -36 -36 -28 -29 -30 -31
 -35 -36 -36 -28 -29 -30 -31 -31
 -36 -36 -28 -29 -30 -31 -31 -32
 -36 -28 -29 -30 -31 -31 -32 -33
 -28 -29 -30 -31 -31 -32 -33 -33
 -29 -30 -31 -31 -32 -33 -33 -33
 -30 -31 -31 -32 -33 -33 -33 -34
 -31 -31 -32 -33 -33 -33 -34 -34
 -31 -32 -33 -33 -33 -34 -34 -34
 -32 -33 -33 -33 -34 -34 -34 -34
 -33 -33 -33 -34 -34 -34 -34 -34
 -33 -33 -34 -34 -34 -34 -34 -34
 -33 -34 -34 -34 -34 -34 -34 -35
 -34 -34 -34 -34 -34 -34 -35 -35
 -34 -34 -34 -34 -34 -35 -35 -35
 -34 -34 -34 -34 -35 -35 -35 -35
 -34 -34 -34 -35 -35 -35 -35 -35
 -34 -34 -35 -35 -35 -35 -35 -35
 -34 -35 -35 -35 -35 -35 -35 -34
 -35 -35 -35 -35 -35 -35 -34 -34
 -35 -35 -35 -35 -35 -34 -34 -34
 -35 -35 -35 -35 -34 -34 -34 -34
 -35 -35 -35 -34 -34 -34 -34 -34
 -35 -35 -34 -34 -34 -34 -34 -33
 -35 -34 -34 -34 -34 -34 -33 -33
 -34 -34 -34 -34 -34 -33 -33 -33
 -34 -34 -34 -34 -33 -33 -33 -33
 -34 -34 -34 -33 -33 -33 -33 -33
 -34 -34 -33 -33 -33 -33 -33 -33
 -34 -33 -33 -33 -33 -33 -33 -33
 -33 -33 -33 -33 -33 -33 -33 -33
 -33 -33 -33 -33 -33 -33 -33 -33
 -33 -33 -33 -33 -33 -33 -33 -33
 -33 -33 -33 -33 -33 -33 -33 -33
 -33 -33 -33 -33 -33 -33 -33 -33
 -33 -33 -33 -33 -33 -33 -33 -33
 -33 -33 -33 -33 -33 -33 -33 -33
 -33 -33 -33 -33 -33 -33 -33 -33
 -33 -33 -33 -33 -33 -33 -33 -34
 -33 -33 -33 -33 -33 -33 -34 -34
 -33 -33 -33 -33 -33 -34 -34 -34
 -33 -33 -33 -33 -34 -34 -34 -35
 -33 -33 -33 -34 -34 -34 -35 -35
 -33 -33 -34 -34 -34 -35 -35 -35
 -33 -34 -34 -34 -35 -35 -35 -36
 -34 -34 -34 -35 -35 -35 -36 -37
 -34 -34 -35 -35 -35 -36 -37 -37
 -34 -35 -35 -35 -36 -37 -37 -38
 -35 -35 -35 -36 -37 -37 -38 -38
 -35 -35 -36 -37 -37 -38 -38 -39
 -28 -28 -29 -29 -29 -30 -30 -30
 -28 -29 -29 -29 -30 -30 -30 -30
 -29 -29 -29 -30 -30 -30 -30 -30
 -29 -29 -30 -30 -30 -30 -30 -31
 -29 -30 -30 -30 -30 -30 -31 -31
 -30 -30 -30 -30 -30 -31 -31 -30
 -30 -30 -30 -30 -31 -31 -30 -30
 -30 -30 -30 -31 -31 -30 -30 -30
 -30 -30 -31 -31 -30 -30 -30 -30
 -30 -31 -31 -30 -30 -30 -30 -30
 -31 -31 -30 -30 -30 -30 -30 -30
 -31 -30 -30 -30 -30 -30 -30 -30
 -30 -30 -30 -30 -30 -30 -30 -29
 -30 -30 -30 -30 -30 -30 -29 -29
 -30 -30 -30 -30 -30 -29 -29 -29
 -30 -30 -30 -30 -29 -29 -29 -29
 -30 -30 -30 -29 -29 -29 -29 -28
 -30 -30 -29 -29 -29 -29 -28 -28
 -30 -29 -29 -29 -29 -28 -28 -28
 -29 -29 -29 -29 -28 -28 -28 -28
 -29 -29 -29 -28 -28 -28 -28 -27
 -29 -29 -28 -28 -28 -28 -27 -27
 -29 -28 -28 -28 -28 -27 -27 -27
 -28 -28 -28 -28 -27 -27 -27 -27
 -28 -28 -28 -27 -27 -27 -27 -27
 -28 -28 -27 -27 -27 -27 -27 -27
 -28 -27 -27 -27 -27 -27 -27 -27
 -27 -27 -27 -27 -27 -27 -27 -27
 -27 -27 -27 -27 -27 -27 -27 -27
 -27 -27 -27 -27 -27 -27 -27 -27
 -27 -27 -27 -27 -27 -27 -27 -27
 -27 -27 -27 -27 -27 -27 -27 -28
 -27 -27 -27 -27 -27 -27 -28 -28
 -27 -27 -27 -27 -27 -28 -28 -28
 -27 -27 -27 -27 -28 -28 -28 -29
 -27 -27 -27 -28 -28 -28 -29 -29
 -27 -27 -28 -28 -28 -29 -29 -30
 -27 -28 -28 -28 -29 -29 -30 -30
 -28 -28 -28 -29 -29 -30 -30 -30
 -28 -28 -29 -29 -30 -30 -30 -31
 -28 -29 -29 -30 -30 -30 -31 -31
 -29 -29 -30 -30 -30 -31 -31 -32
 -29 -30 -30 -30 -31 -31 -32 -30
 -30 -30 -30 -31 -31 -32 -30 -31
 -30 -30 -31 -31 -32 -30 -31 -31
 -30 -31 -31 -32 -30 -31 -31 -31
 -31 -31 -32 -30 -31 -31 -31 -31
 -31 -32 -30 -31 -31 -31 -31 -31
 -32 -30 -31 -31 -31 -31 -31 -31
 -30 -31 -31 -31 -31 -31 -31 -31
 -31 -31 -31 -31 -31 -31 -31 -31
 -31 -31 -31 -31 -31 -31 -31 -30
 -31 -31 -31 -31 -31 -31 -30 -30
 -31 -31 -31 -31 -31 -30 -30 -30
 -31 -31 -31 -31 -30 -30 -30 -30
 -31 -31 -31 -30 -30 -30 -30 -30
 -31 -31 -30 -30 -30 -30 -30 -29
 -31 -30 -30 -30 -30 -30 -29 -29
 -30 -30 -30 -30 -30 -29 -29 -29
 -30 -30 -30 -30 -29 -29 -29 -28
 -30 -30 -30 -29 -29 -29 -28 -28
 -30 -30 -29 -29 -29 -28 -28 -28
 -30 -29 -29 -29 -28 -28 -28 -27
 -29 -29 -29 -28 -28 -28 -27 -27
 -29 -29 -28 -28 -28 -27 -27 -26
 -29 -28 -28 -28 -27 -27 -26 -26
 -28 -28 -28 -27 -27 -26 -26 -26
 -28 -28 -27 -27 -26 -26 -26 -26
 -28 -27 -27 -26 -26 -26 -26 -25
 -27 -27 -26 -26 -26 -26 -25 -25
 -27 -26 -26 -26 -26 -25 -25 -25
 -26 -26 -26 -26 -25 -25 -25 -24
 -26 -26 -26 -25 -25 -25 -24 -24
 -26 -26 -25 -25 -25 -24 -24 -24
 -26 -25 -25 -25 -24 -24 -24 -24
 -25 -25 -25 -24 -24 -24 -24 -23
 -25 -25 -24 -24 -24 -24 -23 -23
 -25 -24 -24 -24 -24 -23 -23 -23
 -24 -24 -24 -24 -23 -23 -23 -23
 -24 -24 -24 -23 -23 -23 -23 -23
 -24 -24 -23 -23 -23 -23 -23 -23
 -24 -23 -23 -23 -23 -23 -23 -23
 -23 -23 -23 -23 -23 -23 -23 -24
 -23 -23 -23 -23 -23 -23 -24 -24
 -23 -23 -23 -23 -23 -24 -24 -24
 -23 -23 -23 -23 -24 -24 -24 -25
 -23 -23 -23 -24 -24 -24 -25 -25
 -23 -23 -24 -24 -24 -25 -25 -25
 -34 -34 -34 -34 -34 -34 -33 -33
 -34 -34 -34 -34 -34 -33 -33 -33
 -34 -34 -34 -34 -33 -33 -33 -33
 -34 -34 -34 -33 -33 -33 -33 -32
 -34 -34 -33 -33 -33 -33 -32 -32
 -34 -33 -33 -33 -33 -32 -32 -32
 -33 -33 -33 -33 -32 -32 -32 -31
 -33 -33 -33 -32 -32 -32 -31 -31
 -33 -33 -32 -32 -32 -31 -31 -31
 -33 -32 -32 -32 -31 -31 -31 -31
 -32 -32 -32 -31 -31 -31 -31 -30
 -32 -32 -31 -31 -31 -31 -30 -30
 -32 -31 -31 -31 -31 -30 -30 -29
 -31 -31 -31 -31 -30 -30 -29 -29
 -31 -31 -31 -30 -30 -29 -29 -29
 -31 -31 -30 -30 -29 -29 -29 -28
 -31 -30 -30 -29 -29 -29 -28 -28
 -30 -30 -29 -29 -29 -28 -28 -28
 -30 -29 -29 -29 -28 -28 -28 -27
 -29 -29 -29 -28 -28 -28 -27 -27
 -29 -29 -28 -28 -28 -27 -27 -27
 -29 -28 -28 -28 -27 -27 -27 -26
 -28 -28 -28 -27 -27 -27 -26 -26
 -28 -28 -27 -27 -27 -26 -26 -26
 -28 -27 -27 -27 -26 -26 -26 -26
 -27 -27 -27 -26 -26 -26 -26 -26
 -27 -27 -26 -26 -26 -26 -26 -26
 -27 -26 -26 -26 -26 -26 -26 -26
 -26 -26 -26 -26 -26 -26 -26 -26
 -26 -26 -26 -26 -26 -26 -26 -26
 -26 -26 -26 -26 -26 -26 -26 -26
 -26 -26 -26 -26 -26 -26 -26 -26
 -26 -26 -26 -26 -26 -26 -26 -26
 -26 -26 -26 -26 -26 -26 -26 -26
 -26 -26 -26 -26 -26 -26 -26 -27
 -26 -26 -26 -26 -26 -26 -27 -27
 -26 -26 -26 -26 -26 -27 -27 -27
 -26 -26 -26 -26 -27 -27 -27 -28
 -26 -26 -26 -27 -27 -27 -28 -28
 -26 -26 -27 -27 -27 -28 -28 -29
 -26 -27 -27 -27 -28 -28 -29 -29
 -27 -27 -27 -28 -28 -29 -29 -29
 -27 -27 -28 -28 -29 -29 -29 -29
 -27 -28 -28 -29 -29 -29 -29 -29
 -28 -28 -29 -29 -29 -29 -29 -29
 -28 -29 -29 -29 -29 -29 -29 -29
 -29 -29 -29 -29 -29 -29 -29 -29
 -29 -29 -29 -29 -29 -29 -29 -29
 -29 -29 -29 -29 -29 -29 -29 -29
 -29 -29 -29 -29 -29 -29 -29 -28
 -29 -29 -29 -29 -29 -29 -28 -28
 -29 -29 -29 -29 -29 -28 -28 -28
 -29 -29 -29 -29 -28 -28 -28 -28
 -29 -29 -29 -28 -28 -28 -28 -28
 -29 -29 -28 -28 -28 -28 -28 -28
 -29 -28 -28 -28 -28 -28 -28 -27
 -28 -28 -28 -28 -28 -28 -27 -27
 -28 -28 -28 -28 -28 -27 -27 -27
 -28 -28 -28 -28 -27 -27 -27 -27
 -28 -28 -28 -27 -27 -27 -27 -26
 -28 -28 -27 -27 -27 -27 -26 -26
 -28 -27 -27 -27 -27 -26 -26 -26
 -27 -27 -27 -27 -26 -26 -26 -25
 -27 -27 -27 -26 -26 -26 -25 -25
 -27 -27 -26 -26 -26 -25 -25 -25
 -27 -26 -26 -26 -25 -25 -25 -25
 -26 -26 -26 -25 -25 -25 -25 -25
 -26 -26 -25 -25 -25 -25 -25 -25
 -26 -25 -25 -25 -25 -25 -25 -25
 -25 -25 -25 -25 -25 -25 -25 -25
 -25 -25 -25 -25 -25 -25 -25 -26
 -25 -25 -25 -25 -25 -25 -26 -26
 -25 -25 -25 -25 -25 -26 -26 -26
 -25 -25 -25 -25 -26 -26 -26 -26
 -25 -25 -25 -26 -26 -26 -26 -27
 -25 -25 -26 -26 -26 -26 -27 -27
 -25 -26 -26 -26 -26 -27 -27 -27
 -26 -26 -26 -26 -27 -27 -27 -28
 -26 -26 -26 -27 -27 -27 -28 -28
 -26 -26 -27 -27 -27 -28 -28 -29
 -26 -27 -27 -27 -28 -28 -29 -29
 -27 -27 -27 -28 -28 -29 -29 -30
 -27 -27 -28 -28 -29 -29 -30 -30
 -34 -34 -34 -34 -34 -34 -34 -34
 -34 -34 -34 -34 -34 -34 -34 -34
 -34 -34 -34 -34 -34 -34 -34 -34
 -34 -34 -34 -34 -34 -34 -34 -34
 -34 -34 -34 -34 -34 -34 -34 -33
 -34 -34 -34 -34 -34 -34 -33 -33
 -34 -34 -34 -34 -34 -33 -33 -33
 -34 -34 -34 -34 -33 -33 -33 -33
 -34 -34 -34 -33 -33 -33 -33 -33
 -34 -34 -33 -33 -33 -33 -33 -32
 -34 -33 -33 -33 -33 -33 -32 -32
 -33 -33 -33 -33 -33 -32 -32 -32
 -33 -33 -33 -33 -32 -32 -32 -31
 -33 -33 -33 -32 -32 -32 -31 -31
 -33 -33 -32 -32 -32 -31 -31 -31
 -33 -32 -32 -32 -31 -31 -31 -30
 -32 -32 -32 -31 -31 -31 -30 -30
 -32 -32 -31 -31 -31 -30 -30 -30
 -32 -31 -31 -31 -30 -30 -30 -29
 -31 -31 -31 -30 -30 -30 -29 -29
 -31 -31 -30 -30 -30 -29 -29 -29
 -31 -30 -30 -30 -29 -29 -29 -29
 -30 -30 -30 -29 -29 -29 -29 -28
 -30 -30 -29 -29 -29 -29 -28 -28
 -30 -29 -29 -29 -29 -28 -28 -28
 -29 -29 -29 -29 -28 -28 -28 -28
 -29 -29 -29 -28 -28 -28 -28 -28
 -29 -29 -28 -28 -28 -28 -28 -28
 -29 -28 -28 -28 -28 -28 -28 -28
 -28 -28 -28 -28 -28 -28 -28 -28
 -28 -28 -28 -28 -28 -28 -28 -28
 -28 -28 -28 -28 -28 -28 -28 -28
 -28 -28 -28 -28 -28 -28 -28 -28
 -28 -28 -28 -28 -28 -28 -28 -28
 -28 -28 -28 -28 -28 -28 -28 -28
 -28 -28 -28 -28 -28 -28 -28 -28
 -28 -28 -28 -28 -28 -28 -28 -28
 -28 -28 -28 -28 -28 -28 -28 -28
 -28 -28 -28 -28 -28 -28 -28 -29
 -28 -28 -28 -28 -28 -28 -29 -29
 -28 -28 -28 -28 -28 -29 -29 -29
 -28 -28 -28 -28 -29 -29 -29 -30
 -28 -28 -28 -29 -29 -29 -30 -30
 -28 -28 -29 -29 -29 -30 -30 -30
 -28 -29 -29 -29 -30 -30 -30 -30
 -29 -29 -29 -30 -30 -30 -30 -30
 -29 -29 -30 -30 -30 -30 -30 -30
 -29 -30 -30 -30 -30 -30 -30 -30
 -30 -30 -30 -30 -30 -30 -30 -30
 -30 -30 -30 -30 -30 -30 -30 -30
 -30 -30 -30 -30 -30 -30 -30 -30
 -30 -30 -30 -30 -30 -30 -30 -30
 -30 -30 -30 -30 -30 -30 -30 -30
 -30 -30 -30 -30 -30 -30 -30 -30
 -30 -30 -30 -30 -30 -30 -30 -30
 -30 -30 -30 -30 -30 -30 -30 -30
 -30 -30 -30 -30 -30 -30 -30 -29
 -30 -30 -30 -30 -30 -30 -29 -29
 -30 -30 -30 -30 -30 -29 -29 -29
 -30 -30 -30 -30 -29 -29 -29 -29
 -30 -30 -30 -29 -29 -29 -29 -29
 -30 -30 -29 -29 -29 -29 -29 -30
 -30 -29 -29 -29 -29 -29 -30 -28
 -29 -29 -29 -29 -29 -30 -28 -27
 -29 -29 -29 -29 -30 -28 -27 -27
 -29 -29 -29 -30 -28 -27 -27 -27
 -29 -29 -30 -28 -27 -27 -27 -27
 -29 -30 -28 -27 -27 -27 -27 -26
 -30 -28 -27 -27 -27 -27 -26 -26
 -28 -27 -27 -27 -27 -26 -26 -26
 -27 -27 -27 -27 -26 -26 -26 -25
 -27 -27 -27 -26 -26 -26 -25 -25
 -27 -27 -26 -26 -26 -25 -25 -25
 -27 -26 -26 -26 -25 -25 -25 -25
 -26 -26 -26 -25 -25 -25 -25 -25
 -26 -26 -25 -25 -25 -25 -25 -25
 -26 -25 -25 -25 -25 -25 -25 -25
 -25 -25 -25 -25 -25 -25 -25 -26
 -25 -25 -25 -25 -25 -25 -26 -26
 -25 -25 -25 -25 -25 -26 -26 -26
 -25 -25 -25 -25 -26 -26 -26 -27
 -25 -25 -25 -26 -26 -26 -27 -27
 -25 -25 -26 -26 -26 -27 -27 -28
 -25 -26 -26 -26 -27 -27 -28 -28
 -26 -26 -26 -27 -27 -28 -28 -29
 -26 -26 -27 -27 -28 -28 -29 -30
 -33 -34 -34 -34 -34 -34 -34 -34
 -34 -34 -34 -34 -34 -34 -34 -33
 -34 -34 -34 -34 -34 -34 -33 -33
 -34 -34 -34 -34 -34 -33 -33 -33
 -34 -34 -34 -34 -33 -33 -33 -33
 -34 -34 -34 -33 -33 -33 -33 -32
 -34 -34 -33 -33 -33 -33 -32 -32
 -34 -33 -33 -33 -33 -32 -32 -31
 -33 -33 -33 -33 -32 -32 -31 -31
 -33 -33 -33 -32 -32 -31 -31 -31
 -33 -33 -32 -32 -31 -31 -31 -30
 -33 -32 -32 -31 -31 -31 -30 -30
 -32 -32 -31 -31 -31 -30 -30 -29
 -32 -31 -31 -31 -30 -30 -29 -29
 -31 -31 -31 -30 -30 -29 -29 -28
 -31 -31 -30 -30 -29 -29 -28 -27
 -31 -30 -30 -29 -29 -28 -27 -27
 -30 -30 -29 -29 -28 -27 -27 -26
 -30 -29 -29 -28 -27 -27 -26 -26
 -29 -29 -28 -27 -27 -26 -26 -26
 -29 -28 -27 -27 -26 -26 -26 -25
 -28 -27 -27 -26 -26 -26 -25 -25
 -27 -27 -26 -26 -26 -25 -25 -24
 -27 -26 -26 -26 -25 -25 -24 -24
 -26 -26 -26 -25 -25 -24 -24 -24
 -26 -26 -25 -25 -24 -24 -24 -24
 -26 -25 -25 -24 -24 -24 -24 -24
 -25 -25 -24 -24 -24 -24 -24 -24
 -25 -24 -24 -24 -24 -24 -24 -24
 -24 -24 -24 -24 -24 -24 -24 -24
 -24 -24 -24 -24 -24 -24 -24 -24
 -24 -24 -24 -24 -24 -24 -24 -24
 -24 -24 -24 -24 -24 -24 -24 -23
 -24 -24 -24 -24 -24 -24 -23 -24
 -24 -24 -24 -24 -24 -23 -24 -24
 -24 -24 -24 -24 -23 -24 -24 -25
 -24 -24 -24 -23 -24 -24 -25 -25
 -24 -24 -23 -24 -24 -25 -25 -26
 -24 -23 -24 -24 -25 -25 -26 -26
 -23 -24 -24 -25 -25 -26 -26 -28
 -24 -24 -25 -25 -26 -26 -28 -29
 -24 -25 -25 -26 -26 -28 -29 -29
 -25 -25 -26 -26 -28 -29 -29 -29
 -25 -26 -26 -28 -29 -29 -29 -28
 -26 -26 -28 -29 -29 -29 -28 -28
 -26 -28 -29 -29 -29 -28 -28 -28
 -28 -29 -29 -29 -28 -28 -28 -28
 -29 -29 -29 -28 -28 -28 -28 -28
 -29 -29 -28 -28 -28 -28 -28 -28
 -29 -28 -28 -28 -28 -28 -28 -27
 -28 -28 -28 -28 -28 -28 -27 -27
 -28 -28 -28 -28 -28 -27 -27 -27
 -28 -28 -28 -28 -27 -27 -27 -27
 -28 -28 -28 -27 -27 -27 -27 -26
 -28 -28 -27 -27 -27 -27 -26 -26
 -28 -27 -27 -27 -27 -26 -26 -26
 -27 -27 -27 -27 -26 -26 -26 -26
 -27 -27 -27 -26 -26 -26 -26 -25
 -27 -27 -26 -26 -26 -26 -25 -25
 -27 -26 -26 -26 -26 -25 -25 -25
 -26 -26 -26 -26 -25 -25 -25 -24
 -26 -26 -26 -25 -25 -25 -24 -24
 -26 -26 -25 -25 -25 -24 -24 -24
 -26 -25 -25 -25 -24 -24 -24 -23
 -25 -25 -25 -24 -24 -24 -23 -23
 -25 -25 -24 -24 -24 -23 -23 -23
 -25 -24 -24 -24 -23 -23 -23 -23
 -24 -24 -24 -23 -23 -23 -23 -23
 -24 -24 -23 -23 -23 -23 -23 -22
 -24 -23 -23 -23 -23 -23 -22 -23
 -23 -23 -23 -23 -23 -22 -23 -23
 -23 -23 -23 -23 -22 -23 -23 -23
 -23 -23 -23 -22 -23 -23 -23 -23
 -23 -23 -22 -23 -23 -23 -23 -24
 -23 -22 -23 -23 -23 -23 -24 -24
 -22 -23 -23 -23 -23 -24 -24 -24
 -23 -23 -23 -23 -24 -24 -24 -25
 -23 -23 -23 -24 -24 -24 -25 -25
 -23 -23 -24 -24 -24 -25 -25 -25
 -23 -24 -24 -24 -25 -25 -25 -26
 -24 -24 -24 -25 -25 -25 -26 -26
 -24 -24 -25 -25 -25 -26 -26 -27
 -24 -25 -25 -25 -26 -26 -27 -27
 -25 -25 -25 -26 -26 -27 -27 -28
 -34 -34 -34 -34 -34 -34 -34 -34
 -34 -34 -34 -34 -34 -34 -34 -33
 -34 -34 -34 -34 -34 -34 -33 -33
 -34 -34 -34 -34 -34 -33 -33 -33
 -34 -34 -34 -34 -33 -33 -33 -33
 -34 -34 -34 -33 -33 -33 -33 -32
 -34 -34 -33 -33 -33 -33 -32 -32
 -34 -33 -33 -33 -33 -32 -32 -32
 -33 -33 -33 -33 -32 -32 -32 -31
 -33 -33 -33 -32 -32 -32 -31 -31
 -33 -33 -32 -32 -32 -31 -31 -30
 -33 -32 -32 -32 -31 -31 -30 -30
 -32 -32 -32 -31 -31 -30 -30 -29
 -32 -32 -31 -31 -30 -30 -29 -29
 -32 -31 -31 -30 -30 -29 -29 -28
 -31 -31 -30 -30 -29 -29 -28 -28
 -31 -30 -30 -29 -29 -28 -28 -28
 -30 -30 -29 -29 -28 -28 -28 -27
 -30 -29 -29 -28 -28 -28 -27 -27
 -29 -29 -28 -28 -28 -27 -27 -26
 -29 -28 -28 -28 -27 -27 -26 -26
 -28 -28 -28 -27 -27 -26 -26 -26
 -28 -28 -27 -27 -26 -26 -26 -25
 -28 -27 -27 -26 -26 -26 -25 -25
 -27 -27 -26 -26 -26 -25 -25 -25
 -27 -26 -26 -26 -25 -25 -25 -25
 -26 -26 -26 -25 -25 -25 -25 -25
 -26 -26 -25 -25 -25 -25 -25 -25
 -26 -25 -25 -25 -25 -25 -25 -25
 -25 -25 -25 -25 -25 -25 -25 -26
 -25 -25 -25 -25 -25 -25 -26 -26
 -25 -25 -25 -25 -25 -26 -26 -26
 -25 -25 -25 -25 -26 -26 -26 -26
 -25 -25 -25 -26 -26 -26 -26 -27
 -25 -25 -26 -26 -26 -26 -27 -27
 -25 -26 -26 -26 -26 -27 -27 -28
 -26 -26 -26 -26 -27 -27 -28 -28
 -26 -26 -26 -27 -27 -28 -28 -29
 -26 -26 -27 -27 -28 -28 -29 -27
 -26 -27 -27 -28 -28 -29 -27 -27
 -27 -27 -28 -28 -29 -27 -27 -27
 -27 -28 -28 -29 -27 -27 -27 -28
 -28 -28 -29 -27 -27 -27 -28 -28
 -28 -29 -27 -27 -27 -28 -28 -28
 -29 -27 -27 -27 -28 -28 -28 -28
 -27 -27 -27 -28 -28 -28 -28 -27
 -27 -27 -28 -28 -28 -28 -27 -27
 -27 -28 -28 -28 -28 -27 -27 -27
 -28 -28 -28 -28 -27 -27 -27 -27
 -28 -28 -28 -27 -27 -27 -27 -27
 -28 -28 -27 -27 -27 -27 -27 -27
 -28 -27 -27 -27 -27 -27 -27 -27
 -27 -27 -27 -27 -27 -27 -27 -26
 -27 -27 -27 -27 -27 -27 -26 -26
 -27 -27 -27 -27 -27 -26 -26 -26
 -27 -27 -27 -27 -26 -26 -26 -26
 -27 -27 -27 -26 -26 -26 -26 -25
 -27 -27 -26 -26 -26 -26 -25 -25
 -27 -26 -26 -26 -26 -25 -25 -25
 -26 -26 -26 -26 -25 -25 -25 -24
 -26 -26 -26 -25 -25 -25 -24 -24
 -26 -26 -25 -25 -25 -24 -24 -24
 -26 -25 -25 -25 -24 -24 -24 -24
 -25 -25 -25 -24 -24 -24 -24 -23
 -25 -25 -24 -24 -24 -24 -23 -23
 -25 -24 -24 -24 -24 -23 -23 -23
 -24 -24 -24 -24 -23 -23 -23 -23
 -24 -24 -24 -23 -23 -23 -23 -23
 -24 -24 -23 -23 -23 -23 -23 -23
 -24 -23 -23 -23 -23 -23 -23 -23
 -23 -23 -23 -23 -23 -23 -23 -24
 -23 -23 -23 -23 -23 -23 -24 -24
 -23 -23 -23 -23 -23 -24 -24 -24
 -23 -23 -23 -23 -24 -24 -24 -24
 -23 -23 -23 -24 -24 -24 -24 -25
 -23 -23 -24 -24 -24 -24 -25 -25
 -23 -24 -24 -24 -24 -25 -25 -25
 -24 -24 -24 -24 -25 -25 -25 -26
 -24 -24 -24 -25 -25 -25 -26 -26
 -24 -24 -25 -25 -25 -26 -26 -27
 -24 -25 -25 -25 -26 -26 -27 -27
 -25 -25 -25 -26 -26 -27 -27 -28
 -35 -36 -36 -36 -36 -36 -35 -35
 -36 -36 -36 -36 -36 -35 -35 -35
 -36 -36 -36 -36 -35 -35 -35 -35
 -36 -36 -36 -35 -35 -35 -35 -35
 -36 -36 -35 -35 -35 -35 -35 -34
 -36 -35 -35 -35 -35 -35 -34 -34
 -35 -35 -35 -35 -35 -34 -34 -34
 -35 -35 -35 -35 -34 -34 -34 -33
 -35 -35 -35 -34 -34 -34 -33 -33
 -35 -35 -34 -34 -34 -33 -33 -32
 -35 -34 -34 -34 -33 -33 -32 -32
 -34 -34 -34 -33 -33 -32 -32 -32
 -34 -34 -33 -33 -32 -32 -32 -31
 -34 -33 -33 -32 -32 -32 -31 -31
 -33 -33 -32 -32 -32 -31 -31 -30
 -33 -32 -32 -32 -31 -31 -30 -30
 -32 -32 -32 -31 -31 -30 -30 -29
 -32 -32 -31 -31 -30 -30 -29 -29
 -32 -31 -31 -30 -30 -29 -29 -28
 -31 -31 -30 -30 -29 -29 -28 -28
 -31 -30 -30 -29 -29 -28 -28 -28
 -30 -30 -29 -29 -28 -28 -28 -28
 -30 -29 -29 -28 -28 -28 -28 -27
 -29 -29 -28 -28 -28 -28 -27 -27
 -29 -28 -28 -28 -28 -27 -27 -27
 -28 -28 -28 -28 -27 -27 -27 -27
 -28 -28 -28 -27 -27 -27 -27 -26
 -28 -28 -27 -27 -27 -27 -26 -26
 -28 -27 -27 -27 -27 -26 -26 -26
 -27 -27 -27 -27 -26 -26 -26 -27
 -27 -27 -27 -26 -26 -26 -27 -27
 -27 -27 -26 -26 -26 -27 -27 -27
 -27 -26 -26 -26 -27 -27 -27 -27
 -26 -26 -26 -27 -27 -27 -27 -27
 -26 -26 -27 -27 -27 -27 -27 -28
 -26 -27 -27 -27 -27 -27 -28 -28
 -27 -27 -27 -27 -27 -28 -28 -28
 -27 -27 -27 -27 -28 -28 -28 -29
 -27 -27 -27 -28 -28 -28 -29 -29
 -27 -27 -28 -28 -28 -29 -29 -30
 -27 -28 -28 -28 -29 -29 -30 -30
 -28 -28 -28 -29 -29 -30 -30 -27
 -28 -28 -29 -29 -30 -30 -27 -28
 -28 -29 -29 -30 -30 -27 -28 -28
 -29 -29 -30 -30 -27 -28 -28 -28
 -29 -30 -30 -27 -28 -28 -28 -28
 -30 -30 -27 -28 -28 -28 -28 -28
 -30 -27 -28 -28 -28 -28 -28 -28
 -27 -28 -28 -28 -28 -28 -28 -28
 -28 -28 -28 -28 -28 -28 -28 -28
 -28 -28 -28 -28 -28 -28 -28 -28
 -28 -28 -28 -28 -28 -28 -28 -28
 -28 -28 -28 -28 -28 -28 -28 -27
 -28 -28 -28 -28 -28 -28 -27 -27
 -28 -28 -28 -28 -28 -27 -27 -27
 -28 -28 -28 -28 -27 -27 -27 -27
 -28 -28 -28 -27 -27 -27 -27 -27
 -28 -28 -27 -27 -27 -27 -27 -27
 -28 -27 -27 -27 -27 -27 -27 -26
 -27 -27 -27 -27 -27 -27 -26 -26
 -27 -27 -27 -27 -27 -26 -26 -26
 -27 -27 -27 -27 -26 -26 -26 -25
 -27 -27 -27 -26 -26 -26 -25 -25
 -27 -27 -26 -26 -26 -25 -25 -25
 -27 -26 -26 -26 -25 -25 -25 -24
 -26 -26 -26 -25 -25 -25 -24 -24
 -26 -26 -25 -25 -25 -24 -24 -24
 -26 -25 -25 -25 -24 -24 -24 -24
 -25 -25 -25 -24 -24 -24 -24 -23
 -25 -25 -24 -24 -24 -24 -23 -23
 -25 -24 -24 -24 -24 -23 -23 -23
 -24 -24 -24 -24 -23 -23 -23 -23
 -24 -24 -24 -23 -23 -23 -23 -23
 -24 -24 -23 -23 -23 -23 -23 -23
 -24 -23 -23 -23 -23 -23 -23 -23
 -23 -23 -23 -23 -23 -23 -23 -23
 -23 -23 -23 -23 -23 -23 -23 -24
 -23 -23 -23 -23 -23 -23 -24 -24
 -23 -23 -23 -23 -23 -24 -24 -24
 -23 -23 -23 -23 -24 -24 -24 -25
 -23 -23 -23 -24 -24 -24 -25 -25
 -23 -23 -24 -24 -24 -25 -25 -26
 -23 -24 -24 -24 -25 -25 -26 -26
 -24 -24 -24 -25 -25 -26 -26 -27
 -24 -24 -25 -25 -26 -26 -27 -27
 -24 -25 -25 -26 -26 -27 -27 -28
 -25 -25 -26 -26 -27 -27 -28 -28
 -36 -36 -36 -36 -36 -36 -36 -36
 -36 -36 -36 -36 -36 -36 -36 -36
 -36 -36 -36 -36 -36 -36 -36 -35
 -36 -36 -36 -36 -36 -36 -35 -35
 -36 -36 -36 -36 -36 -35 -35 -35
 -36 -36 -36 -36 -35 -35 -35 -35
 -36 -36 -36 -35 -35 -35 -35 -34
 -36 -36 -35 -35 -35 -35 -34 -34
 -36 -35 -35 -35 -35 -34 -34 -33
 -35 -35 -35 -35 -34 -34 -33 -33
 -35 -35 -35 -34 -34 -33 -33 -33
 -35 -35 -34 -34 -33 -33 -33 -32
 -35 -34 -34 -33 -33 -33 -32 -32
 -34 -34 -33 -33 -33 -32 -32 -31
 -34 -33 -33 -33 -32 -32 -31 -30
 -33 -33 -33 -32 -32 -31 -30 -30
 -33 -33 -32 -32 -31 -30 -30 -29
 -33 -32 -32 -31 -30 -30 -29 -28
 -32 -32 -31 -30 -30 -29 -28 -28
 -32 -31 -30 -30 -29 -28 -28 -27
 -31 -30 -30 -29 -28 -28 -27 -27
 -30 -30 -29 -28 -28 -27 -27 -26
 -30 -29 -28 -28 -27 -27 -26 -26
 -29 -28 -28 -27 -27 -26 -26 -26
 -28 -28 -27 -27 -26 -26 -26 -25
 -28 -27 -27 -26 -26 -26 -25 -25
 -27 -27 -26 -26 -26 -25 -25 -25
 -27 -26 -26 -26 -25 -25 -25 -24
 -26 -26 -26 -25 -25 -25 -24 -24
 -26 -26 -25 -25 -25 -24 -24 -24
 -26 -25 -25 -25 -24 -24 -24 -24
 -25 -25 -25 -24 -24 -24 -24 -24
 -25 -25 -24 -24 -24 -24 -24 -24
 -25 -24 -24 -24 -24 -24 -24 -25
 -24 -24 -24 -24 -24 -24 -25 -25
 -24 -24 -24 -24 -24 -25 -25 -25
 -24 -24 -24 -24 -25 -25 -25 -25
 -24 -24 -24 -25 -25 -25 -25 -26
 -24 -24 -25 -25 -25 -25 -26 -26
 -24 -25 -25 -25 -25 -26 -26 -29
 -25 -25 -25 -25 -26 -26 -29 -30
 -25 -25 -25 -26 -26 -29 -30 -30
 -25 -25 -26 -26 -29 -30 -30 -30
 -25 -26 -26 -29 -30 -30 -30 -30
 -26 -26 -29 -30 -30 -30 -30 -30
 -26 -29 -30 -30 -30 -30 -30 -29
 -29 -30 -30 -30 -30 -30 -29 -29
 -30 -30 -30 -30 -30 -29 -29 -29
 -30 -30 -30 -30 -29 -29 -29 -29
 -30 -30 -30 -29 -29 -29 -29 -29
 -30 -30 -29 -29 -29 -29 -29 -29
 -30 -29 -29 -29 -29 -29 -29 -28
 -29 -29 -29 -29 -29 -29 -28 -28
 -29 -29 -29 -29 -29 -28 -28 -28
 -29 -29 -29 -29 -28 -28 -28 -28
 -29 -29 -29 -28 -28 -28 -28 -27
 -29 -29 -28 -28 -28 -28 -27 -27
 -29 -28 -28 -28 -28 -27 -27 -27
 -28 -28 -28 -28 -27 -27 -27 -27
 -28 -28 -28 -27 -27 -27 -27 -26
 -28 -28 -27 -27 -27 -27 -26 -26
 -28 -27 -27 -27 -27 -26 -26 -26
 -27 -27 -27 -27 -26 -26 -26 -26
 -27 -27 -27 -26 -26 -26 -26 -25
 -27 -27 -26 -26 -26 -26 -25 -25
 -27 -26 -26 -26 -26 -25 -25 -25
 -26 -26 -26 -26 -25 -25 -25 -25
 -26 -26 -26 -25 -25 -25 -25 -25
 -26 -26 -25 -25 -25 -25 -25 -25
 -26 -25 -25 -25 -25 -25 -25 -24
 -25 -25 -25 -25 -25 -25 -24 -25
 -25 -25 -25 -25 -25 -24 -25 -25
 -25 -25 -25 -25 -24 -25 -25 -25
 -25 -25 -25 -24 -25 -25 -25 -25
 -25 -25 -24 -25 -25 -25 -25 -26
 -25 -24 -25 -25 -25 -25 -26 -26
 -24 -25 -25 -25 -25 -26 -26 -26
 -25 -25 -25 -25 -26 -26 -26 -27
 -25 -25 -25 -26 -26 -26 -27 -27
 -25 -25 -26 -26 -26 -27 -27 -28
 -25 -26 -26 -26 -27 -27 -28 -29
 -26 -26 -26 -27 -27 -28 -29 -29
 -26 -26 -27 -27 -28 -29 -29 -30
 -26 -27 -27 -28 -29 -29 -30 -31
 -27 -27 -28 -29 -29 -30 -31 -31
 -27 -28 -29 -29 -30 -31 -31 -32
 -28 -29 -29 -30 -31 -31 -32 -32
 -29 -29 -30 -31 -31 -32 -32 -33
 -29 -30 -31 -31 -32 -32 -33 -33
 -29 -29 -30 -30 -30 -30 -30 -30
 -29 -30 -30 -30 -30 -30 -30 -30
 -30 -30 -30 -30 -30 -30 -30 -30
 -30 -30 -30 -30 -30 -30 -30 -30
 -30 -30 -30 -30 -30 -30 -30 -30
 -30 -30 -30 -30 -30 -30 -30 -30
 -30 -30 -30 -30 -30 -30 -30 -30
 -30 -30 -30 -30 -30 -30 -30 -30
 -30 -30 -30 -30 -30 -30 -30 -29
 -30 -30 -30 -30 -30 -30 -29 -29
 -30 -30 -30 -30 -30 -29 -29 -29
 -30 -30 -30 -30 -29 -29 -29 -28
 -30 -30 -30 -29 -29 -29 -28 -28
 -30 -30 -29 -29 -29 -28 -28 -28
 -30 -29 -29 -29 -28 -28 -28 -27
 -29 -29 -29 -28 -28 -28 -27 -27
 -29 -29 -28 -28 -28 -27 -27 -26
 -29 -28 -28 -28 -27 -27 -26 -26
 -28 -28 -28 -27 -27 -26 -26 -25
 -28 -28 -27 -27 -26 -26 -25 -25
 -28 -27 -27 -26 -26 -25 -25 -24
 -27 -27 -26 -26 -25 -25 -24 -24
 -27 -26 -26 -25 -25 -24 -24 -24
 -26 -26 -25 -25 -24 -24 -24 -24
 -26 -25 -25 -24 -24 -24 -24 -23
 -25 -25 -24 -24 -24 -24 -23 -23
 -25 -24 -24 -24 -24 -23 -23 -23
 -24 -24 -24 -24 -23 -23 -23 -23
 -24 -24 -24 -23 -23 -23 -23 -23
 -24 -24 -23 -23 -23 -23 -23 -23
 -24 -23 -23 -23 -23 -23 -23 -23
 -23 -23 -23 -23 -23 -23 -23 -23
 -23 -23 -23 -23 -23 -23 -23 -23
 -23 -23 -23 -23 -23 -23 -23 -23
 -23 -23 -23 -23 -23 -23 -23 -23
 -23 -23 -23 -23 -23 -23 -23 -24
 -23 -23 -23 -23 -23 -23 -24 -24
 -23 -23 -23 -23 -23 -24 -24 -24
 -23 -23 -23 -23 -24 -24 -24 -25
 -23 -23 -23 -24 -24 -24 -25 -25
 -23 -23 -24 -24 -24 -25 -25 -26
 -23 -24 -24 -24 -25 -25 -26 -26
 -24 -24 -24 -25 -25 -26 -26 -27
 -24 -24 -25 -25 -26 -26 -27 -27
 -24 -25 -25 -26 -26 -27 -27 -27
 -25 -25 -26 -26 -27 -27 -27 -28
 -25 -26 -26 -27 -27 -27 -28 -28
 -26 -26 -27 -27 -27 -28 -28 -28
 -26 -27 -27 -27 -28 -28 -28 -28
 -27 -27 -27 -28 -28 -28 -28 -28
 -27 -27 -28 -28 -28 -28 -28 -29
 -27 -28 -28 -28 -28 -28 -29 -29
 -28 -28 -28 -28 -28 -29 -29 -29
 -28 -28 -28 -28 -29 -29 -29 -29
 -28 -28 -28 -29 -29 -29 -29 -29
 -28 -28 -29 -29 -29 -29 -29 -30
 -28 -29 -29 -29 -29 -29 -30 -30
 -29 -29 -29 -29 -29 -30 -30 -30
 -29 -29 -29 -29 -30 -30 -30 -30
 -29 -29 -29 -30 -30 -30 -30 -31
 -29 -29 -30 -30 -30 -30 -31 -31
 -29 -30 -30 -30 -30 -31 -31 -31
 -30 -30 -30 -30 -31 -31 -31 -32
 -30 -30 -30 -31 -31 -31 -32 -32
 -30 -30 -31 -31 -31 -32 -32 -33
 -30 -31 -31 -31 -32 -32 -33 -34
 -31 -31 -31 -32 -32 -33 -34 -34
 -31 -31 -32 -32 -33 -34 -34 -35
 -31 -32 -32 -33 -34 -34 -35 -35
 -32 -32 -33 -34 -34 -35 -35 -36
 -32 -33 -34 -34 -35 -35 -36 -36
 -33 -34 -34 -35 -35 -36 -36 -37
 -34 -34 -35 -35 -36 -36 -37 -37
 -34 -35 -35 -36 -36 -37 -37 -38
 -35 -35 -36 -36 -37 -37 -38 -38
 -35 -36 -36 -37 -37 -38 -38 -39
 -36 -36 -37 -37 -38 -38 -39 -39
 -36 -37 -37 -38 -38 -39 -39 -39
 -37 -37 -38 -38 -39 -39 -39 -40
 -37 -38 -38 -39 -39 -39 -40 -41
 -38 -38 -39 -39 -39 -40 -41 -41
 -38 -39 -39 -39 -40 -41 -41 -42
 -39 -39 -39 -40 -41 -41 -42 -42
 -39 -39 -40 -41 -41 -42 -42 -42
 -39 -40 -41 -41 -42 -42 -42 -42
 -40 -41 -41 -42 -42 -42 -42 -42
 -41 -41 -42 -42 -42 -42 -42 -42
 -41 -42 -42 -42 -42 -42 -42 -42
 -42 -42 -42 -42 -42 -42 -42 -41
 -42 -42 -42 -42 -42 -42 -41 -41
 -42 -42 -42 -42 -42 -41 -41 -40
 -42 -42 -42 -42 -41 -41 -40 -40
 -42 -42 -42 -41 -41 -40 -40 -39
 -42 -42 -41 -41 -40 -40 -39 -39
 -42 -41 -41 -40 -40 -39 -39 -38
 -41 -41 -40 -40 -39 -39 -38 -37
 -41 -40 -40 -39 -39 -38 -37 -37
 -40 -40 -39 -39 -38 -37 -37 -36
 -40 -39 -39 -38 -37 -37 -36 -35
 -39 -39 -38 -37 -37 -36 -35 -35
 -39 -38 -37 -37 -36 -35 -35 -23
 -38 -37 -37 -36 -35 -35 -23 -23
 -37 -37 -36 -35 -35 -23 -23 -23
 -37 -36 -35 -35 -23 -23 -23 -23
 -36 -35 -35 -23 -23 -23 -23 -23
 -35 -35 -23 -23 -23 -23 -23 -23
 -35 -23 -23 -23 -23 -23 -23 -23
 -23 -23 -23 -23 -23 -23 -23 -23
 -23 -23 -23 -23 -23 -23 -23 -23
 -23 -23 -23 -23 -23 -23 -23 -23
 -23 -23 -23 -23 -23 -23 -23 -23
 -23 -23 -23 -23 -23 -23 -23 -23
 -23 -23 -23 -23 -23 -23 -23 -23
 -23 -23 -23 -23 -23 -23 -23 -22
 -23 -23 -23 -23 -23 -23 -22 -22
 -23 -23 -23 -23 -23 -22 -22 -22
 -23 -23 -23 -23 -22 -22 -22 -22
 -23 -23 -23 -22 -22 -22 -22 -21
 -23 -23 -22 -22 -22 -22 -21 -21
 -23 -22 -22 -22 -22 -21 -21 -21
 -22 -22 -22 -22 -21 -21 -21 -20
 -22 -22 -22 -21 -21 -21 -20 -20
 -22 -22 -21 -21 -21 -20 -20 -20
 -22 -21 -21 -21 -20 -20 -20 -20
 -21 -21 -21 -20 -20 -20 -20 -19
 -21 -21 -20 -20 -20 -20 -19 -19
 -21 -20 -20 -20 -20 -19 -19 -19
 -20 -20 -20 -20 -19 -19 -19 -19
 -20 -20 -20 -19 -19 -19 -19 -19
 -20 -20 -19 -19 -19 -19 -19 -18
 -20 -19 -19 -19 -19 -19 -18 -18
 -19 -19 -19 -19 -19 -18 -18 -18
 -19 -19 -19 -19 -18 -18 -18 -18
 -19 -19 -19 -18 -18 -18 -18 -18
 -19 -19 -18 -18 -18 -18 -18 -18
 -19 -18 -18 -18 -18 -18 -18 -18
 -18 -18 -18 -18 -18 -18 -18 -18
 -18 -18 -18 -18 -18 -18 -18 -19
 -18 -18 -18 -18 -18 -18 -19 -19
 -18 -18 -18 -18 -18 -19 -19 -19
 -18 -18 -18 -18 -19 -19 -19 -20
 -18 -18 -18 -19 -19 -19 -20 -20
 -18 -18 -19 -19 -19 -20 -20 -21
 -18 -19 -19 -19 -20 -20 -21 -21
 -19 -19 -19 -20 -20 -21 -21 -22
 -19 -19 -20 -20 -21 -21 -22 -22
 -19 -20 -20 -21 -21 -22 -22 -23
 -20 -20 -21 -21 -22 -22 -23 -23
 -20 -21 -21 -22 -22 -23 -23 -24
 -25 -26 -27 -27 -27 -28 -28 -28
 -26 -27 -27 -27 -28 -28 -28 -28
 -27 -27 -27 -28 -28 -28 -28 -29
 -27 -27 -28 -28 -28 -28 -29 -29
 -27 -28 -28 -28 -28 -29 -29 -29
 -28 -28 -28 -28 -29 -29 -29 -29
 -28 -28 -28 -29 -29 -29 -29 -29
 -28 -28 -29 -29 -29 -29 -29 -29
 -28 -29 -29 -29 -29 -29 -29 -29
 -29 -29 -29 -29 -29 -29 -29 -29
 -29 -29 -29 -29 -29 -29 -29 -28
 -29 -29 -29 -29 -29 -29 -28 -28
 -29 -29 -29 -29 -29 -28 -28 -28
 -29 -29 -29 -29 -28 -28 -28 -28
 -29 -29 -29 -28 -28 -28 -28 -28
 -29 -29 -28 -28 -28 -28 -28 -28
 -29 -28 -28 -28 -28 -28 -28 -28
 -28 -28 -28 -28 -28 -28 -28 -28
 -28 -28 -28 -28 -28 -28 -28 -29
 -28 -28 -28 -28 -28 -28 -29 -29
 -28 -28 -28 -28 -28 -29 -29 -29
 -28 -28 -28 -28 -29 -29 -29 -29
 -28 -28 -28 -29 -29 -29 -29 -30
 -28 -28 -29 -29 -29 -29 -30 -30
 -28 -29 -29 -29 -29 -30 -30 -30
 -29 -29 -29 -29 -30 -30 -30 -30
 -29 -29 -29 -30 -30 -30 -30 -31
 -29 -29 -30 -30 -30 -30 -31 -31
 -29 -30 -30 -30 -30 -31 -31 -31
 -30 -30 -30 -30 -31 -31 -31 -32
 -30 -30 -30 -31 -31 -31 -32 -32
 -30 -30 -31 -31 -31 -32 -32 -32
 -30 -31 -31 -31 -32 -32 -32 -33
 -31 -31 -31 -32 -32 -32 -33 -33
 -31 -31 -32 -32 -32 -33 -33 -34
 -31 -32 -32 -32 -33 -33 -34 -34
 -32 -32 -32 -33 -33 -34 -34 -35
 -32 -32 -33 -33 -34 -34 -35 -36
 -32 -33 -33 -34 -34 -35 -36 -36
 -33 -33 -34 -34 -35 -36 -36 -37
 -33 -34 -34 -35 -36 -36 -37 -38
 -34 -34 -35 -36 -36 -37 -38 -39
 -34 -35 -36 -36 -37 -38 -39 -39
 -35 -36 -36 -37 -38 -39 -39 -40
 -36 -36 -37 -38 -39 -39 -40 -40
 -36 -37 -38 -39 -39 -40 -40 -41
 -37 -38 -39 -39 -40 -40 -41 -42
 -38 -39 -39 -40 -40 -41 -42 -43
 -39 -39 -40 -40 -41 -42 -43 -43
 -39 -40 -40 -41 -42 -43 -43 -44
 -40 -40 -41 -42 -43 -43 -44 -45
 -40 -41 -42 -43 -43 -44 -45 -45
 -41 -42 -43 -43 -44 -45 -45 -46
 -42 -43 -43 -44 -45 -45 -46 -47
 -43 -43 -44 -45 -45 -46 -47 -47
 -43 -44 -45 -45 -46 -47 -47 -48
 -44 -45 -45 -46 -47 -47 -48 -48
 -45 -45 -46 -47 -47 -48 -48 -49
 -45 -46 -47 -47 -48 -48 -49 -16
 -46 -47 -47 -48 -48 -49 -16 -17
 -47 -47 -48 -48 -49 -16 -17 -18
 -47 -48 -48 -49 -16 -17 -18 -19
 -48 -48 -49 -16 -17 -18 -19 -20
 -48 -49 -16 -17 -18 -19 -20 -20
 -49 -16 -17 -18 -19 -20 -20 -21
 -16 -17 -18 -19 -20 -20 -21 -22
 -17 -18 -19 -20 -20 -21 -22 -23
 -18 -19 -20 -20 -21 -22 -23 -23
 -19 -20 -20 -21 -22 -23 -23 -24
 -20 -20 -21 -22 -23 -23 -24 -24
 -20 -21 -22 -23 -23 -24 -24 -25
 -21 -22 -23 -23 -24 -24 -25 -25
 -22 -23 -23 -24 -24 -25 -25 -25
 -23 -23 -24 -24 -25 -25 -25 -26
 -23 -24 -24 -25 -25 -25 -26 -26
 -24 -24 -25 -25 -25 -26 -26 -26
 -24 -25 -25 -25 -26 -26 -26 -26
 -25 -25 -25 -26 -26 -26 -26 -26
 -25 -25 -26 -26 -26 -26 -26 -26
 -25 -26 -26 -26 -26 -26 -26 -27
 -26 -26 -26 -26 -26 -26 -27 -27
 -26 -26 -26 -26 -26 -27 -27 -28
 -26 -26 -26 -26 -27 -27 -28 -29
 -26 -26 -26 -27 -27 -28 -29 -30
 -26 -26 -27 -27 -28 -29 -30 -30
 -26 -27 -27 -28 -29 -30 -30 -31
 -27 -27 -28 -29 -30 -30 -31 -31
 -27 -28 -29 -30 -30 -31 -31 -32
 -28 -29 -30 -30 -31 -31 -32 -32
 -29 -30 -30 -31 -31 -32 -32 -32
 -30 -30 -31 -31 -32 -32 -32 -33
 -30 -31 -31 -32 -32 -32 -33 -33
 -31 -31 -32 -32 -32 -33 -33 -34
 -31 -32 -32 -32 -33 -33 -34 -35
 -32 -32 -32 -33 -33 -34 -35 -35
 -32 -32 -33 -33 -34 -35 -35 -36
 -32 -33 -33 -34 -35 -35 -36 -37
 -33 -33 -34 -35 -35 -36 -37 -38
 -33 -34 -35 -35 -36 -37 -38 -39
 -23 -24 -24 -25 -25 -25 -25 -26
 -24 -24 -25 -25 -25 -25 -26 -26
 -24 -25 -25 -25 -25 -26 -26 -26
 -25 -25 -25 -25 -26 -26 -26 -26
 -25 -25 -25 -26 -26 -26 -26 -26
 -25 -25 -26 -26 -26 -26 -26 -26
 -25 -26 -26 -26 -26 -26 -26 -26
 -26 -26 -26 -26 -26 -26 -26 -26
 -26 -26 -26 -26 -26 -26 -26 -26
 -26 -26 -26 -26 -26 -26 -26 -26
 -26 -26 -26 -26 -26 -26 -26 -26
 -26 -26 -26 -26 -26 -26 -26 -26
 -26 -26 -26 -26 -26 -26 -26 -26
 -26 -26 -26 -26 -26 -26 -26 -27
 -26 -26 -26 -26 -26 -26 -27 -27
 -26 -26 -26 -26 -26 -27 -27 -27
 -26 -26 -26 -26 -27 -27 -27 -27
 -26 -26 -26 -27 -27 -27 -27 -28
 -26 -26 -27 -27 -27 -27 -28 -28
 -26 -27 -27 -27 -27 -28 -28 -28
 -27 -27 -27 -27 -28 -28 -28 -28
 -27 -27 -27 -28 -28 -28 -28 -28
 -27 -27 -28 -28 -28 -28 -28 -29
 -27 -28 -28 -28 -28 -28 -29 -29
 -28 -28 -28 -28 -28 -29 -29 -29
 -28 -28 -28 -28 -29 -29 -29 -30
 -28 -28 -28 -29 -29 -29 -30 -30
 -28 -28 -29 -29 -29 -30 -30 -31
 -28 -29 -29 -29 -30 -30 -31 -31
 -29 -29 -29 -30 -30 -31 -31 -32
 -29 -29 -30 -30 -31 -31 -32 -33
 -29 -30 -30 -31 -31 -32 -33 -33
 -30 -30 -31 -31 -32 -33 -33 -34
 -30 -31 -31 -32 -33 -33 -34 -35
 -31 -31 -32 -33 -33 -34 -35 -35
 -31 -32 -33 -33 -34 -35 -35 -36
 -32 -33 -33 -34 -35 -35 -36 -37
 -33 -33 -34 -35 -35 -36 -37 -37
 -33 -34 -35 -35 -36 -37 -37 -38
 -34 -35 -35 -36 -37 -37 -38 -39
 -35 -35 -36 -37 -37 -38 -39 -40
 -35 -36 -37 -37 -38 -39 -40 -40
 -36 -37 -37 -38 -39 -40 -40 -18
 -37 -37 -38 -39 -40 -40 -18 -19
 -37 -38 -39 -40 -40 -18 -19 -21
 -38 -39 -40 -40 -18 -19 -21 -22
 -39 -40 -40 -18 -19 -21 -22 -23
 -40 -40 -18 -19 -21 -22 -23 -24
 -40 -18 -19 -21 -22 -23 -24 -25
 -18 -19 -21 -22 -23 -24 -25 -26
 -19 -21 -22 -23 -24 -25 -26 -27
 -21 -22 -23 -24 -25 -26 -27 -28
 -22 -23 -24 -25 -26 -27 -28 -28
 -23 -24 -25 -26 -27 -28 -28 -29
 -24 -25 -26 -27 -28 -28 -29 -30
 -25 -26 -27 -28 -28 -29 -30 -30
 -26 -27 -28 -28 -29 -30 -30 -30
 -27 -28 -28 -29 -30 -30 -30 -31
 -28 -28 -29 -30 -30 -30 -31 -31
 -28 -29 -30 -30 -30 -31 -31 -31
 -29 -30 -30 -30 -31 -31 -31 -31
 -30 -30 -30 -31 -31 -31 -31 -31
 -30 -30 -31 -31 -31 -31 -31 -31
 -30 -31 -31 -31 -31 -31 -31 -32
 -31 -31 -31 -31 -31 -31 -32 -32
 -31 -31 -31 -31 -31 -32 -32 -32
 -31 -31 -31 -31 -32 -32 -32 -32
 -31 -31 -31 -32 -32 -32 -32 -32
 -31 -31 -32 -32 -32 -32 -32 -33
 -31 -32 -32 -32 -32 -32 -33 -34
 -32 -32 -32 -32 -32 -33 -34 -34
 -32 -32 -32 -32 -33 -34 -34 -35
 -32 -32 -32 -33 -34 -34 -35 -35
 -32 -32 -33 -34 -34 -35 -35 -35
 -32 -33 -34 -34 -35 -35 -35 -36
 -33 -34 -34 -35 -35 -35 -36 -36
 -34 -34 -35 -35 -35 -36 -36 -36
 -34 -35 -35 -35 -36 -36 -36 -37
 -35 -35 -35 -36 -36 -36 -37 -37
 -35 -35 -36 -36 -36 -37 -37 -38
 -35 -36 -36 -36 -37 -37 -38 -38
 -36 -36 -36 -37 -37 -38 -38 -39
 -36 -36 -37 -37 -38 -38 -39 -39
 -36 -37 -37 -38 -38 -39 -39 -40
 -37 -37 -38 -38 -39 -39 -40 -41
 -37 -38 -38 -39 -39 -40 -41 -41
 -38 -38 -39 -39 -40 -41 -41 -42
 -38 -39 -39 -40 -41 -41 -42 -43
 -21 -22 -22 -22 -23 -23 -24 -24
 -22 -22 -22 -23 -23 -24 -24 -24
 -22 -22 -23 -23 -24 -24 -24 -24
 -22 -23 -23 -24 -24 -24 -24 -24
 -23 -23 -24 -24 -24 -24 -24 -25
 -23 -24 -24 -24 -24 -24 -25 -25
 -24 -24 -24 -24 -24 -25 -25 -25
 -24 -24 -24 -24 -25 -25 -25 -25
 -24 -24 -24 -25 -25 -25 -25 -25
 -24 -24 -25 -25 -25 -25 -25 -25
 -24 -25 -25 -25 -25 -25 -25 -25
 -25 -25 -25 -25 -25 -25 -25 -25
 -25 -25 -25 -25 -25 -25 -25 -25
 -25 -25 -25 -25 -25 -25 -25 -26
 -25 -25 -25 -25 -25 -25 -26 -26
 -25 -25 -25 -25 -25 -26 -26 -27
 -25 -25 -25 -25 -26 -26 -27 -27
 -25 -25 -25 -26 -26 -27 -27 -27
 -25 -25 -26 -26 -27 -27 -27 -28
 -25 -26 -26 -27 -27 -27 -28 -28
 -26 -26 -27 -27 -27 -28 -28 -29
 -26 -27 -27 -27 -28 -28 -29 -29
 -27 -27 -27 -28 -28 -29 -29 -30
 -27 -27 -28 -28 -29 -29 -30 -30
 -27 -28 -28 -29 -29 -30 -30 -31
 -28 -28 -29 -29 -30 -30 -31 -32
 -28 -29 -29 -30 -30 -31 -32 -32
 -29 -29 -30 -30 -31 -32 -32 -33
 -29 -30 -30 -31 -32 -32 -33 -34
 -30 -30 -31 -32 -32 -33 -34 -34
 -30 -31 -32 -32 -33 -34 -34 -35
 -31 -32 -32 -33 -34 -34 -35 -36
 -32 -32 -33 -34 -34 -35 -36 -37
 -32 -33 -34 -34 -35 -36 -37 -38
 -33 -34 -34 -35 -36 -37 -38 -39
 -34 -34 -35 -36 -37 -38 -39 -40
 -34 -35 -36 -37 -38 -39 -40 -41
 -35 -36 -37 -38 -39 -40 -41 -42
 -36 -37 -38 -39 -40 -41 -42 -43
 -37 -38 -39 -40 -41 -42 -43 -44
 -38 -39 -40 -41 -42 -43 -44 -44
 -39 -40 -41 -42 -43 -44 -44 -45
 -40 -41 -42 -43 -44 -44 -45 -46
 -41 -42 -43 -44 -44 -45 -46 -22
 -42 -43 -44 -44 -45 -46 -22 -23
 -43 -44 -44 -45 -46 -22 -23 -24
 -44 -44 -45 -46 -22 -23 -24 -25
 -44 -45 -46 -22 -23 -24 -25 -26
 -45 -46 -22 -23 -24 -25 -26 -26
 -46 -22 -23 -24 -25 -26 -26 -27
 -22 -23 -24 -25 -26 -26 -27 -28
 -23 -24 -25 -26 -26 -27 -28 -29
 -24 -25 -26 -26 -27 -28 -29 -29
 -25 -26 -26 -27 -28 -29 -29 -30
 -26 -26 -27 -28 -29 -29 -30 -30
 -26 -27 -28 -29 -29 -30 -30 -30
 -27 -28 -29 -29 -30 -30 -30 -30
 -28 -29 -29 -30 -30 -30 -30 -31
 -29 -29 -30 -30 -30 -30 -31 -31
 -29 -30 -30 -30 -30 -31 -31 -31
 -30 -30 -30 -30 -31 -31 -31 -31
 -30 -30 -30 -31 -31 -31 -31 -31
 -30 -30 -31 -31 -31 -31 -31 -32
 -30 -31 -31 -31 -31 -31 -32 -32
 -31 -31 -31 -31 -31 -32 -32 -32
 -31 -31 -31 -31 -32 -32 -32 -32
 -31 -31 -31 -32 -32 -32 -32 -32
 -31 -31 -32 -32 -32 -32 -32 -32
 -31 -32 -32 -32 -32 -32 -32 -32
 -32 -32 -32 -32 -32 -32 -32 -33
 -32 -32 -32 -32 -32 -32 -33 -33
 -32 -32 -32 -32 -32 -33 -33 -34
 -32 -32 -32 -32 -33 -33 -34 -35
 -32 -32 -32 -33 -33 -34 -35 -36
 -32 -32 -33 -33 -34 -35 -36 -36
 -32 -33 -33 -34 -35 -36 -36 -37
 -33 -33 -34 -35 -36 -36 -37 -37
 -33 -34 -35 -36 -36 -37 -37 -38
 -34 -35 -36 -36 -37 -37 -38 -38
 -35 -36 -36 -37 -37 -38 -38 -39
 -36 -36 -37 -37 -38 -38 -39 -40
 -36 -37 -37 -38 -38 -39 -40 -41
 -37 -37 -38 -38 -39 -40 -41 -41
 -37 -38 -38 -39 -40 -41 -41 -42
 -38 -38 -39 -40 -41 -41 -42 -43
 -38 -39 -40 -41 -41 -42 -43 -44
 -39 -40 -41 -41 -42 -43 -44 -45
 -40 -41 -41 -42 -43 -44 -45 -46
 -41 -41 -42 -43 -44 -45 -46 -47
 -19 -20 -21 -22 -23 -23 -24 -25
 -20 -21 -22 -23 -23 -24 -25 -25
 -21 -22 -23 -23 -24 -25 -25 -26
 -22 -23 -23 -24 -25 -25 -26 -26
 -23 -23 -24 -25 -25 -26 -26 -26
 -23 -24 -25 -25 -26 -26 -26 -27
 -24 -25 -25 -26 -26 -26 -27 -27
 -25 -25 -26 -26 -26 -27 -27 -27
 -25 -26 -26 -26 -27 -27 -27 -27
 -26 -26 -26 -27 -27 -27 -27 -28
 -26 -26 -27 -27 -27 -27 -28 -28
 -26 -27 -27 -27 -27 -28 -28 -28
 -27 -27 -27 -27 -28 -28 -28 -28
 -27 -27 -27 -28 -28 -28 -28 -28
 -27 -27 -28 -28 -28 -28 -28 -29
 -27 -28 -28 -28 -28 -28 -29 -29
 -28 -28 -28 -28 -28 -29 -29 -30
 -28 -28 -28 -28 -29 -29 -30 -30
 -28 -28 -28 -29 -29 -30 -30 -30
 -28 -28 -29 -29 -30 -30 -30 -30
 -28 -29 -29 -30 -30 -30 -30 -31
 -29 -29 -30 -30 -30 -30 -31 -31
 -29 -30 -30 -30 -30 -31 -31 -31
 -30 -30 -30 -30 -31 -31 -31 -31
 -30 -30 -30 -31 -31 -31 -31 -32
 -30 -30 -31 -31 -31 -31 -32 -32
 -30 -31 -31 -31 -31 -32 -32 -32
 -31 -31 -31 -31 -32 -32 -32 -33
 -31 -31 -31 -32 -32 -32 -33 -33
 -31 -31 -32 -32 -32 -33 -33 -33
 -31 -32 -32 -32 -33 -33 -33 -34
 -32 -32 -32 -33 -33 -33 -34 -34
 -32 -32 -33 -33 -33 -34 -34 -35
 -32 -33 -33 -33 -34 -34 -35 -35
 -33 -33 -33 -34 -34 -35 -35 -36
 -33 -33 -34 -34 -35 -35 -36 -36
 -33 -34 -34 -35 -35 -36 -36 -37
 -34 -34 -35 -35 -36 -36 -37 -38
 -34 -35 -35 -36 -36 -37 -38 -39
 -35 -35 -36 -36 -37 -38 -39 -39
 -35 -36 -36 -37 -38 -39 -39 -40
 -36 -36 -37 -38 -39 -39 -40 -41
 -36 -37 -38 -39 -39 -40 -41 -42
 -37 -38 -39 -39 -40 -41 -42 -43
 -38 -39 -39 -40 -41 -42 -43 -44
 -39 -39 -40 -41 -42 -43 -44 -21
 -39 -40 -41 -42 -43 -44 -21 -22
 -40 -41 -42 -43 -44 -21 -22 -23
 -41 -42 -43 -44 -21 -22 -23 -24
 -42 -43 -44 -21 -22 -23 -24 -25
 -43 -44 -21 -22 -23 -24 -25 -26
 -44 -21 -22 -23 -24 -25 -26 -27
 -21 -22 -23 -24 -25 -26 -27 -28
 -22 -23 -24 -25 -26 -27 -28 -28
 -23 -24 -25 -26 -27 -28 -28 -29
 -24 -25 -26 -27 -28 -28 -29 -30
 -25 -26 -27 -28 -28 -29 -30 -30
 -26 -27 -28 -28 -29 -30 -30 -31
 -27 -28 -28 -29 -30 -30 -31 -31
 -28 -28 -29 -30 -30 -31 -31 -31
 -28 -29 -30 -30 -31 -31 -31 -31
 -29 -30 -30 -31 -31 -31 -31 -32
 -30 -30 -31 -31 -31 -31 -32 -32
 -30 -31 -31 -31 -31 -32 -32 -32
 -31 -31 -31 -31 -32 -32 -32 -32
 -31 -31 -31 -32 -32 -32 -32 -33
 -31 -31 -32 -32 -32 -32 -33 -33
 -31 -32 -32 -32 -32 -33 -33 -33
 -32 -32 -32 -32 -33 -33 -33 -33
 -32 -32 -32 -33 -33 -33 -33 -33
 -32 -32 -33 -33 -33 -33 -33 -33
 -32 -33 -33 -33 -33 -33 -33 -34
 -33 -33 -33 -33 -33 -33 -34 -34
 -33 -33 -33 -33 -33 -34 -34 -34
 -33 -33 -33 -33 -34 -34 -34 -35
 -33 -33 -33 -34 -34 -34 -35 -36
 -33 -33 -34 -34 -34 -35 -36 -37
 -33 -34 -34 -34 -35 -36 -37 -37
 -34 -34 -34 -35 -36 -37 -37 -38
 -34 -34 -35 -36 -37 -37 -38 -39
 -34 -35 -36 -37 -37 -38 -39 -40
 -35 -36 -37 -37 -38 -39 -40 -40
 -36 -37 -37 -38 -39 -40 -40 -41
 -37 -37 -38 -39 -40 -40 -41 -42
 -37 -38 -39 -40 -40 -41 -42 -42
 -38 -39 -40 -40 -41 -42 -42 -43
 -39 -40 -40 -41 -42 -42 -43 -44
 -40 -40 -41 -42 -42 -43 -44 -45
 -40 -41 -42 -42 -43 -44 -45 -46
 -41 -42 -42 -43 -44 -45 -46 -47
 -42 -42 -43 -44 -45 -46 -47 -48
 -42 -43 -44 -45 -46 -47 -48 -49
 -43 -44 -45 -46 -47 -48 -49 -50
 -17 -18 -19 -20 -21 -22 -23 -24
 -18 -19 -20 -21 -22 -23 -24 -24
 -19 -20 -21 -22 -23 -24 -24 -25
 -20 -21 -22 -23 -24 -24 -25 -25
 -21 -22 -23 -24 -24 -25 -25 -25
 -22 -23 -24 -24 -25 -25 -25 -26
 -23 -24 -24 -25 -25 -25 -26 -26
 -24 -24 -25 -25 -25 -26 -26 -26
 -24 -25 -25 -25 -26 -26 -26 -27
 -25 -25 -25 -26 -26 -26 -27 -27
 -25 -25 -26 -26 -26 -27 -27 -27
 -25 -26 -26 -26 -27 -27 -27 -27
 -26 -26 -26 -27 -27 -27 -27 -28
 -26 -26 -27 -27 -27 -27 -28 -28
 -26 -27 -27 -27 -27 -28 -28 -28
 -27 -27 -27 -27 -28 -28 -28 -29
 -27 -27 -27 -28 -28 -28 -29 -29
 -27 -27 -28 -28 -28 -29 -29 -30
 -27 -28 -28 -28 -29 -29 -30 -30
 -28 -28 -28 -29 -29 -30 -30 -31
 -28 -28 -29 -29 -30 -30 -31 -31
 -28 -29 -29 -30 -30 -31 -31 -31
 -29 -29 -30 -30 -31 -31 -31 -31
 -29 -30 -30 -31 -31 -31 -31 -32
 -30 -30 -31 -31 -31 -31 -32 -32
 -30 -31 -31 -31 -31 -32 -32 -32
 -31 -31 -31 -31 -32 -32 -32 -33
 -31 -31 -31 -32 -32 -32 -33 -33
 -31 -31 -32 -32 -32 -33 -33 -34
 -31 -32 -32 -32 -33 -33 -34 -34
 -32 -32 -32 -33 -33 -34 -34 -35
 -32 -32 -33 -33 -34 -34 -35 -36
 -32 -33 -33 -34 -34 -35 -36 -36
 -33 -33 -34 -34 -35 -36 -36 -37
 -33 -34 -34 -35 -36 -36 -37 -38
 -34 -34 -35 -36 -36 -37 -38 -39
 -34 -35 -36 -36 -37 -38 -39 -40
 -35 -36 -36 -37 -38 -39 -40 -41
 -36 -36 -37 -38 -39 -40 -41 -42
 -36 -37 -38 -39 -40 -41 -42 -43
 -37 -38 -39 -40 -41 -42 -43 -44
 -38 -39 -40 -41 -42 -43 -44 -15
 -39 -40 -41 -42 -43 -44 -15 -17
 -40 -41 -42 -43 -44 -15 -17 -18
 -41 -42 -43 -44 -15 -17 -18 -20
 -42 -43 -44 -15 -17 -18 -20 -21
 -43 -44 -15 -17 -18 -20 -21 -22
 -44 -15 -17 -18 -20 -21 -22 -23
 -15 -17 -18 -20 -21 -22 -23 -25
 -17 -18 -20 -21 -22 -23 -25 -26
 -18 -20 -21 -22 -23 -25 -26 -27
 -20 -21 -22 -23 -25 -26 -27 -28
 -21 -22 -23 -25 -26 -27 -28 -29
 -22 -23 -25 -26 -27 -28 -29 -30
 -23 -25 -26 -27 -28 -29 -30 -30
 -25 -26 -27 -28 -29 -30 -30 -31
 -26 -27 -28 -29 -30 -30 -31 -32
 -27 -28 -29 -30 -30 -31 -32 -32
 -28 -29 -30 -30 -31 -32 -32 -33
 -29 -30 -30 -31 -32 -32 -33 -33
 -30 -30 -31 -32 -32 -33 -33 -33
 -30 -31 -32 -32 -33 -33 -33 -33
 -31 -32 -32 -33 -33 -33 -33 -34
 -32 -32 -33 -33 -33 -33 -34 -34
 -32 -33 -33 -33 -33 -34 -34 -34
 -33 -33 -33 -33 -34 -34 -34 -34
 -33 -33 -33 -34 -34 -34 -34 -35
 -33 -33 -34 -34 -34 -34 -35 -35
 -33 -34 -34 -34 -34 -35 -35 -35
 -34 -34 -34 -34 -35 -35 -35 -35
 -34 -34 -34 -35 -35 -35 -35 -35
 -34 -34 -35 -35 -35 -35 -35 -36
 -34 -35 -35 -35 -35 -35 -36 -37
 -35 -35 -35 -35 -35 -36 -37 -38
 -35 -35 -35 -35 -36 -37 -38 -38
 -35 -35 -35 -36 -37 -38 -38 -39
 -35 -35 -36 -37 -38 -38 -39 -39
 -35 -36 -37 -38 -38 -39 -39 -40
 -36 -37 -38 -38 -39 -39 -40 -40
 -37 -38 -38 -39 -39 -40 -40 -41
 -38 -38 -39 -39 -40 -40 -41 -42
 -38 -39 -39 -40 -40 -41 -42 -42
 -39 -39 -40 -40 -41 -42 -42 -43
 -39 -40 -40 -41 -42 -42 -43 -43
 -40 -40 -41 -42 -42 -43 -43 -44
 -40 -41 -42 -42 -43 -43 -44 -45
 -41 -42 -42 -43 -43 -44 -45 -45
 -42 -42 -43 -43 -44 -45 -45 -46
 -21 -22 -23 -24 -25 -25 -26 -26
 -22 -23 -24 -25 -25 -26 -26 -26
 -23 -24 -25 -25 -26 -26 -26 -26
 -24 -25 -25 -26 -26 -26 -26 -27
 -25 -25 -26 -26 -26 -26 -27 -27
 -25 -26 -26 -26 -26 -27 -27 -27
 -26 -26 -26 -26 -27 -27 -27 -27
 -26 -26 -26 -27 -27 -27 -27 -27
 -26 -26 -27 -27 -27 -27 -27 -27
 -26 -27 -27 -27 -27 -27 -27 -28
 -27 -27 -27 -27 -27 -27 -28 -28
 -27 -27 -27 -27 -27 -28 -28 -28
 -27 -27 -27 -27 -28 -28 -28 -28
 -27 -27 -27 -28 -28 -28 -28 -28
 -27 -27 -28 -28 -28 -28 -28 -28
 -27 -28 -28 -28 -28 -28 -28 -29
 -28 -28 -28 -28 -28 -28 -29 -29
 -28 -28 -28 -28 -28 -29 -29 -30
 -28 -28 -28 -28 -29 -29 -30 -31
 -28 -28 -28 -29 -29 -30 -31 -31
 -28 -28 -29 -29 -30 -31 -31 -31
 -28 -29 -29 -30 -31 -31 -31 -32
 -29 -29 -30 -31 -31 -31 -32 -32
 -29 -30 -31 -31 -31 -32 -32 -33
 -30 -31 -31 -31 -32 -32 -33 -33
 -31 -31 -31 -32 -32 -33 -33 -34
 -31 -31 -32 -32 -33 -33 -34 -35
 -31 -32 -32 -33 -33 -34 -35 -35
 -32 -32 -33 -33 -34 -35 -35 -36
 -32 -33 -33 -34 -35 -35 -36 -37
 -33 -33 -34 -35 -35 -36 -37 -37
 -33 -34 -35 -35 -36 -37 -37 -38
 -34 -35 -35 -36 -37 -37 -38 -39
 -35 -35 -36 -37 -37 -38 -39 -40
 -35 -36 -37 -37 -38 -39 -40 -41
 -36 -37 -37 -38 -39 -40 -41 -42
 -37 -37 -38 -39 -40 -41 -42 -43
 -37 -38 -39 -40 -41 -42 -43 -45
 -38 -39 -40 -41 -42 -43 -45 -46
 -39 -40 -41 -42 -43 -45 -46 -47
 -40 -41 -42 -43 -45 -46 -47 -48
 -41 -42 -43 -45 -46 -47 -48 -49
 -42 -43 -45 -46 -47 -48 -49 -18
 -43 -45 -46 -47 -48 -49 -18 -20
 -45 -46 -47 -48 -49 -18 -20 -21
 -46 -47 -48 -49 -18 -20 -21 -23
 -47 -48 -49 -18 -20 -21 -23 -24
 -48 -49 -18 -20 -21 -23 -24 -25
 -49 -18 -20 -21 -23 -24 -25 -26
 -18 -20 -21 -23 -24 -25 -26 -28
 -20 -21 -23 -24 -25 -26 -28 -29
 -21 -23 -24 -25 -26 -28 -29 -30
 -23 -24 -25 -26 -28 -29 -30 -31
 -24 -25 -26 -28 -29 -30 -31 -31
 -25 -26 -28 -29 -30 -31 -31 -32
 -26 -28 -29 -30 -31 -31 -32 -33
 -28 -29 -30 -31 -31 -32 -33 -33
 -29 -30 -31 -31 -32 -33 -33 -33
 -30 -31 -31 -32 -33 -33 -33 -33
 -31 -31 -32 -33 -33 -33 -33 -34
 -31 -32 -33 -33 -33 -33 -34 -34
 -32 -33 -33 -33 -33 -34 -34 -34
 -33 -33 -33 -33 -34 -34 -34 -35
 -33 -33 -33 -34 -34 -34 -35 -35
 -33 -33 -34 -34 -34 -35 -35 -35
 -33 -34 -34 -34 -35 -35 -35 -35
 -34 -34 -34 -35 -35 -35 -35 -36
 -34 -34 -35 -35 -35 -35 -36 -36
 -34 -35 -35 -35 -35 -36 -36 -36
 -35 -35 -35 -35 -36 -36 -36 -37
 -35 -35 -35 -36 -36 -36 -37 -37
 -35 -35 -36 -36 -36 -37 -37 -38
 -35 -36 -36 -36 -37 -37 -38 -39
 -36 -36 -36 -37 -37 -38 -39 -40
 -36 -36 -37 -37 -38 -39 -40 -40
 -36 -37 -37 -38 -39 -40 -40 -41
 -37 -37 -38 -39 -40 -40 -41 -41
 -37 -38 -39 -40 -40 -41 -41 -42
 -38 -39 -40 -40 -41 -41 -42 -42
 -39 -40 -40 -41 -41 -42 -42 -43
 -40 -40 -41 -41 -42 -42 -43 -44
 -40 -41 -41 -42 -42 -43 -44 -45
 -41 -41 -42 -42 -43 -44 -45 -46
 -41 -42 -42 -43 -44 -45 -46 -47
 -42 -42 -43 -44 -45 -46 -47 -47
 -42 -43 -44 -45 -46 -47 -47 -48
 -43 -44 -45 -46 -47 -47 -48 -49
 -44 -45 -46 -47 -47 -48 -49 -50
 -45 -46 -47 -47 -48 -49 -50 -51
 -46 -47 -47 -48 -49 -50 -51 -53
 -47 -47 -48 -49 -50 -51 -53 -52
 -47 -48 -49 -50 -51 -53 -52 -55
 -48 -49 -50 -51 -53 -52 -55 -56
 -49 -50 -51 -53 -52 -55 -56 -57
 -13 -15 -16 -18 -19 -21 -22 -23
 -15 -16 -18 -19 -21 -22 -23 -24
 -16 -18 -19 -21 -22 -23 -24 -25
 -18 -19 -21 -22 -23 -24 -25 -25
 -19 -21 -22 -23 -24 -25 -25 -26
 -21 -22 -23 -24 -25 -25 -26 -26
 -22 -23 -24 -25 -25 -26 -26 -27
 -23 -24 -25 -25 -26 -26 -27 -27
 -24 -25 -25 -26 -26 -27 -27 -28
 -25 -25 -26 -26 -27 -27 -28 -28
 -25 -26 -26 -27 -27 -28 -28 -28
 -26 -26 -27 -27 -28 -28 -28 -29
 -26 -27 -27 -28 -28 -28 -29 -29
 -27 -27 -28 -28 -28 -29 -29 -29
 -27 -28 -28 -28 -29 -29 -29 -29
 -28 -28 -28 -29 -29 -29 -29 -29
 -28 -28 -29 -29 -29 -29 -29 -30
 -28 -29 -29 -29 -29 -29 -30 -30
 -29 -29 -29 -29 -29 -30 -30 -31
 -29 -29 -29 -29 -30 -30 -31 -31
 -29 -29 -29 -30 -30 -31 -31 -32
 -29 -29 -30 -30 -31 -31 -32 -32
 -29 -30 -30 -31 -31 -32 -32 -32
 -30 -30 -31 -31 -32 -32 -32 -33
 -30 -31 -31 -32 -32 -32 -33 -33
 -31 -31 -32 -32 -32 -33 -33 -33
 -31 -32 -32 -32 -33 -33 -33 -34
 -32 -32 -32 -33 -33 -33 -34 -34
 -32 -32 -33 -33 -33 -34 -34 -34
 -32 -33 -33 -33 -34 -34 -34 -35
 -33 -33 -33 -34 -34 -34 -35 -35
 -33 -33 -34 -34 -34 -35 -35 -36
 -33 -34 -34 -34 -35 -35 -36 -36
 -34 -34 -34 -35 -35 -36 -36 -37
 -34 -34 -35 -35 -36 -36 -37 -38
 -34 -35 -35 -36 -36 -37 -38 -38
 -35 -35 -36 -36 -37 -38 -38 -39
 -35 -36 -36 -37 -38 -38 -39 -40
 -36 -36 -37 -38 -38 -39 -40 -41
 -36 -37 -38 -38 -39 -40 -41 -42
 -37 -38 -38 -39 -40 -41 -42 -43
 -38 -38 -39 -40 -41 -42 -43 -44
 -38 -39 -40 -41 -42 -43 -44 -45
 -39 -40 -41 -42 -43 -44 -45 -46
 -40 -41 -42 -43 -44 -45 -46 -47
 -41 -42 -43 -44 -45 -46 -47 -48
 -42 -43 -44 -45 -46 -47 -48 -49
 -43 -44 -45 -46 -47 -48 -49 -13
 -44 -45 -46 -47 -48 -49 -13 -15
 -45 -46 -47 -48 -49 -13 -15 -17
 -46 -47 -48 -49 -13 -15 -17 -19
 -47 -48 -49 -13 -15 -17 -19 -20
 -48 -49 -13 -15 -17 -19 -20 -22
 -49 -13 -15 -17 -19 -20 -22 -23
 -13 -15 -17 -19 -20 -22 -23 -24
 -15 -17 -19 -20 -22 -23 -24 -26
 -17 -19 -20 -22 -23 -24 -26 -27
 -19 -20 -22 -23 -24 -26 -27 -28
 -20 -22 -23 -24 -26 -27 -28 -29
 -22 -23 -24 -26 -27 -28 -29 -30
 -23 -24 -26 -27 -28 -29 -30 -30
 -24 -26 -27 -28 -29 -30 -30 -31
 -26 -27 -28 -29 -30 -30 -31 -31
 -27 -28 -29 -30 -30 -31 -31 -32
 -28 -29 -30 -30 -31 -31 -32 -32
 -29 -30 -30 -31 -31 -32 -32 -32
 -30 -30 -31 -31 -32 -32 -32 -33
 -30 -31 -31 -32 -32 -32 -33 -33
 -31 -31 -32 -32 -32 -33 -33 -33
 -31 -32 -32 -32 -33 -33 -33 -33
 -32 -32 -32 -33 -33 -33 -33 -33
 -32 -32 -33 -33 -33 -33 -33 -33
 -32 -33 -33 -33 -33 -33 -33 -34
 -33 -33 -33 -33 -33 -33 -34 -34
 -33 -33 -33 -33 -33 -34 -34 -34
 -33 -33 -33 -33 -34 -34 -34 -34
 -33 -33 -33 -34 -34 -34 -34 -34
 -33 -33 -34 -34 -34 -34 -34 -35
 -33 -34 -34 -34 -34 -34 -35 -35
 -34 -34 -34 -34 -34 -35 -35 -36
 -34 -34 -34 -34 -35 -35 -36 -37
 -34 -34 -34 -35 -35 -36 -37 -38
 -34 -34 -35 -35 -36 -37 -38 -39
 -34 -35 -35 -36 -37 -38 -39 -38
 -35 -35 -36 -37 -38 -39 -38 -40
 -35 -36 -37 -38 -39 -38 -40 -41
 -36 -37 -38 -39 -38 -40 -41 -42
 -37 -38 -39 -38 -40 -41 -42 -42
 -38 -39 -38 -40 -41 -42 -42 -43
 -39 -38 -40 -41 -42 -42 -43 -44
 -38 -40 -41 -42 -42 -43 -44 -45
 -40 -41 -42 -42 -43 -44 -45 -46
 -41 -42 -42 -43 -44 -45 -46 -47
 -42 -42 -43 -44 -45 -46 -47 -48
 -42 -43 -44 -45 -46 -47 -48 -49
 -43 -44 -45 -46 -47 -48 -49 -50
 -44 -45 -46 -47 -48 -49 -50 -51
 -45 -46 -47 -48 -49 -50 -51 -52
 -20 -21 -22 -23 -24 -24 -25 -25
 -21 -22 -23 -24 -24 -25 -25 -26
 -22 -23 -24 -24 -25 -25 -26 -26
 -23 -24 -24 -25 -25 -26 -26 -27
 -24 -24 -25 -25 -26 -26 -27 -27
 -24 -25 -25 -26 -26 -27 -27 -27
 -25 -25 -26 -26 -27 -27 -27 -28
 -25 -26 -26 -27 -27 -27 -28 -28
 -26 -26 -27 -27 -27 -28 -28 -28
 -26 -27 -27 -27 -28 -28 -28 -29
 -27 -27 -27 -28 -28 -28 -29 -29
 -27 -27 -28 -28 -28 -29 -29 -29
 -27 -28 -28 -28 -29 -29 -29 -30
 -28 -28 -28 -29 -29 -29 -30 -30
 -28 -28 -29 -29 -29 -30 -30 -31
 -28 -29 -29 -29 -30 -30 -31 -32
 -29 -29 -29 -30 -30 -31 -32 -32
 -29 -29 -30 -30 -31 -32 -32 -32
 -29 -30 -30 -31 -32 -32 -32 -33
 -30 -30 -31 -32 -32 -32 -33 -33
 -30 -31 -32 -32 -32 -33 -33 -34
 -31 -32 -32 -32 -33 -33 -34 -34
 -32 -32 -32 -33 -33 -34 -34 -35
 -32 -32 -33 -33 -34 -34 -35 -35
 -32 -33 -33 -34 -34 -35 -35 -36
 -33 -33 -34 -34 -35 -35 -36 -37
 -33 -34 -34 -35 -35 -36 -37 -37
 -34 -34 -35 -35 -36 -37 -37 -38
 -34 -35 -35 -36 -37 -37 -38 -38
 -35 -35 -36 -37 -37 -38 -38 -39
 -35 -36 -37 -37 -38 -38 -39 -40
 -36 -37 -37 -38 -38 -39 -40 -41
 -37 -37 -38 -38 -39 -40 -41 -42
 -37 -38 -38 -39 -40 -41 -42 -43
 -38 -38 -39 -40 -41 -42 -43 -44
 -38 -39 -40 -41 -42 -43 -44 -45
 -39 -40 -41 -42 -43 -44 -45 -46
 -40 -41 -42 -43 -44 -45 -46 -47
 -41 -42 -43 -44 -45 -46 -47 -49
 -42 -43 -44 -45 -46 -47 -49 -50
 -43 -44 -45 -46 -47 -49 -50 -51
 -44 -45 -46 -47 -49 -50 -51 -52
 -45 -46 -47 -49 -50 -51 -52 -15
 -46 -47 -49 -50 -51 -52 -15 -17
 -47 -49 -50 -51 -52 -15 -17 -18
 -49 -50 -51 -52 -15 -17 -18 -20
 -50 -51 -52 -15 -17 -18 -20 -21
 -51 -52 -15 -17 -18 -20 -21 -23
 -52 -15 -17 -18 -20 -21 -23 -24
 -15 -17 -18 -20 -21 -23 -24 -25
 -17 -18 -20 -21 -23 -24 -25 -27
 -18 -20 -21 -23 -24 -25 -27 -28
 -20 -21 -23 -24 -25 -27 -28 -29
 -21 -23 -24 -25 -27 -28 -29 -30
 -23 -24 -25 -27 -28 -29 -30 -30
 -24 -25 -27 -28 -29 -30 -30 -31
 -25 -27 -28 -29 -30 -30 -31 -31
 -27 -28 -29 -30 -30 -31 -31 -31
 -28 -29 -30 -30 -31 -31 -31 -32
 -29 -30 -30 -31 -31 -31 -32 -32
 -30 -30 -31 -31 -31 -32 -32 -32
 -30 -31 -31 -31 -32 -32 -32 -33
 -31 -31 -31 -32 -32 -32 -33 -33
 -31 -31 -32 -32 -32 -33 -33 -33
 -31 -32 -32 -32 -33 -33 -33 -33
 -32 -32 -32 -33 -33 -33 -33 -33
 -32 -32 -33 -33 -33 -33 -33 -34
 -32 -33 -33 -33 -33 -33 -34 -34
 -33 -33 -33 -33 -33 -34 -34 -34
 -33 -33 -33 -33 -34 -34 -34 -34
 -33 -33 -33 -34 -34 -34 -34 -34
 -33 -33 -34 -34 -34 -34 -34 -35
 -33 -34 -34 -34 -34 -34 -35 -35
 -34 -34 -34 -34 -34 -35 -35 -36
 -34 -34 -34 -34 -35 -35 -36 -37
 -34 -34 -34 -35 -35 -36 -37 -38
 -34 -34 -35 -35 -36 -37 -38 -38
 -34 -35 -35 -36 -37 -38 -38 -39
 -35 -35 -36 -37 -38 -38 -39 -40
 -35 -36 -37 -38 -38 -39 -40 -40
 -36 -37 -38 -38 -39 -40 -40 -41
 -37 -38 -38 -39 -40 -40 -41 -42
 -38 -38 -39 -40 -40 -41 -42 -43
 -38 -39 -40 -40 -41 -42 -43 -44
 -39 -40 -40 -41 -42 -43 -44 -45
 -40 -40 -41 -42 -43 -44 -45 -46
 -40 -41 -42 -43 -44 -45 -46 -47
 -41 -42 -43 -44 -45 -46 -47 -48
 -42 -43 -44 -45 -46 -47 -48 -49
 -43 -44 -45 -46 -47 -48 -49 -50
 -44 -45 -46 -47 -48 -49 -50 -51
 -45 -46 -47 -48 -49 -50 -51 -52
 -46 -47 -48 -49 -50 -51 -52 -53
 -15 -17 -18 -20 -21 -22 -23 -24
 -17 -18 -20 -21 -22 -23 -24 -25
 -18 -20 -21 -22 -23 -24 -25 -26
 -20 -21 -22 -23 -24 -25 -26 -26
 -21 -22 -23 -24 -25 -26 -26 -27
 -22 -23 -24 -25 -26 -26 -27 -27
 -23 -24 -25 -26 -26 -27 -27 -28
 -24 -25 -26 -26 -27 -27 -28 -28
 -25 -26 -26 -27 -27 -28 -28 -29
 -26 -26 -27 -27 -28 -28 -29 -29
 -26 -27 -27 -28 -28 -29 -29 -30
 -27 -27 -28 -28 -29 -29 -30 -30
 -27 -28 -28 -29 -29 -30 -30 -30
 -28 -28 -29 -29 -30 -30 -30 -30
 -28 -29 -29 -30 -30 -30 -30 -31
 -29 -29 -30 -30 -30 -30 -31 -31
 -29 -30 -30 -30 -30 -31 -31 -31
 -30 -30 -30 -30 -31 -31 -31 -31
 -30 -30 -30 -31 -31 -31 -31 -31
 -30 -30 -31 -31 -31 -31 -31 -32
 -30 -31 -31 -31 -31 -31 -32 -32
 -31 -31 -31 -31 -31 -32 -32 -33
 -31 -31 -31 -31 -32 -32 -33 -33
 -31 -31 -31 -32 -32 -33 -33 -34
 -31 -31 -32 -32 -33 -33 -34 -34
 -31 -32 -32 -33 -33 -34 -34 -34
 -32 -32 -33 -33 -34 -34 -34 -35
 -32 -33 -33 -34 -34 -34 -35 -35
 -33 -33 -34 -34 -34 -35 -35 -36
 -33 -34 -34 -34 -35 -35 -36 -36
 -34 -34 -34 -35 -35 -36 -36 -37
 -34 -34 -35 -35 -36 -36 -37 -38
 -34 -35 -35 -36 -36 -37 -38 -38
 -35 -35 -36 -36 -37 -38 -38 -39
 -35 -36 -36 -37 -38 -38 -39 -40
 -36 -36 -37 -38 -38 -39 -40 -41
 -36 -37 -38 -38 -39 -40 -41 -41
 -37 -38 -38 -39 -40 -41 -41 -42
 -38 -38 -39 -40 -41 -41 -42 -43
 -38 -39 -40 -41 -41 -42 -43 -44
 -39 -40 -41 -41 -42 -43 -44 -46
 -40 -41 -41 -42 -43 -44 -46 -47
 -41 -41 -42 -43 -44 -46 -47 -48
 -41 -42 -43 -44 -46 -47 -48 -10
 -42 -43 -44 -46 -47 -48 -10 -12
 -43 -44 -46 -47 -48 -10 -12 -14
 -44 -46 -47 -48 -10 -12 -14 -16
 -46 -47 -48 -10 -12 -14 -16 -18
 -47 -48 -10 -12 -14 -16 -18 -19
 -48 -10 -12 -14 -16 -18 -19 -21
 -10 -12 -14 -16 -18 -19 -21 -23
 -12 -14 -16 -18 -19 -21 -23 -24
 -14 -16 -18 -19 -21 -23 -24 -26
 -16 -18 -19 -21 -23 -24 -26 -27
 -18 -19 -21 -23 -24 -26 -27 -28
 -19 -21 -23 -24 -26 -27 -28 -29
 -21 -23 -24 -26 -27 -28 -29 -30
 -23 -24 -26 -27 -28 -29 -30 -31
 -24 -26 -27 -28 -29 -30 -31 -32
 -26 -27 -28 -29 -30 -31 -32 -32
 -27 -28 -29 -30 -31 -32 -32 -33
 -28 -29 -30 -31 -32 -32 -33 -33
 -29 -30 -31 -32 -32 -33 -33 -33
 -30 -31 -32 -32 -33 -33 -33 -33
 -31 -32 -32 -33 -33 -33 -33 -34
 -32 -32 -33 -33 -33 -33 -34 -34
 -32 -33 -33 -33 -33 -34 -34 -34
 -33 -33 -33 -33 -34 -34 -34 -34
 -33 -33 -33 -34 -34 -34 -34 -35
 -33 -33 -34 -34 -34 -34 -35 -35
 -33 -34 -34 -34 -34 -35 -35 -35
 -34 -34 -34 -34 -35 -35 -35 -35
 -34 -34 -34 -35 -35 -35 -35 -36
 -34 -34 -35 -35 -35 -35 -36 -36
 -34 -35 -35 -35 -35 -36 -36 -37
 -35 -35 -35 -35 -36 -36 -37 -38
 -35 -35 -35 -36 -36 -37 -38 -39
 -35 -35 -36 -36 -37 -38 -39 -40
 -35 -36 -36 -37 -38 -39 -40 -41
 -36 -36 -37 -38 -39 -40 -41 -42
 -36 -37 -38 -39 -40 -41 -42 -42
 -37 -38 -39 -40 -41 -42 -42 -43
 -38 -39 -40 -41 -42 -42 -43 -44
 -39 -40 -41 -42 -42 -43 -44 -45
 -40 -41 -42 -42 -43 -44 -45 -46
 -41 -42 -42 -43 -44 -45 -46 -47
 -42 -42 -43 -44 -45 -46 -47 -48
 -42 -43 -44 -45 -46 -47 -48 -49
 -43 -44 -45 -46 -47 -48 -49 -50
 -44 -45 -46 -47 -48 -49 -50 -51
 -45 -46 -47 -48 -49 -50 -51 -52
 -46 -47 -48 -49 -50 -51 -52 -53
 -47 -48 -49 -50 -51 -52 -53 -54
 -48 -49 -50 -51 -52 -53 -54 -55
 -49 -50 -51 -52 -53 -54 -55 -56
 -50 -51 -52 -53 -54 -55 -56 -58
 -51 -52 -53 -54 -55 -56 -58 -58
 -52 -53 -54 -55 -56 -58 -58 -59
 -53 -54 -55 -56 -58 -58 -59 -60
 -22 -24 -24 -26 -26 -27 -28 -28
 -24 -24 -26 -26 -27 -28 -28 -29
 -24 -26 -26 -27 -28 -28 -29 -29
 -26 -26 -27 -28 -28 -29 -29 -30
 -26 -27 -28 -28 -29 -29 -30 -30
 -27 -28 -28 -29 -29 -30 -30 -31
 -28 -28 -29 -29 -30 -30 -31 -31
 -28 -29 -29 -30 -30 -31 -31 -31
 -29 -29 -30 -30 -31 -31 -31 -31
 -29 -30 -30 -31 -31 -31 -31 -31
 -30 -30 -31 -31 -31 -31 -31 -31
 -30 -31 -31 -31 -31 -31 -31 -31
 -31 -31 -31 -31 -31 -31 -31 -31
 -31 -31 -31 -31 -31 -31 -31 -31
 -31 -31 -31 -31 -31 -31 -31 -31
 -31 -31 -31 -31 -31 -31 -31 -31
 -31 -31 -31 -31 -31 -31 -31 -31
 -31 -31 -31 -31 -31 -31 -31 -31
 -31 -31 -31 -31 -31 -31 -31 -31
 -31 -31 -31 -31 -31 -31 -31 -31
 -31 -31 -31 -31 -31 -31 -31 -31
 -31 -31 -31 -31 -31 -31 -31 -31
 -31 -31 -31 -31 -31 -31 -31 -31
 -31 -31 -31 -31 -31 -31 -31 -31
 -31 -31 -31 -31 -31 -31 -31 -30
 -31 -31 -31 -31 -31 -31 -30 -30
 -31 -31 -31 -31 -31 -30 -30 -30
 -31 -31 -31 -31 -30 -30 -30 -30
 -31 -31 -31 -30 -30 -30 -30 -30
 -31 -31 -30 -30 -30 -30 -30 -30
 -31 -30 -30 -30 -30 -30 -30 -30
 -30 -30 -30 -30 -30 -30 -30 -31
 -30 -30 -30 -30 -30 -30 -31 -31
 -30 -30 -30 -30 -30 -31 -31 -31
 -30 -30 -30 -30 -31 -31 -31 -31
 -30 -30 -30 -31 -31 -31 -31 -32
 -30 -30 -31 -31 -31 -31 -32 -32
 -30 -31 -31 -31 -31 -32 -32 -33
 -31 -31 -31 -31 -32 -32 -33 -33
 -31 -31 -31 -32 -32 -33 -33 -34
 -31 -31 -32 -32 -33 -33 -34 -34
 -31 -32 -32 -33 -33 -34 -34 -35
 -32 -32 -33 -33 -34 -34 -35 -35
 -32 -33 -33 -34 -34 -35 -35 -22
 -33 -33 -34 -34 -35 -35 -22 -23
 -33 -34 -34 -35 -35 -22 -23 -23
 -34 -34 -35 -35 -22 -23 -23 -24
 -34 -35 -35 -22 -23 -23 -24 -24
 -35 -35 -22 -23 -23 -24 -24 -24
 -35 -22 -23 -23 -24 -24 -24 -25
 -22 -23 -23 -24 -24 -24 -25 -25
 -23 -23 -24 -24 -24 -25 -25 -25
 -23 -24 -24 -24 -25 -25 -25 -26
 -24 -24 -24 -25 -25 -25 -26 -26
 -24 -24 -25 -25 -25 -26 -26 -26
 -24 -25 -25 -25 -26 -26 -26 -26
 -25 -25 -25 -26 -26 -26 -26 -26
 -25 -25 -26 -26 -26 -26 -26 -26
 -25 -26 -26 -26 -26 -26 -26 -26
 -26 -26 -26 -26 -26 -26 -26 -26
 -26 -26 -26 -26 -26 -26 -26 -26
 -26 -26 -26 -26 -26 -26 -26 -26
 -26 -26 -26 -26 -26 -26 -26 -26
 -26 -26 -26 -26 -26 -26 -26 -26
 -26 -26 -26 -26 -26 -26 -26 -26
 -26 -26 -26 -26 -26 -26 -26 -26
 -26 -26 -26 -26 -26 -26 -26 -25
 -26 -26 -26 -26 -26 -26 -25 -25
 -26 -26 -26 -26 -26 -25 -25 -25
 -26 -26 -26 -26 -25 -25 -25 -25
 -26 -26 -26 -25 -25 -25 -25 -25
 -26 -26 -25 -25 -25 -25 -25 -25
 -26 -25 -25 -25 -25 -25 -25 -25
 -25 -25 -25 -25 -25 -25 -25 -25
 -25 -25 -25 -25 -25 -25 -25 -25
 -25 -25 -25 -25 -25 -25 -25 -25
 -25 -25 -25 -25 -25 -25 -25 -25
 -25 -25 -25 -25 -25 -25 -25 -26
 -25 -25 -25 -25 -25 -25 -26 -26
 -25 -25 -25 -25 -25 -26 -26 -26
 -25 -25 -25 -25 -26 -26 -26 -27
 -25 -25 -25 -26 -26 -26 -27 -27
 -25 -25 -26 -26 -26 -27 -27 -28
 -25 -26 -26 -26 -27 -27 -28 -28
 -26 -26 -26 -27 -27 -28 -28 -29
 -26 -26 -27 -27 -28 -28 -29 -29
 -26 -27 -27 -28 -28 -29 -29 -30
 -27 -27 -28 -28 -29 -29 -30 -30
 -27 -28 -28 -29 -29 -30 -30 -31
 -28 -28 -29 -29 -30 -30 -31 -31
 -28 -29 -29 -30 -30 -31 -31 -32
 -29 -29 -30 -30 -31 -31 -32 -32
 -29 -30 -30 -31 -31 -32 -32 -33
 -30 -30 -31 -31 -32 -32 -33 -33
 -30 -31 -31 -32 -32 -33 -33 -34
 -31 -31 -32 -32 -33 -33 -34 -34
 -27 -28 -28 -29 -29 -29 -29 -30
 -28 -28 -29 -29 -29 -29 -30 -30
 -28 -29 -29 -29 -29 -30 -30 -30
 -29 -29 -29 -29 -30 -30 -30 -30
 -29 -29 -29 -30 -30 -30 -30 -30
 -29 -29 -30 -30 -30 -30 -30 -30
 -29 -30 -30 -30 -30 -30 -30 -30
 -30 -30 -30 -30 -30 -30 -30 -30
 -30 -30 -30 -30 -30 -30 -30 -30
 -30 -30 -30 -30 -30 -30 -30 -30
 -30 -30 -30 -30 -30 -30 -30 -29
 -30 -30 -30 -30 -30 -30 -29 -29
 -30 -30 -30 -30 -30 -29 -29 -29
 -30 -30 -30 -30 -29 -29 -29 -29
 -30 -30 -30 -29 -29 -29 -29 -29
 -30 -30 -29 -29 -29 -29 -29 -29
 -30 -29 -29 -29 -29 -29 -29 -29
 -29 -29 -29 -29 -29 -29 -29 -29
 -29 -29 -29 -29 -29 -29 -29 -29
 -29 -29 -29 -29 -29 -29 -29 -29
 -29 -29 -29 -29 -29 -29 -29 -29
 -29 -29 -29 -29 -29 -29 -29 -29
 -29 -29 -29 -29 -29 -29 -29 -29
 -29 -29 -29 -29 -29 -29 -29 -29
 -29 -29 -29 -29 -29 -29 -29 -29
 -29 -29 -29 -29 -29 -29 -29 -29
 -29 -29 -29 -29 -29 -29 -29 -29
 -29 -29 -29 -29 -29 -29 -29 -29
 -29 -29 -29 -29 -29 -29 -29 -29
 -29 -29 -29 -29 -29 -29 -29 -29
 -29 -29 -29 -29 -29 -29 -29 -30
 -29 -29 -29 -29 -29 -29 -30 -30
 -29 -29 -29 -29 -29 -30 -30 -30
 -29 -29 -29 -29 -30 -30 -30 -31
 -29 -29 -29 -30 -30 -30 -31 -31
 -29 -29 -30 -30 -30 -31 -31 -32
 -29 -30 -30 -30 -31 -31 -32 -32
 -30 -30 -30 -31 -31 -32 -32 -33
 -30 -30 -31 -31 -32 -32 -33 -33
 -30 -31 -31 -32 -32 -33 -33 -34
 -31 -31 -32 -32 -33 -33 -34 -34
 -31 -32 -32 -33 -33 -34 -34 -25
 -32 -32 -33 -33 -34 -34 -25 -24
 -32 -33 -33 -34 -34 -25 -24 -26
 -33 -33 -34 -34 -25 -24 -26 -26
 -33 -34 -34 -25 -24 -26 -26 -27
 -34 -34 -25 -24 -26 -26 -27 -27
 -34 -25 -24 -26 -26 -27 -27 -27
 -25 -24 -26 -26 -27 -27 -27 -28
 -24 -26 -26 -27 -27 -27 -28 -28
 -26 -26 -27 -27 -27 -28 -28 -28
 -26 -27 -27 -27 -28 -28 -28 -28
 -27 -27 -27 -28 -28 -28 -28 -28
 -27 -27 -28 -28 -28 -28 -28 -28
 -27 -28 -28 -28 -28 -28 -28 -28
 -28 -28 -28 -28 -28 -28 -28 -28
 -28 -28 -28 -28 -28 -28 -28 -28
 -28 -28 -28 -28 -28 -28 -28 -29
 -28 -28 -28 -28 -28 -28 -29 -29
 -28 -28 -28 -28 -28 -29 -29 -29
 -28 -28 -28 -28 -29 -29 -29 -28
 -28 -28 -28 -29 -29 -29 -28 -28
 -28 -28 -29 -29 -29 -28 -28 -28
 -28 -29 -29 -29 -28 -28 -28 -28
 -29 -29 -29 -28 -28 -28 -28 -28
 -29 -29 -28 -28 -28 -28 -28 -28
 -29 -28 -28 -28 -28 -28 -28 -27
 -28 -28 -28 -28 -28 -28 -27 -27
 -28 -28 -28 -28 -28 -27 -27 -27
 -28 -28 -28 -28 -27 -27 -27 -27
 -28 -28 -28 -27 -27 -27 -27 -27
 -28 -28 -27 -27 -27 -27 -27 -27
 -28 -27 -27 -27 -27 -27 -27 -27
 -27 -27 -27 -27 -27 -27 -27 -27
 -27 -27 -27 -27 -27 -27 -27 -28
 -27 -27 -27 -27 -27 -27 -28 -28
 -27 -27 -27 -27 -27 -28 -28 -28
 -27 -27 -27 -27 -28 -28 -28 -28
 -27 -27 -27 -28 -28 -28 -28 -28
 -27 -27 -28 -28 -28 -28 -28 -29
 -27 -28 -28 -28 -28 -28 -29 -29
 -28 -28 -28 -28 -28 -29 -29 -29
 -28 -28 -28 -28 -29 -29 -29 -30
 -28 -28 -28 -29 -29 -29 -30 -30
 -28 -28 -29 -29 -29 -30 -30 -30
 -28 -29 -29 -29 -30 -30 -30 -31
 -29 -29 -29 -30 -30 -30 -31 -31
 -29 -29 -30 -30 -30 -31 -31 -32
 -29 -30 -30 -30 -31 -31 -32 -33
 -30 -30 -30 -31 -31 -32 -33 -33
 -30 -30 -31 -31 -32 -33 -33 -34
 -31 -31 -31 -31 -31 -31 -31 -31
 -31 -31 -31 -31 -31 -31 -31 -31
 -31 -31 -31 -31 -31 -31 -31 -30
 -31 -31 -31 -31 -31 -31 -30 -30
 -31 -31 -31 -31 -31 -30 -30 -30
 -31 -31 -31 -31 -30 -30 -30 -29
 -31 -31 -31 -30 -30 -30 -29 -29
 -31 -31 -30 -30 -30 -29 -29 -28
 -31 -30 -30 -30 -29 -29 -28 -28
 -30 -30 -30 -29 -29 -28 -28 -28
 -30 -30 -29 -29 -28 -28 -28 -27
 -30 -29 -29 -28 -28 -28 -27 -27
 -29 -29 -28 -28 -28 -27 -27 -26
 -29 -28 -28 -28 -27 -27 -26 -26
 -28 -28 -28 -27 -27 -26 -26 -26
 -28 -28 -27 -27 -26 -26 -26 -25
 -28 -27 -27 -26 -26 -26 -25 -25
 -27 -27 -26 -26 -26 -25 -25 -25
 -27 -26 -26 -26 -25 -25 -25 -24
 -26 -26 -26 -25 -25 -25 -24 -24
 -26 -26 -25 -25 -25 -24 -24 -24
 -26 -25 -25 -25 -24 -24 -24 -24
 -25 -25 -25 -24 -24 -24 -24 -24
 -25 -25 -24 -24 -24 -24 -24 -24
 -25 -24 -24 -24 -24 -24 -24 -24
 -24 -24 -24 -24 -24 -24 -24 -24
 -24 -24 -24 -24 -24 -24 -24 -24
 -24 -24 -24 -24 -24 -24 -24 -24
 -24 -24 -24 -24 -24 -24 -24 -25
 -24 -24 -24 -24 -24 -24 -25 -25
 -24 -24 -24 -24 -24 -25 -25 -25
 -24 -24 -24 -24 -25 -25 -25 -25
 -24 -24 -24 -25 -25 -25 -25 -26
 -24 -24 -25 -25 -25 -25 -26 -26
 -24 -25 -25 -25 -25 -26 -26 -26
 -25 -25 -25 -25 -26 -26 -26 -27
 -25 -25 -25 -26 -26 -26 -27 -27
 -25 -25 -26 -26 -26 -27 -27 -27
 -25 -26 -26 -26 -27 -27 -27 -28
 -26 -26 -26 -27 -27 -27 -28 -28
 -26 -26 -27 -27 -27 -28 -28 -28
 -26 -27 -27 -27 -28 -28 -28 -29
 -27 -27 -27 -28 -28 -28 -29 -28
 -27 -27 -28 -28 -28 -29 -28 -28
 -27 -28 -28 -28 -29 -28 -28 -28
 -28 -28 -28 -29 -28 -28 -28 -28
 -28 -28 -29 -28 -28 -28 -28 -28
 -28 -29 -28 -28 -28 -28 -28 -28
 -29 -28 -28 -28 -28 -28 -28 -28
 -28 -28 -28 -28 -28 -28 -28 -28
 -28 -28 -28 -28 -28 -28 -28 -27
 -28 -28 -28 -28 -28 -28 -27 -27
 -28 -28 -28 -28 -28 -27 -27 -27
 -28 -28 -28 -28 -27 -27 -27 -27
 -28 -28 -28 -27 -27 -27 -27 -27
 -28 -28 -27 -27 -27 -27 -27 -27
 -28 -27 -27 -27 -27 -27 -27 -27
 -27 -27 -27 -27 -27 -27 -27 -27
 -27 -27 -27 -27 -27 -27 -27 -26
 -27 -27 -27 -27 -27 -27 -26 -26
 -27 -27 -27 -27 -27 -26 -26 -26
 -27 -27 -27 -27 -26 -26 -26 -26
 -27 -27 -27 -26 -26 -26 -26 -26
 -27 -27 -26 -26 -26 -26 -26 -26
 -27 -26 -26 -26 -26 -26 -26 -25
 -26 -26 -26 -26 -26 -26 -25 -25
 -26 -26 -26 -26 -26 -25 -25 -25
 -26 -26 -26 -26 -25 -25 -25 -25
 -26 -26 -26 -25 -25 -25 -25 -24
 -26 -26 -25 -25 -25 -25 -24 -24
 -26 -25 -25 -25 -25 -24 -24 -24
 -25 -25 -25 -25 -24 -24 -24 -24
 -25 -25 -25 -24 -24 -24 -24 -24
 -25 -25 -24 -24 -24 -24 -24 -24
 -25 -24 -24 -24 -24 -24 -24 -24
 -24 -24 -24 -24 -24 -24 -24 -24
 -24 -24 -24 -24 -24 -24 -24 -24
 -24 -24 -24 -24 -24 -24 -24 -24
 -24 -24 -24 -24 -24 -24 -24 -25
 -24 -24 -24 -24 -24 -24 -25 -25
 -24 -24 -24 -24 -24 -25 -25 -25
 -24 -24 -24 -24 -25 -25 -25 -25
 -24 -24 -24 -25 -25 -25 -25 -26
 -24 -24 -25 -25 -25 -25 -26 -26
 -24 -25 -25 -25 -25 -26 -26 -26
 -25 -25 -25 -25 -26 -26 -26 -27
 -25 -25 -25 -26 -26 -26 -27 -27
 -25 -25 -26 -26 -26 -27 -27 -27
 -34 -34 -34 -34 -34 -34 -34 -34
 -34 -34 -34 -34 -34 -34 -34 -33
 -34 -34 -34 -34 -34 -34 -33 -33
 -34 -34 -34 -34 -34 -33 -33 -33
 -34 -34 -34 -34 -33 -33 -33 -33
 -34 -34 -34 -33 -33 -33 -33 -32
 -34 -34 -33 -33 -33 -33 -32 -32
 -34 -33 -33 -33 -33 -32 -32 -32
 -33 -33 -33 -33 -32 -32 -32 -31
 -33 -33 -33 -32 -32 -32 -31 -31
 -33 -33 -32 -32 -32 -31 -31 -30
 -33 -32 -32 -32 -31 -31 -30 -30
 -32 -32 -32 -31 -31 -30 -30 -30
 -32 -32 -31 -31 -30 -30 -30 -29
 -32 -31 -31 -30 -30 -30 -29 -29
 -31 -31 -30 -30 -30 -29 -29 -29
 -31 -30 -30 -30 -29 -29 -29 -28
 -30 -30 -30 -29 -29 -29 -28 -28
 -30 -30 -29 -29 -29 -28 -28 -28
 -30 -29 -29 -29 -28 -28 -28 -27
 -29 -29 -29 -28 -28 -28 -27 -27
 -29 -29 -28 -28 -28 -27 -27 -27
 -29 -28 -28 -28 -27 -27 -27 -27
 -28 -28 -28 -27 -27 -27 -27 -26
 -28 -28 -27 -27 -27 -27 -26 -26
 -28 -27 -27 -27 -27 -26 -26 -26
 -27 -27 -27 -27 -26 -26 -26 -26
 -27 -27 -27 -26 -26 -26 -26 -26
 -27 -27 -26 -26 -26 -26 -26 -26
 -27 -26 -26 -26 -26 -26 -26 -26
 -26 -26 -26 -26 -26 -26 -26 -26
 -26 -26 -26 -26 -26 -26 -26 -27
 -26 -26 -26 -26 -26 -26 -27 -27
 -26 -26 -26 -26 -26 -27 -27 -27
 -26 -26 -26 -26 -27 -27 -27 -27
 -26 -26 -26 -27 -27 -27 -27 -28
 -26 -26 -27 -27 -27 -27 -28 -28
 -26 -27 -27 -27 -27 -28 -28 -28
 -27 -27 -27 -27 -28 -28 -28 -29
 -27 -27 -27 -28 -28 -28 -29 -29
 -27 -27 -28 -28 -28 -29 -29 -29
 -27 -28 -28 -28 -29 -29 -29 -30
 -28 -28 -28 -29 -29 -29 -30 -30
 -28 -28 -29 -29 -29 -30 -30 -30
 -28 -29 -29 -29 -30 -30 -30 -31
 -29 -29 -29 -30 -30 -30 -31 -31
 -29 -29 -30 -30 -30 -31 -31 -32
 -29 -30 -30 -30 -31 -31 -32 -32
 -30 -30 -30 -31 -31 -32 -32 -29
 -30 -30 -31 -31 -32 -32 -29 -30
 -30 -31 -31 -32 -32 -29 -30 -30
 -31 -31 -32 -32 -29 -30 -30 -30
 -31 -32 -32 -29 -30 -30 -30 -30
 -32 -32 -29 -30 -30 -30 -30 -30
 -32 -29 -30 -30 -30 -30 -30 -30
 -29 -30 -30 -30 -30 -30 -30 -30
 -30 -30 -30 -30 -30 -30 -30 -30
 -30 -30 -30 -30 -30 -30 -30 -29
 -30 -30 -30 -30 -30 -30 -29 -29
 -30 -30 -30 -30 -30 -29 -29 -29
 -30 -30 -30 -30 -29 -29 -29 -29
 -30 -30 -30 -29 -29 -29 -29 -28
 -30 -30 -29 -29 -29 -29 -28 -28
 -30 -29 -29 -29 -29 -28 -28 -27
 -29 -29 -29 -29 -28 -28 -27 -27
 -29 -29 -29 -28 -28 -27 -27 -27
 -29 -29 -28 -28 -27 -27 -27 -26
 -29 -28 -28 -27 -27 -27 -26 -26
 -28 -28 -27 -27 -27 -26 -26 -25
 -28 -27 -27 -27 -26 -26 -25 -25
 -27 -27 -27 -26 -26 -25 -25 -24
 -27 -27 -26 -26 -25 -25 -24 -24
 -27 -26 -26 -25 -25 -24 -24 -24
 -26 -26 -25 -25 -24 -24 -24 -23
 -26 -25 -25 -24 -24 -24 -23 -23
 -25 -25 -24 -24 -24 -23 -23 -23
 -25 -24 -24 -24 -23 -23 -23 -22
 -24 -24 -24 -23 -23 -23 -22 -22
 -24 -24 -23 -23 -23 -22 -22 -22
 -24 -23 -23 -23 -22 -22 -22 -22
 -23 -23 -23 -22 -22 -22 -22 -22
 -23 -23 -22 -22 -22 -22 -22 -22
 -23 -22 -22 -22 -22 -22 -22 -22
 -22 -22 -22 -22 -22 -22 -22 -22
 -22 -22 -22 -22 -22 -22 -22 -23
 -22 -22 -22 -22 -22 -22 -23 -23
 -22 -22 -22 -22 -22 -23 -23 -23
 -22 -22 -22 -22 -23 -23 -23 -23
 -22 -22 -22 -23 -23 -23 -23 -25
 -22 -22 -23 -23 -23 -23 -25 -25
 -22 -23 -23 -23 -23 -25 -25 -26
 -23 -23 -23 -23 -25 -25 -26 -26
 -23 -23 -23 -25 -25 -26 -26 -27
 -23 -23 -25 -25 -26 -26 -27 -27
 -23 -25 -25 -26 -26 -27 -27 -28
 -25 -25 -26 -26 -27 -27 -28 -28
 -25 -26 -26 -27 -27 -28 -28 -29
 -26 -26 -27 -27 -28 -28 -29 -29
 -34 -34 -34 -34 -34 -34 -34 -34
 -34 -34 -34 -34 -34 -34 -34 -33
 -34 -34 -34 -34 -34 -34 -33 -33
 -34 -34 -34 -34 -34 -33 -33 -33
 -34 -34 -34 -34 -33 -33 -33 -32
 -34 -34 -34 -33 -33 -33 -32 -32
 -34 -34 -33 -33 -33 -32 -32 -31
 -34 -33 -33 -33 -32 -32 -31 -31
 -33 -33 -33 -32 -32 -31 -31 -30
 -33 -33 -32 -32 -31 -31 -30 -30
 -33 -32 -32 -31 -31 -30 -30 -29
 -32 -32 -31 -31 -30 -30 -29 -29
 -32 -31 -31 -30 -30 -29 -29 -28
 -31 -31 -30 -30 -29 -29 -28 -28
 -31 -30 -30 -29 -29 -28 -28 -27
 -30 -30 -29 -29 -28 -28 -27 -27
 -30 -29 -29 -28 -28 -27 -27 -27
 -29 -29 -28 -28 -27 -27 -27 -26
 -29 -28 -28 -27 -27 -27 -26 -26
 -28 -28 -27 -27 -27 -26 -26 -26
 -28 -27 -27 -27 -26 -26 -26 -26
 -27 -27 -27 -26 -26 -26 -26 -25
 -27 -27 -26 -26 -26 -26 -25 -25
 -27 -26 -26 -26 -26 -25 -25 -25
 -26 -26 -26 -26 -25 -25 -25 -25
 -26 -26 -26 -25 -25 -25 -25 -25
 -26 -26 -25 -25 -25 -25 -25 -25
 -26 -25 -25 -25 -25 -25 -25 -25
 -25 -25 -25 -25 -25 -25 -25 -25
 -25 -25 -25 -25 -25 -25 -25 -26
 -25 -25 -25 -25 -25 -25 -26 -26
 -25 -25 -25 -25 -25 -26 -26 -26
 -25 -25 -25 -25 -26 -26 -26 -27
 -25 -25 -25 -26 -26 -26 -27 -27
 -25 -25 -26 -26 -26 -27 -27 -27
 -25 -26 -26 -26 -27 -27 -27 -28
 -26 -26 -26 -27 -27 -27 -28 -28
 -26 -26 -27 -27 -27 -28 -28 -31
 -26 -27 -27 -27 -28 -28 -31 -31
 -27 -27 -27 -28 -28 -31 -31 -31
 -27 -27 -28 -28 -31 -31 -31 -31
 -27 -28 -28 -31 -31 -31 -31 -31
 -28 -28 -31 -31 -31 -31 -31 -31
 -28 -31 -31 -31 -31 -31 -31 -30
 -31 -31 -31 -31 -31 -31 -30 -30
 -31 -31 -31 -31 -31 -30 -30 -30
 -31 -31 -31 -31 -30 -30 -30 -30
 -31 -31 -31 -30 -30 -30 -30 -30
 -31 -31 -30 -30 -30 -30 -30 -30
 -31 -30 -30 -30 -30 -30 -30 -30
 -30 -30 -30 -30 -30 -30 -30 -29
 -30 -30 -30 -30 -30 -30 -29 -29
 -30 -30 -30 -30 -30 -29 -29 -29
 -30 -30 -30 -30 -29 -29 -29 -28
 -30 -30 -30 -29 -29 -29 -28 -28
 -30 -30 -29 -29 -29 -28 -28 -28
 -30 -29 -29 -29 -28 -28 -28 -27
 -29 -29 -29 -28 -28 -28 -27 -27
 -29 -29 -28 -28 -28 -27 -27 -27
 -29 -28 -28 -28 -27 -27 -27 -27
 -28 -28 -28 -27 -27 -27 -27 -26
 -28 -28 -27 -27 -27 -27 -26 -26
 -28 -27 -27 -27 -27 -26 -26 -26
 -27 -27 -27 -27 -26 -26 -26 -26
 -27 -27 -27 -26 -26 -26 -26 -25
 -27 -27 -26 -26 -26 -26 -25 -26
 -27 -26 -26 -26 -26 -25 -26 -26
 -26 -26 -26 -26 -25 -26 -26 -26
 -26 -26 -26 -25 -26 -26 -26 -26
 -26 -26 -25 -26 -26 -26 -26 -26
 -26 -25 -26 -26 -26 -26 -26 -26
 -25 -26 -26 -26 -26 -26 -26 -27
 -26 -26 -26 -26 -26 -26 -27 -27
 -26 -26 -26 -26 -26 -27 -27 -27
 -26 -26 -26 -26 -27 -27 -27 -28
 -26 -26 -26 -27 -27 -27 -28 -28
 -26 -26 -27 -27 -27 -28 -28 -28
 -26 -27 -27 -27 -28 -28 -28 -29
 -27 -27 -27 -28 -28 -28 -29 -29
 -27 -27 -28 -28 -28 -29 -29 -29
 -27 -28 -28 -28 -29 -29 -29 -30
 -28 -28 -28 -29 -29 -29 -30 -30
 -28 -28 -29 -29 -29 -30 -30 -31
 -28 -29 -29 -29 -30 -30 -31 -31
 -34 -34 -34 -34 -34 -34 -34 -34
 -34 -34 -34 -34 -34 -34 -34 -33
 -34 -34 -34 -34 -34 -34 -33 -33
 -34 -34 -34 -34 -34 -33 -33 -33
 -34 -34 -34 -34 -33 -33 -33 -33
 -34 -34 -34 -33 -33 -33 -33 -32
 -34 -34 -33 -33 -33 -33 -32 -32
 -34 -33 -33 -33 -33 -32 -32 -32
 -33 -33 -33 -33 -32 -32 -32 -31
 -33 -33 -33 -32 -32 -32 -31 -31
 -33 -33 -32 -32 -32 -31 -31 -31
 -33 -32 -32 -32 -31 -31 -31 -30
 -32 -32 -32 -31 -31 -31 -30 -30
 -32 -32 -31 -31 -31 -30 -30 -30
 -32 -31 -31 -31 -30 -30 -30 -29
 -31 -31 -31 -30 -30 -30 -29 -29
 -31 -31 -30 -30 -30 -29 -29 -29
 -31 -30 -30 -30 -29 -29 -29 -28
 -30 -30 -30 -29 -29 -29 -28 -28
 -30 -30 -29 -29 -29 -28 -28 -28
 -30 -29 -29 -29 -28 -28 -28 -27
 -29 -29 -29 -28 -28 -28 -27 -27
 -29 -29 -28 -28 -28 -27 -27 -27
 -29 -28 -28 -28 -27 -27 -27 -27
 -28 -28 -28 -27 -27 -27 -27 -26
 -28 -28 -27 -27 -27 -27 -26 -26
 -28 -27 -27 -27 -27 -26 -26 -26
 -27 -27 -27 -27 -26 -26 -26 -26
 -27 -27 -27 -26 -26 -26 -26 -26
 -27 -27 -26 -26 -26 -26 -26 -26
 -27 -26 -26 -26 -26 -26 -26 -26
 -26 -26 -26 -26 -26 -26 -26 -26
 -26 -26 -26 -26 -26 -26 -26 -27
 -26 -26 -26 -26 -26 -26 -27 -27
 -26 -26 -26 -26 -26 -27 -27 -27
 -26 -26 -26 -26 -27 -27 -27 -27
 -26 -26 -26 -27 -27 -27 -27 -28
 -26 -26 -27 -27 -27 -27 -28 -28
 -26 -27 -27 -27 -27 -28 -28 -28
 -27 -27 -27 -27 -28 -28 -28 -29
 -27 -27 -27 -28 -28 -28 -29 -29
 -27 -27 -28 -28 -28 -29 -29 -29
 -27 -28 -28 -28 -29 -29 -29 -30
 -28 -28 -28 -29 -29 -29 -30 -30
 -28 -28 -29 -29 -29 -30 -30 -31
 -28 -29 -29 -29 -30 -30 -31 -31
 -29 -29 -29 -30 -30 -31 -31 -28
 -29 -29 -30 -30 -31 -31 -28 -28
 -29 -30 -30 -31 -31 -28 -28 -28
 -30 -30 -31 -31 -28 -28 -28 -28
 -30 -31 -31 -28 -28 -28 -28 -28
 -31 -31 -28 -28 -28 -28 -28 -27
 -31 -28 -28 -28 -28 -28 -27 -27
 -28 -28 -28 -28 -28 -27 -27 -27
 -28 -28 -28 -28 -27 -27 -27 -27
 -28 -28 -28 -27 -27 -27 -27 -27
 -28 -28 -27 -27 -27 -27 -27 -26
 -28 -27 -27 -27 -27 -27 -26 -26
 -27 -27 -27 -27 -27 -26 -26 -26
 -27 -27 -27 -27 -26 -26 -26 -26
 -27 -27 -27 -26 -26 -26 -26 -26
 -27 -27 -26 -26 -26 -26 -26 -26
 -27 -26 -26 -26 -26 -26 -26 -25
 -26 -26 -26 -26 -26 -26 -25 -25
 -26 -26 -26 -26 -26 -25 -25 -25
 -26 -26 -26 -26 -25 -25 -25 -25
 -26 -26 -26 -25 -25 -25 -25 -25
 -26 -26 -25 -25 -25 -25 -25 -25
 -26 -25 -25 -25 -25 -25 -25 -25
 -25 -25 -25 -25 -25 -25 -25 -24
 -25 -25 -25 -25 -25 -25 -24 -24
 -25 -25 -25 -25 -25 -24 -24 -24
 -25 -25 -25 -25 -24 -24 -24 -24
 -25 -25 -25 -24 -24 -24 -24 -24
 -25 -25 -24 -24 -24 -24 -24 -24
 -25 -24 -24 -24 -24 -24 -24 -24
 -24 -24 -24 -24 -24 -24 -24 -24
 -24 -24 -24 -24 -24 -24 -24 -25
 -24 -24 -24 -24 -24 -24 -25 -25
 -24 -24 -24 -24 -24 -25 -25 -25
 -24 -24 -24 -24 -25 -25 -25 -25
 -24 -24 -24 -25 -25 -25 -25 -26
 -24 -24 -25 -25 -25 -25 -26 -26
 -24 -25 -25 -25 -25 -26 -26 -26
 -25 -25 -25 -25 -26 -26 -26 -27
 -25 -25 -25 -26 -26 -26 -27 -27
 -25 -25 -26 -26 -26 -27 -27 -27
 -25 -26 -26 -26 -27 -27 -27 -28
 -26 -26 -26 -27 -27 -27 -28 -28
 -26 -26 -27 -27 -27 -28 -28 -29
 -26 -27 -27 -27 -28 -28 -29 -29
 -27 -27 -27 -28 -28 -29 -29 -30
 -27 -27 -28 -28 -29 -29 -30 -30
 -27 -28 -28 -29 -29 -30 -30 -31
 -28 -28 -29 -29 -30 -30 -31 -31
 -28 -29 -29 -30 -30 -31 -31 -31
 -29 -29 -30 -30 -31 -31 -31 -32
 -33 -33 -33 -33 -33 -33 -33 -33
 -33 -33 -33 -33 -33 -33 -33 -33
 -33 -33 -33 -33 -33 -33 -33 -33
 -33 -33 -33 -33 -33 -33 -33 -32
 -33 -33 -33 -33 -33 -33 -32 -32
 -33 -33 -33 -33 -33 -32 -32 -32
 -33 -33 -33 -33 -32 -32 -32 -31
 -33 -33 -33 -32 -32 -32 -31 -31
 -33 -33 -32 -32 -32 -31 -31 -31
 -33 -32 -32 -32 -31 -31 -31 -30
 -32 -32 -32 -31 -31 -31 -30 -30
 -32 -32 -31 -31 -31 -30 -30 -29
 -32 -31 -31 -31 -30 -30 -29 -29
 -31 -31 -31 -30 -30 -29 -29 -29
 -31 -31 -30 -30 -29 -29 -29 -28
 -31 -30 -30 -29 -29 -29 -28 -28
 -30 -30 -29 -29 -29 -28 -28 -28
 -30 -29 -29 -29 -28 -28 -28 -27
 -29 -29 -29 -28 -28 -28 -27 -27
 -29 -29 -28 -28 -28 -27 -27 -27
 -29 -28 -28 -28 -27 -27 -27 -26
 -28 -28 -28 -27 -27 -27 -26 -26
 -28 -28 -27 -27 -27 -26 -26 -26
 -28 -27 -27 -27 -26 -26 -26 -25
 -27 -27 -27 -26 -26 -26 -25 -25
 -27 -27 -26 -26 -26 -25 -25 -25
 -27 -26 -26 -26 -25 -25 -25 -25
 -26 -26 -26 -25 -25 -25 -25 -25
 -26 -26 -25 -25 -25 -25 -25 -25
 -26 -25 -25 -25 -25 -25 -25 -25
 -25 -25 -25 -25 -25 -25 -25 -25
 -25 -25 -25 -25 -25 -25 -25 -26
 -25 -25 -25 -25 -25 -25 -26 -26
 -25 -25 -25 -25 -25 -26 -26 -26
 -25 -25 -25 -25 -26 -26 -26 -27
 -25 -25 -25 -26 -26 -26 -27 -27
 -25 -25 -26 -26 -26 -27 -27 -27
 -25 -26 -26 -26 -27 -27 -27 -28
 -26 -26 -26 -27 -27 -27 -28 -28
 -26 -26 -27 -27 -27 -28 -28 -29
 -26 -27 -27 -27 -28 -28 -29 -29
 -27 -27 -27 -28 -28 -29 -29 -30
 -27 -27 -28 -28 -29 -29 -30 -30
 -27 -28 -28 -29 -29 -30 -30 -30
 -28 -28 -29 -29 -30 -30 -30 -31
 -28 -29 -29 -30 -30 -30 -31 -31
 -29 -29 -30 -30 -30 -31 -31 -31
 -29 -30 -30 -30 -31 -31 -31 -28
 -30 -30 -30 -31 -31 -31 -28 -28
 -30 -30 -31 -31 -31 -28 -28 -28
 -30 -31 -31 -31 -28 -28 -28 -28
 -31 -31 -31 -28 -28 -28 -28 -28
 -31 -31 -28 -28 -28 -28 -28 -28
 -31 -28 -28 -28 -28 -28 -28 -28
 -28 -28 -28 -28 -28 -28 -28 -28
 -28 -28 -28 -28 -28 -28 -28 -28
 -28 -28 -28 -28 -28 -28 -28 -28
 -28 -28 -28 -28 -28 -28 -28 -28
 -28 -28 -28 -28 -28 -28 -28 -27
 -28 -28 -28 -28 -28 -28 -27 -27
 -28 -28 -28 -28 -28 -27 -27 -27
 -28 -28 -28 -28 -27 -27 -27 -27
 -28 -28 -28 -27 -27 -27 -27 -27
 -28 -28 -27 -27 -27 -27 -27 -26
 -28 -27 -27 -27 -27 -27 -26 -26
 -27 -27 -27 -27 -27 -26 -26 -26
 -27 -27 -27 -27 -26 -26 -26 -26
 -27 -27 -27 -26 -26 -26 -26 -25
 -27 -27 -26 -26 -26 -26 -25 -25
 -27 -26 -26 -26 -26 -25 -25 -25
 -26 -26 -26 -26 -25 -25 -25 -25
 -26 -26 -26 -25 -25 -25 -25 -25
 -26 -26 -25 -25 -25 -25 -25 -24
 -26 -25 -25 -25 -25 -25 -24 -24
 -25 -25 -25 -25 -25 -24 -24 -24
 -25 -25 -25 -25 -24 -24 -24 -24
 -25 -25 -25 -24 -24 -24 -24 -24
 -25 -25 -24 -24 -24 -24 -24 -24
 -25 -24 -24 -24 -24 -24 -24 -24
 -24 -24 -24 -24 -24 -24 -24 -24
 -24 -24 -24 -24 -24 -24 -24 -24
 -24 -24 -24 -24 -24 -24 -24 -24
 -24 -24 -24 -24 -24 -24 -24 -24
 -24 -24 -24 -24 -24 -24 -24 -24
 -24 -24 -24 -24 -24 -24 -24 -24
 -24 -24 -24 -24 -24 -24 -24 -25
 -24 -24 -24 -24 -24 -24 -25 -25
 -24 -24 -24 -24 -24 -25 -25 -26
 -24 -24 -24 -24 -25 -25 -26 -26
 -24 -24 -24 -25 -25 -26 -26 -27
 -24 -24 -25 -25 -26 -26 -27 -28
 -24 -25 -25 -26 -26 -27 -28 -28
 -25 -25 -26 -26 -27 -28 -28 -29
 -25 -26 -26 -27 -28 -28 -29 -29
 -26 -26 -27 -28 -28 -29 -29 -30
 -26 -27 -28 -28 -29 -29 -30 -30
 -33 -33 -33 -32 -32 -32 -32 -31
 -33 -33 -32 -32 -32 -32 -31 -31
 -33 -32 -32 -32 -32 -31 -31 -31
 -32 -32 -32 -32 -31 -31 -31 -30
 -32 -32 -32 -31 -31 -31 -30 -30
 -32 -32 -31 -31 -31 -30 -30 -30
 -32 -31 -31 -31 -30 -30 -30 -29
 -31 -31 -31 -30 -30 -30 -29 -29
 -31 -31 -30 -30 -30 -29 -29 -29
 -31 -30 -30 -30 -29 -29 -29 -28
 -30 -30 -30 -29 -29 -29 -28 -28
 -30 -30 -29 -29 -29 -28 -28 -28
 -30 -29 -29 -29 -28 -28 -28 -27
 -29 -29 -29 -28 -28 -28 -27 -27
 -29 -29 -28 -28 -28 -27 -27 -27
 -29 -28 -28 -28 -27 -27 -27 -26
 -28 -28 -28 -27 -27 -27 -26 -26
 -28 -28 -27 -27 -27 -26 -26 -26
 -28 -27 -27 -27 -26 -26 -26 -26
 -27 -27 -27 -26 -26 -26 -26 -26
 -27 -27 -26 -26 -26 -26 -26 -25
 -27 -26 -26 -26 -26 -26 -25 -25
 -26 -26 -26 -26 -26 -25 -25 -25
 -26 -26 -26 -26 -25 -25 -25 -25
 -26 -26 -26 -25 -25 -25 -25 -25
 -26 -26 -25 -25 -25 -25 -25 -25
 -26 -25 -25 -25 -25 -25 -25 -25
 -25 -25 -25 -25 -25 -25 -25 -25
 -25 -25 -25 -25 -25 -25 -25 -25
 -25 -25 -25 -25 -25 -25 -25 -26
 -25 -25 -25 -25 -25 -25 -26 -26
 -25 -25 -25 -25 -25 -26 -26 -26
 -25 -25 -25 -25 -26 -26 -26 -27
 -25 -25 -25 -26 -26 -26 -27 -27
 -25 -25 -26 -26 -26 -27 -27 -28
 -25 -26 -26 -26 -27 -27 -28 -28
 -26 -26 -26 -27 -27 -28 -28 -29
 -26 -26 -27 -27 -28 -28 -29 -29
 -26 -27 -27 -28 -28 -29 -29 -28
 -27 -27 -28 -28 -29 -29 -28 -28
 -27 -28 -28 -29 -29 -28 -28 -28
 -28 -28 -29 -29 -28 -28 -28 -28
 -28 -29 -29 -28 -28 -28 -28 -28
 -29 -29 -28 -28 -28 -28 -28 -27
 -29 -28 -28 -28 -28 -28 -27 -27
 -28 -28 -28 -28 -28 -27 -27 -27
 -28 -28 -28 -28 -27 -27 -27 -27
 -28 -28 -28 -27 -27 -27 -27 -27
 -28 -28 -27 -27 -27 -27 -27 -26
 -28 -27 -27 -27 -27 -27 -26 -26
 -27 -27 -27 -27 -27 -26 -26 -26
 -27 -27 -27 -27 -26 -26 -26 -26
 -27 -27 -27 -26 -26 -26 -26 -26
 -27 -27 -26 -26 -26 -26 -26 -25
 -27 -26 -26 -26 -26 -26 -25 -25
 -26 -26 -26 -26 -26 -25 -25 -25
 -26 -26 -26 -26 -25 -25 -25 -25
 -26 -26 -26 -25 -25 -25 -25 -25
 -26 -26 -25 -25 -25 -25 -25 -25
 -26 -25 -25 -25 -25 -25 -25 -24
 -25 -25 -25 -25 -25 -25 -24 -24
 -25 -25 -25 -25 -25 -24 -24 -24
 -25 -25 -25 -25 -24 -24 -24 -24
 -25 -25 -25 -24 -24 -24 -24 -24
 -25 -25 -24 -24 -24 -24 -24 -24
 -25 -24 -24 -24 -24 -24 -24 -24
 -24 -24 -24 -24 -24 -24 -24 -24
 -24 -24 -24 -24 -24 -24 -24 -24
 -24 -24 -24 -24 -24 -24 -24 -24
 -24 -24 -24 -24 -24 -24 -24 -24
 -24 -24 -24 -24 -24 -24 -24 -24
 -24 -24 -24 -24 -24 -24 -24 -24
 -24 -24 -24 -24 -24 -24 -24 -25
 -24 -24 -24 -24 -24 -24 -25 -25
 -24 -24 -24 -24 -24 -25 -25 -26
 -24 -24 -24 -24 -25 -25 -26 -26
 -24 -24 -24 -25 -25 -26 -26 -26
 -24 -24 -25 -25 -26 -26 -26 -27
 -24 -25 -25 -26 -26 -26 -27 -27
 -25 -25 -26 -26 -26 -27 -27 -28
 -25 -26 -26 -26 -27 -27 -28 -28
 -26 -26 -26 -27 -27 -28 -28 -28
 -26 -26 -27 -27 -28 -28 -28 -29
 -39 -39 -39 -39 -39 -39 -38 -38
 -39 -39 -39 -39 -39 -38 -38 -38
 -39 -39 -39 -39 -38 -38 -38 -38
 -39 -39 -39 -38 -38 -38 -38 -37
 -39 -39 -38 -38 -38 -38 -37 -37
 -39 -38 -38 -38 -38 -37 -37 -37
 -38 -38 -38 -38 -37 -37 -37 -37
 -38 -38 -38 -37 -37 -37 -37 -36
 -38 -38 -37 -37 -37 -37 -36 -36
 -38 -37 -37 -37 -37 -36 -36 -35
 -37 -37 -37 -37 -36 -36 -35 -35
 -37 -37 -37 -36 -36 -35 -35 -34
 -37 -37 -36 -36 -35 -35 -34 -34
 -37 -36 -36 -35 -35 -34 -34 -34
 -36 -36 -35 -35 -34 -34 -34 -33
 -36 -35 -35 -34 -34 -34 -33 -33
 -35 -35 -34 -34 -34 -33 -33 -34
 -35 -34 -34 -34 -33 -33 -34 -32
 -34 -34 -34 -33 -33 -34 -32 -31
 -34 -34 -33 -33 -34 -32 -31 -31
 -34 -33 -33 -34 -32 -31 -31 -32
 -33 -33 -34 -32 -31 -31 -32 -31
 -33 -34 -32 -31 -31 -32 -31 -30
 -34 -32 -31 -31 -32 -31 -30 -30
 -32 -31 -31 -32 -31 -30 -30 -30
 -31 -31 -32 -31 -30 -30 -30 -30
 -31 -32 -31 -30 -30 -30 -30 -30
 -32 -31 -30 -30 -30 -30 -30 -30
 -31 -30 -30 -30 -30 -30 -30 -30
 -30 -30 -30 -30 -30 -30 -30 -30
 -30 -30 -30 -30 -30 -30 -30 -30
 -30 -30 -30 -30 -30 -30 -30 -30
 -30 -30 -30 -30 -30 -30 -30 -30
 -30 -30 -30 -30 -30 -30 -30 -31
 -30 -30 -30 -30 -30 -30 -31 -31
 -30 -30 -30 -30 -30 -31 -31 -31
 -30 -30 -30 -30 -31 -31 -31 -31
 -30 -30 -30 -31 -31 -31 -31 -32
 -30 -30 -31 -31 -31 -31 -32 -32
 -30 -31 -31 -31 -31 -32 -32 -27
 -31 -31 -31 -31 -32 -32 -27 -28
 -31 -31 -31 -32 -32 -27 -28 -28
 -31 -31 -32 -32 -27 -28 -28 -28
 -31 -32 -32 -27 -28 -28 -28 -29
 -32 -32 -27 -28 -28 -28 -29 -29
 -32 -27 -28 -28 -28 -29 -29 -29
 -27 -28 -28 -28 -29 -29 -29 -29
 -28 -28 -28 -29 -29 -29 -29 -29
 -28 -28 -29 -29 -29 -29 -29 -29
 -28 -29 -29 -29 -29 -29 -29 -29
 -29 -29 -29 -29 -29 -29 -29 -29
 -29 -29 -29 -29 -29 -29 -29 -29
 -29 -29 -29 -29 -29 -29 -29 -29
 -29 -29 -29 -29 -29 -29 -29 -29
 -29 -29 -29 -29 -29 -29 -29 -29
 -29 -29 -29 -29 -29 -29 -29 -29
 -29 -29 -29 -29 -29 -29 -29 -29
 -29 -29 -29 -29 -29 -29 -29 -29
 -29 -29 -29 -29 -29 -29 -29 -28
 -29 -29 -29 -29 -29 -29 -28 -28
 -29 -29 -29 -29 -29 -28 -28 -28
 -29 -29 -29 -29 -28 -28 -28 -28
 -29 -29 -29 -28 -28 -28 -28 -28
 -29 -29 -28 -28 -28 -28 -28 -27
 -29 -28 -28 -28 -28 -28 -27 -27
 -28 -28 -28 -28 -28 -27 -27 -27
 -28 -28 -28 -28 -27 -27 -27 -27
 -28 -28 -28 -27 -27 -27 -27 -26
 -28 -28 -27 -27 -27 -27 -26 -26
 -28 -27 -27 -27 -27 -26 -26 -26
 -27 -27 -27 -27 -26 -26 -26 -26
 -27 -27 -27 -26 -26 -26 -26 -26
 -27 -27 -26 -26 -26 -26 -26 -26
 -27 -26 -26 -26 -26 -26 -26 -26
 -26 -26 -26 -26 -26 -26 -26 -26
 -26 -26 -26 -26 -26 -26 -26 -26
 -26 -26 -26 -26 -26 -26 -26 -26
 -26 -26 -26 -26 -26 -26 -26 -26
 -26 -26 -26 -26 -26 -26 -26 -26
 -26 -26 -26 -26 -26 -26 -26 -27
 -26 -26 -26 -26 -26 -26 -27 -27
 -26 -26 -26 -26 -26 -27 -27 -27
 -26 -26 -26 -26 -27 -27 -27 -28
 -26 -26 -26 -27 -27 -27 -28 -28
 -26 -26 -27 -27 -27 -28 -28 -28
 -26 -27 -27 -27 -28 -28 -28 -29
 -27 -27 -27 -28 -28 -28 -29 -29
 -27 -27 -28 -28 -28 -29 -29 -30
 -27 -28 -28 -28 -29 -29 -30 -30
 -28 -28 -28 -29 -29 -30 -30 -30
 -28 -28 -29 -29 -30 -30 -30 -31
 -28 -29 -29 -30 -30 -30 -31 -31
 -29 -29 -30 -30 -30 -31 -31 -32
 -29 -30 -30 -30 -31 -31 -32 -32
 -28 -29 -29 -30 -30 -31 -31 -31
 -29 -29 -30 -30 -31 -31 -31 -31
 -29 -30 -30 -31 -31 -31 -31 -32
 -30 -30 -31 -31 -31 -31 -32 -32
 -30 -31 -31 -31 -31 -32 -32 -32
 -31 -31 -31 -31 -32 -32 -32 -32
 -31 -31 -31 -32 -32 -32 -32 -32
 -31 -31 -32 -32 -32 -32 -32 -32
 -31 -32 -32 -32 -32 -32 -32 -32
 -32 -32 -32 -32 -32 -32 -32 -32
 -32 -32 -32 -32 -32 -32 -32 -32
 -32 -32 -32 -32 -32 -32 -32 -32
 -32 -32 -32 -32 -32 -32 -32 -32
 -32 -32 -32 -32 -32 -32 -32 -32
 -32 -32 -32 -32 -32 -32 -32 -32
 -32 -32 -32 -32 -32 -32 -32 -32
 -32 -32 -32 -32 -32 -32 -32 -33
 -32 -32 -32 -32 -32 -32 -33 -33
 -32 -32 -32 -32 -32 -33 -33 -33
 -32 -32 -32 -32 -33 -33 -33 -33
 -32 -32 -32 -33 -33 -33 -33 -33
 -32 -32 -33 -33 -33 -33 -33 -34
 -32 -33 -33 -33 -33 -33 -34 -34
 -33 -33 -33 -33 -33 -34 -34 -34
 -33 -33 -33 -33 -34 -34 -34 -34
 -33 -33 -33 -34 -34 -34 -34 -35
 -33 -33 -34 -34 -34 -34 -35 -35
 -33 -34 -34 -34 -34 -35 -35 -35
 -34 -34 -34 -34 -35 -35 -35 -36
 -34 -34 -34 -35 -35 -35 -36 -36
 -34 -34 -35 -35 -35 -36 -36 -37
 -34 -35 -35 -35 -36 -36 -37 -37
 -35 -35 -35 -36 -36 -37 -37 -38
 -35 -35 -36 -36 -37 -37 -38 -39
 -35 -36 -36 -37 -37 -38 -39 -40
 -36 -36 -37 -37 -38 -39 -40 -40
 -36 -37 -37 -38 -39 -40 -40 -41
 -37 -37 -38 -39 -40 -40 -41 -42
 -37 -38 -39 -40 -40 -41 -42 -43
 -38 -39 -40 -40 -41 -42 -43 -44
 -39 -40 -40 -41 -42 -43 -44 -44
 -40 -40 -41 -42 -43 -44 -44 -45
 -40 -41 -42 -43 -44 -44 -45 -46
 -41 -42 -43 -44 -44 -45 -46 -16
 -42 -43 -44 -44 -45 -46 -16 -17
 -43 -44 -44 -45 -46 -16 -17 -18
 -44 -44 -45 -46 -16 -17 -18 -19
 -44 -45 -46 -16 -17 -18 -19 -20
 -45 -46 -16 -17 -18 -19 -20 -21
 -46 -16 -17 -18 -19 -20 -21 -21
 -16 -17 -18 -19 -20 -21 -21 -22
 -17 -18 -19 -20 -21 -21 -22 -22
 -18 -19 -20 -21 -21 -22 -22 -23
 -19 -20 -21 -21 -22 -22 -23 -23
 -20 -21 -21 -22 -22 -23 -23 -23
 -21 -21 -22 -22 -23 -23 -23 -23
 -21 -22 -22 -23 -23 -23 -23 -23
 -22 -22 -23 -23 -23 -23 -23 -24
 -22 -23 -23 -23 -23 -23 -24 -24
 -23 -23 -23 -23 -23 -24 -24 -24
 -23 -23 -23 -23 -24 -24 -24 -24
 -23 -23 -23 -24 -24 -24 -24 -24
 -23 -23 -24 -24 -24 -24 -24 -24
 -23 -24 -24 -24 -24 -24 -24 -24
 -24 -24 -24 -24 -24 -24 -24 -24
 -24 -24 -24 -24 -24 -24 -24 -24
 -24 -24 -24 -24 -24 -24 -24 -25
 -24 -24 -24 -24 -24 -24 -25 -25
 -24 -24 -24 -24 -24 -25 -25 -26
 -24 -24 -24 -24 -25 -25 -26 -27
 -24 -24 -24 -25 -25 -26 -27 -28
 -24 -24 -25 -25 -26 -27 -28 -28
 -24 -25 -25 -26 -27 -28 -28 -29
 -25 -25 -26 -27 -28 -28 -29 -29
 -25 -26 -27 -28 -28 -29 -29 -30
 -26 -27 -28 -28 -29 -29 -30 -30
 -27 -28 -28 -29 -29 -30 -30 -31
 -28 -28 -29 -29 -30 -30 -31 -31
 -28 -29 -29 -30 -30 -31 -31 -32
 -29 -29 -30 -30 -31 -31 -32 -33
 -29 -30 -30 -31 -31 -32 -33 -34
 -30 -30 -31 -31 -32 -33 -34 -35
 -30 -31 -31 -32 -33 -34 -35 -36
 -31 -31 -32 -33 -34 -35 -36 -37
 -31 -32 -33 -34 -35 -36 -37 -38
 -32 -33 -34 -35 -36 -37 -38 -38
 -33 -34 -35 -36 -37 -38 -38 -39
 -34 -35 -36 -37 -38 -38 -39 -40
 -35 -36 -37 -38 -38 -39 -40 -41
 -21 -23 -23 -24 -25 -26 -26 -26
 -23 -23 -24 -25 -26 -26 -26 -27
 -23 -24 -25 -26 -26 -26 -27 -27
 -24 -25 -26 -26 -26 -27 -27 -27
 -25 -26 -26 -26 -27 -27 -27 -28
 -26 -26 -26 -27 -27 -27 -28 -28
 -26 -26 -27 -27 -27 -28 -28 -28
 -26 -27 -27 -27 -28 -28 -28 -28
 -27 -27 -27 -28 -28 -28 -28 -28
 -27 -27 -28 -28 -28 -28 -28 -28
 -27 -28 -28 -28 -28 -28 -28 -28
 -28 -28 -28 -28 -28 -28 -28 -28
 -28 -28 -28 -28 -28 -28 -28 -28
 -28 -28 -28 -28 -28 -28 -28 -29
 -28 -28 -28 -28 -28 -28 -29 -29
 -28 -28 -28 -28 -28 -29 -29 -29
 -28 -28 -28 -28 -29 -29 -29 -30
 -28 -28 -28 -29 -29 -29 -30 -30
 -28 -28 -29 -29 -29 -30 -30 -30
 -28 -29 -29 -29 -30 -30 -30 -30
 -29 -29 -29 -30 -30 -30 -30 -30
 -29 -29 -30 -30 -30 -30 -30 -30
 -29 -30 -30 -30 -30 -30 -30 -30
 -30 -30 -30 -30 -30 -30 -30 -31
 -30 -30 -30 -30 -30 -30 -31 -31
 -30 -30 -30 -30 -30 -31 -31 -31
 -30 -30 -30 -30 -31 -31 -31 -32
 -30 -30 -30 -31 -31 -31 -32 -32
 -30 -30 -31 -31 -31 -32 -32 -33
 -30 -31 -31 -31 -32 -32 -33 -33
 -31 -31 -31 -32 -32 -33 -33 -34
 -31 -31 -32 -32 -33 -33 -34 -35
 -31 -32 -32 -33 -33 -34 -35 -35
 -32 -32 -33 -33 -34 -35 -35 -36
 -32 -33 -33 -34 -35 -35 -36 -37
 -33 -33 -34 -35 -35 -36 -37 -38
 -33 -34 -35 -35 -36 -37 -38 -38
 -34 -35 -35 -36 -37 -38 -38 -39
 -35 -35 -36 -37 -38 -38 -39 -40
 -35 -36 -37 -38 -38 -39 -40 -41
 -36 -37 -38 -38 -39 -40 -41 -16
 -37 -38 -38 -39 -40 -41 -16 -17
 -38 -38 -39 -40 -41 -16 -17 -18
 -38 -39 -40 -41 -16 -17 -18 -20
 -39 -40 -41 -16 -17 -18 -20 -21
 -40 -41 -16 -17 -18 -20 -21 -22
 -41 -16 -17 -18 -20 -21 -22 -23
 -16 -17 -18 -20 -21 -22 -23 -24
 -17 -18 -20 -21 -22 -23 -24 -24
 -18 -20 -21 -22 -23 -24 -24 -25
 -20 -21 -22 -23 -24 -24 -25 -26
 -21 -22 -23 -24 -24 -25 -26 -27
 -22 -23 -24 -24 -25 -26 -27 -27
 -23 -24 -24 -25 -26 -27 -27 -28
 -24 -24 -25 -26 -27 -27 -28 -28
 -24 -25 -26 -27 -27 -28 -28 -28
 -25 -26 -27 -27 -28 -28 -28 -28
 -26 -27 -27 -28 -28 -28 -28 -29
 -27 -27 -28 -28 -28 -28 -29 -29
 -27 -28 -28 -28 -28 -29 -29 -29
 -28 -28 -28 -28 -29 -29 -29 -29
 -28 -28 -28 -29 -29 -29 -29 -29
 -28 -28 -29 -29 -29 -29 -29 -29
 -28 -29 -29 -29 -29 -29 -29 -29
 -29 -29 -29 -29 -29 -29 -29 -30
 -29 -29 -29 -29 -29 -29 -30 -30
 -29 -29 -29 -29 -29 -30 -30 -31
 -29 -29 -29 -29 -30 -30 -31 -31
 -29 -29 -29 -30 -30 -31 -31 -32
 -29 -29 -30 -30 -31 -31 -32 -33
 -29 -30 -30 -31 -31 -32 -33 -33
 -30 -30 -31 -31 -32 -33 -33 -33
 -30 -31 -31 -32 -33 -33 -33 -34
 -31 -31 -32 -33 -33 -33 -34 -34
 -31 -32 -33 -33 -33 -34 -34 -35
 -32 -33 -33 -33 -34 -34 -35 -35
 -33 -33 -33 -34 -34 -35 -35 -36
 -33 -33 -34 -34 -35 -35 -36 -36
 -33 -34 -34 -35 -35 -36 -36 -37
 -34 -34 -35 -35 -36 -36 -37 -38
 -34 -35 -35 -36 -36 -37 -38 -39
 -35 -35 -36 -36 -37 -38 -39 -39
 -35 -36 -36 -37 -38 -39 -39 -40
 -36 -36 -37 -38 -39 -39 -40 -41
 -36 -37 -38 -39 -39 -40 -41 -42
 -37 -38 -39 -39 -40 -41 -42 -43
 -38 -39 -39 -40 -41 -42 -43 -44
 -39 -39 -40 -41 -42 -43 -44 -45
 -39 -40 -41 -42 -43 -44 -45 -45
 -40 -41 -42 -43 -44 -45 -45 -46
 -41 -42 -43 -44 -45 -45 -46 -47
 -42 -43 -44 -45 -45 -46 -47 -48
 -43 -44 -45 -45 -46 -47 -48 -49
 -24 -24 -25 -26 -27 -27 -28 -28
 -24 -25 -26 -27 -27 -28 -28 -29
 -25 -26 -27 -27 -28 -28 -29 -29
 -26 -27 -27 -28 -28 -29 -29 -29
 -27 -27 -28 -28 -29 -29 -29 -29
 -27 -28 -28 -29 -29 -29 -29 -29
 -28 -28 -29 -29 -29 -29 -29 -29
 -28 -29 -29 -29 -29 -29 -29 -30
 -29 -29 -29 -29 -29 -29 -30 -30
 -29 -29 -29 -29 -29 -30 -30 -30
 -29 -29 -29 -29 -30 -30 -30 -30
 -29 -29 -29 -30 -30 -30 -30 -30
 -29 -29 -30 -30 -30 -30 -30 -30
 -29 -30 -30 -30 -30 -30 -30 -31
 -30 -30 -30 -30 -30 -30 -31 -32
 -30 -30 -30 -30 -30 -31 -32 -32
 -30 -30 -30 -30 -31 -32 -32 -33
 -30 -30 -30 -31 -32 -32 -33 -33
 -30 -30 -31 -32 -32 -33 -33 -33
 -30 -31 -32 -32 -33 -33 -33 -34
 -31 -32 -32 -33 -33 -33 -34 -34
 -32 -32 -33 -33 -33 -34 -34 -34
 -32 -33 -33 -33 -34 -34 -34 -35
 -33 -33 -33 -34 -34 -34 -35 -35
 -33 -33 -34 -34 -34 -35 -35 -35
 -33 -34 -34 -34 -35 -35 -35 -36
 -34 -34 -34 -35 -35 -35 -36 -36
 -34 -34 -35 -35 -35 -36 -36 -37
 -34 -35 -35 -35 -36 -36 -37 -38
 -35 -35 -35 -36 -36 -37 -38 -38
 -35 -35 -36 -36 -37 -38 -38 -39
 -35 -36 -36 -37 -38 -38 -39 -40
 -36 -36 -37 -38 -38 -39 -40 -41
 -36 -37 -38 -38 -39 -40 -41 -41
 -37 -38 -38 -39 -40 -41 -41 -42
 -38 -38 -39 -40 -41 -41 -42 -20
 -38 -39 -40 -41 -41 -42 -20 -21
 -39 -40 -41 -41 -42 -20 -21 -22
 -40 -41 -41 -42 -20 -21 -22 -24
 -41 -41 -42 -20 -21 -22 -24 -25
 -41 -42 -20 -21 -22 -24 -25 -26
 -42 -20 -21 -22 -24 -25 -26 -26
 -20 -21 -22 -24 -25 -26 -26 -27
 -21 -22 -24 -25 -26 -26 -27 -28
 -22 -24 -25 -26 -26 -27 -28 -28
 -24 -25 -26 -26 -27 -28 -28 -29
 -25 -26 -26 -27 -28 -28 -29 -29
 -26 -26 -27 -28 -28 -29 -29 -29
 -26 -27 -28 -28 -29 -29 -29 -30
 -27 -28 -28 -29 -29 -29 -30 -30
 -28 -28 -29 -29 -29 -30 -30 -30
 -28 -29 -29 -29 -30 -30 -30 -30
 -29 -29 -29 -30 -30 -30 -30 -30
 -29 -29 -30 -30 -30 -30 -30 -31
 -29 -30 -30 -30 -30 -30 -31 -31
 -30 -30 -30 -30 -30 -31 -31 -31
 -30 -30 -30 -30 -31 -31 -31 -31
 -30 -30 -30 -31 -31 -31 -31 -31
 -30 -30 -31 -31 -31 -31 -31 -31
 -30 -31 -31 -31 -31 -31 -31 -31
 -31 -31 -31 -31 -31 -31 -31 -32
 -31 -31 -31 -31 -31 -31 -32 -32
 -31 -31 -31 -31 -31 -32 -32 -33
 -31 -31 -31 -31 -32 -32 -33 -33
 -31 -31 -31 -32 -32 -33 -33 -34
 -31 -31 -32 -32 -33 -33 -34 -35
 -31 -32 -32 -33 -33 -34 -35 -35
 -32 -32 -33 -33 -34 -35 -35 -36
 -32 -33 -33 -34 -35 -35 -36 -37
 -33 -33 -34 -35 -35 -36 -37 -38
 -33 -34 -35 -35 -36 -37 -38 -38
 -34 -35 -35 -36 -37 -38 -38 -39
 -35 -35 -36 -37 -38 -38 -39 -40
 -35 -36 -37 -38 -38 -39 -40 -41
 -36 -37 -38 -38 -39 -40 -41 -42
 -37 -38 -38 -39 -40 -41 -42 -42
 -38 -38 -39 -40 -41 -42 -42 -43
 -38 -39 -40 -41 -42 -42 -43 -44
 -39 -40 -41 -42 -42 -43 -44 -45
 -40 -41 -42 -42 -43 -44 -45 -46
 -41 -42 -42 -43 -44 -45 -46 -47
 -42 -42 -43 -44 -45 -46 -47 -48
 -42 -43 -44 -45 -46 -47 -48 -49
 -19 -20 -21 -22 -22 -23 -24 -24
 -20 -21 -22 -22 -23 -24 -24 -25
 -21 -22 -22 -23 -24 -24 -25 -25
 -22 -22 -23 -24 -24 -25 -25 -25
 -22 -23 -24 -24 -25 -25 -25 -26
 -23 -24 -24 -25 -25 -25 -26 -26
 -24 -24 -25 -25 -25 -26 -26 -26
 -24 -25 -25 -25 -26 -26 -26 -26
 -25 -25 -25 -26 -26 -26 -26 -26
 -25 -25 -26 -26 -26 -26 -26 -27
 -25 -26 -26 -26 -26 -26 -27 -27
 -26 -26 -26 -26 -26 -27 -27 -27
 -26 -26 -26 -26 -27 -27 -27 -27
 -26 -26 -26 -27 -27 -27 -27 -28
 -26 -26 -27 -27 -27 -27 -28 -29
 -26 -27 -27 -27 -27 -28 -29 -29
 -27 -27 -27 -27 -28 -29 -29 -30
 -27 -27 -27 -28 -29 -29 -30 -30
 -27 -27 -28 -29 -29 -30 -30 -31
 -27 -28 -29 -29 -30 -30 -31 -31
 -28 -29 -29 -30 -30 -31 -31 -31
 -29 -29 -30 -30 -31 -31 -31 -32
 -29 -30 -30 -31 -31 -31 -32 -32
 -30 -30 -31 -31 -31 -32 -32 -33
 -30 -31 -31 -31 -32 -32 -33 -33
 -31 -31 -31 -32 -32 -33 -33 -34
 -31 -31 -32 -32 -33 -33 -34 -35
 -31 -32 -32 -33 -33 -34 -35 -35
 -32 -32 -33 -33 -34 -35 -35 -36
 -32 -33 -33 -34 -35 -35 -36 -37
 -33 -33 -34 -35 -35 -36 -37 -37
 -33 -34 -35 -35 -36 -37 -37 -38
 -34 -35 -35 -36 -37 -37 -38 -39
 -35 -35 -36 -37 -37 -38 -39 -40
 -35 -36 -37 -37 -38 -39 -40 -41
 -36 -37 -37 -38 -39 -40 -41 -42
 -37 -37 -38 -39 -40 -41 -42 -43
 -37 -38 -39 -40 -41 -42 -43 -44
 -38 -39 -40 -41 -42 -43 -44 -45
 -39 -40 -41 -42 -43 -44 -45 -46
 -40 -41 -42 -43 -44 -45 -46 -47
 -41 -42 -43 -44 -45 -46 -47 -16
 -42 -43 -44 -45 -46 -47 -16 -17
 -43 -44 -45 -46 -47 -16 -17 -19
 -44 -45 -46 -47 -16 -17 -19 -20
 -45 -46 -47 -16 -17 -19 -20 -22
 -46 -47 -16 -17 -19 -20 -22 -23
 -47 -16 -17 -19 -20 -22 -23 -24
 -16 -17 -19 -20 -22 -23 -24 -25
 -17 -19 -20 -22 -23 -24 -25 -26
 -19 -20 -22 -23 -24 -25 -26 -27
 -20 -22 -23 -24 -25 -26 -27 -28
 -22 -23 -24 -25 -26 -27 -28 -29
 -23 -24 -25 -26 -27 -28 -29 -29
 -24 -25 -26 -27 -28 -29 -29 -30
 -25 -26 -27 -28 -29 -29 -30 -30
 -26 -27 -28 -29 -29 -30 -30 -30
 -27 -28 -29 -29 -30 -30 -30 -30
 -28 -29 -29 -30 -30 -30 -30 -31
 -29 -29 -30 -30 -30 -30 -31 -31
 -29 -30 -30 -30 -30 -31 -31 -31
 -30 -30 -30 -30 -31 -31 -31 -31
 -30 -30 -30 -31 -31 -31 -31 -31
 -30 -30 -31 -31 -31 -31 -31 -32
 -30 -31 -31 -31 -31 -31 -32 -32
 -31 -31 -31 -31 -31 -32 -32 -32
 -31 -31 -31 -31 -32 -32 -32 -32
 -31 -31 -31 -32 -32 -32 -32 -32
 -31 -31 -32 -32 -32 -32 -32 -33
 -31 -32 -32 -32 -32 -32 -33 -33
 -32 -32 -32 -32 -32 -33 -33 -34
 -32 -32 -32 -32 -33 -33 -34 -35
 -32 -32 -32 -33 -33 -34 -35 -36
 -32 -32 -33 -33 -34 -35 -36 -37
 -32 -33 -33 -34 -35 -36 -37 -37
 -33 -33 -34 -35 -36 -37 -37 -38
 -33 -34 -35 -36 -37 -37 -38 -39
 -34 -35 -36 -37 -37 -38 -39 -39
 -35 -36 -37 -37 -38 -39 -39 -40
 -36 -37 -37 -38 -39 -39 -40 -41
 -37 -37 -38 -39 -39 -40 -41 -42
 -37 -38 -39 -39 -40 -41 -42 -43
 -38 -39 -39 -40 -41 -42 -43 -44
 -39 -39 -40 -41 -42 -43 -44 -45
 -39 -40 -41 -42 -43 -44 -45 -45
 -40 -41 -42 -43 -44 -45 -45 -46
 -41 -42 -43 -44 -45 -45 -46 -47
 -18 -19 -20 -21 -22 -23 -23 -24
 -19 -20 -21 -22 -23 -23 -24 -24
 -20 -21 -22 -23 -23 -24 -24 -24
 -21 -22 -23 -23 -24 -24 -24 -25
 -22 -23 -23 -24 -24 -24 -25 -25
 -23 -23 -24 -24 -24 -25 -25 -25
 -23 -24 -24 -24 -25 -25 -25 -26
 -24 -24 -24 -25 -25 -25 -26 -26
 -24 -24 -25 -25 -25 -26 -26 -26
 -24 -25 -25 -25 -26 -26 -26 -26
 -25 -25 -25 -26 -26 -26 -26 -27
 -25 -25 -26 -26 -26 -26 -27 -27
 -25 -26 -26 -26 -26 -27 -27 -27
 -26 -26 -26 -26 -27 -27 -27 -27
 -26 -26 -26 -27 -27 -27 -27 -28
 -26 -26 -27 -27 -27 -27 -28 -28
 -26 -27 -27 -27 -27 -28 -28 -29
 -27 -27 -27 -27 -28 -28 -29 -29
 -27 -27 -27 -28 -28 -29 -29 -30
 -27 -27 -28 -28 -29 -29 -30 -30
 -27 -28 -28 -29 -29 -30 -30 -31
 -28 -28 -29 -29 -30 -30 -31 -31
 -28 -29 -29 -30 -30 -31 -31 -32
 -29 -29 -30 -30 -31 -31 -32 -32
 -29 -30 -30 -31 -31 -32 -32 -33
 -30 -30 -31 -31 -32 -32 -33 -33
 -30 -31 -31 -32 -32 -33 -33 -34
 -31 -31 -32 -32 -33 -33 -34 -34
 -31 -32 -32 -33 -33 -34 -34 -35
 -32 -32 -33 -33 -34 -34 -35 -36
 -32 -33 -33 -34 -34 -35 -36 -36
 -33 -33 -34 -34 -35 -36 -36 -37
 -33 -34 -34 -35 -36 -36 -37 -38
 -34 -34 -35 -36 -36 -37 -38 -39
 -34 -35 -36 -36 -37 -38 -39 -40
 -35 -36 -36 -37 -38 -39 -40 -41
 -36 -36 -37 -38 -39 -40 -41 -42
 -36 -37 -38 -39 -40 -41 -42 -43
 -37 -38 -39 -40 -41 -42 -43 -44
 -38 -39 -40 -41 -42 -43 -44 -45
 -39 -40 -41 -42 -43 -44 -45 -46
 -40 -41 -42 -43 -44 -45 -46 -16
 -41 -42 -43 -44 -45 -46 -16 -17
 -42 -43 -44 -45 -46 -16 -17 -19
 -43 -44 -45 -46 -16 -17 -19 -20
 -44 -45 -46 -16 -17 -19 -20 -22
 -45 -46 -16 -17 -19 -20 -22 -23
 -46 -16 -17 -19 -20 -22 -23 -24
 -16 -17 -19 -20 -22 -23 -24 -26
 -17 -19 -20 -22 -23 -24 -26 -27
 -19 -20 -22 -23 -24 -26 -27 -28
 -20 -22 -23 -24 -26 -27 -28 -29
 -22 -23 -24 -26 -27 -28 -29 -30
 -23 -24 -26 -27 -28 -29 -30 -30
 -24 -26 -27 -28 -29 -30 -30 -31
 -26 -27 -28 -29 -30 -30 -31 -32
 -27 -28 -29 -30 -30 -31 -32 -32
 -28 -29 -30 -30 -31 -32 -32 -32
 -29 -30 -30 -31 -32 -32 -32 -33
 -30 -30 -31 -32 -32 -32 -33 -33
 -30 -31 -32 -32 -32 -33 -33 -33
 -31 -32 -32 -32 -33 -33 -33 -34
 -32 -32 -32 -33 -33 -33 -34 -34
 -32 -32 -33 -33 -33 -34 -34 -34
 -32 -33 -33 -33 -34 -34 -34 -34
 -33 -33 -33 -34 -34 -34 -34 -34
 -33 -33 -34 -34 -34 -34 -34 -34
 -33 -34 -34 -34 -34 -34 -34 -35
 -34 -34 -34 -34 -34 -34 -35 -35
 -34 -34 -34 -34 -34 -35 -35 -35
 -34 -34 -34 -34 -35 -35 -35 -36
 -34 -34 -34 -35 -35 -35 -36 -37
 -34 -34 -35 -35 -35 -36 -37 -38
 -34 -35 -35 -35 -36 -37 -38 -38
 -35 -35 -35 -36 -37 -38 -38 -39
 -35 -35 -36 -37 -38 -38 -39 -40
 -35 -36 -37 -38 -38 -39 -40 -40
 -36 -37 -38 -38 -39 -40 -40 -41
 -37 -38 -38 -39 -40 -40 -41 -42
 -38 -38 -39 -40 -40 -41 -42 -42
 -38 -39 -40 -40 -41 -42 -42 -43
 -39 -40 -40 -41 -42 -42 -43 -44
 -40 -40 -41 -42 -42 -43 -44 -45
 -40 -41 -42 -42 -43 -44 -45 -46
 -41 -42 -42 -43 -44 -45 -46 -47
 -42 -42 -43 -44 -45 -46 -47 -47
 -42 -43 -44 -45 -46 -47 -47 -48
 -43 -44 -45 -46 -47 -47 -48 -49
 -44 -45 -46 -47 -47 -48 -49 -50
 -45 -46 -47 -47 -48 -49 -50 -51
 -46 -47 -47 -48 -49 -50 -51 -52
 -47 -47 -48 -49 -50 -51 -52 -52
 -19 -20 -21 -22 -23 -24 -25 -26
 -20 -21 -22 -23 -24 -25 -26 -26
 -21 -22 -23 -24 -25 -26 -26 -26
 -22 -23 -24 -25 -26 -26 -26 -27
 -23 -24 -25 -26 -26 -26 -27 -27
 -24 -25 -26 -26 -26 -27 -27 -27
 -25 -26 -26 -26 -27 -27 -27 -28
 -26 -26 -26 -27 -27 -27 -28 -28
 -26 -26 -27 -27 -27 -28 -28 -28
 -26 -27 -27 -27 -28 -28 -28 -28
 -27 -27 -27 -28 -28 -28 -28 -28
 -27 -27 -28 -28 -28 -28 -28 -29
 -27 -28 -28 -28 -28 -28 -29 -29
 -28 -28 -28 -28 -28 -29 -29 -30
 -28 -28 -28 -28 -29 -29 -30 -30
 -28 -28 -28 -29 -29 -30 -30 -31
 -28 -28 -29 -29 -30 -30 -31 -31
 -28 -29 -29 -30 -30 -31 -31 -32
 -29 -29 -30 -30 -31 -31 -32 -32
 -29 -30 -30 -31 -31 -32 -32 -33
 -30 -30 -31 -31 -32 -32 -33 -33
 -30 -31 -31 -32 -32 -33 -33 -34
 -31 -31 -32 -32 -33 -33 -34 -35
 -31 -32 -32 -33 -33 -34 -35 -35
 -32 -32 -33 -33 -34 -35 -35 -36
 -32 -33 -33 -34 -35 -35 -36 -37
 -33 -33 -34 -35 -35 -36 -37 -37
 -33 -34 -35 -35 -36 -37 -37 -38
 -34 -35 -35 -36 -37 -37 -38 -39
 -35 -35 -36 -37 -37 -38 -39 -40
 -35 -36 -37 -37 -38 -39 -40 -40
 -36 -37 -37 -38 -39 -40 -40 -41
 -37 -37 -38 -39 -40 -40 -41 -42
 -37 -38 -39 -40 -40 -41 -42 -43
 -38 -39 -40 -40 -41 -42 -43 -44
 -39 -40 -40 -41 -42 -43 -44 -45
 -40 -40 -41 -42 -43 -44 -45 -46
 -40 -41 -42 -43 -44 -45 -46 -47
 -41 -42 -43 -44 -45 -46 -47 -14
 -42 -43 -44 -45 -46 -47 -14 -16
 -43 -44 -45 -46 -47 -14 -16 -18
 -44 -45 -46 -47 -14 -16 -18 -19
 -45 -46 -47 -14 -16 -18 -19 -21
 -46 -47 -14 -16 -18 -19 -21 -22
 -47 -14 -16 -18 -19 -21 -22 -24
 -14 -16 -18 -19 -21 -22 -24 -25
 -16 -18 -19 -21 -22 -24 -25 -26
 -18 -19 -21 -22 -24 -25 -26 -28
 -19 -21 -22 -24 -25 -26 -28 -29
 -21 -22 -24 -25 -26 -28 -29 -30
 -22 -24 -25 -26 -28 -29 -30 -31
 -24 -25 -26 -28 -29 -30 -31 -32
 -25 -26 -28 -29 -30 -31 -32 -33
 -26 -28 -29 -30 -31 -32 -33 -33
 -28 -29 -30 -31 -32 -33 -33 -33
 -29 -30 -31 -32 -33 -33 -33 -34
 -30 -31 -32 -33 -33 -33 -34 -34
 -31 -32 -33 -33 -33 -34 -34 -34
 -32 -33 -33 -33 -34 -34 -34 -35
 -33 -33 -33 -34 -34 -34 -35 -35
 -33 -33 -34 -34 -34 -35 -35 -35
 -33 -34 -34 -34 -35 -35 -35 -35
 -34 -34 -34 -35 -35 -35 -35 -35
 -34 -34 -35 -35 -35 -35 -35 -35
 -34 -35 -35 -35 -35 -35 -35 -36
 -35 -35 -35 -35 -35 -35 -36 -36
 -35 -35 -35 -35 -35 -36 -36 -36
 -35 -35 -35 -35 -36 -36 -36 -37
 -35 -35 -35 -36 -36 -36 -37 -37
 -35 -35 -36 -36 -36 -37 -37 -38
 -35 -36 -36 -36 -37 -37 -38 -39
 -36 -36 -36 -37 -37 -38 -39 -39
 -36 -36 -37 -37 -38 -39 -39 -40
 -36 -37 -37 -38 -39 -39 -40 -40
 -37 -37 -38 -39 -39 -40 -40 -41
 -37 -38 -39 -39 -40 -40 -41 -42
 -38 -39 -39 -40 -40 -41 -42 -42
 -39 -39 -40 -40 -41 -42 -42 -43
 -39 -40 -40 -41 -42 -42 -43 -44
 -40 -40 -41 -42 -42 -43 -44 -45
 -40 -41 -42 -42 -43 -44 -45 -46
 -41 -42 -42 -43 -44 -45 -46 -47
 -42 -42 -43 -44 -45 -46 -47 -48
 -42 -43 -44 -45 -46 -47 -48 -49
 -43 -44 -45 -46 -47 -48 -49 -50
 -44 -45 -46 -47 -48 -49 -50 -51
 -45 -46 -47 -48 -49 -50 -51 -52
 -15 -17 -18 -20 -21 -23 -24 -25
 -17 -18 -20 -21 -23 -24 -25 -26
 -18 -20 -21 -23 -24 -25 -26 -27
 -20 -21 -23 -24 -25 -26 -27 -27
 -21 -23 -24 -25 -26 -27 -27 -28
 -23 -24 -25 -26 -27 -27 -28 -29
 -24 -25 -26 -27 -27 -28 -29 -29
 -25 -26 -27 -27 -28 -29 -29 -29
 -26 -27 -27 -28 -29 -29 -29 -30
 -27 -27 -28 -29 -29 -29 -30 -30
 -27 -28 -29 -29 -29 -30 -30 -30
 -28 -29 -29 -29 -30 -30 -30 -31
 -29 -29 -29 -30 -30 -30 -31 -31
 -29 -29 -30 -30 -30 -31 -31 -31
 -29 -30 -30 -30 -31 -31 -31 -32
 -30 -30 -30 -31 -31 -31 -32 -33
 -30 -30 -31 -31 -31 -32 -33 -33
 -30 -31 -31 -31 -32 -33 -33 -34
 -31 -31 -31 -32 -33 -33 -34 -34
 -31 -31 -32 -33 -33 -34 -34 -35
 -31 -32 -33 -33 -34 -34 -35 -35
 -32 -33 -33 -34 -34 -35 -35 -36
 -33 -33 -34 -34 -35 -35 -36 -36
 -33 -34 -34 -35 -35 -36 -36 -36
 -34 -34 -35 -35 -36 -36 -36 -37
 -34 -35 -35 -36 -36 -36 -37 -37
 -35 -35 -36 -36 -36 -37 -37 -38
 -35 -36 -36 -36 -37 -37 -38 -38
 -36 -36 -36 -37 -37 -38 -38 -39
 -36 -36 -37 -37 -38 -38 -39 -39
 -36 -37 -37 -38 -38 -39 -39 -40
 -37 -37 -38 -38 -39 -39 -40 -41
 -37 -38 -38 -39 -39 -40 -41 -42
 -38 -38 -39 -39 -40 -41 -42 -42
 -38 -39 -39 -40 -41 -42 -42 -43
 -39 -39 -40 -41 -42 -42 -43 -44
 -39 -40 -41 -42 -42 -43 -44 -45
 -40 -41 -42 -42 -43 -44 -45 -46
 -41 -42 -42 -43 -44 -45 -46 -47
 -42 -42 -43 -44 -45 -46 -47 -48
 -42 -43 -44 -45 -46 -47 -48 -49
 -43 -44 -45 -46 -47 -48 -49 -50
 -44 -45 -46 -47 -48 -49 -50 -51
 -45 -46 -47 -48 -49 -50 -51 -18
 -46 -47 -48 -49 -50 -51 -18 -19
 -47 -48 -49 -50 -51 -18 -19 -21
 -48 -49 -50 -51 -18 -19 -21 -22
 -49 -50 -51 -18 -19 -21 -22 -23
 -50 -51 -18 -19 -21 -22 -23 -24
 -51 -18 -19 -21 -22 -23 -24 -25
 -18 -19 -21 -22 -23 -24 -25 -26
 -19 -21 -22 -23 -24 -25 -26 -27
 -21 -22 -23 -24 -25 -26 -27 -28
 -22 -23 -24 -25 -26 -27 -28 -29
 -23 -24 -25 -26 -27 -28 -29 -29
 -24 -25 -26 -27 -28 -29 -29 -30
 -25 -26 -27 -28 -29 -29 -30 -30
 -26 -27 -28 -29 -29 -30 -30 -30
 -27 -28 -29 -29 -30 -30 -30 -30
 -28 -29 -29 -30 -30 -30 -30 -31
 -29 -29 -30 -30 -30 -30 -31 -31
 -29 -30 -30 -30 -30 -31 -31 -31
 -30 -30 -30 -30 -31 -31 -31 -31
 -30 -30 -30 -31 -31 -31 -31 -32
 -30 -30 -31 -31 -31 -31 -32 -32
 -30 -31 -31 -31 -31 -32 -32 -32
 -31 -31 -31 -31 -32 -32 -32 -32
 -31 -31 -31 -32 -32 -32 -32 -32
 -31 -31 -32 -32 -32 -32 -32 -32
 -31 -32 -32 -32 -32 -32 -32 -33
 -32 -32 -32 -32 -32 -32 -33 -33
 -32 -32 -32 -32 -32 -33 -33 -33
 -32 -32 -32 -32 -33 -33 -33 -33
 -32 -32 -32 -33 -33 -33 -33 -34
 -32 -32 -33 -33 -33 -33 -34 -35
 -32 -33 -33 -33 -33 -34 -35 -35
 -33 -33 -33 -33 -34 -35 -35 -37
 -33 -33 -33 -34 -35 -35 -37 -38
 -33 -33 -34 -35 -35 -37 -38 -39
 -33 -34 -35 -35 -37 -38 -39 -40
 -34 -35 -35 -37 -38 -39 -40 -41
 -35 -35 -37 -38 -39 -40 -41 -42
 -35 -37 -38 -39 -40 -41 -42 -42
 -37 -38 -39 -40 -41 -42 -42 -43
 -38 -39 -40 -41 -42 -42 -43 -44
 -39 -40 -41 -42 -42 -43 -44 -45
 -40 -41 -42 -42 -43 -44 -45 -46
 -41 -42 -42 -43 -44 -45 -46 -47
 -42 -42 -43 -44 -45 -46 -47 -49
 -42 -43 -44 -45 -46 -47 -49 -50
 -43 -44 -45 -46 -47 -49 -50 -51
 -44 -45 -46 -47 -49 -50 -51 -52
 -18 -20 -21 -23 -24 -25 -27 -28
 -20 -21 -23 -24 -25 -27 -28 -29
 -21 -23 -24 -25 -27 -28 -29 -30
 -23 -24 -25 -27 -28 -29 -30 -31
 -24 -25 -27 -28 -29 -30 -31 -31
 -25 -27 -28 -29 -30 -31 -31 -32
 -27 -28 -29 -30 -31 -31 -32 -33
 -28 -29 -30 -31 -31 -32 -33 -33
 -29 -30 -31 -31 -32 -33 -33 -33
 -30 -31 -31 -32 -33 -33 -33 -34
 -31 -31 -32 -33 -33 -33 -34 -34
 -31 -32 -33 -33 -33 -34 -34 -34
 -32 -33 -33 -33 -34 -34 -34 -35
 -33 -33 -33 -34 -34 -34 -35 -35
 -33 -33 -34 -34 -34 -35 -35 -35
 -33 -34 -34 -34 -35 -35 -35 -35
 -34 -34 -34 -35 -35 -35 -35 -36
 -34 -34 -35 -35 -35 -35 -36 -37
 -34 -35 -35 -35 -35 -36 -37 -37
 -35 -35 -35 -35 -36 -37 -37 -38
 -35 -35 -35 -36 -37 -37 -38 -38
 -35 -35 -36 -37 -37 -38 -38 -39
 -35 -36 -37 -37 -38 -38 -39 -39
 -36 -37 -37 -38 -38 -39 -39 -39
 -37 -37 -38 -38 -39 -39 -39 -40
 -37 -38 -38 -39 -39 -39 -40 -40
 -38 -38 -39 -39 -39 -40 -40 -41
 -38 -39 -39 -39 -40 -40 -41 -41
 -39 -39 -39 -40 -40 -41 -41 -42
 -39 -39 -40 -40 -41 -41 -42 -42
 -39 -40 -40 -41 -41 -42 -42 -43
 -40 -40 -41 -41 -42 -42 -43 -44
 -40 -41 -41 -42 -42 -43 -44 -44
 -41 -41 -42 -42 -43 -44 -44 -45
 -41 -42 -42 -43 -44 -44 -45 -46
 -42 -42 -43 -44 -44 -45 -46 -47
 -42 -43 -44 -44 -45 -46 -47 -48
 -43 -44 -44 -45 -46 -47 -48 -49
 -44 -44 -45 -46 -47 -48 -49 -50
 -44 -45 -46 -47 -48 -49 -50 -51
 -45 -46 -47 -48 -49 -50 -51 -52
 -46 -47 -48 -49 -50 -51 -52 -53
 -47 -48 -49 -50 -51 -52 -53 -54
 -48 -49 -50 -51 -52 -53 -54 -55
 -49 -50 -51 -52 -53 -54 -55 -18
 -50 -51 -52 -53 -54 -55 -18 -20
 -51 -52 -53 -54 -55 -18 -20 -21
 -52 -53 -54 -55 -18 -20 -21 -23
 -53 -54 -55 -18 -20 -21 -23 -24
 -54 -55 -18 -20 -21 -23 -24 -26
 -55 -18 -20 -21 -23 -24 -26 -27
 -18 -20 -21 -23 -24 -26 -27 -29
 -20 -21 -23 -24 -26 -27 -29 -30
 -21 -23 -24 -26 -27 -29 -30 -31
 -23 -24 -26 -27 -29 -30 -31 -32
 -24 -26 -27 -29 -30 -31 -32 -32
 -26 -27 -29 -30 -31 -32 -32 -33
 -27 -29 -30 -31 -32 -32 -33 -34
 -29 -30 -31 -32 -32 -33 -34 -34
 -30 -31 -32 -32 -33 -34 -34 -35
 -31 -32 -32 -33 -34 -34 -35 -35
 -32 -32 -33 -34 -34 -35 -35 -35
 -32 -33 -34 -34 -35 -35 -35 -36
 -33 -34 -34 -35 -35 -35 -36 -36
 -34 -34 -35 -35 -35 -36 -36 -36
 -34 -35 -35 -35 -36 -36 -36 -36
 -35 -35 -35 -36 -36 -36 -36 -37
 -35 -35 -36 -36 -36 -36 -37 -37
 -35 -36 -36 -36 -36 -37 -37 -37
 -36 -36 -36 -36 -37 -37 -37 -37
 -36 -36 -36 -37 -37 -37 -37 -38
 -36 -36 -37 -37 -37 -37 -38 -38
 -36 -37 -37 -37 -37 -38 -38 -38
 -37 -37 -37 -37 -38 -38 -38 -39
 -37 -37 -37 -38 -38 -38 -39 -39
 -37 -37 -38 -38 -38 -39 -39 -40
 -37 -38 -38 -38 -39 -39 -40 -40
 -38 -38 -38 -39 -39 -40 -40 -41
 -38 -38 -39 -39 -40 -40 -41 -41
 -38 -39 -39 -40 -40 -41 -41 -42
 -39 -39 -40 -40 -41 -41 -42 -42
 -39 -40 -40 -41 -41 -42 -42 -43
 -40 -40 -41 -41 -42 -42 -43 -43
 -40 -41 -41 -42 -42 -43 -43 -44
 -41 -41 -42 -42 -43 -43 -44 -45
 -41 -42 -42 -43 -43 -44 -45 -46
 -42 -42 -43 -43 -44 -45 -46 -46
 -42 -43 -43 -44 -45 -46 -46 -47
 -43 -43 -44 -45 -46 -46 -47 -48
 -43 -44 -45 -46 -46 -47 -48 -49
 -44 -45 -46 -46 -47 -48 -49 -51
 -16 -17 -18 -19 -19 -20 -21 -21
 -17 -18 -19 -19 -20 -21 -21 -22
 -18 -19 -19 -20 -21 -21 -22 -22
 -19 -19 -20 -21 -21 -22 -22 -23
 -19 -20 -21 -21 -22 -22 -23 -23
 -20 -21 -21 -22 -22 -23 -23 -23
 -21 -21 -22 -22 -23 -23 -23 -24
 -21 -22 -22 -23 -23 -23 -24 -24
 -22 -22 -23 -23 -23 -24 -24 -24
 -22 -23 -23 -23 -24 -24 -24 -24
 -23 -23 -23 -24 -24 -24 -24 -24
 -23 -23 -24 -24 -24 -24 -24 -24
 -23 -24 -24 -24 -24 -24 -24 -24
 -24 -24 -24 -24 -24 -24 -24 -24
 -24 -24 -24 -24 -24 -24 -24 -24
 -24 -24 -24 -24 -24 -24 -24 -24
 -24 -24 -24 -24 -24 -24 -24 -24
 -24 -24 -24 -24 -24 -24 -24 -23
 -24 -24 -24 -24 -24 -24 -23 -23
 -24 -24 -24 -24 -24 -23 -23 -23
 -24 -24 -24 -24 -23 -23 -23 -23
 -24 -24 -24 -23 -23 -23 -23 -22
 -24 -24 -23 -23 -23 -23 -22 -22
 -24 -23 -23 -23 -23 -22 -22 -22
 -23 -23 -23 -23 -22 -22 -22 -22
 -23 -23 -23 -22 -22 -22 -22 -22
 -23 -23 -22 -22 -22 -22 -22 -21
 -23 -22 -22 -22 -22 -22 -21 -21
 -22 -22 -22 -22 -22 -21 -21 -21
 -22 -22 -22 -22 -21 -21 -21 -21
 -22 -22 -22 -21 -21 -21 -21 -21
 -22 -22 -21 -21 -21 -21 -21 -21
 -22 -21 -21 -21 -21 -21 -21 -21
 -21 -21 -21 -21 -21 -21 -21 -21
 -21 -21 -21 -21 -21 -21 -21 -21
 -21 -21 -21 -21 -21 -21 -21 -22
 -21 -21 -21 -21 -21 -21 -22 -22
 -21 -21 -21 -21 -21 -22 -22 -22
 -21 -21 -21 -21 -22 -22 -22 -23
 -21 -21 -21 -22 -22 -22 -23 -24
 -21 -21 -22 -22 -22 -23 -24 -24
 -21 -22 -22 -22 -23 -24 -24 -25
 -22 -22 -22 -23 -24 -24 -25 -26
 -22 -22 -23 -24 -24 -25 -26 -26
 -22 -23 -24 -24 -25 -26 -26 -27
 -23 -24 -24 -25 -26 -26 -27 -22
 -24 -24 -25 -26 -26 -27 -22 -22
 -24 -25 -26 -26 -27 -22 -22 -22
 -25 -26 -26 -27 -22 -22 -22 -22
 -26 -26 -27 -22 -22 -22 -22 -22
 -26 -27 -22 -22 -22 -22 -22 -22
 -27 -22 -22 -22 -22 -22 -22 -22
 -22 -22 -22 -22 -22 -22 -22 -22
 -22 -22 -22 -22 -22 -22 -22 -22
 -22 -22 -22 -22 -22 -22 -22 -21
 -22 -22 -22 -22 -22 -22 -21 -21
 -22 -22 -22 -22 -22 -21 -21 -21
 -22 -22 -22 -22 -21 -21 -21 -21
 -22 -22 -22 -21 -21 -21 -21 -21
 -22 -22 -21 -21 -21 -21 -21 -20
 -22 -21 -21 -21 -21 -21 -20 -20
 -21 -21 -21 -21 -21 -20 -20 -20
 -21 -21 -21 -21 -20 -20 -20 -20
 -21 -21 -21 -20 -20 -20 -20 -19
 -21 -21 -20 -20 -20 -20 -19 -19
 -21 -20 -20 -20 -20 -19 -19 -19
 -20 -20 -20 -20 -19 -19 -19 -18
 -20 -20 -20 -19 -19 -19 -18 -18
 -20 -20 -19 -19 -19 -18 -18 -17
 -20 -19 -19 -19 -18 -18 -17 -17
 -19 -19 -19 -18 -18 -17 -17 -17
 -19 -19 -18 -18 -17 -17 -17 -17
 -19 -18 -18 -17 -17 -17 -17 -17
 -18 -18 -17 -17 -17 -17 -17 -18
 -18 -17 -17 -17 -17 -17 -18 -18
 -17 -17 -17 -17 -17 -18 -18 -18
 -17 -17 -17 -17 -18 -18 -18 -18
 -17 -17 -17 -18 -18 -18 -18 -18
 -17 -17 -18 -18 -18 -18 -18 -18
 -17 -18 -18 -18 -18 -18 -18 -18
 -18 -18 -18 -18 -18 -18 -18 -19
 -18 -18 -18 -18 -18 -18 -19 -19
 -18 -18 -18 -18 -18 -19 -19 -20
 -18 -18 -18 -18 -19 -19 -20 -21
 -18 -18 -18 -19 -19 -20 -21 -21
 -18 -18 -19 -19 -20 -21 -21 -22
 -18 -19 -19 -20 -21 -21 -22 -23
 -19 -19 -20 -21 -21 -22 -23 -24
 -19 -20 -21 -21 -22 -23 -24 -25
 -20 -21 -21 -22 -23 -24 -25 -26
 -21 -21 -22 -23 -24 -25 -26 -27
 -21 -22 -23 -24 -25 -26 -27 -27
 -22 -23 -24 -25 -26 -27 -27 -28
 -23 -24 -25 -26 -27 -27 -28 -29
 -24 -25 -26 -27 -27 -28 -29 -30
 -25 -26 -27 -27 -28 -29 -30 -31
 -26 -27 -27 -28 -29 -30 -31 -31
 -27 -27 -28 -29 -30 -31 -31 -32
 -27 -28 -29 -30 -31 -31 -32 -33
 -24 -25 -25 -25 -25 -25 -25 -25
 -25 -25 -25 -25 -25 -25 -25 -25
 -25 -25 -25 -25 -25 -25 -25 -25
 -25 -25 -25 -25 -25 -25 -25 -25
 -25 -25 -25 -25 -25 -25 -25 -24
 -25 -25 -25 -25 -25 -25 -24 -24
 -25 -25 -25 -25 -25 -24 -24 -24
 -25 -25 -25 -25 -24 -24 -24 -24
 -25 -25 -25 -24 -24 -24 -24 -23
 -25 -25 -24 -24 -24 -24 -23 -23
 -25 -24 -24 -24 -24 -23 -23 -23
 -24 -24 -24 -24 -23 -23 -23 -22
 -24 -24 -24 -23 -23 -23 -22 -21
 -24 -24 -23 -23 -23 -22 -21 -22
 -24 -23 -23 -23 -22 -21 -22 -20
 -23 -23 -23 -22 -21 -22 -20 -20
 -23 -23 -22 -21 -22 -20 -20 -19
 -23 -22 -21 -22 -20 -20 -19 -19
 -22 -21 -22 -20 -20 -19 -19 -18
 -21 -22 -20 -20 -19 -19 -18 -18
 -22 -20 -20 -19 -19 -18 -18 -18
 -20 -20 -19 -19 -18 -18 -18 -17
 -20 -19 -19 -18 -18 -18 -17 -17
 -19 -19 -18 -18 -18 -17 -17 -17
 -19 -18 -18 -18 -17 -17 -17 -17
 -18 -18 -18 -17 -17 -17 -17 -17
 -18 -18 -17 -17 -17 -17 -17 -17
 -18 -17 -17 -17 -17 -17 -17 -17
 -17 -17 -17 -17 -17 -17 -17 -17
 -17 -17 -17 -17 -17 -17 -17 -18
 -17 -17 -17 -17 -17 -17 -18 -18
 -17 -17 -17 -17 -17 -18 -18 -18
 -17 -17 -17 -17 -18 -18 -18 -19
 -17 -17 -17 -18 -18 -18 -19 -19
 -17 -17 -18 -18 -18 -19 -19 -20
 -17 -18 -18 -18 -19 -19 -20 -20
 -18 -18 -18 -19 -19 -20 -20 -21
 -18 -18 -19 -19 -20 -20 -21 -21
 -18 -19 -19 -20 -20 -21 -21 -22
 -19 -19 -20 -20 -21 -21 -22 -23
 -19 -20 -20 -21 -21 -22 -23 -23
 -20 -20 -21 -21 -22 -23 -23 -24
 -20 -21 -21 -22 -23 -23 -24 -24
 -21 -21 -22 -23 -23 -24 -24 -25
 -21 -22 -23 -23 -24 -24 -25 -26
 -22 -23 -23 -24 -24 -25 -26 -26
 -23 -23 -24 -24 -25 -26 -26 -27
 -23 -24 -24 -25 -26 -26 -27 -27
 -24 -24 -25 -26 -26 -27 -27 -28
 -24 -25 -26 -26 -27 -27 -28 -28
 -25 -26 -26 -27 -27 -28 -28 -29
 -26 -26 -27 -27 -28 -28 -29 -29
 -26 -27 -27 -28 -28 -29 -29 -29
 -27 -27 -28 -28 -29 -29 -29 -30
 -27 -28 -28 -29 -29 -29 -30 -18
 -28 -28 -29 -29 -29 -30 -18 -18
 -28 -29 -29 -29 -30 -18 -18 -18
 -29 -29 -29 -30 -18 -18 -18 -17
 -29 -29 -30 -18 -18 -18 -17 -17
 -29 -30 -18 -18 -18 -17 -17 -17
 -30 -18 -18 -18 -17 -17 -17 -17
 -18 -18 -18 -17 -17 -17 -17 -17
 -18 -18 -17 -17 -17 -17 -17 -16
 -18 -17 -17 -17 -17 -17 -16 -16
 -17 -17 -17 -17 -17 -16 -16 -16
 -17 -17 -17 -17 -16 -16 -16 -16
 -17 -17 -17 -16 -16 -16 -16 -15
 -17 -17 -16 -16 -16 -16 -15 -15
 -17 -16 -16 -16 -16 -15 -15 -15
 -16 -16 -16 -16 -15 -15 -15 -15
 -16 -16 -16 -15 -15 -15 -15 -14
 -16 -16 -15 -15 -15 -15 -14 -14
 -16 -15 -15 -15 -15 -14 -14 -14
 -15 -15 -15 -15 -14 -14 -14 -13
 -15 -15 -15 -14 -14 -14 -13 -13
 -15 -15 -14 -14 -14 -13 -13 -13
 -15 -14 -14 -14 -13 -13 -13 -13
 -14 -14 -14 -13 -13 -13 -13 -12
 -14 -14 -13 -13 -13 -13 -12 -12
 -14 -13 -13 -13 -13 -12 -12 -12
 -13 -13 -13 -13 -12 -12 -12 -12
 -13 -13 -13 -12 -12 -12 -12 -12
 -13 -13 -12 -12 -12 -12 -12 -12
 -13 -12 -12 -12 -12 -12 -12 -12
 -12 -12 -12 -12 -12 -12 -12 -12
 -12 -12 -12 -12 -12 -12 -12 -13
 -12 -12 -12 -12 -12 -12 -13 -13
 -12 -12 -12 -12 -12 -13 -13 -13
 -12 -12 -12 -12 -13 -13 -13 -14
 -12 -12 -12 -13 -13 -13 -14 -15
 -12 -12 -13 -13 -13 -14 -15 -15
 -12 -13 -13 -13 -14 -15 -15 -16
 -13 -13 -13 -14 -15 -15 -16 -17
 -13 -13 -14 -15 -15 -16 -17 -18
 -13 -14 -15 -15 -16 -17 -18 -18
 -14 -15 -15 -16 -17 -18 -18 -19
 -15 -15 -16 -17 -18 -18 -19 -20
 -15 -16 -17 -18 -18 -19 -20 -20
 -16 -17 -18 -18 -19 -20 -20 -21
 -17 -18 -18 -19 -20 -20 -21 -22
 -25 -26 -26 -26 -26 -27 -27 -27
 -26 -26 -26 -26 -27 -27 -27 -27
 -26 -26 -26 -27 -27 -27 -27 -27
 -26 -26 -27 -27 -27 -27 -27 -27
 -26 -27 -27 -27 -27 -27 -27 -27
 -27 -27 -27 -27 -27 -27 -27 -26
 -27 -27 -27 -27 -27 -27 -26 -26
 -27 -27 -27 -27 -27 -26 -26 -26
 -27 -27 -27 -27 -26 -26 -26 -26
 -27 -27 -27 -26 -26 -26 -26 -25
 -27 -27 -26 -26 -26 -26 -25 -25
 -27 -26 -26 -26 -26 -25 -25 -25
 -26 -26 -26 -26 -25 -25 -25 -24
 -26 -26 -26 -25 -25 -25 -24 -24
 -26 -26 -25 -25 -25 -24 -24 -23
 -26 -25 -25 -25 -24 -24 -23 -23
 -25 -25 -25 -24 -24 -23 -23 -23
 -25 -25 -24 -24 -23 -23 -23 -22
 -25 -24 -24 -23 -23 -23 -22 -22
 -24 -24 -23 -23 -23 -22 -22 -21
 -24 -23 -23 -23 -22 -22 -21 -21
 -23 -23 -23 -22 -22 -21 -21 -21
 -23 -23 -22 -22 -21 -21 -21 -21
 -23 -22 -22 -21 -21 -21 -21 -21
 -22 -22 -21 -21 -21 -21 -21 -20
 -22 -21 -21 -21 -21 -21 -20 -20
 -21 -21 -21 -21 -21 -20 -20 -20
 -21 -21 -21 -21 -20 -20 -20 -20
 -21 -21 -21 -20 -20 -20 -20 -20
 -21 -21 -20 -20 -20 -20 -20 -21
 -21 -20 -20 -20 -20 -20 -21 -21
 -20 -20 -20 -20 -20 -21 -21 -21
 -20 -20 -20 -20 -21 -21 -21 -22
 -20 -20 -20 -21 -21 -21 -22 -22
 -20 -20 -21 -21 -21 -22 -22 -23
 -20 -21 -21 -21 -22 -22 -23 -24
 -21 -21 -21 -22 -22 -23 -24 -24
 -21 -21 -22 -22 -23 -24 -24 -25
 -21 -22 -22 -23 -24 -24 -25 -25
 -22 -22 -23 -24 -24 -25 -25 -26
 -22 -23 -24 -24 -25 -25 -26 -26
 -23 -24 -24 -25 -25 -26 -26 -27
 -24 -24 -25 -25 -26 -26 -27 -28
 -24 -25 -25 -26 -26 -27 -28 -28
 -25 -25 -26 -26 -27 -28 -28 -20
 -25 -26 -26 -27 -28 -28 -20 -20
 -26 -26 -27 -28 -28 -20 -20 -20
 -26 -27 -28 -28 -20 -20 -20 -20
 -27 -28 -28 -20 -20 -20 -20 -20
 -28 -28 -20 -20 -20 -20 -20 -20
 -28 -20 -20 -20 -20 -20 -20 -21
 -20 -20 -20 -20 -20 -20 -21 -21
 -20 -20 -20 -20 -20 -21 -21 -21
 -20 -20 -20 -20 -21 -21 -21 -21
 -20 -20 -20 -21 -21 -21 -21 -21
 -20 -20 -21 -21 -21 -21 -21 -21
 -20 -21 -21 -21 -21 -21 -21 -20
 -21 -21 -21 -21 -21 -21 -20 -20
 -21 -21 -21 -21 -21 -20 -20 -20
 -21 -21 -21 -21 -20 -20 -20 -20
 -21 -21 -21 -20 -20 -20 -20 -20
 -21 -21 -20 -20 -20 -20 -20 -19
 -21 -20 -20 -20 -20 -20 -19 -19
 -20 -20 -20 -20 -20 -19 -19 -19
 -20 -20 -20 -20 -19 -19 -19 -18
 -20 -20 -20 -19 -19 -19 -18 -18
 -20 -20 -19 -19 -19 -18 -18 -18
 -20 -19 -19 -19 -18 -18 -18 -17
 -19 -19 -19 -18 -18 -18 -17 -17
 -19 -19 -18 -18 -18 -17 -17 -17
 -19 -18 -18 -18 -17 -17 -17 -17
 -18 -18 -18 -17 -17 -17 -17 -17
 -18 -18 -17 -17 -17 -17 -17 -17
 -18 -17 -17 -17 -17 -17 -17 -18
 -17 -17 -17 -17 -17 -17 -18 -18
 -17 -17 -17 -17 -17 -18 -18 -18
 -17 -17 -17 -17 -18 -18 -18 -18
 -17 -17 -17 -18 -18 -18 -18 -18
 -17 -17 -18 -18 -18 -18 -18 -18
 -17 -18 -18 -18 -18 -18 -18 -19
 -18 -18 -18 -18 -18 -18 -19 -19
 -18 -18 -18 -18 -18 -19 -19 -20
 -18 -18 -18 -18 -19 -19 -20 -21
 -18 -18 -18 -19 -19 -20 -21 -21
 -18 -18 -19 -19 -20 -21 -21 -22
 -18 -19 -19 -20 -21 -21 -22 -23
 -19 -19 -20 -21 -21 -22 -23 -24
 -19 -20 -21 -21 -22 -23 -24 -25
 -20 -21 -21 -22 -23 -24 -25 -26
 -21 -21 -22 -23 -24 -25 -26 -26
 -21 -22 -23 -24 -25 -26 -26 -27
 -22 -23 -24 -25 -26 -26 -27 -28
 -23 -24 -25 -26 -26 -27 -28 -28
 -24 -25 -26 -26 -27 -28 -28 -29
 -25 -26 -26 -27 -28 -28 -29 -29
 -26 -26 -27 -28 -28 -29 -29 -30
 -26 -27 -28 -28 -29 -29 -30 -30
 -27 -28 -28 -29 -29 -30 -30 -31
 -28 -28 -29 -29 -30 -30 -31 -32
 -28 -29 -29 -30 -30 -31 -32 -32
 -29 -29 -30 -30 -31 -32 -32 -32
 -22 -22 -22 -22 -22 -22 -22 -22
 -22 -22 -22 -22 -22 -22 -22 -22
 -22 -22 -22 -22 -22 -22 -22 -22
 -22 -22 -22 -22 -22 -22 -22 -22
 -22 -22 -22 -22 -22 -22 -22 -21
 -22 -22 -22 -22 -22 -22 -21 -21
 -22 -22 -22 -22 -22 -21 -21 -21
 -22 -22 -22 -22 -21 -21 -21 -21
 -22 -22 -22 -21 -21 -21 -21 -20
 -22 -22 -21 -21 -21 -21 -20 -20
 -22 -21 -21 -21 -21 -20 -20 -20
 -21 -21 -21 -21 -20 -20 -20 -19
 -21 -21 -21 -20 -20 -20 -19 -19
 -21 -21 -20 -20 -20 -19 -19 -19
 -21 -20 -20 -20 -19 -19 -19 -19
 -20 -20 -20 -19 -19 -19 -19 -18
 -20 -20 -19 -19 -19 -19 -18 -18
 -20 -19 -19 -19 -19 -18 -18 -18
 -19 -19 -19 -19 -18 -18 -18 -18
 -19 -19 -19 -18 -18 -18 -18 -18
 -19 -19 -18 -18 -18 -18 -18 -18
 -19 -18 -18 -18 -18 -18 -18 -18
 -18 -18 -18 -18 -18 -18 -18 -18
 -18 -18 -18 -18 -18 -18 -18 -18
 -18 -18 -18 -18 -18 -18 -18 -19
 -18 -18 -18 -18 -18 -18 -19 -19
 -18 -18 -18 -18 -18 -19 -19 -20
 -18 -18 -18 -18 -19 -19 -20 -20
 -18 -18 -18 -19 -19 -20 -20 -21
 -18 -18 -19 -19 -20 -20 -21 -21
 -18 -19 -19 -20 -20 -21 -21 -22
 -19 -19 -20 -20 -21 -21 -22 -22
 -19 -20 -20 -21 -21 -22 -22 -23
 -20 -20 -21 -21 -22 -22 -23 -23
 -20 -21 -21 -22 -22 -23 -23 -24
 -21 -21 -22 -22 -23 -23 -24 -24
 -21 -22 -22 -23 -23 -24 -24 -25
 -22 -22 -23 -23 -24 -24 -25 -25
 -22 -23 -23 -24 -24 -25 -25 -26
 -23 -23 -24 -24 -25 -25 -26 -27
 -23 -24 -24 -25 -25 -26 -27 -27
 -24 -24 -25 -25 -26 -27 -27 -28
 -24 -25 -25 -26 -27 -27 -28 -28
 -25 -25 -26 -27 -27 -28 -28 -29
 -25 -26 -27 -27 -28 -28 -29 -18
 -26 -27 -27 -28 -28 -29 -18 -19
 -27 -27 -28 -28 -29 -18 -19 -19
 -27 -28 -28 -29 -18 -19 -19 -19
 -28 -28 -29 -18 -19 -19 -19 -19
 -28 -29 -18 -19 -19 -19 -19 -19
 -29 -18 -19 -19 -19 -19 -19 -19
 -18 -19 -19 -19 -19 -19 -19 -19
 -19 -19 -19 -19 -19 -19 -19 -19
 -19 -19 -19 -19 -19 -19 -19 -18
 -19 -19 -19 -19 -19 -19 -18 -18
 -19 -19 -19 -19 -19 -18 -18 -18
 -19 -19 -19 -19 -18 -18 -18 -18
 -19 -19 -19 -18 -18 -18 -18 -18
 -19 -19 -18 -18 -18 -18 -18 -18
 -19 -18 -18 -18 -18 -18 -18 -18
 -18 -18 -18 -18 -18 -18 -18 -18
 -18 -18 -18 -18 -18 -18 -18 -17
 -18 -18 -18 -18 -18 -18 -17 -17
 -18 -18 -18 -18 -18 -17 -17 -17
 -18 -18 -18 -18 -17 -17 -17 -17
 -18 -18 -18 -17 -17 -17 -17 -17
 -18 -18 -17 -17 -17 -17 -17 -16
 -18 -17 -17 -17 -17 -17 -16 -16
 -17 -17 -17 -17 -17 -16 -16 -16
 -17 -17 -17 -17 -16 -16 -16 -16
 -17 -17 -17 -16 -16 -16 -16 -16
 -17 -17 -16 -16 -16 -16 -16 -16
 -17 -16 -16 -16 -16 -16 -16 -17
 -16 -16 -16 -16 -16 -16 -17 -17
 -16 -16 -16 -16 -16 -17 -17 -17
 -16 -16 -16 -16 -17 -17 -17 -18
 -16 -16 -16 -17 -17 -17 -18 -18
 -16 -16 -17 -17 -17 -18 -18 -18
 -16 -17 -17 -17 -18 -18 -18 -19
 -17 -17 -17 -18 -18 -18 -19 -19
 -17 -17 -18 -18 -18 -19 -19 -19
 -17 -18 -18 -18 -19 -19 -19 -20
 -18 -18 -18 -19 -19 -19 -20 -21
 -18 -18 -19 -19 -19 -20 -21 -21
 -18 -19 -19 -19 -20 -21 -21 -22
 -19 -19 -19 -20 -21 -21 -22 -23
 -19 -19 -20 -21 -21 -22 -23 -23
 -19 -20 -21 -21 -22 -23 -23 -24
 -20 -21 -21 -22 -23 -23 -24 -25
 -21 -21 -22 -23 -23 -24 -25 -25
 -21 -22 -23 -23 -24 -25 -25 -26
 -22 -23 -23 -24 -25 -25 -26 -25
 -23 -23 -24 -25 -25 -26 -25 -27
 -23 -24 -25 -25 -26 -25 -27 -28
 -24 -25 -25 -26 -25 -27 -28 -28
 -26 -27 -27 -27 -27 -27 -27 -27
 -27 -27 -27 -27 -27 -27 -27 -27
 -27 -27 -27 -27 -27 -27 -27 -27
 -27 -27 -27 -27 -27 -27 -27 -26
 -27 -27 -27 -27 -27 -27 -26 -26
 -27 -27 -27 -27 -27 -26 -26 -26
 -27 -27 -27 -27 -26 -26 -26 -25
 -27 -27 -27 -26 -26 -26 -25 -25
 -27 -27 -26 -26 -26 -25 -25 -24
 -27 -26 -26 -26 -25 -25 -24 -24
 -26 -26 -26 -25 -25 -24 -24 -23
 -26 -26 -25 -25 -24 -24 -23 -23
 -26 -25 -25 -24 -24 -23 -23 -23
 -25 -25 -24 -24 -23 -23 -23 -22
 -25 -24 -24 -23 -23 -23 -22 -22
 -24 -24 -23 -23 -23 -22 -22 -21
 -24 -23 -23 -23 -22 -22 -21 -21
 -23 -23 -23 -22 -22 -21 -21 -21
 -23 -23 -22 -22 -21 -21 -21 -21
 -23 -22 -22 -21 -21 -21 -21 -21
 -22 -22 -21 -21 -21 -21 -21 -21
 -22 -21 -21 -21 -21 -21 -21 -21
 -21 -21 -21 -21 -21 -21 -21 -21
 -21 -21 -21 -21 -21 -21 -21 -21
 -21 -21 -21 -21 -21 -21 -21 -21
 -21 -21 -21 -21 -21 -21 -21 -21
 -21 -21 -21 -21 -21 -21 -21 -22
 -21 -21 -21 -21 -21 -21 -22 -22
 -21 -21 -21 -21 -21 -22 -22 -22
 -21 -21 -21 -21 -22 -22 -22 -23
 -21 -21 -21 -22 -22 -22 -23 -23
 -21 -21 -22 -22 -22 -23 -23 -24
 -21 -22 -22 -22 -23 -23 -24 -24
 -22 -22 -22 -23 -23 -24 -24 -24
 -22 -22 -23 -23 -24 -24 -24 -25
 -22 -23 -23 -24 -24 -24 -25 -25
 -23 -23 -24 -24 -24 -25 -25 -25
 -23 -24 -24 -24 -25 -25 -25 -26
 -24 -24 -24 -25 -25 -25 -26 -26
 -24 -24 -25 -25 -25 -26 -26 -27
 -24 -25 -25 -25 -26 -26 -27 -21
 -25 -25 -25 -26 -26 -27 -21 -21
 -25 -25 -26 -26 -27 -21 -21 -21
 -25 -26 -26 -27 -21 -21 -21 -21
 -26 -26 -27 -21 -21 -21 -21 -22
 -26 -27 -21 -21 -21 -21 -22 -22
 -27 -21 -21 -21 -21 -22 -22 -22
 -21 -21 -21 -21 -22 -22 -22 -22
 -21 -21 -21 -22 -22 -22 -22 -22
 -21 -21 -22 -22 -22 -22 -22 -22
 -21 -22 -22 -22 -22 -22 -22 -21
 -22 -22 -22 -22 -22 -22 -21 -21
 -22 -22 -22 -22 -22 -21 -21 -21
 -22 -22 -22 -22 -21 -21 -21 -21
 -22 -22 -22 -21 -21 -21 -21 -21
 -22 -22 -21 -21 -21 -21 -21 -20
 -22 -21 -21 -21 -21 -21 -20 -20
 -21 -21 -21 -21 -21 -20 -20 -20
 -21 -21 -21 -21 -20 -20 -20 -20
 -21 -21 -21 -20 -20 -20 -20 -20
 -21 -21 -20 -20 -20 -20 -20 -19
 -21 -20 -20 -20 -20 -20 -19 -19
 -20 -20 -20 -20 -20 -19 -19 -19
 -20 -20 -20 -20 -19 -19 -19 -18
 -20 -20 -20 -19 -19 -19 -18 -18
 -20 -20 -19 -19 -19 -18 -18 -18
 -20 -19 -19 -19 -18 -18 -18 -17
 -19 -19 -19 -18 -18 -18 -17 -17
 -19 -19 -18 -18 -18 -17 -17 -18
 -19 -18 -18 -18 -17 -17 -18 -18
 -18 -18 -18 -17 -17 -18 -18 -18
 -18 -18 -17 -17 -18 -18 -18 -18
 -18 -17 -17 -18 -18 -18 -18 -18
 -17 -17 -18 -18 -18 -18 -18 -18
 -17 -18 -18 -18 -18 -18 -18 -19
 -18 -18 -18 -18 -18 -18 -19 -19
 -18 -18 -18 -18 -18 -19 -19 -19
 -18 -18 -18 -18 -19 -19 -19 -20
 -18 -18 -18 -19 -19 -19 -20 -20
 -18 -18 -19 -19 -19 -20 -20 -21
 -18 -19 -19 -19 -20 -20 -21 -21
 -19 -19 -19 -20 -20 -21 -21 -22
 -19 -19 -20 -20 -21 -21 -22 -23
 -19 -20 -20 -21 -21 -22 -23 -23
 -20 -20 -21 -21 -22 -23 -23 -24
 -20 -21 -21 -22 -23 -23 -24 -25
 -21 -21 -22 -23 -23 -24 -25 -26
 -21 -22 -23 -23 -24 -25 -26 -26
 -22 -23 -23 -24 -25 -26 -26 -27
 -23 -23 -24 -25 -26 -26 -27 -28
 -23 -24 -25 -26 -26 -27 -28 -28
 -24 -25 -26 -26 -27 -28 -28 -29
 -25 -26 -26 -27 -28 -28 -29 -30
 -26 -26 -27 -28 -28 -29 -30 -30
 -23 -23 -23 -23 -23 -23 -22 -22
 -23 -23 -23 -23 -23 -22 -22 -22
 -23 -23 -23 -23 -22 -22 -22 -22
 -23 -23 -23 -22 -22 -22 -22 -22
 -23 -23 -22 -22 -22 -22 -22 -21
 -23 -22 -22 -22 -22 -22 -21 -21
 -22 -22 -22 -22 -22 -21 -21 -21
 -22 -22 -22 -22 -21 -21 -21 -21
 -22 -22 -22 -21 -21 -21 -21 -20
 -22 -22 -21 -21 -21 -21 -20 -20
 -22 -21 -21 -21 -21 -20 -20 -20
 -21 -21 -21 -21 -20 -20 -20 -19
 -21 -21 -21 -20 -20 -20 -19 -19
 -21 -21 -20 -20 -20 -19 -19 -19
 -21 -20 -20 -20 -19 -19 -19 -19
 -20 -20 -20 -19 -19 -19 -19 -18
 -20 -20 -19 -19 -19 -19 -18 -18
 -20 -19 -19 -19 -19 -18 -18 -18
 -19 -19 -19 -19 -18 -18 -18 -18
 -19 -19 -19 -18 -18 -18 -18 -17
 -19 -19 -18 -18 -18 -18 -17 -17
 -19 -18 -18 -18 -18 -17 -17 -17
 -18 -18 -18 -18 -17 -17 -17 -17
 -18 -18 -18 -17 -17 -17 -17 -17
 -18 -18 -17 -17 -17 -17 -17 -17
 -18 -17 -17 -17 -17 -17 -17 -17
 -17 -17 -17 -17 -17 -17 -17 -17
 -17 -17 -17 -17 -17 -17 -17 -18
 -17 -17 -17 -17 -17 -17 -18 -18
 -17 -17 -17 -17 -17 -18 -18 -19
 -17 -17 -17 -17 -18 -18 -19 -19
 -17 -17 -17 -18 -18 -19 -19 -20
 -17 -17 -18 -18 -19 -19 -20 -21
 -17 -18 -18 -19 -19 -20 -21 -21
 -18 -18 -19 -19 -20 -21 -21 -22
 -18 -19 -19 -20 -21 -21 -22 -23
 -19 -19 -20 -21 -21 -22 -23 -24
 -19 -20 -21 -21 -22 -23 -24 -24
 -20 -21 -21 -22 -23 -24 -24 -25
 -21 -21 -22 -23 -24 -24 -25 -26
 -21 -22 -23 -24 -24 -25 -26 -20
 -22 -23 -24 -24 -25 -26 -20 -21
 -23 -24 -24 -25 -26 -20 -21 -21
 -24 -24 -25 -26 -20 -21 -21 -22
 -24 -25 -26 -20 -21 -21 -22 -22
 -25 -26 -20 -21 -21 -22 -22 -22
 -26 -20 -21 -21 -22 -22 -22 -22
 -20 -21 -21 -22 -22 -22 -22 -22
 -21 -21 -22 -22 -22 -22 -22 -23
 -21 -22 -22 -22 -22 -22 -23 -23
 -22 -22 -22 -22 -22 -23 -23 -23
 -22 -22 -22 -22 -23 -23 -23 -23
 -22 -22 -22 -23 -23 -23 -23 -23
 -22 -22 -23 -23 -23 -23 -23 -22
 -22 -23 -23 -23 -23 -23 -22 -22
 -23 -23 -23 -23 -23 -22 -22 -22
 -23 -23 -23 -23 -22 -22 -22 -22
 -23 -23 -23 -22 -22 -22 -22 -22
 -23 -23 -22 -22 -22 -22 -22 -21
 -23 -22 -22 -22 -22 -22 -21 -22
 -22 -22 -22 -22 -22 -21 -22 -21
 -22 -22 -22 -22 -21 -22 -21 -20
 -22 -22 -22 -21 -22 -21 -20 -20
 -22 -22 -21 -22 -21 -20 -20 -20
 -22 -21 -22 -21 -20 -20 -20 -19
 -21 -22 -21 -20 -20 -20 -19 -19
 -22 -21 -20 -20 -20 -19 -19 -18
 -21 -20 -20 -20 -19 -19 -18 -18
 -20 -20 -20 -19 -19 -18 -18 -18
 -20 -20 -19 -19 -18 -18 -18 -17
 -20 -19 -19 -18 -18 -18 -17 -17
 -19 -19 -18 -18 -18 -17 -17 -18
 -19 -18 -18 -18 -17 -17 -18 -18
 -18 -18 -18 -17 -17 -18 -18 -18
 -18 -18 -17 -17 -18 -18 -18 -18
 -18 -17 -17 -18 -18 -18 -18 -17
 -17 -17 -18 -18 -18 -18 -17 -17
 -17 -18 -18 -18 -18 -17 -17 -17
 -18 -18 -18 -18 -17 -17 -17 -18
 -18 -18 -18 -17 -17 -17 -18 -18
 -18 -18 -17 -17 -17 -18 -18 -18
 -18 -17 -17 -17 -18 -18 -18 -18
 -17 -17 -17 -18 -18 -18 -18 -19
 -17 -17 -18 -18 -18 -18 -19 -19
 -17 -18 -18 -18 -18 -19 -19 -20
 -18 -18 -18 -18 -19 -19 -20 -21
 -18 -18 -18 -19 -19 -20 -21 -21
 -18 -18 -19 -19 -20 -21 -21 -22
 -18 -19 -19 -20 -21 -21 -22 -23
 -19 -19 -20 -21 -21 -22 -23 -24
 -23 -24 -24 -24 -24 -25 -24 -24
 -24 -24 -24 -24 -25 -24 -24 -24
 -24 -24 -24 -25 -24 -24 -24 -24
 -24 -24 -25 -24 -24 -24 -24 -24
 -24 -25 -24 -24 -24 -24 -24 -24
 -25 -24 -24 -24 -24 -24 -24 -23
 -24 -24 -24 -24 -24 -24 -23 -23
 -24 -24 -24 -24 -24 -23 -23 -23
 -24 -24 -24 -24 -23 -23 -23 -23
 -24 -24 -24 -23 -23 -23 -23 -22
 -24 -24 -23 -23 -23 -23 -22 -22
 -24 -23 -23 -23 -23 -22 -22 -21
 -23 -23 -23 -23 -22 -22 -21 -21
 -23 -23 -23 -22 -22 -21 -21 -21
 -23 -23 -22 -22 -21 -21 -21 -20
 -23 -22 -22 -21 -21 -21 -20 -20
 -22 -22 -21 -21 -21 -20 -20 -19
 -22 -21 -21 -21 -20 -20 -19 -19
 -21 -21 -21 -20 -20 -19 -19 -18
 -21 -21 -20 -20 -19 -19 -18 -18
 -21 -20 -20 -19 -19 -18 -18 -17
 -20 -20 -19 -19 -18 -18 -17 -17
 -20 -19 -19 -18 -18 -17 -17 -17
 -19 -19 -18 -18 -17 -17 -17 -16
 -19 -18 -18 -17 -17 -17 -16 -16
 -18 -18 -17 -17 -17 -16 -16 -16
 -18 -17 -17 -17 -16 -16 -16 -16
 -17 -17 -17 -16 -16 -16 -16 -16
 -17 -17 -16 -16 -16 -16 -16 -16
 -17 -16 -16 -16 -16 -16 -16 -16
 -16 -16 -16 -16 -16 -16 -16 -16
 -16 -16 -16 -16 -16 -16 -16 -16
 -16 -16 -16 -16 -16 -16 -16 -17
 -16 -16 -16 -16 -16 -16 -17 -17
 -16 -16 -16 -16 -16 -17 -17 -18
 -16 -16 -16 -16 -17 -17 -18 -19
 -16 -16 -16 -17 -17 -18 -19 -19
 -16 -16 -17 -17 -18 -19 -19 -20
 -16 -17 -17 -18 -19 -19 -20 -21
 -17 -17 -18 -19 -19 -20 -21 -21
 -17 -18 -19 -19 -20 -21 -21 -22
 -18 -19 -19 -20 -21 -21 -22 -23
 -19 -19 -20 -21 -21 -22 -23 -24
 -19 -20 -21 -21 -22 -23 -24 -24
 -20 -21 -21 -22 -23 -24 -24 -25
 -21 -21 -22 -23 -24 -24 -25 -18
 -21 -22 -23 -24 -24 -25 -18 -18
 -22 -23 -24 -24 -25 -18 -18 -18
 -23 -24 -24 -25 -18 -18 -18 -19
 -24 -24 -25 -18 -18 -18 -19 -19
 -24 -25 -18 -18 -18 -19 -19 -19
 -25 -18 -18 -18 -19 -19 -19 -19
 -18 -18 -18 -19 -19 -19 -19 -19
 -18 -18 -19 -19 -19 -19 -19 -19
 -18 -19 -19 -19 -19 -19 -19 -20
 -19 -19 -19 -19 -19 -19 -20 -20
 -19 -19 -19 -19 -19 -20 -20 -20
 -19 -19 -19 -19 -20 -20 -20 -20
 -19 -19 -19 -20 -20 -20 -20 -20
 -19 -19 -20 -20 -20 -20 -20 -20
 -19 -20 -20 -20 -20 -20 -20 -19
 -20 -20 -20 -20 -20 -20 -19 -19
 -20 -20 -20 -20 -20 -19 -19 -19
 -20 -20 -20 -20 -19 -19 -19 -19
 -20 -20 -20 -19 -19 -19 -19 -19
 -20 -20 -19 -19 -19 -19 -19 -19
 -20 -19 -19 -19 -19 -19 -19 -18
 -19 -19 -19 -19 -19 -19 -18 -18
 -19 -19 -19 -19 -19 -18 -18 -18
 -19 -19 -19 -19 -18 -18 -18 -17
 -19 -19 -19 -18 -18 -18 -17 -17
 -19 -19 -18 -18 -18 -17 -17 -17
 -19 -18 -18 -18 -17 -17 -17 -17
 -18 -18 -18 -17 -17 -17 -17 -17
 -18 -18 -17 -17 -17 -17 -17 -17
 -18 -17 -17 -17 -17 -17 -17 -17
 -17 -17 -17 -17 -17 -17 -17 -17
 -17 -17 -17 -17 -17 -17 -17 -17
 -17 -17 -17 -17 -17 -17 -17 -17
 -17 -17 -17 -17 -17 -17 -17 -17
 -17 -17 -17 -17 -17 -17 -17 -18
 -17 -17 -17 -17 -17 -17 -18 -18
 -17 -17 -17 -17 -17 -18 -18 -18
 -17 -17 -17 -17 -18 -18 -18 -19
 -17 -17 -17 -18 -18 -18 -19 -19
 -17 -17 -18 -18 -18 -19 -19 -20
 -17 -18 -18 -18 -19 -19 -20 -20
 -18 -18 -18 -19 -19 -20 -20 -21
 -18 -18 -19 -19 -20 -20 -21 -22
 -18 -19 -19 -20 -20 -21 -22 -22
 -19 -19 -20 -20 -21 -22 -22 -23
 -19 -20 -20 -21 -22 -22 -23 -24
 -20 -20 -21 -22 -22 -23 -24 -25
 -20 -21 -22 -22 -23 -24 -25 -25
 -21 -22 -22 -23 -24 -25 -25 -26
 -22 -22 -23 -24 -25 -25 -26 -27
 -22 -23 -24 -25 -25 -26 -27 -28
 -23 -24 -25 -25 -26 -27 -28 -28
 -20 -21 -22 -22 -23 -23 -24 -24
 -21 -22 -22 -23 -23 -24 -24 -24
 -22 -22 -23 -23 -24 -24 -24 -25
 -22 -23 -23 -24 -24 -24 -25 -25
 -23 -23 -24 -24 -24 -25 -25 -25
 -23 -24 -24 -24 -25 -25 -25 -26
 -24 -24 -24 -25 -25 -25 -26 -26
 -24 -24 -25 -25 -25 -26 -26 -26
 -24 -25 -25 -25 -26 -26 -26 -26
 -25 -25 -25 -26 -26 -26 -26 -26
 -25 -25 -26 -26 -26 -26 -26 -26
 -25 -26 -26 -26 -26 -26 -26 -27
 -26 -26 -26 -26 -26 -26 -27 -27
 -26 -26 -26 -26 -26 -27 -27 -28
 -26 -26 -26 -26 -27 -27 -28 -28
 -26 -26 -26 -27 -27 -28 -28 -28
 -26 -26 -27 -27 -28 -28 -28 -28
 -26 -27 -27 -28 -28 -28 -28 -28
 -27 -27 -28 -28 -28 -28 -28 -29
 -27 -28 -28 -28 -28 -28 -29 -29
 -28 -28 -28 -28 -28 -29 -29 -29
 -28 -28 -28 -28 -29 -29 -29 -29
 -28 -28 -28 -29 -29 -29 -29 -30
 -28 -28 -29 -29 -29 -29 -30 -30
 -28 -29 -29 -29 -29 -30 -30 -31
 -29 -29 -29 -29 -30 -30 -31 -31
 -29 -29 -29 -30 -30 -31 -31 -32
 -29 -29 -30 -30 -31 -31 -32 -31
 -29 -30 -30 -31 -31 -32 -31 -33
 -30 -30 -31 -31 -32 -31 -33 -34
 -30 -31 -31 -32 -31 -33 -34 -35
 -31 -31 -32 -31 -33 -34 -35 -36
 -31 -32 -31 -33 -34 -35 -36 -37
 -32 -31 -33 -34 -35 -36 -37 -38
 -31 -33 -34 -35 -36 -37 -38 -39
 -33 -34 -35 -36 -37 -38 -39 -40
 -34 -35 -36 -37 -38 -39 -40 -40
 -35 -36 -37 -38 -39 -40 -40 -41
 -36 -37 -38 -39 -40 -40 -41 -42
 -37 -38 -39 -40 -40 -41 -42 -43
 -38 -39 -40 -40 -41 -42 -43 -44
 -39 -40 -40 -41 -42 -43 -44 -45
 -40 -40 -41 -42 -43 -44 -45 -17
 -40 -41 -42 -43 -44 -45 -17 -18
 -41 -42 -43 -44 -45 -17 -18 -19
 -42 -43 -44 -45 -17 -18 -19 -19
 -43 -44 -45 -17 -18 -19 -19 -20
 -44 -45 -17 -18 -19 -19 -20 -21
 -45 -17 -18 -19 -19 -20 -21 -22
 -17 -18 -19 -19 -20 -21 -22 -22
 -18 -19 -19 -20 -21 -22 -22 -22
 -19 -19 -20 -21 -22 -22 -22 -23
 -19 -20 -21 -22 -22 -22 -23 -23
 -20 -21 -22 -22 -22 -23 -23 -23
 -21 -22 -22 -22 -23 -23 -23 -23
 -22 -22 -22 -23 -23 -23 -23 -23
 -22 -22 -23 -23 -23 -23 -23 -24
 -22 -23 -23 -23 -23 -23 -24 -23
 -23 -23 -23 -23 -23 -24 -23 -24
 -23 -23 -23 -23 -24 -23 -24 -24
 -23 -23 -23 -24 -23 -24 -24 -24
 -23 -23 -24 -23 -24 -24 -24 -24
 -23 -24 -23 -24 -24 -24 -24 -23
 -24 -23 -24 -24 -24 -24 -23 -23
 -23 -24 -24 -24 -24 -23 -23 -23
 -24 -24 -24 -24 -23 -23 -23 -23
 -24 -24 -24 -23 -23 -23 -23 -23
 -24 -24 -23 -23 -23 -23 -23 -24
 -24 -23 -23 -23 -23 -23 -24 -24
 -23 -23 -23 -23 -23 -24 -24 -25
 -23 -23 -23 -23 -24 -24 -25 -26
 -23 -23 -23 -24 -24 -25 -26 -27
 -23 -23 -24 -24 -25 -26 -27 -28
 -23 -24 -24 -25 -26 -27 -28 -29
 -24 -24 -25 -26 -27 -28 -29 -29
 -24 -25 -26 -27 -28 -29 -29 -30
 -25 -26 -27 -28 -29 -29 -30 -31
 -26 -27 -28 -29 -29 -30 -31 -32
 -27 -28 -29 -29 -30 -31 -32 -33
 -28 -29 -29 -30 -31 -32 -33 -34
 -29 -29 -30 -31 -32 -33 -34 -36
 -29 -30 -31 -32 -33 -34 -36 -37
 -30 -31 -32 -33 -34 -36 -37 -38
 -31 -32 -33 -34 -36 -37 -38 -39
 -15 -17 -18 -20 -21 -22 -23 -24
 -17 -18 -20 -21 -22 -23 -24 -25
 -18 -20 -21 -22 -23 -24 -25 -25
 -20 -21 -22 -23 -24 -25 -25 -25
 -21 -22 -23 -24 -25 -25 -25 -26
 -22 -23 -24 -25 -25 -25 -26 -26
 -23 -24 -25 -25 -25 -26 -26 -27
 -24 -25 -25 -25 -26 -26 -27 -27
 -25 -25 -25 -26 -26 -27 -27 -28
 -25 -25 -26 -26 -27 -27 -28 -28
 -25 -26 -26 -27 -27 -28 -28 -28
 -26 -26 -27 -27 -28 -28 -28 -28
 -26 -27 -27 -28 -28 -28 -28 -28
 -27 -27 -28 -28 -28 -28 -28 -28
 -27 -28 -28 -28 -28 -28 -28 -28
 -28 -28 -28 -28 -28 -28 -28 -29
 -28 -28 -28 -28 -28 -28 -29 -29
 -28 -28 -28 -28 -28 -29 -29 -29
 -28 -28 -28 -28 -29 -29 -29 -30
 -28 -28 -28 -29 -29 -29 -30 -30
 -28 -28 -29 -29 -29 -30 -30 -30
 -28 -29 -29 -29 -30 -30 -30 -31
 -29 -29 -29 -30 -30 -30 -31 -31
 -29 -29 -30 -30 -30 -31 -31 -31
 -29 -30 -30 -30 -31 -31 -31 -31
 -30 -30 -30 -31 -31 -31 -31 -31
 -30 -30 -31 -31 -31 -31 -31 -32
 -30 -31 -31 -31 -31 -31 -32 -32
 -31 -31 -31 -31 -31 -32 -32 -32
 -31 -31 -31 -31 -32 -32 -32 -33
 -31 -31 -31 -32 -32 -32 -33 -33
 -31 -31 -32 -32 -32 -33 -33 -34
 -31 -32 -32 -32 -33 -33 -34 -35
 -32 -32 -32 -33 -33 -34 -35 -36
 -32 -32 -33 -33 -34 -35 -36 -36
 -32 -33 -33 -34 -35 -36 -36 -37
 -33 -33 -34 -35 -36 -36 -37 -38
 -33 -34 -35 -36 -36 -37 -38 -39
 -34 -35 -36 -36 -37 -38 -39 -40
 -35 -36 -36 -37 -38 -39 -40 -41
 -36 -36 -37 -38 -39 -40 -41 -42
 -36 -37 -38 -39 -40 -41 -42 -44
 -37 -38 -39 -40 -41 -42 -44 -45
 -38 -39 -40 -41 -42 -44 -45 -46
 -39 -40 -41 -42 -44 -45 -46 -12
 -40 -41 -42 -44 -45 -46 -12 -14
 -41 -42 -44 -45 -46 -12 -14 -15
 -42 -44 -45 -46 -12 -14 -15 -17
 -44 -45 -46 -12 -14 -15 -17 -18
 -45 -46 -12 -14 -15 -17 -18 -20
 -46 -12 -14 -15 -17 -18 -20 -21
 -12 -14 -15 -17 -18 -20 -21 -22
 -14 -15 -17 -18 -20 -21 -22 -23
 -15 -17 -18 -20 -21 -22 -23 -23
 -17 -18 -20 -21 -22 -23 -23 -24
 -18 -20 -21 -22 -23 -23 -24 -24
 -20 -21 -22 -23 -23 -24 -24 -24
 -21 -22 -23 -23 -24 -24 -24 -24
 -22 -23 -23 -24 -24 -24 -24 -25
 -23 -23 -24 -24 -24 -24 -25 -25
 -23 -24 -24 -24 -24 -25 -25 -25
 -24 -24 -24 -24 -25 -25 -25 -25
 -24 -24 -24 -25 -25 -25 -25 -25
 -24 -24 -25 -25 -25 -25 -25 -25
 -24 -25 -25 -25 -25 -25 -25 -25
 -25 -25 -25 -25 -25 -25 -25 -25
 -25 -25 -25 -25 -25 -25 -25 -25
 -25 -25 -25 -25 -25 -25 -25 -25
 -25 -25 -25 -25 -25 -25 -25 -25
 -25 -25 -25 -25 -25 -25 -25 -25
 -25 -25 -25 -25 -25 -25 -25 -25
 -25 -25 -25 -25 -25 -25 -25 -26
 -25 -25 -25 -25 -25 -25 -26 -27
 -25 -25 -25 -25 -25 -26 -27 -27
 -25 -25 -25 -25 -26 -27 -27 -28
 -25 -25 -25 -26 -27 -27 -28 -28
 -25 -25 -26 -27 -27 -28 -28 -29
 -25 -26 -27 -27 -28 -28 -29 -29
 -26 -27 -27 -28 -28 -29 -29 -30
 -27 -27 -28 -28 -29 -29 -30 -31
 -27 -28 -28 -29 -29 -30 -31 -32
 -28 -28 -29 -29 -30 -31 -32 -33
 -28 -29 -29 -30 -31 -32 -33 -34
 -29 -29 -30 -31 -32 -33 -34 -35
 -29 -30 -31 -32 -33 -34 -35 -36
 -30 -31 -32 -33 -34 -35 -36 -38
 -31 -32 -33 -34 -35 -36 -38 -39
 -32 -33 -34 -35 -36 -38 -39 -40
 -33 -34 -35 -36 -38 -39 -40 -42
 -34 -35 -36 -38 -39 -40 -42 -43
 -13 -15 -16 -18 -19 -21 -22 -23
 -15 -16 -18 -19 -21 -22 -23 -23
 -16 -18 -19 -21 -22 -23 -23 -24
 -18 -19 -21 -22 -23 -23 -24 -24
 -19 -21 -22 -23 -23 -24 -24 -25
 -21 -22 -23 -23 -24 -24 -25 -25
 -22 -23 -23 -24 -24 -25 -25 -26
 -23 -23 -24 -24 -25 -25 -26 -26
 -23 -24 -24 -25 -25 -26 -26 -27
 -24 -24 -25 -25 -26 -26 -27 -27
 -24 -25 -25 -26 -26 -27 -27 -27
 -25 -25 -26 -26 -27 -27 -27 -27
 -25 -26 -26 -27 -27 -27 -27 -27
 -26 -26 -27 -27 -27 -27 -27 -27
 -26 -27 -27 -27 -27 -27 -27 -27
 -27 -27 -27 -27 -27 -27 -27 -27
 -27 -27 -27 -27 -27 -27 -27 -27
 -27 -27 -27 -27 -27 -27 -27 -28
 -27 -27 -27 -27 -27 -27 -28 -28
 -27 -27 -27 -27 -27 -28 -28 -29
 -27 -27 -27 -27 -28 -28 -29 -29
 -27 -27 -27 -28 -28 -29 -29 -29
 -27 -27 -28 -28 -29 -29 -29 -29
 -27 -28 -28 -29 -29 -29 -29 -30
 -28 -28 -29 -29 -29 -29 -30 -30
 -28 -29 -29 -29 -29 -30 -30 -31
 -29 -29 -29 -29 -30 -30 -31 -31
 -29 -29 -29 -30 -30 -31 -31 -32
 -29 -29 -30 -30 -31 -31 -32 -33
 -29 -30 -30 -31 -31 -32 -33 -33
 -30 -30 -31 -31 -32 -33 -33 -34
 -30 -31 -31 -32 -33 -33 -34 -35
 -31 -31 -32 -33 -33 -34 -35 -36
 -31 -32 -33 -33 -34 -35 -36 -37
 -32 -33 -33 -34 -35 -36 -37 -37
 -33 -33 -34 -35 -36 -37 -37 -38
 -33 -34 -35 -36 -37 -37 -38 -39
 -34 -35 -36 -37 -37 -38 -39 -41
 -35 -36 -37 -37 -38 -39 -41 -42
 -36 -37 -37 -38 -39 -41 -42 -15
 -37 -37 -38 -39 -41 -42 -15 -16
 -37 -38 -39 -41 -42 -15 -16 -18
 -38 -39 -41 -42 -15 -16 -18 -19
 -39 -41 -42 -15 -16 -18 -19 -21
 -41 -42 -15 -16 -18 -19 -21 -22
 -42 -15 -16 -18 -19 -21 -22 -23
 -15 -16 -18 -19 -21 -22 -23 -24
 -16 -18 -19 -21 -22 -23 -24 -24
 -18 -19 -21 -22 -23 -24 -24 -25
 -19 -21 -22 -23 -24 -24 -25 -25
 -21 -22 -23 -24 -24 -25 -25 -25
 -22 -23 -24 -24 -25 -25 -25 -26
 -23 -24 -24 -25 -25 -25 -26 -26
 -24 -24 -25 -25 -25 -26 -26 -26
 -24 -25 -25 -25 -26 -26 -26 -26
 -25 -25 -25 -26 -26 -26 -26 -26
 -25 -25 -26 -26 -26 -26 -26 -26
 -25 -26 -26 -26 -26 -26 -26 -26
 -26 -26 -26 -26 -26 -26 -26 -27
 -26 -26 -26 -26 -26 -26 -27 -27
 -26 -26 -26 -26 -26 -27 -27 -27
 -26 -26 -26 -26 -27 -27 -27 -27
 -26 -26 -26 -27 -27 -27 -27 -28
 -26 -26 -27 -27 -27 -27 -28 -28
 -26 -27 -27 -27 -27 -28 -28 -29
 -27 -27 -27 -27 -28 -28 -29 -30
 -27 -27 -27 -28 -28 -29 -30 -30
 -27 -27 -28 -28 -29 -30 -30 -30
 -27 -28 -28 -29 -30 -30 -30 -31
 -28 -28 -29 -30 -30 -30 -31 -31
 -28 -29 -30 -30 -30 -31 -31 -32
 -29 -30 -30 -30 -31 -31 -32 -32
 -30 -30 -30 -31 -31 -32 -32 -33
 -30 -30 -31 -31 -32 -32 -33 -34
 -30 -31 -31 -32 -32 -33 -34 -35
 -31 -31 -32 -32 -33 -34 -35 -36
 -31 -32 -32 -33 -34 -35 -36 -37
 -32 -32 -33 -34 -35 -36 -37 -38
 -32 -33 -34 -35 -36 -37 -38 -39
 -33 -34 -35 -36 -37 -38 -39 -40
 -34 -35 -36 -37 -38 -39 -40 -41
 -35 -36 -37 -38 -39 -40 -41 -43
 -36 -37 -38 -39 -40 -41 -43 -44
 -37 -38 -39 -40 -41 -43 -44 -45
 -38 -39 -40 -41 -43 -44 -45 -46
 -7 -9 -11 -13 -15 -16 -17 -19
 -9 -11 -13 -15 -16 -17 -19 -20
 -11 -13 -15 -16 -17 -19 -20 -21
 -13 -15 -16 -17 -19 -20 -21 -21
 -15 -16 -17 -19 -20 -21 -21 -22
 -16 -17 -19 -20 -21 -21 -22 -23
 -17 -19 -20 -21 -21 -22 -23 -23
 -19 -20 -21 -21 -22 -23 -23 -24
 -20 -21 -21 -22 -23 -23 -24 -24
 -21 -21 -22 -23 -23 -24 -24 -25
 -21 -22 -23 -23 -24 -24 -25 -25
 -22 -23 -23 -24 -24 -25 -25 -25
 -23 -23 -24 -24 -25 -25 -25 -26
 -23 -24 -24 -25 -25 -25 -26 -26
 -24 -24 -25 -25 -25 -26 -26 -26
 -24 -25 -25 -25 -26 -26 -26 -26
 -25 -25 -25 -26 -26 -26 -26 -27
 -25 -25 -26 -26 -26 -26 -27 -27
 -25 -26 -26 -26 -26 -27 -27 -27
 -26 -26 -26 -26 -27 -27 -27 -28
 -26 -26 -26 -27 -27 -27 -28 -28
 -26 -26 -27 -27 -27 -28 -28 -29
 -26 -27 -27 -27 -28 -28 -29 -30
 -27 -27 -27 -28 -28 -29 -30 -30
 -27 -27 -28 -28 -29 -30 -30 -31
 -27 -28 -28 -29 -30 -30 -31 -31
 -28 -28 -29 -30 -30 -31 -31 -32
 -28 -29 -30 -30 -31 -31 -32 -33
 -29 -30 -30 -31 -31 -32 -33 -34
 -30 -30 -31 -31 -32 -33 -34 -35
 -30 -31 -31 -32 -33 -34 -35 -36
 -31 -31 -32 -33 -34 -35 -36 -37
 -31 -32 -33 -34 -35 -36 -37 -38
 -32 -33 -34 -35 -36 -37 -38 -39
 -33 -34 -35 -36 -37 -38 -39 -40
 -34 -35 -36 -37 -38 -39 -40 -41
 -35 -36 -37 -38 -39 -40 -41 -42
 -36 -37 -38 -39 -40 -41 -42 -43
 -37 -38 -39 -40 -41 -42 -43 -44
 -38 -39 -40 -41 -42 -43 -44 -45
 -39 -40 -41 -42 -43 -44 -45 -47
 -40 -41 -42 -43 -44 -45 -47 -48
 -41 -42 -43 -44 -45 -47 -48 -13
 -42 -43 -44 -45 -47 -48 -13 -15
 -43 -44 -45 -47 -48 -13 -15 -18
 -44 -45 -47 -48 -13 -15 -18 -20
 -45 -47 -48 -13 -15 -18 -20 -22
 -47 -48 -13 -15 -18 -20 -22 -24
 -48 -13 -15 -18 -20 -22 -24 -26
 -13 -15 -18 -20 -22 -24 -26 -27
 -15 -18 -20 -22 -24 -26 -27 -28
 -18 -20 -22 -24 -26 -27 -28 -29
 -20 -22 -24 -26 -27 -28 -29 -30
 -22 -24 -26 -27 -28 -29 -30 -30
 -24 -26 -27 -28 -29 -30 -30 -31
 -26 -27 -28 -29 -30 -30 -31 -31
 -27 -28 -29 -30 -30 -31 -31 -32
 -28 -29 -30 -30 -31 -31 -32 -32
 -29 -30 -30 -31 -31 -32 -32 -33
 -30 -30 -31 -31 -32 -32 -33 -33
 -30 -31 -31 -32 -32 -33 -33 -33
 -31 -31 -32 -32 -33 -33 -33 -33
 -31 -32 -32 -33 -33 -33 -33 -34
 -32 -32 -33 -33 -33 -33 -34 -34
 -32 -33 -33 -33 -33 -34 -34 -35
 -33 -33 -33 -33 -34 -34 -35 -36
 -33 -33 -33 -34 -34 -35 -36 -36
 -33 -33 -34 -34 -35 -36 -36 -37
 -33 -34 -34 -35 -36 -36 -37 -38
 -34 -34 -35 -36 -36 -37 -38 -38
 -34 -35 -36 -36 -37 -38 -38 -38
 -35 -36 -36 -37 -38 -38 -38 -39
 -36 -36 -37 -38 -38 -38 -39 -39
 -36 -37 -38 -38 -38 -39 -39 -40
 -37 -38 -38 -38 -39 -39 -40 -40
 -38 -38 -38 -39 -39 -40 -40 -41
 -38 -38 -39 -39 -40 -40 -41 -42
 -38 -39 -39 -40 -40 -41 -42 -42
 -39 -39 -40 -40 -41 -42 -42 -43
 -39 -40 -40 -41 -42 -42 -43 -43
 -40 -40 -41 -42 -42 -43 -43 -44
 -40 -41 -42 -42 -43 -43 -44 -45
 -41 -42 -42 -43 -43 -44 -45 -46
 -42 -42 -43 -43 -44 -45 -46 -47
 -42 -43 -43 -44 -45 -46 -47 -48
 -43 -43 -44 -45 -46 -47 -48 -49
 -43 -44 -45 -46 -47 -48 -49 -50
 -44 -45 -46 -47 -48 -49 -50 -51
 -45 -46 -47 -48 -49 -50 -51 -52
 -20 -21 -21 -22 -22 -23 -23 -23
 -21 -21 -22 -22 -23 -23 -23 -23
 -21 -22 -22 -23 -23 -23 -23 -23
 -22 -22 -23 -23 -23 -23 -23 -24
 -22 -23 -23 -23 -23 -23 -24 -24
 -23 -23 -23 -23 -23 -24 -24 -24
 -23 -23 -23 -23 -24 -24 -24 -24
 -23 -23 -23 -24 -24 -24 -24 -24
 -23 -23 -24 -24 -24 -24 -24 -24
 -23 -24 -24 -24 -24 -24 -24 -24
 -24 -24 -24 -24 -24 -24 -24 -24
 -24 -24 -24 -24 -24 -24 -24 -24
 -24 -24 -24 -24 -24 -24 -24 -24
 -24 -24 -24 -24 -24 -24 -24 -24
 -24 -24 -24 -24 -24 -24 -24 -23
 -24 -24 -24 -24 -24 -24 -23 -24
 -24 -24 -24 -24 -24 -23 -24 -24
 -24 -24 -24 -24 -23 -24 -24 -24
 -24 -24 -24 -23 -24 -24 -24 -24
 -24 -24 -23 -24 -24 -24 -24 -25
 -24 -23 -24 -24 -24 -24 -25 -25
 -23 -24 -24 -24 -24 -25 -25 -26
 -24 -24 -24 -24 -25 -25 -26 -26
 -24 -24 -24 -25 -25 -26 -26 -26
 -24 -24 -25 -25 -26 -26 -26 -27
 -24 -25 -25 -26 -26 -26 -27 -28
 -25 -25 -26 -26 -26 -27 -28 -28
 -25 -26 -26 -26 -27 -28 -28 -29
 -26 -26 -26 -27 -28 -28 -29 -30
 -26 -26 -27 -28 -28 -29 -30 -31
 -26 -27 -28 -28 -29 -30 -31 -31
 -27 -28 -28 -29 -30 -31 -31 -32
 -28 -28 -29 -30 -31 -31 -32 -33
 -28 -29 -30 -31 -31 -32 -33 -34
 -29 -30 -31 -31 -32 -33 -34 -36
 -30 -31 -31 -32 -33 -34 -36 -37
 -31 -31 -32 -33 -34 -36 -37 -38
 -31 -32 -33 -34 -36 -37 -38 -39
 -32 -33 -34 -36 -37 -38 -39 -40
 -33 -34 -36 -37 -38 -39 -40 -41
 -34 -36 -37 -38 -39 -40 -41 -42
 -36 -37 -38 -39 -40 -41 -42 -43
 -37 -38 -39 -40 -41 -42 -43 -14
 -38 -39 -40 -41 -42 -43 -14 -15
 -39 -40 -41 -42 -43 -14 -15 -16
 -40 -41 -42 -43 -14 -15 -16 -18
 -41 -42 -43 -14 -15 -16 -18 -19
 -42 -43 -14 -15 -16 -18 -19 -21
 -43 -14 -15 -16 -18 -19 -21 -22
 -14 -15 -16 -18 -19 -21 -22 -23
 -15 -16 -18 -19 -21 -22 -23 -25
 -16 -18 -19 -21 -22 -23 -25 -26
 -18 -19 -21 -22 -23 -25 -26 -27
 -19 -21 -22 -23 -25 -26 -27 -27
 -21 -22 -23 -25 -26 -27 -27 -28
 -22 -23 -25 -26 -27 -27 -28 -28
 -23 -25 -26 -27 -27 -28 -28 -28
 -25 -26 -27 -27 -28 -28 -28 -29
 -26 -27 -27 -28 -28 -28 -29 -29
 -27 -27 -28 -28 -28 -29 -29 -29
 -27 -28 -28 -28 -29 -29 -29 -30
 -28 -28 -28 -29 -29 -29 -30 -30
 -28 -28 -29 -29 -29 -30 -30 -30
 -28 -29 -29 -29 -30 -30 -30 -31
 -29 -29 -29 -30 -30 -30 -31 -31
 -29 -29 -30 -30 -30 -31 -31 -31
 -29 -30 -30 -30 -31 -31 -31 -31
 -30 -30 -30 -31 -31 -31 -31 -31
 -30 -30 -31 -31 -31 -31 -31 -31
 -30 -31 -31 -31 -31 -31 -31 -31
 -31 -31 -31 -31 -31 -31 -31 -31
 -31 -31 -31 -31 -31 -31 -31 -31
 -31 -31 -31 -31 -31 -31 -31 -32
 -31 -31 -31 -31 -31 -31 -32 -32
 -31 -31 -31 -31 -31 -32 -32 -33
 -31 -31 -31 -31 -32 -32 -33 -33
 -31 -31 -31 -32 -32 -33 -33 -34
 -31 -31 -32 -32 -33 -33 -34 -34
 -31 -32 -32 -33 -33 -34 -34 -35
 -32 -32 -33 -33 -34 -34 -35 -36
 -32 -33 -33 -34 -34 -35 -36 -35
 -33 -33 -34 -34 -35 -36 -35 -38
 -33 -34 -34 -35 -36 -35 -38 -39
 -34 -34 -35 -36 -35 -38 -39 -40
 -34 -35 -36 -35 -38 -39 -40 -41
 -35 -36 -35 -38 -39 -40 -41 -42
 -36 -35 -38 -39 -40 -41 -42 -43
 -35 -38 -39 -40 -41 -42 -43 -44
 -38 -39 -40 -41 -42 -43 -44 -45
 -39 -40 -41 -42 -43 -44 -45 -46
 -13 -14 -15 -16 -17 -18 -19 -20
 -14 -15 -16 -17 -18 -19 -20 -20
 -15 -16 -17 -18 -19 -20 -20 -21
 -16 -17 -18 -19 -20 -20 -21 -22
 -17 -18 -19 -20 -20 -21 -22 -22
 -18 -19 -20 -20 -21 -22 -22 -23
 -19 -20 -20 -21 -22 -22 -23 -24
 -20 -20 -21 -22 -22 -23 -24 -24
 -20 -21 -22 -22 -23 -24 -24 -24
 -21 -22 -22 -23 -24 -24 -24 -25
 -22 -22 -23 -24 -24 -24 -25 -25
 -22 -23 -24 -24 -24 -25 -25 -25
 -23 -24 -24 -24 -25 -25 -25 -26
 -24 -24 -24 -25 -25 -25 -26 -26
 -24 -24 -25 -25 -25 -26 -26 -26
 -24 -25 -25 -25 -26 -26 -26 -26
 -25 -25 -25 -26 -26 -26 -26 -26
 -25 -25 -26 -26 -26 -26 -26 -26
 -25 -26 -26 -26 -26 -26 -26 -27
 -26 -26 -26 -26 -26 -26 -27 -28
 -26 -26 -26 -26 -26 -27 -28 -28
 -26 -26 -26 -26 -27 -28 -28 -28
 -26 -26 -26 -27 -28 -28 -28 -29
 -26 -26 -27 -28 -28 -28 -29 -29
 -26 -27 -28 -28 -28 -29 -29 -29
 -27 -28 -28 -28 -29 -29 -29 -30
 -28 -28 -28 -29 -29 -29 -30 -31
 -28 -28 -29 -29 -29 -30 -31 -31
 -28 -29 -29 -29 -30 -31 -31 -32
 -29 -29 -29 -30 -31 -31 -32 -33
 -29 -29 -30 -31 -31 -32 -33 -34
 -29 -30 -31 -31 -32 -33 -34 -35
 -30 -31 -31 -32 -33 -34 -35 -36
 -31 -31 -32 -33 -34 -35 -36 -37
 -31 -32 -33 -34 -35 -36 -37 -38
 -32 -33 -34 -35 -36 -37 -38 -39
 -33 -34 -35 -36 -37 -38 -39 -40
 -34 -35 -36 -37 -38 -39 -40 -41
 -35 -36 -37 -38 -39 -40 -41 -42
 -36 -37 -38 -39 -40 -41 -42 -44
 -37 -38 -39 -40 -41 -42 -44 -45
 -38 -39 -40 -41 -42 -44 -45 -45
 -39 -40 -41 -42 -44 -45 -45 -15
 -40 -41 -42 -44 -45 -45 -15 -16
 -41 -42 -44 -45 -45 -15 -16 -18
 -42 -44 -45 -45 -15 -16 -18 -19
 -44 -45 -45 -15 -16 -18 -19 -20
 -45 -45 -15 -16 -18 -19 -20 -21
 -45 -15 -16 -18 -19 -20 -21 -22
 -15 -16 -18 -19 -20 -21 -22 -23
 -16 -18 -19 -20 -21 -22 -23 -24
 -18 -19 -20 -21 -22 -23 -24 -24
 -19 -20 -21 -22 -23 -24 -24 -25
 -20 -21 -22 -23 -24 -24 -25 -25
 -21 -22 -23 -24 -24 -25 -25 -26
 -22 -23 -24 -24 -25 -25 -26 -26
 -23 -24 -24 -25 -25 -26 -26 -26
 -24 -24 -25 -25 -26 -26 -26 -27
 -24 -25 -25 -26 -26 -26 -27 -27
 -25 -25 -26 -26 -26 -27 -27 -27
 -25 -26 -26 -26 -27 -27 -27 -27
 -26 -26 -26 -27 -27 -27 -27 -27
 -26 -26 -27 -27 -27 -27 -27 -27
 -26 -27 -27 -27 -27 -27 -27 -27
 -27 -27 -27 -27 -27 -27 -27 -28
 -27 -27 -27 -27 -27 -27 -28 -28
 -27 -27 -27 -27 -27 -28 -28 -29
 -27 -27 -27 -27 -28 -28 -29 -29
 -27 -27 -27 -28 -28 -29 -29 -30
 -27 -27 -28 -28 -29 -29 -30 -30
 -27 -28 -28 -29 -29 -30 -30 -31
 -28 -28 -29 -29 -30 -30 -31 -31
 -28 -29 -29 -30 -30 -31 -31 -31
 -29 -29 -30 -30 -31 -31 -31 -32
 -29 -30 -30 -31 -31 -31 -32 -33
 -30 -30 -31 -31 -31 -32 -33 -33
 -30 -31 -31 -31 -32 -33 -33 -34
 -31 -31 -31 -32 -33 -33 -34 -35
 -31 -31 -32 -33 -33 -34 -35 -36
 -31 -32 -33 -33 -34 -35 -36 -37
 -32 -33 -33 -34 -35 -36 -37 -38
 -33 -33 -34 -35 -36 -37 -38 -39
 -33 -34 -35 -36 -37 -38 -39 -40
 -34 -35 -36 -37 -38 -39 -40 -41
 -35 -36 -37 -38 -39 -40 -41 -43
 -36 -37 -38 -39 -40 -41 -43 -44
 -37 -38 -39 -40 -41 -43 -44 -45
 -38 -39 -40 -41 -43 -44 -45 -46
 -39 -40 -41 -43 -44 -45 -46 -47
 -10 -12 -13 -14 -15 -16 -17 -18
 -12 -13 -14 -15 -16 -17 -18 -18
 -13 -14 -15 -16 -17 -18 -18 -19
 -14 -15 -16 -17 -18 -18 -19 -19
 -15 -16 -17 -18 -18 -19 -19 -20
 -16 -17 -18 -18 -19 -19 -20 -20
 -17 -18 -18 -19 -19 -20 -20 -21
 -18 -18 -19 -19 -20 -20 -21 -21
 -18 -19 -19 -20 -20 -21 -21 -22
 -19 -19 -20 -20 -21 -21 -22 -22
 -19 -20 -20 -21 -21 -22 -22 -22
 -20 -20 -21 -21 -22 -22 -22 -23
 -20 -21 -21 -22 -22 -22 -23 -23
 -21 -21 -22 -22 -22 -23 -23 -23
 -21 -22 -22 -22 -23 -23 -23 -23
 -22 -22 -22 -23 -23 -23 -23 -23
 -22 -22 -23 -23 -23 -23 -23 -24
 -22 -23 -23 -23 -23 -23 -24 -24
 -23 -23 -23 -23 -23 -24 -24 -25
 -23 -23 -23 -23 -24 -24 -25 -26
 -23 -23 -23 -24 -24 -25 -26 -26
 -23 -23 -24 -24 -25 -26 -26 -27
 -23 -24 -24 -25 -26 -26 -27 -28
 -24 -24 -25 -26 -26 -27 -28 -28
 -24 -25 -26 -26 -27 -28 -28 -29
 -25 -26 -26 -27 -28 -28 -29 -30
 -26 -26 -27 -28 -28 -29 -30 -31
 -26 -27 -28 -28 -29 -30 -31 -32
 -27 -28 -28 -29 -30 -31 -32 -33
 -28 -28 -29 -30 -31 -32 -33 -34
 -28 -29 -30 -31 -32 -33 -34 -35
 -29 -30 -31 -32 -33 -34 -35 -36
 -30 -31 -32 -33 -34 -35 -36 -37
 -31 -32 -33 -34 -35 -36 -37 -38
 -32 -33 -34 -35 -36 -37 -38 -39
 -33 -34 -35 -36 -37 -38 -39 -40
 -34 -35 -36 -37 -38 -39 -40 -42
 -35 -36 -37 -38 -39 -40 -42 -43
 -36 -37 -38 -39 -40 -42 -43 -44
 -37 -38 -39 -40 -42 -43 -44 -45
 -38 -39 -40 -42 -43 -44 -45 -16
 -39 -40 -42 -43 -44 -45 -16 -17
 -40 -42 -43 -44 -45 -16 -17 -19
 -42 -43 -44 -45 -16 -17 -19 -20
 -43 -44 -45 -16 -17 -19 -20 -22
 -44 -45 -16 -17 -19 -20 -22 -23
 -45 -16 -17 -19 -20 -22 -23 -24
 -16 -17 -19 -20 -22 -23 -24 -25
 -17 -19 -20 -22 -23 -24 -25 -26
 -19 -20 -22 -23 -24 -25 -26 -26
 -20 -22 -23 -24 -25 -26 -26 -27
 -22 -23 -24 -25 -26 -26 -27 -27
 -23 -24 -25 -26 -26 -27 -27 -28
 -24 -25 -26 -26 -27 -27 -28 -28
 -25 -26 -26 -27 -27 -28 -28 -29
 -26 -26 -27 -27 -28 -28 -29 -29
 -26 -27 -27 -28 -28 -29 -29 -29
 -27 -27 -28 -28 -29 -29 -29 -29
 -27 -28 -28 -29 -29 -29 -29 -29
 -28 -28 -29 -29 -29 -29 -29 -29
 -28 -29 -29 -29 -29 -29 -29 -30
 -29 -29 -29 -29 -29 -29 -30 -30
 -29 -29 -29 -29 -29 -30 -30 -30
 -29 -29 -29 -29 -30 -30 -30 -31
 -29 -29 -29 -30 -30 -30 -31 -31
 -29 -29 -30 -30 -30 -31 -31 -32
 -29 -30 -30 -30 -31 -31 -32 -32
 -30 -30 -30 -31 -31 -32 -32 -32
 -30 -30 -31 -31 -32 -32 -32 -33
 -30 -31 -31 -32 -32 -32 -33 -33
 -31 -31 -32 -32 -32 -33 -33 -34
 -31 -32 -32 -32 -33 -33 -34 -34
 -32 -32 -32 -33 -33 -34 -34 -35
 -32 -32 -33 -33 -34 -34 -35 -35
 -32 -33 -33 -34 -34 -35 -35 -36
 -33 -33 -34 -34 -35 -35 -36 -37
 -33 -34 -34 -35 -35 -36 -37 -38
 -34 -34 -35 -35 -36 -37 -38 -39
 -34 -35 -35 -36 -37 -38 -39 -40
 -35 -35 -36 -37 -38 -39 -40 -41
 -35 -36 -37 -38 -39 -40 -41 -42
 -36 -37 -38 -39 -40 -41 -42 -43
 -37 -38 -39 -40 -41 -42 -43 -44
 -38 -39 -40 -41 -42 -43 -44 -45
 -39 -40 -41 -42 -43 -44 -45 -46
 -14 -16 -17 -17 -18 -19 -19 -20
 -16 -17 -17 -18 -19 -19 -20 -20
 -17 -17 -18 -19 -19 -20 -20 -21
 -17 -18 -19 -19 -20 -20 -21 -21
 -18 -19 -19 -20 -20 -21 -21 -22
 -19 -19 -20 -20 -21 -21 -22 -22
 -19 -20 -20 -21 -21 -22 -22 -23
 -20 -20 -21 -21 -22 -22 -23 -23
 -20 -21 -21 -22 -22 -23 -23 -23
 -21 -21 -22 -22 -23 -23 -23 -23
 -21 -22 -22 -23 -23 -23 -23 -23
 -22 -22 -23 -23 -23 -23 -23 -24
 -22 -23 -23 -23 -23 -23 -24 -24
 -23 -23 -23 -23 -23 -24 -24 -24
 -23 -23 -23 -23 -24 -24 -24 -25
 -23 -23 -23 -24 -24 -24 -25 -25
 -23 -23 -24 -24 -24 -25 -25 -26
 -23 -24 -24 -24 -25 -25 -26 -26
 -24 -24 -24 -25 -25 -26 -26 -27
 -24 -24 -25 -25 -26 -26 -27 -27
 -24 -25 -25 -26 -26 -27 -27 -28
 -25 -25 -26 -26 -27 -27 -28 -29
 -25 -26 -26 -27 -27 -28 -29 -29
 -26 -26 -27 -27 -28 -29 -29 -30
 -26 -27 -27 -28 -29 -29 -30 -31
 -27 -27 -28 -29 -29 -30 -31 -32
 -27 -28 -29 -29 -30 -31 -32 -33
 -28 -29 -29 -30 -31 -32 -33 -33
 -29 -29 -30 -31 -32 -33 -33 -34
 -29 -30 -31 -32 -33 -33 -34 -35
 -30 -31 -32 -33 -33 -34 -35 -36
 -31 -32 -33 -33 -34 -35 -36 -36
 -32 -33 -33 -34 -35 -36 -36 -37
 -33 -33 -34 -35 -36 -36 -37 -38
 -33 -34 -35 -36 -36 -37 -38 -39
 -34 -35 -36 -36 -37 -38 -39 -40
 -35 -36 -36 -37 -38 -39 -40 -41
 -36 -36 -37 -38 -39 -40 -41 -42
 -36 -37 -38 -39 -40 -41 -42 -43
 -37 -38 -39 -40 -41 -42 -43 -13
 -38 -39 -40 -41 -42 -43 -13 -15
 -39 -40 -41 -42 -43 -13 -15 -16
 -40 -41 -42 -43 -13 -15 -16 -18
 -41 -42 -43 -13 -15 -16 -18 -19
 -42 -43 -13 -15 -16 -18 -19 -20
 -43 -13 -15 -16 -18 -19 -20 -21
 -13 -15 -16 -18 -19 -20 -21 -22
 -15 -16 -18 -19 -20 -21 -22 -23
 -16 -18 -19 -20 -21 -22 -23 -23
 -18 -19 -20 -21 -22 -23 -23 -24
 -19 -20 -21 -22 -23 -23 -24 -24
 -20 -21 -22 -23 -23 -24 -24 -25
 -21 -22 -23 -23 -24 -24 -25 -25
 -22 -23 -23 -24 -24 -25 -25 -26
 -23 -23 -24 -24 -25 -25 -26 -26
 -23 -24 -24 -25 -25 -26 -26 -26
 -24 -24 -25 -25 -26 -26 -26 -26
 -24 -25 -25 -26 -26 -26 -26 -26
 -25 -25 -26 -26 -26 -26 -26 -26
 -25 -26 -26 -26 -26 -26 -26 -26
 -26 -26 -26 -26 -26 -26 -26 -26
 -26 -26 -26 -26 -26 -26 -26 -26
 -26 -26 -26 -26 -26 -26 -26 -26
 -26 -26 -26 -26 -26 -26 -26 -26
 -26 -26 -26 -26 -26 -26 -26 -26
 -26 -26 -26 -26 -26 -26 -26 -27
 -26 -26 -26 -26 -26 -26 -27 -27
 -26 -26 -26 -26 -26 -27 -27 -27
 -26 -26 -26 -26 -27 -27 -27 -28
 -26 -26 -26 -27 -27 -27 -28 -28
 -26 -26 -27 -27 -27 -28 -28 -28
 -26 -27 -27 -27 -28 -28 -28 -28
 -27 -27 -27 -28 -28 -28 -28 -28
 -27 -27 -28 -28 -28 -28 -28 -28
 -27 -28 -28 -28 -28 -28 -28 -28
 -28 -28 -28 -28 -28 -28 -28 -28
 -28 -28 -28 -28 -28 -28 -28 -29
 -28 -28 -28 -28 -28 -28 -29 -29
 -28 -28 -28 -28 -28 -29 -29 -30
 -28 -28 -28 -28 -29 -29 -30 -30
 -28 -28 -28 -29 -29 -30 -30 -31
 -28 -28 -29 -29 -30 -30 -31 -31
 -28 -29 -29 -30 -30 -31 -31 -32
 -29 -29 -30 -30 -31 -31 -32 -32
