# Supplementary material for: A SE-DenseNet-LSTM model for locomotion mode recognition in lower limb exoskeleton
Source: PeerJ Comput Sci. 2024 Feb 29;10:e1881. doi: 10.7717/peerj-cs.1881 (PMC10909223; doi:10.7717/peerj-cs.1881)
Supplement: Supplemental Information 1 — Each data represents a sampling point with a sampling frequency of 100Hz, and a motion period is divided into a support state and a pendulum state. Several points from these two gait phases are taken to process and form the dataset used in the experiment. [file peerj-cs-10-1881-s001.zip › dataset/mergeData/train/上下坡/SWHipAngle.txt]

 -5 -4 -3 -2 -1 1 2 4
 -4 -3 -2 -1 1 2 4 6
 -3 -2 -1 1 2 4 6 8
 -2 -1 1 2 4 6 8 10
 -1 1 2 4 6 8 10 11
 1 2 4 6 8 10 11 12
 2 4 6 8 10 11 12 14
 4 6 8 10 11 12 14 15
 6 8 10 11 12 14 15 17
 8 10 11 12 14 15 17 18
 10 11 12 14 15 17 18 19
 11 12 14 15 17 18 19 21
 12 14 15 17 18 19 21 22
 14 15 17 18 19 21 22 23
 15 17 18 19 21 22 23 24
 17 18 19 21 22 23 24 26
 18 19 21 22 23 24 26 27
 19 21 22 23 24 26 27 27
 21 22 23 24 26 27 27 29
 22 23 24 26 27 27 29 30
 23 24 26 27 27 29 30 31
 24 26 27 27 29 30 31 32
 26 27 27 29 30 31 32 33
 27 27 29 30 31 32 33 34
 27 29 30 31 32 33 34 35
 29 30 31 32 33 34 35 36
 30 31 32 33 34 35 36 37
 31 32 33 34 35 36 37 38
 32 33 34 35 36 37 38 39
 33 34 35 36 37 38 39 40
 34 35 36 37 38 39 40 41
 35 36 37 38 39 40 41 42
 36 37 38 39 40 41 42 43
 37 38 39 40 41 42 43 43
 38 39 40 41 42 43 43 44
 39 40 41 42 43 43 44 45
 40 41 42 43 43 44 45 46
 41 42 43 43 44 45 46 46
 42 43 43 44 45 46 46 47
 43 43 44 45 46 46 47 47
 43 44 45 46 46 47 47 47
 44 45 46 46 47 47 47 -13
 45 46 46 47 47 47 -13 -13
 46 46 47 47 47 -13 -13 -12
 46 47 47 47 -13 -13 -12 -11
 47 47 47 -13 -13 -12 -11 -9
 47 47 -13 -13 -12 -11 -9 -8
 47 -13 -13 -12 -11 -9 -8 -7
 -13 -13 -12 -11 -9 -8 -7 -5
 -13 -12 -11 -9 -8 -7 -5 -4
 -12 -11 -9 -8 -7 -5 -4 -2
 -11 -9 -8 -7 -5 -4 -2 -1
 -9 -8 -7 -5 -4 -2 -1 1
 -8 -7 -5 -4 -2 -1 1 2
 -7 -5 -4 -2 -1 1 2 4
 -5 -4 -2 -1 1 2 4 5
 -4 -2 -1 1 2 4 5 6
 -2 -1 1 2 4 5 6 7
 -1 1 2 4 5 6 7 9
 1 2 4 5 6 7 9 10
 2 4 5 6 7 9 10 11
 4 5 6 7 9 10 11 13
 5 6 7 9 10 11 13 14
 6 7 9 10 11 13 14 16
 7 9 10 11 13 14 16 17
 9 10 11 13 14 16 17 18
 10 11 13 14 16 17 18 20
 11 13 14 16 17 18 20 21
 13 14 16 17 18 20 21 22
 14 16 17 18 20 21 22 23
 16 17 18 20 21 22 23 24
 17 18 20 21 22 23 24 25
 18 20 21 22 23 24 25 26
 20 21 22 23 24 25 26 27
 21 22 23 24 25 26 27 28
 22 23 24 25 26 27 28 28
 23 24 25 26 27 28 28 29
 24 25 26 27 28 28 29 29
 25 26 27 28 28 29 29 30
 26 27 28 28 29 29 30 31
 27 28 28 29 29 30 31 31
 28 28 29 29 30 31 31 32
 28 29 29 30 31 31 32 33
 29 29 30 31 31 32 33 34
 29 30 31 31 32 33 34 35
 30 31 31 32 33 34 35 36
 31 31 32 33 34 35 36 37
 31 32 33 34 35 36 37 37
 32 33 34 35 36 37 37 38
 33 34 35 36 37 37 38 39
 34 35 36 37 37 38 39 40
 35 36 37 37 38 39 40 41
 36 37 37 38 39 40 41 41
 37 37 38 39 40 41 41 42
 -7 -6 -5 -4 -3 -2 -0 1
 -6 -5 -4 -3 -2 -0 1 2
 -5 -4 -3 -2 -0 1 2 4
 -4 -3 -2 -0 1 2 4 5
 -3 -2 -0 1 2 4 5 6
 -2 -0 1 2 4 5 6 8
 -0 1 2 4 5 6 8 9
 1 2 4 5 6 8 9 10
 2 4 5 6 8 9 10 11
 4 5 6 8 9 10 11 13
 5 6 8 9 10 11 13 14
 6 8 9 10 11 13 14 15
 8 9 10 11 13 14 15 17
 9 10 11 13 14 15 17 18
 10 11 13 14 15 17 18 20
 11 13 14 15 17 18 20 22
 13 14 15 17 18 20 22 23
 14 15 17 18 20 22 23 24
 15 17 18 20 22 23 24 26
 17 18 20 22 23 24 26 27
 18 20 22 23 24 26 27 29
 20 22 23 24 26 27 29 30
 22 23 24 26 27 29 30 31
 23 24 26 27 29 30 31 33
 24 26 27 29 30 31 33 35
 26 27 29 30 31 33 35 36
 27 29 30 31 33 35 36 37
 29 30 31 33 35 36 37 39
 30 31 33 35 36 37 39 40
 31 33 35 36 37 39 40 41
 33 35 36 37 39 40 41 42
 35 36 37 39 40 41 42 44
 36 37 39 40 41 42 44 45
 37 39 40 41 42 44 45 46
 39 40 41 42 44 45 46 47
 40 41 42 44 45 46 47 48
 41 42 44 45 46 47 48 49
 42 44 45 46 47 48 49 50
 44 45 46 47 48 49 50 51
 45 46 47 48 49 50 51 52
 46 47 48 49 50 51 52 53
 47 48 49 50 51 52 53 53
 48 49 50 51 52 53 53 -10
 49 50 51 52 53 53 -10 -9
 50 51 52 53 53 -10 -9 -8
 51 52 53 53 -10 -9 -8 -7
 52 53 53 -10 -9 -8 -7 -5
 53 53 -10 -9 -8 -7 -5 -4
 53 -10 -9 -8 -7 -5 -4 -3
 -10 -9 -8 -7 -5 -4 -3 -2
 -9 -8 -7 -5 -4 -3 -2 -1
 -8 -7 -5 -4 -3 -2 -1 -0
 -7 -5 -4 -3 -2 -1 -0 1
 -5 -4 -3 -2 -1 -0 1 3
 -4 -3 -2 -1 -0 1 3 4
 -3 -2 -1 -0 1 3 4 6
 -2 -1 -0 1 3 4 6 8
 -1 -0 1 3 4 6 8 9
 -0 1 3 4 6 8 9 11
 1 3 4 6 8 9 11 13
 3 4 6 8 9 11 13 14
 4 6 8 9 11 13 14 16
 6 8 9 11 13 14 16 17
 8 9 11 13 14 16 17 19
 9 11 13 14 16 17 19 20
 11 13 14 16 17 19 20 21
 13 14 16 17 19 20 21 23
 14 16 17 19 20 21 23 24
 16 17 19 20 21 23 24 25
 17 19 20 21 23 24 25 27
 19 20 21 23 24 25 27 28
 20 21 23 24 25 27 28 29
 21 23 24 25 27 28 29 30
 23 24 25 27 28 29 30 32
 24 25 27 28 29 30 32 33
 25 27 28 29 30 32 33 34
 27 28 29 30 32 33 34 35
 28 29 30 32 33 34 35 36
 29 30 32 33 34 35 36 37
 30 32 33 34 35 36 37 38
 32 33 34 35 36 37 38 38
 33 34 35 36 37 38 38 39
 34 35 36 37 38 38 39 39
 35 36 37 38 38 39 39 40
 36 37 38 38 39 39 40 41
 37 38 38 39 39 40 41 42
 38 38 39 39 40 41 42 42
 38 39 39 40 41 42 42 43
 -4 -3 -3 -2 -1 1 2 3
 -3 -3 -2 -1 1 2 3 4
 -3 -2 -1 1 2 3 4 5
 -2 -1 1 2 3 4 5 6
 -1 1 2 3 4 5 6 7
 1 2 3 4 5 6 7 8
 2 3 4 5 6 7 8 9
 3 4 5 6 7 8 9 11
 4 5 6 7 8 9 11 12
 5 6 7 8 9 11 12 13
 6 7 8 9 11 12 13 15
 7 8 9 11 12 13 15 16
 8 9 11 12 13 15 16 17
 9 11 12 13 15 16 17 18
 11 12 13 15 16 17 18 20
 12 13 15 16 17 18 20 21
 13 15 16 17 18 20 21 22
 15 16 17 18 20 21 22 23
 16 17 18 20 21 22 23 24
 17 18 20 21 22 23 24 25
 18 20 21 22 23 24 25 26
 20 21 22 23 24 25 26 28
 21 22 23 24 25 26 28 29
 22 23 24 25 26 28 29 30
 23 24 25 26 28 29 30 31
 24 25 26 28 29 30 31 32
 25 26 28 29 30 31 32 33
 26 28 29 30 31 32 33 34
 28 29 30 31 32 33 34 35
 29 30 31 32 33 34 35 35
 30 31 32 33 34 35 35 36
 31 32 33 34 35 35 36 37
 32 33 34 35 35 36 37 38
 33 34 35 35 36 37 38 39
 34 35 35 36 37 38 39 39
 35 35 36 37 38 39 39 40
 35 36 37 38 39 39 40 41
 36 37 38 39 39 40 41 41
 37 38 39 39 40 41 41 42
 38 39 39 40 41 41 42 -2
 39 39 40 41 41 42 -2 -1
 39 40 41 41 42 -2 -1 0
 40 41 41 42 -2 -1 0 1
 41 41 42 -2 -1 0 1 2
 41 42 -2 -1 0 1 2 3
 42 -2 -1 0 1 2 3 3
 -2 -1 0 1 2 3 3 4
 -1 0 1 2 3 3 4 6
 0 1 2 3 3 4 6 7
 1 2 3 3 4 6 7 8
 2 3 3 4 6 7 8 10
 3 3 4 6 7 8 10 12
 3 4 6 7 8 10 12 13
 4 6 7 8 10 12 13 15
 6 7 8 10 12 13 15 16
 7 8 10 12 13 15 16 18
 8 10 12 13 15 16 18 19
 10 12 13 15 16 18 19 21
 12 13 15 16 18 19 21 22
 13 15 16 18 19 21 22 23
 15 16 18 19 21 22 23 24
 16 18 19 21 22 23 24 26
 18 19 21 22 23 24 26 27
 19 21 22 23 24 26 27 28
 21 22 23 24 26 27 28 29
 22 23 24 26 27 28 29 30
 23 24 26 27 28 29 30 30
 24 26 27 28 29 30 30 31
 26 27 28 29 30 30 31 32
 27 28 29 30 30 31 32 33
 28 29 30 30 31 32 33 34
 29 30 30 31 32 33 34 35
 30 30 31 32 33 34 35 36
 30 31 32 33 34 35 36 37
 31 32 33 34 35 36 37 38
 32 33 34 35 36 37 38 39
 33 34 35 36 37 38 39 39
 34 35 36 37 38 39 39 40
 35 36 37 38 39 39 40 41
 36 37 38 39 39 40 41 41
 37 38 39 39 40 41 41 42
 38 39 39 40 41 41 42 43
 39 39 40 41 41 42 43 43
 -5 -4 -3 -2 -1 -0 1 2
 -4 -3 -2 -1 -0 1 2 3
 -3 -2 -1 -0 1 2 3 4
 -2 -1 -0 1 2 3 4 5
 -1 -0 1 2 3 4 5 7
 -0 1 2 3 4 5 7 8
 1 2 3 4 5 7 8 9
 2 3 4 5 7 8 9 11
 3 4 5 7 8 9 11 12
 4 5 7 8 9 11 12 13
 5 7 8 9 11 12 13 15
 7 8 9 11 12 13 15 16
 8 9 11 12 13 15 16 17
 9 11 12 13 15 16 17 19
 11 12 13 15 16 17 19 20
 12 13 15 16 17 19 20 21
 13 15 16 17 19 20 21 23
 15 16 17 19 20 21 23 24
 16 17 19 20 21 23 24 25
 17 19 20 21 23 24 25 26
 19 20 21 23 24 25 26 28
 20 21 23 24 25 26 28 29
 21 23 24 25 26 28 29 30
 23 24 25 26 28 29 30 31
 24 25 26 28 29 30 31 32
 25 26 28 29 30 31 32 33
 26 28 29 30 31 32 33 34
 28 29 30 31 32 33 34 34
 29 30 31 32 33 34 34 36
 30 31 32 33 34 34 36 37
 31 32 33 34 34 36 37 38
 32 33 34 34 36 37 38 39
 33 34 34 36 37 38 39 40
 34 34 36 37 38 39 40 40
 34 36 37 38 39 40 40 41
 36 37 38 39 40 40 41 42
 37 38 39 40 40 41 42 43
 38 39 40 40 41 42 43 43
 39 40 40 41 42 43 43 44
 40 40 41 42 43 43 44 45
 40 41 42 43 43 44 45 45
 41 42 43 43 44 45 45 46
 42 43 43 44 45 45 46 -9
 43 43 44 45 45 46 -9 -8
 43 44 45 45 46 -9 -8 -6
 44 45 45 46 -9 -8 -6 -5
 45 45 46 -9 -8 -6 -5 -4
 45 46 -9 -8 -6 -5 -4 -3
 46 -9 -8 -6 -5 -4 -3 -2
 -9 -8 -6 -5 -4 -3 -2 -1
 -8 -6 -5 -4 -3 -2 -1 -1
 -6 -5 -4 -3 -2 -1 -1 0
 -5 -4 -3 -2 -1 -1 0 2
 -4 -3 -2 -1 -1 0 2 3
 -3 -2 -1 -1 0 2 3 4
 -2 -1 -1 0 2 3 4 6
 -1 -1 0 2 3 4 6 8
 -1 0 2 3 4 6 8 9
 0 2 3 4 6 8 9 11
 2 3 4 6 8 9 11 13
 3 4 6 8 9 11 13 14
 4 6 8 9 11 13 14 16
 6 8 9 11 13 14 16 18
 8 9 11 13 14 16 18 19
 9 11 13 14 16 18 19 21
 11 13 14 16 18 19 21 22
 13 14 16 18 19 21 22 24
 14 16 18 19 21 22 24 25
 16 18 19 21 22 24 25 27
 18 19 21 22 24 25 27 28
 19 21 22 24 25 27 28 30
 21 22 24 25 27 28 30 31
 22 24 25 27 28 30 31 33
 24 25 27 28 30 31 33 34
 25 27 28 30 31 33 34 35
 27 28 30 31 33 34 35 36
 28 30 31 33 34 35 36 37
 30 31 33 34 35 36 37 38
 31 33 34 35 36 37 38 39
 33 34 35 36 37 38 39 40
 34 35 36 37 38 39 40 41
 35 36 37 38 39 40 41 41
 36 37 38 39 40 41 41 42
 37 38 39 40 41 41 42 42
 38 39 40 41 41 42 42 43
 39 40 41 41 42 42 43 43
 -4 -3 -3 -2 -1 -0 1 2
 -3 -3 -2 -1 -0 1 2 3
 -3 -2 -1 -0 1 2 3 4
 -2 -1 -0 1 2 3 4 5
 -1 -0 1 2 3 4 5 5
 -0 1 2 3 4 5 5 6
 1 2 3 4 5 5 6 7
 2 3 4 5 5 6 7 8
 3 4 5 5 6 7 8 9
 4 5 5 6 7 8 9 11
 5 5 6 7 8 9 11 12
 5 6 7 8 9 11 12 13
 6 7 8 9 11 12 13 14
 7 8 9 11 12 13 14 16
 8 9 11 12 13 14 16 17
 9 11 12 13 14 16 17 18
 11 12 13 14 16 17 18 19
 12 13 14 16 17 18 19 21
 13 14 16 17 18 19 21 22
 14 16 17 18 19 21 22 23
 16 17 18 19 21 22 23 25
 17 18 19 21 22 23 25 26
 18 19 21 22 23 25 26 28
 19 21 22 23 25 26 28 29
 21 22 23 25 26 28 29 30
 22 23 25 26 28 29 30 32
 23 25 26 28 29 30 32 33
 25 26 28 29 30 32 33 34
 26 28 29 30 32 33 34 36
 28 29 30 32 33 34 36 37
 29 30 32 33 34 36 37 38
 30 32 33 34 36 37 38 40
 32 33 34 36 37 38 40 40
 33 34 36 37 38 40 40 42
 34 36 37 38 40 40 42 43
 36 37 38 40 40 42 43 44
 37 38 40 40 42 43 44 45
 38 40 40 42 43 44 45 46
 40 40 42 43 44 45 46 46
 40 42 43 44 45 46 46 -4
 42 43 44 45 46 46 -4 -3
 43 44 45 46 46 -4 -3 -2
 44 45 46 46 -4 -3 -2 -2
 45 46 46 -4 -3 -2 -2 -1
 46 46 -4 -3 -2 -2 -1 0
 46 -4 -3 -2 -2 -1 0 2
 -4 -3 -2 -2 -1 0 2 3
 -3 -2 -2 -1 0 2 3 4
 -2 -2 -1 0 2 3 4 6
 -2 -1 0 2 3 4 6 7
 -1 0 2 3 4 6 7 9
 0 2 3 4 6 7 9 10
 2 3 4 6 7 9 10 11
 3 4 6 7 9 10 11 12
 4 6 7 9 10 11 12 14
 6 7 9 10 11 12 14 15
 7 9 10 11 12 14 15 16
 9 10 11 12 14 15 16 18
 10 11 12 14 15 16 18 19
 11 12 14 15 16 18 19 21
 12 14 15 16 18 19 21 22
 14 15 16 18 19 21 22 23
 15 16 18 19 21 22 23 24
 16 18 19 21 22 23 24 25
 18 19 21 22 23 24 25 27
 19 21 22 23 24 25 27 28
 21 22 23 24 25 27 28 29
 22 23 24 25 27 28 29 30
 23 24 25 27 28 29 30 31
 24 25 27 28 29 30 31 32
 25 27 28 29 30 31 32 33
 27 28 29 30 31 32 33 34
 28 29 30 31 32 33 34 35
 29 30 31 32 33 34 35 36
 30 31 32 33 34 35 36 36
 31 32 33 34 35 36 36 37
 32 33 34 35 36 36 37 38
 33 34 35 36 36 37 38 39
 34 35 36 36 37 38 39 40
 35 36 36 37 38 39 40 40
 36 36 37 38 39 40 40 41
 36 37 38 39 40 40 41 41
 37 38 39 40 40 41 41 42
 38 39 40 40 41 41 42 42
 -1 0 1 2 3 4 5 6
 0 1 2 3 4 5 6 8
 1 2 3 4 5 6 8 9
 2 3 4 5 6 8 9 11
 3 4 5 6 8 9 11 12
 4 5 6 8 9 11 12 13
 5 6 8 9 11 12 13 14
 6 8 9 11 12 13 14 15
 8 9 11 12 13 14 15 16
 9 11 12 13 14 15 16 17
 11 12 13 14 15 16 17 18
 12 13 14 15 16 17 18 20
 13 14 15 16 17 18 20 21
 14 15 16 17 18 20 21 22
 15 16 17 18 20 21 22 24
 16 17 18 20 21 22 24 25
 17 18 20 21 22 24 25 26
 18 20 21 22 24 25 26 27
 20 21 22 24 25 26 27 28
 21 22 24 25 26 27 28 29
 22 24 25 26 27 28 29 30
 24 25 26 27 28 29 30 31
 25 26 27 28 29 30 31 32
 26 27 28 29 30 31 32 33
 27 28 29 30 31 32 33 34
 28 29 30 31 32 33 34 35
 29 30 31 32 33 34 35 36
 30 31 32 33 34 35 36 37
 31 32 33 34 35 36 37 38
 32 33 34 35 36 37 38 39
 33 34 35 36 37 38 39 40
 34 35 36 37 38 39 40 40
 35 36 37 38 39 40 40 42
 36 37 38 39 40 40 42 43
 37 38 39 40 40 42 43 44
 38 39 40 40 42 43 44 45
 39 40 40 42 43 44 45 45
 40 40 42 43 44 45 45 46
 40 42 43 44 45 45 46 -9
 42 43 44 45 45 46 -9 -8
 43 44 45 45 46 -9 -8 -7
 44 45 45 46 -9 -8 -7 -7
 45 45 46 -9 -8 -7 -7 -6
 45 46 -9 -8 -7 -7 -6 -5
 46 -9 -8 -7 -7 -6 -5 -4
 -9 -8 -7 -7 -6 -5 -4 -3
 -8 -7 -7 -6 -5 -4 -3 -2
 -7 -7 -6 -5 -4 -3 -2 -1
 -7 -6 -5 -4 -3 -2 -1 0
 -6 -5 -4 -3 -2 -1 0 2
 -5 -4 -3 -2 -1 0 2 3
 -4 -3 -2 -1 0 2 3 5
 -3 -2 -1 0 2 3 5 6
 -2 -1 0 2 3 5 6 8
 -1 0 2 3 5 6 8 9
 0 2 3 5 6 8 9 11
 2 3 5 6 8 9 11 13
 3 5 6 8 9 11 13 15
 5 6 8 9 11 13 15 16
 6 8 9 11 13 15 16 18
 8 9 11 13 15 16 18 20
 9 11 13 15 16 18 20 21
 11 13 15 16 18 20 21 23
 13 15 16 18 20 21 23 24
 15 16 18 20 21 23 24 26
 16 18 20 21 23 24 26 27
 18 20 21 23 24 26 27 29
 20 21 23 24 26 27 29 30
 21 23 24 26 27 29 30 32
 23 24 26 27 29 30 32 33
 24 26 27 29 30 32 33 34
 26 27 29 30 32 33 34 35
 27 29 30 32 33 34 35 36
 29 30 32 33 34 35 36 37
 30 32 33 34 35 36 37 38
 32 33 34 35 36 37 38 39
 33 34 35 36 37 38 39 40
 34 35 36 37 38 39 40 41
 35 36 37 38 39 40 41 42
 36 37 38 39 40 41 42 42
 37 38 39 40 41 42 42 43
 38 39 40 41 42 42 43 43
 1 2 3 4 5 6 7 9
 2 3 4 5 6 7 9 10
 3 4 5 6 7 9 10 12
 4 5 6 7 9 10 12 13
 5 6 7 9 10 12 13 14
 6 7 9 10 12 13 14 15
 7 9 10 12 13 14 15 16
 9 10 12 13 14 15 16 17
 10 12 13 14 15 16 17 18
 12 13 14 15 16 17 18 20
 13 14 15 16 17 18 20 21
 14 15 16 17 18 20 21 22
 15 16 17 18 20 21 22 24
 16 17 18 20 21 22 24 25
 17 18 20 21 22 24 25 26
 18 20 21 22 24 25 26 27
 20 21 22 24 25 26 27 28
 21 22 24 25 26 27 28 30
 22 24 25 26 27 28 30 31
 24 25 26 27 28 30 31 32
 25 26 27 28 30 31 32 33
 26 27 28 30 31 32 33 34
 27 28 30 31 32 33 34 36
 28 30 31 32 33 34 36 37
 30 31 32 33 34 36 37 38
 31 32 33 34 36 37 38 39
 32 33 34 36 37 38 39 40
 33 34 36 37 38 39 40 41
 34 36 37 38 39 40 41 42
 36 37 38 39 40 41 42 43
 37 38 39 40 41 42 43 44
 38 39 40 41 42 43 44 44
 39 40 41 42 43 44 44 45
 40 41 42 43 44 44 45 46
 41 42 43 44 44 45 46 46
 42 43 44 44 45 46 46 48
 43 44 44 45 46 46 48 48
 44 44 45 46 46 48 48 49
 44 45 46 46 48 48 49 50
 45 46 46 48 48 49 50 50
 46 46 48 48 49 50 50 51
 46 48 48 49 50 50 51 -7
 48 48 49 50 50 51 -7 -6
 48 49 50 50 51 -7 -6 -5
 49 50 50 51 -7 -6 -5 -3
 50 50 51 -7 -6 -5 -3 -2
 50 51 -7 -6 -5 -3 -2 -1
 51 -7 -6 -5 -3 -2 -1 -0
 -7 -6 -5 -3 -2 -1 -0 1
 -6 -5 -3 -2 -1 -0 1 1
 -5 -3 -2 -1 -0 1 1 2
 -3 -2 -1 -0 1 1 2 3
 -2 -1 -0 1 1 2 3 4
 -1 -0 1 1 2 3 4 5
 -0 1 1 2 3 4 5 6
 1 1 2 3 4 5 6 8
 1 2 3 4 5 6 8 9
 2 3 4 5 6 8 9 10
 3 4 5 6 8 9 10 11
 4 5 6 8 9 10 11 12
 5 6 8 9 10 11 12 14
 6 8 9 10 11 12 14 15
 8 9 10 11 12 14 15 16
 9 10 11 12 14 15 16 17
 10 11 12 14 15 16 17 18
 11 12 14 15 16 17 18 20
 12 14 15 16 17 18 20 21
 14 15 16 17 18 20 21 22
 15 16 17 18 20 21 22 23
 16 17 18 20 21 22 23 24
 17 18 20 21 22 23 24 25
 18 20 21 22 23 24 25 27
 20 21 22 23 24 25 27 28
 21 22 23 24 25 27 28 29
 22 23 24 25 27 28 29 30
 23 24 25 27 28 29 30 31
 24 25 27 28 29 30 31 32
 25 27 28 29 30 31 32 34
 27 28 29 30 31 32 34 35
 28 29 30 31 32 34 35 35
 29 30 31 32 34 35 35 36
 30 31 32 34 35 35 36 37
 31 32 34 35 35 36 37 38
 32 34 35 35 36 37 38 39
 34 35 35 36 37 38 39 40
 35 35 36 37 38 39 40 41
 35 36 37 38 39 40 41 42
 -2 -1 -0 1 2 2 3 5
 -1 -0 1 2 2 3 5 6
 -0 1 2 2 3 5 6 7
 1 2 2 3 5 6 7 8
 2 2 3 5 6 7 8 9
 2 3 5 6 7 8 9 10
 3 5 6 7 8 9 10 11
 5 6 7 8 9 10 11 12
 6 7 8 9 10 11 12 13
 7 8 9 10 11 12 13 14
 8 9 10 11 12 13 14 15
 9 10 11 12 13 14 15 17
 10 11 12 13 14 15 17 18
 11 12 13 14 15 17 18 19
 12 13 14 15 17 18 19 21
 13 14 15 17 18 19 21 22
 14 15 17 18 19 21 22 23
 15 17 18 19 21 22 23 25
 17 18 19 21 22 23 25 26
 18 19 21 22 23 25 26 27
 19 21 22 23 25 26 27 28
 21 22 23 25 26 27 28 30
 22 23 25 26 27 28 30 31
 23 25 26 27 28 30 31 32
 25 26 27 28 30 31 32 33
 26 27 28 30 31 32 33 34
 27 28 30 31 32 33 34 35
 28 30 31 32 33 34 35 37
 30 31 32 33 34 35 37 38
 31 32 33 34 35 37 38 38
 32 33 34 35 37 38 38 39
 33 34 35 37 38 38 39 40
 34 35 37 38 38 39 40 41
 35 37 38 38 39 40 41 42
 37 38 38 39 40 41 42 42
 38 38 39 40 41 42 42 42
 38 39 40 41 42 42 42 45
 39 40 41 42 42 42 45 44
 40 41 42 42 42 45 44 46
 41 42 42 42 45 44 46 -8
 42 42 42 45 44 46 -8 -7
 42 42 45 44 46 -8 -7 -6
 42 45 44 46 -8 -7 -6 -5
 45 44 46 -8 -7 -6 -5 -4
 44 46 -8 -7 -6 -5 -4 -2
 46 -8 -7 -6 -5 -4 -2 -1
 -8 -7 -6 -5 -4 -2 -1 0
 -7 -6 -5 -4 -2 -1 0 2
 -6 -5 -4 -2 -1 0 2 3
 -5 -4 -2 -1 0 2 3 5
 -4 -2 -1 0 2 3 5 6
 -2 -1 0 2 3 5 6 7
 -1 0 2 3 5 6 7 8
 0 2 3 5 6 7 8 10
 2 3 5 6 7 8 10 11
 3 5 6 7 8 10 11 12
 5 6 7 8 10 11 12 14
 6 7 8 10 11 12 14 15
 7 8 10 11 12 14 15 18
 8 10 11 12 14 15 18 19
 10 11 12 14 15 18 19 20
 11 12 14 15 18 19 20 22
 12 14 15 18 19 20 22 23
 14 15 18 19 20 22 23 24
 15 18 19 20 22 23 24 26
 18 19 20 22 23 24 26 27
 19 20 22 23 24 26 27 28
 20 22 23 24 26 27 28 29
 22 23 24 26 27 28 29 30
 23 24 26 27 28 29 30 31
 24 26 27 28 29 30 31 32
 26 27 28 29 30 31 32 33
 27 28 29 30 31 32 33 33
 28 29 30 31 32 33 33 34
 29 30 31 32 33 33 34 35
 30 31 32 33 33 34 35 36
 31 32 33 33 34 35 36 36
 32 33 33 34 35 36 36 37
 33 33 34 35 36 36 37 37
 33 34 35 36 36 37 37 38
 34 35 36 36 37 37 38 39
 35 36 36 37 37 38 39 39
 36 36 37 37 38 39 39 40
 36 37 37 38 39 39 40 40
 37 37 38 39 39 40 40 41
 37 38 39 39 40 40 41 41
 38 39 39 40 40 41 41 41
 39 39 40 40 41 41 41 42
 39 40 40 41 41 41 42 42
 0 1 2 3 4 5 6 7
 1 2 3 4 5 6 7 8
 2 3 4 5 6 7 8 9
 3 4 5 6 7 8 9 11
 4 5 6 7 8 9 11 12
 5 6 7 8 9 11 12 12
 6 7 8 9 11 12 12 13
 7 8 9 11 12 12 13 14
 8 9 11 12 12 13 14 16
 9 11 12 12 13 14 16 17
 11 12 12 13 14 16 17 18
 12 12 13 14 16 17 18 19
 12 13 14 16 17 18 19 20
 13 14 16 17 18 19 20 22
 14 16 17 18 19 20 22 23
 16 17 18 19 20 22 23 24
 17 18 19 20 22 23 24 26
 18 19 20 22 23 24 26 27
 19 20 22 23 24 26 27 28
 20 22 23 24 26 27 28 29
 22 23 24 26 27 28 29 30
 23 24 26 27 28 29 30 32
 24 26 27 28 29 30 32 33
 26 27 28 29 30 32 33 34
 27 28 29 30 32 33 34 35
 28 29 30 32 33 34 35 36
 29 30 32 33 34 35 36 36
 30 32 33 34 35 36 36 37
 32 33 34 35 36 36 37 38
 33 34 35 36 36 37 38 39
 34 35 36 36 37 38 39 40
 35 36 36 37 38 39 40 41
 36 36 37 38 39 40 41 42
 36 37 38 39 40 41 42 43
 37 38 39 40 41 42 43 44
 38 39 40 41 42 43 44 45
 39 40 41 42 43 44 45 45
 40 41 42 43 44 45 45 46
 41 42 43 44 45 45 46 47
 42 43 44 45 45 46 47 47
 43 44 45 45 46 47 47 48
 44 45 45 46 47 47 48 48
 45 45 46 47 47 48 48 48
 45 46 47 47 48 48 48 48
 46 47 47 48 48 48 48 49
 47 47 48 48 48 48 49 49
 47 48 48 48 48 49 49 49
 48 48 48 48 49 49 49 49
 48 48 48 49 49 49 49 49
 48 48 49 49 49 49 49 48
 48 49 49 49 49 49 48 48
 49 49 49 49 49 48 48 47
 49 49 49 49 48 48 47 47
 49 49 49 48 48 47 47 47
 49 49 48 48 47 47 47 46
 49 48 48 47 47 47 46 46
 48 48 47 47 47 46 46 46
 48 47 47 47 46 46 46 45
 47 47 47 46 46 46 45 45
 47 47 46 46 46 45 45 44
 47 46 46 46 45 45 44 43
 46 46 46 45 45 44 43 43
 46 46 45 45 44 43 43 42
 46 45 45 44 43 43 42 41
 45 45 44 43 43 42 41 41
 45 44 43 43 42 41 41 40
 44 43 43 42 41 41 40 39
 43 43 42 41 41 40 39 39
 43 42 41 41 40 39 39 38
 42 41 41 40 39 39 38 37
 41 41 40 39 39 38 37 36
 41 40 39 39 38 37 36 35
 40 39 39 38 37 36 35 34
 39 39 38 37 36 35 34 33
 39 38 37 36 35 34 33 32
 38 37 36 35 34 33 32 32
 37 36 35 34 33 32 32 31
 36 35 34 33 32 32 31 30
 35 34 33 32 32 31 30 29
 34 33 32 32 31 30 29 28
 33 32 32 31 30 29 28 27
 32 32 31 30 29 28 27 27
 32 31 30 29 28 27 27 26
 31 30 29 28 27 27 26 25
 30 29 28 27 27 26 25 25
 29 28 27 27 26 25 25 24
 28 27 27 26 25 25 24 24
 27 27 26 25 25 24 24 23
 27 26 25 25 24 24 23 22
 26 25 25 24 24 23 22 22
 25 25 24 24 23 22 22 22
 25 24 24 23 22 22 22 21
 24 24 23 22 22 22 21 21
 24 23 22 22 22 21 21 20
 23 22 22 22 21 21 20 20
 22 22 22 21 21 20 20 20
 22 22 21 21 20 20 20 19
 22 21 21 20 20 20 19 19
 21 21 20 20 20 19 19 19
 21 20 20 20 19 19 19 19
 20 20 20 19 19 19 19 -4
 20 20 19 19 19 19 -4 -4
 20 19 19 19 19 -4 -4 -3
 19 19 19 19 -4 -4 -3 -3
 19 19 19 -4 -4 -3 -3 -2
 19 19 -4 -4 -3 -3 -2 -2
 19 -4 -4 -3 -3 -2 -2 -1
 -4 -4 -3 -3 -2 -2 -1 -1
 -4 -3 -3 -2 -2 -1 -1 0
 -3 -3 -2 -2 -1 -1 0 0
 -3 -2 -2 -1 -1 0 0 1
 -2 -2 -1 -1 0 0 1 1
 -2 -1 -1 0 0 1 1 1
 -1 -1 0 0 1 1 1 1
 -1 0 0 1 1 1 1 2
 0 0 1 1 1 1 2 2
 0 1 1 1 1 2 2 2
 1 1 1 1 2 2 2 2
 1 1 1 2 2 2 2 2
 1 1 2 2 2 2 2 2
 1 2 2 2 2 2 2 2
 2 2 2 2 2 2 2 3
 2 2 2 2 2 2 3 3
 2 2 2 2 2 3 3 3
 2 2 2 2 3 3 3 3
 2 2 2 3 3 3 3 4
 2 2 3 3 3 3 4 4
 2 3 3 3 3 4 4 4
 3 3 3 3 4 4 4 4
 3 3 3 4 4 4 4 4
 3 3 4 4 4 4 4 4
 3 4 4 4 4 4 4 3
 4 4 4 4 4 4 3 3
 4 4 4 4 4 3 3 3
 4 4 4 4 3 3 3 3
 4 4 4 3 3 3 3 3
 4 4 3 3 3 3 3 3
 4 3 3 3 3 3 3 3
 3 3 3 3 3 3 3 4
 3 3 3 3 3 3 4 4
 3 3 3 3 3 4 4 3
 3 3 3 3 4 4 3 3
 3 3 3 4 4 3 3 3
 3 3 4 4 3 3 3 3
 3 4 4 3 3 3 3 2
 4 4 3 3 3 3 2 2
 4 3 3 3 3 2 2 2
 3 3 3 3 2 2 2 2
 3 3 3 2 2 2 2 2
 15 16 16 16 17 18 18 19
 16 16 16 17 18 18 19 20
 16 16 17 18 18 19 20 20
 16 17 18 18 19 20 20 21
 17 18 18 19 20 20 21 22
 18 18 19 20 20 21 22 23
 18 19 20 20 21 22 23 23
 19 20 20 21 22 23 23 24
 20 20 21 22 23 23 24 24
 20 21 22 23 23 24 24 24
 21 22 23 23 24 24 24 25
 22 23 23 24 24 24 25 25
 23 23 24 24 24 25 25 26
 23 24 24 24 25 25 26 26
 24 24 24 25 25 26 26 26
 24 24 25 25 26 26 26 26
 24 25 25 26 26 26 26 27
 25 25 26 26 26 26 27 27
 25 26 26 26 26 27 27 27
 26 26 26 26 27 27 27 27
 26 26 26 27 27 27 27 27
 26 26 27 27 27 27 27 27
 26 27 27 27 27 27 27 27
 27 27 27 27 27 27 27 27
 27 27 27 27 27 27 27 27
 27 27 27 27 27 27 27 28
 27 27 27 27 27 27 28 28
 27 27 27 27 27 28 28 28
 27 27 27 27 28 28 28 28
 27 27 27 28 28 28 28 28
 27 27 28 28 28 28 28 28
 27 28 28 28 28 28 28 28
 28 28 28 28 28 28 28 28
 28 28 28 28 28 28 28 28
 28 28 28 28 28 28 28 28
 28 28 28 28 28 28 28 29
 28 28 28 28 28 28 29 29
 28 28 28 28 28 29 29 29
 28 28 28 28 29 29 29 29
 28 28 28 29 29 29 29 29
 28 28 29 29 29 29 29 29
 28 29 29 29 29 29 29 29
 29 29 29 29 29 29 29 29
 29 29 29 29 29 29 29 29
 29 29 29 29 29 29 29 28
 29 29 29 29 29 29 28 28
 29 29 29 29 29 28 28 28
 29 29 29 29 28 28 28 28
 29 29 29 28 28 28 28 28
 29 29 28 28 28 28 28 28
 29 28 28 28 28 28 28 28
 28 28 28 28 28 28 28 28
 28 28 28 28 28 28 28 28
 28 28 28 28 28 28 28 28
 28 28 28 28 28 28 28 28
 28 28 28 28 28 28 28 28
 28 28 28 28 28 28 28 28
 28 28 28 28 28 28 28 28
 28 28 28 28 28 28 28 11
 28 28 28 28 28 28 11 12
 28 28 28 28 28 11 12 13
 28 28 28 28 11 12 13 14
 28 28 28 11 12 13 14 15
 28 28 11 12 13 14 15 16
 28 11 12 13 14 15 16 17
 11 12 13 14 15 16 17 18
 12 13 14 15 16 17 18 19
 13 14 15 16 17 18 19 20
 14 15 16 17 18 19 20 21
 15 16 17 18 19 20 21 23
 16 17 18 19 20 21 23 24
 17 18 19 20 21 23 24 26
 18 19 20 21 23 24 26 27
 19 20 21 23 24 26 27 28
 20 21 23 24 26 27 28 29
 21 23 24 26 27 28 29 30
 23 24 26 27 28 29 30 31
 24 26 27 28 29 30 31 31
 26 27 28 29 30 31 31 31
 27 28 29 30 31 31 31 32
 28 29 30 31 31 31 32 32
 29 30 31 31 31 32 32 32
 30 31 31 31 32 32 32 32
 31 31 31 32 32 32 32 32
 31 31 32 32 32 32 32 32
 31 32 32 32 32 32 32 31
 32 32 32 32 32 32 31 31
 32 32 32 32 32 31 31 31
 32 32 32 32 31 31 31 30
 32 32 32 31 31 31 30 30
 32 32 31 31 31 30 30 29
 32 31 31 31 30 30 29 28
 31 31 31 30 30 29 28 28
 31 31 30 30 29 28 28 27
 31 30 30 29 28 28 27 26
 30 30 29 28 28 27 26 26
 30 29 28 28 27 26 26 25
 29 28 28 27 26 26 25 25
 28 28 27 26 26 25 25 25
 19 20 21 22 23 23 24 25
 20 21 22 23 23 24 25 26
 21 22 23 23 24 25 26 27
 22 23 23 24 25 26 27 27
 23 23 24 25 26 27 27 28
 23 24 25 26 27 27 28 28
 24 25 26 27 27 28 28 29
 25 26 27 27 28 28 29 29
 26 27 27 28 28 29 29 29
 27 27 28 28 29 29 29 30
 27 28 28 29 29 29 30 30
 28 28 29 29 29 30 30 30
 28 29 29 29 30 30 30 30
 29 29 29 30 30 30 30 30
 29 29 30 30 30 30 30 30
 29 30 30 30 30 30 30 30
 30 30 30 30 30 30 30 30
 30 30 30 30 30 30 30 30
 30 30 30 30 30 30 30 30
 30 30 30 30 30 30 30 30
 30 30 30 30 30 30 30 30
 30 30 30 30 30 30 30 30
 30 30 30 30 30 30 30 30
 30 30 30 30 30 30 30 30
 30 30 30 30 30 30 30 30
 30 30 30 30 30 30 30 30
 30 30 30 30 30 30 30 30
 30 30 30 30 30 30 30 30
 30 30 30 30 30 30 30 30
 30 30 30 30 30 30 30 30
 30 30 30 30 30 30 30 30
 30 30 30 30 30 30 30 30
 30 30 30 30 30 30 30 30
 30 30 30 30 30 30 30 29
 30 30 30 30 30 30 29 29
 30 30 30 30 30 29 29 29
 30 30 30 30 29 29 29 29
 30 30 30 29 29 29 29 29
 30 30 29 29 29 29 29 29
 30 29 29 29 29 29 29 28
 29 29 29 29 29 29 28 28
 29 29 29 29 29 28 28 28
 29 29 29 29 28 28 28 12
 29 29 29 28 28 28 12 12
 29 29 28 28 28 12 12 13
 29 28 28 28 12 12 13 14
 28 28 28 12 12 13 14 15
 28 28 12 12 13 14 15 16
 28 12 12 13 14 15 16 17
 12 12 13 14 15 16 17 18
 12 13 14 15 16 17 18 19
 13 14 15 16 17 18 19 20
 14 15 16 17 18 19 20 21
 15 16 17 18 19 20 21 23
 16 17 18 19 20 21 23 24
 17 18 19 20 21 23 24 25
 18 19 20 21 23 24 25 26
 19 20 21 23 24 25 26 27
 20 21 23 24 25 26 27 28
 21 23 24 25 26 27 28 29
 23 24 25 26 27 28 29 30
 24 25 26 27 28 29 30 30
 25 26 27 28 29 30 30 31
 26 27 28 29 30 30 31 31
 27 28 29 30 30 31 31 32
 28 29 30 30 31 31 32 32
 29 30 30 31 31 32 32 32
 30 30 31 31 32 32 32 32
 30 31 31 32 32 32 32 32
 31 31 32 32 32 32 32 31
 31 32 32 32 32 32 31 31
 32 32 32 32 32 31 31 30
 32 32 32 32 31 31 30 30
 32 32 32 31 31 30 30 29
 32 32 31 31 30 30 29 28
 32 31 31 30 30 29 28 27
 31 31 30 30 29 28 27 26
 31 30 30 29 28 27 26 26
 30 30 29 28 27 26 26 25
 30 29 28 27 26 26 25 25
 29 28 27 26 26 25 25 24
 28 27 26 26 25 25 24 24
 27 26 26 25 25 24 24 24
 26 26 25 25 24 24 24 24
 26 25 25 24 24 24 24 23
 25 25 24 24 24 24 23 23
 25 24 24 24 24 23 23 24
 24 24 24 24 23 23 24 24
 16 17 17 18 19 20 22 22
 17 17 18 19 20 22 22 23
 17 18 19 20 22 22 23 24
 18 19 20 22 22 23 24 25
 19 20 22 22 23 24 25 26
 20 22 22 23 24 25 26 26
 22 22 23 24 25 26 26 27
 22 23 24 25 26 26 27 27
 23 24 25 26 26 27 27 27
 24 25 26 26 27 27 27 28
 25 26 26 27 27 27 28 28
 26 26 27 27 27 28 28 29
 26 27 27 27 28 28 29 29
 27 27 27 28 28 29 29 29
 27 27 28 28 29 29 29 29
 27 28 28 29 29 29 29 29
 28 28 29 29 29 29 29 29
 28 29 29 29 29 29 29 29
 29 29 29 29 29 29 29 29
 29 29 29 29 29 29 29 29
 29 29 29 29 29 29 29 29
 29 29 29 29 29 29 29 29
 29 29 29 29 29 29 29 29
 29 29 29 29 29 29 29 28
 29 29 29 29 29 29 28 28
 29 29 29 29 29 28 28 28
 29 29 29 29 28 28 28 28
 29 29 29 28 28 28 28 28
 29 29 28 28 28 28 28 28
 29 28 28 28 28 28 28 28
 28 28 28 28 28 28 28 28
 28 28 28 28 28 28 28 28
 28 28 28 28 28 28 28 28
 28 28 28 28 28 28 28 28
 28 28 28 28 28 28 28 28
 28 28 28 28 28 28 28 29
 28 28 28 28 28 28 29 29
 28 28 28 28 28 29 29 29
 28 28 28 28 29 29 29 29
 28 28 28 29 29 29 29 29
 28 28 29 29 29 29 29 29
 28 29 29 29 29 29 29 29
 29 29 29 29 29 29 29 29
 29 29 29 29 29 29 29 14
 29 29 29 29 29 29 14 14
 29 29 29 29 29 14 14 15
 29 29 29 29 14 14 15 16
 29 29 29 14 14 15 16 16
 29 29 14 14 15 16 16 17
 29 14 14 15 16 16 17 18
 14 14 15 16 16 17 18 19
 14 15 16 16 17 18 19 20
 15 16 16 17 18 19 20 21
 16 16 17 18 19 20 21 22
 16 17 18 19 20 21 22 23
 17 18 19 20 21 22 23 23
 18 19 20 21 22 23 23 24
 19 20 21 22 23 23 24 25
 20 21 22 23 23 24 25 26
 21 22 23 23 24 25 26 26
 22 23 23 24 25 26 26 27
 23 23 24 25 26 26 27 28
 23 24 25 26 26 27 28 28
 24 25 26 26 27 28 28 29
 25 26 26 27 28 28 29 29
 26 26 27 28 28 29 29 29
 26 27 28 28 29 29 29 29
 27 28 28 29 29 29 29 29
 28 28 29 29 29 29 29 29
 28 29 29 29 29 29 29 29
 29 29 29 29 29 29 29 29
 29 29 29 29 29 29 29 28
 29 29 29 29 29 29 28 28
 29 29 29 29 29 28 28 27
 29 29 29 29 28 28 27 26
 29 29 29 28 28 27 26 26
 29 29 28 28 27 26 26 25
 29 28 28 27 26 26 25 24
 28 28 27 26 26 25 24 23
 28 27 26 26 25 24 23 23
 27 26 26 25 24 23 23 22
 26 26 25 24 23 23 22 22
 26 25 24 23 23 22 22 22
 25 24 23 23 22 22 22 22
 24 23 23 22 22 22 22 22
 23 23 22 22 22 22 22 21
 23 22 22 22 22 22 21 21
 22 22 22 22 22 21 21 21
 22 22 22 22 21 21 21 21
 19 19 20 21 21 22 23 24
 19 20 21 21 22 23 24 25
 20 21 21 22 23 24 25 25
 21 21 22 23 24 25 25 26
 21 22 23 24 25 25 26 27
 22 23 24 25 25 26 27 28
 23 24 25 25 26 27 28 29
 24 25 25 26 27 28 29 30
 25 25 26 27 28 29 30 30
 25 26 27 28 29 30 30 31
 26 27 28 29 30 30 31 32
 27 28 29 30 30 31 32 32
 28 29 30 30 31 32 32 33
 29 30 30 31 32 32 33 33
 30 30 31 32 32 33 33 33
 30 31 32 32 33 33 33 33
 31 32 32 33 33 33 33 33
 32 32 33 33 33 33 33 33
 32 33 33 33 33 33 33 33
 33 33 33 33 33 33 33 33
 33 33 33 33 33 33 33 33
 33 33 33 33 33 33 33 32
 33 33 33 33 33 33 32 32
 33 33 33 33 33 32 32 32
 33 33 33 33 32 32 32 31
 33 33 33 32 32 32 31 31
 33 33 32 32 32 31 31 30
 33 32 32 32 31 31 30 30
 32 32 32 31 31 30 30 29
 32 32 31 31 30 30 29 29
 32 31 31 30 30 29 29 28
 31 31 30 30 29 29 28 28
 31 30 30 29 29 28 28 28
 30 30 29 29 28 28 28 28
 30 29 29 28 28 28 28 28
 29 29 28 28 28 28 28 28
 29 28 28 28 28 28 28 28
 28 28 28 28 28 28 28 28
 28 28 28 28 28 28 28 28
 28 28 28 28 28 28 28 28
 28 28 28 28 28 28 28 28
 28 28 28 28 28 28 28 28
 28 28 28 28 28 28 28 28
 28 28 28 28 28 28 28 28
 28 28 28 28 28 28 28 28
 28 28 28 28 28 28 28 13
 28 28 28 28 28 28 13 13
 28 28 28 28 28 13 13 13
 28 28 28 28 13 13 13 14
 28 28 28 13 13 13 14 15
 28 28 13 13 13 14 15 16
 28 13 13 13 14 15 16 16
 13 13 13 14 15 16 16 17
 13 13 14 15 16 16 17 18
 13 14 15 16 16 17 18 19
 14 15 16 16 17 18 19 20
 15 16 16 17 18 19 20 21
 16 16 17 18 19 20 21 22
 16 17 18 19 20 21 22 23
 17 18 19 20 21 22 23 23
 18 19 20 21 22 23 23 24
 19 20 21 22 23 23 24 25
 20 21 22 23 23 24 25 26
 21 22 23 23 24 25 26 26
 22 23 23 24 25 26 26 27
 23 23 24 25 26 26 27 27
 23 24 25 26 26 27 27 27
 24 25 26 26 27 27 27 28
 25 26 26 27 27 27 28 28
 26 26 27 27 27 28 28 28
 26 27 27 27 28 28 28 28
 27 27 27 28 28 28 28 27
 27 27 28 28 28 28 27 27
 27 28 28 28 28 27 27 27
 28 28 28 28 27 27 27 27
 28 28 28 27 27 27 27 26
 28 28 27 27 27 27 26 25
 28 27 27 27 27 26 25 25
 27 27 27 27 26 25 25 24
 27 27 27 26 25 25 24 23
 27 27 26 25 25 24 23 23
 27 26 25 25 24 23 23 22
 26 25 25 24 23 23 22 22
 25 25 24 23 23 22 22 22
 25 24 23 23 22 22 22 21
 24 23 23 22 22 22 21 21
 23 23 22 22 22 21 21 21
 23 22 22 22 21 21 21 21
 22 22 22 21 21 21 21 21
 22 22 21 21 21 21 21 21
 22 21 21 21 21 21 21 21
 21 21 21 21 21 21 21 22
 21 21 21 21 21 21 22 22
 16 17 17 18 19 20 20 21
 17 17 18 19 20 20 21 22
 17 18 19 20 20 21 22 23
 18 19 20 20 21 22 23 24
 19 20 20 21 22 23 24 25
 20 20 21 22 23 24 25 26
 20 21 22 23 24 25 26 26
 21 22 23 24 25 26 26 27
 22 23 24 25 26 26 27 28
 23 24 25 26 26 27 28 28
 24 25 26 26 27 28 28 29
 25 26 26 27 28 28 29 29
 26 26 27 28 28 29 29 30
 26 27 28 28 29 29 30 30
 27 28 28 29 29 30 30 30
 28 28 29 29 30 30 30 30
 28 29 29 30 30 30 30 31
 29 29 30 30 30 30 31 31
 29 30 30 30 30 31 31 31
 30 30 30 30 31 31 31 31
 30 30 30 31 31 31 31 31
 30 30 31 31 31 31 31 30
 30 31 31 31 31 31 30 30
 31 31 31 31 31 30 30 30
 31 31 31 31 30 30 30 29
 31 31 31 30 30 30 29 29
 31 31 30 30 30 29 29 28
 31 30 30 30 29 29 28 28
 30 30 30 29 29 28 28 27
 30 30 29 29 28 28 27 27
 30 29 29 28 28 27 27 26
 29 29 28 28 27 27 26 26
 29 28 28 27 27 26 26 26
 28 28 27 27 26 26 26 26
 28 27 27 26 26 26 26 26
 27 27 26 26 26 26 26 27
 27 26 26 26 26 26 27 27
 26 26 26 26 26 27 27 27
 26 26 26 26 27 27 27 27
 26 26 26 27 27 27 27 28
 26 26 27 27 27 27 28 28
 26 27 27 27 27 28 28 11
 27 27 27 27 28 28 11 12
 27 27 27 28 28 11 12 12
 27 27 28 28 11 12 12 13
 27 28 28 11 12 12 13 14
 28 28 11 12 12 13 14 15
 28 11 12 12 13 14 15 16
 11 12 12 13 14 15 16 17
 12 12 13 14 15 16 17 18
 12 13 14 15 16 17 18 19
 13 14 15 16 17 18 19 20
 14 15 16 17 18 19 20 21
 15 16 17 18 19 20 21 22
 16 17 18 19 20 21 22 23
 17 18 19 20 21 22 23 24
 18 19 20 21 22 23 24 25
 19 20 21 22 23 24 25 26
 20 21 22 23 24 25 26 27
 21 22 23 24 25 26 27 28
 22 23 24 25 26 27 28 29
 23 24 25 26 27 28 29 29
 24 25 26 27 28 29 29 30
 25 26 27 28 29 29 30 30
 26 27 28 29 29 30 30 31
 27 28 29 29 30 30 31 31
 28 29 29 30 30 31 31 31
 29 29 30 30 31 31 31 31
 29 30 30 31 31 31 31 31
 30 30 31 31 31 31 31 31
 30 31 31 31 31 31 31 31
 31 31 31 31 31 31 31 31
 31 31 31 31 31 31 31 30
 31 31 31 31 31 31 30 30
 31 31 31 31 31 30 30 30
 31 31 31 31 30 30 30 29
 31 31 31 30 30 30 29 28
 31 31 30 30 30 29 28 28
 31 30 30 30 29 28 28 27
 30 30 30 29 28 28 27 27
 30 30 29 28 28 27 27 27
 30 29 28 28 27 27 27 26
 29 28 28 27 27 27 26 26
 28 28 27 27 27 26 26 26
 28 27 27 27 26 26 26 26
 27 27 27 26 26 26 26 26
 27 27 26 26 26 26 26 26
 27 26 26 26 26 26 26 26
 15 15 16 17 18 19 20 21
 15 16 17 18 19 20 21 21
 16 17 18 19 20 21 21 22
 17 18 19 20 21 21 22 23
 18 19 20 21 21 22 23 24
 19 20 21 21 22 23 24 24
 20 21 21 22 23 24 24 25
 21 21 22 23 24 24 25 26
 21 22 23 24 24 25 26 26
 22 23 24 24 25 26 26 27
 23 24 24 25 26 26 27 27
 24 24 25 26 26 27 27 27
 24 25 26 26 27 27 27 27
 25 26 26 27 27 27 27 27
 26 26 27 27 27 27 27 28
 26 27 27 27 27 27 28 28
 27 27 27 27 27 28 28 27
 27 27 27 27 28 28 27 27
 27 27 27 28 28 27 27 27
 27 27 28 28 27 27 27 27
 27 28 28 27 27 27 27 27
 28 28 27 27 27 27 27 27
 28 27 27 27 27 27 27 27
 27 27 27 27 27 27 27 26
 27 27 27 27 27 27 26 26
 27 27 27 27 27 26 26 26
 27 27 27 27 26 26 26 25
 27 27 27 26 26 26 25 25
 27 27 26 26 26 25 25 25
 27 26 26 26 25 25 25 24
 26 26 26 25 25 25 24 25
 26 26 25 25 25 24 25 25
 26 25 25 25 24 25 25 25
 25 25 25 24 25 25 25 25
 25 25 24 25 25 25 25 25
 25 24 25 25 25 25 25 26
 24 25 25 25 25 25 26 26
 25 25 25 25 25 26 26 26
 25 25 25 25 26 26 26 27
 25 25 25 26 26 26 27 27
 25 25 26 26 26 27 27 27
 25 26 26 26 27 27 27 27
 26 26 26 27 27 27 27 12
 26 26 27 27 27 27 12 13
 26 27 27 27 27 12 13 13
 27 27 27 27 12 13 13 14
 27 27 27 12 13 13 14 15
 27 27 12 13 13 14 15 16
 27 12 13 13 14 15 16 17
 12 13 13 14 15 16 17 18
 13 13 14 15 16 17 18 19
 13 14 15 16 17 18 19 20
 14 15 16 17 18 19 20 21
 15 16 17 18 19 20 21 22
 16 17 18 19 20 21 22 23
 17 18 19 20 21 22 23 23
 18 19 20 21 22 23 23 25
 19 20 21 22 23 23 25 26
 20 21 22 23 23 25 26 27
 21 22 23 23 25 26 27 27
 22 23 23 25 26 27 27 28
 23 23 25 26 27 27 28 29
 23 25 26 27 27 28 29 30
 25 26 27 27 28 29 30 30
 26 27 27 28 29 30 30 31
 27 27 28 29 30 30 31 31
 27 28 29 30 30 31 31 31
 28 29 30 30 31 31 31 31
 29 30 30 31 31 31 31 31
 30 30 31 31 31 31 31 31
 30 31 31 31 31 31 31 31
 31 31 31 31 31 31 31 30
 31 31 31 31 31 31 30 30
 31 31 31 31 31 30 30 30
 31 31 31 31 30 30 30 29
 31 31 31 30 30 30 29 29
 31 31 30 30 30 29 29 28
 31 30 30 30 29 29 28 27
 30 30 30 29 29 28 27 26
 30 30 29 29 28 27 26 26
 30 29 29 28 27 26 26 25
 29 29 28 27 26 26 25 25
 29 28 27 26 26 25 25 24
 28 27 26 26 25 25 24 24
 27 26 26 25 25 24 24 23
 26 26 25 25 24 24 23 23
 26 25 25 24 24 23 23 23
 25 25 24 24 23 23 23 23
 25 24 24 23 23 23 23 23
 24 24 23 23 23 23 23 23
 24 23 23 23 23 23 23 24
 23 23 23 23 23 23 24 24
 23 23 23 23 23 24 24 24
 23 23 23 23 24 24 24 24
 16 16 17 18 19 20 21 22
 16 17 18 19 20 21 22 23
 17 18 19 20 21 22 23 24
 18 19 20 21 22 23 24 25
 19 20 21 22 23 24 25 25
 20 21 22 23 24 25 25 26
 21 22 23 24 25 25 26 27
 22 23 24 25 25 26 27 28
 23 24 25 25 26 27 28 29
 24 25 25 26 27 28 29 29
 25 25 26 27 28 29 29 30
 25 26 27 28 29 29 30 31
 26 27 28 29 29 30 31 31
 27 28 29 29 30 31 31 32
 28 29 29 30 31 31 32 32
 29 29 30 31 31 32 32 32
 29 30 31 31 32 32 32 32
 30 31 31 32 32 32 32 33
 31 31 32 32 32 32 33 33
 31 32 32 32 32 33 33 33
 32 32 32 32 33 33 33 32
 32 32 32 33 33 33 32 32
 32 32 33 33 33 32 32 32
 32 33 33 33 32 32 32 32
 33 33 33 32 32 32 32 31
 33 33 32 32 32 32 31 31
 33 32 32 32 32 31 31 31
 32 32 32 32 31 31 31 30
 32 32 32 31 31 31 30 30
 32 32 31 31 31 30 30 29
 32 31 31 31 30 30 29 29
 31 31 31 30 30 29 29 28
 31 31 30 30 29 29 28 28
 31 30 30 29 29 28 28 28
 30 30 29 29 28 28 28 28
 30 29 29 28 28 28 28 28
 29 29 28 28 28 28 28 27
 29 28 28 28 28 28 27 27
 28 28 28 28 28 27 27 28
 28 28 28 28 27 27 28 28
 28 28 28 27 27 28 28 28
 28 28 27 27 28 28 28 28
 28 27 27 28 28 28 28 28
 27 27 28 28 28 28 28 28
 27 28 28 28 28 28 28 28
 28 28 28 28 28 28 28 28
 28 28 28 28 28 28 28 28
 28 28 28 28 28 28 28 9
 28 28 28 28 28 28 9 9
 28 28 28 28 28 9 9 10
 28 28 28 28 9 9 10 11
 28 28 28 9 9 10 11 11
 28 28 9 9 10 11 11 12
 28 9 9 10 11 11 12 13
 9 9 10 11 11 12 13 14
 9 10 11 11 12 13 14 15
 10 11 11 12 13 14 15 16
 11 11 12 13 14 15 16 17
 11 12 13 14 15 16 17 18
 12 13 14 15 16 17 18 19
 13 14 15 16 17 18 19 20
 14 15 16 17 18 19 20 20
 15 16 17 18 19 20 20 21
 16 17 18 19 20 20 21 22
 17 18 19 20 20 21 22 23
 18 19 20 20 21 22 23 24
 19 20 20 21 22 23 24 25
 20 20 21 22 23 24 25 26
 20 21 22 23 24 25 26 26
 21 22 23 24 25 26 26 27
 22 23 24 25 26 26 27 27
 23 24 25 26 26 27 27 28
 24 25 26 26 27 27 28 28
 25 26 26 27 27 28 28 28
 26 26 27 27 28 28 28 28
 26 27 27 28 28 28 28 28
 27 27 28 28 28 28 28 28
 27 28 28 28 28 28 28 28
 28 28 28 28 28 28 28 28
 28 28 28 28 28 28 28 27
 28 28 28 28 28 28 27 27
 28 28 28 28 28 27 27 27
 28 28 28 28 27 27 27 26
 28 28 28 27 27 27 26 26
 28 28 27 27 27 26 26 25
 28 27 27 27 26 26 25 25
 27 27 27 26 26 25 25 24
 27 27 26 26 25 25 24 24
 27 26 26 25 25 24 24 24
 26 26 25 25 24 24 24 23
 26 25 25 24 24 24 23 23
 25 25 24 24 24 23 23 23
 25 24 24 24 23 23 23 23
 24 24 24 23 23 23 23 23
 24 24 23 23 23 23 23 23
 24 23 23 23 23 23 23 24
 23 23 23 23 23 23 24 24
 23 23 23 23 23 24 24 24
 14 15 15 16 17 19 20 21
 15 15 16 17 19 20 21 22
 15 16 17 19 20 21 22 23
 16 17 19 20 21 22 23 24
 17 19 20 21 22 23 24 25
 19 20 21 22 23 24 25 26
 20 21 22 23 24 25 26 26
 21 22 23 24 25 26 26 27
 22 23 24 25 26 26 27 28
 23 24 25 26 26 27 28 28
 24 25 26 26 27 28 28 28
 25 26 26 27 28 28 28 29
 26 26 27 28 28 28 29 29
 26 27 28 28 28 29 29 29
 27 28 28 28 29 29 29 29
 28 28 28 29 29 29 29 29
 28 28 29 29 29 29 29 29
 28 29 29 29 29 29 29 28
 29 29 29 29 29 29 28 28
 29 29 29 29 29 28 28 28
 29 29 29 29 28 28 28 28
 29 29 29 28 28 28 28 27
 29 29 28 28 28 28 27 27
 29 28 28 28 28 27 27 27
 28 28 28 28 27 27 27 26
 28 28 28 27 27 27 26 26
 28 28 27 27 27 26 26 26
 28 27 27 27 26 26 26 25
 27 27 27 26 26 26 25 25
 27 27 26 26 26 25 25 25
 27 26 26 26 25 25 25 25
 26 26 26 25 25 25 25 26
 26 26 25 25 25 25 26 26
 26 25 25 25 25 26 26 26
 25 25 25 25 26 26 26 26
 25 25 25 26 26 26 26 27
 25 25 26 26 26 26 27 27
 25 26 26 26 26 27 27 27
 26 26 26 26 27 27 27 27
 26 26 26 27 27 27 27 27
 26 26 27 27 27 27 27 28
 26 27 27 27 27 27 28 28
 27 27 27 27 27 28 28 11
 27 27 27 27 28 28 11 11
 27 27 27 28 28 11 11 12
 27 27 28 28 11 11 12 12
 27 28 28 11 11 12 12 13
 28 28 11 11 12 12 13 14
 28 11 11 12 12 13 14 14
 11 11 12 12 13 14 14 15
 11 12 12 13 14 14 15 16
 12 12 13 14 14 15 16 17
 12 13 14 14 15 16 17 17
 13 14 14 15 16 17 17 18
 14 14 15 16 17 17 18 19
 14 15 16 17 17 18 19 19
 15 16 17 17 18 19 19 20
 16 17 17 18 19 19 20 21
 17 17 18 19 19 20 21 21
 17 18 19 19 20 21 21 22
 18 19 19 20 21 21 22 23
 19 19 20 21 21 22 23 24
 19 20 21 21 22 23 24 25
 20 21 21 22 23 24 25 25
 21 21 22 23 24 25 25 26
 21 22 23 24 25 25 26 26
 22 23 24 25 25 26 26 26
 23 24 25 25 26 26 26 27
 24 25 25 26 26 26 27 27
 25 25 26 26 26 27 27 27
 25 26 26 26 27 27 27 27
 26 26 26 27 27 27 27 26
 26 26 27 27 27 27 26 26
 26 27 27 27 27 26 26 26
 27 27 27 27 26 26 26 25
 27 27 27 26 26 26 25 25
 27 27 26 26 26 25 25 24
 27 26 26 26 25 25 24 24
 26 26 26 25 25 24 24 23
 26 26 25 25 24 24 23 23
 26 25 25 24 24 23 23 23
 25 25 24 24 23 23 23 22
 25 24 24 23 23 23 22 22
 24 24 23 23 23 22 22 22
 24 23 23 23 22 22 22 22
 23 23 23 22 22 22 22 22
 23 23 22 22 22 22 22 22
 23 22 22 22 22 22 22 22
 22 22 22 22 22 22 22 22
 22 22 22 22 22 22 22 22
 22 22 22 22 22 22 22 23
 22 22 22 22 22 22 23 23
 22 22 22 22 22 23 23 23
 14 13 15 15 16 16 17 18
 13 15 15 16 16 17 18 19
 15 15 16 16 17 18 19 20
 15 16 16 17 18 19 20 21
 16 16 17 18 19 20 21 22
 16 17 18 19 20 21 22 23
 17 18 19 20 21 22 23 24
 18 19 20 21 22 23 24 25
 19 20 21 22 23 24 25 26
 20 21 22 23 24 25 26 26
 21 22 23 24 25 26 26 27
 22 23 24 25 26 26 27 28
 23 24 25 26 26 27 28 28
 24 25 26 26 27 28 28 29
 25 26 26 27 28 28 29 29
 26 26 27 28 28 29 29 30
 26 27 28 28 29 29 30 30
 27 28 28 29 29 30 30 30
 28 28 29 29 30 30 30 30
 28 29 29 30 30 30 30 30
 29 29 30 30 30 30 30 30
 29 30 30 30 30 30 30 30
 30 30 30 30 30 30 30 30
 30 30 30 30 30 30 30 30
 30 30 30 30 30 30 30 29
 30 30 30 30 30 30 29 29
 30 30 30 30 30 29 29 28
 30 30 30 30 29 29 28 28
 30 30 30 29 29 28 28 27
 30 30 29 29 28 28 27 27
 30 29 29 28 28 27 27 26
 29 29 28 28 27 27 26 26
 29 28 28 27 27 26 26 26
 28 28 27 27 26 26 26 26
 28 27 27 26 26 26 26 26
 27 27 26 26 26 26 26 26
 27 26 26 26 26 26 26 26
 26 26 26 26 26 26 26 26
 26 26 26 26 26 26 26 26
 26 26 26 26 26 26 26 26
 26 26 26 26 26 26 26 26
 26 26 26 26 26 26 26 27
 26 26 26 26 26 26 27 27
 26 26 26 26 26 27 27 10
 26 26 26 26 27 27 10 10
 26 26 26 27 27 10 10 11
 26 26 27 27 10 10 11 11
 26 27 27 10 10 11 11 12
 27 27 10 10 11 11 12 13
 27 10 10 11 11 12 13 13
 10 10 11 11 12 13 13 14
 10 11 11 12 13 13 14 15
 11 11 12 13 13 14 15 16
 11 12 13 13 14 15 16 17
 12 13 13 14 15 16 17 18
 13 13 14 15 16 17 18 19
 13 14 15 16 17 18 19 19
 14 15 16 17 18 19 19 20
 15 16 17 18 19 19 20 21
 16 17 18 19 19 20 21 22
 17 18 19 19 20 21 22 23
 18 19 19 20 21 22 23 24
 19 19 20 21 22 23 24 25
 19 20 21 22 23 24 25 26
 20 21 22 23 24 25 26 26
 21 22 23 24 25 26 26 27
 22 23 24 25 26 26 27 28
 23 24 25 26 26 27 28 28
 24 25 26 26 27 28 28 28
 25 26 26 27 28 28 28 28
 26 26 27 28 28 28 28 28
 26 27 28 28 28 28 28 28
 27 28 28 28 28 28 28 28
 28 28 28 28 28 28 28 28
 28 28 28 28 28 28 28 27
 28 28 28 28 28 28 27 27
 28 28 28 28 28 27 27 26
 28 28 28 28 27 27 26 26
 28 28 28 27 27 26 26 25
 28 28 27 27 26 26 25 25
 28 27 27 26 26 25 25 24
 27 27 26 26 25 25 24 24
 27 26 26 25 25 24 24 23
 26 26 25 25 24 24 23 23
 26 25 25 24 24 23 23 23
 25 25 24 24 23 23 23 22
 25 24 24 23 23 23 22 22
 24 24 23 23 23 22 22 22
 24 23 23 23 22 22 22 22
 23 23 23 22 22 22 22 22
 23 23 22 22 22 22 22 23
 23 22 22 22 22 22 23 23
 22 22 22 22 22 23 23 24
 22 22 22 22 23 23 24 24
 22 22 22 23 23 24 24 25
 22 22 23 23 24 24 25 25
 22 23 23 24 24 25 25 26
 23 23 24 24 25 25 26 26
 23 24 24 25 25 26 26 27
 -1 0 1 2 4 5 6 8
 0 1 2 4 5 6 8 9
 1 2 4 5 6 8 9 10
 2 4 5 6 8 9 10 12
 4 5 6 8 9 10 12 13
 5 6 8 9 10 12 13 14
 6 8 9 10 12 13 14 15
 8 9 10 12 13 14 15 16
 9 10 12 13 14 15 16 17
 10 12 13 14 15 16 17 18
 12 13 14 15 16 17 18 19
 13 14 15 16 17 18 19 20
 14 15 16 17 18 19 20 21
 15 16 17 18 19 20 21 22
 16 17 18 19 20 21 22 23
 17 18 19 20 21 22 23 24
 18 19 20 21 22 23 24 25
 19 20 21 22 23 24 25 26
 20 21 22 23 24 25 26 27
 21 22 23 24 25 26 27 28
 22 23 24 25 26 27 28 29
 23 24 25 26 27 28 29 29
 24 25 26 27 28 29 29 30
 25 26 27 28 29 29 30 31
 26 27 28 29 29 30 31 32
 27 28 29 29 30 31 32 33
 28 29 29 30 31 32 33 33
 29 29 30 31 32 33 33 34
 29 30 31 32 33 33 34 35
 30 31 32 33 33 34 35 36
 31 32 33 33 34 35 36 37
 32 33 33 34 35 36 37 37
 33 33 34 35 36 37 37 38
 33 34 35 36 37 37 38 39
 34 35 36 37 37 38 39 39
 35 36 37 37 38 39 39 40
 36 37 37 38 39 39 40 41
 37 37 38 39 39 40 41 41
 37 38 39 39 40 41 41 42
 38 39 39 40 41 41 42 43
 39 39 40 41 41 42 43 43
 39 40 41 41 42 43 43 44
 40 41 41 42 43 43 44 44
 41 41 42 43 43 44 44 -10
 41 42 43 43 44 44 -10 -9
 42 43 43 44 44 -10 -9 -8
 43 43 44 44 -10 -9 -8 -7
 43 44 44 -10 -9 -8 -7 -5
 44 44 -10 -9 -8 -7 -5 -4
 44 -10 -9 -8 -7 -5 -4 -2
 -10 -9 -8 -7 -5 -4 -2 -1
 -9 -8 -7 -5 -4 -2 -1 1
 -8 -7 -5 -4 -2 -1 1 3
 -7 -5 -4 -2 -1 1 3 4
 -5 -4 -2 -1 1 3 4 6
 -4 -2 -1 1 3 4 6 7
 -2 -1 1 3 4 6 7 8
 -1 1 3 4 6 7 8 10
 1 3 4 6 7 8 10 12
 3 4 6 7 8 10 12 13
 4 6 7 8 10 12 13 14
 6 7 8 10 12 13 14 16
 7 8 10 12 13 14 16 17
 8 10 12 13 14 16 17 18
 10 12 13 14 16 17 18 19
 12 13 14 16 17 18 19 20
 13 14 16 17 18 19 20 21
 14 16 17 18 19 20 21 22
 16 17 18 19 20 21 22 23
 17 18 19 20 21 22 23 24
 18 19 20 21 22 23 24 25
 19 20 21 22 23 24 25 26
 20 21 22 23 24 25 26 27
 21 22 23 24 25 26 27 27
 22 23 24 25 26 27 27 28
 23 24 25 26 27 27 28 28
 24 25 26 27 27 28 28 29
 25 26 27 27 28 28 29 29
 26 27 27 28 28 29 29 30
 27 27 28 28 29 29 30 31
 27 28 28 29 29 30 31 31
 28 28 29 29 30 31 31 32
 28 29 29 30 31 31 32 33
 29 29 30 31 31 32 33 34
 29 30 31 31 32 33 34 35
 30 31 31 32 33 34 35 36
 31 31 32 33 34 35 36 36
 31 32 33 34 35 36 36 37
 32 33 34 35 36 36 37 37
 33 34 35 36 36 37 37 39
 34 35 36 36 37 37 39 39
 35 36 36 37 37 39 39 40
 36 36 37 37 39 39 40 40
 36 37 37 39 39 40 40 40
 37 37 39 39 40 40 40 40
 37 39 39 40 40 40 40 40
 -2 -1 0 1 3 4 5 7
 -1 0 1 3 4 5 7 8
 0 1 3 4 5 7 8 9
 1 3 4 5 7 8 9 10
 3 4 5 7 8 9 10 11
 4 5 7 8 9 10 11 12
 5 7 8 9 10 11 12 13
 7 8 9 10 11 12 13 14
 8 9 10 11 12 13 14 16
 9 10 11 12 13 14 16 17
 10 11 12 13 14 16 17 18
 11 12 13 14 16 17 18 19
 12 13 14 16 17 18 19 21
 13 14 16 17 18 19 21 22
 14 16 17 18 19 21 22 23
 16 17 18 19 21 22 23 24
 17 18 19 21 22 23 24 25
 18 19 21 22 23 24 25 26
 19 21 22 23 24 25 26 27
 21 22 23 24 25 26 27 28
 22 23 24 25 26 27 28 29
 23 24 25 26 27 28 29 30
 24 25 26 27 28 29 30 31
 25 26 27 28 29 30 31 32
 26 27 28 29 30 31 32 33
 27 28 29 30 31 32 33 34
 28 29 30 31 32 33 34 35
 29 30 31 32 33 34 35 36
 30 31 32 33 34 35 36 37
 31 32 33 34 35 36 37 38
 32 33 34 35 36 37 38 39
 33 34 35 36 37 38 39 40
 34 35 36 37 38 39 40 40
 35 36 37 38 39 40 40 41
 36 37 38 39 40 40 41 42
 37 38 39 40 40 41 42 43
 38 39 40 40 41 42 43 43
 39 40 40 41 42 43 43 44
 40 40 41 42 43 43 44 44
 40 41 42 43 43 44 44 45
 41 42 43 43 44 44 45 46
 42 43 43 44 44 45 46 -9
 43 43 44 44 45 46 -9 -8
 43 44 44 45 46 -9 -8 -7
 44 44 45 46 -9 -8 -7 -6
 44 45 46 -9 -8 -7 -6 -4
 45 46 -9 -8 -7 -6 -4 -3
 46 -9 -8 -7 -6 -4 -3 -1
 -9 -8 -7 -6 -4 -3 -1 0
 -8 -7 -6 -4 -3 -1 0 2
 -7 -6 -4 -3 -1 0 2 3
 -6 -4 -3 -1 0 2 3 4
 -4 -3 -1 0 2 3 4 5
 -3 -1 0 2 3 4 5 6
 -1 0 2 3 4 5 6 7
 0 2 3 4 5 6 7 9
 2 3 4 5 6 7 9 10
 3 4 5 6 7 9 10 12
 4 5 6 7 9 10 12 13
 5 6 7 9 10 12 13 14
 6 7 9 10 12 13 14 16
 7 9 10 12 13 14 16 17
 9 10 12 13 14 16 17 18
 10 12 13 14 16 17 18 19
 12 13 14 16 17 18 19 20
 13 14 16 17 18 19 20 21
 14 16 17 18 19 20 21 22
 16 17 18 19 20 21 22 23
 17 18 19 20 21 22 23 24
 18 19 20 21 22 23 24 25
 19 20 21 22 23 24 25 26
 20 21 22 23 24 25 26 28
 21 22 23 24 25 26 28 27
 22 23 24 25 26 28 27 29
 23 24 25 26 28 27 29 30
 24 25 26 28 27 29 30 30
 25 26 28 27 29 30 30 31
 26 28 27 29 30 30 31 32
 28 27 29 30 30 31 32 33
 27 29 30 30 31 32 33 34
 29 30 30 31 32 33 34 35
 30 30 31 32 33 34 35 35
 30 31 32 33 34 35 35 36
 31 32 33 34 35 35 36 37
 32 33 34 35 35 36 37 38
 33 34 35 35 36 37 38 39
 34 35 35 36 37 38 39 40
 35 35 36 37 38 39 40 41
 35 36 37 38 39 40 41 41
 36 37 38 39 40 41 41 42
 37 38 39 40 41 41 42 43
 -3 -2 -0 1 2 3 4 5
 -2 -0 1 2 3 4 5 7
 -0 1 2 3 4 5 7 8
 1 2 3 4 5 7 8 9
 2 3 4 5 7 8 9 10
 3 4 5 7 8 9 10 12
 4 5 7 8 9 10 12 13
 5 7 8 9 10 12 13 14
 7 8 9 10 12 13 14 15
 8 9 10 12 13 14 15 16
 9 10 12 13 14 15 16 17
 10 12 13 14 15 16 17 18
 12 13 14 15 16 17 18 20
 13 14 15 16 17 18 20 21
 14 15 16 17 18 20 21 22
 15 16 17 18 20 21 22 23
 16 17 18 20 21 22 23 24
 17 18 20 21 22 23 24 26
 18 20 21 22 23 24 26 27
 20 21 22 23 24 26 27 29
 21 22 23 24 26 27 29 30
 22 23 24 26 27 29 30 31
 23 24 26 27 29 30 31 32
 24 26 27 29 30 31 32 33
 26 27 29 30 31 32 33 35
 27 29 30 31 32 33 35 36
 29 30 31 32 33 35 36 37
 30 31 32 33 35 36 37 38
 31 32 33 35 36 37 38 39
 32 33 35 36 37 38 39 40
 33 35 36 37 38 39 40 41
 35 36 37 38 39 40 41 42
 36 37 38 39 40 41 42 43
 37 38 39 40 41 42 43 44
 38 39 40 41 42 43 44 45
 39 40 41 42 43 44 45 45
 40 41 42 43 44 45 45 46
 41 42 43 44 45 45 46 47
 42 43 44 45 45 46 47 48
 43 44 45 45 46 47 48 48
 44 45 45 46 47 48 48 49
 45 45 46 47 48 48 49 50
 45 46 47 48 48 49 50 -5
 46 47 48 48 49 50 -5 -4
 47 48 48 49 50 -5 -4 -3
 48 48 49 50 -5 -4 -3 -2
 48 49 50 -5 -4 -3 -2 -1
 49 50 -5 -4 -3 -2 -1 1
 50 -5 -4 -3 -2 -1 1 2
 -5 -4 -3 -2 -1 1 2 3
 -4 -3 -2 -1 1 2 3 3
 -3 -2 -1 1 2 3 3 5
 -2 -1 1 2 3 3 5 6
 -1 1 2 3 3 5 6 8
 1 2 3 3 5 6 8 9
 2 3 3 5 6 8 9 11
 3 3 5 6 8 9 11 12
 3 5 6 8 9 11 12 14
 5 6 8 9 11 12 14 16
 6 8 9 11 12 14 16 17
 8 9 11 12 14 16 17 19
 9 11 12 14 16 17 19 20
 11 12 14 16 17 19 20 21
 12 14 16 17 19 20 21 23
 14 16 17 19 20 21 23 24
 16 17 19 20 21 23 24 25
 17 19 20 21 23 24 25 26
 19 20 21 23 24 25 26 27
 20 21 23 24 25 26 27 29
 21 23 24 25 26 27 29 30
 23 24 25 26 27 29 30 31
 24 25 26 27 29 30 31 32
 25 26 27 29 30 31 32 33
 26 27 29 30 31 32 33 34
 27 29 30 31 32 33 34 35
 29 30 31 32 33 34 35 36
 30 31 32 33 34 35 36 37
 31 32 33 34 35 36 37 38
 32 33 34 35 36 37 38 39
 33 34 35 36 37 38 39 40
 34 35 36 37 38 39 40 41
 35 36 37 38 39 40 41 41
 36 37 38 39 40 41 41 42
 37 38 39 40 41 41 42 42
 38 39 40 41 41 42 42 43
 39 40 41 41 42 42 43 43
 40 41 41 42 42 43 43 44
 41 41 42 42 43 43 44 44
 -5 -5 -4 -3 -2 -1 2 3
 -5 -4 -3 -2 -1 2 3 4
 -4 -3 -2 -1 2 3 4 6
 -3 -2 -1 2 3 4 6 7
 -2 -1 2 3 4 6 7 8
 -1 2 3 4 6 7 8 9
 2 3 4 6 7 8 9 10
 3 4 6 7 8 9 10 11
 4 6 7 8 9 10 11 12
 6 7 8 9 10 11 12 13
 7 8 9 10 11 12 13 15
 8 9 10 11 12 13 15 16
 9 10 11 12 13 15 16 17
 10 11 12 13 15 16 17 19
 11 12 13 15 16 17 19 20
 12 13 15 16 17 19 20 21
 13 15 16 17 19 20 21 22
 15 16 17 19 20 21 22 23
 16 17 19 20 21 22 23 25
 17 19 20 21 22 23 25 26
 19 20 21 22 23 25 26 27
 20 21 22 23 25 26 27 28
 21 22 23 25 26 27 28 29
 22 23 25 26 27 28 29 30
 23 25 26 27 28 29 30 31
 25 26 27 28 29 30 31 32
 26 27 28 29 30 31 32 33
 27 28 29 30 31 32 33 35
 28 29 30 31 32 33 35 36
 29 30 31 32 33 35 36 37
 30 31 32 33 35 36 37 38
 31 32 33 35 36 37 38 39
 32 33 35 36 37 38 39 40
 33 35 36 37 38 39 40 40
 35 36 37 38 39 40 40 41
 36 37 38 39 40 40 41 42
 37 38 39 40 40 41 42 43
 38 39 40 40 41 42 43 43
 39 40 40 41 42 43 43 44
 40 40 41 42 43 43 44 45
 40 41 42 43 43 44 45 45
 41 42 43 43 44 45 45 46
 42 43 43 44 45 45 46 46
 43 43 44 45 45 46 46 47
 43 44 45 45 46 46 47 47
 44 45 45 46 46 47 47 47
 45 45 46 46 47 47 47 48
 45 46 46 47 47 47 48 48
 46 46 47 47 47 48 48 -8
 46 47 47 47 48 48 -8 -7
 47 47 47 48 48 -8 -7 -6
 47 47 48 48 -8 -7 -6 -5
 47 48 48 -8 -7 -6 -5 -4
 48 48 -8 -7 -6 -5 -4 -3
 48 -8 -7 -6 -5 -4 -3 -2
 -8 -7 -6 -5 -4 -3 -2 -0
 -7 -6 -5 -4 -3 -2 -0 1
 -6 -5 -4 -3 -2 -0 1 3
 -5 -4 -3 -2 -0 1 3 4
 -4 -3 -2 -0 1 3 4 6
 -3 -2 -0 1 3 4 6 7
 -2 -0 1 3 4 6 7 9
 -0 1 3 4 6 7 9 11
 1 3 4 6 7 9 11 12
 3 4 6 7 9 11 12 14
 4 6 7 9 11 12 14 15
 6 7 9 11 12 14 15 17
 7 9 11 12 14 15 17 18
 9 11 12 14 15 17 18 20
 11 12 14 15 17 18 20 21
 12 14 15 17 18 20 21 22
 14 15 17 18 20 21 22 24
 15 17 18 20 21 22 24 25
 17 18 20 21 22 24 25 26
 18 20 21 22 24 25 26 27
 20 21 22 24 25 26 27 28
 21 22 24 25 26 27 28 30
 22 24 25 26 27 28 30 31
 24 25 26 27 28 30 31 32
 25 26 27 28 30 31 32 33
 26 27 28 30 31 32 33 34
 27 28 30 31 32 33 34 35
 28 30 31 32 33 34 35 36
 30 31 32 33 34 35 36 36
 31 32 33 34 35 36 36 37
 32 33 34 35 36 36 37 38
 33 34 35 36 36 37 38 38
 34 35 36 36 37 38 38 39
 35 36 36 37 38 38 39 40
 36 36 37 38 38 39 40 40
 36 37 38 38 39 40 40 41
 37 38 38 39 40 40 41 41
 38 38 39 40 40 41 41 42
 38 39 40 40 41 41 42 43
 39 40 40 41 41 42 43 44
 40 40 41 41 42 43 44 45
 40 41 41 42 43 44 45 45
 41 41 42 43 44 45 45 46
 -5 -4 -3 -2 -1 -0 1 3
 -4 -3 -2 -1 -0 1 3 4
 -3 -2 -1 -0 1 3 4 5
 -2 -1 -0 1 3 4 5 6
 -1 -0 1 3 4 5 6 7
 -0 1 3 4 5 6 7 9
 1 3 4 5 6 7 9 10
 3 4 5 6 7 9 10 11
 4 5 6 7 9 10 11 13
 5 6 7 9 10 11 13 14
 6 7 9 10 11 13 14 16
 7 9 10 11 13 14 16 17
 9 10 11 13 14 16 17 19
 10 11 13 14 16 17 19 21
 11 13 14 16 17 19 21 22
 13 14 16 17 19 21 22 24
 14 16 17 19 21 22 24 25
 16 17 19 21 22 24 25 27
 17 19 21 22 24 25 27 28
 19 21 22 24 25 27 28 30
 21 22 24 25 27 28 30 31
 22 24 25 27 28 30 31 32
 24 25 27 28 30 31 32 34
 25 27 28 30 31 32 34 35
 27 28 30 31 32 34 35 36
 28 30 31 32 34 35 36 37
 30 31 32 34 35 36 37 38
 31 32 34 35 36 37 38 39
 32 34 35 36 37 38 39 40
 34 35 36 37 38 39 40 41
 35 36 37 38 39 40 41 43
 36 37 38 39 40 41 43 44
 37 38 39 40 41 43 44 45
 38 39 40 41 43 44 45 46
 39 40 41 43 44 45 46 47
 40 41 43 44 45 46 47 48
 41 43 44 45 46 47 48 49
 43 44 45 46 47 48 49 -3
 44 45 46 47 48 49 -3 -3
 45 46 47 48 49 -3 -3 -2
 46 47 48 49 -3 -3 -2 -1
 47 48 49 -3 -3 -2 -1 0
 48 49 -3 -3 -2 -1 0 2
 49 -3 -3 -2 -1 0 2 3
 -3 -3 -2 -1 0 2 3 4
 -3 -2 -1 0 2 3 4 6
 -2 -1 0 2 3 4 6 8
 -1 0 2 3 4 6 8 9
 0 2 3 4 6 8 9 11
 2 3 4 6 8 9 11 12
 3 4 6 8 9 11 12 14
 4 6 8 9 11 12 14 15
 6 8 9 11 12 14 15 17
 8 9 11 12 14 15 17 18
 9 11 12 14 15 17 18 20
 11 12 14 15 17 18 20 22
 12 14 15 17 18 20 22 23
 14 15 17 18 20 22 23 25
 15 17 18 20 22 23 25 26
 17 18 20 22 23 25 26 27
 18 20 22 23 25 26 27 29
 20 22 23 25 26 27 29 30
 22 23 25 26 27 29 30 31
 23 25 26 27 29 30 31 33
 25 26 27 29 30 31 33 34
 26 27 29 30 31 33 34 35
 27 29 30 31 33 34 35 36
 29 30 31 33 34 35 36 37
 30 31 33 34 35 36 37 38
 31 33 34 35 36 37 38 39
 33 34 35 36 37 38 39 41
 34 35 36 37 38 39 41 42
 35 36 37 38 39 41 42 43
 36 37 38 39 41 42 43 44
 37 38 39 41 42 43 44 45
 38 39 41 42 43 44 45 46
 39 41 42 43 44 45 46 47
 41 42 43 44 45 46 47 47
 42 43 44 45 46 47 47 48
 43 44 45 46 47 47 48 48
 44 45 46 47 47 48 48 48
 45 46 47 47 48 48 48 49
 46 47 47 48 48 48 49 49
 47 47 48 48 48 49 49 49
 -4 -4 -3 -2 -1 0 1 3
 -4 -3 -2 -1 0 1 3 4
 -3 -2 -1 0 1 3 4 5
 -2 -1 0 1 3 4 5 6
 -1 0 1 3 4 5 6 8
 0 1 3 4 5 6 8 9
 1 3 4 5 6 8 9 11
 3 4 5 6 8 9 11 12
 4 5 6 8 9 11 12 13
 5 6 8 9 11 12 13 14
 6 8 9 11 12 13 14 15
 8 9 11 12 13 14 15 16
 9 11 12 13 14 15 16 18
 11 12 13 14 15 16 18 19
 12 13 14 15 16 18 19 21
 13 14 15 16 18 19 21 22
 14 15 16 18 19 21 22 24
 15 16 18 19 21 22 24 25
 16 18 19 21 22 24 25 27
 18 19 21 22 24 25 27 28
 19 21 22 24 25 27 28 29
 21 22 24 25 27 28 29 30
 22 24 25 27 28 29 30 32
 24 25 27 28 29 30 32 33
 25 27 28 29 30 32 33 34
 27 28 29 30 32 33 34 35
 28 29 30 32 33 34 35 36
 29 30 32 33 34 35 36 38
 30 32 33 34 35 36 38 39
 32 33 34 35 36 38 39 40
 33 34 35 36 38 39 40 41
 34 35 36 38 39 40 41 42
 35 36 38 39 40 41 42 43
 36 38 39 40 41 42 43 44
 38 39 40 41 42 43 44 45
 39 40 41 42 43 44 45 45
 40 41 42 43 44 45 45 46
 41 42 43 44 45 45 46 47
 42 43 44 45 45 46 47 48
 43 44 45 45 46 47 48 48
 44 45 45 46 47 48 48 49
 45 45 46 47 48 48 49 49
 45 46 47 48 48 49 49 50
 46 47 48 48 49 49 50 51
 47 48 48 49 49 50 51 51
 48 48 49 49 50 51 51 51
 48 49 49 50 51 51 51 -4
 49 49 50 51 51 51 -4 -3
 49 50 51 51 51 -4 -3 -2
 50 51 51 51 -4 -3 -2 -1
 51 51 51 -4 -3 -2 -1 -1
 51 51 -4 -3 -2 -1 -1 -0
 51 -4 -3 -2 -1 -1 -0 1
 -4 -3 -2 -1 -1 -0 1 2
 -3 -2 -1 -1 -0 1 2 3
 -2 -1 -1 -0 1 2 3 4
 -1 -1 -0 1 2 3 4 5
 -1 -0 1 2 3 4 5 6
 -0 1 2 3 4 5 6 8
 1 2 3 4 5 6 8 9
 2 3 4 5 6 8 9 10
 3 4 5 6 8 9 10 12
 4 5 6 8 9 10 12 13
 5 6 8 9 10 12 13 15
 6 8 9 10 12 13 15 16
 8 9 10 12 13 15 16 18
 9 10 12 13 15 16 18 19
 10 12 13 15 16 18 19 20
 12 13 15 16 18 19 20 22
 13 15 16 18 19 20 22 23
 15 16 18 19 20 22 23 25
 16 18 19 20 22 23 25 26
 18 19 20 22 23 25 26 27
 19 20 22 23 25 26 27 29
 20 22 23 25 26 27 29 30
 22 23 25 26 27 29 30 31
 23 25 26 27 29 30 31 32
 25 26 27 29 30 31 32 34
 26 27 29 30 31 32 34 35
 27 29 30 31 32 34 35 36
 29 30 31 32 34 35 36 37
 30 31 32 34 35 36 37 38
 31 32 34 35 36 37 38 39
 32 34 35 36 37 38 39 40
 34 35 36 37 38 39 40 41
 35 36 37 38 39 40 41 42
 36 37 38 39 40 41 42 43
 37 38 39 40 41 42 43 43
 38 39 40 41 42 43 43 44
 39 40 41 42 43 43 44 45
 40 41 42 43 43 44 45 46
 41 42 43 43 44 45 46 47
 42 43 43 44 45 46 47 47
 43 43 44 45 46 47 47 48
 43 44 45 46 47 47 48 48
 44 45 46 47 47 48 48 49
 45 46 47 47 48 48 49 49
 -1 -0 0 1 2 3 4 5
 -0 0 1 2 3 4 5 6
 0 1 2 3 4 5 6 8
 1 2 3 4 5 6 8 9
 2 3 4 5 6 8 9 10
 3 4 5 6 8 9 10 12
 4 5 6 8 9 10 12 13
 5 6 8 9 10 12 13 14
 6 8 9 10 12 13 14 15
 8 9 10 12 13 14 15 16
 9 10 12 13 14 15 16 17
 10 12 13 14 15 16 17 18
 12 13 14 15 16 17 18 20
 13 14 15 16 17 18 20 21
 14 15 16 17 18 20 21 23
 15 16 17 18 20 21 23 24
 16 17 18 20 21 23 24 25
 17 18 20 21 23 24 25 27
 18 20 21 23 24 25 27 28
 20 21 23 24 25 27 28 29
 21 23 24 25 27 28 29 30
 23 24 25 27 28 29 30 32
 24 25 27 28 29 30 32 33
 25 27 28 29 30 32 33 34
 27 28 29 30 32 33 34 35
 28 29 30 32 33 34 35 36
 29 30 32 33 34 35 36 37
 30 32 33 34 35 36 37 38
 32 33 34 35 36 37 38 39
 33 34 35 36 37 38 39 40
 34 35 36 37 38 39 40 42
 35 36 37 38 39 40 42 42
 36 37 38 39 40 42 42 43
 37 38 39 40 42 42 43 44
 38 39 40 42 42 43 44 45
 39 40 42 42 43 44 45 46
 40 42 42 43 44 45 46 47
 42 42 43 44 45 46 47 48
 42 43 44 45 46 47 48 49
 43 44 45 46 47 48 49 49
 44 45 46 47 48 49 49 50
 45 46 47 48 49 49 50 51
 46 47 48 49 49 50 51 51
 47 48 49 49 50 51 51 52
 48 49 49 50 51 51 52 52
 49 49 50 51 51 52 52 53
 49 50 51 51 52 52 53 53
 50 51 51 52 52 53 53 -5
 51 51 52 52 53 53 -5 -4
 51 52 52 53 53 -5 -4 -3
 52 52 53 53 -5 -4 -3 -2
 52 53 53 -5 -4 -3 -2 -1
 53 53 -5 -4 -3 -2 -1 -0
 53 -5 -4 -3 -2 -1 -0 1
 -5 -4 -3 -2 -1 -0 1 2
 -4 -3 -2 -1 -0 1 2 2
 -3 -2 -1 -0 1 2 2 4
 -2 -1 -0 1 2 2 4 5
 -1 -0 1 2 2 4 5 6
 -0 1 2 2 4 5 6 8
 1 2 2 4 5 6 8 9
 2 2 4 5 6 8 9 10
 2 4 5 6 8 9 10 12
 4 5 6 8 9 10 12 13
 5 6 8 9 10 12 13 15
 6 8 9 10 12 13 15 17
 8 9 10 12 13 15 17 18
 9 10 12 13 15 17 18 20
 10 12 13 15 17 18 20 22
 12 13 15 17 18 20 22 23
 13 15 17 18 20 22 23 24
 15 17 18 20 22 23 24 26
 17 18 20 22 23 24 26 27
 18 20 22 23 24 26 27 29
 20 22 23 24 26 27 29 30
 22 23 24 26 27 29 30 32
 23 24 26 27 29 30 32 33
 24 26 27 29 30 32 33 34
 26 27 29 30 32 33 34 36
 27 29 30 32 33 34 36 37
 29 30 32 33 34 36 37 38
 30 32 33 34 36 37 38 39
 32 33 34 36 37 38 39 40
 33 34 36 37 38 39 40 41
 34 36 37 38 39 40 41 42
 36 37 38 39 40 41 42 43
 37 38 39 40 41 42 43 44
 38 39 40 41 42 43 44 44
 39 40 41 42 43 44 44 45
 40 41 42 43 44 44 45 45
 41 42 43 44 44 45 45 45
 42 43 44 44 45 45 45 45
 43 44 44 45 45 45 45 46
 44 44 45 45 45 45 46 46
 44 45 45 45 45 46 46 46
 45 45 45 45 46 46 46 47
 0 1 2 3 4 5 6 7
 1 2 3 4 5 6 7 8
 2 3 4 5 6 7 8 9
 3 4 5 6 7 8 9 10
 4 5 6 7 8 9 10 11
 5 6 7 8 9 10 11 12
 6 7 8 9 10 11 12 14
 7 8 9 10 11 12 14 15
 8 9 10 11 12 14 15 17
 9 10 11 12 14 15 17 18
 10 11 12 14 15 17 18 20
 11 12 14 15 17 18 20 21
 12 14 15 17 18 20 21 22
 14 15 17 18 20 21 22 24
 15 17 18 20 21 22 24 25
 17 18 20 21 22 24 25 26
 18 20 21 22 24 25 26 28
 20 21 22 24 25 26 28 29
 21 22 24 25 26 28 29 31
 22 24 25 26 28 29 31 32
 24 25 26 28 29 31 32 33
 25 26 28 29 31 32 33 34
 26 28 29 31 32 33 34 36
 28 29 31 32 33 34 36 37
 29 31 32 33 34 36 37 38
 31 32 33 34 36 37 38 39
 32 33 34 36 37 38 39 41
 33 34 36 37 38 39 41 42
 34 36 37 38 39 41 42 43
 36 37 38 39 41 42 43 44
 37 38 39 41 42 43 44 45
 38 39 41 42 43 44 45 46
 39 41 42 43 44 45 46 47
 41 42 43 44 45 46 47 47
 42 43 44 45 46 47 47 48
 43 44 45 46 47 47 48 49
 44 45 46 47 47 48 49 -5
 45 46 47 47 48 49 -5 -5
 46 47 47 48 49 -5 -5 -4
 47 47 48 49 -5 -5 -4 -3
 47 48 49 -5 -5 -4 -3 -3
 48 49 -5 -5 -4 -3 -3 -2
 49 -5 -5 -4 -3 -3 -2 -1
 -5 -5 -4 -3 -3 -2 -1 0
 -5 -4 -3 -3 -2 -1 0 2
 -4 -3 -3 -2 -1 0 2 3
 -3 -3 -2 -1 0 2 3 5
 -3 -2 -1 0 2 3 5 6
 -2 -1 0 2 3 5 6 7
 -1 0 2 3 5 6 7 9
 0 2 3 5 6 7 9 11
 2 3 5 6 7 9 11 12
 3 5 6 7 9 11 12 14
 5 6 7 9 11 12 14 16
 6 7 9 11 12 14 16 17
 7 9 11 12 14 16 17 19
 9 11 12 14 16 17 19 20
 11 12 14 16 17 19 20 22
 12 14 16 17 19 20 22 23
 14 16 17 19 20 22 23 25
 16 17 19 20 22 23 25 27
 17 19 20 22 23 25 27 28
 19 20 22 23 25 27 28 30
 20 22 23 25 27 28 30 31
 22 23 25 27 28 30 31 33
 23 25 27 28 30 31 33 34
 25 27 28 30 31 33 34 35
 27 28 30 31 33 34 35 36
 28 30 31 33 34 35 36 38
 30 31 33 34 35 36 38 39
 31 33 34 35 36 38 39 40
 33 34 35 36 38 39 40 41
 34 35 36 38 39 40 41 42
 35 36 38 39 40 41 42 43
 36 38 39 40 41 42 43 44
 38 39 40 41 42 43 44 44
 39 40 41 42 43 44 44 45
 40 41 42 43 44 44 45 45
 41 42 43 44 44 45 45 46
 42 43 44 44 45 45 46 46
 43 44 44 45 45 46 46 46
 44 44 45 45 46 46 46 47
 44 45 45 46 46 46 47 47
 -3 -2 -1 -0 1 2 3 4
 -2 -1 -0 1 2 3 4 6
 -1 -0 1 2 3 4 6 7
 -0 1 2 3 4 6 7 8
 1 2 3 4 6 7 8 9
 2 3 4 6 7 8 9 10
 3 4 6 7 8 9 10 11
 4 6 7 8 9 10 11 12
 6 7 8 9 10 11 12 13
 7 8 9 10 11 12 13 15
 8 9 10 11 12 13 15 17
 9 10 11 12 13 15 17 18
 10 11 12 13 15 17 18 19
 11 12 13 15 17 18 19 21
 12 13 15 17 18 19 21 22
 13 15 17 18 19 21 22 24
 15 17 18 19 21 22 24 25
 17 18 19 21 22 24 25 26
 18 19 21 22 24 25 26 28
 19 21 22 24 25 26 28 29
 21 22 24 25 26 28 29 30
 22 24 25 26 28 29 30 31
 24 25 26 28 29 30 31 34
 25 26 28 29 30 31 34 35
 26 28 29 30 31 34 35 36
 28 29 30 31 34 35 36 38
 29 30 31 34 35 36 38 39
 30 31 34 35 36 38 39 40
 31 34 35 36 38 39 40 41
 34 35 36 38 39 40 41 42
 35 36 38 39 40 41 42 42
 36 38 39 40 41 42 42 43
 38 39 40 41 42 42 43 44
 39 40 41 42 42 43 44 45
 40 41 42 42 43 44 45 46
 41 42 42 43 44 45 46 47
 42 42 43 44 45 46 47 47
 42 43 44 45 46 47 47 48
 43 44 45 46 47 47 48 49
 44 45 46 47 47 48 49 -6
 45 46 47 47 48 49 -6 -6
 46 47 47 48 49 -6 -6 -5
 47 47 48 49 -6 -6 -5 -4
 47 48 49 -6 -6 -5 -4 -3
 48 49 -6 -6 -5 -4 -3 -3
 49 -6 -6 -5 -4 -3 -3 -2
 -6 -6 -5 -4 -3 -3 -2 -1
 -6 -5 -4 -3 -3 -2 -1 -1
 -5 -4 -3 -3 -2 -1 -1 1
 -4 -3 -3 -2 -1 -1 1 2
 -3 -3 -2 -1 -1 1 2 3
 -3 -2 -1 -1 1 2 3 4
 -2 -1 -1 1 2 3 4 6
 -1 -1 1 2 3 4 6 7
 -1 1 2 3 4 6 7 8
 1 2 3 4 6 7 8 9
 2 3 4 6 7 8 9 10
 3 4 6 7 8 9 10 11
 4 6 7 8 9 10 11 13
 6 7 8 9 10 11 13 14
 7 8 9 10 11 13 14 16
 8 9 10 11 13 14 16 17
 9 10 11 13 14 16 17 18
 10 11 13 14 16 17 18 19
 11 13 14 16 17 18 19 21
 13 14 16 17 18 19 21 22
 14 16 17 18 19 21 22 23
 16 17 18 19 21 22 23 25
 17 18 19 21 22 23 25 26
 18 19 21 22 23 25 26 27
 19 21 22 23 25 26 27 29
 21 22 23 25 26 27 29 30
 22 23 25 26 27 29 30 31
 23 25 26 27 29 30 31 32
 25 26 27 29 30 31 32 33
 26 27 29 30 31 32 33 34
 27 29 30 31 32 33 34 35
 29 30 31 32 33 34 35 36
 30 31 32 33 34 35 36 37
 31 32 33 34 35 36 37 38
 32 33 34 35 36 37 38 39
 33 34 35 36 37 38 39 40
 34 35 36 37 38 39 40 40
 35 36 37 38 39 40 40 41
 36 37 38 39 40 40 41 42
 37 38 39 40 40 41 42 42
 38 39 40 40 41 42 42 43
 39 40 40 41 42 42 43 44
 40 40 41 42 42 43 44 44
 40 41 42 42 43 44 44 45
 41 42 42 43 44 44 45 45
 42 42 43 44 44 45 45 46
 42 43 44 44 45 45 46 46
 43 44 44 45 45 46 46 47
 14 15 15 16 17 18 19 20
 15 15 16 17 18 19 20 21
 15 16 17 18 19 20 21 21
 16 17 18 19 20 21 21 22
 17 18 19 20 21 21 22 23
 18 19 20 21 21 22 23 24
 19 20 21 21 22 23 24 24
 20 21 21 22 23 24 24 25
 21 21 22 23 24 24 25 25
 21 22 23 24 24 25 25 25
 22 23 24 24 25 25 25 26
 23 24 24 25 25 25 26 26
 24 24 25 25 25 26 26 27
 24 25 25 25 26 26 27 27
 25 25 25 26 26 27 27 27
 25 25 26 26 27 27 27 28
 25 26 26 27 27 27 28 28
 26 26 27 27 27 28 28 28
 26 27 27 27 28 28 28 28
 27 27 27 28 28 28 28 28
 27 27 28 28 28 28 28 28
 27 28 28 28 28 28 28 29
 28 28 28 28 28 28 29 29
 28 28 28 28 28 29 29 29
 28 28 28 28 29 29 29 29
 28 28 28 29 29 29 29 29
 28 28 29 29 29 29 29 29
 28 29 29 29 29 29 29 29
 29 29 29 29 29 29 29 28
 29 29 29 29 29 29 28 28
 29 29 29 29 29 28 28 28
 29 29 29 29 28 28 28 28
 29 29 29 28 28 28 28 28
 29 29 28 28 28 28 28 28
 29 28 28 28 28 28 28 28
 28 28 28 28 28 28 28 28
 28 28 28 28 28 28 28 28
 28 28 28 28 28 28 28 27
 28 28 28 28 28 28 27 27
 28 28 28 28 28 27 27 27
 28 28 28 28 27 27 27 27
 28 28 28 27 27 27 27 27
 28 28 27 27 27 27 27 27
 28 27 27 27 27 27 27 11
 27 27 27 27 27 27 11 12
 27 27 27 27 27 11 12 13
 27 27 27 27 11 12 13 15
 27 27 27 11 12 13 15 16
 27 27 11 12 13 15 16 17
 27 11 12 13 15 16 17 18
 11 12 13 15 16 17 18 19
 12 13 15 16 17 18 19 20
 13 15 16 17 18 19 20 21
 15 16 17 18 19 20 21 22
 16 17 18 19 20 21 22 24
 17 18 19 20 21 22 24 25
 18 19 20 21 22 24 25 26
 19 20 21 22 24 25 26 27
 20 21 22 24 25 26 27 28
 21 22 24 25 26 27 28 28
 22 24 25 26 27 28 28 29
 24 25 26 27 28 28 29 30
 25 26 27 28 28 29 30 30
 26 27 28 28 29 30 30 30
 27 28 28 29 30 30 30 30
 28 28 29 30 30 30 30 30
 28 29 30 30 30 30 30 30
 29 30 30 30 30 30 30 30
 30 30 30 30 30 30 30 30
 30 30 30 30 30 30 30 30
 30 30 30 30 30 30 30 29
 30 30 30 30 30 30 29 29
 30 30 30 30 30 29 29 29
 30 30 30 30 29 29 29 29
 30 30 30 29 29 29 29 28
 30 30 29 29 29 29 28 28
 30 29 29 29 29 28 28 28
 29 29 29 29 28 28 28 28
 29 29 29 28 28 28 28 28
 29 29 28 28 28 28 28 27
 29 28 28 28 28 28 27 27
 28 28 28 28 28 27 27 27
 28 28 28 28 27 27 27 27
 28 28 28 27 27 27 27 26
 28 28 27 27 27 27 26 26
 28 27 27 27 27 26 26 26
 27 27 27 27 26 26 26 26
 27 27 27 26 26 26 26 27
 27 27 26 26 26 26 27 27
 16 17 18 18 19 20 22 23
 17 18 18 19 20 22 23 24
 18 18 19 20 22 23 24 25
 18 19 20 22 23 24 25 26
 19 20 22 23 24 25 26 26
 20 22 23 24 25 26 26 27
 22 23 24 25 26 26 27 28
 23 24 25 26 26 27 28 28
 24 25 26 26 27 28 28 28
 25 26 26 27 28 28 28 29
 26 26 27 28 28 28 29 29
 26 27 28 28 28 29 29 30
 27 28 28 28 29 29 30 30
 28 28 28 29 29 30 30 30
 28 28 29 29 30 30 30 30
 28 29 29 30 30 30 30 30
 29 29 30 30 30 30 30 30
 29 30 30 30 30 30 30 30
 30 30 30 30 30 30 30 30
 30 30 30 30 30 30 30 29
 30 30 30 30 30 30 29 29
 30 30 30 30 30 29 29 29
 30 30 30 30 29 29 29 29
 30 30 30 29 29 29 29 29
 30 30 29 29 29 29 29 28
 30 29 29 29 29 29 28 28
 29 29 29 29 29 28 28 27
 29 29 29 29 28 28 27 27
 29 29 29 28 28 27 27 27
 29 29 28 28 27 27 27 27
 29 28 28 27 27 27 27 27
 28 28 27 27 27 27 27 27
 28 27 27 27 27 27 27 27
 27 27 27 27 27 27 27 27
 27 27 27 27 27 27 27 27
 27 27 27 27 27 27 27 27
 27 27 27 27 27 27 27 27
 27 27 27 27 27 27 27 27
 27 27 27 27 27 27 27 28
 27 27 27 27 27 27 28 28
 27 27 27 27 27 28 28 13
 27 27 27 27 28 28 13 13
 27 27 27 28 28 13 13 14
 27 27 28 28 13 13 14 15
 27 28 28 13 13 14 15 16
 28 28 13 13 14 15 16 17
 28 13 13 14 15 16 17 18
 13 13 14 15 16 17 18 19
 13 14 15 16 17 18 19 20
 14 15 16 17 18 19 20 21
 15 16 17 18 19 20 21 23
 16 17 18 19 20 21 23 24
 17 18 19 20 21 23 24 25
 18 19 20 21 23 24 25 27
 19 20 21 23 24 25 27 28
 20 21 23 24 25 27 28 28
 21 23 24 25 27 28 28 29
 23 24 25 27 28 28 29 30
 24 25 27 28 28 29 30 30
 25 27 28 28 29 30 30 31
 27 28 28 29 30 30 31 31
 28 28 29 30 30 31 31 32
 28 29 30 30 31 31 32 32
 29 30 30 31 31 32 32 32
 30 30 31 31 32 32 32 32
 30 31 31 32 32 32 32 31
 31 31 32 32 32 32 31 31
 31 32 32 32 32 31 31 31
 32 32 32 32 31 31 31 31
 32 32 32 31 31 31 31 30
 32 32 31 31 31 31 30 30
 32 31 31 31 31 30 30 29
 31 31 31 31 30 30 29 29
 31 31 31 30 30 29 29 28
 31 31 30 30 29 29 28 27
 31 30 30 29 29 28 27 26
 30 30 29 29 28 27 26 26
 30 29 29 28 27 26 26 25
 29 29 28 27 26 26 25 25
 29 28 27 26 26 25 25 25
 28 27 26 26 25 25 25 25
 27 26 26 25 25 25 25 25
 26 26 25 25 25 25 25 24
 26 25 25 25 25 25 24 24
 25 25 25 25 25 24 24 24
 25 25 25 25 24 24 24 24
 25 25 25 24 24 24 24 24
 25 25 24 24 24 24 24 25
 25 24 24 24 24 24 25 25
 24 24 24 24 24 25 25 25
 24 24 24 24 25 25 25 25
 24 24 24 25 25 25 25 25
 24 24 25 25 25 25 25 25
 17 17 18 19 20 21 22 22
 17 18 19 20 21 22 22 23
 18 19 20 21 22 22 23 24
 19 20 21 22 22 23 24 25
 20 21 22 22 23 24 25 26
 21 22 22 23 24 25 26 26
 22 22 23 24 25 26 26 27
 22 23 24 25 26 26 27 27
 23 24 25 26 26 27 27 28
 24 25 26 26 27 27 28 28
 25 26 26 27 27 28 28 28
 26 26 27 27 28 28 28 29
 26 27 27 28 28 28 29 29
 27 27 28 28 28 29 29 29
 27 28 28 28 29 29 29 29
 28 28 28 29 29 29 29 29
 28 28 29 29 29 29 29 29
 28 29 29 29 29 29 29 29
 29 29 29 29 29 29 29 29
 29 29 29 29 29 29 29 29
 29 29 29 29 29 29 29 29
 29 29 29 29 29 29 29 29
 29 29 29 29 29 29 29 28
 29 29 29 29 29 29 28 28
 29 29 29 29 29 28 28 27
 29 29 29 29 28 28 27 27
 29 29 29 28 28 27 27 26
 29 29 28 28 27 27 26 26
 29 28 28 27 27 26 26 26
 28 28 27 27 26 26 26 26
 28 27 27 26 26 26 26 26
 27 27 26 26 26 26 26 26
 27 26 26 26 26 26 26 26
 26 26 26 26 26 26 26 27
 26 26 26 26 26 26 27 27
 26 26 26 26 26 27 27 13
 26 26 26 26 27 27 13 13
 26 26 26 27 27 13 13 14
 26 26 27 27 13 13 14 15
 26 27 27 13 13 14 15 16
 27 27 13 13 14 15 16 17
 27 13 13 14 15 16 17 18
 13 13 14 15 16 17 18 19
 13 14 15 16 17 18 19 20
 14 15 16 17 18 19 20 20
 15 16 17 18 19 20 20 21
 16 17 18 19 20 20 21 22
 17 18 19 20 20 21 22 23
 18 19 20 20 21 22 23 24
 19 20 20 21 22 23 24 25
 20 20 21 22 23 24 25 26
 20 21 22 23 24 25 26 27
 21 22 23 24 25 26 27 27
 22 23 24 25 26 27 27 28
 23 24 25 26 27 27 28 28
 24 25 26 27 27 28 28 28
 25 26 27 27 28 28 28 28
 26 27 27 28 28 28 28 28
 27 27 28 28 28 28 28 28
 27 28 28 28 28 28 28 28
 28 28 28 28 28 28 28 28
 28 28 28 28 28 28 28 27
 28 28 28 28 28 28 27 27
 28 28 28 28 28 27 27 26
 28 28 28 28 27 27 26 26
 28 28 28 27 27 26 26 25
 28 28 27 27 26 26 25 24
 28 27 27 26 26 25 24 23
 27 27 26 26 25 24 23 22
 27 26 26 25 24 23 22 22
 26 26 25 24 23 22 22 21
 26 25 24 23 22 22 21 21
 25 24 23 22 22 21 21 21
 24 23 22 22 21 21 21 21
 23 22 22 21 21 21 21 21
 22 22 21 21 21 21 21 22
 22 21 21 21 21 21 22 22
 21 21 21 21 21 22 22 22
 21 21 21 21 22 22 22 22
 21 21 21 22 22 22 22 23
 21 21 22 22 22 22 23 23
 21 22 22 22 22 23 23 23
 22 22 22 22 23 23 23 23
 18 19 19 20 21 22 23 24
 19 19 20 21 22 23 24 25
 19 20 21 22 23 24 25 26
 20 21 22 23 24 25 26 27
 21 22 23 24 25 26 27 28
 22 23 24 25 26 27 28 28
 23 24 25 26 27 28 28 29
 24 25 26 27 28 28 29 29
 25 26 27 28 28 29 29 30
 26 27 28 28 29 29 30 30
 27 28 28 29 29 30 30 30
 28 28 29 29 30 30 30 31
 28 29 29 30 30 30 31 31
 29 29 30 30 30 31 31 31
 29 30 30 30 31 31 31 31
 30 30 30 31 31 31 31 31
 30 30 31 31 31 31 31 31
 30 31 31 31 31 31 31 31
 31 31 31 31 31 31 31 31
 31 31 31 31 31 31 31 30
 31 31 31 31 31 31 30 30
 31 31 31 31 31 30 30 30
 31 31 31 31 30 30 30 30
 31 31 31 30 30 30 30 29
 31 31 30 30 30 30 29 28
 31 30 30 30 30 29 28 28
 30 30 30 30 29 28 28 27
 30 30 30 29 28 28 27 27
 30 30 29 28 28 27 27 27
 30 29 28 28 27 27 27 27
 29 28 28 27 27 27 27 27
 28 28 27 27 27 27 27 27
 28 27 27 27 27 27 27 27
 27 27 27 27 27 27 27 27
 27 27 27 27 27 27 27 27
 27 27 27 27 27 27 27 28
 27 27 27 27 27 27 28 28
 27 27 27 27 27 28 28 28
 27 27 27 27 28 28 28 28
 27 27 27 28 28 28 28 28
 27 27 28 28 28 28 28 28
 27 28 28 28 28 28 28 13
 28 28 28 28 28 28 13 14
 28 28 28 28 28 13 14 15
 28 28 28 28 13 14 15 16
 28 28 28 13 14 15 16 17
 28 28 13 14 15 16 17 17
 28 13 14 15 16 17 17 18
 13 14 15 16 17 17 18 19
 14 15 16 17 17 18 19 20
 15 16 17 17 18 19 20 20
 16 17 17 18 19 20 20 21
 17 17 18 19 20 20 21 22
 17 18 19 20 20 21 22 22
 18 19 20 20 21 22 22 23
 19 20 20 21 22 22 23 24
 20 20 21 22 22 23 24 25
 20 21 22 22 23 24 25 25
 21 22 22 23 24 25 25 26
 22 22 23 24 25 25 26 27
 22 23 24 25 25 26 27 27
 23 24 25 25 26 27 27 28
 24 25 25 26 27 27 28 28
 25 25 26 27 27 28 28 28
 25 26 27 27 28 28 28 29
 26 27 27 28 28 28 29 29
 27 27 28 28 28 29 29 29
 27 28 28 28 29 29 29 29
 28 28 28 29 29 29 29 28
 28 28 29 29 29 29 28 28
 28 29 29 29 29 28 28 28
 29 29 29 29 28 28 28 28
 29 29 29 28 28 28 28 27
 29 29 28 28 28 28 27 27
 29 28 28 28 28 27 27 26
 28 28 28 28 27 27 26 26
 28 28 28 27 27 26 26 25
 28 28 27 27 26 26 25 25
 28 27 27 26 26 25 25 24
 27 27 26 26 25 25 24 24
 27 26 26 25 25 24 24 24
 26 26 25 25 24 24 24 24
 26 25 25 24 24 24 24 24
 25 25 24 24 24 24 24 24
 25 24 24 24 24 24 24 24
 24 24 24 24 24 24 24 24
 24 24 24 24 24 24 24 24
 18 18 19 20 21 21 22 23
 18 19 20 21 21 22 23 24
 19 20 21 21 22 23 24 25
 20 21 21 22 23 24 25 26
 21 21 22 23 24 25 26 27
 21 22 23 24 25 26 27 28
 22 23 24 25 26 27 28 28
 23 24 25 26 27 28 28 28
 24 25 26 27 28 28 28 29
 25 26 27 28 28 28 29 29
 26 27 28 28 28 29 29 30
 27 28 28 28 29 29 30 30
 28 28 28 29 29 30 30 30
 28 28 29 29 30 30 30 30
 28 29 29 30 30 30 30 30
 29 29 30 30 30 30 30 30
 29 30 30 30 30 30 30 30
 30 30 30 30 30 30 30 30
 30 30 30 30 30 30 30 30
 30 30 30 30 30 30 30 30
 30 30 30 30 30 30 30 30
 30 30 30 30 30 30 30 29
 30 30 30 30 30 30 29 29
 30 30 30 30 30 29 29 29
 30 30 30 30 29 29 29 28
 30 30 30 29 29 29 28 27
 30 30 29 29 29 28 27 27
 30 29 29 29 28 27 27 26
 29 29 29 28 27 27 26 26
 29 29 28 27 27 26 26 26
 29 28 27 27 26 26 26 26
 28 27 27 26 26 26 26 26
 27 27 26 26 26 26 26 26
 27 26 26 26 26 26 26 26
 26 26 26 26 26 26 26 26
 26 26 26 26 26 26 26 27
 26 26 26 26 26 26 27 27
 26 26 26 26 26 27 27 27
 26 26 26 26 27 27 27 28
 26 26 26 27 27 27 28 28
 26 26 27 27 27 28 28 28
 26 27 27 27 28 28 28 10
 27 27 27 28 28 28 10 12
 27 27 28 28 28 10 12 11
 27 28 28 28 10 12 11 14
 28 28 28 10 12 11 14 14
 28 28 10 12 11 14 14 15
 28 10 12 11 14 14 15 17
 10 12 11 14 14 15 17 18
 12 11 14 14 15 17 18 19
 11 14 14 15 17 18 19 20
 14 14 15 17 18 19 20 21
 14 15 17 18 19 20 21 22
 15 17 18 19 20 21 22 23
 17 18 19 20 21 22 23 24
 18 19 20 21 22 23 24 25
 19 20 21 22 23 24 25 26
 20 21 22 23 24 25 26 27
 21 22 23 24 25 26 27 27
 22 23 24 25 26 27 27 28
 23 24 25 26 27 27 28 29
 24 25 26 27 27 28 29 29
 25 26 27 27 28 29 29 29
 26 27 27 28 29 29 29 29
 27 27 28 29 29 29 29 30
 27 28 29 29 29 29 30 30
 28 29 29 29 29 30 30 29
 29 29 29 29 30 30 29 29
 29 29 29 30 30 29 29 29
 29 29 30 30 29 29 29 29
 29 30 30 29 29 29 29 28
 30 30 29 29 29 29 28 28
 30 29 29 29 29 28 28 28
 29 29 29 29 28 28 28 27
 29 29 29 28 28 28 27 26
 29 29 28 28 28 27 26 26
 29 28 28 28 27 26 26 25
 28 28 28 27 26 26 25 24
 28 28 27 26 26 25 24 24
 28 27 26 26 25 24 24 24
 27 26 26 25 24 24 24 24
 26 26 25 24 24 24 24 24
 26 25 24 24 24 24 24 24
 25 24 24 24 24 24 24 24
 24 24 24 24 24 24 24 24
 24 24 24 24 24 24 24 24
 24 24 24 24 24 24 24 24
 24 24 24 24 24 24 24 24
 24 24 24 24 24 24 24 24
 24 24 24 24 24 24 24 24
 24 24 24 24 24 24 24 25
 24 24 24 24 24 24 25 25
 16 17 17 18 19 20 21 22
 17 17 18 19 20 21 22 23
 17 18 19 20 21 22 23 24
 18 19 20 21 22 23 24 25
 19 20 21 22 23 24 25 26
 20 21 22 23 24 25 26 27
 21 22 23 24 25 26 27 27
 22 23 24 25 26 27 27 28
 23 24 25 26 27 27 28 28
 24 25 26 27 27 28 28 29
 25 26 27 27 28 28 29 29
 26 27 27 28 28 29 29 29
 27 27 28 28 29 29 29 29
 27 28 28 29 29 29 29 30
 28 28 29 29 29 29 30 30
 28 29 29 29 29 30 30 30
 29 29 29 29 30 30 30 30
 29 29 29 30 30 30 30 30
 29 29 30 30 30 30 30 29
 29 30 30 30 30 30 29 29
 30 30 30 30 30 29 29 29
 30 30 30 30 29 29 29 29
 30 30 30 29 29 29 29 28
 30 30 29 29 29 29 28 28
 30 29 29 29 29 28 28 27
 29 29 29 29 28 28 27 27
 29 29 29 28 28 27 27 27
 29 29 28 28 27 27 27 27
 29 28 28 27 27 27 27 26
 28 28 27 27 27 27 26 26
 28 27 27 27 27 26 26 26
 27 27 27 27 26 26 26 27
 27 27 27 26 26 26 27 27
 27 27 26 26 26 27 27 27
 27 26 26 26 27 27 27 27
 26 26 26 27 27 27 27 28
 26 26 27 27 27 27 28 28
 26 27 27 27 27 28 28 28
 27 27 27 27 28 28 28 12
 27 27 27 28 28 28 12 12
 27 27 28 28 28 12 12 12
 27 28 28 28 12 12 12 13
 28 28 28 12 12 12 13 14
 28 28 12 12 12 13 14 15
 28 12 12 12 13 14 15 16
 12 12 12 13 14 15 16 18
 12 12 13 14 15 16 18 19
 12 13 14 15 16 18 19 20
 13 14 15 16 18 19 20 21
 14 15 16 18 19 20 21 22
 15 16 18 19 20 21 22 23
 16 18 19 20 21 22 23 23
 18 19 20 21 22 23 23 24
 19 20 21 22 23 23 24 25
 20 21 22 23 23 24 25 26
 21 22 23 23 24 25 26 27
 22 23 23 24 25 26 27 27
 23 23 24 25 26 27 27 28
 23 24 25 26 27 27 28 29
 24 25 26 27 27 28 29 29
 25 26 27 27 28 29 29 29
 26 27 27 28 29 29 29 30
 27 27 28 29 29 29 30 30
 27 28 29 29 29 30 30 30
 28 29 29 29 30 30 30 30
 29 29 29 30 30 30 30 29
 29 29 30 30 30 30 29 29
 29 30 30 30 30 29 29 29
 30 30 30 30 29 29 29 28
 30 30 30 29 29 29 28 28
 30 30 29 29 29 28 28 27
 30 29 29 29 28 28 27 26
 29 29 29 28 28 27 26 26
 29 29 28 28 27 26 26 25
 29 28 28 27 26 26 25 24
 28 28 27 26 26 25 24 23
 28 27 26 26 25 24 23 22
 27 26 26 25 24 23 22 21
 26 26 25 24 23 22 21 21
 26 25 24 23 22 21 21 21
 25 24 23 22 21 21 21 21
 24 23 22 21 21 21 21 21
 23 22 21 21 21 21 21 21
 22 21 21 21 21 21 21 21
 21 21 21 21 21 21 21 21
 21 21 21 21 21 21 21 21
 21 21 21 21 21 21 21 21
 17 17 18 18 19 20 21 22
 17 18 18 19 20 21 22 23
 18 18 19 20 21 22 23 24
 18 19 20 21 22 23 24 25
 19 20 21 22 23 24 25 26
 20 21 22 23 24 25 26 27
 21 22 23 24 25 26 27 28
 22 23 24 25 26 27 28 29
 23 24 25 26 27 28 29 30
 24 25 26 27 28 29 30 30
 25 26 27 28 29 30 30 31
 26 27 28 29 30 30 31 32
 27 28 29 30 30 31 32 32
 28 29 30 30 31 32 32 33
 29 30 30 31 32 32 33 33
 30 30 31 32 32 33 33 33
 30 31 32 32 33 33 33 33
 31 32 32 33 33 33 33 33
 32 32 33 33 33 33 33 33
 32 33 33 33 33 33 33 33
 33 33 33 33 33 33 33 33
 33 33 33 33 33 33 33 33
 33 33 33 33 33 33 33 32
 33 33 33 33 33 33 32 32
 33 33 33 33 33 32 32 31
 33 33 33 33 32 32 31 31
 33 33 33 32 32 31 31 30
 33 33 32 32 31 31 30 29
 33 32 32 31 31 30 29 29
 32 32 31 31 30 29 29 28
 32 31 31 30 29 29 28 28
 31 31 30 29 29 28 28 28
 31 30 29 29 28 28 28 27
 30 29 29 28 28 28 27 27
 29 29 28 28 28 27 27 28
 29 28 28 28 27 27 28 28
 28 28 28 27 27 28 28 28
 28 28 27 27 28 28 28 28
 28 27 27 28 28 28 28 28
 27 27 28 28 28 28 28 28
 27 28 28 28 28 28 28 28
 28 28 28 28 28 28 28 28
 28 28 28 28 28 28 28 28
 28 28 28 28 28 28 28 10
 28 28 28 28 28 28 10 10
 28 28 28 28 28 10 10 11
 28 28 28 28 10 10 11 12
 28 28 28 10 10 11 12 13
 28 28 10 10 11 12 13 14
 28 10 10 11 12 13 14 15
 10 10 11 12 13 14 15 15
 10 11 12 13 14 15 15 16
 11 12 13 14 15 15 16 17
 12 13 14 15 15 16 17 18
 13 14 15 15 16 17 18 18
 14 15 15 16 17 18 18 19
 15 15 16 17 18 18 19 20
 15 16 17 18 18 19 20 21
 16 17 18 18 19 20 21 22
 17 18 18 19 20 21 22 23
 18 18 19 20 21 22 23 23
 18 19 20 21 22 23 23 24
 19 20 21 22 23 23 24 25
 20 21 22 23 23 24 25 25
 21 22 23 23 24 25 25 25
 22 23 23 24 25 25 25 26
 23 23 24 25 25 25 26 26
 23 24 25 25 25 26 26 26
 24 25 25 25 26 26 26 26
 25 25 25 26 26 26 26 25
 25 25 26 26 26 26 25 25
 25 26 26 26 26 25 25 25
 26 26 26 26 25 25 25 24
 26 26 26 25 25 25 24 24
 26 26 25 25 25 24 24 23
 26 25 25 25 24 24 23 23
 25 25 25 24 24 23 23 22
 25 25 24 24 23 23 22 22
 25 24 24 23 23 22 22 21
 24 24 23 23 22 22 21 21
 24 23 23 22 22 21 21 21
 23 23 22 22 21 21 21 21
 23 22 22 21 21 21 21 21
 22 22 21 21 21 21 21 21
 22 21 21 21 21 21 21 21
 21 21 21 21 21 21 21 22
 21 21 21 21 21 21 22 22
 21 21 21 21 21 22 22 23
 21 21 21 21 22 22 23 23
 21 21 21 22 22 23 23 23
 21 21 22 22 23 23 23 24
 21 22 22 23 23 23 24 24
 15 15 16 17 17 18 19 20
 15 16 17 17 18 19 20 21
 16 17 17 18 19 20 21 22
 17 17 18 19 20 21 22 23
 17 18 19 20 21 22 23 24
 18 19 20 21 22 23 24 25
 19 20 21 22 23 24 25 26
 20 21 22 23 24 25 26 27
 21 22 23 24 25 26 27 27
 22 23 24 25 26 27 27 28
 23 24 25 26 27 27 28 29
 24 25 26 27 27 28 29 30
 25 26 27 27 28 29 30 30
 26 27 27 28 29 30 30 30
 27 27 28 29 30 30 30 31
 27 28 29 30 30 30 31 31
 28 29 30 30 30 31 31 31
 29 30 30 30 31 31 31 31
 30 30 30 31 31 31 31 31
 30 30 31 31 31 31 31 31
 30 31 31 31 31 31 31 31
 31 31 31 31 31 31 31 30
 31 31 31 31 31 31 30 30
 31 31 31 31 31 30 30 29
 31 31 31 31 30 30 29 29
 31 31 31 30 30 29 29 28
 31 31 30 30 29 29 28 28
 31 30 30 29 29 28 28 27
 30 30 29 29 28 28 27 27
 30 29 29 28 28 27 27 26
 29 29 28 28 27 27 26 26
 29 28 28 27 27 26 26 25
 28 28 27 27 26 26 25 25
 28 27 27 26 26 25 25 25
 27 27 26 26 25 25 25 25
 27 26 26 25 25 25 25 25
 26 26 25 25 25 25 25 26
 26 25 25 25 25 25 26 26
 25 25 25 25 25 26 26 26
 25 25 25 25 26 26 26 26
 25 25 25 26 26 26 26 26
 25 25 26 26 26 26 26 26
 25 26 26 26 26 26 26 27
 26 26 26 26 26 26 27 26
 26 26 26 26 26 27 26 7
 26 26 26 26 27 26 7 7
 26 26 26 27 26 7 7 8
 26 26 27 26 7 7 8 9
 26 27 26 7 7 8 9 10
 27 26 7 7 8 9 10 11
 26 7 7 8 9 10 11 12
 7 7 8 9 10 11 12 13
 7 8 9 10 11 12 13 15
 8 9 10 11 12 13 15 16
 9 10 11 12 13 15 16 17
 10 11 12 13 15 16 17 18
 11 12 13 15 16 17 18 19
 12 13 15 16 17 18 19 20
 13 15 16 17 18 19 20 21
 15 16 17 18 19 20 21 22
 16 17 18 19 20 21 22 23
 17 18 19 20 21 22 23 24
 18 19 20 21 22 23 24 25
 19 20 21 22 23 24 25 25
 20 21 22 23 24 25 25 26
 21 22 23 24 25 25 26 26
 22 23 24 25 25 26 26 26
 23 24 25 25 26 26 26 26
 24 25 25 26 26 26 26 26
 25 25 26 26 26 26 26 26
 25 26 26 26 26 26 26 26
 26 26 26 26 26 26 26 26
 26 26 26 26 26 26 26 25
 26 26 26 26 26 26 25 25
 26 26 26 26 26 25 25 25
 26 26 26 26 25 25 25 24
 26 26 26 25 25 25 24 23
 26 26 25 25 25 24 23 22
 26 25 25 25 24 23 22 21
 25 25 25 24 23 22 21 21
 25 25 24 23 22 21 21 20
 25 24 23 22 21 21 20 20
 24 23 22 21 21 20 20 20
 23 22 21 21 20 20 20 20
 22 21 21 20 20 20 20 20
 21 21 20 20 20 20 20 20
 21 20 20 20 20 20 20 20
 20 20 20 20 20 20 20 21
 20 20 20 20 20 20 21 21
 20 20 20 20 20 21 21 21
 20 20 20 20 21 21 21 22
 -1 0 1 2 3 4 5 6
 0 1 2 3 4 5 6 8
 1 2 3 4 5 6 8 9
 2 3 4 5 6 8 9 10
 3 4 5 6 8 9 10 12
 4 5 6 8 9 10 12 13
 5 6 8 9 10 12 13 14
 6 8 9 10 12 13 14 15
 8 9 10 12 13 14 15 16
 9 10 12 13 14 15 16 17
 10 12 13 14 15 16 17 18
 12 13 14 15 16 17 18 18
 13 14 15 16 17 18 18 19
 14 15 16 17 18 18 19 20
 15 16 17 18 18 19 20 21
 16 17 18 18 19 20 21 22
 17 18 18 19 20 21 22 22
 18 18 19 20 21 22 22 23
 18 19 20 21 22 22 23 24
 19 20 21 22 22 23 24 25
 20 21 22 22 23 24 25 25
 21 22 22 23 24 25 25 26
 22 22 23 24 25 25 26 26
 22 23 24 25 25 26 26 27
 23 24 25 25 26 26 27 28
 24 25 25 26 26 27 28 28
 25 25 26 26 27 28 28 29
 25 26 26 27 28 28 29 30
 26 26 27 28 28 29 30 30
 26 27 28 28 29 30 30 31
 27 28 28 29 30 30 31 31
 28 28 29 30 30 31 31 32
 28 29 30 30 31 31 32 32
 29 30 30 31 31 32 32 33
 30 30 31 31 32 32 33 33
 30 31 31 32 32 33 33 34
 31 31 32 32 33 33 34 34
 31 32 32 33 33 34 34 35
 32 32 33 33 34 34 35 35
 32 33 33 34 34 35 35 35
 33 33 34 34 35 35 35 36
 33 34 34 35 35 35 36 36
 34 34 35 35 35 36 36 36
 34 35 35 35 36 36 36 36
 35 35 35 36 36 36 36 37
 35 35 36 36 36 36 37 -3
 35 36 36 36 36 37 -3 -3
 36 36 36 36 37 -3 -3 -2
 36 36 36 37 -3 -3 -2 -2
 36 36 37 -3 -3 -2 -2 -1
 36 37 -3 -3 -2 -2 -1 0
 37 -3 -3 -2 -2 -1 0 1
 -3 -3 -2 -2 -1 0 1 3
 -3 -2 -2 -1 0 1 3 4
 -2 -2 -1 0 1 3 4 6
 -2 -1 0 1 3 4 6 7
 -1 0 1 3 4 6 7 9
 0 1 3 4 6 7 9 10
 1 3 4 6 7 9 10 11
 3 4 6 7 9 10 11 13
 4 6 7 9 10 11 13 14
 6 7 9 10 11 13 14 15
 7 9 10 11 13 14 15 17
 9 10 11 13 14 15 17 18
 10 11 13 14 15 17 18 19
 11 13 14 15 17 18 19 20
 13 14 15 17 18 19 20 21
 14 15 17 18 19 20 21 22
 15 17 18 19 20 21 22 23
 17 18 19 20 21 22 23 24
 18 19 20 21 22 23 24 25
 19 20 21 22 23 24 25 26
 20 21 22 23 24 25 26 27
 21 22 23 24 25 26 27 28
 22 23 24 25 26 27 28 29
 23 24 25 26 27 28 29 30
 24 25 26 27 28 29 30 30
 25 26 27 28 29 30 30 31
 26 27 28 29 30 30 31 32
 27 28 29 30 30 31 32 32
 28 29 30 30 31 32 32 33
 29 30 30 31 32 32 33 33
 30 30 31 32 32 33 33 33
 30 31 32 32 33 33 33 33
 31 32 32 33 33 33 33 33
 32 32 33 33 33 33 33 33
 32 33 33 33 33 33 33 34
 33 33 33 33 33 33 34 34
 33 33 33 33 33 34 34 34
 33 33 33 33 34 34 34 35
 33 33 33 34 34 34 35 36
 33 33 34 34 34 35 36 36
 33 34 34 34 35 36 36 37
 34 34 34 35 36 36 37 37
 34 34 35 36 36 37 37 38
 34 35 36 36 37 37 38 38
 35 36 36 37 37 38 38 39
 36 36 37 37 38 38 39 40
 36 37 37 38 38 39 40 40
 -2 -2 -1 -1 -0 1 1 2
 -2 -1 -1 -0 1 1 2 3
 -1 -1 -0 1 1 2 3 4
 -1 -0 1 1 2 3 4 4
 -0 1 1 2 3 4 4 5
 1 1 2 3 4 4 5 6
 1 2 3 4 4 5 6 6
 2 3 4 4 5 6 6 8
 3 4 4 5 6 6 8 9
 4 4 5 6 6 8 9 10
 4 5 6 6 8 9 10 11
 5 6 6 8 9 10 11 12
 6 6 8 9 10 11 12 13
 6 8 9 10 11 12 13 14
 8 9 10 11 12 13 14 14
 9 10 11 12 13 14 14 15
 10 11 12 13 14 14 15 16
 11 12 13 14 14 15 16 17
 12 13 14 14 15 16 17 18
 13 14 14 15 16 17 18 19
 14 14 15 16 17 18 19 20
 14 15 16 17 18 19 20 21
 15 16 17 18 19 20 21 22
 16 17 18 19 20 21 22 24
 17 18 19 20 21 22 24 25
 18 19 20 21 22 24 25 26
 19 20 21 22 24 25 26 27
 20 21 22 24 25 26 27 28
 21 22 24 25 26 27 28 29
 22 24 25 26 27 28 29 30
 24 25 26 27 28 29 30 31
 25 26 27 28 29 30 31 32
 26 27 28 29 30 31 32 33
 27 28 29 30 31 32 33 34
 28 29 30 31 32 33 34 35
 29 30 31 32 33 34 35 36
 30 31 32 33 34 35 36 37
 31 32 33 34 35 36 37 37
 32 33 34 35 36 37 37 38
 33 34 35 36 37 37 38 39
 34 35 36 37 37 38 39 39
 35 36 37 37 38 39 39 40
 36 37 37 38 39 39 40 41
 37 37 38 39 39 40 41 41
 37 38 39 39 40 41 41 42
 38 39 39 40 41 41 42 43
 39 39 40 41 41 42 43 43
 39 40 41 41 42 43 43 43
 40 41 41 42 43 43 43 44
 41 41 42 43 43 43 44 44
 41 42 43 43 43 44 44 44
 42 43 43 43 44 44 44 44
 43 43 43 44 44 44 44 44
 43 43 44 44 44 44 44 43
 43 44 44 44 44 44 43 -3
 44 44 44 44 44 43 -3 -2
 44 44 44 44 43 -3 -2 -2
 44 44 44 43 -3 -2 -2 -1
 44 44 43 -3 -2 -2 -1 1
 44 43 -3 -2 -2 -1 1 2
 43 -3 -2 -2 -1 1 2 3
 -3 -2 -2 -1 1 2 3 5
 -2 -2 -1 1 2 3 5 7
 -2 -1 1 2 3 5 7 8
 -1 1 2 3 5 7 8 10
 1 2 3 5 7 8 10 12
 2 3 5 7 8 10 12 13
 3 5 7 8 10 12 13 14
 5 7 8 10 12 13 14 16
 7 8 10 12 13 14 16 17
 8 10 12 13 14 16 17 18
 10 12 13 14 16 17 18 20
 12 13 14 16 17 18 20 21
 13 14 16 17 18 20 21 22
 14 16 17 18 20 21 22 23
 16 17 18 20 21 22 23 24
 17 18 20 21 22 23 24 25
 18 20 21 22 23 24 25 26
 20 21 22 23 24 25 26 27
 21 22 23 24 25 26 27 28
 22 23 24 25 26 27 28 29
 23 24 25 26 27 28 29 30
 24 25 26 27 28 29 30 31
 25 26 27 28 29 30 31 31
 26 27 28 29 30 31 31 32
 27 28 29 30 31 31 32 33
 28 29 30 31 31 32 33 34
 29 30 31 31 32 33 34 34
 30 31 31 32 33 34 34 35
 31 31 32 33 34 34 35 36
 31 32 33 34 34 35 36 36
 32 33 34 34 35 36 36 36
 33 34 34 35 36 36 36 37
 34 34 35 36 36 36 37 37
 34 35 36 36 36 37 37 38
 35 36 36 36 37 37 38 38
 36 36 36 37 37 38 38 38
 36 36 37 37 38 38 38 39
 36 37 37 38 38 38 39 39
 37 37 38 38 38 39 39 40
 2 2 3 3 4 5 6 7
 2 3 3 4 5 6 7 9
 3 3 4 5 6 7 9 10
 3 4 5 6 7 9 10 11
 4 5 6 7 9 10 11 12
 5 6 7 9 10 11 12 13
 6 7 9 10 11 12 13 14
 7 9 10 11 12 13 14 15
 9 10 11 12 13 14 15 15
 10 11 12 13 14 15 15 16
 11 12 13 14 15 15 16 17
 12 13 14 15 15 16 17 18
 13 14 15 15 16 17 18 19
 14 15 15 16 17 18 19 19
 15 15 16 17 18 19 19 20
 15 16 17 18 19 19 20 21
 16 17 18 19 19 20 21 22
 17 18 19 19 20 21 22 23
 18 19 19 20 21 22 23 24
 19 19 20 21 22 23 24 24
 19 20 21 22 23 24 24 25
 20 21 22 23 24 24 25 26
 21 22 23 24 24 25 26 27
 22 23 24 24 25 26 27 28
 23 24 24 25 26 27 28 28
 24 24 25 26 27 28 28 29
 24 25 26 27 28 28 29 30
 25 26 27 28 28 29 30 30
 26 27 28 28 29 30 30 31
 27 28 28 29 30 30 31 32
 28 28 29 30 30 31 32 32
 28 29 30 30 31 32 32 33
 29 30 30 31 32 32 33 33
 30 30 31 32 32 33 33 34
 30 31 32 32 33 33 34 35
 31 32 32 33 33 34 35 35
 32 32 33 33 34 35 35 36
 32 33 33 34 35 35 36 37
 33 33 34 35 35 36 37 38
 33 34 35 35 36 37 38 37
 34 35 35 36 37 38 37 39
 35 35 36 37 38 37 39 39
 35 36 37 38 37 39 39 40
 36 37 38 37 39 39 40 40
 37 38 37 39 39 40 40 2
 38 37 39 39 40 40 2 3
 37 39 39 40 40 2 3 3
 39 39 40 40 2 3 3 4
 39 40 40 2 3 3 4 5
 40 40 2 3 3 4 5 5
 40 2 3 3 4 5 5 6
 2 3 3 4 5 5 6 7
 3 3 4 5 5 6 7 8
 3 4 5 5 6 7 8 10
 4 5 5 6 7 8 10 11
 5 5 6 7 8 10 11 12
 5 6 7 8 10 11 12 13
 6 7 8 10 11 12 13 15
 7 8 10 11 12 13 15 16
 8 10 11 12 13 15 16 17
 10 11 12 13 15 16 17 18
 11 12 13 15 16 17 18 19
 12 13 15 16 17 18 19 20
 13 15 16 17 18 19 20 21
 15 16 17 18 19 20 21 22
 16 17 18 19 20 21 22 23
 17 18 19 20 21 22 23 24
 18 19 20 21 22 23 24 25
 19 20 21 22 23 24 25 26
 20 21 22 23 24 25 26 27
 21 22 23 24 25 26 27 28
 22 23 24 25 26 27 28 29
 23 24 25 26 27 28 29 30
 24 25 26 27 28 29 30 30
 25 26 27 28 29 30 30 31
 26 27 28 29 30 30 31 32
 27 28 29 30 30 31 32 33
 28 29 30 30 31 32 33 33
 29 30 30 31 32 33 33 34
 30 30 31 32 33 33 34 34
 30 31 32 33 33 34 34 35
 31 32 33 33 34 34 35 36
 32 33 33 34 34 35 36 36
 33 33 34 34 35 36 36 36
 33 34 34 35 36 36 36 36
 34 34 35 36 36 36 36 37
 34 35 36 36 36 36 37 37
 35 36 36 36 36 37 37 37
 36 36 36 36 37 37 37 37
 36 36 36 37 37 37 37 37
 36 36 37 37 37 37 37 38
 36 37 37 37 37 37 38 38
 37 37 37 37 37 38 38 38
 37 37 37 37 38 38 38 39
 37 37 37 38 38 38 39 39
 37 37 38 38 38 39 39 40
 37 38 38 38 39 39 40 40
 38 38 38 39 39 40 40 41
 38 38 39 39 40 40 41 41
 38 39 39 40 40 41 41 41
 39 39 40 40 41 41 41 41
 1 1 2 3 4 5 6 7
 1 2 3 4 5 6 7 8
 2 3 4 5 6 7 8 9
 3 4 5 6 7 8 9 10
 4 5 6 7 8 9 10 11
 5 6 7 8 9 10 11 12
 6 7 8 9 10 11 12 13
 7 8 9 10 11 12 13 14
 8 9 10 11 12 13 14 15
 9 10 11 12 13 14 15 15
 10 11 12 13 14 15 15 16
 11 12 13 14 15 15 16 18
 12 13 14 15 15 16 18 19
 13 14 15 15 16 18 19 20
 14 15 15 16 18 19 20 20
 15 15 16 18 19 20 20 21
 15 16 18 19 20 20 21 24
 16 18 19 20 20 21 24 25
 18 19 20 20 21 24 25 26
 19 20 20 21 24 25 26 27
 20 20 21 24 25 26 27 28
 20 21 24 25 26 27 28 29
 21 24 25 26 27 28 29 30
 24 25 26 27 28 29 30 31
 25 26 27 28 29 30 31 31
 26 27 28 29 30 31 31 32
 27 28 29 30 31 31 32 33
 28 29 30 31 31 32 33 34
 29 30 31 31 32 33 34 35
 30 31 31 32 33 34 35 35
 31 31 32 33 34 35 35 36
 31 32 33 34 35 35 36 37
 32 33 34 35 35 36 37 38
 33 34 35 35 36 37 38 38
 34 35 35 36 37 38 38 39
 35 35 36 37 38 38 39 40
 35 36 37 38 38 39 40 40
 36 37 38 38 39 40 40 41
 37 38 38 39 40 40 41 42
 38 38 39 40 40 41 42 42
 38 39 40 40 41 42 42 43
 39 40 40 41 42 42 43 43
 40 40 41 42 42 43 43 43
 40 41 42 42 43 43 43 43
 41 42 42 43 43 43 43 3
 42 42 43 43 43 43 3 4
 42 43 43 43 43 3 4 4
 43 43 43 43 3 4 4 6
 43 43 43 3 4 4 6 7
 43 43 3 4 4 6 7 8
 43 3 4 4 6 7 8 10
 3 4 4 6 7 8 10 11
 4 4 6 7 8 10 11 12
 4 6 7 8 10 11 12 14
 6 7 8 10 11 12 14 15
 7 8 10 11 12 14 15 16
 8 10 11 12 14 15 16 17
 10 11 12 14 15 16 17 18
 11 12 14 15 16 17 18 19
 12 14 15 16 17 18 19 20
 14 15 16 17 18 19 20 21
 15 16 17 18 19 20 21 22
 16 17 18 19 20 21 22 23
 17 18 19 20 21 22 23 24
 18 19 20 21 22 23 24 25
 19 20 21 22 23 24 25 26
 20 21 22 23 24 25 26 27
 21 22 23 24 25 26 27 28
 22 23 24 25 26 27 28 29
 23 24 25 26 27 28 29 29
 24 25 26 27 28 29 29 30
 25 26 27 28 29 29 30 31
 26 27 28 29 29 30 31 32
 27 28 29 29 30 31 32 32
 28 29 29 30 31 32 32 33
 29 29 30 31 32 32 33 33
 29 30 31 32 32 33 33 34
 30 31 32 32 33 33 34 34
 31 32 32 33 33 34 34 34
 32 32 33 33 34 34 34 33
 32 33 33 34 34 34 33 33
 33 33 34 34 34 33 33 33
 33 34 34 34 33 33 33 33
 34 34 34 33 33 33 33 33
 34 34 33 33 33 33 33 34
 34 33 33 33 33 33 34 34
 33 33 33 33 33 34 34 34
 33 33 33 33 34 34 34 35
 33 33 33 34 34 34 35 35
 33 33 34 34 34 35 35 35
 33 34 34 34 35 35 35 36
 34 34 34 35 35 35 36 36
 34 34 35 35 35 36 36 36
 34 35 35 35 36 36 36 36
 35 35 35 36 36 36 36 36
 -1 -0 0 1 2 3 4 6
 -0 0 1 2 3 4 6 8
 0 1 2 3 4 6 8 9
 1 2 3 4 6 8 9 10
 2 3 4 6 8 9 10 11
 3 4 6 8 9 10 11 11
 4 6 8 9 10 11 11 12
 6 8 9 10 11 11 12 13
 8 9 10 11 11 12 13 14
 9 10 11 11 12 13 14 15
 10 11 11 12 13 14 15 16
 11 11 12 13 14 15 16 17
 11 12 13 14 15 16 17 18
 12 13 14 15 16 17 18 19
 13 14 15 16 17 18 19 20
 14 15 16 17 18 19 20 21
 15 16 17 18 19 20 21 22
 16 17 18 19 20 21 22 23
 17 18 19 20 21 22 23 24
 18 19 20 21 22 23 24 25
 19 20 21 22 23 24 25 26
 20 21 22 23 24 25 26 27
 21 22 23 24 25 26 27 28
 22 23 24 25 26 27 28 29
 23 24 25 26 27 28 29 30
 24 25 26 27 28 29 30 31
 25 26 27 28 29 30 31 32
 26 27 28 29 30 31 32 33
 27 28 29 30 31 32 33 34
 28 29 30 31 32 33 34 35
 29 30 31 32 33 34 35 36
 30 31 32 33 34 35 36 37
 31 32 33 34 35 36 37 38
 32 33 34 35 36 37 38 39
 33 34 35 36 37 38 39 40
 34 35 36 37 38 39 40 41
 35 36 37 38 39 40 41 42
 36 37 38 39 40 41 42 43
 37 38 39 40 41 42 43 44
 38 39 40 41 42 43 44 44
 39 40 41 42 43 44 44 -3
 40 41 42 43 44 44 -3 -2
 41 42 43 44 44 -3 -2 -2
 42 43 44 44 -3 -2 -2 -1
 43 44 44 -3 -2 -2 -1 -0
 44 44 -3 -2 -2 -1 -0 1
 44 -3 -2 -2 -1 -0 1 2
 -3 -2 -2 -1 -0 1 2 4
 -2 -2 -1 -0 1 2 4 5
 -2 -1 -0 1 2 4 5 7
 -1 -0 1 2 4 5 7 8
 -0 1 2 4 5 7 8 9
 1 2 4 5 7 8 9 11
 2 4 5 7 8 9 11 12
 4 5 7 8 9 11 12 13
 5 7 8 9 11 12 13 15
 7 8 9 11 12 13 15 16
 8 9 11 12 13 15 16 17
 9 11 12 13 15 16 17 18
 11 12 13 15 16 17 18 20
 12 13 15 16 17 18 20 21
 13 15 16 17 18 20 21 22
 15 16 17 18 20 21 22 23
 16 17 18 20 21 22 23 24
 17 18 20 21 22 23 24 26
 18 20 21 22 23 24 26 27
 20 21 22 23 24 26 27 28
 21 22 23 24 26 27 28 29
 22 23 24 26 27 28 29 30
 23 24 26 27 28 29 30 31
 24 26 27 28 29 30 31 32
 26 27 28 29 30 31 32 33
 27 28 29 30 31 32 33 33
 28 29 30 31 32 33 33 34
 29 30 31 32 33 33 34 35
 30 31 32 33 33 34 35 36
 31 32 33 33 34 35 36 36
 32 33 33 34 35 36 36 37
 33 33 34 35 36 36 37 37
 33 34 35 36 36 37 37 38
 34 35 36 36 37 37 38 38
 35 36 36 37 37 38 38 38
 36 36 37 37 38 38 38 38
 36 37 37 38 38 38 38 38
 37 37 38 38 38 38 38 38
 37 38 38 38 38 38 38 39
 38 38 38 38 38 38 39 39
 38 38 38 38 38 39 39 39
 38 38 38 38 39 39 39 40
 38 38 38 39 39 39 40 40
 38 38 39 39 39 40 40 41
 38 39 39 39 40 40 41 41
 39 39 39 40 40 41 41 42
 39 39 40 40 41 41 42 41
 -1 -1 0 1 2 3 4 5
 -1 0 1 2 3 4 5 6
 0 1 2 3 4 5 6 8
 1 2 3 4 5 6 8 9
 2 3 4 5 6 8 9 10
 3 4 5 6 8 9 10 11
 4 5 6 8 9 10 11 11
 5 6 8 9 10 11 11 12
 6 8 9 10 11 11 12 13
 8 9 10 11 11 12 13 14
 9 10 11 11 12 13 14 15
 10 11 11 12 13 14 15 17
 11 11 12 13 14 15 17 18
 11 12 13 14 15 17 18 19
 12 13 14 15 17 18 19 20
 13 14 15 17 18 19 20 21
 14 15 17 18 19 20 21 22
 15 17 18 19 20 21 22 24
 17 18 19 20 21 22 24 25
 18 19 20 21 22 24 25 26
 19 20 21 22 24 25 26 27
 20 21 22 24 25 26 27 29
 21 22 24 25 26 27 29 30
 22 24 25 26 27 29 30 31
 24 25 26 27 29 30 31 32
 25 26 27 29 30 31 32 33
 26 27 29 30 31 32 33 34
 27 29 30 31 32 33 34 35
 29 30 31 32 33 34 35 36
 30 31 32 33 34 35 36 37
 31 32 33 34 35 36 37 38
 32 33 34 35 36 37 38 39
 33 34 35 36 37 38 39 40
 34 35 36 37 38 39 40 41
 35 36 37 38 39 40 41 42
 36 37 38 39 40 41 42 43
 37 38 39 40 41 42 43 44
 38 39 40 41 42 43 44 44
 39 40 41 42 43 44 44 45
 40 41 42 43 44 44 45 46
 41 42 43 44 44 45 46 -4
 42 43 44 44 45 46 -4 -3
 43 44 44 45 46 -4 -3 -3
 44 44 45 46 -4 -3 -3 -2
 44 45 46 -4 -3 -3 -2 -1
 45 46 -4 -3 -3 -2 -1 1
 46 -4 -3 -3 -2 -1 1 2
 -4 -3 -3 -2 -1 1 2 3
 -3 -3 -2 -1 1 2 3 5
 -3 -2 -1 1 2 3 5 6
 -2 -1 1 2 3 5 6 7
 -1 1 2 3 5 6 7 9
 1 2 3 5 6 7 9 10
 2 3 5 6 7 9 10 11
 3 5 6 7 9 10 11 12
 5 6 7 9 10 11 12 13
 6 7 9 10 11 12 13 14
 7 9 10 11 12 13 14 15
 9 10 11 12 13 14 15 16
 10 11 12 13 14 15 16 17
 11 12 13 14 15 16 17 18
 12 13 14 15 16 17 18 19
 13 14 15 16 17 18 19 20
 14 15 16 17 18 19 20 21
 15 16 17 18 19 20 21 22
 16 17 18 19 20 21 22 23
 17 18 19 20 21 22 23 24
 18 19 20 21 22 23 24 25
 19 20 21 22 23 24 25 26
 20 21 22 23 24 25 26 27
 21 22 23 24 25 26 27 28
 22 23 24 25 26 27 28 28
 23 24 25 26 27 28 28 29
 24 25 26 27 28 28 29 30
 25 26 27 28 28 29 30 31
 26 27 28 28 29 30 31 32
 27 28 28 29 30 31 32 33
 28 28 29 30 31 32 33 33
 28 29 30 31 32 33 33 34
 29 30 31 32 33 33 34 35
 30 31 32 33 33 34 35 35
 31 32 33 33 34 35 35 36
 32 33 33 34 35 35 36 36
 33 33 34 35 35 36 36 37
 33 34 35 35 36 36 37 38
 34 35 35 36 36 37 38 38
 35 35 36 36 37 38 38 39
 35 36 36 37 38 38 39 40
 36 36 37 38 38 39 40 40
 36 37 38 38 39 40 40 41
 -3 -2 -2 -1 -0 1 1 2
 -2 -2 -1 -0 1 1 2 3
 -2 -1 -0 1 1 2 3 4
 -1 -0 1 1 2 3 4 5
 -0 1 1 2 3 4 5 5
 1 1 2 3 4 5 5 6
 1 2 3 4 5 5 6 7
 2 3 4 5 5 6 7 8
 3 4 5 5 6 7 8 9
 4 5 5 6 7 8 9 10
 5 5 6 7 8 9 10 11
 5 6 7 8 9 10 11 12
 6 7 8 9 10 11 12 13
 7 8 9 10 11 12 13 14
 8 9 10 11 12 13 14 15
 9 10 11 12 13 14 15 16
 10 11 12 13 14 15 16 17
 11 12 13 14 15 16 17 17
 12 13 14 15 16 17 17 18
 13 14 15 16 17 17 18 19
 14 15 16 17 17 18 19 20
 15 16 17 17 18 19 20 21
 16 17 17 18 19 20 21 22
 17 17 18 19 20 21 22 23
 17 18 19 20 21 22 23 24
 18 19 20 21 22 23 24 25
 19 20 21 22 23 24 25 27
 20 21 22 23 24 25 27 28
 21 22 23 24 25 27 28 29
 22 23 24 25 27 28 29 30
 23 24 25 27 28 29 30 31
 24 25 27 28 29 30 31 32
 25 27 28 29 30 31 32 33
 27 28 29 30 31 32 33 34
 28 29 30 31 32 33 34 35
 29 30 31 32 33 34 35 37
 30 31 32 33 34 35 37 38
 31 32 33 34 35 37 38 38
 32 33 34 35 37 38 38 38
 33 34 35 37 38 38 38 40
 34 35 37 38 38 38 40 41
 35 37 38 38 38 40 41 42
 37 38 38 38 40 41 42 41
 38 38 38 40 41 42 41 43
 38 38 40 41 42 41 43 43
 38 40 41 42 41 43 43 -3
 40 41 42 41 43 43 -3 -2
 41 42 41 43 43 -3 -2 -1
 42 41 43 43 -3 -2 -1 0
 41 43 43 -3 -2 -1 0 2
 43 43 -3 -2 -1 0 2 3
 43 -3 -2 -1 0 2 3 4
 -3 -2 -1 0 2 3 4 5
 -2 -1 0 2 3 4 5 7
 -1 0 2 3 4 5 7 8
 0 2 3 4 5 7 8 9
 2 3 4 5 7 8 9 10
 3 4 5 7 8 9 10 11
 4 5 7 8 9 10 11 12
 5 7 8 9 10 11 12 14
 7 8 9 10 11 12 14 15
 8 9 10 11 12 14 15 16
 9 10 11 12 14 15 16 17
 10 11 12 14 15 16 17 18
 11 12 14 15 16 17 18 20
 12 14 15 16 17 18 20 21
 14 15 16 17 18 20 21 22
 15 16 17 18 20 21 22 23
 16 17 18 20 21 22 23 24
 17 18 20 21 22 23 24 25
 18 20 21 22 23 24 25 26
 20 21 22 23 24 25 26 27
 21 22 23 24 25 26 27 28
 22 23 24 25 26 27 28 29
 23 24 25 26 27 28 29 30
 24 25 26 27 28 29 30 31
 25 26 27 28 29 30 31 32
 26 27 28 29 30 31 32 33
 27 28 29 30 31 32 33 33
 28 29 30 31 32 33 33 34
 29 30 31 32 33 33 34 35
 30 31 32 33 33 34 35 35
 31 32 33 33 34 35 35 36
 32 33 33 34 35 35 36 37
 33 33 34 35 35 36 37 37
 33 34 35 35 36 37 37 38
 34 35 35 36 37 37 38 38
 35 35 36 37 37 38 38 38
 35 36 37 37 38 38 38 39
 36 37 37 38 38 38 39 39
 37 37 38 38 38 39 39 39
 37 38 38 38 39 39 39 39
 38 38 38 39 39 39 39 40
 38 38 39 39 39 39 40 40
 38 39 39 39 39 40 40 40
 39 39 39 39 40 40 40 41
 39 39 39 40 40 40 41 41
 39 39 40 40 40 41 41 41
 20 21 22 23 23 24 25 26
 21 22 23 23 24 25 26 27
 22 23 23 24 25 26 27 27
 23 23 24 25 26 27 27 28
 23 24 25 26 27 27 28 28
 24 25 26 27 27 28 28 29
 25 26 27 27 28 28 29 29
 26 27 27 28 28 29 29 29
 27 27 28 28 29 29 29 29
 27 28 28 29 29 29 29 30
 28 28 29 29 29 29 30 30
 28 29 29 29 29 30 30 30
 29 29 29 29 30 30 30 30
 29 29 29 30 30 30 30 30
 29 29 30 30 30 30 30 30
 29 30 30 30 30 30 30 30
 30 30 30 30 30 30 30 30
 30 30 30 30 30 30 30 30
 30 30 30 30 30 30 30 30
 30 30 30 30 30 30 30 29
 30 30 30 30 30 30 29 29
 30 30 30 30 30 29 29 29
 30 30 30 30 29 29 29 29
 30 30 30 29 29 29 29 29
 30 30 29 29 29 29 29 28
 30 29 29 29 29 29 28 28
 29 29 29 29 29 28 28 28
 29 29 29 29 28 28 28 27
 29 29 29 28 28 28 27 27
 29 29 28 28 28 27 27 27
 29 28 28 28 27 27 27 27
 28 28 28 27 27 27 27 27
 28 28 27 27 27 27 27 28
 28 27 27 27 27 27 28 28
 27 27 27 27 27 28 28 28
 27 27 27 27 28 28 28 28
 27 27 27 28 28 28 28 28
 27 27 28 28 28 28 28 28
 27 28 28 28 28 28 28 29
 28 28 28 28 28 28 29 29
 28 28 28 28 28 29 29 29
 28 28 28 28 29 29 29 29
 28 28 28 29 29 29 29 16
 28 28 29 29 29 29 16 16
 28 29 29 29 29 16 16 17
 29 29 29 29 16 16 17 18
 29 29 29 16 16 17 18 19
 29 29 16 16 17 18 19 20
 29 16 16 17 18 19 20 21
 16 16 17 18 19 20 21 22
 16 17 18 19 20 21 22 23
 17 18 19 20 21 22 23 24
 18 19 20 21 22 23 24 25
 19 20 21 22 23 24 25 26
 20 21 22 23 24 25 26 27
 21 22 23 24 25 26 27 28
 22 23 24 25 26 27 28 29
 23 24 25 26 27 28 29 30
 24 25 26 27 28 29 30 30
 25 26 27 28 29 30 30 31
 26 27 28 29 30 30 31 31
 27 28 29 30 30 31 31 32
 28 29 30 30 31 31 32 32
 29 30 30 31 31 32 32 32
 30 30 31 31 32 32 32 31
 30 31 31 32 32 32 31 31
 31 31 32 32 32 31 31 31
 31 32 32 32 31 31 31 30
 32 32 32 31 31 31 30 30
 32 32 31 31 31 30 30 29
 32 31 31 31 30 30 29 28
 31 31 31 30 30 29 28 28
 31 31 30 30 29 28 28 27
 31 30 30 29 28 28 27 27
 30 30 29 28 28 27 27 26
 30 29 28 28 27 27 26 25
 29 28 28 27 27 26 25 25
 28 28 27 27 26 25 25 24
 28 27 27 26 25 25 24 24
 27 27 26 25 25 24 24 24
 27 26 25 25 24 24 24 24
 26 25 25 24 24 24 24 24
 25 25 24 24 24 24 24 24
 25 24 24 24 24 24 24 24
 11 13 14 15 16 17 17 18
 13 14 15 16 17 17 18 19
 14 15 16 17 17 18 19 20
 15 16 17 17 18 19 20 21
 16 17 17 18 19 20 21 22
 17 17 18 19 20 21 22 23
 17 18 19 20 21 22 23 24
 18 19 20 21 22 23 24 25
 19 20 21 22 23 24 25 26
 20 21 22 23 24 25 26 26
 21 22 23 24 25 26 26 27
 22 23 24 25 26 26 27 28
 23 24 25 26 26 27 28 28
 24 25 26 26 27 28 28 28
 25 26 26 27 28 28 28 29
 26 26 27 28 28 28 29 29
 26 27 28 28 28 29 29 29
 27 28 28 28 29 29 29 29
 28 28 28 29 29 29 29 28
 28 28 29 29 29 29 28 28
 28 29 29 29 29 28 28 28
 29 29 29 29 28 28 28 28
 29 29 29 28 28 28 28 28
 29 29 28 28 28 28 28 27
 29 28 28 28 28 28 27 27
 28 28 28 28 28 27 27 26
 28 28 28 28 27 27 26 26
 28 28 28 27 27 26 26 25
 28 28 27 27 26 26 25 24
 28 27 27 26 26 25 24 24
 27 27 26 26 25 24 24 24
 27 26 26 25 24 24 24 23
 26 26 25 24 24 24 23 23
 26 25 24 24 24 23 23 23
 25 24 24 24 23 23 23 23
 24 24 24 23 23 23 23 23
 24 24 23 23 23 23 23 23
 24 23 23 23 23 23 23 23
 23 23 23 23 23 23 23 24
 23 23 23 23 23 23 24 24
 23 23 23 23 23 24 24 24
 23 23 23 23 24 24 24 24
 23 23 23 24 24 24 24 25
 23 23 24 24 24 24 25 25
 23 24 24 24 24 25 25 13
 24 24 24 24 25 25 13 14
 24 24 24 25 25 13 14 15
 24 24 25 25 13 14 15 16
 24 25 25 13 14 15 16 17
 25 25 13 14 15 16 17 18
 25 13 14 15 16 17 18 19
 13 14 15 16 17 18 19 20
 14 15 16 17 18 19 20 21
 15 16 17 18 19 20 21 22
 16 17 18 19 20 21 22 23
 17 18 19 20 21 22 23 24
 18 19 20 21 22 23 24 26
 19 20 21 22 23 24 26 27
 20 21 22 23 24 26 27 28
 21 22 23 24 26 27 28 30
 22 23 24 26 27 28 30 31
 23 24 26 27 28 30 31 32
 24 26 27 28 30 31 32 32
 26 27 28 30 31 32 32 33
 27 28 30 31 32 32 33 33
 28 30 31 32 32 33 33 33
 30 31 32 32 33 33 33 33
 31 32 32 33 33 33 33 33
 32 32 33 33 33 33 33 33
 32 33 33 33 33 33 33 32
 33 33 33 33 33 33 32 31
 33 33 33 33 33 32 31 31
 33 33 33 33 32 31 31 30
 33 33 33 32 31 31 30 29
 33 33 32 31 31 30 29 28
 33 32 31 31 30 29 28 27
 32 31 31 30 29 28 27 26
 31 31 30 29 28 27 26 25
 31 30 29 28 27 26 25 24
 30 29 28 27 26 25 24 23
 29 28 27 26 25 24 23 23
 28 27 26 25 24 23 23 23
 27 26 25 24 23 23 23 23
 26 25 24 23 23 23 23 23
 25 24 23 23 23 23 23 23
 24 23 23 23 23 23 23 23
 23 23 23 23 23 23 23 24
 23 23 23 23 23 23 24 24
 23 23 23 23 23 24 24 24
 23 23 23 23 24 24 24 25
 13 14 14 14 15 16 16 18
 14 14 14 15 16 16 18 19
 14 14 15 16 16 18 19 20
 14 15 16 16 18 19 20 21
 15 16 16 18 19 20 21 22
 16 16 18 19 20 21 22 23
 16 18 19 20 21 22 23 24
 18 19 20 21 22 23 24 25
 19 20 21 22 23 24 25 25
 20 21 22 23 24 25 25 26
 21 22 23 24 25 25 26 27
 22 23 24 25 25 26 27 27
 23 24 25 25 26 27 27 28
 24 25 25 26 27 27 28 28
 25 25 26 27 27 28 28 29
 25 26 27 27 28 28 29 29
 26 27 27 28 28 29 29 29
 27 27 28 28 29 29 29 29
 27 28 28 29 29 29 29 29
 28 28 29 29 29 29 29 28
 28 29 29 29 29 29 28 28
 29 29 29 29 29 28 28 28
 29 29 29 29 28 28 28 27
 29 29 29 28 28 28 27 27
 29 29 28 28 28 27 27 26
 29 28 28 28 27 27 26 25
 28 28 28 27 27 26 25 24
 28 28 27 27 26 25 24 23
 28 27 27 26 25 24 23 23
 27 27 26 25 24 23 23 22
 27 26 25 24 23 23 22 22
 26 25 24 23 23 22 22 22
 25 24 23 23 22 22 22 22
 24 23 23 22 22 22 22 22
 23 23 22 22 22 22 22 22
 23 22 22 22 22 22 22 22
 22 22 22 22 22 22 22 23
 22 22 22 22 22 22 23 23
 22 22 22 22 22 23 23 24
 22 22 22 22 23 23 24 11
 22 22 22 23 23 24 11 11
 22 22 23 23 24 11 11 12
 22 23 23 24 11 11 12 13
 23 23 24 11 11 12 13 14
 23 24 11 11 12 13 14 15
 24 11 11 12 13 14 15 17
 11 11 12 13 14 15 17 18
 11 12 13 14 15 17 18 19
 12 13 14 15 17 18 19 20
 13 14 15 17 18 19 20 21
 14 15 17 18 19 20 21 22
 15 17 18 19 20 21 22 24
 17 18 19 20 21 22 24 25
 18 19 20 21 22 24 25 26
 19 20 21 22 24 25 26 27
 20 21 22 24 25 26 27 28
 21 22 24 25 26 27 28 29
 22 24 25 26 27 28 29 30
 24 25 26 27 28 29 30 30
 25 26 27 28 29 30 30 30
 26 27 28 29 30 30 30 30
 27 28 29 30 30 30 30 30
 28 29 30 30 30 30 30 29
 29 30 30 30 30 30 29 29
 30 30 30 30 30 29 29 28
 30 30 30 30 29 29 28 27
 30 30 30 29 29 28 27 27
 30 30 29 29 28 27 27 26
 30 29 29 28 27 27 26 25
 29 29 28 27 27 26 25 24
 29 28 27 27 26 25 24 23
 28 27 27 26 25 24 23 22
 27 27 26 25 24 23 22 21
 27 26 25 24 23 22 21 20
 26 25 24 23 22 21 20 20
 25 24 23 22 21 20 20 19
 24 23 22 21 20 20 19 19
 23 22 21 20 20 19 19 19
 22 21 20 20 19 19 19 19
 21 20 20 19 19 19 19 19
 20 20 19 19 19 19 19 19
 20 19 19 19 19 19 19 19
 19 19 19 19 19 19 19 20
 19 19 19 19 19 19 20 20
 19 19 19 19 19 20 20 21
 13 14 14 15 16 17 18 19
 14 14 15 16 17 18 19 20
 14 15 16 17 18 19 20 21
 15 16 17 18 19 20 21 22
 16 17 18 19 20 21 22 23
 17 18 19 20 21 22 23 24
 18 19 20 21 22 23 24 25
 19 20 21 22 23 24 25 25
 20 21 22 23 24 25 25 26
 21 22 23 24 25 25 26 27
 22 23 24 25 25 26 27 28
 23 24 25 25 26 27 28 29
 24 25 25 26 27 28 29 29
 25 25 26 27 28 29 29 29
 25 26 27 28 29 29 29 29
 26 27 28 29 29 29 29 29
 27 28 29 29 29 29 29 29
 28 29 29 29 29 29 29 29
 29 29 29 29 29 29 29 29
 29 29 29 29 29 29 29 28
 29 29 29 29 29 29 28 28
 29 29 29 29 29 28 28 28
 29 29 29 29 28 28 28 27
 29 29 29 28 28 28 27 27
 29 29 28 28 28 27 27 26
 29 28 28 28 27 27 26 25
 28 28 28 27 27 26 25 24
 28 28 27 27 26 25 24 23
 28 27 27 26 25 24 23 23
 27 27 26 25 24 23 23 22
 27 26 25 24 23 23 22 22
 26 25 24 23 23 22 22 21
 25 24 23 23 22 22 21 21
 24 23 23 22 22 21 21 21
 23 23 22 22 21 21 21 21
 23 22 22 21 21 21 21 21
 22 22 21 21 21 21 21 21
 22 21 21 21 21 21 21 22
 21 21 21 21 21 21 22 22
 21 21 21 21 21 22 22 23
 21 21 21 21 22 22 23 23
 21 21 21 22 22 23 23 23
 21 21 22 22 23 23 23 10
 21 22 22 23 23 23 10 11
 22 22 23 23 23 10 11 11
 22 23 23 23 10 11 11 11
 23 23 23 10 11 11 11 14
 23 23 10 11 11 11 14 15
 23 10 11 11 11 14 15 16
 10 11 11 11 14 15 16 17
 11 11 11 14 15 16 17 18
 11 11 14 15 16 17 18 19
 11 14 15 16 17 18 19 20
 14 15 16 17 18 19 20 21
 15 16 17 18 19 20 21 22
 16 17 18 19 20 21 22 23
 17 18 19 20 21 22 23 25
 18 19 20 21 22 23 25 26
 19 20 21 22 23 25 26 27
 20 21 22 23 25 26 27 28
 21 22 23 25 26 27 28 29
 22 23 25 26 27 28 29 29
 23 25 26 27 28 29 29 30
 25 26 27 28 29 29 30 30
 26 27 28 29 29 30 30 30
 27 28 29 29 30 30 30 30
 28 29 29 30 30 30 30 30
 29 29 30 30 30 30 30 30
 29 30 30 30 30 30 30 29
 30 30 30 30 30 30 29 29
 30 30 30 30 30 29 29 28
 30 30 30 30 29 29 28 27
 30 30 30 29 29 28 27 27
 30 30 29 29 28 27 27 26
 30 29 29 28 27 27 26 25
 29 29 28 27 27 26 25 23
 29 28 27 27 26 25 23 22
 28 27 27 26 25 23 22 21
 27 27 26 25 23 22 21 20
 27 26 25 23 22 21 20 19
 26 25 23 22 21 20 19 19
 25 23 22 21 20 19 19 19
 23 22 21 20 19 19 19 19
 22 21 20 19 19 19 19 19
 21 20 19 19 19 19 19 19
 20 19 19 19 19 19 19 20
 19 19 19 19 19 19 20 20
 19 19 19 19 19 20 20 21
 19 19 19 19 20 20 21 22
 17 17 18 19 20 20 21 22
 17 18 19 20 20 21 22 23
 18 19 20 20 21 22 23 24
 19 20 20 21 22 23 24 25
 20 20 21 22 23 24 25 26
 20 21 22 23 24 25 26 26
 21 22 23 24 25 26 26 26
 22 23 24 25 26 26 26 27
 23 24 25 26 26 26 27 27
 24 25 26 26 26 27 27 28
 25 26 26 26 27 27 28 28
 26 26 26 27 27 28 28 29
 26 26 27 27 28 28 29 29
 26 27 27 28 28 29 29 29
 27 27 28 28 29 29 29 29
 27 28 28 29 29 29 29 29
 28 28 29 29 29 29 29 29
 28 29 29 29 29 29 29 29
 29 29 29 29 29 29 29 29
 29 29 29 29 29 29 29 28
 29 29 29 29 29 29 28 28
 29 29 29 29 29 28 28 28
 29 29 29 29 28 28 28 27
 29 29 29 28 28 28 27 27
 29 29 28 28 28 27 27 27
 29 28 28 28 27 27 27 26
 28 28 28 27 27 27 26 26
 28 28 27 27 27 26 26 25
 28 27 27 27 26 26 25 24
 27 27 27 26 26 25 24 24
 27 27 26 26 25 24 24 24
 27 26 26 25 24 24 24 23
 26 26 25 24 24 24 23 23
 26 25 24 24 24 23 23 23
 25 24 24 24 23 23 23 23
 24 24 24 23 23 23 23 23
 24 24 23 23 23 23 23 23
 24 23 23 23 23 23 23 24
 23 23 23 23 23 23 24 24
 23 23 23 23 23 24 24 24
 23 23 23 23 24 24 24 24
 23 23 23 24 24 24 24 24
 23 23 24 24 24 24 24 13
 23 24 24 24 24 24 13 14
 24 24 24 24 24 13 14 15
 24 24 24 24 13 14 15 15
 24 24 24 13 14 15 15 16
 24 24 13 14 15 15 16 17
 24 13 14 15 15 16 17 17
 13 14 15 15 16 17 17 18
 14 15 15 16 17 17 18 19
 15 15 16 17 17 18 19 20
 15 16 17 17 18 19 20 21
 16 17 17 18 19 20 21 23
 17 17 18 19 20 21 23 24
 17 18 19 20 21 23 24 25
 18 19 20 21 23 24 25 26
 19 20 21 23 24 25 26 27
 20 21 23 24 25 26 27 28
 21 23 24 25 26 27 28 28
 23 24 25 26 27 28 28 29
 24 25 26 27 28 28 29 30
 25 26 27 28 28 29 30 30
 26 27 28 28 29 30 30 30
 27 28 28 29 30 30 30 30
 28 28 29 30 30 30 30 30
 28 29 30 30 30 30 30 30
 29 30 30 30 30 30 30 30
 30 30 30 30 30 30 30 30
 30 30 30 30 30 30 30 29
 30 30 30 30 30 30 29 29
 30 30 30 30 30 29 29 28
 30 30 30 30 29 29 28 27
 30 30 30 29 29 28 27 26
 30 30 29 29 28 27 26 25
 30 29 29 28 27 26 25 24
 29 29 28 27 26 25 24 23
 29 28 27 26 25 24 23 22
 28 27 26 25 24 23 22 22
 27 26 25 24 23 22 22 21
 26 25 24 23 22 22 21 21
 25 24 23 22 22 21 21 21
 24 23 22 22 21 21 21 21
 23 22 22 21 21 21 21 21
 22 22 21 21 21 21 21 21
 22 21 21 21 21 21 21 22
 21 21 21 21 21 21 22 22
 21 21 21 21 21 22 22 23
 21 21 21 21 22 22 23 23
 21 21 21 22 22 23 23 24
 16 17 18 19 20 20 21 22
 17 18 19 20 20 21 22 23
 18 19 20 20 21 22 23 24
 19 20 20 21 22 23 24 25
 20 20 21 22 23 24 25 26
 20 21 22 23 24 25 26 26
 21 22 23 24 25 26 26 27
 22 23 24 25 26 26 27 28
 23 24 25 26 26 27 28 29
 24 25 26 26 27 28 29 29
 25 26 26 27 28 29 29 30
 26 26 27 28 29 29 30 30
 26 27 28 29 29 30 30 31
 27 28 29 29 30 30 31 31
 28 29 29 30 30 31 31 31
 29 29 30 30 31 31 31 31
 29 30 30 31 31 31 31 31
 30 30 31 31 31 31 31 31
 30 31 31 31 31 31 31 30
 31 31 31 31 31 31 30 30
 31 31 31 31 31 30 30 30
 31 31 31 31 30 30 30 29
 31 31 31 30 30 30 29 29
 31 31 30 30 30 29 29 28
 31 30 30 30 29 29 28 28
 30 30 30 29 29 28 28 27
 30 30 29 29 28 28 27 26
 30 29 29 28 28 27 26 26
 29 29 28 28 27 26 26 25
 29 28 28 27 26 26 25 25
 28 28 27 26 26 25 25 25
 28 27 26 26 25 25 25 25
 27 26 26 25 25 25 25 25
 26 26 25 25 25 25 25 26
 26 25 25 25 25 25 26 26
 25 25 25 25 25 26 26 26
 25 25 25 25 26 26 26 27
 25 25 25 26 26 26 27 27
 25 25 26 26 26 27 27 28
 25 26 26 26 27 27 28 28
 26 26 26 27 27 28 28 28
 26 26 27 27 28 28 28 28
 26 27 27 28 28 28 28 16
 27 27 28 28 28 28 16 17
 27 28 28 28 28 16 17 18
 28 28 28 28 16 17 18 19
 28 28 28 16 17 18 19 20
 28 28 16 17 18 19 20 21
 28 16 17 18 19 20 21 22
 16 17 18 19 20 21 22 23
 17 18 19 20 21 22 23 24
 18 19 20 21 22 23 24 25
 19 20 21 22 23 24 25 26
 20 21 22 23 24 25 26 27
 21 22 23 24 25 26 27 28
 22 23 24 25 26 27 28 29
 23 24 25 26 27 28 29 30
 24 25 26 27 28 29 30 30
 25 26 27 28 29 30 30 31
 26 27 28 29 30 30 31 31
 27 28 29 30 30 31 31 32
 28 29 30 30 31 31 32 32
 29 30 30 31 31 32 32 32
 30 30 31 31 32 32 32 32
 30 31 31 32 32 32 32 31
 31 31 32 32 32 32 31 31
 31 32 32 32 32 31 31 30
 32 32 32 32 31 31 30 30
 32 32 32 31 31 30 30 29
 32 32 31 31 30 30 29 28
 32 31 31 30 30 29 28 27
 31 31 30 30 29 28 27 27
 31 30 30 29 28 27 27 26
 30 30 29 28 27 27 26 25
 30 29 28 27 27 26 25 24
 29 28 27 27 26 25 24 24
 28 27 27 26 25 24 24 23
 27 27 26 25 24 24 23 22
 27 26 25 24 24 23 22 22
 26 25 24 24 23 22 22 22
 25 24 24 23 22 22 22 21
 24 24 23 22 22 22 21 21
 24 23 22 22 22 21 21 21
 23 22 22 22 21 21 21 22
 22 22 22 21 21 21 22 22
 22 22 21 21 21 22 22 22
 22 21 21 21 22 22 22 23
 21 21 21 22 22 22 23 23
 21 21 22 22 22 23 23 24
 16 17 18 19 20 20 21 22
 17 18 19 20 20 21 22 23
 18 19 20 20 21 22 23 24
 19 20 20 21 22 23 24 25
 20 20 21 22 23 24 25 26
 20 21 22 23 24 25 26 27
 21 22 23 24 25 26 27 28
 22 23 24 25 26 27 28 28
 23 24 25 26 27 28 28 29
 24 25 26 27 28 28 29 29
 25 26 27 28 28 29 29 30
 26 27 28 28 29 29 30 30
 27 28 28 29 29 30 30 30
 28 28 29 29 30 30 30 31
 28 29 29 30 30 30 31 31
 29 29 30 30 30 31 31 31
 29 30 30 30 31 31 31 30
 30 30 30 31 31 31 30 30
 30 30 31 31 31 30 30 30
 30 31 31 31 30 30 30 30
 31 31 31 30 30 30 30 29
 31 31 30 30 30 30 29 29
 31 30 30 30 30 29 29 28
 30 30 30 30 29 29 28 28
 30 30 30 29 29 28 28 27
 30 30 29 29 28 28 27 26
 30 29 29 28 28 27 26 26
 29 29 28 28 27 26 26 25
 29 28 28 27 26 26 25 25
 28 28 27 26 26 25 25 24
 28 27 26 26 25 25 24 24
 27 26 26 25 25 24 24 24
 26 26 25 25 24 24 24 24
 26 25 25 24 24 24 24 24
 25 25 24 24 24 24 24 25
 25 24 24 24 24 24 25 25
 24 24 24 24 24 25 25 25
 24 24 24 24 25 25 25 26
 24 24 24 25 25 25 26 26
 24 24 25 25 25 26 26 26
 24 25 25 25 26 26 26 15
 25 25 25 26 26 26 15 15
 25 25 26 26 26 15 15 16
 25 26 26 26 15 15 16 17
 26 26 26 15 15 16 17 18
 26 26 15 15 16 17 18 19
 26 15 15 16 17 18 19 20
 15 15 16 17 18 19 20 21
 15 16 17 18 19 20 21 22
 16 17 18 19 20 21 22 22
 17 18 19 20 21 22 22 23
 18 19 20 21 22 22 23 24
 19 20 21 22 22 23 24 25
 20 21 22 22 23 24 25 26
 21 22 22 23 24 25 26 27
 22 22 23 24 25 26 27 28
 22 23 24 25 26 27 28 29
 23 24 25 26 27 28 29 29
 24 25 26 27 28 29 29 30
 25 26 27 28 29 29 30 30
 26 27 28 29 29 30 30 30
 27 28 29 29 30 30 30 30
 28 29 29 30 30 30 30 30
 29 29 30 30 30 30 30 30
 29 30 30 30 30 30 30 29
 30 30 30 30 30 30 29 29
 30 30 30 30 30 29 29 28
 30 30 30 30 29 29 28 27
 30 30 30 29 29 28 27 26
 30 30 29 29 28 27 26 25
 30 29 29 28 27 26 25 24
 29 29 28 27 26 25 24 23
 29 28 27 26 25 24 23 22
 28 27 26 25 24 23 22 21
 27 26 25 24 23 22 21 21
 26 25 24 23 22 21 21 20
 25 24 23 22 21 21 20 19
 24 23 22 21 21 20 19 19
 23 22 21 21 20 19 19 19
 22 21 21 20 19 19 19 19
 21 21 20 19 19 19 19 20
 21 20 19 19 19 19 20 20
 20 19 19 19 19 20 20 21
 19 19 19 19 20 20 21 22
 19 19 19 20 20 21 22 21
 13 14 15 16 16 17 18 19
 14 15 16 16 17 18 19 20
 15 16 16 17 18 19 20 21
 16 16 17 18 19 20 21 22
 16 17 18 19 20 21 22 23
 17 18 19 20 21 22 23 24
 18 19 20 21 22 23 24 25
 19 20 21 22 23 24 25 26
 20 21 22 23 24 25 26 26
 21 22 23 24 25 26 26 27
 22 23 24 25 26 26 27 27
 23 24 25 26 26 27 27 28
 24 25 26 26 27 27 28 28
 25 26 26 27 27 28 28 28
 26 26 27 27 28 28 28 28
 26 27 27 28 28 28 28 28
 27 27 28 28 28 28 28 28
 27 28 28 28 28 28 28 28
 28 28 28 28 28 28 28 28
 28 28 28 28 28 28 28 28
 28 28 28 28 28 28 28 28
 28 28 28 28 28 28 28 28
 28 28 28 28 28 28 28 27
 28 28 28 28 28 28 27 27
 28 28 28 28 28 27 27 27
 28 28 28 28 27 27 27 26
 28 28 28 27 27 27 26 26
 28 28 27 27 27 26 26 25
 28 27 27 27 26 26 25 25
 27 27 27 26 26 25 25 25
 27 27 26 26 25 25 25 25
 27 26 26 25 25 25 25 25
 26 26 25 25 25 25 25 25
 26 25 25 25 25 25 25 26
 25 25 25 25 25 25 26 26
 25 25 25 25 25 26 26 26
 25 25 25 25 26 26 26 27
 25 25 25 26 26 26 27 27
 25 25 26 26 26 27 27 27
 25 26 26 26 27 27 27 3
 26 26 26 27 27 27 3 4
 26 26 27 27 27 3 4 5
 26 27 27 27 3 4 5 6
 27 27 27 3 4 5 6 7
 27 27 3 4 5 6 7 8
 27 3 4 5 6 7 8 8
 3 4 5 6 7 8 8 9
 4 5 6 7 8 8 9 10
 5 6 7 8 8 9 10 11
 6 7 8 8 9 10 11 13
 7 8 8 9 10 11 13 14
 8 8 9 10 11 13 14 16
 8 9 10 11 13 14 16 18
 9 10 11 13 14 16 18 19
 10 11 13 14 16 18 19 21
 11 13 14 16 18 19 21 22
 13 14 16 18 19 21 22 23
 14 16 18 19 21 22 23 24
 16 18 19 21 22 23 24 24
 18 19 21 22 23 24 24 24
 19 21 22 23 24 24 24 25
 21 22 23 24 24 24 25 25
 22 23 24 24 24 25 25 25
 23 24 24 24 25 25 25 25
 24 24 24 25 25 25 25 25
 24 24 25 25 25 25 25 25
 24 25 25 25 25 25 25 25
 25 25 25 25 25 25 25 25
 25 25 25 25 25 25 25 25
 25 25 25 25 25 25 25 25
 25 25 25 25 25 25 25 25
 25 25 25 25 25 25 25 25
 25 25 25 25 25 25 25 25
 25 25 25 25 25 25 25 25
 25 25 25 25 25 25 25 26
 25 25 25 25 25 25 26 26
 25 25 25 25 25 26 26 27
 25 25 25 25 26 26 27 28
 25 25 25 26 26 27 28 29
 25 25 26 26 27 28 29 30
 25 26 26 27 28 29 30 31
 26 26 27 28 29 30 31 31
 26 27 28 29 30 31 31 32
 27 28 29 30 31 31 32 32
