# Supplementary material for: A SE-DenseNet-LSTM model for locomotion mode recognition in lower limb exoskeleton
Source: PeerJ Comput Sci. 2024 Feb 29;10:e1881. doi: 10.7717/peerj-cs.1881 (PMC10909223; doi:10.7717/peerj-cs.1881)
Supplement: Supplemental Information 1 — Each data represents a sampling point with a sampling frequency of 100Hz, and a motion period is divided into a support state and a pendulum state. Several points from these two gait phases are taken to process and form the dataset used in the experiment. [file peerj-cs-10-1881-s001.zip › dataset/mergeData/train/上下坡/SWKneeAngle.txt]

 -40 -42 -44 -47 -49 -52 -55 -58
 -42 -44 -47 -49 -52 -55 -58 -61
 -44 -47 -49 -52 -55 -58 -61 -64
 -47 -49 -52 -55 -58 -61 -64 -66
 -49 -52 -55 -58 -61 -64 -66 -68
 -52 -55 -58 -61 -64 -66 -68 -70
 -55 -58 -61 -64 -66 -68 -70 -71
 -58 -61 -64 -66 -68 -70 -71 -71
 -61 -64 -66 -68 -70 -71 -71 -72
 -64 -66 -68 -70 -71 -71 -72 -72
 -66 -68 -70 -71 -71 -72 -72 -72
 -68 -70 -71 -71 -72 -72 -72 -72
 -70 -71 -71 -72 -72 -72 -72 -72
 -71 -71 -72 -72 -72 -72 -72 -71
 -71 -72 -72 -72 -72 -72 -71 -71
 -72 -72 -72 -72 -72 -71 -71 -70
 -72 -72 -72 -72 -71 -71 -70 -69
 -72 -72 -72 -71 -71 -70 -69 -67
 -72 -72 -71 -71 -70 -69 -67 -67
 -72 -71 -71 -70 -69 -67 -67 -66
 -71 -71 -70 -69 -67 -67 -66 -65
 -71 -70 -69 -67 -67 -66 -65 -63
 -70 -69 -67 -67 -66 -65 -63 -62
 -69 -67 -67 -66 -65 -63 -62 -61
 -67 -67 -66 -65 -63 -62 -61 -59
 -67 -66 -65 -63 -62 -61 -59 -58
 -66 -65 -63 -62 -61 -59 -58 -56
 -65 -63 -62 -61 -59 -58 -56 -55
 -63 -62 -61 -59 -58 -56 -55 -53
 -62 -61 -59 -58 -56 -55 -53 -52
 -61 -59 -58 -56 -55 -53 -52 -51
 -59 -58 -56 -55 -53 -52 -51 -50
 -58 -56 -55 -53 -52 -51 -50 -49
 -56 -55 -53 -52 -51 -50 -49 -48
 -55 -53 -52 -51 -50 -49 -48 -47
 -53 -52 -51 -50 -49 -48 -47 -47
 -52 -51 -50 -49 -48 -47 -47 -46
 -51 -50 -49 -48 -47 -47 -46 -46
 -50 -49 -48 -47 -47 -46 -46 -46
 -49 -48 -47 -47 -46 -46 -46 -46
 -48 -47 -47 -46 -46 -46 -46 -46
 -47 -47 -46 -46 -46 -46 -46 -32
 -47 -46 -46 -46 -46 -46 -32 -34
 -46 -46 -46 -46 -46 -32 -34 -36
 -46 -46 -46 -46 -32 -34 -36 -38
 -46 -46 -46 -32 -34 -36 -38 -41
 -46 -46 -32 -34 -36 -38 -41 -44
 -46 -32 -34 -36 -38 -41 -44 -47
 -32 -34 -36 -38 -41 -44 -47 -49
 -34 -36 -38 -41 -44 -47 -49 -52
 -36 -38 -41 -44 -47 -49 -52 -55
 -38 -41 -44 -47 -49 -52 -55 -57
 -41 -44 -47 -49 -52 -55 -57 -60
 -44 -47 -49 -52 -55 -57 -60 -63
 -47 -49 -52 -55 -57 -60 -63 -64
 -49 -52 -55 -57 -60 -63 -64 -66
 -52 -55 -57 -60 -63 -64 -66 -67
 -55 -57 -60 -63 -64 -66 -67 -68
 -57 -60 -63 -64 -66 -67 -68 -69
 -60 -63 -64 -66 -67 -68 -69 -69
 -63 -64 -66 -67 -68 -69 -69 -70
 -64 -66 -67 -68 -69 -69 -70 -71
 -66 -67 -68 -69 -69 -70 -71 -71
 -67 -68 -69 -69 -70 -71 -71 -71
 -68 -69 -69 -70 -71 -71 -71 -71
 -69 -69 -70 -71 -71 -71 -71 -71
 -69 -70 -71 -71 -71 -71 -71 -70
 -70 -71 -71 -71 -71 -71 -70 -70
 -71 -71 -71 -71 -71 -70 -70 -70
 -71 -71 -71 -71 -70 -70 -70 -69
 -71 -71 -71 -70 -70 -70 -69 -68
 -71 -71 -70 -70 -70 -69 -68 -67
 -71 -70 -70 -70 -69 -68 -67 -66
 -70 -70 -70 -69 -68 -67 -66 -64
 -70 -70 -69 -68 -67 -66 -64 -62
 -70 -69 -68 -67 -66 -64 -62 -60
 -69 -68 -67 -66 -64 -62 -60 -59
 -68 -67 -66 -64 -62 -60 -59 -57
 -67 -66 -64 -62 -60 -59 -57 -54
 -66 -64 -62 -60 -59 -57 -54 -53
 -64 -62 -60 -59 -57 -54 -53 -51
 -62 -60 -59 -57 -54 -53 -51 -50
 -60 -59 -57 -54 -53 -51 -50 -48
 -59 -57 -54 -53 -51 -50 -48 -47
 -57 -54 -53 -51 -50 -48 -47 -46
 -54 -53 -51 -50 -48 -47 -46 -45
 -53 -51 -50 -48 -47 -46 -45 -44
 -51 -50 -48 -47 -46 -45 -44 -43
 -50 -48 -47 -46 -45 -44 -43 -43
 -48 -47 -46 -45 -44 -43 -43 -42
 -47 -46 -45 -44 -43 -43 -42 -43
 -46 -45 -44 -43 -43 -42 -43 -43
 -45 -44 -43 -43 -42 -43 -43 -44
 -44 -43 -43 -42 -43 -43 -44 -44
 -40 -42 -43 -45 -48 -50 -52 -54
 -42 -43 -45 -48 -50 -52 -54 -56
 -43 -45 -48 -50 -52 -54 -56 -58
 -45 -48 -50 -52 -54 -56 -58 -61
 -48 -50 -52 -54 -56 -58 -61 -63
 -50 -52 -54 -56 -58 -61 -63 -64
 -52 -54 -56 -58 -61 -63 -64 -65
 -54 -56 -58 -61 -63 -64 -65 -67
 -56 -58 -61 -63 -64 -65 -67 -67
 -58 -61 -63 -64 -65 -67 -67 -68
 -61 -63 -64 -65 -67 -67 -68 -68
 -63 -64 -65 -67 -67 -68 -68 -69
 -64 -65 -67 -67 -68 -68 -69 -69
 -65 -67 -67 -68 -68 -69 -69 -69
 -67 -67 -68 -68 -69 -69 -69 -69
 -67 -68 -68 -69 -69 -69 -69 -69
 -68 -68 -69 -69 -69 -69 -69 -68
 -68 -69 -69 -69 -69 -69 -68 -68
 -69 -69 -69 -69 -69 -68 -68 -68
 -69 -69 -69 -69 -68 -68 -68 -67
 -69 -69 -69 -68 -68 -68 -67 -67
 -69 -69 -68 -68 -68 -67 -67 -66
 -69 -68 -68 -68 -67 -67 -66 -65
 -68 -68 -68 -67 -67 -66 -65 -65
 -68 -68 -67 -67 -66 -65 -65 -64
 -68 -67 -67 -66 -65 -65 -64 -62
 -67 -67 -66 -65 -65 -64 -62 -61
 -67 -66 -65 -65 -64 -62 -61 -60
 -66 -65 -65 -64 -62 -61 -60 -59
 -65 -65 -64 -62 -61 -60 -59 -58
 -65 -64 -62 -61 -60 -59 -58 -58
 -64 -62 -61 -60 -59 -58 -58 -57
 -62 -61 -60 -59 -58 -58 -57 -56
 -61 -60 -59 -58 -58 -57 -56 -56
 -60 -59 -58 -58 -57 -56 -56 -55
 -59 -58 -58 -57 -56 -56 -55 -55
 -58 -58 -57 -56 -56 -55 -55 -55
 -58 -57 -56 -56 -55 -55 -55 -55
 -57 -56 -56 -55 -55 -55 -55 -55
 -56 -56 -55 -55 -55 -55 -55 -55
 -56 -55 -55 -55 -55 -55 -55 -56
 -55 -55 -55 -55 -55 -55 -56 -56
 -55 -55 -55 -55 -55 -56 -56 -32
 -55 -55 -55 -55 -56 -56 -32 -34
 -55 -55 -55 -56 -56 -32 -34 -36
 -55 -55 -56 -56 -32 -34 -36 -38
 -55 -56 -56 -32 -34 -36 -38 -41
 -56 -56 -32 -34 -36 -38 -41 -43
 -56 -32 -34 -36 -38 -41 -43 -45
 -32 -34 -36 -38 -41 -43 -45 -47
 -34 -36 -38 -41 -43 -45 -47 -49
 -36 -38 -41 -43 -45 -47 -49 -50
 -38 -41 -43 -45 -47 -49 -50 -52
 -41 -43 -45 -47 -49 -50 -52 -54
 -43 -45 -47 -49 -50 -52 -54 -56
 -45 -47 -49 -50 -52 -54 -56 -58
 -47 -49 -50 -52 -54 -56 -58 -60
 -49 -50 -52 -54 -56 -58 -60 -61
 -50 -52 -54 -56 -58 -60 -61 -63
 -52 -54 -56 -58 -60 -61 -63 -64
 -54 -56 -58 -60 -61 -63 -64 -65
 -56 -58 -60 -61 -63 -64 -65 -65
 -58 -60 -61 -63 -64 -65 -65 -66
 -60 -61 -63 -64 -65 -65 -66 -66
 -61 -63 -64 -65 -65 -66 -66 -66
 -63 -64 -65 -65 -66 -66 -66 -66
 -64 -65 -65 -66 -66 -66 -66 -66
 -65 -65 -66 -66 -66 -66 -66 -65
 -65 -66 -66 -66 -66 -66 -65 -65
 -66 -66 -66 -66 -66 -65 -65 -64
 -66 -66 -66 -66 -65 -65 -64 -63
 -66 -66 -66 -65 -65 -64 -63 -63
 -66 -66 -65 -65 -64 -63 -63 -62
 -66 -65 -65 -64 -63 -63 -62 -61
 -65 -65 -64 -63 -63 -62 -61 -60
 -65 -64 -63 -63 -62 -61 -60 -60
 -64 -63 -63 -62 -61 -60 -60 -59
 -63 -63 -62 -61 -60 -60 -59 -59
 -63 -62 -61 -60 -60 -59 -59 -58
 -62 -61 -60 -60 -59 -59 -58 -57
 -61 -60 -60 -59 -59 -58 -57 -56
 -60 -60 -59 -59 -58 -57 -56 -55
 -60 -59 -59 -58 -57 -56 -55 -54
 -59 -59 -58 -57 -56 -55 -54 -54
 -59 -58 -57 -56 -55 -54 -54 -54
 -58 -57 -56 -55 -54 -54 -54 -54
 -57 -56 -55 -54 -54 -54 -54 -55
 -56 -55 -54 -54 -54 -54 -55 -55
 -31 -33 -34 -36 -37 -39 -41 -43
 -33 -34 -36 -37 -39 -41 -43 -45
 -34 -36 -37 -39 -41 -43 -45 -46
 -36 -37 -39 -41 -43 -45 -46 -48
 -37 -39 -41 -43 -45 -46 -48 -49
 -39 -41 -43 -45 -46 -48 -49 -51
 -41 -43 -45 -46 -48 -49 -51 -52
 -43 -45 -46 -48 -49 -51 -52 -54
 -45 -46 -48 -49 -51 -52 -54 -56
 -46 -48 -49 -51 -52 -54 -56 -57
 -48 -49 -51 -52 -54 -56 -57 -59
 -49 -51 -52 -54 -56 -57 -59 -59
 -51 -52 -54 -56 -57 -59 -59 -60
 -52 -54 -56 -57 -59 -59 -60 -61
 -54 -56 -57 -59 -59 -60 -61 -61
 -56 -57 -59 -59 -60 -61 -61 -61
 -57 -59 -59 -60 -61 -61 -61 -61
 -59 -59 -60 -61 -61 -61 -61 -61
 -59 -60 -61 -61 -61 -61 -61 -61
 -60 -61 -61 -61 -61 -61 -61 -60
 -61 -61 -61 -61 -61 -61 -60 -60
 -61 -61 -61 -61 -61 -60 -60 -60
 -61 -61 -61 -61 -60 -60 -60 -59
 -61 -61 -61 -60 -60 -60 -59 -59
 -61 -61 -60 -60 -60 -59 -59 -58
 -61 -60 -60 -60 -59 -59 -58 -57
 -60 -60 -60 -59 -59 -58 -57 -57
 -60 -60 -59 -59 -58 -57 -57 -56
 -60 -59 -59 -58 -57 -57 -56 -55
 -59 -59 -58 -57 -57 -56 -55 -54
 -59 -58 -57 -57 -56 -55 -54 -53
 -58 -57 -57 -56 -55 -54 -53 -53
 -57 -57 -56 -55 -54 -53 -53 -52
 -57 -56 -55 -54 -53 -53 -52 -52
 -56 -55 -54 -53 -53 -52 -52 -51
 -55 -54 -53 -53 -52 -52 -51 -51
 -54 -53 -53 -52 -52 -51 -51 -51
 -53 -53 -52 -52 -51 -51 -51 -51
 -53 -52 -52 -51 -51 -51 -51 -51
 -52 -52 -51 -51 -51 -51 -51 -35
 -52 -51 -51 -51 -51 -51 -35 -37
 -51 -51 -51 -51 -51 -35 -37 -40
 -51 -51 -51 -51 -35 -37 -40 -42
 -51 -51 -51 -35 -37 -40 -42 -44
 -51 -51 -35 -37 -40 -42 -44 -46
 -51 -35 -37 -40 -42 -44 -46 -48
 -35 -37 -40 -42 -44 -46 -48 -51
 -37 -40 -42 -44 -46 -48 -51 -53
 -40 -42 -44 -46 -48 -51 -53 -56
 -42 -44 -46 -48 -51 -53 -56 -58
 -44 -46 -48 -51 -53 -56 -58 -61
 -46 -48 -51 -53 -56 -58 -61 -63
 -48 -51 -53 -56 -58 -61 -63 -65
 -51 -53 -56 -58 -61 -63 -65 -67
 -53 -56 -58 -61 -63 -65 -67 -68
 -56 -58 -61 -63 -65 -67 -68 -69
 -58 -61 -63 -65 -67 -68 -69 -70
 -61 -63 -65 -67 -68 -69 -70 -71
 -63 -65 -67 -68 -69 -70 -71 -71
 -65 -67 -68 -69 -70 -71 -71 -71
 -67 -68 -69 -70 -71 -71 -71 -71
 -68 -69 -70 -71 -71 -71 -71 -71
 -69 -70 -71 -71 -71 -71 -71 -70
 -70 -71 -71 -71 -71 -71 -70 -69
 -71 -71 -71 -71 -71 -70 -69 -69
 -71 -71 -71 -71 -70 -69 -69 -68
 -71 -71 -71 -70 -69 -69 -68 -67
 -71 -71 -70 -69 -69 -68 -67 -66
 -71 -70 -69 -69 -68 -67 -66 -65
 -70 -69 -69 -68 -67 -66 -65 -64
 -69 -69 -68 -67 -66 -65 -64 -63
 -69 -68 -67 -66 -65 -64 -63 -62
 -68 -67 -66 -65 -64 -63 -62 -61
 -67 -66 -65 -64 -63 -62 -61 -61
 -66 -65 -64 -63 -62 -61 -61 -60
 -65 -64 -63 -62 -61 -61 -60 -59
 -64 -63 -62 -61 -61 -60 -59 -59
 -63 -62 -61 -61 -60 -59 -59 -58
 -62 -61 -61 -60 -59 -59 -58 -58
 -61 -61 -60 -59 -59 -58 -58 -58
 -61 -60 -59 -59 -58 -58 -58 -57
 -60 -59 -59 -58 -58 -58 -57 -57
 -59 -59 -58 -58 -58 -57 -57 -58
 -33 -34 -36 -37 -39 -41 -43 -46
 -34 -36 -37 -39 -41 -43 -46 -48
 -36 -37 -39 -41 -43 -46 -48 -50
 -37 -39 -41 -43 -46 -48 -50 -52
 -39 -41 -43 -46 -48 -50 -52 -54
 -41 -43 -46 -48 -50 -52 -54 -56
 -43 -46 -48 -50 -52 -54 -56 -58
 -46 -48 -50 -52 -54 -56 -58 -60
 -48 -50 -52 -54 -56 -58 -60 -61
 -50 -52 -54 -56 -58 -60 -61 -63
 -52 -54 -56 -58 -60 -61 -63 -64
 -54 -56 -58 -60 -61 -63 -64 -66
 -56 -58 -60 -61 -63 -64 -66 -67
 -58 -60 -61 -63 -64 -66 -67 -68
 -60 -61 -63 -64 -66 -67 -68 -68
 -61 -63 -64 -66 -67 -68 -68 -69
 -63 -64 -66 -67 -68 -68 -69 -69
 -64 -66 -67 -68 -68 -69 -69 -69
 -66 -67 -68 -68 -69 -69 -69 -69
 -67 -68 -68 -69 -69 -69 -69 -69
 -68 -68 -69 -69 -69 -69 -69 -68
 -68 -69 -69 -69 -69 -69 -68 -68
 -69 -69 -69 -69 -69 -68 -68 -68
 -69 -69 -69 -69 -68 -68 -68 -67
 -69 -69 -69 -68 -68 -68 -67 -66
 -69 -69 -68 -68 -68 -67 -66 -65
 -69 -68 -68 -68 -67 -66 -65 -64
 -68 -68 -68 -67 -66 -65 -64 -62
 -68 -68 -67 -66 -65 -64 -62 -63
 -68 -67 -66 -65 -64 -62 -63 -62
 -67 -66 -65 -64 -62 -63 -62 -61
 -66 -65 -64 -62 -63 -62 -61 -60
 -65 -64 -62 -63 -62 -61 -60 -58
 -64 -62 -63 -62 -61 -60 -58 -57
 -62 -63 -62 -61 -60 -58 -57 -56
 -63 -62 -61 -60 -58 -57 -56 -55
 -62 -61 -60 -58 -57 -56 -55 -55
 -61 -60 -58 -57 -56 -55 -55 -54
 -60 -58 -57 -56 -55 -55 -54 -54
 -58 -57 -56 -55 -55 -54 -54 -53
 -57 -56 -55 -55 -54 -54 -53 -53
 -56 -55 -55 -54 -54 -53 -53 -53
 -55 -55 -54 -54 -53 -53 -53 -32
 -55 -54 -54 -53 -53 -53 -32 -34
 -54 -54 -53 -53 -53 -32 -34 -37
 -54 -53 -53 -53 -32 -34 -37 -40
 -53 -53 -53 -32 -34 -37 -40 -42
 -53 -53 -32 -34 -37 -40 -42 -45
 -53 -32 -34 -37 -40 -42 -45 -47
 -32 -34 -37 -40 -42 -45 -47 -49
 -34 -37 -40 -42 -45 -47 -49 -51
 -37 -40 -42 -45 -47 -49 -51 -52
 -40 -42 -45 -47 -49 -51 -52 -54
 -42 -45 -47 -49 -51 -52 -54 -56
 -45 -47 -49 -51 -52 -54 -56 -58
 -47 -49 -51 -52 -54 -56 -58 -60
 -49 -51 -52 -54 -56 -58 -60 -62
 -51 -52 -54 -56 -58 -60 -62 -64
 -52 -54 -56 -58 -60 -62 -64 -65
 -54 -56 -58 -60 -62 -64 -65 -67
 -56 -58 -60 -62 -64 -65 -67 -68
 -58 -60 -62 -64 -65 -67 -68 -69
 -60 -62 -64 -65 -67 -68 -69 -69
 -62 -64 -65 -67 -68 -69 -69 -70
 -64 -65 -67 -68 -69 -69 -70 -70
 -65 -67 -68 -69 -69 -70 -70 -70
 -67 -68 -69 -69 -70 -70 -70 -70
 -68 -69 -69 -70 -70 -70 -70 -70
 -69 -69 -70 -70 -70 -70 -70 -69
 -69 -70 -70 -70 -70 -70 -69 -69
 -70 -70 -70 -70 -70 -69 -69 -69
 -70 -70 -70 -70 -69 -69 -69 -68
 -70 -70 -70 -69 -69 -69 -68 -68
 -70 -70 -69 -69 -69 -68 -68 -67
 -70 -69 -69 -69 -68 -68 -67 -66
 -69 -69 -69 -68 -68 -67 -66 -65
 -69 -69 -68 -68 -67 -66 -65 -64
 -69 -68 -68 -67 -66 -65 -64 -63
 -68 -68 -67 -66 -65 -64 -63 -62
 -68 -67 -66 -65 -64 -63 -62 -61
 -67 -66 -65 -64 -63 -62 -61 -60
 -66 -65 -64 -63 -62 -61 -60 -59
 -65 -64 -63 -62 -61 -60 -59 -58
 -64 -63 -62 -61 -60 -59 -58 -57
 -63 -62 -61 -60 -59 -58 -57 -56
 -62 -61 -60 -59 -58 -57 -56 -55
 -34 -35 -36 -38 -39 -41 -42 -44
 -35 -36 -38 -39 -41 -42 -44 -46
 -36 -38 -39 -41 -42 -44 -46 -48
 -38 -39 -41 -42 -44 -46 -48 -50
 -39 -41 -42 -44 -46 -48 -50 -51
 -41 -42 -44 -46 -48 -50 -51 -53
 -42 -44 -46 -48 -50 -51 -53 -54
 -44 -46 -48 -50 -51 -53 -54 -56
 -46 -48 -50 -51 -53 -54 -56 -57
 -48 -50 -51 -53 -54 -56 -57 -58
 -50 -51 -53 -54 -56 -57 -58 -59
 -51 -53 -54 -56 -57 -58 -59 -60
 -53 -54 -56 -57 -58 -59 -60 -61
 -54 -56 -57 -58 -59 -60 -61 -62
 -56 -57 -58 -59 -60 -61 -62 -62
 -57 -58 -59 -60 -61 -62 -62 -63
 -58 -59 -60 -61 -62 -62 -63 -63
 -59 -60 -61 -62 -62 -63 -63 -63
 -60 -61 -62 -62 -63 -63 -63 -63
 -61 -62 -62 -63 -63 -63 -63 -63
 -62 -62 -63 -63 -63 -63 -63 -63
 -62 -63 -63 -63 -63 -63 -63 -62
 -63 -63 -63 -63 -63 -63 -62 -62
 -63 -63 -63 -63 -63 -62 -62 -62
 -63 -63 -63 -63 -62 -62 -62 -62
 -63 -63 -63 -62 -62 -62 -62 -62
 -63 -63 -62 -62 -62 -62 -62 -61
 -63 -62 -62 -62 -62 -62 -61 -61
 -62 -62 -62 -62 -62 -61 -61 -60
 -62 -62 -62 -62 -61 -61 -60 -60
 -62 -62 -62 -61 -61 -60 -60 -59
 -62 -62 -61 -61 -60 -60 -59 -59
 -62 -61 -61 -60 -60 -59 -59 -57
 -61 -61 -60 -60 -59 -59 -57 -58
 -61 -60 -60 -59 -59 -57 -58 -58
 -60 -60 -59 -59 -57 -58 -58 -57
 -60 -59 -59 -57 -58 -58 -57 -57
 -59 -59 -57 -58 -58 -57 -57 -56
 -59 -57 -58 -58 -57 -57 -56 -56
 -57 -58 -58 -57 -57 -56 -56 -36
 -58 -58 -57 -57 -56 -56 -36 -38
 -58 -57 -57 -56 -56 -36 -38 -40
 -57 -57 -56 -56 -36 -38 -40 -42
 -57 -56 -56 -36 -38 -40 -42 -44
 -56 -56 -36 -38 -40 -42 -44 -46
 -56 -36 -38 -40 -42 -44 -46 -49
 -36 -38 -40 -42 -44 -46 -49 -51
 -38 -40 -42 -44 -46 -49 -51 -54
 -40 -42 -44 -46 -49 -51 -54 -56
 -42 -44 -46 -49 -51 -54 -56 -58
 -44 -46 -49 -51 -54 -56 -58 -60
 -46 -49 -51 -54 -56 -58 -60 -62
 -49 -51 -54 -56 -58 -60 -62 -64
 -51 -54 -56 -58 -60 -62 -64 -65
 -54 -56 -58 -60 -62 -64 -65 -67
 -56 -58 -60 -62 -64 -65 -67 -68
 -58 -60 -62 -64 -65 -67 -68 -69
 -60 -62 -64 -65 -67 -68 -69 -70
 -62 -64 -65 -67 -68 -69 -70 -70
 -64 -65 -67 -68 -69 -70 -70 -71
 -65 -67 -68 -69 -70 -70 -71 -72
 -67 -68 -69 -70 -70 -71 -72 -72
 -68 -69 -70 -70 -71 -72 -72 -72
 -69 -70 -70 -71 -72 -72 -72 -72
 -70 -70 -71 -72 -72 -72 -72 -71
 -70 -71 -72 -72 -72 -72 -71 -71
 -71 -72 -72 -72 -72 -71 -71 -71
 -72 -72 -72 -72 -71 -71 -71 -70
 -72 -72 -72 -71 -71 -71 -70 -70
 -72 -72 -71 -71 -71 -70 -70 -69
 -72 -71 -71 -71 -70 -70 -69 -68
 -71 -71 -71 -70 -70 -69 -68 -67
 -71 -71 -70 -70 -69 -68 -67 -67
 -71 -70 -70 -69 -68 -67 -67 -66
 -70 -70 -69 -68 -67 -67 -66 -65
 -70 -69 -68 -67 -67 -66 -65 -64
 -69 -68 -67 -67 -66 -65 -64 -63
 -68 -67 -67 -66 -65 -64 -63 -63
 -67 -67 -66 -65 -64 -63 -63 -62
 -67 -66 -65 -64 -63 -63 -62 -61
 -66 -65 -64 -63 -63 -62 -61 -61
 -65 -64 -63 -63 -62 -61 -61 -60
 -64 -63 -63 -62 -61 -61 -60 -60
 -63 -63 -62 -61 -61 -60 -60 -60
 -34 -36 -38 -40 -42 -44 -46 -49
 -36 -38 -40 -42 -44 -46 -49 -51
 -38 -40 -42 -44 -46 -49 -51 -54
 -40 -42 -44 -46 -49 -51 -54 -56
 -42 -44 -46 -49 -51 -54 -56 -59
 -44 -46 -49 -51 -54 -56 -59 -61
 -46 -49 -51 -54 -56 -59 -61 -62
 -49 -51 -54 -56 -59 -61 -62 -64
 -51 -54 -56 -59 -61 -62 -64 -64
 -54 -56 -59 -61 -62 -64 -64 -65
 -56 -59 -61 -62 -64 -64 -65 -66
 -59 -61 -62 -64 -64 -65 -66 -66
 -61 -62 -64 -64 -65 -66 -66 -67
 -62 -64 -64 -65 -66 -66 -67 -67
 -64 -64 -65 -66 -66 -67 -67 -67
 -64 -65 -66 -66 -67 -67 -67 -67
 -65 -66 -66 -67 -67 -67 -67 -67
 -66 -66 -67 -67 -67 -67 -67 -66
 -66 -67 -67 -67 -67 -67 -66 -66
 -67 -67 -67 -67 -67 -66 -66 -65
 -67 -67 -67 -67 -66 -66 -65 -64
 -67 -67 -67 -66 -66 -65 -64 -63
 -67 -67 -66 -66 -65 -64 -63 -62
 -67 -66 -66 -65 -64 -63 -62 -62
 -66 -66 -65 -64 -63 -62 -62 -61
 -66 -65 -64 -63 -62 -62 -61 -59
 -65 -64 -63 -62 -62 -61 -59 -58
 -64 -63 -62 -62 -61 -59 -58 -57
 -63 -62 -62 -61 -59 -58 -57 -56
 -62 -62 -61 -59 -58 -57 -56 -55
 -62 -61 -59 -58 -57 -56 -55 -54
 -61 -59 -58 -57 -56 -55 -54 -53
 -59 -58 -57 -56 -55 -54 -53 -53
 -58 -57 -56 -55 -54 -53 -53 -53
 -57 -56 -55 -54 -53 -53 -53 -52
 -56 -55 -54 -53 -53 -53 -52 -51
 -55 -54 -53 -53 -53 -52 -51 -53
 -54 -53 -53 -53 -52 -51 -53 -51
 -53 -53 -53 -52 -51 -53 -51 -30
 -53 -53 -52 -51 -53 -51 -30 -32
 -53 -52 -51 -53 -51 -30 -32 -34
 -52 -51 -53 -51 -30 -32 -34 -36
 -51 -53 -51 -30 -32 -34 -36 -37
 -53 -51 -30 -32 -34 -36 -37 -39
 -51 -30 -32 -34 -36 -37 -39 -41
 -30 -32 -34 -36 -37 -39 -41 -43
 -32 -34 -36 -37 -39 -41 -43 -45
 -34 -36 -37 -39 -41 -43 -45 -47
 -36 -37 -39 -41 -43 -45 -47 -50
 -37 -39 -41 -43 -45 -47 -50 -52
 -39 -41 -43 -45 -47 -50 -52 -55
 -41 -43 -45 -47 -50 -52 -55 -57
 -43 -45 -47 -50 -52 -55 -57 -59
 -45 -47 -50 -52 -55 -57 -59 -61
 -47 -50 -52 -55 -57 -59 -61 -63
 -50 -52 -55 -57 -59 -61 -63 -65
 -52 -55 -57 -59 -61 -63 -65 -66
 -55 -57 -59 -61 -63 -65 -66 -68
 -57 -59 -61 -63 -65 -66 -68 -68
 -59 -61 -63 -65 -66 -68 -68 -69
 -61 -63 -65 -66 -68 -68 -69 -70
 -63 -65 -66 -68 -68 -69 -70 -70
 -65 -66 -68 -68 -69 -70 -70 -71
 -66 -68 -68 -69 -70 -70 -71 -71
 -68 -68 -69 -70 -70 -71 -71 -71
 -68 -69 -70 -70 -71 -71 -71 -71
 -69 -70 -70 -71 -71 -71 -71 -70
 -70 -70 -71 -71 -71 -71 -70 -70
 -70 -71 -71 -71 -71 -70 -70 -70
 -71 -71 -71 -71 -70 -70 -70 -69
 -71 -71 -71 -70 -70 -70 -69 -69
 -71 -71 -70 -70 -70 -69 -69 -68
 -71 -70 -70 -70 -69 -69 -68 -67
 -70 -70 -70 -69 -69 -68 -67 -66
 -70 -70 -69 -69 -68 -67 -66 -65
 -70 -69 -69 -68 -67 -66 -65 -65
 -69 -69 -68 -67 -66 -65 -65 -64
 -69 -68 -67 -66 -65 -65 -64 -63
 -68 -67 -66 -65 -65 -64 -63 -62
 -67 -66 -65 -65 -64 -63 -62 -62
 -66 -65 -65 -64 -63 -62 -62 -61
 -65 -65 -64 -63 -62 -62 -61 -61
 -38 -40 -42 -44 -46 -49 -51 -53
 -40 -42 -44 -46 -49 -51 -53 -56
 -42 -44 -46 -49 -51 -53 -56 -58
 -44 -46 -49 -51 -53 -56 -58 -60
 -46 -49 -51 -53 -56 -58 -60 -62
 -49 -51 -53 -56 -58 -60 -62 -63
 -51 -53 -56 -58 -60 -62 -63 -64
 -53 -56 -58 -60 -62 -63 -64 -66
 -56 -58 -60 -62 -63 -64 -66 -67
 -58 -60 -62 -63 -64 -66 -67 -68
 -60 -62 -63 -64 -66 -67 -68 -69
 -62 -63 -64 -66 -67 -68 -69 -70
 -63 -64 -66 -67 -68 -69 -70 -69
 -64 -66 -67 -68 -69 -70 -69 -70
 -66 -67 -68 -69 -70 -69 -70 -70
 -67 -68 -69 -70 -69 -70 -70 -70
 -68 -69 -70 -69 -70 -70 -70 -69
 -69 -70 -69 -70 -70 -70 -69 -69
 -70 -69 -70 -70 -70 -69 -69 -69
 -69 -70 -70 -70 -69 -69 -69 -68
 -70 -70 -70 -69 -69 -69 -68 -68
 -70 -70 -69 -69 -69 -68 -68 -67
 -70 -69 -69 -69 -68 -68 -67 -67
 -69 -69 -69 -68 -68 -67 -67 -66
 -69 -69 -68 -68 -67 -67 -66 -65
 -69 -68 -68 -67 -67 -66 -65 -64
 -68 -68 -67 -67 -66 -65 -64 -63
 -68 -67 -67 -66 -65 -64 -63 -62
 -67 -67 -66 -65 -64 -63 -62 -61
 -67 -66 -65 -64 -63 -62 -61 -60
 -66 -65 -64 -63 -62 -61 -60 -59
 -65 -64 -63 -62 -61 -60 -59 -58
 -64 -63 -62 -61 -60 -59 -58 -57
 -63 -62 -61 -60 -59 -58 -57 -56
 -62 -61 -60 -59 -58 -57 -56 -56
 -61 -60 -59 -58 -57 -56 -56 -56
 -60 -59 -58 -57 -56 -56 -56 -56
 -59 -58 -57 -56 -56 -56 -56 -56
 -58 -57 -56 -56 -56 -56 -56 -56
 -57 -56 -56 -56 -56 -56 -56 -56
 -56 -56 -56 -56 -56 -56 -56 -56
 -56 -56 -56 -56 -56 -56 -56 -33
 -56 -56 -56 -56 -56 -56 -33 -35
 -56 -56 -56 -56 -56 -33 -35 -37
 -56 -56 -56 -56 -33 -35 -37 -40
 -56 -56 -56 -33 -35 -37 -40 -43
 -56 -56 -33 -35 -37 -40 -43 -45
 -56 -33 -35 -37 -40 -43 -45 -48
 -33 -35 -37 -40 -43 -45 -48 -49
 -35 -37 -40 -43 -45 -48 -49 -51
 -37 -40 -43 -45 -48 -49 -51 -52
 -40 -43 -45 -48 -49 -51 -52 -54
 -43 -45 -48 -49 -51 -52 -54 -55
 -45 -48 -49 -51 -52 -54 -55 -57
 -48 -49 -51 -52 -54 -55 -57 -59
 -49 -51 -52 -54 -55 -57 -59 -60
 -51 -52 -54 -55 -57 -59 -60 -61
 -52 -54 -55 -57 -59 -60 -61 -62
 -54 -55 -57 -59 -60 -61 -62 -63
 -55 -57 -59 -60 -61 -62 -63 -64
 -57 -59 -60 -61 -62 -63 -64 -64
 -59 -60 -61 -62 -63 -64 -64 -64
 -60 -61 -62 -63 -64 -64 -64 -65
 -61 -62 -63 -64 -64 -64 -65 -65
 -62 -63 -64 -64 -64 -65 -65 -64
 -63 -64 -64 -64 -65 -65 -64 -64
 -64 -64 -64 -65 -65 -64 -64 -64
 -64 -64 -65 -65 -64 -64 -64 -63
 -64 -65 -65 -64 -64 -64 -63 -62
 -65 -65 -64 -64 -64 -63 -62 -62
 -65 -64 -64 -64 -63 -62 -62 -61
 -64 -64 -64 -63 -62 -62 -61 -61
 -64 -64 -63 -62 -62 -61 -61 -60
 -64 -63 -62 -62 -61 -61 -60 -60
 -63 -62 -62 -61 -61 -60 -60 -60
 -62 -62 -61 -61 -60 -60 -60 -59
 -62 -61 -61 -60 -60 -60 -59 -59
 -61 -61 -60 -60 -60 -59 -59 -58
 -61 -60 -60 -60 -59 -59 -58 -58
 -60 -60 -60 -59 -59 -58 -58 -57
 -60 -60 -59 -59 -58 -58 -57 -57
 -60 -59 -59 -58 -58 -57 -57 -56
 -59 -59 -58 -58 -57 -57 -56 -56
 -59 -58 -58 -57 -57 -56 -56 -56
 -58 -58 -57 -57 -56 -56 -56 -57
 -58 -57 -57 -56 -56 -56 -57 -57
 -57 -57 -56 -56 -56 -57 -57 -57
 -35 -36 -38 -40 -42 -44 -46 -48
 -36 -38 -40 -42 -44 -46 -48 -50
 -38 -40 -42 -44 -46 -48 -50 -52
 -40 -42 -44 -46 -48 -50 -52 -54
 -42 -44 -46 -48 -50 -52 -54 -56
 -44 -46 -48 -50 -52 -54 -56 -57
 -46 -48 -50 -52 -54 -56 -57 -58
 -48 -50 -52 -54 -56 -57 -58 -59
 -50 -52 -54 -56 -57 -58 -59 -60
 -52 -54 -56 -57 -58 -59 -60 -61
 -54 -56 -57 -58 -59 -60 -61 -62
 -56 -57 -58 -59 -60 -61 -62 -63
 -57 -58 -59 -60 -61 -62 -63 -64
 -58 -59 -60 -61 -62 -63 -64 -64
 -59 -60 -61 -62 -63 -64 -64 -65
 -60 -61 -62 -63 -64 -64 -65 -65
 -61 -62 -63 -64 -64 -65 -65 -65
 -62 -63 -64 -64 -65 -65 -65 -65
 -63 -64 -64 -65 -65 -65 -65 -65
 -64 -64 -65 -65 -65 -65 -65 -65
 -64 -65 -65 -65 -65 -65 -65 -64
 -65 -65 -65 -65 -65 -65 -64 -64
 -65 -65 -65 -65 -65 -64 -64 -63
 -65 -65 -65 -65 -64 -64 -63 -63
 -65 -65 -65 -64 -64 -63 -63 -62
 -65 -65 -64 -64 -63 -63 -62 -61
 -65 -64 -64 -63 -63 -62 -61 -61
 -64 -64 -63 -63 -62 -61 -61 -60
 -64 -63 -63 -62 -61 -61 -60 -59
 -63 -63 -62 -61 -61 -60 -59 -58
 -63 -62 -61 -61 -60 -59 -58 -57
 -62 -61 -61 -60 -59 -58 -57 -56
 -61 -61 -60 -59 -58 -57 -56 -55
 -61 -60 -59 -58 -57 -56 -55 -54
 -60 -59 -58 -57 -56 -55 -54 -54
 -59 -58 -57 -56 -55 -54 -54 -52
 -58 -57 -56 -55 -54 -54 -52 -53
 -57 -56 -55 -54 -54 -52 -53 -52
 -56 -55 -54 -54 -52 -53 -52 -53
 -55 -54 -54 -52 -53 -52 -53 -32
 -54 -54 -52 -53 -52 -53 -32 -34
 -54 -52 -53 -52 -53 -32 -34 -36
 -52 -53 -52 -53 -32 -34 -36 -38
 -53 -52 -53 -32 -34 -36 -38 -41
 -52 -53 -32 -34 -36 -38 -41 -44
 -53 -32 -34 -36 -38 -41 -44 -47
 -32 -34 -36 -38 -41 -44 -47 -50
 -34 -36 -38 -41 -44 -47 -50 -53
 -36 -38 -41 -44 -47 -50 -53 -55
 -38 -41 -44 -47 -50 -53 -55 -57
 -41 -44 -47 -50 -53 -55 -57 -59
 -44 -47 -50 -53 -55 -57 -59 -61
 -47 -50 -53 -55 -57 -59 -61 -63
 -50 -53 -55 -57 -59 -61 -63 -65
 -53 -55 -57 -59 -61 -63 -65 -67
 -55 -57 -59 -61 -63 -65 -67 -68
 -57 -59 -61 -63 -65 -67 -68 -69
 -59 -61 -63 -65 -67 -68 -69 -70
 -61 -63 -65 -67 -68 -69 -70 -72
 -63 -65 -67 -68 -69 -70 -72 -73
 -65 -67 -68 -69 -70 -72 -73 -74
 -67 -68 -69 -70 -72 -73 -74 -74
 -68 -69 -70 -72 -73 -74 -74 -75
 -69 -70 -72 -73 -74 -74 -75 -75
 -70 -72 -73 -74 -74 -75 -75 -75
 -72 -73 -74 -74 -75 -75 -75 -75
 -73 -74 -74 -75 -75 -75 -75 -74
 -74 -74 -75 -75 -75 -75 -74 -74
 -74 -75 -75 -75 -75 -74 -74 -73
 -75 -75 -75 -75 -74 -74 -73 -73
 -75 -75 -75 -74 -74 -73 -73 -72
 -75 -75 -74 -74 -73 -73 -72 -71
 -75 -74 -74 -73 -73 -72 -71 -70
 -74 -74 -73 -73 -72 -71 -70 -68
 -74 -73 -73 -72 -71 -70 -68 -67
 -73 -73 -72 -71 -70 -68 -67 -66
 -73 -72 -71 -70 -68 -67 -66 -64
 -72 -71 -70 -68 -67 -66 -64 -63
 -71 -70 -68 -67 -66 -64 -63 -62
 -70 -68 -67 -66 -64 -63 -62 -60
 -68 -67 -66 -64 -63 -62 -60 -59
 -67 -66 -64 -63 -62 -60 -59 -58
 -66 -64 -63 -62 -60 -59 -58 -57
 -64 -63 -62 -60 -59 -58 -57 -56
 -63 -62 -60 -59 -58 -57 -56 -55
 -62 -60 -59 -58 -57 -56 -55 -54
 -60 -59 -58 -57 -56 -55 -54 -54
 -59 -58 -57 -56 -55 -54 -54 -53
 -58 -57 -56 -55 -54 -54 -53 -53
 -41 -43 -44 -46 -48 -50 -52 -54
 -43 -44 -46 -48 -50 -52 -54 -57
 -44 -46 -48 -50 -52 -54 -57 -59
 -46 -48 -50 -52 -54 -57 -59 -61
 -48 -50 -52 -54 -57 -59 -61 -63
 -50 -52 -54 -57 -59 -61 -63 -65
 -52 -54 -57 -59 -61 -63 -65 -66
 -54 -57 -59 -61 -63 -65 -66 -67
 -57 -59 -61 -63 -65 -66 -67 -68
 -59 -61 -63 -65 -66 -67 -68 -69
 -61 -63 -65 -66 -67 -68 -69 -69
 -63 -65 -66 -67 -68 -69 -69 -69
 -65 -66 -67 -68 -69 -69 -69 -69
 -66 -67 -68 -69 -69 -69 -69 -69
 -67 -68 -69 -69 -69 -69 -69 -69
 -68 -69 -69 -69 -69 -69 -69 -69
 -69 -69 -69 -69 -69 -69 -69 -69
 -69 -69 -69 -69 -69 -69 -69 -68
 -69 -69 -69 -69 -69 -69 -68 -68
 -69 -69 -69 -69 -69 -68 -68 -67
 -69 -69 -69 -69 -68 -68 -67 -66
 -69 -69 -69 -68 -68 -67 -66 -65
 -69 -69 -68 -68 -67 -66 -65 -64
 -69 -68 -68 -67 -66 -65 -64 -63
 -68 -68 -67 -66 -65 -64 -63 -62
 -68 -67 -66 -65 -64 -63 -62 -61
 -67 -66 -65 -64 -63 -62 -61 -59
 -66 -65 -64 -63 -62 -61 -59 -58
 -65 -64 -63 -62 -61 -59 -58 -56
 -64 -63 -62 -61 -59 -58 -56 -55
 -63 -62 -61 -59 -58 -56 -55 -53
 -62 -61 -59 -58 -56 -55 -53 -52
 -61 -59 -58 -56 -55 -53 -52 -51
 -59 -58 -56 -55 -53 -52 -51 -50
 -58 -56 -55 -53 -52 -51 -50 -49
 -56 -55 -53 -52 -51 -50 -49 -49
 -55 -53 -52 -51 -50 -49 -49 -48
 -53 -52 -51 -50 -49 -49 -48 -48
 -52 -51 -50 -49 -49 -48 -48 -48
 -51 -50 -49 -49 -48 -48 -48 -48
 -50 -49 -49 -48 -48 -48 -48 -48
 -49 -49 -48 -48 -48 -48 -48 -48
 -49 -48 -48 -48 -48 -48 -48 -48
 -48 -48 -48 -48 -48 -48 -48 -49
 -48 -48 -48 -48 -48 -48 -49 -49
 -48 -48 -48 -48 -48 -49 -49 -50
 -48 -48 -48 -48 -49 -49 -50 -51
 -48 -48 -48 -49 -49 -50 -51 -52
 -48 -48 -49 -49 -50 -51 -52 -53
 -48 -49 -49 -50 -51 -52 -53 -54
 -49 -49 -50 -51 -52 -53 -54 -54
 -49 -50 -51 -52 -53 -54 -54 -54
 -50 -51 -52 -53 -54 -54 -54 -55
 -51 -52 -53 -54 -54 -54 -55 -55
 -52 -53 -54 -54 -54 -55 -55 -56
 -53 -54 -54 -54 -55 -55 -56 -56
 -54 -54 -54 -55 -55 -56 -56 -57
 -54 -54 -55 -55 -56 -56 -57 -58
 -54 -55 -55 -56 -56 -57 -58 -58
 -55 -55 -56 -56 -57 -58 -58 -58
 -55 -56 -56 -57 -58 -58 -58 -58
 -56 -56 -57 -58 -58 -58 -58 -58
 -56 -57 -58 -58 -58 -58 -58 -58
 -57 -58 -58 -58 -58 -58 -58 -58
 -58 -58 -58 -58 -58 -58 -58 -57
 -58 -58 -58 -58 -58 -58 -57 -57
 -58 -58 -58 -58 -58 -57 -57 -57
 -58 -58 -58 -58 -57 -57 -57 -56
 -58 -58 -58 -57 -57 -57 -56 -56
 -58 -58 -57 -57 -57 -56 -56 -55
 -58 -57 -57 -57 -56 -56 -55 -54
 -57 -57 -57 -56 -56 -55 -54 -54
 -57 -57 -56 -56 -55 -54 -54 -53
 -57 -56 -56 -55 -54 -54 -53 -52
 -56 -56 -55 -54 -54 -53 -52 -51
 -56 -55 -54 -54 -53 -52 -51 -50
 -55 -54 -54 -53 -52 -51 -50 -49
 -54 -54 -53 -52 -51 -50 -49 -48
 -54 -53 -52 -51 -50 -49 -48 -47
 -53 -52 -51 -50 -49 -48 -47 -46
 -52 -51 -50 -49 -48 -47 -46 -45
 -51 -50 -49 -48 -47 -46 -45 -44
 -50 -49 -48 -47 -46 -45 -44 -43
 -49 -48 -47 -46 -45 -44 -43 -42
 -48 -47 -46 -45 -44 -43 -42 -41
 -47 -46 -45 -44 -43 -42 -41 -40
 -46 -45 -44 -43 -42 -41 -40 -39
 -45 -44 -43 -42 -41 -40 -39 -38
 -44 -43 -42 -41 -40 -39 -38 -37
 -43 -42 -41 -40 -39 -38 -37 -37
 -42 -41 -40 -39 -38 -37 -37 -36
 -41 -40 -39 -38 -37 -37 -36 -36
 -40 -39 -38 -37 -37 -36 -36 -35
 -39 -38 -37 -37 -36 -36 -35 -34
 -38 -37 -37 -36 -36 -35 -34 -34
 -37 -37 -36 -36 -35 -34 -34 -33
 -37 -36 -36 -35 -34 -34 -33 -33
 -36 -36 -35 -34 -34 -33 -33 -32
 -36 -35 -34 -34 -33 -33 -32 -32
 -35 -34 -34 -33 -33 -32 -32 -32
 -34 -34 -33 -33 -32 -32 -32 -27
 -34 -33 -33 -32 -32 -32 -27 -28
 -33 -33 -32 -32 -32 -27 -28 -29
 -33 -32 -32 -32 -27 -28 -29 -30
 -32 -32 -32 -27 -28 -29 -30 -31
 -32 -32 -27 -28 -29 -30 -31 -32
 -32 -27 -28 -29 -30 -31 -32 -33
 -27 -28 -29 -30 -31 -32 -33 -35
 -28 -29 -30 -31 -32 -33 -35 -36
 -29 -30 -31 -32 -33 -35 -36 -36
 -30 -31 -32 -33 -35 -36 -36 -37
 -31 -32 -33 -35 -36 -36 -37 -38
 -32 -33 -35 -36 -36 -37 -38 -39
 -33 -35 -36 -36 -37 -38 -39 -40
 -35 -36 -36 -37 -38 -39 -40 -40
 -36 -36 -37 -38 -39 -40 -40 -41
 -36 -37 -38 -39 -40 -40 -41 -41
 -37 -38 -39 -40 -40 -41 -41 -41
 -38 -39 -40 -40 -41 -41 -41 -41
 -39 -40 -40 -41 -41 -41 -41 -41
 -40 -40 -41 -41 -41 -41 -41 -41
 -40 -41 -41 -41 -41 -41 -41 -41
 -41 -41 -41 -41 -41 -41 -41 -40
 -41 -41 -41 -41 -41 -41 -40 -40
 -41 -41 -41 -41 -41 -40 -40 -40
 -41 -41 -41 -41 -40 -40 -40 -40
 -41 -41 -41 -40 -40 -40 -40 -39
 -41 -41 -40 -40 -40 -40 -39 -39
 -41 -40 -40 -40 -40 -39 -39 -38
 -40 -40 -40 -40 -39 -39 -38 -37
 -40 -40 -40 -39 -39 -38 -37 -37
 -40 -40 -39 -39 -38 -37 -37 -36
 -40 -39 -39 -38 -37 -37 -36 -35
 -39 -39 -38 -37 -37 -36 -35 -34
 -39 -38 -37 -37 -36 -35 -34 -34
 -38 -37 -37 -36 -35 -34 -34 -34
 -37 -37 -36 -35 -34 -34 -34 -33
 -37 -36 -35 -34 -34 -34 -33 -33
 -36 -35 -34 -34 -34 -33 -33 -33
 -35 -34 -34 -34 -33 -33 -33 -33
 -34 -34 -34 -33 -33 -33 -33 -33
 -34 -34 -33 -33 -33 -33 -33 -33
 -34 -33 -33 -33 -33 -33 -33 -32
 -33 -33 -33 -33 -33 -33 -32 -31
 -33 -33 -33 -33 -33 -32 -31 -31
 -33 -33 -33 -33 -32 -31 -31 -30
 -33 -33 -33 -32 -31 -31 -30 -30
 -33 -33 -32 -31 -31 -30 -30 -29
 -33 -32 -31 -31 -30 -30 -29 -29
 -63 -64 -65 -66 -67 -68 -70 -71
 -64 -65 -66 -67 -68 -70 -71 -72
 -65 -66 -67 -68 -70 -71 -72 -73
 -66 -67 -68 -70 -71 -72 -73 -74
 -67 -68 -70 -71 -72 -73 -74 -75
 -68 -70 -71 -72 -73 -74 -75 -76
 -70 -71 -72 -73 -74 -75 -76 -77
 -71 -72 -73 -74 -75 -76 -77 -78
 -72 -73 -74 -75 -76 -77 -78 -78
 -73 -74 -75 -76 -77 -78 -78 -78
 -74 -75 -76 -77 -78 -78 -78 -77
 -75 -76 -77 -78 -78 -78 -77 -77
 -76 -77 -78 -78 -78 -77 -77 -76
 -77 -78 -78 -78 -77 -77 -76 -75
 -78 -78 -78 -77 -77 -76 -75 -74
 -78 -78 -77 -77 -76 -75 -74 -73
 -78 -77 -77 -76 -75 -74 -73 -71
 -77 -77 -76 -75 -74 -73 -71 -70
 -77 -76 -75 -74 -73 -71 -70 -68
 -76 -75 -74 -73 -71 -70 -68 -67
 -75 -74 -73 -71 -70 -68 -67 -65
 -74 -73 -71 -70 -68 -67 -65 -63
 -73 -71 -70 -68 -67 -65 -63 -61
 -71 -70 -68 -67 -65 -63 -61 -60
 -70 -68 -67 -65 -63 -61 -60 -58
 -68 -67 -65 -63 -61 -60 -58 -56
 -67 -65 -63 -61 -60 -58 -56 -54
 -65 -63 -61 -60 -58 -56 -54 -52
 -63 -61 -60 -58 -56 -54 -52 -51
 -61 -60 -58 -56 -54 -52 -51 -49
 -60 -58 -56 -54 -52 -51 -49 -47
 -58 -56 -54 -52 -51 -49 -47 -46
 -56 -54 -52 -51 -49 -47 -46 -44
 -54 -52 -51 -49 -47 -46 -44 -43
 -52 -51 -49 -47 -46 -44 -43 -42
 -51 -49 -47 -46 -44 -43 -42 -41
 -49 -47 -46 -44 -43 -42 -41 -40
 -47 -46 -44 -43 -42 -41 -40 -39
 -46 -44 -43 -42 -41 -40 -39 -38
 -44 -43 -42 -41 -40 -39 -38 -37
 -43 -42 -41 -40 -39 -38 -37 -37
 -42 -41 -40 -39 -38 -37 -37 -36
 -41 -40 -39 -38 -37 -37 -36 -35
 -40 -39 -38 -37 -37 -36 -35 -34
 -39 -38 -37 -37 -36 -35 -34 -34
 -38 -37 -37 -36 -35 -34 -34 -33
 -37 -37 -36 -35 -34 -34 -33 -32
 -37 -36 -35 -34 -34 -33 -32 -32
 -36 -35 -34 -34 -33 -32 -32 -32
 -35 -34 -34 -33 -32 -32 -32 -31
 -34 -34 -33 -32 -32 -32 -31 -31
 -34 -33 -32 -32 -32 -31 -31 -31
 -33 -32 -32 -32 -31 -31 -31 -30
 -32 -32 -32 -31 -31 -31 -30 -30
 -32 -32 -31 -31 -31 -30 -30 -30
 -32 -31 -31 -31 -30 -30 -30 -30
 -31 -31 -31 -30 -30 -30 -30 -30
 -31 -31 -30 -30 -30 -30 -30 -31
 -31 -30 -30 -30 -30 -30 -31 -63
 -30 -30 -30 -30 -30 -31 -63 -64
 -30 -30 -30 -30 -31 -63 -64 -66
 -30 -30 -30 -31 -63 -64 -66 -68
 -30 -30 -31 -63 -64 -66 -68 -70
 -30 -31 -63 -64 -66 -68 -70 -73
 -31 -63 -64 -66 -68 -70 -73 -75
 -63 -64 -66 -68 -70 -73 -75 -77
 -64 -66 -68 -70 -73 -75 -77 -79
 -66 -68 -70 -73 -75 -77 -79 -81
 -68 -70 -73 -75 -77 -79 -81 -82
 -70 -73 -75 -77 -79 -81 -82 -84
 -73 -75 -77 -79 -81 -82 -84 -86
 -75 -77 -79 -81 -82 -84 -86 -87
 -77 -79 -81 -82 -84 -86 -87 -88
 -79 -81 -82 -84 -86 -87 -88 -88
 -81 -82 -84 -86 -87 -88 -88 -87
 -82 -84 -86 -87 -88 -88 -87 -87
 -84 -86 -87 -88 -88 -87 -87 -86
 -86 -87 -88 -88 -87 -87 -86 -85
 -87 -88 -88 -87 -87 -86 -85 -84
 -88 -88 -87 -87 -86 -85 -84 -82
 -88 -87 -87 -86 -85 -84 -82 -80
 -87 -87 -86 -85 -84 -82 -80 -78
 -87 -86 -85 -84 -82 -80 -78 -75
 -86 -85 -84 -82 -80 -78 -75 -72
 -85 -84 -82 -80 -78 -75 -72 -69
 -84 -82 -80 -78 -75 -72 -69 -66
 -82 -80 -78 -75 -72 -69 -66 -63
 -80 -78 -75 -72 -69 -66 -63 -59
 -78 -75 -72 -69 -66 -63 -59 -56
 -75 -72 -69 -66 -63 -59 -56 -53
 -72 -69 -66 -63 -59 -56 -53 -49
 -69 -66 -63 -59 -56 -53 -49 -46
 -66 -63 -59 -56 -53 -49 -46 -43
 -63 -59 -56 -53 -49 -46 -43 -40
 -59 -56 -53 -49 -46 -43 -40 -37
 -56 -53 -49 -46 -43 -40 -37 -35
 -53 -49 -46 -43 -40 -37 -35 -33
 -49 -46 -43 -40 -37 -35 -33 -31
 -46 -43 -40 -37 -35 -33 -31 -30
 -70 -71 -73 -75 -76 -78 -79 -80
 -71 -73 -75 -76 -78 -79 -80 -81
 -73 -75 -76 -78 -79 -80 -81 -82
 -75 -76 -78 -79 -80 -81 -82 -83
 -76 -78 -79 -80 -81 -82 -83 -83
 -78 -79 -80 -81 -82 -83 -83 -83
 -79 -80 -81 -82 -83 -83 -83 -83
 -80 -81 -82 -83 -83 -83 -83 -82
 -81 -82 -83 -83 -83 -83 -82 -81
 -82 -83 -83 -83 -83 -82 -81 -80
 -83 -83 -83 -83 -82 -81 -80 -79
 -83 -83 -83 -82 -81 -80 -79 -77
 -83 -83 -82 -81 -80 -79 -77 -75
 -83 -82 -81 -80 -79 -77 -75 -74
 -82 -81 -80 -79 -77 -75 -74 -72
 -81 -80 -79 -77 -75 -74 -72 -70
 -80 -79 -77 -75 -74 -72 -70 -68
 -79 -77 -75 -74 -72 -70 -68 -66
 -77 -75 -74 -72 -70 -68 -66 -63
 -75 -74 -72 -70 -68 -66 -63 -61
 -74 -72 -70 -68 -66 -63 -61 -59
 -72 -70 -68 -66 -63 -61 -59 -57
 -70 -68 -66 -63 -61 -59 -57 -55
 -68 -66 -63 -61 -59 -57 -55 -53
 -66 -63 -61 -59 -57 -55 -53 -52
 -63 -61 -59 -57 -55 -53 -52 -50
 -61 -59 -57 -55 -53 -52 -50 -48
 -59 -57 -55 -53 -52 -50 -48 -46
 -57 -55 -53 -52 -50 -48 -46 -45
 -55 -53 -52 -50 -48 -46 -45 -43
 -53 -52 -50 -48 -46 -45 -43 -42
 -52 -50 -48 -46 -45 -43 -42 -40
 -50 -48 -46 -45 -43 -42 -40 -39
 -48 -46 -45 -43 -42 -40 -39 -38
 -46 -45 -43 -42 -40 -39 -38 -38
 -45 -43 -42 -40 -39 -38 -38 -36
 -43 -42 -40 -39 -38 -38 -36 -35
 -42 -40 -39 -38 -38 -36 -35 -34
 -40 -39 -38 -38 -36 -35 -34 -34
 -39 -38 -38 -36 -35 -34 -34 -33
 -38 -38 -36 -35 -34 -34 -33 -33
 -38 -36 -35 -34 -34 -33 -33 -32
 -36 -35 -34 -34 -33 -33 -32 -58
 -35 -34 -34 -33 -33 -32 -58 -59
 -34 -34 -33 -33 -32 -58 -59 -61
 -34 -33 -33 -32 -58 -59 -61 -62
 -33 -33 -32 -58 -59 -61 -62 -64
 -33 -32 -58 -59 -61 -62 -64 -66
 -32 -58 -59 -61 -62 -64 -66 -68
 -58 -59 -61 -62 -64 -66 -68 -70
 -59 -61 -62 -64 -66 -68 -70 -72
 -61 -62 -64 -66 -68 -70 -72 -74
 -62 -64 -66 -68 -70 -72 -74 -76
 -64 -66 -68 -70 -72 -74 -76 -78
 -66 -68 -70 -72 -74 -76 -78 -79
 -68 -70 -72 -74 -76 -78 -79 -80
 -70 -72 -74 -76 -78 -79 -80 -81
 -72 -74 -76 -78 -79 -80 -81 -81
 -74 -76 -78 -79 -80 -81 -81 -81
 -76 -78 -79 -80 -81 -81 -81 -81
 -78 -79 -80 -81 -81 -81 -81 -81
 -79 -80 -81 -81 -81 -81 -81 -80
 -80 -81 -81 -81 -81 -81 -80 -79
 -81 -81 -81 -81 -81 -80 -79 -78
 -81 -81 -81 -81 -80 -79 -78 -76
 -81 -81 -81 -80 -79 -78 -76 -75
 -81 -81 -80 -79 -78 -76 -75 -73
 -81 -80 -79 -78 -76 -75 -73 -70
 -80 -79 -78 -76 -75 -73 -70 -68
 -79 -78 -76 -75 -73 -70 -68 -65
 -78 -76 -75 -73 -70 -68 -65 -62
 -76 -75 -73 -70 -68 -65 -62 -59
 -75 -73 -70 -68 -65 -62 -59 -55
 -73 -70 -68 -65 -62 -59 -55 -52
 -70 -68 -65 -62 -59 -55 -52 -48
 -68 -65 -62 -59 -55 -52 -48 -45
 -65 -62 -59 -55 -52 -48 -45 -41
 -62 -59 -55 -52 -48 -45 -41 -38
 -59 -55 -52 -48 -45 -41 -38 -35
 -55 -52 -48 -45 -41 -38 -35 -33
 -52 -48 -45 -41 -38 -35 -33 -31
 -48 -45 -41 -38 -35 -33 -31 -29
 -45 -41 -38 -35 -33 -31 -29 -28
 -41 -38 -35 -33 -31 -29 -28 -27
 -38 -35 -33 -31 -29 -28 -27 -26
 -35 -33 -31 -29 -28 -27 -26 -25
 -33 -31 -29 -28 -27 -26 -25 -25
 -31 -29 -28 -27 -26 -25 -25 -25
 -68 -69 -70 -72 -74 -75 -77 -79
 -69 -70 -72 -74 -75 -77 -79 -80
 -70 -72 -74 -75 -77 -79 -80 -81
 -72 -74 -75 -77 -79 -80 -81 -82
 -74 -75 -77 -79 -80 -81 -82 -83
 -75 -77 -79 -80 -81 -82 -83 -83
 -77 -79 -80 -81 -82 -83 -83 -83
 -79 -80 -81 -82 -83 -83 -83 -83
 -80 -81 -82 -83 -83 -83 -83 -82
 -81 -82 -83 -83 -83 -83 -82 -81
 -82 -83 -83 -83 -83 -82 -81 -80
 -83 -83 -83 -83 -82 -81 -80 -78
 -83 -83 -83 -82 -81 -80 -78 -77
 -83 -83 -82 -81 -80 -78 -77 -75
 -83 -82 -81 -80 -78 -77 -75 -73
 -82 -81 -80 -78 -77 -75 -73 -71
 -81 -80 -78 -77 -75 -73 -71 -69
 -80 -78 -77 -75 -73 -71 -69 -67
 -78 -77 -75 -73 -71 -69 -67 -65
 -77 -75 -73 -71 -69 -67 -65 -63
 -75 -73 -71 -69 -67 -65 -63 -60
 -73 -71 -69 -67 -65 -63 -60 -58
 -71 -69 -67 -65 -63 -60 -58 -56
 -69 -67 -65 -63 -60 -58 -56 -52
 -67 -65 -63 -60 -58 -56 -52 -50
 -65 -63 -60 -58 -56 -52 -50 -48
 -63 -60 -58 -56 -52 -50 -48 -45
 -60 -58 -56 -52 -50 -48 -45 -43
 -58 -56 -52 -50 -48 -45 -43 -41
 -56 -52 -50 -48 -45 -43 -41 -40
 -52 -50 -48 -45 -43 -41 -40 -38
 -50 -48 -45 -43 -41 -40 -38 -37
 -48 -45 -43 -41 -40 -38 -37 -36
 -45 -43 -41 -40 -38 -37 -36 -35
 -43 -41 -40 -38 -37 -36 -35 -35
 -41 -40 -38 -37 -36 -35 -35 -34
 -40 -38 -37 -36 -35 -35 -34 -34
 -38 -37 -36 -35 -35 -34 -34 -34
 -37 -36 -35 -35 -34 -34 -34 -34
 -36 -35 -35 -34 -34 -34 -34 -34
 -35 -35 -34 -34 -34 -34 -34 -34
 -35 -34 -34 -34 -34 -34 -34 -35
 -34 -34 -34 -34 -34 -34 -35 -35
 -34 -34 -34 -34 -34 -35 -35 -66
 -34 -34 -34 -34 -35 -35 -66 -67
 -34 -34 -34 -35 -35 -66 -67 -68
 -34 -34 -35 -35 -66 -67 -68 -69
 -34 -35 -35 -66 -67 -68 -69 -70
 -35 -35 -66 -67 -68 -69 -70 -72
 -35 -66 -67 -68 -69 -70 -72 -73
 -66 -67 -68 -69 -70 -72 -73 -75
 -67 -68 -69 -70 -72 -73 -75 -76
 -68 -69 -70 -72 -73 -75 -76 -78
 -69 -70 -72 -73 -75 -76 -78 -79
 -70 -72 -73 -75 -76 -78 -79 -80
 -72 -73 -75 -76 -78 -79 -80 -81
 -73 -75 -76 -78 -79 -80 -81 -82
 -75 -76 -78 -79 -80 -81 -82 -82
 -76 -78 -79 -80 -81 -82 -82 -82
 -78 -79 -80 -81 -82 -82 -82 -82
 -79 -80 -81 -82 -82 -82 -82 -81
 -80 -81 -82 -82 -82 -82 -81 -80
 -81 -82 -82 -82 -82 -81 -80 -79
 -82 -82 -82 -82 -81 -80 -79 -78
 -82 -82 -82 -81 -80 -79 -78 -77
 -82 -82 -81 -80 -79 -78 -77 -75
 -82 -81 -80 -79 -78 -77 -75 -73
 -81 -80 -79 -78 -77 -75 -73 -71
 -80 -79 -78 -77 -75 -73 -71 -68
 -79 -78 -77 -75 -73 -71 -68 -66
 -78 -77 -75 -73 -71 -68 -66 -63
 -77 -75 -73 -71 -68 -66 -63 -60
 -75 -73 -71 -68 -66 -63 -60 -57
 -73 -71 -68 -66 -63 -60 -57 -54
 -71 -68 -66 -63 -60 -57 -54 -51
 -68 -66 -63 -60 -57 -54 -51 -47
 -66 -63 -60 -57 -54 -51 -47 -44
 -63 -60 -57 -54 -51 -47 -44 -40
 -60 -57 -54 -51 -47 -44 -40 -37
 -57 -54 -51 -47 -44 -40 -37 -35
 -54 -51 -47 -44 -40 -37 -35 -32
 -51 -47 -44 -40 -37 -35 -32 -30
 -47 -44 -40 -37 -35 -32 -30 -28
 -44 -40 -37 -35 -32 -30 -28 -27
 -40 -37 -35 -32 -30 -28 -27 -26
 -37 -35 -32 -30 -28 -27 -26 -25
 -35 -32 -30 -28 -27 -26 -25 -24
 -32 -30 -28 -27 -26 -25 -24 -24
 -30 -28 -27 -26 -25 -24 -24 -23
 -75 -76 -77 -78 -80 -81 -83 -84
 -76 -77 -78 -80 -81 -83 -84 -85
 -77 -78 -80 -81 -83 -84 -85 -87
 -78 -80 -81 -83 -84 -85 -87 -88
 -80 -81 -83 -84 -85 -87 -88 -89
 -81 -83 -84 -85 -87 -88 -89 -90
 -83 -84 -85 -87 -88 -89 -90 -91
 -84 -85 -87 -88 -89 -90 -91 -91
 -85 -87 -88 -89 -90 -91 -91 -91
 -87 -88 -89 -90 -91 -91 -91 -90
 -88 -89 -90 -91 -91 -91 -90 -90
 -89 -90 -91 -91 -91 -90 -90 -89
 -90 -91 -91 -91 -90 -90 -89 -88
 -91 -91 -91 -90 -90 -89 -88 -86
 -91 -91 -90 -90 -89 -88 -86 -85
 -91 -90 -90 -89 -88 -86 -85 -82
 -90 -90 -89 -88 -86 -85 -82 -80
 -90 -89 -88 -86 -85 -82 -80 -78
 -89 -88 -86 -85 -82 -80 -78 -75
 -88 -86 -85 -82 -80 -78 -75 -73
 -86 -85 -82 -80 -78 -75 -73 -70
 -85 -82 -80 -78 -75 -73 -70 -68
 -82 -80 -78 -75 -73 -70 -68 -65
 -80 -78 -75 -73 -70 -68 -65 -62
 -78 -75 -73 -70 -68 -65 -62 -60
 -75 -73 -70 -68 -65 -62 -60 -57
 -73 -70 -68 -65 -62 -60 -57 -54
 -70 -68 -65 -62 -60 -57 -54 -51
 -68 -65 -62 -60 -57 -54 -51 -48
 -65 -62 -60 -57 -54 -51 -48 -45
 -62 -60 -57 -54 -51 -48 -45 -42
 -60 -57 -54 -51 -48 -45 -42 -40
 -57 -54 -51 -48 -45 -42 -40 -38
 -54 -51 -48 -45 -42 -40 -38 -36
 -51 -48 -45 -42 -40 -38 -36 -35
 -48 -45 -42 -40 -38 -36 -35 -34
 -45 -42 -40 -38 -36 -35 -34 -33
 -42 -40 -38 -36 -35 -34 -33 -32
 -40 -38 -36 -35 -34 -33 -32 -31
 -38 -36 -35 -34 -33 -32 -31 -31
 -36 -35 -34 -33 -32 -31 -31 -30
 -35 -34 -33 -32 -31 -31 -30 -30
 -34 -33 -32 -31 -31 -30 -30 -30
 -33 -32 -31 -31 -30 -30 -30 -30
 -32 -31 -31 -30 -30 -30 -30 -30
 -31 -31 -30 -30 -30 -30 -30 -64
 -31 -30 -30 -30 -30 -30 -64 -65
 -30 -30 -30 -30 -30 -64 -65 -66
 -30 -30 -30 -30 -64 -65 -66 -68
 -30 -30 -30 -64 -65 -66 -68 -69
 -30 -30 -64 -65 -66 -68 -69 -70
 -30 -64 -65 -66 -68 -69 -70 -72
 -64 -65 -66 -68 -69 -70 -72 -73
 -65 -66 -68 -69 -70 -72 -73 -75
 -66 -68 -69 -70 -72 -73 -75 -76
 -68 -69 -70 -72 -73 -75 -76 -78
 -69 -70 -72 -73 -75 -76 -78 -79
 -70 -72 -73 -75 -76 -78 -79 -80
 -72 -73 -75 -76 -78 -79 -80 -80
 -73 -75 -76 -78 -79 -80 -80 -81
 -75 -76 -78 -79 -80 -80 -81 -81
 -76 -78 -79 -80 -80 -81 -81 -80
 -78 -79 -80 -80 -81 -81 -80 -79
 -79 -80 -80 -81 -81 -80 -79 -78
 -80 -80 -81 -81 -80 -79 -78 -77
 -80 -81 -81 -80 -79 -78 -77 -76
 -81 -81 -80 -79 -78 -77 -76 -74
 -81 -80 -79 -78 -77 -76 -74 -72
 -80 -79 -78 -77 -76 -74 -72 -70
 -79 -78 -77 -76 -74 -72 -70 -68
 -78 -77 -76 -74 -72 -70 -68 -65
 -77 -76 -74 -72 -70 -68 -65 -63
 -76 -74 -72 -70 -68 -65 -63 -60
 -74 -72 -70 -68 -65 -63 -60 -57
 -72 -70 -68 -65 -63 -60 -57 -54
 -70 -68 -65 -63 -60 -57 -54 -51
 -68 -65 -63 -60 -57 -54 -51 -48
 -65 -63 -60 -57 -54 -51 -48 -44
 -63 -60 -57 -54 -51 -48 -44 -41
 -60 -57 -54 -51 -48 -44 -41 -38
 -57 -54 -51 -48 -44 -41 -38 -35
 -54 -51 -48 -44 -41 -38 -35 -32
 -51 -48 -44 -41 -38 -35 -32 -29
 -48 -44 -41 -38 -35 -32 -29 -27
 -44 -41 -38 -35 -32 -29 -27 -25
 -41 -38 -35 -32 -29 -27 -25 -23
 -38 -35 -32 -29 -27 -25 -23 -22
 -35 -32 -29 -27 -25 -23 -22 -21
 -32 -29 -27 -25 -23 -22 -21 -20
 -29 -27 -25 -23 -22 -21 -20 -19
 -27 -25 -23 -22 -21 -20 -19 -19
 -25 -23 -22 -21 -20 -19 -19 -19
 -23 -22 -21 -20 -19 -19 -19 -19
 -74 -75 -77 -78 -80 -81 -82 -84
 -75 -77 -78 -80 -81 -82 -84 -86
 -77 -78 -80 -81 -82 -84 -86 -87
 -78 -80 -81 -82 -84 -86 -87 -88
 -80 -81 -82 -84 -86 -87 -88 -89
 -81 -82 -84 -86 -87 -88 -89 -90
 -82 -84 -86 -87 -88 -89 -90 -91
 -84 -86 -87 -88 -89 -90 -91 -90
 -86 -87 -88 -89 -90 -91 -90 -90
 -87 -88 -89 -90 -91 -90 -90 -89
 -88 -89 -90 -91 -90 -90 -89 -88
 -89 -90 -91 -90 -90 -89 -88 -87
 -90 -91 -90 -90 -89 -88 -87 -85
 -91 -90 -90 -89 -88 -87 -85 -84
 -90 -90 -89 -88 -87 -85 -84 -82
 -90 -89 -88 -87 -85 -84 -82 -80
 -89 -88 -87 -85 -84 -82 -80 -78
 -88 -87 -85 -84 -82 -80 -78 -75
 -87 -85 -84 -82 -80 -78 -75 -73
 -85 -84 -82 -80 -78 -75 -73 -71
 -84 -82 -80 -78 -75 -73 -71 -68
 -82 -80 -78 -75 -73 -71 -68 -65
 -80 -78 -75 -73 -71 -68 -65 -63
 -78 -75 -73 -71 -68 -65 -63 -60
 -75 -73 -71 -68 -65 -63 -60 -57
 -73 -71 -68 -65 -63 -60 -57 -54
 -71 -68 -65 -63 -60 -57 -54 -51
 -68 -65 -63 -60 -57 -54 -51 -47
 -65 -63 -60 -57 -54 -51 -47 -44
 -63 -60 -57 -54 -51 -47 -44 -41
 -60 -57 -54 -51 -47 -44 -41 -39
 -57 -54 -51 -47 -44 -41 -39 -36
 -54 -51 -47 -44 -41 -39 -36 -34
 -51 -47 -44 -41 -39 -36 -34 -33
 -47 -44 -41 -39 -36 -34 -33 -31
 -44 -41 -39 -36 -34 -33 -31 -30
 -41 -39 -36 -34 -33 -31 -30 -30
 -39 -36 -34 -33 -31 -30 -30 -29
 -36 -34 -33 -31 -30 -30 -29 -28
 -34 -33 -31 -30 -30 -29 -28 -28
 -33 -31 -30 -30 -29 -28 -28 -28
 -31 -30 -30 -29 -28 -28 -28 -65
 -30 -30 -29 -28 -28 -28 -65 -66
 -30 -29 -28 -28 -28 -65 -66 -67
 -29 -28 -28 -28 -65 -66 -67 -69
 -28 -28 -28 -65 -66 -67 -69 -71
 -28 -28 -65 -66 -67 -69 -71 -72
 -28 -65 -66 -67 -69 -71 -72 -74
 -65 -66 -67 -69 -71 -72 -74 -76
 -66 -67 -69 -71 -72 -74 -76 -78
 -67 -69 -71 -72 -74 -76 -78 -79
 -69 -71 -72 -74 -76 -78 -79 -81
 -71 -72 -74 -76 -78 -79 -81 -82
 -72 -74 -76 -78 -79 -81 -82 -84
 -74 -76 -78 -79 -81 -82 -84 -85
 -76 -78 -79 -81 -82 -84 -85 -86
 -78 -79 -81 -82 -84 -85 -86 -87
 -79 -81 -82 -84 -85 -86 -87 -87
 -81 -82 -84 -85 -86 -87 -87 -87
 -82 -84 -85 -86 -87 -87 -87 -87
 -84 -85 -86 -87 -87 -87 -87 -87
 -85 -86 -87 -87 -87 -87 -87 -86
 -86 -87 -87 -87 -87 -87 -86 -85
 -87 -87 -87 -87 -87 -86 -85 -84
 -87 -87 -87 -87 -86 -85 -84 -82
 -87 -87 -87 -86 -85 -84 -82 -80
 -87 -87 -86 -85 -84 -82 -80 -79
 -87 -86 -85 -84 -82 -80 -79 -76
 -86 -85 -84 -82 -80 -79 -76 -74
 -85 -84 -82 -80 -79 -76 -74 -72
 -84 -82 -80 -79 -76 -74 -72 -69
 -82 -80 -79 -76 -74 -72 -69 -66
 -80 -79 -76 -74 -72 -69 -66 -63
 -79 -76 -74 -72 -69 -66 -63 -60
 -76 -74 -72 -69 -66 -63 -60 -57
 -74 -72 -69 -66 -63 -60 -57 -54
 -72 -69 -66 -63 -60 -57 -54 -50
 -69 -66 -63 -60 -57 -54 -50 -47
 -66 -63 -60 -57 -54 -50 -47 -44
 -63 -60 -57 -54 -50 -47 -44 -41
 -60 -57 -54 -50 -47 -44 -41 -39
 -57 -54 -50 -47 -44 -41 -39 -36
 -54 -50 -47 -44 -41 -39 -36 -34
 -50 -47 -44 -41 -39 -36 -34 -33
 -47 -44 -41 -39 -36 -34 -33 -31
 -44 -41 -39 -36 -34 -33 -31 -30
 -41 -39 -36 -34 -33 -31 -30 -30
 -39 -36 -34 -33 -31 -30 -30 -29
 -72 -73 -74 -76 -77 -79 -81 -83
 -73 -74 -76 -77 -79 -81 -83 -84
 -74 -76 -77 -79 -81 -83 -84 -85
 -76 -77 -79 -81 -83 -84 -85 -86
 -77 -79 -81 -83 -84 -85 -86 -86
 -79 -81 -83 -84 -85 -86 -86 -86
 -81 -83 -84 -85 -86 -86 -86 -85
 -83 -84 -85 -86 -86 -86 -85 -84
 -84 -85 -86 -86 -86 -85 -84 -83
 -85 -86 -86 -86 -85 -84 -83 -82
 -86 -86 -86 -85 -84 -83 -82 -81
 -86 -86 -85 -84 -83 -82 -81 -80
 -86 -85 -84 -83 -82 -81 -80 -78
 -85 -84 -83 -82 -81 -80 -78 -77
 -84 -83 -82 -81 -80 -78 -77 -75
 -83 -82 -81 -80 -78 -77 -75 -73
 -82 -81 -80 -78 -77 -75 -73 -70
 -81 -80 -78 -77 -75 -73 -70 -68
 -80 -78 -77 -75 -73 -70 -68 -65
 -78 -77 -75 -73 -70 -68 -65 -63
 -77 -75 -73 -70 -68 -65 -63 -60
 -75 -73 -70 -68 -65 -63 -60 -57
 -73 -70 -68 -65 -63 -60 -57 -55
 -70 -68 -65 -63 -60 -57 -55 -52
 -68 -65 -63 -60 -57 -55 -52 -49
 -65 -63 -60 -57 -55 -52 -49 -46
 -63 -60 -57 -55 -52 -49 -46 -43
 -60 -57 -55 -52 -49 -46 -43 -41
 -57 -55 -52 -49 -46 -43 -41 -38
 -55 -52 -49 -46 -43 -41 -38 -36
 -52 -49 -46 -43 -41 -38 -36 -34
 -49 -46 -43 -41 -38 -36 -34 -33
 -46 -43 -41 -38 -36 -34 -33 -32
 -43 -41 -38 -36 -34 -33 -32 -31
 -41 -38 -36 -34 -33 -32 -31 -30
 -38 -36 -34 -33 -32 -31 -30 -29
 -36 -34 -33 -32 -31 -30 -29 -29
 -34 -33 -32 -31 -30 -29 -29 -29
 -33 -32 -31 -30 -29 -29 -29 -29
 -32 -31 -30 -29 -29 -29 -29 -29
 -31 -30 -29 -29 -29 -29 -29 -29
 -30 -29 -29 -29 -29 -29 -29 -29
 -29 -29 -29 -29 -29 -29 -29 -68
 -29 -29 -29 -29 -29 -29 -68 -69
 -29 -29 -29 -29 -29 -68 -69 -71
 -29 -29 -29 -29 -68 -69 -71 -72
 -29 -29 -29 -68 -69 -71 -72 -74
 -29 -29 -68 -69 -71 -72 -74 -76
 -29 -68 -69 -71 -72 -74 -76 -77
 -68 -69 -71 -72 -74 -76 -77 -79
 -69 -71 -72 -74 -76 -77 -79 -81
 -71 -72 -74 -76 -77 -79 -81 -82
 -72 -74 -76 -77 -79 -81 -82 -83
 -74 -76 -77 -79 -81 -82 -83 -85
 -76 -77 -79 -81 -82 -83 -85 -86
 -77 -79 -81 -82 -83 -85 -86 -86
 -79 -81 -82 -83 -85 -86 -86 -88
 -81 -82 -83 -85 -86 -86 -88 -89
 -82 -83 -85 -86 -86 -88 -89 -89
 -83 -85 -86 -86 -88 -89 -89 -89
 -85 -86 -86 -88 -89 -89 -89 -89
 -86 -86 -88 -89 -89 -89 -89 -88
 -86 -88 -89 -89 -89 -89 -88 -87
 -88 -89 -89 -89 -89 -88 -87 -86
 -89 -89 -89 -89 -88 -87 -86 -85
 -89 -89 -89 -88 -87 -86 -85 -83
 -89 -89 -88 -87 -86 -85 -83 -82
 -89 -88 -87 -86 -85 -83 -82 -80
 -88 -87 -86 -85 -83 -82 -80 -77
 -87 -86 -85 -83 -82 -80 -77 -75
 -86 -85 -83 -82 -80 -77 -75 -72
 -85 -83 -82 -80 -77 -75 -72 -70
 -83 -82 -80 -77 -75 -72 -70 -67
 -82 -80 -77 -75 -72 -70 -67 -64
 -80 -77 -75 -72 -70 -67 -64 -60
 -77 -75 -72 -70 -67 -64 -60 -57
 -75 -72 -70 -67 -64 -60 -57 -54
 -72 -70 -67 -64 -60 -57 -54 -50
 -70 -67 -64 -60 -57 -54 -50 -46
 -67 -64 -60 -57 -54 -50 -46 -43
 -64 -60 -57 -54 -50 -46 -43 -39
 -60 -57 -54 -50 -46 -43 -39 -36
 -57 -54 -50 -46 -43 -39 -36 -33
 -54 -50 -46 -43 -39 -36 -33 -31
 -50 -46 -43 -39 -36 -33 -31 -29
 -46 -43 -39 -36 -33 -31 -29 -27
 -43 -39 -36 -33 -31 -29 -27 -25
 -39 -36 -33 -31 -29 -27 -25 -24
 -36 -33 -31 -29 -27 -25 -24 -23
 -33 -31 -29 -27 -25 -24 -23 -22
 -31 -29 -27 -25 -24 -23 -22 -22
 -29 -27 -25 -24 -23 -22 -22 -23
 -27 -25 -24 -23 -22 -22 -23 -23
 -25 -24 -23 -22 -22 -23 -23 -24
 -79 -80 -82 -84 -86 -87 -89 -91
 -80 -82 -84 -86 -87 -89 -91 -92
 -82 -84 -86 -87 -89 -91 -92 -94
 -84 -86 -87 -89 -91 -92 -94 -95
 -86 -87 -89 -91 -92 -94 -95 -96
 -87 -89 -91 -92 -94 -95 -96 -97
 -89 -91 -92 -94 -95 -96 -97 -97
 -91 -92 -94 -95 -96 -97 -97 -97
 -92 -94 -95 -96 -97 -97 -97 -97
 -94 -95 -96 -97 -97 -97 -97 -96
 -95 -96 -97 -97 -97 -97 -96 -95
 -96 -97 -97 -97 -97 -96 -95 -94
 -97 -97 -97 -97 -96 -95 -94 -93
 -97 -97 -97 -96 -95 -94 -93 -91
 -97 -97 -96 -95 -94 -93 -91 -90
 -97 -96 -95 -94 -93 -91 -90 -88
 -96 -95 -94 -93 -91 -90 -88 -85
 -95 -94 -93 -91 -90 -88 -85 -83
 -94 -93 -91 -90 -88 -85 -83 -81
 -93 -91 -90 -88 -85 -83 -81 -78
 -91 -90 -88 -85 -83 -81 -78 -76
 -90 -88 -85 -83 -81 -78 -76 -73
 -88 -85 -83 -81 -78 -76 -73 -70
 -85 -83 -81 -78 -76 -73 -70 -67
 -83 -81 -78 -76 -73 -70 -67 -64
 -81 -78 -76 -73 -70 -67 -64 -61
 -78 -76 -73 -70 -67 -64 -61 -58
 -76 -73 -70 -67 -64 -61 -58 -55
 -73 -70 -67 -64 -61 -58 -55 -51
 -70 -67 -64 -61 -58 -55 -51 -48
 -67 -64 -61 -58 -55 -51 -48 -45
 -64 -61 -58 -55 -51 -48 -45 -42
 -61 -58 -55 -51 -48 -45 -42 -40
 -58 -55 -51 -48 -45 -42 -40 -37
 -55 -51 -48 -45 -42 -40 -37 -35
 -51 -48 -45 -42 -40 -37 -35 -34
 -48 -45 -42 -40 -37 -35 -34 -32
 -45 -42 -40 -37 -35 -34 -32 -31
 -42 -40 -37 -35 -34 -32 -31 -30
 -40 -37 -35 -34 -32 -31 -30 -29
 -37 -35 -34 -32 -31 -30 -29 -28
 -35 -34 -32 -31 -30 -29 -28 -28
 -34 -32 -31 -30 -29 -28 -28 -28
 -32 -31 -30 -29 -28 -28 -28 -28
 -31 -30 -29 -28 -28 -28 -28 -28
 -30 -29 -28 -28 -28 -28 -28 -28
 -29 -28 -28 -28 -28 -28 -28 -29
 -28 -28 -28 -28 -28 -28 -29 -65
 -28 -28 -28 -28 -28 -29 -65 -66
 -28 -28 -28 -28 -29 -65 -66 -68
 -28 -28 -28 -29 -65 -66 -68 -69
 -28 -28 -29 -65 -66 -68 -69 -71
 -28 -29 -65 -66 -68 -69 -71 -73
 -29 -65 -66 -68 -69 -71 -73 -75
 -65 -66 -68 -69 -71 -73 -75 -77
 -66 -68 -69 -71 -73 -75 -77 -79
 -68 -69 -71 -73 -75 -77 -79 -80
 -69 -71 -73 -75 -77 -79 -80 -82
 -71 -73 -75 -77 -79 -80 -82 -84
 -73 -75 -77 -79 -80 -82 -84 -85
 -75 -77 -79 -80 -82 -84 -85 -86
 -77 -79 -80 -82 -84 -85 -86 -87
 -79 -80 -82 -84 -85 -86 -87 -87
 -80 -82 -84 -85 -86 -87 -87 -87
 -82 -84 -85 -86 -87 -87 -87 -87
 -84 -85 -86 -87 -87 -87 -87 -86
 -85 -86 -87 -87 -87 -87 -86 -86
 -86 -87 -87 -87 -87 -86 -86 -85
 -87 -87 -87 -87 -86 -86 -85 -84
 -87 -87 -87 -86 -86 -85 -84 -82
 -87 -87 -86 -86 -85 -84 -82 -81
 -87 -86 -86 -85 -84 -82 -81 -79
 -86 -86 -85 -84 -82 -81 -79 -77
 -86 -85 -84 -82 -81 -79 -77 -75
 -85 -84 -82 -81 -79 -77 -75 -72
 -84 -82 -81 -79 -77 -75 -72 -70
 -82 -81 -79 -77 -75 -72 -70 -67
 -81 -79 -77 -75 -72 -70 -67 -64
 -79 -77 -75 -72 -70 -67 -64 -61
 -77 -75 -72 -70 -67 -64 -61 -58
 -75 -72 -70 -67 -64 -61 -58 -55
 -72 -70 -67 -64 -61 -58 -55 -52
 -70 -67 -64 -61 -58 -55 -52 -49
 -67 -64 -61 -58 -55 -52 -49 -46
 -64 -61 -58 -55 -52 -49 -46 -43
 -61 -58 -55 -52 -49 -46 -43 -40
 -58 -55 -52 -49 -46 -43 -40 -37
 -55 -52 -49 -46 -43 -40 -37 -35
 -52 -49 -46 -43 -40 -37 -35 -32
 -49 -46 -43 -40 -37 -35 -32 -30
 -46 -43 -40 -37 -35 -32 -30 -29
 -43 -40 -37 -35 -32 -30 -29 -27
 -40 -37 -35 -32 -30 -29 -27 -26
 -37 -35 -32 -30 -29 -27 -26 -25
 -35 -32 -30 -29 -27 -26 -25 -25
 -32 -30 -29 -27 -26 -25 -25 -25
 -30 -29 -27 -26 -25 -25 -25 -25
 -29 -27 -26 -25 -25 -25 -25 -26
 -75 -76 -78 -79 -81 -83 -85 -87
 -76 -78 -79 -81 -83 -85 -87 -88
 -78 -79 -81 -83 -85 -87 -88 -90
 -79 -81 -83 -85 -87 -88 -90 -91
 -81 -83 -85 -87 -88 -90 -91 -92
 -83 -85 -87 -88 -90 -91 -92 -92
 -85 -87 -88 -90 -91 -92 -92 -91
 -87 -88 -90 -91 -92 -92 -91 -91
 -88 -90 -91 -92 -92 -91 -91 -89
 -90 -91 -92 -92 -91 -91 -89 -88
 -91 -92 -92 -91 -91 -89 -88 -87
 -92 -92 -91 -91 -89 -88 -87 -85
 -92 -91 -91 -89 -88 -87 -85 -83
 -91 -91 -89 -88 -87 -85 -83 -81
 -91 -89 -88 -87 -85 -83 -81 -79
 -89 -88 -87 -85 -83 -81 -79 -77
 -88 -87 -85 -83 -81 -79 -77 -74
 -87 -85 -83 -81 -79 -77 -74 -71
 -85 -83 -81 -79 -77 -74 -71 -69
 -83 -81 -79 -77 -74 -71 -69 -66
 -81 -79 -77 -74 -71 -69 -66 -63
 -79 -77 -74 -71 -69 -66 -63 -60
 -77 -74 -71 -69 -66 -63 -60 -57
 -74 -71 -69 -66 -63 -60 -57 -54
 -71 -69 -66 -63 -60 -57 -54 -51
 -69 -66 -63 -60 -57 -54 -51 -47
 -66 -63 -60 -57 -54 -51 -47 -45
 -63 -60 -57 -54 -51 -47 -45 -42
 -60 -57 -54 -51 -47 -45 -42 -39
 -57 -54 -51 -47 -45 -42 -39 -37
 -54 -51 -47 -45 -42 -39 -37 -35
 -51 -47 -45 -42 -39 -37 -35 -33
 -47 -45 -42 -39 -37 -35 -33 -32
 -45 -42 -39 -37 -35 -33 -32 -31
 -42 -39 -37 -35 -33 -32 -31 -30
 -39 -37 -35 -33 -32 -31 -30 -29
 -37 -35 -33 -32 -31 -30 -29 -29
 -35 -33 -32 -31 -30 -29 -29 -28
 -33 -32 -31 -30 -29 -29 -28 -27
 -32 -31 -30 -29 -29 -28 -27 -27
 -31 -30 -29 -29 -28 -27 -27 -27
 -30 -29 -29 -28 -27 -27 -27 -27
 -29 -29 -28 -27 -27 -27 -27 -69
 -29 -28 -27 -27 -27 -27 -69 -70
 -28 -27 -27 -27 -27 -69 -70 -72
 -27 -27 -27 -27 -69 -70 -72 -73
 -27 -27 -27 -69 -70 -72 -73 -74
 -27 -27 -69 -70 -72 -73 -74 -76
 -27 -69 -70 -72 -73 -74 -76 -77
 -69 -70 -72 -73 -74 -76 -77 -79
 -70 -72 -73 -74 -76 -77 -79 -80
 -72 -73 -74 -76 -77 -79 -80 -82
 -73 -74 -76 -77 -79 -80 -82 -83
 -74 -76 -77 -79 -80 -82 -83 -84
 -76 -77 -79 -80 -82 -83 -84 -85
 -77 -79 -80 -82 -83 -84 -85 -86
 -79 -80 -82 -83 -84 -85 -86 -87
 -80 -82 -83 -84 -85 -86 -87 -87
 -82 -83 -84 -85 -86 -87 -87 -86
 -83 -84 -85 -86 -87 -87 -86 -86
 -84 -85 -86 -87 -87 -86 -86 -85
 -85 -86 -87 -87 -86 -86 -85 -84
 -86 -87 -87 -86 -86 -85 -84 -83
 -87 -87 -86 -86 -85 -84 -83 -82
 -87 -86 -86 -85 -84 -83 -82 -80
 -86 -86 -85 -84 -83 -82 -80 -79
 -86 -85 -84 -83 -82 -80 -79 -77
 -85 -84 -83 -82 -80 -79 -77 -75
 -84 -83 -82 -80 -79 -77 -75 -72
 -83 -82 -80 -79 -77 -75 -72 -70
 -82 -80 -79 -77 -75 -72 -70 -67
 -80 -79 -77 -75 -72 -70 -67 -64
 -79 -77 -75 -72 -70 -67 -64 -61
 -77 -75 -72 -70 -67 -64 -61 -58
 -75 -72 -70 -67 -64 -61 -58 -54
 -72 -70 -67 -64 -61 -58 -54 -51
 -70 -67 -64 -61 -58 -54 -51 -47
 -67 -64 -61 -58 -54 -51 -47 -43
 -64 -61 -58 -54 -51 -47 -43 -40
 -61 -58 -54 -51 -47 -43 -40 -36
 -58 -54 -51 -47 -43 -40 -36 -33
 -54 -51 -47 -43 -40 -36 -33 -30
 -51 -47 -43 -40 -36 -33 -30 -28
 -47 -43 -40 -36 -33 -30 -28 -25
 -43 -40 -36 -33 -30 -28 -25 -24
 -40 -36 -33 -30 -28 -25 -24 -22
 -36 -33 -30 -28 -25 -24 -22 -21
 -33 -30 -28 -25 -24 -22 -21 -20
 -30 -28 -25 -24 -22 -21 -20 -20
 -28 -25 -24 -22 -21 -20 -20 -19
 -25 -24 -22 -21 -20 -20 -19 -19
 -24 -22 -21 -20 -20 -19 -19 -20
 -22 -21 -20 -20 -19 -19 -20 -20
 -74 -74 -77 -79 -80 -81 -83 -84
 -74 -77 -79 -80 -81 -83 -84 -86
 -77 -79 -80 -81 -83 -84 -86 -87
 -79 -80 -81 -83 -84 -86 -87 -89
 -80 -81 -83 -84 -86 -87 -89 -90
 -81 -83 -84 -86 -87 -89 -90 -91
 -83 -84 -86 -87 -89 -90 -91 -93
 -84 -86 -87 -89 -90 -91 -93 -93
 -86 -87 -89 -90 -91 -93 -93 -93
 -87 -89 -90 -91 -93 -93 -93 -93
 -89 -90 -91 -93 -93 -93 -93 -92
 -90 -91 -93 -93 -93 -93 -92 -92
 -91 -93 -93 -93 -93 -92 -92 -91
 -93 -93 -93 -93 -92 -92 -91 -89
 -93 -93 -93 -92 -92 -91 -89 -88
 -93 -93 -92 -92 -91 -89 -88 -86
 -93 -92 -92 -91 -89 -88 -86 -84
 -92 -92 -91 -89 -88 -86 -84 -82
 -92 -91 -89 -88 -86 -84 -82 -80
 -91 -89 -88 -86 -84 -82 -80 -78
 -89 -88 -86 -84 -82 -80 -78 -75
 -88 -86 -84 -82 -80 -78 -75 -72
 -86 -84 -82 -80 -78 -75 -72 -69
 -84 -82 -80 -78 -75 -72 -69 -66
 -82 -80 -78 -75 -72 -69 -66 -63
 -80 -78 -75 -72 -69 -66 -63 -60
 -78 -75 -72 -69 -66 -63 -60 -57
 -75 -72 -69 -66 -63 -60 -57 -53
 -72 -69 -66 -63 -60 -57 -53 -50
 -69 -66 -63 -60 -57 -53 -50 -47
 -66 -63 -60 -57 -53 -50 -47 -43
 -63 -60 -57 -53 -50 -47 -43 -41
 -60 -57 -53 -50 -47 -43 -41 -38
 -57 -53 -50 -47 -43 -41 -38 -35
 -53 -50 -47 -43 -41 -38 -35 -33
 -50 -47 -43 -41 -38 -35 -33 -31
 -47 -43 -41 -38 -35 -33 -31 -30
 -43 -41 -38 -35 -33 -31 -30 -28
 -41 -38 -35 -33 -31 -30 -28 -27
 -38 -35 -33 -31 -30 -28 -27 -26
 -35 -33 -31 -30 -28 -27 -26 -25
 -33 -31 -30 -28 -27 -26 -25 -24
 -31 -30 -28 -27 -26 -25 -24 -24
 -30 -28 -27 -26 -25 -24 -24 -68
 -28 -27 -26 -25 -24 -24 -68 -69
 -27 -26 -25 -24 -24 -68 -69 -71
 -26 -25 -24 -24 -68 -69 -71 -72
 -25 -24 -24 -68 -69 -71 -72 -74
 -24 -24 -68 -69 -71 -72 -74 -76
 -24 -68 -69 -71 -72 -74 -76 -77
 -68 -69 -71 -72 -74 -76 -77 -79
 -69 -71 -72 -74 -76 -77 -79 -81
 -71 -72 -74 -76 -77 -79 -81 -82
 -72 -74 -76 -77 -79 -81 -82 -84
 -74 -76 -77 -79 -81 -82 -84 -85
 -76 -77 -79 -81 -82 -84 -85 -86
 -77 -79 -81 -82 -84 -85 -86 -88
 -79 -81 -82 -84 -85 -86 -88 -88
 -81 -82 -84 -85 -86 -88 -88 -89
 -82 -84 -85 -86 -88 -88 -89 -89
 -84 -85 -86 -88 -88 -89 -89 -89
 -85 -86 -88 -88 -89 -89 -89 -88
 -86 -88 -88 -89 -89 -89 -88 -87
 -88 -88 -89 -89 -89 -88 -87 -86
 -88 -89 -89 -89 -88 -87 -86 -85
 -89 -89 -89 -88 -87 -86 -85 -84
 -89 -89 -88 -87 -86 -85 -84 -82
 -89 -88 -87 -86 -85 -84 -82 -80
 -88 -87 -86 -85 -84 -82 -80 -78
 -87 -86 -85 -84 -82 -80 -78 -75
 -86 -85 -84 -82 -80 -78 -75 -73
 -85 -84 -82 -80 -78 -75 -73 -70
 -84 -82 -80 -78 -75 -73 -70 -67
 -82 -80 -78 -75 -73 -70 -67 -64
 -80 -78 -75 -73 -70 -67 -64 -61
 -78 -75 -73 -70 -67 -64 -61 -58
 -75 -73 -70 -67 -64 -61 -58 -54
 -73 -70 -67 -64 -61 -58 -54 -51
 -70 -67 -64 -61 -58 -54 -51 -47
 -67 -64 -61 -58 -54 -51 -47 -43
 -64 -61 -58 -54 -51 -47 -43 -40
 -61 -58 -54 -51 -47 -43 -40 -36
 -58 -54 -51 -47 -43 -40 -36 -33
 -54 -51 -47 -43 -40 -36 -33 -30
 -51 -47 -43 -40 -36 -33 -30 -28
 -47 -43 -40 -36 -33 -30 -28 -26
 -43 -40 -36 -33 -30 -28 -26 -24
 -40 -36 -33 -30 -28 -26 -24 -22
 -36 -33 -30 -28 -26 -24 -22 -21
 -33 -30 -28 -26 -24 -22 -21 -20
 -30 -28 -26 -24 -22 -21 -20 -19
 -28 -26 -24 -22 -21 -20 -19 -18
 -26 -24 -22 -21 -20 -19 -18 -18
 -24 -22 -21 -20 -19 -18 -18 -19
 -22 -21 -20 -19 -18 -18 -19 -19
 -21 -20 -19 -18 -18 -19 -19 -20
 -20 -19 -18 -18 -19 -19 -20 -20
 -19 -18 -18 -19 -19 -20 -20 -21
 -18 -18 -19 -19 -20 -20 -21 -22
 -47 -49 -52 -54 -57 -60 -62 -64
 -49 -52 -54 -57 -60 -62 -64 -67
 -52 -54 -57 -60 -62 -64 -67 -69
 -54 -57 -60 -62 -64 -67 -69 -71
 -57 -60 -62 -64 -67 -69 -71 -73
 -60 -62 -64 -67 -69 -71 -73 -74
 -62 -64 -67 -69 -71 -73 -74 -75
 -64 -67 -69 -71 -73 -74 -75 -76
 -67 -69 -71 -73 -74 -75 -76 -76
 -69 -71 -73 -74 -75 -76 -76 -76
 -71 -73 -74 -75 -76 -76 -76 -76
 -73 -74 -75 -76 -76 -76 -76 -76
 -74 -75 -76 -76 -76 -76 -76 -75
 -75 -76 -76 -76 -76 -76 -75 -75
 -76 -76 -76 -76 -76 -75 -75 -74
 -76 -76 -76 -76 -75 -75 -74 -74
 -76 -76 -76 -75 -75 -74 -74 -73
 -76 -76 -75 -75 -74 -74 -73 -72
 -76 -75 -75 -74 -74 -73 -72 -70
 -75 -75 -74 -74 -73 -72 -70 -69
 -75 -74 -74 -73 -72 -70 -69 -68
 -74 -74 -73 -72 -70 -69 -68 -66
 -74 -73 -72 -70 -69 -68 -66 -65
 -73 -72 -70 -69 -68 -66 -65 -63
 -72 -70 -69 -68 -66 -65 -63 -61
 -70 -69 -68 -66 -65 -63 -61 -60
 -69 -68 -66 -65 -63 -61 -60 -58
 -68 -66 -65 -63 -61 -60 -58 -57
 -66 -65 -63 -61 -60 -58 -57 -56
 -65 -63 -61 -60 -58 -57 -56 -54
 -63 -61 -60 -58 -57 -56 -54 -53
 -61 -60 -58 -57 -56 -54 -53 -52
 -60 -58 -57 -56 -54 -53 -52 -50
 -58 -57 -56 -54 -53 -52 -50 -49
 -57 -56 -54 -53 -52 -50 -49 -48
 -56 -54 -53 -52 -50 -49 -48 -47
 -54 -53 -52 -50 -49 -48 -47 -46
 -53 -52 -50 -49 -48 -47 -46 -45
 -52 -50 -49 -48 -47 -46 -45 -44
 -50 -49 -48 -47 -46 -45 -44 -44
 -49 -48 -47 -46 -45 -44 -44 -43
 -48 -47 -46 -45 -44 -44 -43 -43
 -47 -46 -45 -44 -44 -43 -43 -43
 -46 -45 -44 -44 -43 -43 -43 -35
 -45 -44 -44 -43 -43 -43 -35 -37
 -44 -44 -43 -43 -43 -35 -37 -39
 -44 -43 -43 -43 -35 -37 -39 -42
 -43 -43 -43 -35 -37 -39 -42 -45
 -43 -43 -35 -37 -39 -42 -45 -48
 -43 -35 -37 -39 -42 -45 -48 -51
 -35 -37 -39 -42 -45 -48 -51 -54
 -37 -39 -42 -45 -48 -51 -54 -57
 -39 -42 -45 -48 -51 -54 -57 -60
 -42 -45 -48 -51 -54 -57 -60 -63
 -45 -48 -51 -54 -57 -60 -63 -65
 -48 -51 -54 -57 -60 -63 -65 -67
 -51 -54 -57 -60 -63 -65 -67 -69
 -54 -57 -60 -63 -65 -67 -69 -70
 -57 -60 -63 -65 -67 -69 -70 -71
 -60 -63 -65 -67 -69 -70 -71 -72
 -63 -65 -67 -69 -70 -71 -72 -72
 -65 -67 -69 -70 -71 -72 -72 -72
 -67 -69 -70 -71 -72 -72 -72 -72
 -69 -70 -71 -72 -72 -72 -72 -72
 -70 -71 -72 -72 -72 -72 -72 -72
 -71 -72 -72 -72 -72 -72 -72 -71
 -72 -72 -72 -72 -72 -72 -71 -70
 -72 -72 -72 -72 -72 -71 -70 -70
 -72 -72 -72 -72 -71 -70 -70 -68
 -72 -72 -72 -71 -70 -70 -68 -67
 -72 -72 -71 -70 -70 -68 -67 -66
 -72 -71 -70 -70 -68 -67 -66 -65
 -71 -70 -70 -68 -67 -66 -65 -63
 -70 -70 -68 -67 -66 -65 -63 -61
 -70 -68 -67 -66 -65 -63 -61 -60
 -68 -67 -66 -65 -63 -61 -60 -58
 -67 -66 -65 -63 -61 -60 -58 -56
 -66 -65 -63 -61 -60 -58 -56 -54
 -65 -63 -61 -60 -58 -56 -54 -52
 -63 -61 -60 -58 -56 -54 -52 -51
 -61 -60 -58 -56 -54 -52 -51 -50
 -60 -58 -56 -54 -52 -51 -50 -49
 -58 -56 -54 -52 -51 -50 -49 -48
 -56 -54 -52 -51 -50 -49 -48 -47
 -54 -52 -51 -50 -49 -48 -47 -47
 -52 -51 -50 -49 -48 -47 -47 -46
 -51 -50 -49 -48 -47 -47 -46 -46
 -50 -49 -48 -47 -47 -46 -46 -46
 -49 -48 -47 -47 -46 -46 -46 -44
 -48 -47 -47 -46 -46 -46 -44 -46
 -47 -47 -46 -46 -46 -44 -46 -46
 -47 -46 -46 -46 -44 -46 -46 -46
 -46 -46 -46 -44 -46 -46 -46 -46
 -46 -46 -44 -46 -46 -46 -46 -47
 -46 -44 -46 -46 -46 -46 -47 -47
 -44 -46 -46 -46 -46 -47 -47 -47
 -43 -45 -48 -50 -52 -55 -57 -59
 -45 -48 -50 -52 -55 -57 -59 -61
 -48 -50 -52 -55 -57 -59 -61 -63
 -50 -52 -55 -57 -59 -61 -63 -64
 -52 -55 -57 -59 -61 -63 -64 -65
 -55 -57 -59 -61 -63 -64 -65 -66
 -57 -59 -61 -63 -64 -65 -66 -67
 -59 -61 -63 -64 -65 -66 -67 -68
 -61 -63 -64 -65 -66 -67 -68 -68
 -63 -64 -65 -66 -67 -68 -68 -69
 -64 -65 -66 -67 -68 -68 -69 -69
 -65 -66 -67 -68 -68 -69 -69 -69
 -66 -67 -68 -68 -69 -69 -69 -69
 -67 -68 -68 -69 -69 -69 -69 -68
 -68 -68 -69 -69 -69 -69 -68 -68
 -68 -69 -69 -69 -69 -68 -68 -67
 -69 -69 -69 -69 -68 -68 -67 -66
 -69 -69 -69 -68 -68 -67 -66 -66
 -69 -69 -68 -68 -67 -66 -66 -65
 -69 -68 -68 -67 -66 -66 -65 -63
 -68 -68 -67 -66 -66 -65 -63 -62
 -68 -67 -66 -66 -65 -63 -62 -61
 -67 -66 -66 -65 -63 -62 -61 -60
 -66 -66 -65 -63 -62 -61 -60 -59
 -66 -65 -63 -62 -61 -60 -59 -58
 -65 -63 -62 -61 -60 -59 -58 -57
 -63 -62 -61 -60 -59 -58 -57 -56
 -62 -61 -60 -59 -58 -57 -56 -54
 -61 -60 -59 -58 -57 -56 -54 -53
 -60 -59 -58 -57 -56 -54 -53 -52
 -59 -58 -57 -56 -54 -53 -52 -51
 -58 -57 -56 -54 -53 -52 -51 -51
 -57 -56 -54 -53 -52 -51 -51 -50
 -56 -54 -53 -52 -51 -51 -50 -49
 -54 -53 -52 -51 -51 -50 -49 -48
 -53 -52 -51 -51 -50 -49 -48 -47
 -52 -51 -51 -50 -49 -48 -47 -47
 -51 -51 -50 -49 -48 -47 -47 -47
 -51 -50 -49 -48 -47 -47 -47 -46
 -50 -49 -48 -47 -47 -47 -46 -46
 -49 -48 -47 -47 -47 -46 -46 -46
 -48 -47 -47 -47 -46 -46 -46 -36
 -47 -47 -47 -46 -46 -46 -36 -38
 -47 -47 -46 -46 -46 -36 -38 -41
 -47 -46 -46 -46 -36 -38 -41 -44
 -46 -46 -46 -36 -38 -41 -44 -47
 -46 -46 -36 -38 -41 -44 -47 -50
 -46 -36 -38 -41 -44 -47 -50 -53
 -36 -38 -41 -44 -47 -50 -53 -56
 -38 -41 -44 -47 -50 -53 -56 -58
 -41 -44 -47 -50 -53 -56 -58 -60
 -44 -47 -50 -53 -56 -58 -60 -62
 -47 -50 -53 -56 -58 -60 -62 -64
 -50 -53 -56 -58 -60 -62 -64 -65
 -53 -56 -58 -60 -62 -64 -65 -66
 -56 -58 -60 -62 -64 -65 -66 -67
 -58 -60 -62 -64 -65 -66 -67 -68
 -60 -62 -64 -65 -66 -67 -68 -69
 -62 -64 -65 -66 -67 -68 -69 -69
 -64 -65 -66 -67 -68 -69 -69 -69
 -65 -66 -67 -68 -69 -69 -69 -69
 -66 -67 -68 -69 -69 -69 -69 -69
 -67 -68 -69 -69 -69 -69 -69 -68
 -68 -69 -69 -69 -69 -69 -68 -68
 -69 -69 -69 -69 -69 -68 -68 -67
 -69 -69 -69 -69 -68 -68 -67 -66
 -69 -69 -69 -68 -68 -67 -66 -65
 -69 -69 -68 -68 -67 -66 -65 -64
 -69 -68 -68 -67 -66 -65 -64 -62
 -68 -68 -67 -66 -65 -64 -62 -61
 -68 -67 -66 -65 -64 -62 -61 -60
 -67 -66 -65 -64 -62 -61 -60 -59
 -66 -65 -64 -62 -61 -60 -59 -56
 -65 -64 -62 -61 -60 -59 -56 -56
 -64 -62 -61 -60 -59 -56 -56 -54
 -62 -61 -60 -59 -56 -56 -54 -52
 -61 -60 -59 -56 -56 -54 -52 -51
 -60 -59 -56 -56 -54 -52 -51 -50
 -59 -56 -56 -54 -52 -51 -50 -49
 -56 -56 -54 -52 -51 -50 -49 -48
 -56 -54 -52 -51 -50 -49 -48 -47
 -54 -52 -51 -50 -49 -48 -47 -46
 -52 -51 -50 -49 -48 -47 -46 -45
 -51 -50 -49 -48 -47 -46 -45 -45
 -50 -49 -48 -47 -46 -45 -45 -45
 -49 -48 -47 -46 -45 -45 -45 -45
 -48 -47 -46 -45 -45 -45 -45 -45
 -47 -46 -45 -45 -45 -45 -45 -46
 -46 -45 -45 -45 -45 -45 -46 -46
 -45 -45 -45 -45 -45 -46 -46 -47
 -45 -45 -45 -45 -46 -46 -47 -48
 -41 -42 -44 -46 -48 -51 -53 -54
 -42 -44 -46 -48 -51 -53 -54 -57
 -44 -46 -48 -51 -53 -54 -57 -59
 -46 -48 -51 -53 -54 -57 -59 -61
 -48 -51 -53 -54 -57 -59 -61 -62
 -51 -53 -54 -57 -59 -61 -62 -63
 -53 -54 -57 -59 -61 -62 -63 -64
 -54 -57 -59 -61 -62 -63 -64 -65
 -57 -59 -61 -62 -63 -64 -65 -66
 -59 -61 -62 -63 -64 -65 -66 -66
 -61 -62 -63 -64 -65 -66 -66 -67
 -62 -63 -64 -65 -66 -66 -67 -67
 -63 -64 -65 -66 -66 -67 -67 -67
 -64 -65 -66 -66 -67 -67 -67 -67
 -65 -66 -66 -67 -67 -67 -67 -67
 -66 -66 -67 -67 -67 -67 -67 -67
 -66 -67 -67 -67 -67 -67 -67 -67
 -67 -67 -67 -67 -67 -67 -67 -67
 -67 -67 -67 -67 -67 -67 -67 -67
 -67 -67 -67 -67 -67 -67 -67 -67
 -67 -67 -67 -67 -67 -67 -67 -67
 -67 -67 -67 -67 -67 -67 -67 -66
 -67 -67 -67 -67 -67 -67 -66 -65
 -67 -67 -67 -67 -67 -66 -65 -65
 -67 -67 -67 -67 -66 -65 -65 -64
 -67 -67 -67 -66 -65 -65 -64 -63
 -67 -67 -66 -65 -65 -64 -63 -63
 -67 -66 -65 -65 -64 -63 -63 -62
 -66 -65 -65 -64 -63 -63 -62 -61
 -65 -65 -64 -63 -63 -62 -61 -61
 -65 -64 -63 -63 -62 -61 -61 -60
 -64 -63 -63 -62 -61 -61 -60 -59
 -63 -63 -62 -61 -61 -60 -59 -59
 -63 -62 -61 -61 -60 -59 -59 -58
 -62 -61 -61 -60 -59 -59 -58 -58
 -61 -61 -60 -59 -59 -58 -58 -57
 -61 -60 -59 -59 -58 -58 -57 -57
 -60 -59 -59 -58 -58 -57 -57 -57
 -59 -59 -58 -58 -57 -57 -57 -57
 -59 -58 -58 -57 -57 -57 -57 -57
 -58 -58 -57 -57 -57 -57 -57 -57
 -58 -57 -57 -57 -57 -57 -57 -57
 -57 -57 -57 -57 -57 -57 -57 -33
 -57 -57 -57 -57 -57 -57 -33 -35
 -57 -57 -57 -57 -57 -33 -35 -37
 -57 -57 -57 -57 -33 -35 -37 -39
 -57 -57 -57 -33 -35 -37 -39 -42
 -57 -57 -33 -35 -37 -39 -42 -44
 -57 -33 -35 -37 -39 -42 -44 -46
 -33 -35 -37 -39 -42 -44 -46 -49
 -35 -37 -39 -42 -44 -46 -49 -50
 -37 -39 -42 -44 -46 -49 -50 -53
 -39 -42 -44 -46 -49 -50 -53 -55
 -42 -44 -46 -49 -50 -53 -55 -57
 -44 -46 -49 -50 -53 -55 -57 -59
 -46 -49 -50 -53 -55 -57 -59 -61
 -49 -50 -53 -55 -57 -59 -61 -62
 -50 -53 -55 -57 -59 -61 -62 -64
 -53 -55 -57 -59 -61 -62 -64 -65
 -55 -57 -59 -61 -62 -64 -65 -66
 -57 -59 -61 -62 -64 -65 -66 -67
 -59 -61 -62 -64 -65 -66 -67 -68
 -61 -62 -64 -65 -66 -67 -68 -68
 -62 -64 -65 -66 -67 -68 -68 -68
 -64 -65 -66 -67 -68 -68 -68 -68
 -65 -66 -67 -68 -68 -68 -68 -68
 -66 -67 -68 -68 -68 -68 -68 -68
 -67 -68 -68 -68 -68 -68 -68 -67
 -68 -68 -68 -68 -68 -68 -67 -67
 -68 -68 -68 -68 -68 -67 -67 -66
 -68 -68 -68 -68 -67 -67 -66 -66
 -68 -68 -68 -67 -67 -66 -66 -65
 -68 -68 -67 -67 -66 -66 -65 -64
 -68 -67 -67 -66 -66 -65 -64 -64
 -67 -67 -66 -66 -65 -64 -64 -63
 -67 -66 -66 -65 -64 -64 -63 -62
 -66 -66 -65 -64 -64 -63 -62 -61
 -66 -65 -64 -64 -63 -62 -61 -61
 -65 -64 -64 -63 -62 -61 -61 -60
 -64 -64 -63 -62 -61 -61 -60 -60
 -64 -63 -62 -61 -61 -60 -60 -59
 -63 -62 -61 -61 -60 -60 -59 -58
 -62 -61 -61 -60 -60 -59 -58 -58
 -61 -61 -60 -60 -59 -58 -58 -57
 -61 -60 -60 -59 -58 -58 -57 -57
 -60 -60 -59 -58 -58 -57 -57 -56
 -60 -59 -58 -58 -57 -57 -56 -56
 -59 -58 -58 -57 -57 -56 -56 -56
 -29 -30 -32 -34 -35 -37 -41 -44
 -30 -32 -34 -35 -37 -41 -44 -47
 -32 -34 -35 -37 -41 -44 -47 -49
 -34 -35 -37 -41 -44 -47 -49 -51
 -35 -37 -41 -44 -47 -49 -51 -54
 -37 -41 -44 -47 -49 -51 -54 -56
 -41 -44 -47 -49 -51 -54 -56 -57
 -44 -47 -49 -51 -54 -56 -57 -58
 -47 -49 -51 -54 -56 -57 -58 -59
 -49 -51 -54 -56 -57 -58 -59 -60
 -51 -54 -56 -57 -58 -59 -60 -60
 -54 -56 -57 -58 -59 -60 -60 -61
 -56 -57 -58 -59 -60 -60 -61 -62
 -57 -58 -59 -60 -60 -61 -62 -63
 -58 -59 -60 -60 -61 -62 -63 -63
 -59 -60 -60 -61 -62 -63 -63 -64
 -60 -60 -61 -62 -63 -63 -64 -64
 -60 -61 -62 -63 -63 -64 -64 -64
 -61 -62 -63 -63 -64 -64 -64 -64
 -62 -63 -63 -64 -64 -64 -64 -64
 -63 -63 -64 -64 -64 -64 -64 -64
 -63 -64 -64 -64 -64 -64 -64 -63
 -64 -64 -64 -64 -64 -64 -63 -63
 -64 -64 -64 -64 -64 -63 -63 -63
 -64 -64 -64 -64 -63 -63 -63 -63
 -64 -64 -64 -63 -63 -63 -63 -62
 -64 -64 -63 -63 -63 -63 -62 -62
 -64 -63 -63 -63 -63 -62 -62 -62
 -63 -63 -63 -63 -62 -62 -62 -61
 -63 -63 -63 -62 -62 -62 -61 -61
 -63 -63 -62 -62 -62 -61 -61 -60
 -63 -62 -62 -62 -61 -61 -60 -60
 -62 -62 -62 -61 -61 -60 -60 -59
 -62 -62 -61 -61 -60 -60 -59 -59
 -62 -61 -61 -60 -60 -59 -59 -58
 -61 -61 -60 -60 -59 -59 -58 -58
 -61 -60 -60 -59 -59 -58 -58 -57
 -60 -60 -59 -59 -58 -58 -57 -56
 -60 -59 -59 -58 -58 -57 -56 -56
 -59 -59 -58 -58 -57 -56 -56 -55
 -59 -58 -58 -57 -56 -56 -55 -55
 -58 -58 -57 -56 -56 -55 -55 -55
 -58 -57 -56 -56 -55 -55 -55 -54
 -57 -56 -56 -55 -55 -55 -54 -54
 -56 -56 -55 -55 -55 -54 -54 -54
 -56 -55 -55 -55 -54 -54 -54 -54
 -55 -55 -55 -54 -54 -54 -54 -53
 -55 -55 -54 -54 -54 -54 -53 -53
 -55 -54 -54 -54 -54 -53 -53 -34
 -54 -54 -54 -54 -53 -53 -34 -35
 -54 -54 -54 -53 -53 -34 -35 -37
 -54 -54 -53 -53 -34 -35 -37 -39
 -54 -53 -53 -34 -35 -37 -39 -42
 -53 -53 -34 -35 -37 -39 -42 -44
 -53 -34 -35 -37 -39 -42 -44 -47
 -34 -35 -37 -39 -42 -44 -47 -50
 -35 -37 -39 -42 -44 -47 -50 -52
 -37 -39 -42 -44 -47 -50 -52 -55
 -39 -42 -44 -47 -50 -52 -55 -57
 -42 -44 -47 -50 -52 -55 -57 -59
 -44 -47 -50 -52 -55 -57 -59 -61
 -47 -50 -52 -55 -57 -59 -61 -63
 -50 -52 -55 -57 -59 -61 -63 -65
 -52 -55 -57 -59 -61 -63 -65 -67
 -55 -57 -59 -61 -63 -65 -67 -68
 -57 -59 -61 -63 -65 -67 -68 -69
 -59 -61 -63 -65 -67 -68 -69 -70
 -61 -63 -65 -67 -68 -69 -70 -71
 -63 -65 -67 -68 -69 -70 -71 -71
 -65 -67 -68 -69 -70 -71 -71 -71
 -67 -68 -69 -70 -71 -71 -71 -71
 -68 -69 -70 -71 -71 -71 -71 -71
 -69 -70 -71 -71 -71 -71 -71 -71
 -70 -71 -71 -71 -71 -71 -71 -70
 -71 -71 -71 -71 -71 -71 -70 -70
 -71 -71 -71 -71 -71 -70 -70 -69
 -71 -71 -71 -71 -70 -70 -69 -69
 -71 -71 -71 -70 -70 -69 -69 -68
 -71 -71 -70 -70 -69 -69 -68 -67
 -71 -70 -70 -69 -69 -68 -67 -66
 -70 -70 -69 -69 -68 -67 -66 -65
 -70 -69 -69 -68 -67 -66 -65 -64
 -69 -69 -68 -67 -66 -65 -64 -63
 -69 -68 -67 -66 -65 -64 -63 -62
 -68 -67 -66 -65 -64 -63 -62 -61
 -67 -66 -65 -64 -63 -62 -61 -60
 -66 -65 -64 -63 -62 -61 -60 -59
 -65 -64 -63 -62 -61 -60 -59 -57
 -64 -63 -62 -61 -60 -59 -57 -56
 -63 -62 -61 -60 -59 -57 -56 -55
 -62 -61 -60 -59 -57 -56 -55 -55
 -61 -60 -59 -57 -56 -55 -55 -54
 -60 -59 -57 -56 -55 -55 -54 -53
 -59 -57 -56 -55 -55 -54 -53 -54
 -57 -56 -55 -55 -54 -53 -54 -55
 -56 -55 -55 -54 -53 -54 -55 -56
 -55 -55 -54 -53 -54 -55 -56 -57
 -55 -54 -53 -54 -55 -56 -57 -59
 -29 -30 -32 -34 -37 -39 -41 -44
 -30 -32 -34 -37 -39 -41 -44 -47
 -32 -34 -37 -39 -41 -44 -47 -49
 -34 -37 -39 -41 -44 -47 -49 -51
 -37 -39 -41 -44 -47 -49 -51 -54
 -39 -41 -44 -47 -49 -51 -54 -56
 -41 -44 -47 -49 -51 -54 -56 -57
 -44 -47 -49 -51 -54 -56 -57 -59
 -47 -49 -51 -54 -56 -57 -59 -61
 -49 -51 -54 -56 -57 -59 -61 -62
 -51 -54 -56 -57 -59 -61 -62 -64
 -54 -56 -57 -59 -61 -62 -64 -64
 -56 -57 -59 -61 -62 -64 -64 -65
 -57 -59 -61 -62 -64 -64 -65 -66
 -59 -61 -62 -64 -64 -65 -66 -66
 -61 -62 -64 -64 -65 -66 -66 -66
 -62 -64 -64 -65 -66 -66 -66 -66
 -64 -64 -65 -66 -66 -66 -66 -66
 -64 -65 -66 -66 -66 -66 -66 -66
 -65 -66 -66 -66 -66 -66 -66 -66
 -66 -66 -66 -66 -66 -66 -66 -65
 -66 -66 -66 -66 -66 -66 -65 -65
 -66 -66 -66 -66 -66 -65 -65 -64
 -66 -66 -66 -66 -65 -65 -64 -64
 -66 -66 -66 -65 -65 -64 -64 -63
 -66 -66 -65 -65 -64 -64 -63 -62
 -66 -65 -65 -64 -64 -63 -62 -61
 -65 -65 -64 -64 -63 -62 -61 -61
 -65 -64 -64 -63 -62 -61 -61 -60
 -64 -64 -63 -62 -61 -61 -60 -59
 -64 -63 -62 -61 -61 -60 -59 -59
 -63 -62 -61 -61 -60 -59 -59 -59
 -62 -61 -61 -60 -59 -59 -59 -59
 -61 -61 -60 -59 -59 -59 -59 -59
 -61 -60 -59 -59 -59 -59 -59 -59
 -60 -59 -59 -59 -59 -59 -59 -59
 -59 -59 -59 -59 -59 -59 -59 -59
 -59 -59 -59 -59 -59 -59 -59 -38
 -59 -59 -59 -59 -59 -59 -38 -40
 -59 -59 -59 -59 -59 -38 -40 -42
 -59 -59 -59 -59 -38 -40 -42 -44
 -59 -59 -59 -38 -40 -42 -44 -47
 -59 -59 -38 -40 -42 -44 -47 -49
 -59 -38 -40 -42 -44 -47 -49 -52
 -38 -40 -42 -44 -47 -49 -52 -55
 -40 -42 -44 -47 -49 -52 -55 -57
 -42 -44 -47 -49 -52 -55 -57 -60
 -44 -47 -49 -52 -55 -57 -60 -62
 -47 -49 -52 -55 -57 -60 -62 -64
 -49 -52 -55 -57 -60 -62 -64 -66
 -52 -55 -57 -60 -62 -64 -66 -67
 -55 -57 -60 -62 -64 -66 -67 -69
 -57 -60 -62 -64 -66 -67 -69 -70
 -60 -62 -64 -66 -67 -69 -70 -71
 -62 -64 -66 -67 -69 -70 -71 -72
 -64 -66 -67 -69 -70 -71 -72 -73
 -66 -67 -69 -70 -71 -72 -73 -74
 -67 -69 -70 -71 -72 -73 -74 -74
 -69 -70 -71 -72 -73 -74 -74 -74
 -70 -71 -72 -73 -74 -74 -74 -75
 -71 -72 -73 -74 -74 -74 -75 -75
 -72 -73 -74 -74 -74 -75 -75 -75
 -73 -74 -74 -74 -75 -75 -75 -74
 -74 -74 -74 -75 -75 -75 -74 -74
 -74 -74 -75 -75 -75 -74 -74 -74
 -74 -75 -75 -75 -74 -74 -74 -73
 -75 -75 -75 -74 -74 -74 -73 -72
 -75 -75 -74 -74 -74 -73 -72 -72
 -75 -74 -74 -74 -73 -72 -72 -71
 -74 -74 -74 -73 -72 -72 -71 -70
 -74 -74 -73 -72 -72 -71 -70 -70
 -74 -73 -72 -72 -71 -70 -70 -69
 -73 -72 -72 -71 -70 -70 -69 -69
 -72 -72 -71 -70 -70 -69 -69 -69
 -72 -71 -70 -70 -69 -69 -69 -69
 -71 -70 -70 -69 -69 -69 -69 -68
 -70 -70 -69 -69 -69 -69 -68 -68
 -70 -69 -69 -69 -69 -68 -68 -67
 -69 -69 -69 -69 -68 -68 -67 -67
 -69 -69 -69 -68 -68 -67 -67 -67
 -69 -69 -68 -68 -67 -67 -67 -66
 -69 -68 -68 -67 -67 -67 -66 -66
 -68 -68 -67 -67 -67 -66 -66 -66
 -68 -67 -67 -67 -66 -66 -66 -67
 -32 -33 -34 -36 -38 -40 -42 -45
 -33 -34 -36 -38 -40 -42 -45 -47
 -34 -36 -38 -40 -42 -45 -47 -50
 -36 -38 -40 -42 -45 -47 -50 -52
 -38 -40 -42 -45 -47 -50 -52 -54
 -40 -42 -45 -47 -50 -52 -54 -57
 -42 -45 -47 -50 -52 -54 -57 -59
 -45 -47 -50 -52 -54 -57 -59 -60
 -47 -50 -52 -54 -57 -59 -60 -62
 -50 -52 -54 -57 -59 -60 -62 -63
 -52 -54 -57 -59 -60 -62 -63 -63
 -54 -57 -59 -60 -62 -63 -63 -64
 -57 -59 -60 -62 -63 -63 -64 -66
 -59 -60 -62 -63 -63 -64 -66 -67
 -60 -62 -63 -63 -64 -66 -67 -67
 -62 -63 -63 -64 -66 -67 -67 -68
 -63 -63 -64 -66 -67 -67 -68 -69
 -63 -64 -66 -67 -67 -68 -69 -69
 -64 -66 -67 -67 -68 -69 -69 -69
 -66 -67 -67 -68 -69 -69 -69 -70
 -67 -67 -68 -69 -69 -69 -70 -70
 -67 -68 -69 -69 -69 -70 -70 -70
 -68 -69 -69 -69 -70 -70 -70 -69
 -69 -69 -69 -70 -70 -70 -69 -69
 -69 -69 -70 -70 -70 -69 -69 -69
 -69 -70 -70 -70 -69 -69 -69 -69
 -70 -70 -70 -69 -69 -69 -69 -68
 -70 -70 -69 -69 -69 -69 -68 -68
 -70 -69 -69 -69 -69 -68 -68 -67
 -69 -69 -69 -69 -68 -68 -67 -67
 -69 -69 -69 -68 -68 -67 -67 -66
 -69 -69 -68 -68 -67 -67 -66 -66
 -69 -68 -68 -67 -67 -66 -66 -65
 -68 -68 -67 -67 -66 -66 -65 -64
 -68 -67 -67 -66 -66 -65 -64 -64
 -67 -67 -66 -66 -65 -64 -64 -63
 -67 -66 -66 -65 -64 -64 -63 -63
 -66 -66 -65 -64 -64 -63 -63 -62
 -66 -65 -64 -64 -63 -63 -62 -62
 -65 -64 -64 -63 -63 -62 -62 -61
 -64 -64 -63 -63 -62 -62 -61 -61
 -64 -63 -63 -62 -62 -61 -61 -60
 -63 -63 -62 -62 -61 -61 -60 -60
 -63 -62 -62 -61 -61 -60 -60 -60
 -62 -62 -61 -61 -60 -60 -60 -60
 -62 -61 -61 -60 -60 -60 -60 -60
 -61 -61 -60 -60 -60 -60 -60 -36
 -61 -60 -60 -60 -60 -60 -36 -38
 -60 -60 -60 -60 -60 -36 -38 -40
 -60 -60 -60 -60 -36 -38 -40 -42
 -60 -60 -60 -36 -38 -40 -42 -44
 -60 -60 -36 -38 -40 -42 -44 -46
 -60 -36 -38 -40 -42 -44 -46 -47
 -36 -38 -40 -42 -44 -46 -47 -49
 -38 -40 -42 -44 -46 -47 -49 -51
 -40 -42 -44 -46 -47 -49 -51 -54
 -42 -44 -46 -47 -49 -51 -54 -56
 -44 -46 -47 -49 -51 -54 -56 -58
 -46 -47 -49 -51 -54 -56 -58 -60
 -47 -49 -51 -54 -56 -58 -60 -61
 -49 -51 -54 -56 -58 -60 -61 -63
 -51 -54 -56 -58 -60 -61 -63 -64
 -54 -56 -58 -60 -61 -63 -64 -66
 -56 -58 -60 -61 -63 -64 -66 -67
 -58 -60 -61 -63 -64 -66 -67 -68
 -60 -61 -63 -64 -66 -67 -68 -69
 -61 -63 -64 -66 -67 -68 -69 -69
 -63 -64 -66 -67 -68 -69 -69 -70
 -64 -66 -67 -68 -69 -69 -70 -70
 -66 -67 -68 -69 -69 -70 -70 -71
 -67 -68 -69 -69 -70 -70 -71 -71
 -68 -69 -69 -70 -70 -71 -71 -71
 -69 -69 -70 -70 -71 -71 -71 -70
 -69 -70 -70 -71 -71 -71 -70 -70
 -70 -70 -71 -71 -71 -70 -70 -70
 -70 -71 -71 -71 -70 -70 -70 -70
 -71 -71 -71 -70 -70 -70 -70 -70
 -71 -71 -70 -70 -70 -70 -70 -69
 -71 -70 -70 -70 -70 -70 -69 -69
 -70 -70 -70 -70 -70 -69 -69 -68
 -70 -70 -70 -70 -69 -69 -68 -68
 -70 -70 -70 -69 -69 -68 -68 -67
 -70 -70 -69 -69 -68 -68 -67 -67
 -70 -69 -69 -68 -68 -67 -67 -66
 -69 -69 -68 -68 -67 -67 -66 -66
 -69 -68 -68 -67 -67 -66 -66 -65
 -68 -68 -67 -67 -66 -66 -65 -65
 -68 -67 -67 -66 -66 -65 -65 -65
 -67 -67 -66 -66 -65 -65 -65 -64
 -67 -66 -66 -65 -65 -65 -64 -64
 -66 -66 -65 -65 -65 -64 -64 -64
 -66 -65 -65 -65 -64 -64 -64 -64
 -65 -65 -65 -64 -64 -64 -64 -64
 -65 -65 -64 -64 -64 -64 -64 -65
 -65 -64 -64 -64 -64 -64 -65 -65
 -64 -64 -64 -64 -64 -65 -65 -65
 -64 -64 -64 -64 -65 -65 -65 -65
 -35 -37 -38 -40 -42 -44 -46 -48
 -37 -38 -40 -42 -44 -46 -48 -51
 -38 -40 -42 -44 -46 -48 -51 -52
 -40 -42 -44 -46 -48 -51 -52 -55
 -42 -44 -46 -48 -51 -52 -55 -59
 -44 -46 -48 -51 -52 -55 -59 -61
 -46 -48 -51 -52 -55 -59 -61 -63
 -48 -51 -52 -55 -59 -61 -63 -65
 -51 -52 -55 -59 -61 -63 -65 -66
 -52 -55 -59 -61 -63 -65 -66 -67
 -55 -59 -61 -63 -65 -66 -67 -68
 -59 -61 -63 -65 -66 -67 -68 -68
 -61 -63 -65 -66 -67 -68 -68 -69
 -63 -65 -66 -67 -68 -68 -69 -69
 -65 -66 -67 -68 -68 -69 -69 -70
 -66 -67 -68 -68 -69 -69 -70 -70
 -67 -68 -68 -69 -69 -70 -70 -71
 -68 -68 -69 -69 -70 -70 -71 -71
 -68 -69 -69 -70 -70 -71 -71 -71
 -69 -69 -70 -70 -71 -71 -71 -71
 -69 -70 -70 -71 -71 -71 -71 -71
 -70 -70 -71 -71 -71 -71 -71 -71
 -70 -71 -71 -71 -71 -71 -71 -70
 -71 -71 -71 -71 -71 -71 -70 -70
 -71 -71 -71 -71 -71 -70 -70 -69
 -71 -71 -71 -71 -70 -70 -69 -68
 -71 -71 -71 -70 -70 -69 -68 -68
 -71 -71 -70 -70 -69 -68 -68 -67
 -71 -70 -70 -69 -68 -68 -67 -66
 -70 -70 -69 -68 -68 -67 -66 -66
 -70 -69 -68 -68 -67 -66 -66 -65
 -69 -68 -68 -67 -66 -66 -65 -65
 -68 -68 -67 -66 -66 -65 -65 -64
 -68 -67 -66 -66 -65 -65 -64 -63
 -67 -66 -66 -65 -65 -64 -63 -63
 -66 -66 -65 -65 -64 -63 -63 -63
 -66 -65 -65 -64 -63 -63 -63 -62
 -65 -65 -64 -63 -63 -63 -62 -62
 -65 -64 -63 -63 -63 -62 -62 -62
 -64 -63 -63 -63 -62 -62 -62 -61
 -63 -63 -63 -62 -62 -62 -61 -61
 -63 -63 -62 -62 -62 -61 -61 -61
 -63 -62 -62 -62 -61 -61 -61 -61
 -62 -62 -62 -61 -61 -61 -61 -61
 -62 -62 -61 -61 -61 -61 -61 -61
 -62 -61 -61 -61 -61 -61 -61 -62
 -61 -61 -61 -61 -61 -61 -62 -62
 -61 -61 -61 -61 -61 -62 -62 -35
 -61 -61 -61 -61 -62 -62 -35 -37
 -61 -61 -61 -62 -62 -35 -37 -39
 -61 -61 -62 -62 -35 -37 -39 -41
 -61 -62 -62 -35 -37 -39 -41 -43
 -62 -62 -35 -37 -39 -41 -43 -45
 -62 -35 -37 -39 -41 -43 -45 -47
 -35 -37 -39 -41 -43 -45 -47 -49
 -37 -39 -41 -43 -45 -47 -49 -51
 -39 -41 -43 -45 -47 -49 -51 -53
 -41 -43 -45 -47 -49 -51 -53 -55
 -43 -45 -47 -49 -51 -53 -55 -57
 -45 -47 -49 -51 -53 -55 -57 -59
 -47 -49 -51 -53 -55 -57 -59 -61
 -49 -51 -53 -55 -57 -59 -61 -63
 -51 -53 -55 -57 -59 -61 -63 -65
 -53 -55 -57 -59 -61 -63 -65 -66
 -55 -57 -59 -61 -63 -65 -66 -68
 -57 -59 -61 -63 -65 -66 -68 -69
 -59 -61 -63 -65 -66 -68 -69 -70
 -61 -63 -65 -66 -68 -69 -70 -71
 -63 -65 -66 -68 -69 -70 -71 -72
 -65 -66 -68 -69 -70 -71 -72 -72
 -66 -68 -69 -70 -71 -72 -72 -73
 -68 -69 -70 -71 -72 -72 -73 -73
 -69 -70 -71 -72 -72 -73 -73 -73
 -70 -71 -72 -72 -73 -73 -73 -73
 -71 -72 -72 -73 -73 -73 -73 -73
 -72 -72 -73 -73 -73 -73 -73 -73
 -72 -73 -73 -73 -73 -73 -73 -73
 -73 -73 -73 -73 -73 -73 -73 -72
 -73 -73 -73 -73 -73 -73 -72 -72
 -73 -73 -73 -73 -73 -72 -72 -71
 -73 -73 -73 -73 -72 -72 -71 -71
 -73 -73 -73 -72 -72 -71 -71 -70
 -73 -73 -72 -72 -71 -71 -70 -70
 -73 -72 -72 -71 -71 -70 -70 -69
 -72 -72 -71 -71 -70 -70 -69 -68
 -72 -71 -71 -70 -70 -69 -68 -68
 -71 -71 -70 -70 -69 -68 -68 -67
 -71 -70 -70 -69 -68 -68 -67 -66
 -70 -70 -69 -68 -68 -67 -66 -66
 -70 -69 -68 -68 -67 -66 -66 -65
 -69 -68 -68 -67 -66 -66 -65 -64
 -68 -68 -67 -66 -66 -65 -64 -64
 -68 -67 -66 -66 -65 -64 -64 -63
 -67 -66 -66 -65 -64 -64 -63 -63
 -66 -66 -65 -64 -64 -63 -63 -63
 -66 -65 -64 -64 -63 -63 -63 -63
 -38 -40 -42 -45 -47 -49 -51 -53
 -40 -42 -45 -47 -49 -51 -53 -54
 -42 -45 -47 -49 -51 -53 -54 -55
 -45 -47 -49 -51 -53 -54 -55 -56
 -47 -49 -51 -53 -54 -55 -56 -58
 -49 -51 -53 -54 -55 -56 -58 -59
 -51 -53 -54 -55 -56 -58 -59 -60
 -53 -54 -55 -56 -58 -59 -60 -61
 -54 -55 -56 -58 -59 -60 -61 -62
 -55 -56 -58 -59 -60 -61 -62 -63
 -56 -58 -59 -60 -61 -62 -63 -64
 -58 -59 -60 -61 -62 -63 -64 -64
 -59 -60 -61 -62 -63 -64 -64 -65
 -60 -61 -62 -63 -64 -64 -65 -65
 -61 -62 -63 -64 -64 -65 -65 -66
 -62 -63 -64 -64 -65 -65 -66 -66
 -63 -64 -64 -65 -65 -66 -66 -66
 -64 -64 -65 -65 -66 -66 -66 -66
 -64 -65 -65 -66 -66 -66 -66 -66
 -65 -65 -66 -66 -66 -66 -66 -66
 -65 -66 -66 -66 -66 -66 -66 -66
 -66 -66 -66 -66 -66 -66 -66 -65
 -66 -66 -66 -66 -66 -66 -65 -65
 -66 -66 -66 -66 -66 -65 -65 -65
 -66 -66 -66 -66 -65 -65 -65 -64
 -66 -66 -66 -65 -65 -65 -64 -64
 -66 -66 -65 -65 -65 -64 -64 -64
 -66 -65 -65 -65 -64 -64 -64 -63
 -65 -65 -65 -64 -64 -64 -63 -63
 -65 -65 -64 -64 -64 -63 -63 -63
 -65 -64 -64 -64 -63 -63 -63 -63
 -64 -64 -64 -63 -63 -63 -63 -62
 -64 -64 -63 -63 -63 -63 -62 -62
 -64 -63 -63 -63 -63 -62 -62 -62
 -63 -63 -63 -63 -62 -62 -62 -61
 -63 -63 -63 -62 -62 -62 -61 -61
 -63 -63 -62 -62 -62 -61 -61 -37
 -63 -62 -62 -62 -61 -61 -37 -38
 -62 -62 -62 -61 -61 -37 -38 -40
 -62 -62 -61 -61 -37 -38 -40 -42
 -62 -61 -61 -37 -38 -40 -42 -44
 -61 -61 -37 -38 -40 -42 -44 -46
 -61 -37 -38 -40 -42 -44 -46 -48
 -37 -38 -40 -42 -44 -46 -48 -51
 -38 -40 -42 -44 -46 -48 -51 -53
 -40 -42 -44 -46 -48 -51 -53 -55
 -42 -44 -46 -48 -51 -53 -55 -58
 -44 -46 -48 -51 -53 -55 -58 -60
 -46 -48 -51 -53 -55 -58 -60 -62
 -48 -51 -53 -55 -58 -60 -62 -64
 -51 -53 -55 -58 -60 -62 -64 -65
 -53 -55 -58 -60 -62 -64 -65 -67
 -55 -58 -60 -62 -64 -65 -67 -68
 -58 -60 -62 -64 -65 -67 -68 -70
 -60 -62 -64 -65 -67 -68 -70 -70
 -62 -64 -65 -67 -68 -70 -70 -71
 -64 -65 -67 -68 -70 -70 -71 -72
 -65 -67 -68 -70 -70 -71 -72 -73
 -67 -68 -70 -70 -71 -72 -73 -73
 -68 -70 -70 -71 -72 -73 -73 -73
 -70 -70 -71 -72 -73 -73 -73 -74
 -70 -71 -72 -73 -73 -73 -74 -74
 -71 -72 -73 -73 -73 -74 -74 -74
 -72 -73 -73 -73 -74 -74 -74 -74
 -73 -73 -73 -74 -74 -74 -74 -74
 -73 -73 -74 -74 -74 -74 -74 -74
 -73 -74 -74 -74 -74 -74 -74 -73
 -74 -74 -74 -74 -74 -74 -73 -73
 -74 -74 -74 -74 -74 -73 -73 -72
 -74 -74 -74 -74 -73 -73 -72 -72
 -74 -74 -74 -73 -73 -72 -72 -71
 -74 -74 -73 -73 -72 -72 -71 -71
 -74 -73 -73 -72 -72 -71 -71 -70
 -73 -73 -72 -72 -71 -71 -70 -70
 -73 -72 -72 -71 -71 -70 -70 -69
 -72 -72 -71 -71 -70 -70 -69 -69
 -72 -71 -71 -70 -70 -69 -69 -68
 -71 -71 -70 -70 -69 -69 -68 -68
 -71 -70 -70 -69 -69 -68 -68 -67
 -70 -70 -69 -69 -68 -68 -67 -67
 -70 -69 -69 -68 -68 -67 -67 -66
 -69 -69 -68 -68 -67 -67 -66 -66
 -69 -68 -68 -67 -67 -66 -66 -66
 -34 -36 -37 -39 -41 -43 -45 -48
 -36 -37 -39 -41 -43 -45 -48 -50
 -37 -39 -41 -43 -45 -48 -50 -52
 -39 -41 -43 -45 -48 -50 -52 -54
 -41 -43 -45 -48 -50 -52 -54 -55
 -43 -45 -48 -50 -52 -54 -55 -57
 -45 -48 -50 -52 -54 -55 -57 -58
 -48 -50 -52 -54 -55 -57 -58 -60
 -50 -52 -54 -55 -57 -58 -60 -61
 -52 -54 -55 -57 -58 -60 -61 -63
 -54 -55 -57 -58 -60 -61 -63 -64
 -55 -57 -58 -60 -61 -63 -64 -65
 -57 -58 -60 -61 -63 -64 -65 -66
 -58 -60 -61 -63 -64 -65 -66 -67
 -60 -61 -63 -64 -65 -66 -67 -68
 -61 -63 -64 -65 -66 -67 -68 -68
 -63 -64 -65 -66 -67 -68 -68 -68
 -64 -65 -66 -67 -68 -68 -68 -68
 -65 -66 -67 -68 -68 -68 -68 -69
 -66 -67 -68 -68 -68 -68 -69 -68
 -67 -68 -68 -68 -68 -69 -68 -68
 -68 -68 -68 -68 -69 -68 -68 -67
 -68 -68 -68 -69 -68 -68 -67 -68
 -68 -68 -69 -68 -68 -67 -68 -68
 -68 -69 -68 -68 -67 -68 -68 -67
 -69 -68 -68 -67 -68 -68 -67 -67
 -68 -68 -67 -68 -68 -67 -67 -66
 -68 -67 -68 -68 -67 -67 -66 -65
 -67 -68 -68 -67 -67 -66 -65 -64
 -68 -68 -67 -67 -66 -65 -64 -63
 -68 -67 -67 -66 -65 -64 -63 -62
 -67 -67 -66 -65 -64 -63 -62 -61
 -67 -66 -65 -64 -63 -62 -61 -60
 -66 -65 -64 -63 -62 -61 -60 -59
 -65 -64 -63 -62 -61 -60 -59 -58
 -64 -63 -62 -61 -60 -59 -58 -57
 -63 -62 -61 -60 -59 -58 -57 -56
 -62 -61 -60 -59 -58 -57 -56 -56
 -61 -60 -59 -58 -57 -56 -56 -55
 -60 -59 -58 -57 -56 -56 -55 -36
 -59 -58 -57 -56 -56 -55 -36 -38
 -58 -57 -56 -56 -55 -36 -38 -40
 -57 -56 -56 -55 -36 -38 -40 -41
 -56 -56 -55 -36 -38 -40 -41 -43
 -56 -55 -36 -38 -40 -41 -43 -44
 -55 -36 -38 -40 -41 -43 -44 -46
 -36 -38 -40 -41 -43 -44 -46 -48
 -38 -40 -41 -43 -44 -46 -48 -50
 -40 -41 -43 -44 -46 -48 -50 -52
 -41 -43 -44 -46 -48 -50 -52 -54
 -43 -44 -46 -48 -50 -52 -54 -56
 -44 -46 -48 -50 -52 -54 -56 -58
 -46 -48 -50 -52 -54 -56 -58 -60
 -48 -50 -52 -54 -56 -58 -60 -62
 -50 -52 -54 -56 -58 -60 -62 -64
 -52 -54 -56 -58 -60 -62 -64 -65
 -54 -56 -58 -60 -62 -64 -65 -66
 -56 -58 -60 -62 -64 -65 -66 -67
 -58 -60 -62 -64 -65 -66 -67 -68
 -60 -62 -64 -65 -66 -67 -68 -69
 -62 -64 -65 -66 -67 -68 -69 -70
 -64 -65 -66 -67 -68 -69 -70 -70
 -65 -66 -67 -68 -69 -70 -70 -71
 -66 -67 -68 -69 -70 -70 -71 -71
 -67 -68 -69 -70 -70 -71 -71 -71
 -68 -69 -70 -70 -71 -71 -71 -71
 -69 -70 -70 -71 -71 -71 -71 -71
 -70 -70 -71 -71 -71 -71 -71 -71
 -70 -71 -71 -71 -71 -71 -71 -71
 -71 -71 -71 -71 -71 -71 -71 -71
 -71 -71 -71 -71 -71 -71 -71 -70
 -71 -71 -71 -71 -71 -71 -70 -70
 -71 -71 -71 -71 -71 -70 -70 -69
 -71 -71 -71 -71 -70 -70 -69 -69
 -71 -71 -71 -70 -70 -69 -69 -68
 -71 -71 -70 -70 -69 -69 -68 -67
 -71 -70 -70 -69 -69 -68 -67 -66
 -70 -70 -69 -69 -68 -67 -66 -65
 -70 -69 -69 -68 -67 -66 -65 -64
 -69 -69 -68 -67 -66 -65 -64 -63
 -69 -68 -67 -66 -65 -64 -63 -63
 -68 -67 -66 -65 -64 -63 -63 -62
 -67 -66 -65 -64 -63 -63 -62 -61
 -66 -65 -64 -63 -63 -62 -61 -60
 -65 -64 -63 -63 -62 -61 -60 -60
 -64 -63 -63 -62 -61 -60 -60 -59
 -63 -63 -62 -61 -60 -60 -59 -59
 -63 -62 -61 -60 -60 -59 -59 -59
 -62 -61 -60 -60 -59 -59 -59 -59
 -61 -60 -60 -59 -59 -59 -59 -59
 -60 -60 -59 -59 -59 -59 -59 -59
 -60 -59 -59 -59 -59 -59 -59 -60
 -59 -59 -59 -59 -59 -59 -60 -60
 -59 -59 -59 -59 -59 -60 -60 -60
 -62 -63 -64 -65 -67 -68 -70 -71
 -63 -64 -65 -67 -68 -70 -71 -72
 -64 -65 -67 -68 -70 -71 -72 -74
 -65 -67 -68 -70 -71 -72 -74 -75
 -67 -68 -70 -71 -72 -74 -75 -76
 -68 -70 -71 -72 -74 -75 -76 -76
 -70 -71 -72 -74 -75 -76 -76 -76
 -71 -72 -74 -75 -76 -76 -76 -76
 -72 -74 -75 -76 -76 -76 -76 -76
 -74 -75 -76 -76 -76 -76 -76 -75
 -75 -76 -76 -76 -76 -76 -75 -74
 -76 -76 -76 -76 -76 -75 -74 -73
 -76 -76 -76 -76 -75 -74 -73 -72
 -76 -76 -76 -75 -74 -73 -72 -71
 -76 -76 -75 -74 -73 -72 -71 -69
 -76 -75 -74 -73 -72 -71 -69 -68
 -75 -74 -73 -72 -71 -69 -68 -65
 -74 -73 -72 -71 -69 -68 -65 -64
 -73 -72 -71 -69 -68 -65 -64 -62
 -72 -71 -69 -68 -65 -64 -62 -60
 -71 -69 -68 -65 -64 -62 -60 -58
 -69 -68 -65 -64 -62 -60 -58 -57
 -68 -65 -64 -62 -60 -58 -57 -55
 -65 -64 -62 -60 -58 -57 -55 -53
 -64 -62 -60 -58 -57 -55 -53 -51
 -62 -60 -58 -57 -55 -53 -51 -49
 -60 -58 -57 -55 -53 -51 -49 -47
 -58 -57 -55 -53 -51 -49 -47 -45
 -57 -55 -53 -51 -49 -47 -45 -44
 -55 -53 -51 -49 -47 -45 -44 -42
 -53 -51 -49 -47 -45 -44 -42 -40
 -51 -49 -47 -45 -44 -42 -40 -38
 -49 -47 -45 -44 -42 -40 -38 -37
 -47 -45 -44 -42 -40 -38 -37 -35
 -45 -44 -42 -40 -38 -37 -35 -34
 -44 -42 -40 -38 -37 -35 -34 -33
 -42 -40 -38 -37 -35 -34 -33 -32
 -40 -38 -37 -35 -34 -33 -32 -31
 -38 -37 -35 -34 -33 -32 -31 -30
 -37 -35 -34 -33 -32 -31 -30 -30
 -35 -34 -33 -32 -31 -30 -30 -30
 -34 -33 -32 -31 -30 -30 -30 -30
 -33 -32 -31 -30 -30 -30 -30 -30
 -32 -31 -30 -30 -30 -30 -30 -63
 -31 -30 -30 -30 -30 -30 -63 -65
 -30 -30 -30 -30 -30 -63 -65 -67
 -30 -30 -30 -30 -63 -65 -67 -70
 -30 -30 -30 -63 -65 -67 -70 -72
 -30 -30 -63 -65 -67 -70 -72 -74
 -30 -63 -65 -67 -70 -72 -74 -76
 -63 -65 -67 -70 -72 -74 -76 -78
 -65 -67 -70 -72 -74 -76 -78 -80
 -67 -70 -72 -74 -76 -78 -80 -82
 -70 -72 -74 -76 -78 -80 -82 -83
 -72 -74 -76 -78 -80 -82 -83 -85
 -74 -76 -78 -80 -82 -83 -85 -86
 -76 -78 -80 -82 -83 -85 -86 -87
 -78 -80 -82 -83 -85 -86 -87 -87
 -80 -82 -83 -85 -86 -87 -87 -87
 -82 -83 -85 -86 -87 -87 -87 -87
 -83 -85 -86 -87 -87 -87 -87 -86
 -85 -86 -87 -87 -87 -87 -86 -85
 -86 -87 -87 -87 -87 -86 -85 -83
 -87 -87 -87 -87 -86 -85 -83 -82
 -87 -87 -87 -86 -85 -83 -82 -80
 -87 -87 -86 -85 -83 -82 -80 -77
 -87 -86 -85 -83 -82 -80 -77 -75
 -86 -85 -83 -82 -80 -77 -75 -72
 -85 -83 -82 -80 -77 -75 -72 -70
 -83 -82 -80 -77 -75 -72 -70 -67
 -82 -80 -77 -75 -72 -70 -67 -64
 -80 -77 -75 -72 -70 -67 -64 -61
 -77 -75 -72 -70 -67 -64 -61 -58
 -75 -72 -70 -67 -64 -61 -58 -55
 -72 -70 -67 -64 -61 -58 -55 -53
 -70 -67 -64 -61 -58 -55 -53 -50
 -67 -64 -61 -58 -55 -53 -50 -47
 -64 -61 -58 -55 -53 -50 -47 -45
 -61 -58 -55 -53 -50 -47 -45 -43
 -58 -55 -53 -50 -47 -45 -43 -41
 -55 -53 -50 -47 -45 -43 -41 -39
 -53 -50 -47 -45 -43 -41 -39 -37
 -50 -47 -45 -43 -41 -39 -37 -36
 -47 -45 -43 -41 -39 -37 -36 -34
 -45 -43 -41 -39 -37 -36 -34 -34
 -43 -41 -39 -37 -36 -34 -34 -33
 -41 -39 -37 -36 -34 -34 -33 -33
 -39 -37 -36 -34 -34 -33 -33 -33
 -37 -36 -34 -34 -33 -33 -33 -33
 -65 -66 -68 -70 -72 -74 -76 -78
 -66 -68 -70 -72 -74 -76 -78 -79
 -68 -70 -72 -74 -76 -78 -79 -81
 -70 -72 -74 -76 -78 -79 -81 -82
 -72 -74 -76 -78 -79 -81 -82 -83
 -74 -76 -78 -79 -81 -82 -83 -84
 -76 -78 -79 -81 -82 -83 -84 -84
 -78 -79 -81 -82 -83 -84 -84 -84
 -79 -81 -82 -83 -84 -84 -84 -84
 -81 -82 -83 -84 -84 -84 -84 -83
 -82 -83 -84 -84 -84 -84 -83 -82
 -83 -84 -84 -84 -84 -83 -82 -80
 -84 -84 -84 -84 -83 -82 -80 -79
 -84 -84 -84 -83 -82 -80 -79 -77
 -84 -84 -83 -82 -80 -79 -77 -75
 -84 -83 -82 -80 -79 -77 -75 -74
 -83 -82 -80 -79 -77 -75 -74 -71
 -82 -80 -79 -77 -75 -74 -71 -67
 -80 -79 -77 -75 -74 -71 -67 -65
 -79 -77 -75 -74 -71 -67 -65 -62
 -77 -75 -74 -71 -67 -65 -62 -60
 -75 -74 -71 -67 -65 -62 -60 -57
 -74 -71 -67 -65 -62 -60 -57 -54
 -71 -67 -65 -62 -60 -57 -54 -52
 -67 -65 -62 -60 -57 -54 -52 -49
 -65 -62 -60 -57 -54 -52 -49 -46
 -62 -60 -57 -54 -52 -49 -46 -43
 -60 -57 -54 -52 -49 -46 -43 -41
 -57 -54 -52 -49 -46 -43 -41 -38
 -54 -52 -49 -46 -43 -41 -38 -36
 -52 -49 -46 -43 -41 -38 -36 -34
 -49 -46 -43 -41 -38 -36 -34 -32
 -46 -43 -41 -38 -36 -34 -32 -31
 -43 -41 -38 -36 -34 -32 -31 -30
 -41 -38 -36 -34 -32 -31 -30 -29
 -38 -36 -34 -32 -31 -30 -29 -28
 -36 -34 -32 -31 -30 -29 -28 -28
 -34 -32 -31 -30 -29 -28 -28 -28
 -32 -31 -30 -29 -28 -28 -28 -28
 -31 -30 -29 -28 -28 -28 -28 -28
 -30 -29 -28 -28 -28 -28 -28 -60
 -29 -28 -28 -28 -28 -28 -60 -61
 -28 -28 -28 -28 -28 -60 -61 -63
 -28 -28 -28 -28 -60 -61 -63 -65
 -28 -28 -28 -60 -61 -63 -65 -67
 -28 -28 -60 -61 -63 -65 -67 -69
 -28 -60 -61 -63 -65 -67 -69 -71
 -60 -61 -63 -65 -67 -69 -71 -73
 -61 -63 -65 -67 -69 -71 -73 -75
 -63 -65 -67 -69 -71 -73 -75 -77
 -65 -67 -69 -71 -73 -75 -77 -79
 -67 -69 -71 -73 -75 -77 -79 -81
 -69 -71 -73 -75 -77 -79 -81 -83
 -71 -73 -75 -77 -79 -81 -83 -84
 -73 -75 -77 -79 -81 -83 -84 -85
 -75 -77 -79 -81 -83 -84 -85 -85
 -77 -79 -81 -83 -84 -85 -85 -85
 -79 -81 -83 -84 -85 -85 -85 -85
 -81 -83 -84 -85 -85 -85 -85 -84
 -83 -84 -85 -85 -85 -85 -84 -83
 -84 -85 -85 -85 -85 -84 -83 -82
 -85 -85 -85 -85 -84 -83 -82 -80
 -85 -85 -85 -84 -83 -82 -80 -79
 -85 -85 -84 -83 -82 -80 -79 -77
 -85 -84 -83 -82 -80 -79 -77 -75
 -84 -83 -82 -80 -79 -77 -75 -73
 -83 -82 -80 -79 -77 -75 -73 -71
 -82 -80 -79 -77 -75 -73 -71 -68
 -80 -79 -77 -75 -73 -71 -68 -66
 -79 -77 -75 -73 -71 -68 -66 -63
 -77 -75 -73 -71 -68 -66 -63 -60
 -75 -73 -71 -68 -66 -63 -60 -57
 -73 -71 -68 -66 -63 -60 -57 -54
 -71 -68 -66 -63 -60 -57 -54 -50
 -68 -66 -63 -60 -57 -54 -50 -47
 -66 -63 -60 -57 -54 -50 -47 -44
 -63 -60 -57 -54 -50 -47 -44 -41
 -60 -57 -54 -50 -47 -44 -41 -39
 -57 -54 -50 -47 -44 -41 -39 -37
 -54 -50 -47 -44 -41 -39 -37 -33
 -50 -47 -44 -41 -39 -37 -33 -32
 -47 -44 -41 -39 -37 -33 -32 -30
 -44 -41 -39 -37 -33 -32 -30 -29
 -41 -39 -37 -33 -32 -30 -29 -28
 -39 -37 -33 -32 -30 -29 -28 -28
 -37 -33 -32 -30 -29 -28 -28 -27
 -33 -32 -30 -29 -28 -28 -27 -27
 -32 -30 -29 -28 -28 -27 -27 -28
 -30 -29 -28 -28 -27 -27 -28 -28
 -29 -28 -28 -27 -27 -28 -28 -29
 -28 -28 -27 -27 -28 -28 -29 -30
 -28 -27 -27 -28 -28 -29 -30 -31
 -27 -27 -28 -28 -29 -30 -31 -31
 -72 -73 -75 -76 -78 -79 -81 -82
 -73 -75 -76 -78 -79 -81 -82 -84
 -75 -76 -78 -79 -81 -82 -84 -85
 -76 -78 -79 -81 -82 -84 -85 -86
 -78 -79 -81 -82 -84 -85 -86 -87
 -79 -81 -82 -84 -85 -86 -87 -87
 -81 -82 -84 -85 -86 -87 -87 -86
 -82 -84 -85 -86 -87 -87 -86 -86
 -84 -85 -86 -87 -87 -86 -86 -85
 -85 -86 -87 -87 -86 -86 -85 -84
 -86 -87 -87 -86 -86 -85 -84 -82
 -87 -87 -86 -86 -85 -84 -82 -81
 -87 -86 -86 -85 -84 -82 -81 -78
 -86 -86 -85 -84 -82 -81 -78 -75
 -86 -85 -84 -82 -81 -78 -75 -73
 -85 -84 -82 -81 -78 -75 -73 -71
 -84 -82 -81 -78 -75 -73 -71 -69
 -82 -81 -78 -75 -73 -71 -69 -66
 -81 -78 -75 -73 -71 -69 -66 -64
 -78 -75 -73 -71 -69 -66 -64 -61
 -75 -73 -71 -69 -66 -64 -61 -58
 -73 -71 -69 -66 -64 -61 -58 -56
 -71 -69 -66 -64 -61 -58 -56 -53
 -69 -66 -64 -61 -58 -56 -53 -50
 -66 -64 -61 -58 -56 -53 -50 -47
 -64 -61 -58 -56 -53 -50 -47 -43
 -61 -58 -56 -53 -50 -47 -43 -40
 -58 -56 -53 -50 -47 -43 -40 -38
 -56 -53 -50 -47 -43 -40 -38 -36
 -53 -50 -47 -43 -40 -38 -36 -34
 -50 -47 -43 -40 -38 -36 -34 -33
 -47 -43 -40 -38 -36 -34 -33 -32
 -43 -40 -38 -36 -34 -33 -32 -31
 -40 -38 -36 -34 -33 -32 -31 -31
 -38 -36 -34 -33 -32 -31 -31 -30
 -36 -34 -33 -32 -31 -31 -30 -63
 -34 -33 -32 -31 -31 -30 -63 -65
 -33 -32 -31 -31 -30 -63 -65 -66
 -32 -31 -31 -30 -63 -65 -66 -68
 -31 -31 -30 -63 -65 -66 -68 -69
 -31 -30 -63 -65 -66 -68 -69 -71
 -30 -63 -65 -66 -68 -69 -71 -73
 -63 -65 -66 -68 -69 -71 -73 -75
 -65 -66 -68 -69 -71 -73 -75 -76
 -66 -68 -69 -71 -73 -75 -76 -77
 -68 -69 -71 -73 -75 -76 -77 -78
 -69 -71 -73 -75 -76 -77 -78 -79
 -71 -73 -75 -76 -77 -78 -79 -80
 -73 -75 -76 -77 -78 -79 -80 -80
 -75 -76 -77 -78 -79 -80 -80 -80
 -76 -77 -78 -79 -80 -80 -80 -80
 -77 -78 -79 -80 -80 -80 -80 -79
 -78 -79 -80 -80 -80 -80 -79 -78
 -79 -80 -80 -80 -80 -79 -78 -77
 -80 -80 -80 -80 -79 -78 -77 -76
 -80 -80 -80 -79 -78 -77 -76 -74
 -80 -80 -79 -78 -77 -76 -74 -72
 -80 -79 -78 -77 -76 -74 -72 -70
 -79 -78 -77 -76 -74 -72 -70 -68
 -78 -77 -76 -74 -72 -70 -68 -65
 -77 -76 -74 -72 -70 -68 -65 -62
 -76 -74 -72 -70 -68 -65 -62 -60
 -74 -72 -70 -68 -65 -62 -60 -57
 -72 -70 -68 -65 -62 -60 -57 -54
 -70 -68 -65 -62 -60 -57 -54 -50
 -68 -65 -62 -60 -57 -54 -50 -47
 -65 -62 -60 -57 -54 -50 -47 -43
 -62 -60 -57 -54 -50 -47 -43 -40
 -60 -57 -54 -50 -47 -43 -40 -36
 -57 -54 -50 -47 -43 -40 -36 -33
 -54 -50 -47 -43 -40 -36 -33 -30
 -50 -47 -43 -40 -36 -33 -30 -28
 -47 -43 -40 -36 -33 -30 -28 -26
 -43 -40 -36 -33 -30 -28 -26 -25
 -40 -36 -33 -30 -28 -26 -25 -24
 -36 -33 -30 -28 -26 -25 -24 -23
 -33 -30 -28 -26 -25 -24 -23 -23
 -30 -28 -26 -25 -24 -23 -23 -22
 -28 -26 -25 -24 -23 -23 -22 -22
 -26 -25 -24 -23 -23 -22 -22 -23
 -25 -24 -23 -23 -22 -22 -23 -23
 -24 -23 -23 -22 -22 -23 -23 -24
 -23 -23 -22 -22 -23 -23 -24 -25
 -74 -75 -77 -78 -79 -81 -82 -84
 -75 -77 -78 -79 -81 -82 -84 -86
 -77 -78 -79 -81 -82 -84 -86 -87
 -78 -79 -81 -82 -84 -86 -87 -88
 -79 -81 -82 -84 -86 -87 -88 -89
 -81 -82 -84 -86 -87 -88 -89 -89
 -82 -84 -86 -87 -88 -89 -89 -89
 -84 -86 -87 -88 -89 -89 -89 -88
 -86 -87 -88 -89 -89 -89 -88 -87
 -87 -88 -89 -89 -89 -88 -87 -86
 -88 -89 -89 -89 -88 -87 -86 -84
 -89 -89 -89 -88 -87 -86 -84 -83
 -89 -89 -88 -87 -86 -84 -83 -81
 -89 -88 -87 -86 -84 -83 -81 -79
 -88 -87 -86 -84 -83 -81 -79 -77
 -87 -86 -84 -83 -81 -79 -77 -73
 -86 -84 -83 -81 -79 -77 -73 -70
 -84 -83 -81 -79 -77 -73 -70 -67
 -83 -81 -79 -77 -73 -70 -67 -65
 -81 -79 -77 -73 -70 -67 -65 -62
 -79 -77 -73 -70 -67 -65 -62 -59
 -77 -73 -70 -67 -65 -62 -59 -56
 -73 -70 -67 -65 -62 -59 -56 -53
 -70 -67 -65 -62 -59 -56 -53 -50
 -67 -65 -62 -59 -56 -53 -50 -47
 -65 -62 -59 -56 -53 -50 -47 -44
 -62 -59 -56 -53 -50 -47 -44 -41
 -59 -56 -53 -50 -47 -44 -41 -38
 -56 -53 -50 -47 -44 -41 -38 -35
 -53 -50 -47 -44 -41 -38 -35 -33
 -50 -47 -44 -41 -38 -35 -33 -31
 -47 -44 -41 -38 -35 -33 -31 -30
 -44 -41 -38 -35 -33 -31 -30 -29
 -41 -38 -35 -33 -31 -30 -29 -28
 -38 -35 -33 -31 -30 -29 -28 -28
 -35 -33 -31 -30 -29 -28 -28 -28
 -33 -31 -30 -29 -28 -28 -28 -27
 -31 -30 -29 -28 -28 -28 -27 -28
 -30 -29 -28 -28 -28 -27 -28 -28
 -29 -28 -28 -28 -27 -28 -28 -29
 -28 -28 -28 -27 -28 -28 -29 -29
 -28 -28 -27 -28 -28 -29 -29 -65
 -28 -27 -28 -28 -29 -29 -65 -67
 -27 -28 -28 -29 -29 -65 -67 -69
 -28 -28 -29 -29 -65 -67 -69 -70
 -28 -29 -29 -65 -67 -69 -70 -72
 -29 -29 -65 -67 -69 -70 -72 -74
 -29 -65 -67 -69 -70 -72 -74 -76
 -65 -67 -69 -70 -72 -74 -76 -78
 -67 -69 -70 -72 -74 -76 -78 -79
 -69 -70 -72 -74 -76 -78 -79 -80
 -70 -72 -74 -76 -78 -79 -80 -81
 -72 -74 -76 -78 -79 -80 -81 -82
 -74 -76 -78 -79 -80 -81 -82 -83
 -76 -78 -79 -80 -81 -82 -83 -83
 -78 -79 -80 -81 -82 -83 -83 -83
 -79 -80 -81 -82 -83 -83 -83 -83
 -80 -81 -82 -83 -83 -83 -83 -82
 -81 -82 -83 -83 -83 -83 -82 -82
 -82 -83 -83 -83 -83 -82 -82 -81
 -83 -83 -83 -83 -82 -82 -81 -79
 -83 -83 -83 -82 -82 -81 -79 -78
 -83 -83 -82 -82 -81 -79 -78 -76
 -83 -82 -82 -81 -79 -78 -76 -75
 -82 -82 -81 -79 -78 -76 -75 -72
 -82 -81 -79 -78 -76 -75 -72 -70
 -81 -79 -78 -76 -75 -72 -70 -68
 -79 -78 -76 -75 -72 -70 -68 -66
 -78 -76 -75 -72 -70 -68 -66 -63
 -76 -75 -72 -70 -68 -66 -63 -60
 -75 -72 -70 -68 -66 -63 -60 -58
 -72 -70 -68 -66 -63 -60 -58 -55
 -70 -68 -66 -63 -60 -58 -55 -52
 -68 -66 -63 -60 -58 -55 -52 -49
 -66 -63 -60 -58 -55 -52 -49 -46
 -63 -60 -58 -55 -52 -49 -46 -43
 -60 -58 -55 -52 -49 -46 -43 -40
 -58 -55 -52 -49 -46 -43 -40 -37
 -55 -52 -49 -46 -43 -40 -37 -35
 -52 -49 -46 -43 -40 -37 -35 -33
 -49 -46 -43 -40 -37 -35 -33 -31
 -46 -43 -40 -37 -35 -33 -31 -29
 -43 -40 -37 -35 -33 -31 -29 -28
 -40 -37 -35 -33 -31 -29 -28 -27
 -37 -35 -33 -31 -29 -28 -27 -26
 -35 -33 -31 -29 -28 -27 -26 -26
 -33 -31 -29 -28 -27 -26 -26 -26
 -73 -74 -75 -76 -78 -80 -81 -83
 -74 -75 -76 -78 -80 -81 -83 -84
 -75 -76 -78 -80 -81 -83 -84 -85
 -76 -78 -80 -81 -83 -84 -85 -86
 -78 -80 -81 -83 -84 -85 -86 -87
 -80 -81 -83 -84 -85 -86 -87 -88
 -81 -83 -84 -85 -86 -87 -88 -88
 -83 -84 -85 -86 -87 -88 -88 -88
 -84 -85 -86 -87 -88 -88 -88 -87
 -85 -86 -87 -88 -88 -88 -87 -86
 -86 -87 -88 -88 -88 -87 -86 -85
 -87 -88 -88 -88 -87 -86 -85 -84
 -88 -88 -88 -87 -86 -85 -84 -82
 -88 -88 -87 -86 -85 -84 -82 -79
 -88 -87 -86 -85 -84 -82 -79 -78
 -87 -86 -85 -84 -82 -79 -78 -76
 -86 -85 -84 -82 -79 -78 -76 -74
 -85 -84 -82 -79 -78 -76 -74 -70
 -84 -82 -79 -78 -76 -74 -70 -69
 -82 -79 -78 -76 -74 -70 -69 -65
 -79 -78 -76 -74 -70 -69 -65 -62
 -78 -76 -74 -70 -69 -65 -62 -59
 -76 -74 -70 -69 -65 -62 -59 -57
 -74 -70 -69 -65 -62 -59 -57 -54
 -70 -69 -65 -62 -59 -57 -54 -51
 -69 -65 -62 -59 -57 -54 -51 -48
 -65 -62 -59 -57 -54 -51 -48 -45
 -62 -59 -57 -54 -51 -48 -45 -42
 -59 -57 -54 -51 -48 -45 -42 -39
 -57 -54 -51 -48 -45 -42 -39 -37
 -54 -51 -48 -45 -42 -39 -37 -35
 -51 -48 -45 -42 -39 -37 -35 -33
 -48 -45 -42 -39 -37 -35 -33 -31
 -45 -42 -39 -37 -35 -33 -31 -30
 -42 -39 -37 -35 -33 -31 -30 -30
 -39 -37 -35 -33 -31 -30 -30 -29
 -37 -35 -33 -31 -30 -30 -29 -29
 -35 -33 -31 -30 -30 -29 -29 -29
 -33 -31 -30 -30 -29 -29 -29 -29
 -31 -30 -30 -29 -29 -29 -29 -30
 -30 -30 -29 -29 -29 -29 -30 -30
 -30 -29 -29 -29 -29 -30 -30 -62
 -29 -29 -29 -29 -30 -30 -62 -65
 -29 -29 -29 -30 -30 -62 -65 -65
 -29 -29 -30 -30 -62 -65 -65 -68
 -29 -30 -30 -62 -65 -65 -68 -70
 -30 -30 -62 -65 -65 -68 -70 -72
 -30 -62 -65 -65 -68 -70 -72 -75
 -62 -65 -65 -68 -70 -72 -75 -77
 -65 -65 -68 -70 -72 -75 -77 -79
 -65 -68 -70 -72 -75 -77 -79 -80
 -68 -70 -72 -75 -77 -79 -80 -82
 -70 -72 -75 -77 -79 -80 -82 -83
 -72 -75 -77 -79 -80 -82 -83 -85
 -75 -77 -79 -80 -82 -83 -85 -86
 -77 -79 -80 -82 -83 -85 -86 -86
 -79 -80 -82 -83 -85 -86 -86 -86
 -80 -82 -83 -85 -86 -86 -86 -85
 -82 -83 -85 -86 -86 -86 -85 -85
 -83 -85 -86 -86 -86 -85 -85 -84
 -85 -86 -86 -86 -85 -85 -84 -83
 -86 -86 -86 -85 -85 -84 -83 -82
 -86 -86 -85 -85 -84 -83 -82 -81
 -86 -85 -85 -84 -83 -82 -81 -79
 -85 -85 -84 -83 -82 -81 -79 -77
 -85 -84 -83 -82 -81 -79 -77 -75
 -84 -83 -82 -81 -79 -77 -75 -73
 -83 -82 -81 -79 -77 -75 -73 -70
 -82 -81 -79 -77 -75 -73 -70 -68
 -81 -79 -77 -75 -73 -70 -68 -65
 -79 -77 -75 -73 -70 -68 -65 -62
 -77 -75 -73 -70 -68 -65 -62 -59
 -75 -73 -70 -68 -65 -62 -59 -56
 -73 -70 -68 -65 -62 -59 -56 -53
 -70 -68 -65 -62 -59 -56 -53 -50
 -68 -65 -62 -59 -56 -53 -50 -46
 -65 -62 -59 -56 -53 -50 -46 -43
 -62 -59 -56 -53 -50 -46 -43 -40
 -59 -56 -53 -50 -46 -43 -40 -37
 -56 -53 -50 -46 -43 -40 -37 -35
 -53 -50 -46 -43 -40 -37 -35 -33
 -50 -46 -43 -40 -37 -35 -33 -31
 -46 -43 -40 -37 -35 -33 -31 -30
 -43 -40 -37 -35 -33 -31 -30 -29
 -40 -37 -35 -33 -31 -30 -29 -28
 -37 -35 -33 -31 -30 -29 -28 -27
 -35 -33 -31 -30 -29 -28 -27 -26
 -33 -31 -30 -29 -28 -27 -26 -26
 -31 -30 -29 -28 -27 -26 -26 -26
 -30 -29 -28 -27 -26 -26 -26 -26
 -29 -28 -27 -26 -26 -26 -26 -27
 -28 -27 -26 -26 -26 -26 -27 -27
 -75 -76 -77 -78 -79 -81 -82 -84
 -76 -77 -78 -79 -81 -82 -84 -85
 -77 -78 -79 -81 -82 -84 -85 -86
 -78 -79 -81 -82 -84 -85 -86 -88
 -79 -81 -82 -84 -85 -86 -88 -88
 -81 -82 -84 -85 -86 -88 -88 -88
 -82 -84 -85 -86 -88 -88 -88 -88
 -84 -85 -86 -88 -88 -88 -88 -87
 -85 -86 -88 -88 -88 -88 -87 -86
 -86 -88 -88 -88 -88 -87 -86 -84
 -88 -88 -88 -88 -87 -86 -84 -83
 -88 -88 -88 -87 -86 -84 -83 -81
 -88 -88 -87 -86 -84 -83 -81 -79
 -88 -87 -86 -84 -83 -81 -79 -77
 -87 -86 -84 -83 -81 -79 -77 -75
 -86 -84 -83 -81 -79 -77 -75 -73
 -84 -83 -81 -79 -77 -75 -73 -70
 -83 -81 -79 -77 -75 -73 -70 -68
 -81 -79 -77 -75 -73 -70 -68 -66
 -79 -77 -75 -73 -70 -68 -66 -61
 -77 -75 -73 -70 -68 -66 -61 -59
 -75 -73 -70 -68 -66 -61 -59 -56
 -73 -70 -68 -66 -61 -59 -56 -53
 -70 -68 -66 -61 -59 -56 -53 -50
 -68 -66 -61 -59 -56 -53 -50 -47
 -66 -61 -59 -56 -53 -50 -47 -44
 -61 -59 -56 -53 -50 -47 -44 -41
 -59 -56 -53 -50 -47 -44 -41 -39
 -56 -53 -50 -47 -44 -41 -39 -37
 -53 -50 -47 -44 -41 -39 -37 -35
 -50 -47 -44 -41 -39 -37 -35 -34
 -47 -44 -41 -39 -37 -35 -34 -33
 -44 -41 -39 -37 -35 -34 -33 -32
 -41 -39 -37 -35 -34 -33 -32 -31
 -39 -37 -35 -34 -33 -32 -31 -31
 -37 -35 -34 -33 -32 -31 -31 -30
 -35 -34 -33 -32 -31 -31 -30 -30
 -34 -33 -32 -31 -31 -30 -30 -30
 -33 -32 -31 -31 -30 -30 -30 -65
 -32 -31 -31 -30 -30 -30 -65 -66
 -31 -31 -30 -30 -30 -65 -66 -68
 -31 -30 -30 -30 -65 -66 -68 -70
 -30 -30 -30 -65 -66 -68 -70 -72
 -30 -30 -65 -66 -68 -70 -72 -74
 -30 -65 -66 -68 -70 -72 -74 -76
 -65 -66 -68 -70 -72 -74 -76 -78
 -66 -68 -70 -72 -74 -76 -78 -80
 -68 -70 -72 -74 -76 -78 -80 -82
 -70 -72 -74 -76 -78 -80 -82 -84
 -72 -74 -76 -78 -80 -82 -84 -85
 -74 -76 -78 -80 -82 -84 -85 -86
 -76 -78 -80 -82 -84 -85 -86 -87
 -78 -80 -82 -84 -85 -86 -87 -88
 -80 -82 -84 -85 -86 -87 -88 -88
 -82 -84 -85 -86 -87 -88 -88 -88
 -84 -85 -86 -87 -88 -88 -88 -87
 -85 -86 -87 -88 -88 -88 -87 -87
 -86 -87 -88 -88 -88 -87 -87 -86
 -87 -88 -88 -88 -87 -87 -86 -85
 -88 -88 -88 -87 -87 -86 -85 -84
 -88 -88 -87 -87 -86 -85 -84 -83
 -88 -87 -87 -86 -85 -84 -83 -81
 -87 -87 -86 -85 -84 -83 -81 -79
 -87 -86 -85 -84 -83 -81 -79 -77
 -86 -85 -84 -83 -81 -79 -77 -75
 -85 -84 -83 -81 -79 -77 -75 -72
 -84 -83 -81 -79 -77 -75 -72 -70
 -83 -81 -79 -77 -75 -72 -70 -67
 -81 -79 -77 -75 -72 -70 -67 -64
 -79 -77 -75 -72 -70 -67 -64 -61
 -77 -75 -72 -70 -67 -64 -61 -58
 -75 -72 -70 -67 -64 -61 -58 -55
 -72 -70 -67 -64 -61 -58 -55 -51
 -70 -67 -64 -61 -58 -55 -51 -48
 -67 -64 -61 -58 -55 -51 -48 -44
 -64 -61 -58 -55 -51 -48 -44 -41
 -61 -58 -55 -51 -48 -44 -41 -37
 -58 -55 -51 -48 -44 -41 -37 -34
 -55 -51 -48 -44 -41 -37 -34 -32
 -51 -48 -44 -41 -37 -34 -32 -30
 -48 -44 -41 -37 -34 -32 -30 -28
 -44 -41 -37 -34 -32 -30 -28 -27
 -41 -37 -34 -32 -30 -28 -27 -25
 -37 -34 -32 -30 -28 -27 -25 -24
 -34 -32 -30 -28 -27 -25 -24 -24
 -32 -30 -28 -27 -25 -24 -24 -23
 -30 -28 -27 -25 -24 -24 -23 -23
 -74 -75 -77 -78 -80 -81 -83 -84
 -75 -77 -78 -80 -81 -83 -84 -86
 -77 -78 -80 -81 -83 -84 -86 -87
 -78 -80 -81 -83 -84 -86 -87 -88
 -80 -81 -83 -84 -86 -87 -88 -89
 -81 -83 -84 -86 -87 -88 -89 -91
 -83 -84 -86 -87 -88 -89 -91 -92
 -84 -86 -87 -88 -89 -91 -92 -92
 -86 -87 -88 -89 -91 -92 -92 -91
 -87 -88 -89 -91 -92 -92 -91 -91
 -88 -89 -91 -92 -92 -91 -91 -90
 -89 -91 -92 -92 -91 -91 -90 -88
 -91 -92 -92 -91 -91 -90 -88 -87
 -92 -92 -91 -91 -90 -88 -87 -85
 -92 -91 -91 -90 -88 -87 -85 -83
 -91 -91 -90 -88 -87 -85 -83 -81
 -91 -90 -88 -87 -85 -83 -81 -79
 -90 -88 -87 -85 -83 -81 -79 -76
 -88 -87 -85 -83 -81 -79 -76 -74
 -87 -85 -83 -81 -79 -76 -74 -71
 -85 -83 -81 -79 -76 -74 -71 -68
 -83 -81 -79 -76 -74 -71 -68 -65
 -81 -79 -76 -74 -71 -68 -65 -62
 -79 -76 -74 -71 -68 -65 -62 -59
 -76 -74 -71 -68 -65 -62 -59 -56
 -74 -71 -68 -65 -62 -59 -56 -53
 -71 -68 -65 -62 -59 -56 -53 -50
 -68 -65 -62 -59 -56 -53 -50 -45
 -65 -62 -59 -56 -53 -50 -45 -42
 -62 -59 -56 -53 -50 -45 -42 -39
 -59 -56 -53 -50 -45 -42 -39 -36
 -56 -53 -50 -45 -42 -39 -36 -34
 -53 -50 -45 -42 -39 -36 -34 -32
 -50 -45 -42 -39 -36 -34 -32 -30
 -45 -42 -39 -36 -34 -32 -30 -29
 -42 -39 -36 -34 -32 -30 -29 -29
 -39 -36 -34 -32 -30 -29 -29 -28
 -36 -34 -32 -30 -29 -29 -28 -28
 -34 -32 -30 -29 -29 -28 -28 -27
 -32 -30 -29 -29 -28 -28 -27 -27
 -30 -29 -29 -28 -28 -27 -27 -27
 -29 -29 -28 -28 -27 -27 -27 -27
 -29 -28 -28 -27 -27 -27 -27 -28
 -28 -28 -27 -27 -27 -27 -28 -68
 -28 -27 -27 -27 -27 -28 -68 -70
 -27 -27 -27 -27 -28 -68 -70 -72
 -27 -27 -27 -28 -68 -70 -72 -73
 -27 -27 -28 -68 -70 -72 -73 -75
 -27 -28 -68 -70 -72 -73 -75 -77
 -28 -68 -70 -72 -73 -75 -77 -79
 -68 -70 -72 -73 -75 -77 -79 -81
 -70 -72 -73 -75 -77 -79 -81 -82
 -72 -73 -75 -77 -79 -81 -82 -83
 -73 -75 -77 -79 -81 -82 -83 -84
 -75 -77 -79 -81 -82 -83 -84 -85
 -77 -79 -81 -82 -83 -84 -85 -85
 -79 -81 -82 -83 -84 -85 -85 -85
 -81 -82 -83 -84 -85 -85 -85 -85
 -82 -83 -84 -85 -85 -85 -85 -84
 -83 -84 -85 -85 -85 -85 -84 -83
 -84 -85 -85 -85 -85 -84 -83 -82
 -85 -85 -85 -85 -84 -83 -82 -81
 -85 -85 -85 -84 -83 -82 -81 -79
 -85 -85 -84 -83 -82 -81 -79 -78
 -85 -84 -83 -82 -81 -79 -78 -76
 -84 -83 -82 -81 -79 -78 -76 -74
 -83 -82 -81 -79 -78 -76 -74 -72
 -82 -81 -79 -78 -76 -74 -72 -69
 -81 -79 -78 -76 -74 -72 -69 -67
 -79 -78 -76 -74 -72 -69 -67 -64
 -78 -76 -74 -72 -69 -67 -64 -61
 -76 -74 -72 -69 -67 -64 -61 -58
 -74 -72 -69 -67 -64 -61 -58 -55
 -72 -69 -67 -64 -61 -58 -55 -51
 -69 -67 -64 -61 -58 -55 -51 -48
 -67 -64 -61 -58 -55 -51 -48 -44
 -64 -61 -58 -55 -51 -48 -44 -41
 -61 -58 -55 -51 -48 -44 -41 -38
 -58 -55 -51 -48 -44 -41 -38 -35
 -55 -51 -48 -44 -41 -38 -35 -32
 -51 -48 -44 -41 -38 -35 -32 -29
 -48 -44 -41 -38 -35 -32 -29 -27
 -44 -41 -38 -35 -32 -29 -27 -26
 -41 -38 -35 -32 -29 -27 -26 -25
 -38 -35 -32 -29 -27 -26 -25 -24
 -35 -32 -29 -27 -26 -25 -24 -24
 -32 -29 -27 -26 -25 -24 -24 -25
 -29 -27 -26 -25 -24 -24 -25 -25
 -27 -26 -25 -24 -24 -25 -25 -26
 -26 -25 -24 -24 -25 -25 -26 -27
 -25 -24 -24 -25 -25 -26 -27 -28
 -24 -24 -25 -25 -26 -27 -28 -29
 -71 -73 -75 -77 -78 -80 -82 -84
 -73 -75 -77 -78 -80 -82 -84 -85
 -75 -77 -78 -80 -82 -84 -85 -87
 -77 -78 -80 -82 -84 -85 -87 -88
 -78 -80 -82 -84 -85 -87 -88 -90
 -80 -82 -84 -85 -87 -88 -90 -91
 -82 -84 -85 -87 -88 -90 -91 -91
 -84 -85 -87 -88 -90 -91 -91 -92
 -85 -87 -88 -90 -91 -91 -92 -92
 -87 -88 -90 -91 -91 -92 -92 -91
 -88 -90 -91 -91 -92 -92 -91 -90
 -90 -91 -91 -92 -92 -91 -90 -89
 -91 -91 -92 -92 -91 -90 -89 -88
 -91 -92 -92 -91 -90 -89 -88 -86
 -92 -92 -91 -90 -89 -88 -86 -85
 -92 -91 -90 -89 -88 -86 -85 -83
 -91 -90 -89 -88 -86 -85 -83 -80
 -90 -89 -88 -86 -85 -83 -80 -78
 -89 -88 -86 -85 -83 -80 -78 -75
 -88 -86 -85 -83 -80 -78 -75 -73
 -86 -85 -83 -80 -78 -75 -73 -70
 -85 -83 -80 -78 -75 -73 -70 -67
 -83 -80 -78 -75 -73 -70 -67 -64
 -80 -78 -75 -73 -70 -67 -64 -60
 -78 -75 -73 -70 -67 -64 -60 -57
 -75 -73 -70 -67 -64 -60 -57 -53
 -73 -70 -67 -64 -60 -57 -53 -50
 -70 -67 -64 -60 -57 -53 -50 -45
 -67 -64 -60 -57 -53 -50 -45 -42
 -64 -60 -57 -53 -50 -45 -42 -39
 -60 -57 -53 -50 -45 -42 -39 -36
 -57 -53 -50 -45 -42 -39 -36 -33
 -53 -50 -45 -42 -39 -36 -33 -31
 -50 -45 -42 -39 -36 -33 -31 -28
 -45 -42 -39 -36 -33 -31 -28 -27
 -42 -39 -36 -33 -31 -28 -27 -25
 -39 -36 -33 -31 -28 -27 -25 -25
 -36 -33 -31 -28 -27 -25 -25 -24
 -33 -31 -28 -27 -25 -25 -24 -23
 -31 -28 -27 -25 -25 -24 -23 -23
 -28 -27 -25 -25 -24 -23 -23 -22
 -27 -25 -25 -24 -23 -23 -22 -22
 -25 -25 -24 -23 -23 -22 -22 -22
 -25 -24 -23 -23 -22 -22 -22 -22
 -24 -23 -23 -22 -22 -22 -22 -69
 -23 -23 -22 -22 -22 -22 -69 -71
 -23 -22 -22 -22 -22 -69 -71 -73
 -22 -22 -22 -22 -69 -71 -73 -74
 -22 -22 -22 -69 -71 -73 -74 -76
 -22 -22 -69 -71 -73 -74 -76 -78
 -22 -69 -71 -73 -74 -76 -78 -80
 -69 -71 -73 -74 -76 -78 -80 -82
 -71 -73 -74 -76 -78 -80 -82 -84
 -73 -74 -76 -78 -80 -82 -84 -85
 -74 -76 -78 -80 -82 -84 -85 -87
 -76 -78 -80 -82 -84 -85 -87 -88
 -78 -80 -82 -84 -85 -87 -88 -89
 -80 -82 -84 -85 -87 -88 -89 -89
 -82 -84 -85 -87 -88 -89 -89 -89
 -84 -85 -87 -88 -89 -89 -89 -88
 -85 -87 -88 -89 -89 -89 -88 -88
 -87 -88 -89 -89 -89 -88 -88 -88
 -88 -89 -89 -89 -88 -88 -88 -87
 -89 -89 -89 -88 -88 -88 -87 -84
 -89 -89 -88 -88 -88 -87 -84 -84
 -89 -88 -88 -88 -87 -84 -84 -81
 -88 -88 -88 -87 -84 -84 -81 -79
 -88 -88 -87 -84 -84 -81 -79 -78
 -88 -87 -84 -84 -81 -79 -78 -75
 -87 -84 -84 -81 -79 -78 -75 -72
 -84 -84 -81 -79 -78 -75 -72 -69
 -84 -81 -79 -78 -75 -72 -69 -66
 -81 -79 -78 -75 -72 -69 -66 -62
 -79 -78 -75 -72 -69 -66 -62 -58
 -78 -75 -72 -69 -66 -62 -58 -54
 -75 -72 -69 -66 -62 -58 -54 -50
 -72 -69 -66 -62 -58 -54 -50 -46
 -69 -66 -62 -58 -54 -50 -46 -42
 -66 -62 -58 -54 -50 -46 -42 -38
 -62 -58 -54 -50 -46 -42 -38 -34
 -58 -54 -50 -46 -42 -38 -34 -31
 -54 -50 -46 -42 -38 -34 -31 -28
 -50 -46 -42 -38 -34 -31 -28 -26
 -46 -42 -38 -34 -31 -28 -26 -24
 -42 -38 -34 -31 -28 -26 -24 -23
 -38 -34 -31 -28 -26 -24 -23 -22
 -34 -31 -28 -26 -24 -23 -22 -21
 -31 -28 -26 -24 -23 -22 -21 -21
 -28 -26 -24 -23 -22 -21 -21 -21
 -26 -24 -23 -22 -21 -21 -21 -21
 -24 -23 -22 -21 -21 -21 -21 -21
 -43 -46 -48 -50 -53 -55 -57 -59
 -46 -48 -50 -53 -55 -57 -59 -61
 -48 -50 -53 -55 -57 -59 -61 -63
 -50 -53 -55 -57 -59 -61 -63 -65
 -53 -55 -57 -59 -61 -63 -65 -67
 -55 -57 -59 -61 -63 -65 -67 -69
 -57 -59 -61 -63 -65 -67 -69 -70
 -59 -61 -63 -65 -67 -69 -70 -71
 -61 -63 -65 -67 -69 -70 -71 -72
 -63 -65 -67 -69 -70 -71 -72 -72
 -65 -67 -69 -70 -71 -72 -72 -72
 -67 -69 -70 -71 -72 -72 -72 -72
 -69 -70 -71 -72 -72 -72 -72 -71
 -70 -71 -72 -72 -72 -72 -71 -71
 -71 -72 -72 -72 -72 -71 -71 -70
 -72 -72 -72 -72 -71 -71 -70 -69
 -72 -72 -72 -71 -71 -70 -69 -68
 -72 -72 -71 -71 -70 -69 -68 -67
 -72 -71 -71 -70 -69 -68 -67 -66
 -71 -71 -70 -69 -68 -67 -66 -65
 -71 -70 -69 -68 -67 -66 -65 -64
 -70 -69 -68 -67 -66 -65 -64 -62
 -69 -68 -67 -66 -65 -64 -62 -61
 -68 -67 -66 -65 -64 -62 -61 -59
 -67 -66 -65 -64 -62 -61 -59 -58
 -66 -65 -64 -62 -61 -59 -58 -57
 -65 -64 -62 -61 -59 -58 -57 -55
 -64 -62 -61 -59 -58 -57 -55 -54
 -62 -61 -59 -58 -57 -55 -54 -52
 -61 -59 -58 -57 -55 -54 -52 -51
 -59 -58 -57 -55 -54 -52 -51 -50
 -58 -57 -55 -54 -52 -51 -50 -49
 -57 -55 -54 -52 -51 -50 -49 -47
 -55 -54 -52 -51 -50 -49 -47 -46
 -54 -52 -51 -50 -49 -47 -46 -45
 -52 -51 -50 -49 -47 -46 -45 -44
 -51 -50 -49 -47 -46 -45 -44 -42
 -50 -49 -47 -46 -45 -44 -42 -41
 -49 -47 -46 -45 -44 -42 -41 -40
 -47 -46 -45 -44 -42 -41 -40 -39
 -46 -45 -44 -42 -41 -40 -39 -39
 -45 -44 -42 -41 -40 -39 -39 -38
 -44 -42 -41 -40 -39 -39 -38 -37
 -42 -41 -40 -39 -39 -38 -37 -37
 -41 -40 -39 -39 -38 -37 -37 -37
 -40 -39 -39 -38 -37 -37 -37 -35
 -39 -39 -38 -37 -37 -37 -35 -37
 -39 -38 -37 -37 -37 -35 -37 -39
 -38 -37 -37 -37 -35 -37 -39 -41
 -37 -37 -37 -35 -37 -39 -41 -43
 -37 -37 -35 -37 -39 -41 -43 -45
 -37 -35 -37 -39 -41 -43 -45 -47
 -35 -37 -39 -41 -43 -45 -47 -50
 -37 -39 -41 -43 -45 -47 -50 -52
 -39 -41 -43 -45 -47 -50 -52 -55
 -41 -43 -45 -47 -50 -52 -55 -58
 -43 -45 -47 -50 -52 -55 -58 -60
 -45 -47 -50 -52 -55 -58 -60 -62
 -47 -50 -52 -55 -58 -60 -62 -63
 -50 -52 -55 -58 -60 -62 -63 -64
 -52 -55 -58 -60 -62 -63 -64 -65
 -55 -58 -60 -62 -63 -64 -65 -66
 -58 -60 -62 -63 -64 -65 -66 -66
 -60 -62 -63 -64 -65 -66 -66 -66
 -62 -63 -64 -65 -66 -66 -66 -66
 -63 -64 -65 -66 -66 -66 -66 -66
 -64 -65 -66 -66 -66 -66 -66 -65
 -65 -66 -66 -66 -66 -66 -65 -65
 -66 -66 -66 -66 -66 -65 -65 -64
 -66 -66 -66 -66 -65 -65 -64 -63
 -66 -66 -66 -65 -65 -64 -63 -63
 -66 -66 -65 -65 -64 -63 -63 -62
 -66 -65 -65 -64 -63 -63 -62 -61
 -65 -65 -64 -63 -63 -62 -61 -60
 -65 -64 -63 -63 -62 -61 -60 -59
 -64 -63 -63 -62 -61 -60 -59 -58
 -63 -63 -62 -61 -60 -59 -58 -57
 -63 -62 -61 -60 -59 -58 -57 -56
 -62 -61 -60 -59 -58 -57 -56 -55
 -61 -60 -59 -58 -57 -56 -55 -54
 -60 -59 -58 -57 -56 -55 -54 -52
 -59 -58 -57 -56 -55 -54 -52 -51
 -58 -57 -56 -55 -54 -52 -51 -49
 -57 -56 -55 -54 -52 -51 -49 -47
 -56 -55 -54 -52 -51 -49 -47 -46
 -55 -54 -52 -51 -49 -47 -46 -44
 -54 -52 -51 -49 -47 -46 -44 -43
 -52 -51 -49 -47 -46 -44 -43 -42
 -51 -49 -47 -46 -44 -43 -42 -41
 -49 -47 -46 -44 -43 -42 -41 -41
 -47 -46 -44 -43 -42 -41 -41 -40
 -46 -44 -43 -42 -41 -41 -40 -40
 -44 -43 -42 -41 -41 -40 -40 -40
 -43 -42 -41 -41 -40 -40 -40 -40
 -42 -41 -41 -40 -40 -40 -40 -40
 -41 -41 -40 -40 -40 -40 -40 -41
 -41 -40 -40 -40 -40 -40 -41 -42
 -40 -40 -40 -40 -40 -41 -42 -42
 -40 -40 -40 -40 -41 -42 -42 -43
 -34 -35 -36 -37 -39 -40 -42 -44
 -35 -36 -37 -39 -40 -42 -44 -45
 -36 -37 -39 -40 -42 -44 -45 -46
 -37 -39 -40 -42 -44 -45 -46 -48
 -39 -40 -42 -44 -45 -46 -48 -49
 -40 -42 -44 -45 -46 -48 -49 -50
 -42 -44 -45 -46 -48 -49 -50 -51
 -44 -45 -46 -48 -49 -50 -51 -52
 -45 -46 -48 -49 -50 -51 -52 -53
 -46 -48 -49 -50 -51 -52 -53 -53
 -48 -49 -50 -51 -52 -53 -53 -54
 -49 -50 -51 -52 -53 -53 -54 -54
 -50 -51 -52 -53 -53 -54 -54 -54
 -51 -52 -53 -53 -54 -54 -54 -54
 -52 -53 -53 -54 -54 -54 -54 -53
 -53 -53 -54 -54 -54 -54 -53 -53
 -53 -54 -54 -54 -54 -53 -53 -53
 -54 -54 -54 -54 -53 -53 -53 -52
 -54 -54 -54 -53 -53 -53 -52 -52
 -54 -54 -53 -53 -53 -52 -52 -51
 -54 -53 -53 -53 -52 -52 -51 -51
 -53 -53 -53 -52 -52 -51 -51 -50
 -53 -53 -52 -52 -51 -51 -50 -50
 -53 -52 -52 -51 -51 -50 -50 -49
 -52 -52 -51 -51 -50 -50 -49 -49
 -52 -51 -51 -50 -50 -49 -49 -48
 -51 -51 -50 -50 -49 -49 -48 -48
 -51 -50 -50 -49 -49 -48 -48 -48
 -50 -50 -49 -49 -48 -48 -48 -47
 -50 -49 -49 -48 -48 -48 -47 -47
 -49 -49 -48 -48 -48 -47 -47 -46
 -49 -48 -48 -48 -47 -47 -46 -46
 -48 -48 -48 -47 -47 -46 -46 -46
 -48 -48 -47 -47 -46 -46 -46 -46
 -48 -47 -47 -46 -46 -46 -46 -46
 -47 -47 -46 -46 -46 -46 -46 -45
 -47 -46 -46 -46 -46 -46 -45 -45
 -46 -46 -46 -46 -46 -45 -45 -44
 -46 -46 -46 -46 -45 -45 -44 -44
 -46 -46 -46 -45 -45 -44 -44 -43
 -46 -46 -45 -45 -44 -44 -43 -43
 -46 -45 -45 -44 -44 -43 -43 -42
 -45 -45 -44 -44 -43 -43 -42 -42
 -45 -44 -44 -43 -43 -42 -42 -42
 -44 -44 -43 -43 -42 -42 -42 -42
 -44 -43 -43 -42 -42 -42 -42 -42
 -43 -43 -42 -42 -42 -42 -42 -42
 -43 -42 -42 -42 -42 -42 -42 -43
 -42 -42 -42 -42 -42 -42 -43 -43
 -42 -42 -42 -42 -42 -43 -43 -43
 -42 -42 -42 -42 -43 -43 -43 -43
 -42 -42 -42 -43 -43 -43 -43 -43
 -42 -42 -43 -43 -43 -43 -43 -44
 -42 -43 -43 -43 -43 -43 -44 -44
 -43 -43 -43 -43 -43 -44 -44 -33
 -43 -43 -43 -43 -44 -44 -33 -35
 -43 -43 -43 -44 -44 -33 -35 -36
 -43 -43 -44 -44 -33 -35 -36 -38
 -43 -44 -44 -33 -35 -36 -38 -41
 -44 -44 -33 -35 -36 -38 -41 -44
 -44 -33 -35 -36 -38 -41 -44 -46
 -33 -35 -36 -38 -41 -44 -46 -50
 -35 -36 -38 -41 -44 -46 -50 -52
 -36 -38 -41 -44 -46 -50 -52 -55
 -38 -41 -44 -46 -50 -52 -55 -58
 -41 -44 -46 -50 -52 -55 -58 -61
 -44 -46 -50 -52 -55 -58 -61 -62
 -46 -50 -52 -55 -58 -61 -62 -64
 -50 -52 -55 -58 -61 -62 -64 -65
 -52 -55 -58 -61 -62 -64 -65 -66
 -55 -58 -61 -62 -64 -65 -66 -66
 -58 -61 -62 -64 -65 -66 -66 -67
 -61 -62 -64 -65 -66 -66 -67 -67
 -62 -64 -65 -66 -66 -67 -67 -66
 -64 -65 -66 -66 -67 -67 -66 -66
 -65 -66 -66 -67 -67 -66 -66 -66
 -66 -66 -67 -67 -66 -66 -66 -65
 -66 -67 -67 -66 -66 -66 -65 -65
 -67 -67 -66 -66 -66 -65 -65 -64
 -67 -66 -66 -66 -65 -65 -64 -64
 -66 -66 -66 -65 -65 -64 -64 -63
 -66 -66 -65 -65 -64 -64 -63 -62
 -66 -65 -65 -64 -64 -63 -62 -61
 -65 -65 -64 -64 -63 -62 -61 -60
 -65 -64 -64 -63 -62 -61 -60 -59
 -64 -64 -63 -62 -61 -60 -59 -58
 -64 -63 -62 -61 -60 -59 -58 -56
 -63 -62 -61 -60 -59 -58 -56 -55
 -62 -61 -60 -59 -58 -56 -55 -54
 -61 -60 -59 -58 -56 -55 -54 -53
 -60 -59 -58 -56 -55 -54 -53 -51
 -59 -58 -56 -55 -54 -53 -51 -50
 -58 -56 -55 -54 -53 -51 -50 -48
 -56 -55 -54 -53 -51 -50 -48 -47
 -55 -54 -53 -51 -50 -48 -47 -47
 -54 -53 -51 -50 -48 -47 -47 -46
 -53 -51 -50 -48 -47 -47 -46 -46
 -51 -50 -48 -47 -47 -46 -46 -46
 -50 -48 -47 -47 -46 -46 -46 -46
 -48 -47 -47 -46 -46 -46 -46 -47
 -33 -34 -36 -38 -40 -42 -44 -46
 -34 -36 -38 -40 -42 -44 -46 -49
 -36 -38 -40 -42 -44 -46 -49 -51
 -38 -40 -42 -44 -46 -49 -51 -53
 -40 -42 -44 -46 -49 -51 -53 -55
 -42 -44 -46 -49 -51 -53 -55 -57
 -44 -46 -49 -51 -53 -55 -57 -58
 -46 -49 -51 -53 -55 -57 -58 -60
 -49 -51 -53 -55 -57 -58 -60 -60
 -51 -53 -55 -57 -58 -60 -60 -61
 -53 -55 -57 -58 -60 -60 -61 -61
 -55 -57 -58 -60 -60 -61 -61 -62
 -57 -58 -60 -60 -61 -61 -62 -62
 -58 -60 -60 -61 -61 -62 -62 -62
 -60 -60 -61 -61 -62 -62 -62 -61
 -60 -61 -61 -62 -62 -62 -61 -61
 -61 -61 -62 -62 -62 -61 -61 -61
 -61 -62 -62 -62 -61 -61 -61 -60
 -62 -62 -62 -61 -61 -61 -60 -60
 -62 -62 -61 -61 -61 -60 -60 -59
 -62 -61 -61 -61 -60 -60 -59 -58
 -61 -61 -61 -60 -60 -59 -58 -58
 -61 -61 -60 -60 -59 -58 -58 -57
 -61 -60 -60 -59 -58 -58 -57 -56
 -60 -60 -59 -58 -58 -57 -56 -55
 -60 -59 -58 -58 -57 -56 -55 -54
 -59 -58 -58 -57 -56 -55 -54 -53
 -58 -58 -57 -56 -55 -54 -53 -52
 -58 -57 -56 -55 -54 -53 -52 -51
 -57 -56 -55 -54 -53 -52 -51 -50
 -56 -55 -54 -53 -52 -51 -50 -48
 -55 -54 -53 -52 -51 -50 -48 -47
 -54 -53 -52 -51 -50 -48 -47 -46
 -53 -52 -51 -50 -48 -47 -46 -45
 -52 -51 -50 -48 -47 -46 -45 -44
 -51 -50 -48 -47 -46 -45 -44 -43
 -50 -48 -47 -46 -45 -44 -43 -43
 -48 -47 -46 -45 -44 -43 -43 -43
 -47 -46 -45 -44 -43 -43 -43 -41
 -46 -45 -44 -43 -43 -43 -41 -39
 -45 -44 -43 -43 -43 -41 -39 -41
 -44 -43 -43 -43 -41 -39 -41 -41
 -43 -43 -43 -41 -39 -41 -41 -41
 -43 -43 -41 -39 -41 -41 -41 -41
 -43 -41 -39 -41 -41 -41 -41 -38
 -41 -39 -41 -41 -41 -41 -38 -40
 -39 -41 -41 -41 -41 -38 -40 -42
 -41 -41 -41 -41 -38 -40 -42 -44
 -41 -41 -41 -38 -40 -42 -44 -46
 -41 -41 -38 -40 -42 -44 -46 -47
 -41 -38 -40 -42 -44 -46 -47 -49
 -38 -40 -42 -44 -46 -47 -49 -51
 -40 -42 -44 -46 -47 -49 -51 -54
 -42 -44 -46 -47 -49 -51 -54 -56
 -44 -46 -47 -49 -51 -54 -56 -58
 -46 -47 -49 -51 -54 -56 -58 -60
 -47 -49 -51 -54 -56 -58 -60 -62
 -49 -51 -54 -56 -58 -60 -62 -63
 -51 -54 -56 -58 -60 -62 -63 -64
 -54 -56 -58 -60 -62 -63 -64 -65
 -56 -58 -60 -62 -63 -64 -65 -66
 -58 -60 -62 -63 -64 -65 -66 -66
 -60 -62 -63 -64 -65 -66 -66 -67
 -62 -63 -64 -65 -66 -66 -67 -67
 -63 -64 -65 -66 -66 -67 -67 -67
 -64 -65 -66 -66 -67 -67 -67 -66
 -65 -66 -66 -67 -67 -67 -66 -66
 -66 -66 -67 -67 -67 -66 -66 -66
 -66 -67 -67 -67 -66 -66 -66 -65
 -67 -67 -67 -66 -66 -66 -65 -65
 -67 -67 -66 -66 -66 -65 -65 -64
 -67 -66 -66 -66 -65 -65 -64 -63
 -66 -66 -66 -65 -65 -64 -63 -62
 -66 -66 -65 -65 -64 -63 -62 -62
 -66 -65 -65 -64 -63 -62 -62 -61
 -65 -65 -64 -63 -62 -62 -61 -60
 -65 -64 -63 -62 -62 -61 -60 -59
 -64 -63 -62 -62 -61 -60 -59 -57
 -63 -62 -62 -61 -60 -59 -57 -56
 -62 -62 -61 -60 -59 -57 -56 -55
 -62 -61 -60 -59 -57 -56 -55 -54
 -61 -60 -59 -57 -56 -55 -54 -52
 -60 -59 -57 -56 -55 -54 -52 -51
 -59 -57 -56 -55 -54 -52 -51 -49
 -57 -56 -55 -54 -52 -51 -49 -48
 -56 -55 -54 -52 -51 -49 -48 -47
 -55 -54 -52 -51 -49 -48 -47 -45
 -54 -52 -51 -49 -48 -47 -45 -44
 -52 -51 -49 -48 -47 -45 -44 -43
 -51 -49 -48 -47 -45 -44 -43 -42
 -49 -48 -47 -45 -44 -43 -42 -42
 -48 -47 -45 -44 -43 -42 -42 -42
 -47 -45 -44 -43 -42 -42 -42 -42
 -45 -44 -43 -42 -42 -42 -42 -42
 -44 -43 -42 -42 -42 -42 -42 -42
 -43 -42 -42 -42 -42 -42 -42 -42
 -42 -42 -42 -42 -42 -42 -42 -43
 -42 -42 -42 -42 -42 -42 -43 -43
 -42 -42 -42 -42 -42 -43 -43 -44
 -42 -42 -42 -42 -43 -43 -44 -44
 -42 -42 -42 -43 -43 -44 -44 -44
 -37 -38 -40 -42 -44 -45 -47 -50
 -38 -40 -42 -44 -45 -47 -50 -52
 -40 -42 -44 -45 -47 -50 -52 -54
 -42 -44 -45 -47 -50 -52 -54 -55
 -44 -45 -47 -50 -52 -54 -55 -57
 -45 -47 -50 -52 -54 -55 -57 -58
 -47 -50 -52 -54 -55 -57 -58 -58
 -50 -52 -54 -55 -57 -58 -58 -58
 -52 -54 -55 -57 -58 -58 -58 -58
 -54 -55 -57 -58 -58 -58 -58 -58
 -55 -57 -58 -58 -58 -58 -58 -58
 -57 -58 -58 -58 -58 -58 -58 -58
 -58 -58 -58 -58 -58 -58 -58 -58
 -58 -58 -58 -58 -58 -58 -58 -58
 -58 -58 -58 -58 -58 -58 -58 -57
 -58 -58 -58 -58 -58 -58 -57 -56
 -58 -58 -58 -58 -58 -57 -56 -57
 -58 -58 -58 -58 -57 -56 -57 -57
 -58 -58 -58 -57 -56 -57 -57 -56
 -58 -58 -57 -56 -57 -57 -56 -56
 -58 -57 -56 -57 -57 -56 -56 -55
 -57 -56 -57 -57 -56 -56 -55 -54
 -56 -57 -57 -56 -56 -55 -54 -53
 -57 -57 -56 -56 -55 -54 -53 -52
 -57 -56 -56 -55 -54 -53 -52 -51
 -56 -56 -55 -54 -53 -52 -51 -50
 -56 -55 -54 -53 -52 -51 -50 -49
 -55 -54 -53 -52 -51 -50 -49 -48
 -54 -53 -52 -51 -50 -49 -48 -47
 -53 -52 -51 -50 -49 -48 -47 -46
 -52 -51 -50 -49 -48 -47 -46 -45
 -51 -50 -49 -48 -47 -46 -45 -45
 -50 -49 -48 -47 -46 -45 -45 -44
 -49 -48 -47 -46 -45 -45 -44 -43
 -48 -47 -46 -45 -45 -44 -43 -43
 -47 -46 -45 -45 -44 -43 -43 -42
 -46 -45 -45 -44 -43 -43 -42 -42
 -45 -45 -44 -43 -43 -42 -42 -41
 -45 -44 -43 -43 -42 -42 -41 -41
 -44 -43 -43 -42 -42 -41 -41 -41
 -43 -43 -42 -42 -41 -41 -41 -41
 -43 -42 -42 -41 -41 -41 -41 -41
 -42 -42 -41 -41 -41 -41 -41 -41
 -42 -41 -41 -41 -41 -41 -41 -41
 -41 -41 -41 -41 -41 -41 -41 -43
 -41 -41 -41 -41 -41 -41 -43 -45
 -41 -41 -41 -41 -41 -43 -45 -47
 -41 -41 -41 -41 -43 -45 -47 -50
 -41 -41 -41 -43 -45 -47 -50 -52
 -41 -41 -43 -45 -47 -50 -52 -55
 -41 -43 -45 -47 -50 -52 -55 -58
 -43 -45 -47 -50 -52 -55 -58 -60
 -45 -47 -50 -52 -55 -58 -60 -62
 -47 -50 -52 -55 -58 -60 -62 -64
 -50 -52 -55 -58 -60 -62 -64 -66
 -52 -55 -58 -60 -62 -64 -66 -68
 -55 -58 -60 -62 -64 -66 -68 -69
 -58 -60 -62 -64 -66 -68 -69 -70
 -60 -62 -64 -66 -68 -69 -70 -71
 -62 -64 -66 -68 -69 -70 -71 -71
 -64 -66 -68 -69 -70 -71 -71 -71
 -66 -68 -69 -70 -71 -71 -71 -71
 -68 -69 -70 -71 -71 -71 -71 -71
 -69 -70 -71 -71 -71 -71 -71 -71
 -70 -71 -71 -71 -71 -71 -71 -71
 -71 -71 -71 -71 -71 -71 -71 -70
 -71 -71 -71 -71 -71 -71 -70 -70
 -71 -71 -71 -71 -71 -70 -70 -69
 -71 -71 -71 -71 -70 -70 -69 -69
 -71 -71 -71 -70 -70 -69 -69 -68
 -71 -71 -70 -70 -69 -69 -68 -67
 -71 -70 -70 -69 -69 -68 -67 -66
 -70 -70 -69 -69 -68 -67 -66 -65
 -70 -69 -69 -68 -67 -66 -65 -64
 -69 -69 -68 -67 -66 -65 -64 -63
 -69 -68 -67 -66 -65 -64 -63 -61
 -68 -67 -66 -65 -64 -63 -61 -60
 -67 -66 -65 -64 -63 -61 -60 -58
 -66 -65 -64 -63 -61 -60 -58 -56
 -65 -64 -63 -61 -60 -58 -56 -54
 -64 -63 -61 -60 -58 -56 -54 -52
 -63 -61 -60 -58 -56 -54 -52 -50
 -61 -60 -58 -56 -54 -52 -50 -48
 -60 -58 -56 -54 -52 -50 -48 -46
 -58 -56 -54 -52 -50 -48 -46 -45
 -56 -54 -52 -50 -48 -46 -45 -44
 -54 -52 -50 -48 -46 -45 -44 -42
 -52 -50 -48 -46 -45 -44 -42 -42
 -50 -48 -46 -45 -44 -42 -42 -41
 -48 -46 -45 -44 -42 -42 -41 -40
 -46 -45 -44 -42 -42 -41 -40 -40
 -45 -44 -42 -42 -41 -40 -40 -40
 -44 -42 -42 -41 -40 -40 -40 -40
 -42 -42 -41 -40 -40 -40 -40 -40
 -42 -41 -40 -40 -40 -40 -40 -40
 -38 -39 -41 -43 -45 -47 -49 -51
 -39 -41 -43 -45 -47 -49 -51 -54
 -41 -43 -45 -47 -49 -51 -54 -56
 -43 -45 -47 -49 -51 -54 -56 -57
 -45 -47 -49 -51 -54 -56 -57 -58
 -47 -49 -51 -54 -56 -57 -58 -59
 -49 -51 -54 -56 -57 -58 -59 -60
 -51 -54 -56 -57 -58 -59 -60 -59
 -54 -56 -57 -58 -59 -60 -59 -61
 -56 -57 -58 -59 -60 -59 -61 -59
 -57 -58 -59 -60 -59 -61 -59 -59
 -58 -59 -60 -59 -61 -59 -59 -58
 -59 -60 -59 -61 -59 -59 -58 -58
 -60 -59 -61 -59 -59 -58 -58 -57
 -59 -61 -59 -59 -58 -58 -57 -56
 -61 -59 -59 -58 -58 -57 -56 -55
 -59 -59 -58 -58 -57 -56 -55 -54
 -59 -58 -58 -57 -56 -55 -54 -53
 -58 -58 -57 -56 -55 -54 -53 -53
 -58 -57 -56 -55 -54 -53 -53 -52
 -57 -56 -55 -54 -53 -53 -52 -51
 -56 -55 -54 -53 -53 -52 -51 -50
 -55 -54 -53 -53 -52 -51 -50 -49
 -54 -53 -53 -52 -51 -50 -49 -48
 -53 -53 -52 -51 -50 -49 -48 -47
 -53 -52 -51 -50 -49 -48 -47 -46
 -52 -51 -50 -49 -48 -47 -46 -46
 -51 -50 -49 -48 -47 -46 -46 -45
 -50 -49 -48 -47 -46 -46 -45 -45
 -49 -48 -47 -46 -46 -45 -45 -45
 -48 -47 -46 -46 -45 -45 -45 -45
 -47 -46 -46 -45 -45 -45 -45 -44
 -46 -46 -45 -45 -45 -45 -44 -45
 -46 -45 -45 -45 -45 -44 -45 -45
 -45 -45 -45 -45 -44 -45 -45 -45
 -45 -45 -45 -44 -45 -45 -45 -45
 -45 -45 -44 -45 -45 -45 -45 -45
 -45 -44 -45 -45 -45 -45 -45 -45
 -44 -45 -45 -45 -45 -45 -45 -45
 -45 -45 -45 -45 -45 -45 -45 -45
 -45 -45 -45 -45 -45 -45 -45 -36
 -45 -45 -45 -45 -45 -45 -36 -38
 -45 -45 -45 -45 -45 -36 -38 -39
 -45 -45 -45 -45 -36 -38 -39 -41
 -45 -45 -45 -36 -38 -39 -41 -43
 -45 -45 -36 -38 -39 -41 -43 -45
 -45 -36 -38 -39 -41 -43 -45 -48
 -36 -38 -39 -41 -43 -45 -48 -50
 -38 -39 -41 -43 -45 -48 -50 -53
 -39 -41 -43 -45 -48 -50 -53 -55
 -41 -43 -45 -48 -50 -53 -55 -57
 -43 -45 -48 -50 -53 -55 -57 -59
 -45 -48 -50 -53 -55 -57 -59 -61
 -48 -50 -53 -55 -57 -59 -61 -62
 -50 -53 -55 -57 -59 -61 -62 -63
 -53 -55 -57 -59 -61 -62 -63 -64
 -55 -57 -59 -61 -62 -63 -64 -64
 -57 -59 -61 -62 -63 -64 -64 -65
 -59 -61 -62 -63 -64 -64 -65 -65
 -61 -62 -63 -64 -64 -65 -65 -65
 -62 -63 -64 -64 -65 -65 -65 -65
 -63 -64 -64 -65 -65 -65 -65 -65
 -64 -64 -65 -65 -65 -65 -65 -65
 -64 -65 -65 -65 -65 -65 -65 -65
 -65 -65 -65 -65 -65 -65 -65 -65
 -65 -65 -65 -65 -65 -65 -65 -64
 -65 -65 -65 -65 -65 -65 -64 -64
 -65 -65 -65 -65 -65 -64 -64 -63
 -65 -65 -65 -65 -64 -64 -63 -62
 -65 -65 -65 -64 -64 -63 -62 -61
 -65 -65 -64 -64 -63 -62 -61 -61
 -65 -64 -64 -63 -62 -61 -61 -60
 -64 -64 -63 -62 -61 -61 -60 -58
 -64 -63 -62 -61 -61 -60 -58 -57
 -63 -62 -61 -61 -60 -58 -57 -56
 -62 -61 -61 -60 -58 -57 -56 -55
 -61 -61 -60 -58 -57 -56 -55 -54
 -61 -60 -58 -57 -56 -55 -54 -53
 -60 -58 -57 -56 -55 -54 -53 -51
 -58 -57 -56 -55 -54 -53 -51 -50
 -57 -56 -55 -54 -53 -51 -50 -49
 -56 -55 -54 -53 -51 -50 -49 -47
 -55 -54 -53 -51 -50 -49 -47 -46
 -54 -53 -51 -50 -49 -47 -46 -44
 -53 -51 -50 -49 -47 -46 -44 -43
 -51 -50 -49 -47 -46 -44 -43 -43
 -50 -49 -47 -46 -44 -43 -43 -42
 -49 -47 -46 -44 -43 -43 -42 -42
 -47 -46 -44 -43 -43 -42 -42 -42
 -46 -44 -43 -43 -42 -42 -42 -42
 -44 -43 -43 -42 -42 -42 -42 -43
 -43 -43 -42 -42 -42 -42 -43 -43
 -43 -42 -42 -42 -42 -43 -43 -44
 -42 -42 -42 -42 -43 -43 -44 -44
 -33 -35 -36 -38 -40 -42 -45 -47
 -35 -36 -38 -40 -42 -45 -47 -49
 -36 -38 -40 -42 -45 -47 -49 -52
 -38 -40 -42 -45 -47 -49 -52 -54
 -40 -42 -45 -47 -49 -52 -54 -56
 -42 -45 -47 -49 -52 -54 -56 -57
 -45 -47 -49 -52 -54 -56 -57 -58
 -47 -49 -52 -54 -56 -57 -58 -59
 -49 -52 -54 -56 -57 -58 -59 -59
 -52 -54 -56 -57 -58 -59 -59 -60
 -54 -56 -57 -58 -59 -59 -60 -60
 -56 -57 -58 -59 -59 -60 -60 -61
 -57 -58 -59 -59 -60 -60 -61 -61
 -58 -59 -59 -60 -60 -61 -61 -61
 -59 -59 -60 -60 -61 -61 -61 -60
 -59 -60 -60 -61 -61 -61 -60 -60
 -60 -60 -61 -61 -61 -60 -60 -60
 -60 -61 -61 -61 -60 -60 -60 -59
 -61 -61 -61 -60 -60 -60 -59 -58
 -61 -61 -60 -60 -60 -59 -58 -58
 -61 -60 -60 -60 -59 -58 -58 -57
 -60 -60 -60 -59 -58 -58 -57 -56
 -60 -60 -59 -58 -58 -57 -56 -56
 -60 -59 -58 -58 -57 -56 -56 -55
 -59 -58 -58 -57 -56 -56 -55 -54
 -58 -58 -57 -56 -56 -55 -54 -53
 -58 -57 -56 -56 -55 -54 -53 -52
 -57 -56 -56 -55 -54 -53 -52 -51
 -56 -56 -55 -54 -53 -52 -51 -51
 -56 -55 -54 -53 -52 -51 -51 -50
 -55 -54 -53 -52 -51 -51 -50 -49
 -54 -53 -52 -51 -51 -50 -49 -48
 -53 -52 -51 -51 -50 -49 -48 -48
 -52 -51 -51 -50 -49 -48 -48 -47
 -51 -51 -50 -49 -48 -48 -47 -46
 -51 -50 -49 -48 -48 -47 -46 -46
 -50 -49 -48 -48 -47 -46 -46 -45
 -49 -48 -48 -47 -46 -46 -45 -45
 -48 -48 -47 -46 -46 -45 -45 -44
 -48 -47 -46 -46 -45 -45 -44 -44
 -47 -46 -46 -45 -45 -44 -44 -36
 -46 -46 -45 -45 -44 -44 -36 -38
 -46 -45 -45 -44 -44 -36 -38 -40
 -45 -45 -44 -44 -36 -38 -40 -42
 -45 -44 -44 -36 -38 -40 -42 -44
 -44 -44 -36 -38 -40 -42 -44 -46
 -44 -36 -38 -40 -42 -44 -46 -49
 -36 -38 -40 -42 -44 -46 -49 -51
 -38 -40 -42 -44 -46 -49 -51 -54
 -40 -42 -44 -46 -49 -51 -54 -57
 -42 -44 -46 -49 -51 -54 -57 -59
 -44 -46 -49 -51 -54 -57 -59 -61
 -46 -49 -51 -54 -57 -59 -61 -63
 -49 -51 -54 -57 -59 -61 -63 -65
 -51 -54 -57 -59 -61 -63 -65 -66
 -54 -57 -59 -61 -63 -65 -66 -67
 -57 -59 -61 -63 -65 -66 -67 -67
 -59 -61 -63 -65 -66 -67 -67 -68
 -61 -63 -65 -66 -67 -67 -68 -68
 -63 -65 -66 -67 -67 -68 -68 -68
 -65 -66 -67 -67 -68 -68 -68 -68
 -66 -67 -67 -68 -68 -68 -68 -68
 -67 -67 -68 -68 -68 -68 -68 -67
 -67 -68 -68 -68 -68 -68 -67 -67
 -68 -68 -68 -68 -68 -67 -67 -66
 -68 -68 -68 -68 -67 -67 -66 -65
 -68 -68 -68 -67 -67 -66 -65 -65
 -68 -68 -67 -67 -66 -65 -65 -64
 -68 -67 -67 -66 -65 -65 -64 -63
 -67 -67 -66 -65 -65 -64 -63 -62
 -67 -66 -65 -65 -64 -63 -62 -61
 -66 -65 -65 -64 -63 -62 -61 -60
 -65 -65 -64 -63 -62 -61 -60 -59
 -65 -64 -63 -62 -61 -60 -59 -58
 -64 -63 -62 -61 -60 -59 -58 -57
 -63 -62 -61 -60 -59 -58 -57 -56
 -62 -61 -60 -59 -58 -57 -56 -55
 -61 -60 -59 -58 -57 -56 -55 -54
 -60 -59 -58 -57 -56 -55 -54 -52
 -59 -58 -57 -56 -55 -54 -52 -51
 -58 -57 -56 -55 -54 -52 -51 -50
 -57 -56 -55 -54 -52 -51 -50 -49
 -56 -55 -54 -52 -51 -50 -49 -48
 -55 -54 -52 -51 -50 -49 -48 -48
 -54 -52 -51 -50 -49 -48 -48 -47
 -52 -51 -50 -49 -48 -48 -47 -46
 -51 -50 -49 -48 -48 -47 -46 -46
 -50 -49 -48 -48 -47 -46 -46 -45
 -49 -48 -48 -47 -46 -46 -45 -45
 -48 -48 -47 -46 -46 -45 -45 -45
 -30 -31 -32 -34 -36 -38 -40 -42
 -31 -32 -34 -36 -38 -40 -42 -43
 -32 -34 -36 -38 -40 -42 -43 -45
 -34 -36 -38 -40 -42 -43 -45 -46
 -36 -38 -40 -42 -43 -45 -46 -48
 -38 -40 -42 -43 -45 -46 -48 -49
 -40 -42 -43 -45 -46 -48 -49 -51
 -42 -43 -45 -46 -48 -49 -51 -52
 -43 -45 -46 -48 -49 -51 -52 -53
 -45 -46 -48 -49 -51 -52 -53 -54
 -46 -48 -49 -51 -52 -53 -54 -54
 -48 -49 -51 -52 -53 -54 -54 -55
 -49 -51 -52 -53 -54 -54 -55 -55
 -51 -52 -53 -54 -54 -55 -55 -55
 -52 -53 -54 -54 -55 -55 -55 -55
 -53 -54 -54 -55 -55 -55 -55 -55
 -54 -54 -55 -55 -55 -55 -55 -55
 -54 -55 -55 -55 -55 -55 -55 -54
 -55 -55 -55 -55 -55 -55 -54 -54
 -55 -55 -55 -55 -55 -54 -54 -53
 -55 -55 -55 -55 -54 -54 -53 -53
 -55 -55 -55 -54 -54 -53 -53 -52
 -55 -55 -54 -54 -53 -53 -52 -51
 -55 -54 -54 -53 -53 -52 -51 -51
 -54 -54 -53 -53 -52 -51 -51 -50
 -54 -53 -53 -52 -51 -51 -50 -50
 -53 -53 -52 -51 -51 -50 -50 -49
 -53 -52 -51 -51 -50 -50 -49 -49
 -52 -51 -51 -50 -50 -49 -49 -48
 -51 -51 -50 -50 -49 -49 -48 -48
 -51 -50 -50 -49 -49 -48 -48 -47
 -50 -50 -49 -49 -48 -48 -47 -47
 -50 -49 -49 -48 -48 -47 -47 -46
 -49 -49 -48 -48 -47 -47 -46 -46
 -49 -48 -48 -47 -47 -46 -46 -45
 -48 -48 -47 -47 -46 -46 -45 -45
 -48 -47 -47 -46 -46 -45 -45 -44
 -47 -47 -46 -46 -45 -45 -44 -44
 -47 -46 -46 -45 -45 -44 -44 -42
 -46 -46 -45 -45 -44 -44 -42 -43
 -46 -45 -45 -44 -44 -42 -43 -43
 -45 -45 -44 -44 -42 -43 -43 -42
 -45 -44 -44 -42 -43 -43 -42 -40
 -44 -44 -42 -43 -43 -42 -40 -42
 -44 -42 -43 -43 -42 -40 -42 -41
 -42 -43 -43 -42 -40 -42 -41 -36
 -43 -43 -42 -40 -42 -41 -36 -38
 -43 -42 -40 -42 -41 -36 -38 -41
 -42 -40 -42 -41 -36 -38 -41 -43
 -40 -42 -41 -36 -38 -41 -43 -46
 -42 -41 -36 -38 -41 -43 -46 -48
 -41 -36 -38 -41 -43 -46 -48 -51
 -36 -38 -41 -43 -46 -48 -51 -53
 -38 -41 -43 -46 -48 -51 -53 -56
 -41 -43 -46 -48 -51 -53 -56 -58
 -43 -46 -48 -51 -53 -56 -58 -61
 -46 -48 -51 -53 -56 -58 -61 -63
 -48 -51 -53 -56 -58 -61 -63 -64
 -51 -53 -56 -58 -61 -63 -64 -65
 -53 -56 -58 -61 -63 -64 -65 -67
 -56 -58 -61 -63 -64 -65 -67 -68
 -58 -61 -63 -64 -65 -67 -68 -68
 -61 -63 -64 -65 -67 -68 -68 -69
 -63 -64 -65 -67 -68 -68 -69 -69
 -64 -65 -67 -68 -68 -69 -69 -70
 -65 -67 -68 -68 -69 -69 -70 -70
 -67 -68 -68 -69 -69 -70 -70 -70
 -68 -68 -69 -69 -70 -70 -70 -69
 -68 -69 -69 -70 -70 -70 -69 -69
 -69 -69 -70 -70 -70 -69 -69 -69
 -69 -70 -70 -70 -69 -69 -69 -68
 -70 -70 -70 -69 -69 -69 -68 -67
 -70 -70 -69 -69 -69 -68 -67 -67
 -70 -69 -69 -69 -68 -67 -67 -66
 -69 -69 -69 -68 -67 -67 -66 -65
 -69 -69 -68 -67 -67 -66 -65 -65
 -69 -68 -67 -67 -66 -65 -65 -64
 -68 -67 -67 -66 -65 -65 -64 -63
 -67 -67 -66 -65 -65 -64 -63 -62
 -67 -66 -65 -65 -64 -63 -62 -61
 -66 -65 -65 -64 -63 -62 -61 -60
 -65 -65 -64 -63 -62 -61 -60 -58
 -65 -64 -63 -62 -61 -60 -58 -57
 -64 -63 -62 -61 -60 -58 -57 -56
 -63 -62 -61 -60 -58 -57 -56 -55
 -62 -61 -60 -58 -57 -56 -55 -54
 -61 -60 -58 -57 -56 -55 -54 -52
 -60 -58 -57 -56 -55 -54 -52 -50
 -58 -57 -56 -55 -54 -52 -50 -49
 -57 -56 -55 -54 -52 -50 -49 -47
 -56 -55 -54 -52 -50 -49 -47 -46
 -55 -54 -52 -50 -49 -47 -46 -45
 -54 -52 -50 -49 -47 -46 -45 -44
 -52 -50 -49 -47 -46 -45 -44 -44
 -50 -49 -47 -46 -45 -44 -44 -43
 -49 -47 -46 -45 -44 -44 -43 -43
 -47 -46 -45 -44 -44 -43 -43 -43
 -46 -45 -44 -44 -43 -43 -43 -43
 -65 -67 -68 -70 -72 -73 -75 -76
 -67 -68 -70 -72 -73 -75 -76 -77
 -68 -70 -72 -73 -75 -76 -77 -78
 -70 -72 -73 -75 -76 -77 -78 -79
 -72 -73 -75 -76 -77 -78 -79 -79
 -73 -75 -76 -77 -78 -79 -79 -79
 -75 -76 -77 -78 -79 -79 -79 -78
 -76 -77 -78 -79 -79 -79 -78 -78
 -77 -78 -79 -79 -79 -78 -78 -77
 -78 -79 -79 -79 -78 -78 -77 -76
 -79 -79 -79 -78 -78 -77 -76 -74
 -79 -79 -78 -78 -77 -76 -74 -73
 -79 -78 -78 -77 -76 -74 -73 -71
 -78 -78 -77 -76 -74 -73 -71 -69
 -78 -77 -76 -74 -73 -71 -69 -68
 -77 -76 -74 -73 -71 -69 -68 -66
 -76 -74 -73 -71 -69 -68 -66 -64
 -74 -73 -71 -69 -68 -66 -64 -61
 -73 -71 -69 -68 -66 -64 -61 -59
 -71 -69 -68 -66 -64 -61 -59 -57
 -69 -68 -66 -64 -61 -59 -57 -55
 -68 -66 -64 -61 -59 -57 -55 -53
 -66 -64 -61 -59 -57 -55 -53 -50
 -64 -61 -59 -57 -55 -53 -50 -48
 -61 -59 -57 -55 -53 -50 -48 -46
 -59 -57 -55 -53 -50 -48 -46 -43
 -57 -55 -53 -50 -48 -46 -43 -41
 -55 -53 -50 -48 -46 -43 -41 -39
 -53 -50 -48 -46 -43 -41 -39 -37
 -50 -48 -46 -43 -41 -39 -37 -36
 -48 -46 -43 -41 -39 -37 -36 -34
 -46 -43 -41 -39 -37 -36 -34 -33
 -43 -41 -39 -37 -36 -34 -33 -32
 -41 -39 -37 -36 -34 -33 -32 -31
 -39 -37 -36 -34 -33 -32 -31 -31
 -37 -36 -34 -33 -32 -31 -31 -30
 -36 -34 -33 -32 -31 -31 -30 -30
 -34 -33 -32 -31 -31 -30 -30 -30
 -33 -32 -31 -31 -30 -30 -30 -30
 -32 -31 -31 -30 -30 -30 -30 -30
 -31 -31 -30 -30 -30 -30 -30 -30
 -31 -30 -30 -30 -30 -30 -30 -30
 -30 -30 -30 -30 -30 -30 -30 -69
 -30 -30 -30 -30 -30 -30 -69 -71
 -30 -30 -30 -30 -30 -69 -71 -73
 -30 -30 -30 -30 -69 -71 -73 -75
 -30 -30 -30 -69 -71 -73 -75 -77
 -30 -30 -69 -71 -73 -75 -77 -79
 -30 -69 -71 -73 -75 -77 -79 -81
 -69 -71 -73 -75 -77 -79 -81 -83
 -71 -73 -75 -77 -79 -81 -83 -84
 -73 -75 -77 -79 -81 -83 -84 -86
 -75 -77 -79 -81 -83 -84 -86 -87
 -77 -79 -81 -83 -84 -86 -87 -88
 -79 -81 -83 -84 -86 -87 -88 -88
 -81 -83 -84 -86 -87 -88 -88 -89
 -83 -84 -86 -87 -88 -88 -89 -89
 -84 -86 -87 -88 -88 -89 -89 -89
 -86 -87 -88 -88 -89 -89 -89 -88
 -87 -88 -88 -89 -89 -89 -88 -87
 -88 -88 -89 -89 -89 -88 -87 -86
 -88 -89 -89 -89 -88 -87 -86 -84
 -89 -89 -89 -88 -87 -86 -84 -82
 -89 -89 -88 -87 -86 -84 -82 -80
 -89 -88 -87 -86 -84 -82 -80 -78
 -88 -87 -86 -84 -82 -80 -78 -75
 -87 -86 -84 -82 -80 -78 -75 -72
 -86 -84 -82 -80 -78 -75 -72 -69
 -84 -82 -80 -78 -75 -72 -69 -66
 -82 -80 -78 -75 -72 -69 -66 -62
 -80 -78 -75 -72 -69 -66 -62 -59
 -78 -75 -72 -69 -66 -62 -59 -55
 -75 -72 -69 -66 -62 -59 -55 -52
 -72 -69 -66 -62 -59 -55 -52 -48
 -69 -66 -62 -59 -55 -52 -48 -45
 -66 -62 -59 -55 -52 -48 -45 -41
 -62 -59 -55 -52 -48 -45 -41 -38
 -59 -55 -52 -48 -45 -41 -38 -35
 -55 -52 -48 -45 -41 -38 -35 -32
 -52 -48 -45 -41 -38 -35 -32 -30
 -48 -45 -41 -38 -35 -32 -30 -28
 -45 -41 -38 -35 -32 -30 -28 -27
 -41 -38 -35 -32 -30 -28 -27 -26
 -38 -35 -32 -30 -28 -27 -26 -26
 -59 -61 -63 -65 -67 -69 -71 -73
 -61 -63 -65 -67 -69 -71 -73 -75
 -63 -65 -67 -69 -71 -73 -75 -77
 -65 -67 -69 -71 -73 -75 -77 -79
 -67 -69 -71 -73 -75 -77 -79 -81
 -69 -71 -73 -75 -77 -79 -81 -82
 -71 -73 -75 -77 -79 -81 -82 -83
 -73 -75 -77 -79 -81 -82 -83 -83
 -75 -77 -79 -81 -82 -83 -83 -83
 -77 -79 -81 -82 -83 -83 -83 -83
 -79 -81 -82 -83 -83 -83 -83 -83
 -81 -82 -83 -83 -83 -83 -83 -83
 -82 -83 -83 -83 -83 -83 -83 -82
 -83 -83 -83 -83 -83 -83 -82 -81
 -83 -83 -83 -83 -83 -82 -81 -80
 -83 -83 -83 -83 -82 -81 -80 -79
 -83 -83 -83 -82 -81 -80 -79 -77
 -83 -83 -82 -81 -80 -79 -77 -75
 -83 -82 -81 -80 -79 -77 -75 -72
 -82 -81 -80 -79 -77 -75 -72 -70
 -81 -80 -79 -77 -75 -72 -70 -68
 -80 -79 -77 -75 -72 -70 -68 -65
 -79 -77 -75 -72 -70 -68 -65 -63
 -77 -75 -72 -70 -68 -65 -63 -60
 -75 -72 -70 -68 -65 -63 -60 -57
 -72 -70 -68 -65 -63 -60 -57 -54
 -70 -68 -65 -63 -60 -57 -54 -51
 -68 -65 -63 -60 -57 -54 -51 -48
 -65 -63 -60 -57 -54 -51 -48 -45
 -63 -60 -57 -54 -51 -48 -45 -43
 -60 -57 -54 -51 -48 -45 -43 -40
 -57 -54 -51 -48 -45 -43 -40 -37
 -54 -51 -48 -45 -43 -40 -37 -35
 -51 -48 -45 -43 -40 -37 -35 -33
 -48 -45 -43 -40 -37 -35 -33 -31
 -45 -43 -40 -37 -35 -33 -31 -29
 -43 -40 -37 -35 -33 -31 -29 -28
 -40 -37 -35 -33 -31 -29 -28 -26
 -37 -35 -33 -31 -29 -28 -26 -25
 -35 -33 -31 -29 -28 -26 -25 -24
 -33 -31 -29 -28 -26 -25 -24 -23
 -31 -29 -28 -26 -25 -24 -23 -23
 -29 -28 -26 -25 -24 -23 -23 -22
 -28 -26 -25 -24 -23 -23 -22 -22
 -26 -25 -24 -23 -23 -22 -22 -67
 -25 -24 -23 -23 -22 -22 -67 -68
 -24 -23 -23 -22 -22 -67 -68 -70
 -23 -23 -22 -22 -67 -68 -70 -72
 -23 -22 -22 -67 -68 -70 -72 -75
 -22 -22 -67 -68 -70 -72 -75 -77
 -22 -67 -68 -70 -72 -75 -77 -79
 -67 -68 -70 -72 -75 -77 -79 -81
 -68 -70 -72 -75 -77 -79 -81 -83
 -70 -72 -75 -77 -79 -81 -83 -85
 -72 -75 -77 -79 -81 -83 -85 -86
 -75 -77 -79 -81 -83 -85 -86 -88
 -77 -79 -81 -83 -85 -86 -88 -89
 -79 -81 -83 -85 -86 -88 -89 -90
 -81 -83 -85 -86 -88 -89 -90 -90
 -83 -85 -86 -88 -89 -90 -90 -90
 -85 -86 -88 -89 -90 -90 -90 -90
 -86 -88 -89 -90 -90 -90 -90 -89
 -88 -89 -90 -90 -90 -90 -89 -88
 -89 -90 -90 -90 -90 -89 -88 -87
 -90 -90 -90 -90 -89 -88 -87 -85
 -90 -90 -90 -89 -88 -87 -85 -83
 -90 -90 -89 -88 -87 -85 -83 -81
 -90 -89 -88 -87 -85 -83 -81 -78
 -89 -88 -87 -85 -83 -81 -78 -75
 -88 -87 -85 -83 -81 -78 -75 -72
 -87 -85 -83 -81 -78 -75 -72 -69
 -85 -83 -81 -78 -75 -72 -69 -65
 -83 -81 -78 -75 -72 -69 -65 -62
 -81 -78 -75 -72 -69 -65 -62 -58
 -78 -75 -72 -69 -65 -62 -58 -54
 -75 -72 -69 -65 -62 -58 -54 -50
 -72 -69 -65 -62 -58 -54 -50 -46
 -69 -65 -62 -58 -54 -50 -46 -42
 -65 -62 -58 -54 -50 -46 -42 -39
 -62 -58 -54 -50 -46 -42 -39 -35
 -58 -54 -50 -46 -42 -39 -35 -33
 -54 -50 -46 -42 -39 -35 -33 -30
 -50 -46 -42 -39 -35 -33 -30 -29
 -46 -42 -39 -35 -33 -30 -29 -27
 -42 -39 -35 -33 -30 -29 -27 -26
 -39 -35 -33 -30 -29 -27 -26 -25
 -35 -33 -30 -29 -27 -26 -25 -24
 -33 -30 -29 -27 -26 -25 -24 -24
 -30 -29 -27 -26 -25 -24 -24 -24
 -29 -27 -26 -25 -24 -24 -24 -24
 -65 -66 -67 -69 -70 -72 -73 -76
 -66 -67 -69 -70 -72 -73 -76 -78
 -67 -69 -70 -72 -73 -76 -78 -80
 -69 -70 -72 -73 -76 -78 -80 -82
 -70 -72 -73 -76 -78 -80 -82 -83
 -72 -73 -76 -78 -80 -82 -83 -85
 -73 -76 -78 -80 -82 -83 -85 -85
 -76 -78 -80 -82 -83 -85 -85 -86
 -78 -80 -82 -83 -85 -85 -86 -86
 -80 -82 -83 -85 -85 -86 -86 -85
 -82 -83 -85 -85 -86 -86 -85 -85
 -83 -85 -85 -86 -86 -85 -85 -84
 -85 -85 -86 -86 -85 -85 -84 -83
 -85 -86 -86 -85 -85 -84 -83 -82
 -86 -86 -85 -85 -84 -83 -82 -80
 -86 -85 -85 -84 -83 -82 -80 -78
 -85 -85 -84 -83 -82 -80 -78 -76
 -85 -84 -83 -82 -80 -78 -76 -74
 -84 -83 -82 -80 -78 -76 -74 -71
 -83 -82 -80 -78 -76 -74 -71 -69
 -82 -80 -78 -76 -74 -71 -69 -66
 -80 -78 -76 -74 -71 -69 -66 -63
 -78 -76 -74 -71 -69 -66 -63 -59
 -76 -74 -71 -69 -66 -63 -59 -56
 -74 -71 -69 -66 -63 -59 -56 -53
 -71 -69 -66 -63 -59 -56 -53 -50
 -69 -66 -63 -59 -56 -53 -50 -46
 -66 -63 -59 -56 -53 -50 -46 -42
 -63 -59 -56 -53 -50 -46 -42 -37
 -59 -56 -53 -50 -46 -42 -37 -34
 -56 -53 -50 -46 -42 -37 -34 -32
 -53 -50 -46 -42 -37 -34 -32 -29
 -50 -46 -42 -37 -34 -32 -29 -27
 -46 -42 -37 -34 -32 -29 -27 -25
 -42 -37 -34 -32 -29 -27 -25 -24
 -37 -34 -32 -29 -27 -25 -24 -23
 -34 -32 -29 -27 -25 -24 -23 -22
 -32 -29 -27 -25 -24 -23 -22 -22
 -29 -27 -25 -24 -23 -22 -22 -21
 -27 -25 -24 -23 -22 -22 -21 -64
 -25 -24 -23 -22 -22 -21 -64 -66
 -24 -23 -22 -22 -21 -64 -66 -68
 -23 -22 -22 -21 -64 -66 -68 -70
 -22 -22 -21 -64 -66 -68 -70 -72
 -22 -21 -64 -66 -68 -70 -72 -75
 -21 -64 -66 -68 -70 -72 -75 -77
 -64 -66 -68 -70 -72 -75 -77 -80
 -66 -68 -70 -72 -75 -77 -80 -81
 -68 -70 -72 -75 -77 -80 -81 -83
 -70 -72 -75 -77 -80 -81 -83 -85
 -72 -75 -77 -80 -81 -83 -85 -87
 -75 -77 -80 -81 -83 -85 -87 -88
 -77 -80 -81 -83 -85 -87 -88 -88
 -80 -81 -83 -85 -87 -88 -88 -89
 -81 -83 -85 -87 -88 -88 -89 -89
 -83 -85 -87 -88 -88 -89 -89 -88
 -85 -87 -88 -88 -89 -89 -88 -87
 -87 -88 -88 -89 -89 -88 -87 -86
 -88 -88 -89 -89 -88 -87 -86 -84
 -88 -89 -89 -88 -87 -86 -84 -82
 -89 -89 -88 -87 -86 -84 -82 -80
 -89 -88 -87 -86 -84 -82 -80 -77
 -88 -87 -86 -84 -82 -80 -77 -74
 -87 -86 -84 -82 -80 -77 -74 -71
 -86 -84 -82 -80 -77 -74 -71 -68
 -84 -82 -80 -77 -74 -71 -68 -64
 -82 -80 -77 -74 -71 -68 -64 -60
 -80 -77 -74 -71 -68 -64 -60 -57
 -77 -74 -71 -68 -64 -60 -57 -53
 -74 -71 -68 -64 -60 -57 -53 -49
 -71 -68 -64 -60 -57 -53 -49 -45
 -68 -64 -60 -57 -53 -49 -45 -41
 -64 -60 -57 -53 -49 -45 -41 -37
 -60 -57 -53 -49 -45 -41 -37 -33
 -57 -53 -49 -45 -41 -37 -33 -30
 -53 -49 -45 -41 -37 -33 -30 -27
 -49 -45 -41 -37 -33 -30 -27 -24
 -45 -41 -37 -33 -30 -27 -24 -22
 -41 -37 -33 -30 -27 -24 -22 -20
 -37 -33 -30 -27 -24 -22 -20 -18
 -33 -30 -27 -24 -22 -20 -18 -17
 -30 -27 -24 -22 -20 -18 -17 -16
 -27 -24 -22 -20 -18 -17 -16 -16
 -24 -22 -20 -18 -17 -16 -16 -16
 -22 -20 -18 -17 -16 -16 -16 -16
 -66 -68 -70 -72 -74 -76 -79 -81
 -68 -70 -72 -74 -76 -79 -81 -82
 -70 -72 -74 -76 -79 -81 -82 -84
 -72 -74 -76 -79 -81 -82 -84 -86
 -74 -76 -79 -81 -82 -84 -86 -87
 -76 -79 -81 -82 -84 -86 -87 -88
 -79 -81 -82 -84 -86 -87 -88 -89
 -81 -82 -84 -86 -87 -88 -89 -89
 -82 -84 -86 -87 -88 -89 -89 -89
 -84 -86 -87 -88 -89 -89 -89 -89
 -86 -87 -88 -89 -89 -89 -89 -88
 -87 -88 -89 -89 -89 -89 -88 -88
 -88 -89 -89 -89 -89 -88 -88 -86
 -89 -89 -89 -89 -88 -88 -86 -85
 -89 -89 -89 -88 -88 -86 -85 -83
 -89 -89 -88 -88 -86 -85 -83 -81
 -89 -88 -88 -86 -85 -83 -81 -79
 -88 -88 -86 -85 -83 -81 -79 -77
 -88 -86 -85 -83 -81 -79 -77 -74
 -86 -85 -83 -81 -79 -77 -74 -71
 -85 -83 -81 -79 -77 -74 -71 -68
 -83 -81 -79 -77 -74 -71 -68 -65
 -81 -79 -77 -74 -71 -68 -65 -61
 -79 -77 -74 -71 -68 -65 -61 -58
 -77 -74 -71 -68 -65 -61 -58 -53
 -74 -71 -68 -65 -61 -58 -53 -49
 -71 -68 -65 -61 -58 -53 -49 -46
 -68 -65 -61 -58 -53 -49 -46 -42
 -65 -61 -58 -53 -49 -46 -42 -38
 -61 -58 -53 -49 -46 -42 -38 -35
 -58 -53 -49 -46 -42 -38 -35 -32
 -53 -49 -46 -42 -38 -35 -32 -29
 -49 -46 -42 -38 -35 -32 -29 -26
 -46 -42 -38 -35 -32 -29 -26 -24
 -42 -38 -35 -32 -29 -26 -24 -22
 -38 -35 -32 -29 -26 -24 -22 -21
 -35 -32 -29 -26 -24 -22 -21 -20
 -32 -29 -26 -24 -22 -21 -20 -19
 -29 -26 -24 -22 -21 -20 -19 -19
 -26 -24 -22 -21 -20 -19 -19 -19
 -24 -22 -21 -20 -19 -19 -19 -19
 -22 -21 -20 -19 -19 -19 -19 -20
 -21 -20 -19 -19 -19 -19 -20 -67
 -20 -19 -19 -19 -19 -20 -67 -69
 -19 -19 -19 -19 -20 -67 -69 -71
 -19 -19 -19 -20 -67 -69 -71 -72
 -19 -19 -20 -67 -69 -71 -72 -76
 -19 -20 -67 -69 -71 -72 -76 -78
 -20 -67 -69 -71 -72 -76 -78 -80
 -67 -69 -71 -72 -76 -78 -80 -82
 -69 -71 -72 -76 -78 -80 -82 -84
 -71 -72 -76 -78 -80 -82 -84 -86
 -72 -76 -78 -80 -82 -84 -86 -87
 -76 -78 -80 -82 -84 -86 -87 -88
 -78 -80 -82 -84 -86 -87 -88 -89
 -80 -82 -84 -86 -87 -88 -89 -90
 -82 -84 -86 -87 -88 -89 -90 -90
 -84 -86 -87 -88 -89 -90 -90 -90
 -86 -87 -88 -89 -90 -90 -90 -90
 -87 -88 -89 -90 -90 -90 -90 -89
 -88 -89 -90 -90 -90 -90 -89 -88
 -89 -90 -90 -90 -90 -89 -88 -87
 -90 -90 -90 -90 -89 -88 -87 -85
 -90 -90 -90 -89 -88 -87 -85 -83
 -90 -90 -89 -88 -87 -85 -83 -81
 -90 -89 -88 -87 -85 -83 -81 -79
 -89 -88 -87 -85 -83 -81 -79 -76
 -88 -87 -85 -83 -81 -79 -76 -73
 -87 -85 -83 -81 -79 -76 -73 -69
 -85 -83 -81 -79 -76 -73 -69 -65
 -83 -81 -79 -76 -73 -69 -65 -62
 -81 -79 -76 -73 -69 -65 -62 -58
 -79 -76 -73 -69 -65 -62 -58 -53
 -76 -73 -69 -65 -62 -58 -53 -49
 -73 -69 -65 -62 -58 -53 -49 -45
 -69 -65 -62 -58 -53 -49 -45 -40
 -65 -62 -58 -53 -49 -45 -40 -35
 -62 -58 -53 -49 -45 -40 -35 -31
 -58 -53 -49 -45 -40 -35 -31 -26
 -53 -49 -45 -40 -35 -31 -26 -22
 -49 -45 -40 -35 -31 -26 -22 -19
 -45 -40 -35 -31 -26 -22 -19 -16
 -40 -35 -31 -26 -22 -19 -16 -14
 -35 -31 -26 -22 -19 -16 -14 -12
 -31 -26 -22 -19 -16 -14 -12 -11
 -26 -22 -19 -16 -14 -12 -11 -11
 -22 -19 -16 -14 -12 -11 -11 -11
 -19 -16 -14 -12 -11 -11 -11 -11
 -16 -14 -12 -11 -11 -11 -11 -12
 -69 -71 -72 -74 -76 -77 -79 -80
 -71 -72 -74 -76 -77 -79 -80 -82
 -72 -74 -76 -77 -79 -80 -82 -83
 -74 -76 -77 -79 -80 -82 -83 -85
 -76 -77 -79 -80 -82 -83 -85 -86
 -77 -79 -80 -82 -83 -85 -86 -86
 -79 -80 -82 -83 -85 -86 -86 -86
 -80 -82 -83 -85 -86 -86 -86 -86
 -82 -83 -85 -86 -86 -86 -86 -86
 -83 -85 -86 -86 -86 -86 -86 -85
 -85 -86 -86 -86 -86 -86 -85 -84
 -86 -86 -86 -86 -86 -85 -84 -83
 -86 -86 -86 -86 -85 -84 -83 -82
 -86 -86 -86 -85 -84 -83 -82 -80
 -86 -86 -85 -84 -83 -82 -80 -78
 -86 -85 -84 -83 -82 -80 -78 -76
 -85 -84 -83 -82 -80 -78 -76 -74
 -84 -83 -82 -80 -78 -76 -74 -72
 -83 -82 -80 -78 -76 -74 -72 -69
 -82 -80 -78 -76 -74 -72 -69 -66
 -80 -78 -76 -74 -72 -69 -66 -64
 -78 -76 -74 -72 -69 -66 -64 -61
 -76 -74 -72 -69 -66 -64 -61 -58
 -74 -72 -69 -66 -64 -61 -58 -55
 -72 -69 -66 -64 -61 -58 -55 -52
 -69 -66 -64 -61 -58 -55 -52 -49
 -66 -64 -61 -58 -55 -52 -49 -46
 -64 -61 -58 -55 -52 -49 -46 -43
 -61 -58 -55 -52 -49 -46 -43 -40
 -58 -55 -52 -49 -46 -43 -40 -37
 -55 -52 -49 -46 -43 -40 -37 -35
 -52 -49 -46 -43 -40 -37 -35 -32
 -49 -46 -43 -40 -37 -35 -32 -30
 -46 -43 -40 -37 -35 -32 -30 -28
 -43 -40 -37 -35 -32 -30 -28 -27
 -40 -37 -35 -32 -30 -28 -27 -25
 -37 -35 -32 -30 -28 -27 -25 -24
 -35 -32 -30 -28 -27 -25 -24 -24
 -32 -30 -28 -27 -25 -24 -24 -23
 -30 -28 -27 -25 -24 -24 -23 -23
 -28 -27 -25 -24 -24 -23 -23 -23
 -27 -25 -24 -24 -23 -23 -23 -23
 -25 -24 -24 -23 -23 -23 -23 -61
 -24 -24 -23 -23 -23 -23 -61 -63
 -24 -23 -23 -23 -23 -61 -63 -65
 -23 -23 -23 -23 -61 -63 -65 -66
 -23 -23 -23 -61 -63 -65 -66 -68
 -23 -23 -61 -63 -65 -66 -68 -70
 -23 -61 -63 -65 -66 -68 -70 -72
 -61 -63 -65 -66 -68 -70 -72 -74
 -63 -65 -66 -68 -70 -72 -74 -76
 -65 -66 -68 -70 -72 -74 -76 -78
 -66 -68 -70 -72 -74 -76 -78 -79
 -68 -70 -72 -74 -76 -78 -79 -81
 -70 -72 -74 -76 -78 -79 -81 -82
 -72 -74 -76 -78 -79 -81 -82 -83
 -74 -76 -78 -79 -81 -82 -83 -83
 -76 -78 -79 -81 -82 -83 -83 -84
 -78 -79 -81 -82 -83 -83 -84 -84
 -79 -81 -82 -83 -83 -84 -84 -83
 -81 -82 -83 -83 -84 -84 -83 -83
 -82 -83 -83 -84 -84 -83 -83 -82
 -83 -83 -84 -84 -83 -83 -82 -80
 -83 -84 -84 -83 -83 -82 -80 -79
 -84 -84 -83 -83 -82 -80 -79 -77
 -84 -83 -83 -82 -80 -79 -77 -75
 -83 -83 -82 -80 -79 -77 -75 -72
 -83 -82 -80 -79 -77 -75 -72 -70
 -82 -80 -79 -77 -75 -72 -70 -67
 -80 -79 -77 -75 -72 -70 -67 -64
 -79 -77 -75 -72 -70 -67 -64 -60
 -77 -75 -72 -70 -67 -64 -60 -57
 -75 -72 -70 -67 -64 -60 -57 -54
 -72 -70 -67 -64 -60 -57 -54 -50
 -70 -67 -64 -60 -57 -54 -50 -46
 -67 -64 -60 -57 -54 -50 -46 -42
 -64 -60 -57 -54 -50 -46 -42 -38
 -60 -57 -54 -50 -46 -42 -38 -35
 -57 -54 -50 -46 -42 -38 -35 -32
 -54 -50 -46 -42 -38 -35 -32 -29
 -50 -46 -42 -38 -35 -32 -29 -27
 -46 -42 -38 -35 -32 -29 -27 -25
 -42 -38 -35 -32 -29 -27 -25 -24
 -38 -35 -32 -29 -27 -25 -24 -22
 -35 -32 -29 -27 -25 -24 -22 -22
 -32 -29 -27 -25 -24 -22 -22 -21
 -29 -27 -25 -24 -22 -22 -21 -21
 -27 -25 -24 -22 -22 -21 -21 -22
 -25 -24 -22 -22 -21 -21 -22 -23
 -24 -22 -22 -21 -21 -22 -23 -24
 -68 -70 -72 -74 -76 -78 -80 -82
 -70 -72 -74 -76 -78 -80 -82 -83
 -72 -74 -76 -78 -80 -82 -83 -84
 -74 -76 -78 -80 -82 -83 -84 -85
 -76 -78 -80 -82 -83 -84 -85 -86
 -78 -80 -82 -83 -84 -85 -86 -86
 -80 -82 -83 -84 -85 -86 -86 -87
 -82 -83 -84 -85 -86 -86 -87 -87
 -83 -84 -85 -86 -86 -87 -87 -87
 -84 -85 -86 -86 -87 -87 -87 -86
 -85 -86 -86 -87 -87 -87 -86 -85
 -86 -86 -87 -87 -87 -86 -85 -84
 -86 -87 -87 -87 -86 -85 -84 -82
 -87 -87 -87 -86 -85 -84 -82 -81
 -87 -87 -86 -85 -84 -82 -81 -79
 -87 -86 -85 -84 -82 -81 -79 -76
 -86 -85 -84 -82 -81 -79 -76 -74
 -85 -84 -82 -81 -79 -76 -74 -71
 -84 -82 -81 -79 -76 -74 -71 -69
 -82 -81 -79 -76 -74 -71 -69 -66
 -81 -79 -76 -74 -71 -69 -66 -63
 -79 -76 -74 -71 -69 -66 -63 -60
 -76 -74 -71 -69 -66 -63 -60 -57
 -74 -71 -69 -66 -63 -60 -57 -53
 -71 -69 -66 -63 -60 -57 -53 -50
 -69 -66 -63 -60 -57 -53 -50 -47
 -66 -63 -60 -57 -53 -50 -47 -43
 -63 -60 -57 -53 -50 -47 -43 -40
 -60 -57 -53 -50 -47 -43 -40 -37
 -57 -53 -50 -47 -43 -40 -37 -35
 -53 -50 -47 -43 -40 -37 -35 -33
 -50 -47 -43 -40 -37 -35 -33 -31
 -47 -43 -40 -37 -35 -33 -31 -29
 -43 -40 -37 -35 -33 -31 -29 -28
 -40 -37 -35 -33 -31 -29 -28 -27
 -37 -35 -33 -31 -29 -28 -27 -26
 -35 -33 -31 -29 -28 -27 -26 -26
 -33 -31 -29 -28 -27 -26 -26 -26
 -31 -29 -28 -27 -26 -26 -26 -26
 -29 -28 -27 -26 -26 -26 -26 -26
 -28 -27 -26 -26 -26 -26 -26 -27
 -27 -26 -26 -26 -26 -26 -27 -27
 -26 -26 -26 -26 -26 -27 -27 -69
 -26 -26 -26 -26 -27 -27 -69 -71
 -26 -26 -26 -27 -27 -69 -71 -73
 -26 -26 -27 -27 -69 -71 -73 -76
 -26 -27 -27 -69 -71 -73 -76 -78
 -27 -27 -69 -71 -73 -76 -78 -80
 -27 -69 -71 -73 -76 -78 -80 -82
 -69 -71 -73 -76 -78 -80 -82 -84
 -71 -73 -76 -78 -80 -82 -84 -85
 -73 -76 -78 -80 -82 -84 -85 -87
 -76 -78 -80 -82 -84 -85 -87 -88
 -78 -80 -82 -84 -85 -87 -88 -88
 -80 -82 -84 -85 -87 -88 -88 -88
 -82 -84 -85 -87 -88 -88 -88 -88
 -84 -85 -87 -88 -88 -88 -88 -88
 -85 -87 -88 -88 -88 -88 -88 -88
 -87 -88 -88 -88 -88 -88 -88 -87
 -88 -88 -88 -88 -88 -88 -87 -86
 -88 -88 -88 -88 -88 -87 -86 -84
 -88 -88 -88 -88 -87 -86 -84 -83
 -88 -88 -88 -87 -86 -84 -83 -80
 -88 -88 -87 -86 -84 -83 -80 -78
 -88 -87 -86 -84 -83 -80 -78 -76
 -87 -86 -84 -83 -80 -78 -76 -73
 -86 -84 -83 -80 -78 -76 -73 -70
 -84 -83 -80 -78 -76 -73 -70 -66
 -83 -80 -78 -76 -73 -70 -66 -63
 -80 -78 -76 -73 -70 -66 -63 -60
 -78 -76 -73 -70 -66 -63 -60 -56
 -76 -73 -70 -66 -63 -60 -56 -53
 -73 -70 -66 -63 -60 -56 -53 -49
 -70 -66 -63 -60 -56 -53 -49 -45
 -66 -63 -60 -56 -53 -49 -45 -42
 -63 -60 -56 -53 -49 -45 -42 -38
 -60 -56 -53 -49 -45 -42 -38 -35
 -56 -53 -49 -45 -42 -38 -35 -32
 -53 -49 -45 -42 -38 -35 -32 -29
 -49 -45 -42 -38 -35 -32 -29 -26
 -45 -42 -38 -35 -32 -29 -26 -24
 -42 -38 -35 -32 -29 -26 -24 -22
 -38 -35 -32 -29 -26 -24 -22 -21
 -35 -32 -29 -26 -24 -22 -21 -20
 -32 -29 -26 -24 -22 -21 -20 -20
 -29 -26 -24 -22 -21 -20 -20 -19
 -26 -24 -22 -21 -20 -20 -19 -19
 -24 -22 -21 -20 -20 -19 -19 -20
 -22 -21 -20 -20 -19 -19 -20 -20
 -70 -72 -74 -76 -78 -80 -82 -83
 -72 -74 -76 -78 -80 -82 -83 -85
 -74 -76 -78 -80 -82 -83 -85 -86
 -76 -78 -80 -82 -83 -85 -86 -87
 -78 -80 -82 -83 -85 -86 -87 -87
 -80 -82 -83 -85 -86 -87 -87 -87
 -82 -83 -85 -86 -87 -87 -87 -87
 -83 -85 -86 -87 -87 -87 -87 -87
 -85 -86 -87 -87 -87 -87 -87 -86
 -86 -87 -87 -87 -87 -87 -86 -85
 -87 -87 -87 -87 -87 -86 -85 -84
 -87 -87 -87 -87 -86 -85 -84 -83
 -87 -87 -87 -86 -85 -84 -83 -81
 -87 -87 -86 -85 -84 -83 -81 -80
 -87 -86 -85 -84 -83 -81 -80 -78
 -86 -85 -84 -83 -81 -80 -78 -75
 -85 -84 -83 -81 -80 -78 -75 -73
 -84 -83 -81 -80 -78 -75 -73 -70
 -83 -81 -80 -78 -75 -73 -70 -67
 -81 -80 -78 -75 -73 -70 -67 -64
 -80 -78 -75 -73 -70 -67 -64 -61
 -78 -75 -73 -70 -67 -64 -61 -58
 -75 -73 -70 -67 -64 -61 -58 -55
 -73 -70 -67 -64 -61 -58 -55 -52
 -70 -67 -64 -61 -58 -55 -52 -48
 -67 -64 -61 -58 -55 -52 -48 -45
 -64 -61 -58 -55 -52 -48 -45 -42
 -61 -58 -55 -52 -48 -45 -42 -39
 -58 -55 -52 -48 -45 -42 -39 -36
 -55 -52 -48 -45 -42 -39 -36 -33
 -52 -48 -45 -42 -39 -36 -33 -31
 -48 -45 -42 -39 -36 -33 -31 -29
 -45 -42 -39 -36 -33 -31 -29 -27
 -42 -39 -36 -33 -31 -29 -27 -26
 -39 -36 -33 -31 -29 -27 -26 -25
 -36 -33 -31 -29 -27 -26 -25 -24
 -33 -31 -29 -27 -26 -25 -24 -24
 -31 -29 -27 -26 -25 -24 -24 -24
 -29 -27 -26 -25 -24 -24 -24 -24
 -27 -26 -25 -24 -24 -24 -24 -24
 -26 -25 -24 -24 -24 -24 -24 -69
 -25 -24 -24 -24 -24 -24 -69 -71
 -24 -24 -24 -24 -24 -69 -71 -72
 -24 -24 -24 -24 -69 -71 -72 -74
 -24 -24 -24 -69 -71 -72 -74 -76
 -24 -24 -69 -71 -72 -74 -76 -79
 -24 -69 -71 -72 -74 -76 -79 -81
 -69 -71 -72 -74 -76 -79 -81 -82
 -71 -72 -74 -76 -79 -81 -82 -84
 -72 -74 -76 -79 -81 -82 -84 -85
 -74 -76 -79 -81 -82 -84 -85 -86
 -76 -79 -81 -82 -84 -85 -86 -87
 -79 -81 -82 -84 -85 -86 -87 -87
 -81 -82 -84 -85 -86 -87 -87 -87
 -82 -84 -85 -86 -87 -87 -87 -87
 -84 -85 -86 -87 -87 -87 -87 -87
 -85 -86 -87 -87 -87 -87 -87 -86
 -86 -87 -87 -87 -87 -87 -86 -85
 -87 -87 -87 -87 -87 -86 -85 -84
 -87 -87 -87 -87 -86 -85 -84 -82
 -87 -87 -87 -86 -85 -84 -82 -80
 -87 -87 -86 -85 -84 -82 -80 -78
 -87 -86 -85 -84 -82 -80 -78 -76
 -86 -85 -84 -82 -80 -78 -76 -73
 -85 -84 -82 -80 -78 -76 -73 -70
 -84 -82 -80 -78 -76 -73 -70 -67
 -82 -80 -78 -76 -73 -70 -67 -63
 -80 -78 -76 -73 -70 -67 -63 -59
 -78 -76 -73 -70 -67 -63 -59 -56
 -76 -73 -70 -67 -63 -59 -56 -52
 -73 -70 -67 -63 -59 -56 -52 -48
 -70 -67 -63 -59 -56 -52 -48 -44
 -67 -63 -59 -56 -52 -48 -44 -40
 -63 -59 -56 -52 -48 -44 -40 -36
 -59 -56 -52 -48 -44 -40 -36 -32
 -56 -52 -48 -44 -40 -36 -32 -28
 -52 -48 -44 -40 -36 -32 -28 -25
 -48 -44 -40 -36 -32 -28 -25 -22
 -44 -40 -36 -32 -28 -25 -22 -19
 -40 -36 -32 -28 -25 -22 -19 -18
 -36 -32 -28 -25 -22 -19 -18 -16
 -32 -28 -25 -22 -19 -18 -16 -16
 -28 -25 -22 -19 -18 -16 -16 -15
 -25 -22 -19 -18 -16 -16 -15 -16
 -22 -19 -18 -16 -16 -15 -16 -15
 -68 -70 -72 -74 -76 -77 -79 -81
 -70 -72 -74 -76 -77 -79 -81 -82
 -72 -74 -76 -77 -79 -81 -82 -83
 -74 -76 -77 -79 -81 -82 -83 -83
 -76 -77 -79 -81 -82 -83 -83 -84
 -77 -79 -81 -82 -83 -83 -84 -84
 -79 -81 -82 -83 -83 -84 -84 -84
 -81 -82 -83 -83 -84 -84 -84 -84
 -82 -83 -83 -84 -84 -84 -84 -83
 -83 -83 -84 -84 -84 -84 -83 -82
 -83 -84 -84 -84 -84 -83 -82 -81
 -84 -84 -84 -84 -83 -82 -81 -79
 -84 -84 -84 -83 -82 -81 -79 -77
 -84 -84 -83 -82 -81 -79 -77 -75
 -84 -83 -82 -81 -79 -77 -75 -73
 -83 -82 -81 -79 -77 -75 -73 -70
 -82 -81 -79 -77 -75 -73 -70 -68
 -81 -79 -77 -75 -73 -70 -68 -65
 -79 -77 -75 -73 -70 -68 -65 -62
 -77 -75 -73 -70 -68 -65 -62 -59
 -75 -73 -70 -68 -65 -62 -59 -56
 -73 -70 -68 -65 -62 -59 -56 -53
 -70 -68 -65 -62 -59 -56 -53 -50
 -68 -65 -62 -59 -56 -53 -50 -47
 -65 -62 -59 -56 -53 -50 -47 -44
 -62 -59 -56 -53 -50 -47 -44 -41
 -59 -56 -53 -50 -47 -44 -41 -38
 -56 -53 -50 -47 -44 -41 -38 -35
 -53 -50 -47 -44 -41 -38 -35 -32
 -50 -47 -44 -41 -38 -35 -32 -30
 -47 -44 -41 -38 -35 -32 -30 -27
 -44 -41 -38 -35 -32 -30 -27 -25
 -41 -38 -35 -32 -30 -27 -25 -24
 -38 -35 -32 -30 -27 -25 -24 -22
 -35 -32 -30 -27 -25 -24 -22 -21
 -32 -30 -27 -25 -24 -22 -21 -21
 -30 -27 -25 -24 -22 -21 -21 -20
 -27 -25 -24 -22 -21 -21 -20 -19
 -25 -24 -22 -21 -21 -20 -19 -19
 -24 -22 -21 -21 -20 -19 -19 -55
 -22 -21 -21 -20 -19 -19 -55 -58
 -21 -21 -20 -19 -19 -55 -58 -60
 -21 -20 -19 -19 -55 -58 -60 -62
 -20 -19 -19 -55 -58 -60 -62 -65
 -19 -19 -55 -58 -60 -62 -65 -66
 -19 -55 -58 -60 -62 -65 -66 -68
 -55 -58 -60 -62 -65 -66 -68 -69
 -58 -60 -62 -65 -66 -68 -69 -71
 -60 -62 -65 -66 -68 -69 -71 -72
 -62 -65 -66 -68 -69 -71 -72 -74
 -65 -66 -68 -69 -71 -72 -74 -75
 -66 -68 -69 -71 -72 -74 -75 -76
 -68 -69 -71 -72 -74 -75 -76 -76
 -69 -71 -72 -74 -75 -76 -76 -77
 -71 -72 -74 -75 -76 -76 -77 -77
 -72 -74 -75 -76 -76 -77 -77 -76
 -74 -75 -76 -76 -77 -77 -76 -75
 -75 -76 -76 -77 -77 -76 -75 -73
 -76 -76 -77 -77 -76 -75 -73 -71
 -76 -77 -77 -76 -75 -73 -71 -69
 -77 -77 -76 -75 -73 -71 -69 -66
 -77 -76 -75 -73 -71 -69 -66 -63
 -76 -75 -73 -71 -69 -66 -63 -60
 -75 -73 -71 -69 -66 -63 -60 -57
 -73 -71 -69 -66 -63 -60 -57 -54
 -71 -69 -66 -63 -60 -57 -54 -50
 -69 -66 -63 -60 -57 -54 -50 -47
 -66 -63 -60 -57 -54 -50 -47 -44
 -63 -60 -57 -54 -50 -47 -44 -40
 -60 -57 -54 -50 -47 -44 -40 -38
 -57 -54 -50 -47 -44 -40 -38 -32
 -54 -50 -47 -44 -40 -38 -32 -31
 -50 -47 -44 -40 -38 -32 -31 -28
 -47 -44 -40 -38 -32 -31 -28 -25
 -44 -40 -38 -32 -31 -28 -25 -21
 -40 -38 -32 -31 -28 -25 -21 -20
 -38 -32 -31 -28 -25 -21 -20 -18
 -32 -31 -28 -25 -21 -20 -18 -17
 -31 -28 -25 -21 -20 -18 -17 -17
 -28 -25 -21 -20 -18 -17 -17 -17
 -25 -21 -20 -18 -17 -17 -17 -16
 -21 -20 -18 -17 -17 -17 -16 -16
 -20 -18 -17 -17 -17 -16 -16 -16
 -18 -17 -17 -17 -16 -16 -16 -17
