# Supplementary material for: A SE-DenseNet-LSTM model for locomotion mode recognition in lower limb exoskeleton
Source: PeerJ Comput Sci. 2024 Feb 29;10:e1881. doi: 10.7717/peerj-cs.1881 (PMC10909223; doi:10.7717/peerj-cs.1881)
Supplement: Supplemental Information 1 — Each data represents a sampling point with a sampling frequency of 100Hz, and a motion period is divided into a support state and a pendulum state. Several points from these two gait phases are taken to process and form the dataset used in the experiment. [file peerj-cs-10-1881-s001.zip › dataset/mergeData/train/上下坡/SWShankAngle.txt]

 -51 -52 -53 -54 -55 -56 -58 -59
 -52 -53 -54 -55 -56 -58 -59 -60
 -53 -54 -55 -56 -58 -59 -60 -61
 -54 -55 -56 -58 -59 -60 -61 -61
 -55 -56 -58 -59 -60 -61 -61 -62
 -56 -58 -59 -60 -61 -61 -62 -62
 -58 -59 -60 -61 -61 -62 -62 -62
 -59 -60 -61 -61 -62 -62 -62 -61
 -60 -61 -61 -62 -62 -62 -61 -60
 -61 -61 -62 -62 -62 -61 -60 -59
 -61 -62 -62 -62 -61 -60 -59 -58
 -62 -62 -62 -61 -60 -59 -58 -56
 -62 -62 -61 -60 -59 -58 -56 -55
 -62 -61 -60 -59 -58 -56 -55 -53
 -61 -60 -59 -58 -56 -55 -53 -51
 -60 -59 -58 -56 -55 -53 -51 -49
 -59 -58 -56 -55 -53 -51 -49 -47
 -58 -56 -55 -53 -51 -49 -47 -45
 -56 -55 -53 -51 -49 -47 -45 -43
 -55 -53 -51 -49 -47 -45 -43 -41
 -53 -51 -49 -47 -45 -43 -41 -39
 -51 -49 -47 -45 -43 -41 -39 -36
 -49 -47 -45 -43 -41 -39 -36 -34
 -47 -45 -43 -41 -39 -36 -34 -31
 -45 -43 -41 -39 -36 -34 -31 -29
 -43 -41 -39 -36 -34 -31 -29 -26
 -41 -39 -36 -34 -31 -29 -26 -24
 -39 -36 -34 -31 -29 -26 -24 -22
 -36 -34 -31 -29 -26 -24 -22 -19
 -34 -31 -29 -26 -24 -22 -19 -17
 -31 -29 -26 -24 -22 -19 -17 -15
 -29 -26 -24 -22 -19 -17 -15 -13
 -26 -24 -22 -19 -17 -15 -13 -11
 -24 -22 -19 -17 -15 -13 -11 -10
 -22 -19 -17 -15 -13 -11 -10 -8
 -19 -17 -15 -13 -11 -10 -8 -7
 -17 -15 -13 -11 -10 -8 -7 -6
 -15 -13 -11 -10 -8 -7 -6 -5
 -13 -11 -10 -8 -7 -6 -5 -4
 -11 -10 -8 -7 -6 -5 -4 -4
 -10 -8 -7 -6 -5 -4 -4 -3
 -8 -7 -6 -5 -4 -4 -3 -32
 -7 -6 -5 -4 -4 -3 -32 -34
 -6 -5 -4 -4 -3 -32 -34 -36
 -5 -4 -4 -3 -32 -34 -36 -38
 -4 -4 -3 -32 -34 -36 -38 -41
 -4 -3 -32 -34 -36 -38 -41 -44
 -3 -32 -34 -36 -38 -41 -44 -47
 -32 -34 -36 -38 -41 -44 -47 -49
 -34 -36 -38 -41 -44 -47 -49 -52
 -36 -38 -41 -44 -47 -49 -52 -55
 -38 -41 -44 -47 -49 -52 -55 -57
 -41 -44 -47 -49 -52 -55 -57 -60
 -44 -47 -49 -52 -55 -57 -60 -63
 -47 -49 -52 -55 -57 -60 -63 -64
 -49 -52 -55 -57 -60 -63 -64 -66
 -52 -55 -57 -60 -63 -64 -66 -67
 -55 -57 -60 -63 -64 -66 -67 -68
 -57 -60 -63 -64 -66 -67 -68 -69
 -60 -63 -64 -66 -67 -68 -69 -69
 -63 -64 -66 -67 -68 -69 -69 -70
 -64 -66 -67 -68 -69 -69 -70 -71
 -66 -67 -68 -69 -69 -70 -71 -71
 -67 -68 -69 -69 -70 -71 -71 -71
 -68 -69 -69 -70 -71 -71 -71 -71
 -69 -69 -70 -71 -71 -71 -71 -71
 -69 -70 -71 -71 -71 -71 -71 -70
 -70 -71 -71 -71 -71 -71 -70 -70
 -71 -71 -71 -71 -71 -70 -70 -70
 -71 -71 -71 -71 -70 -70 -70 -69
 -71 -71 -71 -70 -70 -70 -69 -68
 -71 -71 -70 -70 -70 -69 -68 -67
 -71 -70 -70 -70 -69 -68 -67 -66
 -70 -70 -70 -69 -68 -67 -66 -64
 -70 -70 -69 -68 -67 -66 -64 -62
 -70 -69 -68 -67 -66 -64 -62 -60
 -69 -68 -67 -66 -64 -62 -60 -59
 -68 -67 -66 -64 -62 -60 -59 -57
 -67 -66 -64 -62 -60 -59 -57 -54
 -66 -64 -62 -60 -59 -57 -54 -53
 -64 -62 -60 -59 -57 -54 -53 -51
 -62 -60 -59 -57 -54 -53 -51 -50
 -60 -59 -57 -54 -53 -51 -50 -48
 -59 -57 -54 -53 -51 -50 -48 -47
 -57 -54 -53 -51 -50 -48 -47 -46
 -54 -53 -51 -50 -48 -47 -46 -45
 -53 -51 -50 -48 -47 -46 -45 -44
 -51 -50 -48 -47 -46 -45 -44 -43
 -50 -48 -47 -46 -45 -44 -43 -43
 -48 -47 -46 -45 -44 -43 -43 -42
 -47 -46 -45 -44 -43 -43 -42 -43
 -46 -45 -44 -43 -43 -42 -43 -43
 -45 -44 -43 -43 -42 -43 -43 -44
 -44 -43 -43 -42 -43 -43 -44 -44
 -52 -53 -53 -54 -55 -56 -57 -58
 -53 -53 -54 -55 -56 -57 -58 -59
 -53 -54 -55 -56 -57 -58 -59 -60
 -54 -55 -56 -57 -58 -59 -60 -61
 -55 -56 -57 -58 -59 -60 -61 -61
 -56 -57 -58 -59 -60 -61 -61 -62
 -57 -58 -59 -60 -61 -61 -62 -62
 -58 -59 -60 -61 -61 -62 -62 -62
 -59 -60 -61 -61 -62 -62 -62 -61
 -60 -61 -61 -62 -62 -62 -61 -60
 -61 -61 -62 -62 -62 -61 -60 -59
 -61 -62 -62 -62 -61 -60 -59 -58
 -62 -62 -62 -61 -60 -59 -58 -57
 -62 -62 -61 -60 -59 -58 -57 -55
 -62 -61 -60 -59 -58 -57 -55 -54
 -61 -60 -59 -58 -57 -55 -54 -52
 -60 -59 -58 -57 -55 -54 -52 -50
 -59 -58 -57 -55 -54 -52 -50 -49
 -58 -57 -55 -54 -52 -50 -49 -47
 -57 -55 -54 -52 -50 -49 -47 -45
 -55 -54 -52 -50 -49 -47 -45 -43
 -54 -52 -50 -49 -47 -45 -43 -41
 -52 -50 -49 -47 -45 -43 -41 -39
 -50 -49 -47 -45 -43 -41 -39 -37
 -49 -47 -45 -43 -41 -39 -37 -35
 -47 -45 -43 -41 -39 -37 -35 -31
 -45 -43 -41 -39 -37 -35 -31 -29
 -43 -41 -39 -37 -35 -31 -29 -27
 -41 -39 -37 -35 -31 -29 -27 -24
 -39 -37 -35 -31 -29 -27 -24 -22
 -37 -35 -31 -29 -27 -24 -22 -20
 -35 -31 -29 -27 -24 -22 -20 -18
 -31 -29 -27 -24 -22 -20 -18 -16
 -29 -27 -24 -22 -20 -18 -16 -15
 -27 -24 -22 -20 -18 -16 -15 -13
 -24 -22 -20 -18 -16 -15 -13 -12
 -22 -20 -18 -16 -15 -13 -12 -11
 -20 -18 -16 -15 -13 -12 -11 -10
 -18 -16 -15 -13 -12 -11 -10 -9
 -16 -15 -13 -12 -11 -10 -9 -9
 -15 -13 -12 -11 -10 -9 -9 -8
 -13 -12 -11 -10 -9 -9 -8 -8
 -12 -11 -10 -9 -9 -8 -8 -32
 -11 -10 -9 -9 -8 -8 -32 -34
 -10 -9 -9 -8 -8 -32 -34 -36
 -9 -9 -8 -8 -32 -34 -36 -38
 -9 -8 -8 -32 -34 -36 -38 -41
 -8 -8 -32 -34 -36 -38 -41 -43
 -8 -32 -34 -36 -38 -41 -43 -45
 -32 -34 -36 -38 -41 -43 -45 -47
 -34 -36 -38 -41 -43 -45 -47 -49
 -36 -38 -41 -43 -45 -47 -49 -50
 -38 -41 -43 -45 -47 -49 -50 -52
 -41 -43 -45 -47 -49 -50 -52 -54
 -43 -45 -47 -49 -50 -52 -54 -56
 -45 -47 -49 -50 -52 -54 -56 -58
 -47 -49 -50 -52 -54 -56 -58 -60
 -49 -50 -52 -54 -56 -58 -60 -61
 -50 -52 -54 -56 -58 -60 -61 -63
 -52 -54 -56 -58 -60 -61 -63 -64
 -54 -56 -58 -60 -61 -63 -64 -65
 -56 -58 -60 -61 -63 -64 -65 -65
 -58 -60 -61 -63 -64 -65 -65 -66
 -60 -61 -63 -64 -65 -65 -66 -66
 -61 -63 -64 -65 -65 -66 -66 -66
 -63 -64 -65 -65 -66 -66 -66 -66
 -64 -65 -65 -66 -66 -66 -66 -66
 -65 -65 -66 -66 -66 -66 -66 -65
 -65 -66 -66 -66 -66 -66 -65 -65
 -66 -66 -66 -66 -66 -65 -65 -64
 -66 -66 -66 -66 -65 -65 -64 -63
 -66 -66 -66 -65 -65 -64 -63 -63
 -66 -66 -65 -65 -64 -63 -63 -62
 -66 -65 -65 -64 -63 -63 -62 -61
 -65 -65 -64 -63 -63 -62 -61 -60
 -65 -64 -63 -63 -62 -61 -60 -60
 -64 -63 -63 -62 -61 -60 -60 -59
 -63 -63 -62 -61 -60 -60 -59 -59
 -63 -62 -61 -60 -60 -59 -59 -58
 -62 -61 -60 -60 -59 -59 -58 -57
 -61 -60 -60 -59 -59 -58 -57 -56
 -60 -60 -59 -59 -58 -57 -56 -55
 -60 -59 -59 -58 -57 -56 -55 -54
 -59 -59 -58 -57 -56 -55 -54 -54
 -59 -58 -57 -56 -55 -54 -54 -54
 -58 -57 -56 -55 -54 -54 -54 -54
 -57 -56 -55 -54 -54 -54 -54 -55
 -56 -55 -54 -54 -54 -54 -55 -55
 -41 -41 -42 -42 -43 -44 -44 -45
 -41 -42 -42 -43 -44 -44 -45 -46
 -42 -42 -43 -44 -44 -45 -46 -47
 -42 -43 -44 -44 -45 -46 -47 -47
 -43 -44 -44 -45 -46 -47 -47 -47
 -44 -44 -45 -46 -47 -47 -47 -48
 -44 -45 -46 -47 -47 -47 -48 -48
 -45 -46 -47 -47 -47 -48 -48 -49
 -46 -47 -47 -47 -48 -48 -49 -49
 -47 -47 -47 -48 -48 -49 -49 -49
 -47 -47 -48 -48 -49 -49 -49 -49
 -47 -48 -48 -49 -49 -49 -49 -49
 -48 -48 -49 -49 -49 -49 -49 -48
 -48 -49 -49 -49 -49 -49 -48 -47
 -49 -49 -49 -49 -49 -48 -47 -46
 -49 -49 -49 -49 -48 -47 -46 -45
 -49 -49 -49 -48 -47 -46 -45 -44
 -49 -49 -48 -47 -46 -45 -44 -43
 -49 -48 -47 -46 -45 -44 -43 -42
 -48 -47 -46 -45 -44 -43 -42 -40
 -47 -46 -45 -44 -43 -42 -40 -39
 -46 -45 -44 -43 -42 -40 -39 -37
 -45 -44 -43 -42 -40 -39 -37 -35
 -44 -43 -42 -40 -39 -37 -35 -34
 -43 -42 -40 -39 -37 -35 -34 -32
 -42 -40 -39 -37 -35 -34 -32 -30
 -40 -39 -37 -35 -34 -32 -30 -29
 -39 -37 -35 -34 -32 -30 -29 -27
 -37 -35 -34 -32 -30 -29 -27 -25
 -35 -34 -32 -30 -29 -27 -25 -24
 -34 -32 -30 -29 -27 -25 -24 -22
 -32 -30 -29 -27 -25 -24 -22 -21
 -30 -29 -27 -25 -24 -22 -21 -19
 -29 -27 -25 -24 -22 -21 -19 -18
 -27 -25 -24 -22 -21 -19 -18 -17
 -25 -24 -22 -21 -19 -18 -17 -16
 -24 -22 -21 -19 -18 -17 -16 -15
 -22 -21 -19 -18 -17 -16 -15 -14
 -21 -19 -18 -17 -16 -15 -14 -14
 -19 -18 -17 -16 -15 -14 -14 -35
 -18 -17 -16 -15 -14 -14 -35 -37
 -17 -16 -15 -14 -14 -35 -37 -40
 -16 -15 -14 -14 -35 -37 -40 -42
 -15 -14 -14 -35 -37 -40 -42 -44
 -14 -14 -35 -37 -40 -42 -44 -46
 -14 -35 -37 -40 -42 -44 -46 -48
 -35 -37 -40 -42 -44 -46 -48 -51
 -37 -40 -42 -44 -46 -48 -51 -53
 -40 -42 -44 -46 -48 -51 -53 -56
 -42 -44 -46 -48 -51 -53 -56 -58
 -44 -46 -48 -51 -53 -56 -58 -61
 -46 -48 -51 -53 -56 -58 -61 -63
 -48 -51 -53 -56 -58 -61 -63 -65
 -51 -53 -56 -58 -61 -63 -65 -67
 -53 -56 -58 -61 -63 -65 -67 -68
 -56 -58 -61 -63 -65 -67 -68 -69
 -58 -61 -63 -65 -67 -68 -69 -70
 -61 -63 -65 -67 -68 -69 -70 -71
 -63 -65 -67 -68 -69 -70 -71 -71
 -65 -67 -68 -69 -70 -71 -71 -71
 -67 -68 -69 -70 -71 -71 -71 -71
 -68 -69 -70 -71 -71 -71 -71 -71
 -69 -70 -71 -71 -71 -71 -71 -70
 -70 -71 -71 -71 -71 -71 -70 -69
 -71 -71 -71 -71 -71 -70 -69 -69
 -71 -71 -71 -71 -70 -69 -69 -68
 -71 -71 -71 -70 -69 -69 -68 -67
 -71 -71 -70 -69 -69 -68 -67 -66
 -71 -70 -69 -69 -68 -67 -66 -65
 -70 -69 -69 -68 -67 -66 -65 -64
 -69 -69 -68 -67 -66 -65 -64 -63
 -69 -68 -67 -66 -65 -64 -63 -62
 -68 -67 -66 -65 -64 -63 -62 -61
 -67 -66 -65 -64 -63 -62 -61 -61
 -66 -65 -64 -63 -62 -61 -61 -60
 -65 -64 -63 -62 -61 -61 -60 -59
 -64 -63 -62 -61 -61 -60 -59 -59
 -63 -62 -61 -61 -60 -59 -59 -58
 -62 -61 -61 -60 -59 -59 -58 -58
 -61 -61 -60 -59 -59 -58 -58 -58
 -61 -60 -59 -59 -58 -58 -58 -57
 -60 -59 -59 -58 -58 -58 -57 -57
 -59 -59 -58 -58 -58 -57 -57 -58
 -43 -43 -44 -45 -46 -47 -48 -49
 -43 -44 -45 -46 -47 -48 -49 -50
 -44 -45 -46 -47 -48 -49 -50 -50
 -45 -46 -47 -48 -49 -50 -50 -51
 -46 -47 -48 -49 -50 -50 -51 -52
 -47 -48 -49 -50 -50 -51 -52 -53
 -48 -49 -50 -50 -51 -52 -53 -54
 -49 -50 -50 -51 -52 -53 -54 -54
 -50 -50 -51 -52 -53 -54 -54 -55
 -50 -51 -52 -53 -54 -54 -55 -55
 -51 -52 -53 -54 -54 -55 -55 -55
 -52 -53 -54 -54 -55 -55 -55 -55
 -53 -54 -54 -55 -55 -55 -55 -54
 -54 -54 -55 -55 -55 -55 -54 -54
 -54 -55 -55 -55 -55 -54 -54 -53
 -55 -55 -55 -55 -54 -54 -53 -52
 -55 -55 -55 -54 -54 -53 -52 -51
 -55 -55 -54 -54 -53 -52 -51 -50
 -55 -54 -54 -53 -52 -51 -50 -49
 -54 -54 -53 -52 -51 -50 -49 -47
 -54 -53 -52 -51 -50 -49 -47 -46
 -53 -52 -51 -50 -49 -47 -46 -44
 -52 -51 -50 -49 -47 -46 -44 -43
 -51 -50 -49 -47 -46 -44 -43 -41
 -50 -49 -47 -46 -44 -43 -41 -39
 -49 -47 -46 -44 -43 -41 -39 -37
 -47 -46 -44 -43 -41 -39 -37 -35
 -46 -44 -43 -41 -39 -37 -35 -33
 -44 -43 -41 -39 -37 -35 -33 -31
 -43 -41 -39 -37 -35 -33 -31 -29
 -41 -39 -37 -35 -33 -31 -29 -27
 -39 -37 -35 -33 -31 -29 -27 -25
 -37 -35 -33 -31 -29 -27 -25 -24
 -35 -33 -31 -29 -27 -25 -24 -22
 -33 -31 -29 -27 -25 -24 -22 -20
 -31 -29 -27 -25 -24 -22 -20 -19
 -29 -27 -25 -24 -22 -20 -19 -17
 -27 -25 -24 -22 -20 -19 -17 -16
 -25 -24 -22 -20 -19 -17 -16 -15
 -24 -22 -20 -19 -17 -16 -15 -14
 -22 -20 -19 -17 -16 -15 -14 -13
 -20 -19 -17 -16 -15 -14 -13 -13
 -19 -17 -16 -15 -14 -13 -13 -32
 -17 -16 -15 -14 -13 -13 -32 -34
 -16 -15 -14 -13 -13 -32 -34 -37
 -15 -14 -13 -13 -32 -34 -37 -40
 -14 -13 -13 -32 -34 -37 -40 -42
 -13 -13 -32 -34 -37 -40 -42 -45
 -13 -32 -34 -37 -40 -42 -45 -47
 -32 -34 -37 -40 -42 -45 -47 -49
 -34 -37 -40 -42 -45 -47 -49 -51
 -37 -40 -42 -45 -47 -49 -51 -52
 -40 -42 -45 -47 -49 -51 -52 -54
 -42 -45 -47 -49 -51 -52 -54 -56
 -45 -47 -49 -51 -52 -54 -56 -58
 -47 -49 -51 -52 -54 -56 -58 -60
 -49 -51 -52 -54 -56 -58 -60 -62
 -51 -52 -54 -56 -58 -60 -62 -64
 -52 -54 -56 -58 -60 -62 -64 -65
 -54 -56 -58 -60 -62 -64 -65 -67
 -56 -58 -60 -62 -64 -65 -67 -68
 -58 -60 -62 -64 -65 -67 -68 -69
 -60 -62 -64 -65 -67 -68 -69 -69
 -62 -64 -65 -67 -68 -69 -69 -70
 -64 -65 -67 -68 -69 -69 -70 -70
 -65 -67 -68 -69 -69 -70 -70 -70
 -67 -68 -69 -69 -70 -70 -70 -70
 -68 -69 -69 -70 -70 -70 -70 -70
 -69 -69 -70 -70 -70 -70 -70 -69
 -69 -70 -70 -70 -70 -70 -69 -69
 -70 -70 -70 -70 -70 -69 -69 -69
 -70 -70 -70 -70 -69 -69 -69 -68
 -70 -70 -70 -69 -69 -69 -68 -68
 -70 -70 -69 -69 -69 -68 -68 -67
 -70 -69 -69 -69 -68 -68 -67 -66
 -69 -69 -69 -68 -68 -67 -66 -65
 -69 -69 -68 -68 -67 -66 -65 -64
 -69 -68 -68 -67 -66 -65 -64 -63
 -68 -68 -67 -66 -65 -64 -63 -62
 -68 -67 -66 -65 -64 -63 -62 -61
 -67 -66 -65 -64 -63 -62 -61 -60
 -66 -65 -64 -63 -62 -61 -60 -59
 -65 -64 -63 -62 -61 -60 -59 -58
 -64 -63 -62 -61 -60 -59 -58 -57
 -63 -62 -61 -60 -59 -58 -57 -56
 -62 -61 -60 -59 -58 -57 -56 -55
 -43 -43 -44 -45 -45 -46 -47 -48
 -43 -44 -45 -45 -46 -47 -48 -49
 -44 -45 -45 -46 -47 -48 -49 -50
 -45 -45 -46 -47 -48 -49 -50 -50
 -45 -46 -47 -48 -49 -50 -50 -51
 -46 -47 -48 -49 -50 -50 -51 -52
 -47 -48 -49 -50 -50 -51 -52 -52
 -48 -49 -50 -50 -51 -52 -52 -52
 -49 -50 -50 -51 -52 -52 -52 -52
 -50 -50 -51 -52 -52 -52 -52 -52
 -50 -51 -52 -52 -52 -52 -52 -52
 -51 -52 -52 -52 -52 -52 -52 -52
 -52 -52 -52 -52 -52 -52 -52 -52
 -52 -52 -52 -52 -52 -52 -52 -51
 -52 -52 -52 -52 -52 -52 -51 -50
 -52 -52 -52 -52 -52 -51 -50 -49
 -52 -52 -52 -52 -51 -50 -49 -48
 -52 -52 -52 -51 -50 -49 -48 -47
 -52 -52 -51 -50 -49 -48 -47 -46
 -52 -51 -50 -49 -48 -47 -46 -44
 -51 -50 -49 -48 -47 -46 -44 -43
 -50 -49 -48 -47 -46 -44 -43 -41
 -49 -48 -47 -46 -44 -43 -41 -40
 -48 -47 -46 -44 -43 -41 -40 -38
 -47 -46 -44 -43 -41 -40 -38 -36
 -46 -44 -43 -41 -40 -38 -36 -35
 -44 -43 -41 -40 -38 -36 -35 -33
 -43 -41 -40 -38 -36 -35 -33 -31
 -41 -40 -38 -36 -35 -33 -31 -30
 -40 -38 -36 -35 -33 -31 -30 -28
 -38 -36 -35 -33 -31 -30 -28 -26
 -36 -35 -33 -31 -30 -28 -26 -24
 -35 -33 -31 -30 -28 -26 -24 -23
 -33 -31 -30 -28 -26 -24 -23 -21
 -31 -30 -28 -26 -24 -23 -21 -20
 -30 -28 -26 -24 -23 -21 -20 -18
 -28 -26 -24 -23 -21 -20 -18 -17
 -26 -24 -23 -21 -20 -18 -17 -15
 -24 -23 -21 -20 -18 -17 -15 -14
 -23 -21 -20 -18 -17 -15 -14 -36
 -21 -20 -18 -17 -15 -14 -36 -38
 -20 -18 -17 -15 -14 -36 -38 -40
 -18 -17 -15 -14 -36 -38 -40 -42
 -17 -15 -14 -36 -38 -40 -42 -44
 -15 -14 -36 -38 -40 -42 -44 -46
 -14 -36 -38 -40 -42 -44 -46 -49
 -36 -38 -40 -42 -44 -46 -49 -51
 -38 -40 -42 -44 -46 -49 -51 -54
 -40 -42 -44 -46 -49 -51 -54 -56
 -42 -44 -46 -49 -51 -54 -56 -58
 -44 -46 -49 -51 -54 -56 -58 -60
 -46 -49 -51 -54 -56 -58 -60 -62
 -49 -51 -54 -56 -58 -60 -62 -64
 -51 -54 -56 -58 -60 -62 -64 -65
 -54 -56 -58 -60 -62 -64 -65 -67
 -56 -58 -60 -62 -64 -65 -67 -68
 -58 -60 -62 -64 -65 -67 -68 -69
 -60 -62 -64 -65 -67 -68 -69 -70
 -62 -64 -65 -67 -68 -69 -70 -70
 -64 -65 -67 -68 -69 -70 -70 -71
 -65 -67 -68 -69 -70 -70 -71 -72
 -67 -68 -69 -70 -70 -71 -72 -72
 -68 -69 -70 -70 -71 -72 -72 -72
 -69 -70 -70 -71 -72 -72 -72 -72
 -70 -70 -71 -72 -72 -72 -72 -71
 -70 -71 -72 -72 -72 -72 -71 -71
 -71 -72 -72 -72 -72 -71 -71 -71
 -72 -72 -72 -72 -71 -71 -71 -70
 -72 -72 -72 -71 -71 -71 -70 -70
 -72 -72 -71 -71 -71 -70 -70 -69
 -72 -71 -71 -71 -70 -70 -69 -68
 -71 -71 -71 -70 -70 -69 -68 -67
 -71 -71 -70 -70 -69 -68 -67 -67
 -71 -70 -70 -69 -68 -67 -67 -66
 -70 -70 -69 -68 -67 -67 -66 -65
 -70 -69 -68 -67 -67 -66 -65 -64
 -69 -68 -67 -67 -66 -65 -64 -63
 -68 -67 -67 -66 -65 -64 -63 -63
 -67 -67 -66 -65 -64 -63 -63 -62
 -67 -66 -65 -64 -63 -63 -62 -61
 -66 -65 -64 -63 -63 -62 -61 -61
 -65 -64 -63 -63 -62 -61 -61 -60
 -64 -63 -63 -62 -61 -61 -60 -60
 -63 -63 -62 -61 -61 -60 -60 -60
 -40 -41 -42 -43 -44 -45 -46 -47
 -41 -42 -43 -44 -45 -46 -47 -48
 -42 -43 -44 -45 -46 -47 -48 -49
 -43 -44 -45 -46 -47 -48 -49 -51
 -44 -45 -46 -47 -48 -49 -51 -52
 -45 -46 -47 -48 -49 -51 -52 -52
 -46 -47 -48 -49 -51 -52 -52 -53
 -47 -48 -49 -51 -52 -52 -53 -53
 -48 -49 -51 -52 -52 -53 -53 -53
 -49 -51 -52 -52 -53 -53 -53 -53
 -51 -52 -52 -53 -53 -53 -53 -52
 -52 -52 -53 -53 -53 -53 -52 -52
 -52 -53 -53 -53 -53 -52 -52 -51
 -53 -53 -53 -53 -52 -52 -51 -50
 -53 -53 -53 -52 -52 -51 -50 -49
 -53 -53 -52 -52 -51 -50 -49 -47
 -53 -52 -52 -51 -50 -49 -47 -46
 -52 -52 -51 -50 -49 -47 -46 -44
 -52 -51 -50 -49 -47 -46 -44 -43
 -51 -50 -49 -47 -46 -44 -43 -41
 -50 -49 -47 -46 -44 -43 -41 -39
 -49 -47 -46 -44 -43 -41 -39 -37
 -47 -46 -44 -43 -41 -39 -37 -35
 -46 -44 -43 -41 -39 -37 -35 -33
 -44 -43 -41 -39 -37 -35 -33 -32
 -43 -41 -39 -37 -35 -33 -32 -29
 -41 -39 -37 -35 -33 -32 -29 -27
 -39 -37 -35 -33 -32 -29 -27 -25
 -37 -35 -33 -32 -29 -27 -25 -24
 -35 -33 -32 -29 -27 -25 -24 -22
 -33 -32 -29 -27 -25 -24 -22 -20
 -32 -29 -27 -25 -24 -22 -20 -18
 -29 -27 -25 -24 -22 -20 -18 -17
 -27 -25 -24 -22 -20 -18 -17 -15
 -25 -24 -22 -20 -18 -17 -15 -13
 -24 -22 -20 -18 -17 -15 -13 -12
 -22 -20 -18 -17 -15 -13 -12 -12
 -20 -18 -17 -15 -13 -12 -12 -10
 -18 -17 -15 -13 -12 -12 -10 -30
 -17 -15 -13 -12 -12 -10 -30 -32
 -15 -13 -12 -12 -10 -30 -32 -34
 -13 -12 -12 -10 -30 -32 -34 -36
 -12 -12 -10 -30 -32 -34 -36 -37
 -12 -10 -30 -32 -34 -36 -37 -39
 -10 -30 -32 -34 -36 -37 -39 -41
 -30 -32 -34 -36 -37 -39 -41 -43
 -32 -34 -36 -37 -39 -41 -43 -45
 -34 -36 -37 -39 -41 -43 -45 -47
 -36 -37 -39 -41 -43 -45 -47 -50
 -37 -39 -41 -43 -45 -47 -50 -52
 -39 -41 -43 -45 -47 -50 -52 -55
 -41 -43 -45 -47 -50 -52 -55 -57
 -43 -45 -47 -50 -52 -55 -57 -59
 -45 -47 -50 -52 -55 -57 -59 -61
 -47 -50 -52 -55 -57 -59 -61 -63
 -50 -52 -55 -57 -59 -61 -63 -65
 -52 -55 -57 -59 -61 -63 -65 -66
 -55 -57 -59 -61 -63 -65 -66 -68
 -57 -59 -61 -63 -65 -66 -68 -68
 -59 -61 -63 -65 -66 -68 -68 -69
 -61 -63 -65 -66 -68 -68 -69 -70
 -63 -65 -66 -68 -68 -69 -70 -70
 -65 -66 -68 -68 -69 -70 -70 -71
 -66 -68 -68 -69 -70 -70 -71 -71
 -68 -68 -69 -70 -70 -71 -71 -71
 -68 -69 -70 -70 -71 -71 -71 -71
 -69 -70 -70 -71 -71 -71 -71 -70
 -70 -70 -71 -71 -71 -71 -70 -70
 -70 -71 -71 -71 -71 -70 -70 -70
 -71 -71 -71 -71 -70 -70 -70 -69
 -71 -71 -71 -70 -70 -70 -69 -69
 -71 -71 -70 -70 -70 -69 -69 -68
 -71 -70 -70 -70 -69 -69 -68 -67
 -70 -70 -70 -69 -69 -68 -67 -66
 -70 -70 -69 -69 -68 -67 -66 -65
 -70 -69 -69 -68 -67 -66 -65 -65
 -69 -69 -68 -67 -66 -65 -65 -64
 -69 -68 -67 -66 -65 -65 -64 -63
 -68 -67 -66 -65 -65 -64 -63 -62
 -67 -66 -65 -65 -64 -63 -62 -62
 -66 -65 -65 -64 -63 -62 -62 -61
 -65 -65 -64 -63 -62 -62 -61 -61
 -42 -43 -44 -45 -46 -47 -48 -50
 -43 -44 -45 -46 -47 -48 -50 -51
 -44 -45 -46 -47 -48 -50 -51 -51
 -45 -46 -47 -48 -50 -51 -51 -52
 -46 -47 -48 -50 -51 -51 -52 -53
 -47 -48 -50 -51 -51 -52 -53 -54
 -48 -50 -51 -51 -52 -53 -54 -54
 -50 -51 -51 -52 -53 -54 -54 -54
 -51 -51 -52 -53 -54 -54 -54 -54
 -51 -52 -53 -54 -54 -54 -54 -53
 -52 -53 -54 -54 -54 -54 -53 -53
 -53 -54 -54 -54 -54 -53 -53 -52
 -54 -54 -54 -54 -53 -53 -52 -51
 -54 -54 -54 -53 -53 -52 -51 -50
 -54 -54 -53 -53 -52 -51 -50 -49
 -54 -53 -53 -52 -51 -50 -49 -47
 -53 -53 -52 -51 -50 -49 -47 -46
 -53 -52 -51 -50 -49 -47 -46 -45
 -52 -51 -50 -49 -47 -46 -45 -43
 -51 -50 -49 -47 -46 -45 -43 -41
 -50 -49 -47 -46 -45 -43 -41 -40
 -49 -47 -46 -45 -43 -41 -40 -38
 -47 -46 -45 -43 -41 -40 -38 -36
 -46 -45 -43 -41 -40 -38 -36 -34
 -45 -43 -41 -40 -38 -36 -34 -32
 -43 -41 -40 -38 -36 -34 -32 -30
 -41 -40 -38 -36 -34 -32 -30 -28
 -40 -38 -36 -34 -32 -30 -28 -26
 -38 -36 -34 -32 -30 -28 -26 -24
 -36 -34 -32 -30 -28 -26 -24 -22
 -34 -32 -30 -28 -26 -24 -22 -20
 -32 -30 -28 -26 -24 -22 -20 -19
 -30 -28 -26 -24 -22 -20 -19 -17
 -28 -26 -24 -22 -20 -19 -17 -16
 -26 -24 -22 -20 -19 -17 -16 -14
 -24 -22 -20 -19 -17 -16 -14 -13
 -22 -20 -19 -17 -16 -14 -13 -12
 -20 -19 -17 -16 -14 -13 -12 -12
 -19 -17 -16 -14 -13 -12 -12 -11
 -17 -16 -14 -13 -12 -12 -11 -11
 -16 -14 -13 -12 -12 -11 -11 -11
 -14 -13 -12 -12 -11 -11 -11 -33
 -13 -12 -12 -11 -11 -11 -33 -35
 -12 -12 -11 -11 -11 -33 -35 -37
 -12 -11 -11 -11 -33 -35 -37 -40
 -11 -11 -11 -33 -35 -37 -40 -43
 -11 -11 -33 -35 -37 -40 -43 -45
 -11 -33 -35 -37 -40 -43 -45 -48
 -33 -35 -37 -40 -43 -45 -48 -49
 -35 -37 -40 -43 -45 -48 -49 -51
 -37 -40 -43 -45 -48 -49 -51 -52
 -40 -43 -45 -48 -49 -51 -52 -54
 -43 -45 -48 -49 -51 -52 -54 -55
 -45 -48 -49 -51 -52 -54 -55 -57
 -48 -49 -51 -52 -54 -55 -57 -59
 -49 -51 -52 -54 -55 -57 -59 -60
 -51 -52 -54 -55 -57 -59 -60 -61
 -52 -54 -55 -57 -59 -60 -61 -62
 -54 -55 -57 -59 -60 -61 -62 -63
 -55 -57 -59 -60 -61 -62 -63 -64
 -57 -59 -60 -61 -62 -63 -64 -64
 -59 -60 -61 -62 -63 -64 -64 -64
 -60 -61 -62 -63 -64 -64 -64 -65
 -61 -62 -63 -64 -64 -64 -65 -65
 -62 -63 -64 -64 -64 -65 -65 -64
 -63 -64 -64 -64 -65 -65 -64 -64
 -64 -64 -64 -65 -65 -64 -64 -64
 -64 -64 -65 -65 -64 -64 -64 -63
 -64 -65 -65 -64 -64 -64 -63 -62
 -65 -65 -64 -64 -64 -63 -62 -62
 -65 -64 -64 -64 -63 -62 -62 -61
 -64 -64 -64 -63 -62 -62 -61 -61
 -64 -64 -63 -62 -62 -61 -61 -60
 -64 -63 -62 -62 -61 -61 -60 -60
 -63 -62 -62 -61 -61 -60 -60 -60
 -62 -62 -61 -61 -60 -60 -60 -59
 -62 -61 -61 -60 -60 -60 -59 -59
 -61 -61 -60 -60 -60 -59 -59 -58
 -61 -60 -60 -60 -59 -59 -58 -58
 -60 -60 -60 -59 -59 -58 -58 -57
 -60 -60 -59 -59 -58 -58 -57 -57
 -60 -59 -59 -58 -58 -57 -57 -56
 -59 -59 -58 -58 -57 -57 -56 -56
 -59 -58 -58 -57 -57 -56 -56 -56
 -58 -58 -57 -57 -56 -56 -56 -57
 -58 -57 -57 -56 -56 -56 -57 -57
 -57 -57 -56 -56 -56 -57 -57 -57
 -42 -42 -43 -44 -45 -46 -47 -48
 -42 -43 -44 -45 -46 -47 -48 -49
 -43 -44 -45 -46 -47 -48 -49 -50
 -44 -45 -46 -47 -48 -49 -50 -51
 -45 -46 -47 -48 -49 -50 -51 -52
 -46 -47 -48 -49 -50 -51 -52 -52
 -47 -48 -49 -50 -51 -52 -52 -53
 -48 -49 -50 -51 -52 -52 -53 -53
 -49 -50 -51 -52 -52 -53 -53 -53
 -50 -51 -52 -52 -53 -53 -53 -52
 -51 -52 -52 -53 -53 -53 -52 -52
 -52 -52 -53 -53 -53 -52 -52 -51
 -52 -53 -53 -53 -52 -52 -51 -51
 -53 -53 -53 -52 -52 -51 -51 -50
 -53 -53 -52 -52 -51 -51 -50 -49
 -53 -52 -52 -51 -51 -50 -49 -48
 -52 -52 -51 -51 -50 -49 -48 -47
 -52 -51 -51 -50 -49 -48 -47 -46
 -51 -51 -50 -49 -48 -47 -46 -44
 -51 -50 -49 -48 -47 -46 -44 -43
 -50 -49 -48 -47 -46 -44 -43 -41
 -49 -48 -47 -46 -44 -43 -41 -39
 -48 -47 -46 -44 -43 -41 -39 -37
 -47 -46 -44 -43 -41 -39 -37 -36
 -46 -44 -43 -41 -39 -37 -36 -34
 -44 -43 -41 -39 -37 -36 -34 -32
 -43 -41 -39 -37 -36 -34 -32 -30
 -41 -39 -37 -36 -34 -32 -30 -28
 -39 -37 -36 -34 -32 -30 -28 -26
 -37 -36 -34 -32 -30 -28 -26 -25
 -36 -34 -32 -30 -28 -26 -25 -23
 -34 -32 -30 -28 -26 -25 -23 -21
 -32 -30 -28 -26 -25 -23 -21 -19
 -30 -28 -26 -25 -23 -21 -19 -18
 -28 -26 -25 -23 -21 -19 -18 -16
 -26 -25 -23 -21 -19 -18 -16 -15
 -25 -23 -21 -19 -18 -16 -15 -14
 -23 -21 -19 -18 -16 -15 -14 -13
 -21 -19 -18 -16 -15 -14 -13 -12
 -19 -18 -16 -15 -14 -13 -12 -32
 -18 -16 -15 -14 -13 -12 -32 -34
 -16 -15 -14 -13 -12 -32 -34 -36
 -15 -14 -13 -12 -32 -34 -36 -38
 -14 -13 -12 -32 -34 -36 -38 -41
 -13 -12 -32 -34 -36 -38 -41 -44
 -12 -32 -34 -36 -38 -41 -44 -47
 -32 -34 -36 -38 -41 -44 -47 -50
 -34 -36 -38 -41 -44 -47 -50 -53
 -36 -38 -41 -44 -47 -50 -53 -55
 -38 -41 -44 -47 -50 -53 -55 -57
 -41 -44 -47 -50 -53 -55 -57 -59
 -44 -47 -50 -53 -55 -57 -59 -61
 -47 -50 -53 -55 -57 -59 -61 -63
 -50 -53 -55 -57 -59 -61 -63 -65
 -53 -55 -57 -59 -61 -63 -65 -67
 -55 -57 -59 -61 -63 -65 -67 -68
 -57 -59 -61 -63 -65 -67 -68 -69
 -59 -61 -63 -65 -67 -68 -69 -70
 -61 -63 -65 -67 -68 -69 -70 -72
 -63 -65 -67 -68 -69 -70 -72 -73
 -65 -67 -68 -69 -70 -72 -73 -74
 -67 -68 -69 -70 -72 -73 -74 -74
 -68 -69 -70 -72 -73 -74 -74 -75
 -69 -70 -72 -73 -74 -74 -75 -75
 -70 -72 -73 -74 -74 -75 -75 -75
 -72 -73 -74 -74 -75 -75 -75 -75
 -73 -74 -74 -75 -75 -75 -75 -74
 -74 -74 -75 -75 -75 -75 -74 -74
 -74 -75 -75 -75 -75 -74 -74 -73
 -75 -75 -75 -75 -74 -74 -73 -73
 -75 -75 -75 -74 -74 -73 -73 -72
 -75 -75 -74 -74 -73 -73 -72 -71
 -75 -74 -74 -73 -73 -72 -71 -70
 -74 -74 -73 -73 -72 -71 -70 -68
 -74 -73 -73 -72 -71 -70 -68 -67
 -73 -73 -72 -71 -70 -68 -67 -66
 -73 -72 -71 -70 -68 -67 -66 -64
 -72 -71 -70 -68 -67 -66 -64 -63
 -71 -70 -68 -67 -66 -64 -63 -62
 -70 -68 -67 -66 -64 -63 -62 -60
 -68 -67 -66 -64 -63 -62 -60 -59
 -67 -66 -64 -63 -62 -60 -59 -58
 -66 -64 -63 -62 -60 -59 -58 -57
 -64 -63 -62 -60 -59 -58 -57 -56
 -63 -62 -60 -59 -58 -57 -56 -55
 -62 -60 -59 -58 -57 -56 -55 -54
 -60 -59 -58 -57 -56 -55 -54 -54
 -59 -58 -57 -56 -55 -54 -54 -53
 -58 -57 -56 -55 -54 -54 -53 -53
 -46 -47 -48 -49 -50 -51 -52 -53
 -47 -48 -49 -50 -51 -52 -53 -54
 -48 -49 -50 -51 -52 -53 -54 -55
 -49 -50 -51 -52 -53 -54 -55 -56
 -50 -51 -52 -53 -54 -55 -56 -57
 -51 -52 -53 -54 -55 -56 -57 -57
 -52 -53 -54 -55 -56 -57 -57 -58
 -53 -54 -55 -56 -57 -57 -58 -58
 -54 -55 -56 -57 -57 -58 -58 -58
 -55 -56 -57 -57 -58 -58 -58 -57
 -56 -57 -57 -58 -58 -58 -57 -56
 -57 -57 -58 -58 -58 -57 -56 -55
 -57 -58 -58 -58 -57 -56 -55 -54
 -58 -58 -58 -57 -56 -55 -54 -53
 -58 -58 -57 -56 -55 -54 -53 -51
 -58 -57 -56 -55 -54 -53 -51 -50
 -57 -56 -55 -54 -53 -51 -50 -48
 -56 -55 -54 -53 -51 -50 -48 -46
 -55 -54 -53 -51 -50 -48 -46 -45
 -54 -53 -51 -50 -48 -46 -45 -43
 -53 -51 -50 -48 -46 -45 -43 -41
 -51 -50 -48 -46 -45 -43 -41 -39
 -50 -48 -46 -45 -43 -41 -39 -37
 -48 -46 -45 -43 -41 -39 -37 -34
 -46 -45 -43 -41 -39 -37 -34 -32
 -45 -43 -41 -39 -37 -34 -32 -30
 -43 -41 -39 -37 -34 -32 -30 -28
 -41 -39 -37 -34 -32 -30 -28 -25
 -39 -37 -34 -32 -30 -28 -25 -23
 -37 -34 -32 -30 -28 -25 -23 -21
 -34 -32 -30 -28 -25 -23 -21 -18
 -32 -30 -28 -25 -23 -21 -18 -16
 -30 -28 -25 -23 -21 -18 -16 -14
 -28 -25 -23 -21 -18 -16 -14 -12
 -25 -23 -21 -18 -16 -14 -12 -10
 -23 -21 -18 -16 -14 -12 -10 -9
 -21 -18 -16 -14 -12 -10 -9 -8
 -18 -16 -14 -12 -10 -9 -8 -7
 -16 -14 -12 -10 -9 -8 -7 -6
 -14 -12 -10 -9 -8 -7 -6 -5
 -12 -10 -9 -8 -7 -6 -5 -5
 -10 -9 -8 -7 -6 -5 -5 -5
 -9 -8 -7 -6 -5 -5 -5 -5
 -8 -7 -6 -5 -5 -5 -5 -5
 -7 -6 -5 -5 -5 -5 -5 -5
 -6 -5 -5 -5 -5 -5 -5 -6
 -5 -5 -5 -5 -5 -5 -6 -7
 -5 -5 -5 -5 -5 -6 -7 -8
 -5 -5 -5 -5 -6 -7 -8 -9
 -5 -5 -5 -6 -7 -8 -9 -10
 -5 -5 -6 -7 -8 -9 -10 -11
 -5 -6 -7 -8 -9 -10 -11 -12
 -6 -7 -8 -9 -10 -11 -12 -13
 -7 -8 -9 -10 -11 -12 -13 -14
 -8 -9 -10 -11 -12 -13 -14 -15
 -9 -10 -11 -12 -13 -14 -15 -15
 -10 -11 -12 -13 -14 -15 -15 -16
 -11 -12 -13 -14 -15 -15 -16 -18
 -12 -13 -14 -15 -15 -16 -18 -18
 -13 -14 -15 -15 -16 -18 -18 -19
 -14 -15 -15 -16 -18 -18 -19 -19
 -15 -15 -16 -18 -18 -19 -19 -20
 -15 -16 -18 -18 -19 -19 -20 -21
 -16 -18 -18 -19 -19 -20 -21 -21
 -18 -18 -19 -19 -20 -21 -21 -22
 -18 -19 -19 -20 -21 -21 -22 -22
 -19 -19 -20 -21 -21 -22 -22 -22
 -19 -20 -21 -21 -22 -22 -22 -23
 -20 -21 -21 -22 -22 -22 -23 -23
 -21 -21 -22 -22 -22 -23 -23 -23
 -21 -22 -22 -22 -23 -23 -23 -23
 -22 -22 -22 -23 -23 -23 -23 -23
 -22 -22 -23 -23 -23 -23 -23 -23
 -22 -23 -23 -23 -23 -23 -23 -23
 -23 -23 -23 -23 -23 -23 -23 -23
 -23 -23 -23 -23 -23 -23 -23 -23
 -23 -23 -23 -23 -23 -23 -23 -23
 -23 -23 -23 -23 -23 -23 -23 -23
 -23 -23 -23 -23 -23 -23 -23 -23
 -23 -23 -23 -23 -23 -23 -23 -23
 -23 -23 -23 -23 -23 -23 -23 -22
 -23 -23 -23 -23 -23 -23 -22 -22
 -23 -23 -23 -23 -23 -22 -22 -22
 -23 -23 -23 -23 -22 -22 -22 -22
 -23 -23 -23 -22 -22 -22 -22 -21
 -23 -23 -22 -22 -22 -22 -21 -21
 -23 -22 -22 -22 -22 -21 -21 -21
 -22 -22 -22 -22 -21 -21 -21 -20
 -22 -22 -22 -21 -21 -21 -20 -20
 -22 -22 -21 -21 -21 -20 -20 -20
 -22 -21 -21 -21 -20 -20 -20 -20
 -21 -21 -21 -20 -20 -20 -20 -19
 -21 -21 -20 -20 -20 -20 -19 -19
 -21 -20 -20 -20 -20 -19 -19 -19
 -20 -20 -20 -20 -19 -19 -19 -19
 -20 -20 -20 -19 -19 -19 -19 -19
 -20 -20 -19 -19 -19 -19 -19 -18
 -20 -19 -19 -19 -19 -19 -18 -18
 -19 -19 -19 -19 -19 -18 -18 -18
 -19 -19 -19 -19 -18 -18 -18 -18
 -19 -19 -19 -18 -18 -18 -18 -27
 -19 -19 -18 -18 -18 -18 -27 -28
 -19 -18 -18 -18 -18 -27 -28 -29
 -18 -18 -18 -18 -27 -28 -29 -30
 -18 -18 -18 -27 -28 -29 -30 -31
 -18 -18 -27 -28 -29 -30 -31 -32
 -18 -27 -28 -29 -30 -31 -32 -33
 -27 -28 -29 -30 -31 -32 -33 -35
 -28 -29 -30 -31 -32 -33 -35 -36
 -29 -30 -31 -32 -33 -35 -36 -36
 -30 -31 -32 -33 -35 -36 -36 -37
 -31 -32 -33 -35 -36 -36 -37 -38
 -32 -33 -35 -36 -36 -37 -38 -39
 -33 -35 -36 -36 -37 -38 -39 -40
 -35 -36 -36 -37 -38 -39 -40 -40
 -36 -36 -37 -38 -39 -40 -40 -41
 -36 -37 -38 -39 -40 -40 -41 -41
 -37 -38 -39 -40 -40 -41 -41 -41
 -38 -39 -40 -40 -41 -41 -41 -41
 -39 -40 -40 -41 -41 -41 -41 -41
 -40 -40 -41 -41 -41 -41 -41 -41
 -40 -41 -41 -41 -41 -41 -41 -41
 -41 -41 -41 -41 -41 -41 -41 -40
 -41 -41 -41 -41 -41 -41 -40 -40
 -41 -41 -41 -41 -41 -40 -40 -40
 -41 -41 -41 -41 -40 -40 -40 -40
 -41 -41 -41 -40 -40 -40 -40 -39
 -41 -41 -40 -40 -40 -40 -39 -39
 -41 -40 -40 -40 -40 -39 -39 -38
 -40 -40 -40 -40 -39 -39 -38 -37
 -40 -40 -40 -39 -39 -38 -37 -37
 -40 -40 -39 -39 -38 -37 -37 -36
 -40 -39 -39 -38 -37 -37 -36 -35
 -39 -39 -38 -37 -37 -36 -35 -34
 -39 -38 -37 -37 -36 -35 -34 -34
 -38 -37 -37 -36 -35 -34 -34 -34
 -37 -37 -36 -35 -34 -34 -34 -33
 -37 -36 -35 -34 -34 -34 -33 -33
 -36 -35 -34 -34 -34 -33 -33 -33
 -35 -34 -34 -34 -33 -33 -33 -33
 -34 -34 -34 -33 -33 -33 -33 -33
 -34 -34 -33 -33 -33 -33 -33 -33
 -34 -33 -33 -33 -33 -33 -33 -32
 -33 -33 -33 -33 -33 -33 -32 -31
 -33 -33 -33 -33 -33 -32 -31 -31
 -33 -33 -33 -33 -32 -31 -31 -30
 -33 -33 -33 -32 -31 -31 -30 -30
 -33 -33 -32 -31 -31 -30 -30 -29
 -33 -32 -31 -31 -30 -30 -29 -29
 -53 -53 -54 -54 -55 -56 -56 -57
 -53 -54 -54 -55 -56 -56 -57 -57
 -54 -54 -55 -56 -56 -57 -57 -58
 -54 -55 -56 -56 -57 -57 -58 -58
 -55 -56 -56 -57 -57 -58 -58 -59
 -56 -56 -57 -57 -58 -58 -59 -59
 -56 -57 -57 -58 -58 -59 -59 -59
 -57 -57 -58 -58 -59 -59 -59 -59
 -57 -58 -58 -59 -59 -59 -59 -59
 -58 -58 -59 -59 -59 -59 -59 -58
 -58 -59 -59 -59 -59 -59 -58 -57
 -59 -59 -59 -59 -59 -58 -57 -56
 -59 -59 -59 -59 -58 -57 -56 -55
 -59 -59 -59 -58 -57 -56 -55 -54
 -59 -59 -58 -57 -56 -55 -54 -53
 -59 -58 -57 -56 -55 -54 -53 -51
 -58 -57 -56 -55 -54 -53 -51 -50
 -57 -56 -55 -54 -53 -51 -50 -48
 -56 -55 -54 -53 -51 -50 -48 -46
 -55 -54 -53 -51 -50 -48 -46 -45
 -54 -53 -51 -50 -48 -46 -45 -43
 -53 -51 -50 -48 -46 -45 -43 -41
 -51 -50 -48 -46 -45 -43 -41 -39
 -50 -48 -46 -45 -43 -41 -39 -37
 -48 -46 -45 -43 -41 -39 -37 -35
 -46 -45 -43 -41 -39 -37 -35 -33
 -45 -43 -41 -39 -37 -35 -33 -32
 -43 -41 -39 -37 -35 -33 -32 -30
 -41 -39 -37 -35 -33 -32 -30 -28
 -39 -37 -35 -33 -32 -30 -28 -26
 -37 -35 -33 -32 -30 -28 -26 -24
 -35 -33 -32 -30 -28 -26 -24 -23
 -33 -32 -30 -28 -26 -24 -23 -21
 -32 -30 -28 -26 -24 -23 -21 -20
 -30 -28 -26 -24 -23 -21 -20 -18
 -28 -26 -24 -23 -21 -20 -18 -17
 -26 -24 -23 -21 -20 -18 -17 -16
 -24 -23 -21 -20 -18 -17 -16 -15
 -23 -21 -20 -18 -17 -16 -15 -14
 -21 -20 -18 -17 -16 -15 -14 -13
 -20 -18 -17 -16 -15 -14 -13 -13
 -18 -17 -16 -15 -14 -13 -13 -12
 -17 -16 -15 -14 -13 -13 -12 -11
 -16 -15 -14 -13 -13 -12 -11 -11
 -15 -14 -13 -13 -12 -11 -11 -10
 -14 -13 -13 -12 -11 -11 -10 -10
 -13 -13 -12 -11 -11 -10 -10 -9
 -13 -12 -11 -11 -10 -10 -9 -9
 -12 -11 -11 -10 -10 -9 -9 -9
 -11 -11 -10 -10 -9 -9 -9 -8
 -11 -10 -10 -9 -9 -9 -8 -8
 -10 -10 -9 -9 -9 -8 -8 -8
 -10 -9 -9 -9 -8 -8 -8 -8
 -9 -9 -9 -8 -8 -8 -8 -8
 -9 -9 -8 -8 -8 -8 -8 -7
 -9 -8 -8 -8 -8 -8 -7 -8
 -8 -8 -8 -8 -8 -7 -8 -8
 -8 -8 -8 -8 -7 -8 -8 -8
 -8 -8 -8 -7 -8 -8 -8 -63
 -8 -8 -7 -8 -8 -8 -63 -64
 -8 -7 -8 -8 -8 -63 -64 -66
 -7 -8 -8 -8 -63 -64 -66 -68
 -8 -8 -8 -63 -64 -66 -68 -70
 -8 -8 -63 -64 -66 -68 -70 -73
 -8 -63 -64 -66 -68 -70 -73 -75
 -63 -64 -66 -68 -70 -73 -75 -77
 -64 -66 -68 -70 -73 -75 -77 -79
 -66 -68 -70 -73 -75 -77 -79 -81
 -68 -70 -73 -75 -77 -79 -81 -82
 -70 -73 -75 -77 -79 -81 -82 -84
 -73 -75 -77 -79 -81 -82 -84 -86
 -75 -77 -79 -81 -82 -84 -86 -87
 -77 -79 -81 -82 -84 -86 -87 -88
 -79 -81 -82 -84 -86 -87 -88 -88
 -81 -82 -84 -86 -87 -88 -88 -87
 -82 -84 -86 -87 -88 -88 -87 -87
 -84 -86 -87 -88 -88 -87 -87 -86
 -86 -87 -88 -88 -87 -87 -86 -85
 -87 -88 -88 -87 -87 -86 -85 -84
 -88 -88 -87 -87 -86 -85 -84 -82
 -88 -87 -87 -86 -85 -84 -82 -80
 -87 -87 -86 -85 -84 -82 -80 -78
 -87 -86 -85 -84 -82 -80 -78 -75
 -86 -85 -84 -82 -80 -78 -75 -72
 -85 -84 -82 -80 -78 -75 -72 -69
 -84 -82 -80 -78 -75 -72 -69 -66
 -82 -80 -78 -75 -72 -69 -66 -63
 -80 -78 -75 -72 -69 -66 -63 -59
 -78 -75 -72 -69 -66 -63 -59 -56
 -75 -72 -69 -66 -63 -59 -56 -53
 -72 -69 -66 -63 -59 -56 -53 -49
 -69 -66 -63 -59 -56 -53 -49 -46
 -66 -63 -59 -56 -53 -49 -46 -43
 -63 -59 -56 -53 -49 -46 -43 -40
 -59 -56 -53 -49 -46 -43 -40 -37
 -56 -53 -49 -46 -43 -40 -37 -35
 -53 -49 -46 -43 -40 -37 -35 -33
 -49 -46 -43 -40 -37 -35 -33 -31
 -46 -43 -40 -37 -35 -33 -31 -30
 -56 -57 -57 -58 -59 -59 -60 -60
 -57 -57 -58 -59 -59 -60 -60 -60
 -57 -58 -59 -59 -60 -60 -60 -60
 -58 -59 -59 -60 -60 -60 -60 -61
 -59 -59 -60 -60 -60 -60 -61 -60
 -59 -60 -60 -60 -60 -61 -60 -60
 -60 -60 -60 -60 -61 -60 -60 -59
 -60 -60 -60 -61 -60 -60 -59 -58
 -60 -60 -61 -60 -60 -59 -58 -57
 -60 -61 -60 -60 -59 -58 -57 -55
 -61 -60 -60 -59 -58 -57 -55 -54
 -60 -60 -59 -58 -57 -55 -54 -52
 -60 -59 -58 -57 -55 -54 -52 -50
 -59 -58 -57 -55 -54 -52 -50 -48
 -58 -57 -55 -54 -52 -50 -48 -46
 -57 -55 -54 -52 -50 -48 -46 -44
 -55 -54 -52 -50 -48 -46 -44 -42
 -54 -52 -50 -48 -46 -44 -42 -40
 -52 -50 -48 -46 -44 -42 -40 -38
 -50 -48 -46 -44 -42 -40 -38 -36
 -48 -46 -44 -42 -40 -38 -36 -34
 -46 -44 -42 -40 -38 -36 -34 -32
 -44 -42 -40 -38 -36 -34 -32 -31
 -42 -40 -38 -36 -34 -32 -31 -29
 -40 -38 -36 -34 -32 -31 -29 -27
 -38 -36 -34 -32 -31 -29 -27 -25
 -36 -34 -32 -31 -29 -27 -25 -23
 -34 -32 -31 -29 -27 -25 -23 -22
 -32 -31 -29 -27 -25 -23 -22 -20
 -31 -29 -27 -25 -23 -22 -20 -19
 -29 -27 -25 -23 -22 -20 -19 -17
 -27 -25 -23 -22 -20 -19 -17 -16
 -25 -23 -22 -20 -19 -17 -16 -15
 -23 -22 -20 -19 -17 -16 -15 -14
 -22 -20 -19 -17 -16 -15 -14 -14
 -20 -19 -17 -16 -15 -14 -14 -12
 -19 -17 -16 -15 -14 -14 -12 -11
 -17 -16 -15 -14 -14 -12 -11 -11
 -16 -15 -14 -14 -12 -11 -11 -10
 -15 -14 -14 -12 -11 -11 -10 -10
 -14 -14 -12 -11 -11 -10 -10 -10
 -14 -12 -11 -11 -10 -10 -10 -9
 -12 -11 -11 -10 -10 -10 -9 -58
 -11 -11 -10 -10 -10 -9 -58 -59
 -11 -10 -10 -10 -9 -58 -59 -61
 -10 -10 -10 -9 -58 -59 -61 -62
 -10 -10 -9 -58 -59 -61 -62 -64
 -10 -9 -58 -59 -61 -62 -64 -66
 -9 -58 -59 -61 -62 -64 -66 -68
 -58 -59 -61 -62 -64 -66 -68 -70
 -59 -61 -62 -64 -66 -68 -70 -72
 -61 -62 -64 -66 -68 -70 -72 -74
 -62 -64 -66 -68 -70 -72 -74 -76
 -64 -66 -68 -70 -72 -74 -76 -78
 -66 -68 -70 -72 -74 -76 -78 -79
 -68 -70 -72 -74 -76 -78 -79 -80
 -70 -72 -74 -76 -78 -79 -80 -81
 -72 -74 -76 -78 -79 -80 -81 -81
 -74 -76 -78 -79 -80 -81 -81 -81
 -76 -78 -79 -80 -81 -81 -81 -81
 -78 -79 -80 -81 -81 -81 -81 -81
 -79 -80 -81 -81 -81 -81 -81 -80
 -80 -81 -81 -81 -81 -81 -80 -79
 -81 -81 -81 -81 -81 -80 -79 -78
 -81 -81 -81 -81 -80 -79 -78 -76
 -81 -81 -81 -80 -79 -78 -76 -75
 -81 -81 -80 -79 -78 -76 -75 -73
 -81 -80 -79 -78 -76 -75 -73 -70
 -80 -79 -78 -76 -75 -73 -70 -68
 -79 -78 -76 -75 -73 -70 -68 -65
 -78 -76 -75 -73 -70 -68 -65 -62
 -76 -75 -73 -70 -68 -65 -62 -59
 -75 -73 -70 -68 -65 -62 -59 -55
 -73 -70 -68 -65 -62 -59 -55 -52
 -70 -68 -65 -62 -59 -55 -52 -48
 -68 -65 -62 -59 -55 -52 -48 -45
 -65 -62 -59 -55 -52 -48 -45 -41
 -62 -59 -55 -52 -48 -45 -41 -38
 -59 -55 -52 -48 -45 -41 -38 -35
 -55 -52 -48 -45 -41 -38 -35 -33
 -52 -48 -45 -41 -38 -35 -33 -31
 -48 -45 -41 -38 -35 -33 -31 -29
 -45 -41 -38 -35 -33 -31 -29 -28
 -41 -38 -35 -33 -31 -29 -28 -27
 -38 -35 -33 -31 -29 -28 -27 -26
 -35 -33 -31 -29 -28 -27 -26 -25
 -33 -31 -29 -28 -27 -26 -25 -25
 -31 -29 -28 -27 -26 -25 -25 -25
 -57 -57 -58 -59 -59 -60 -61 -61
 -57 -58 -59 -59 -60 -61 -61 -62
 -58 -59 -59 -60 -61 -61 -62 -62
 -59 -59 -60 -61 -61 -62 -62 -62
 -59 -60 -61 -61 -62 -62 -62 -62
 -60 -61 -61 -62 -62 -62 -62 -62
 -61 -61 -62 -62 -62 -62 -62 -62
 -61 -62 -62 -62 -62 -62 -62 -61
 -62 -62 -62 -62 -62 -62 -61 -60
 -62 -62 -62 -62 -62 -61 -60 -58
 -62 -62 -62 -62 -61 -60 -58 -56
 -62 -62 -62 -61 -60 -58 -56 -55
 -62 -62 -61 -60 -58 -56 -55 -53
 -62 -61 -60 -58 -56 -55 -53 -51
 -61 -60 -58 -56 -55 -53 -51 -50
 -60 -58 -56 -55 -53 -51 -50 -47
 -58 -56 -55 -53 -51 -50 -47 -45
 -56 -55 -53 -51 -50 -47 -45 -43
 -55 -53 -51 -50 -47 -45 -43 -41
 -53 -51 -50 -47 -45 -43 -41 -39
 -51 -50 -47 -45 -43 -41 -39 -36
 -50 -47 -45 -43 -41 -39 -36 -34
 -47 -45 -43 -41 -39 -36 -34 -32
 -45 -43 -41 -39 -36 -34 -32 -29
 -43 -41 -39 -36 -34 -32 -29 -26
 -41 -39 -36 -34 -32 -29 -26 -24
 -39 -36 -34 -32 -29 -26 -24 -22
 -36 -34 -32 -29 -26 -24 -22 -21
 -34 -32 -29 -26 -24 -22 -21 -19
 -32 -29 -26 -24 -22 -21 -19 -17
 -29 -26 -24 -22 -21 -19 -17 -16
 -26 -24 -22 -21 -19 -17 -16 -14
 -24 -22 -21 -19 -17 -16 -14 -13
 -22 -21 -19 -17 -16 -14 -13 -12
 -21 -19 -17 -16 -14 -13 -12 -11
 -19 -17 -16 -14 -13 -12 -11 -11
 -17 -16 -14 -13 -12 -11 -11 -10
 -16 -14 -13 -12 -11 -11 -10 -10
 -14 -13 -12 -11 -11 -10 -10 -10
 -13 -12 -11 -11 -10 -10 -10 -10
 -12 -11 -11 -10 -10 -10 -10 -10
 -11 -11 -10 -10 -10 -10 -10 -10
 -11 -10 -10 -10 -10 -10 -10 -11
 -10 -10 -10 -10 -10 -10 -11 -66
 -10 -10 -10 -10 -10 -11 -66 -67
 -10 -10 -10 -10 -11 -66 -67 -68
 -10 -10 -10 -11 -66 -67 -68 -69
 -10 -10 -11 -66 -67 -68 -69 -70
 -10 -11 -66 -67 -68 -69 -70 -72
 -11 -66 -67 -68 -69 -70 -72 -73
 -66 -67 -68 -69 -70 -72 -73 -75
 -67 -68 -69 -70 -72 -73 -75 -76
 -68 -69 -70 -72 -73 -75 -76 -78
 -69 -70 -72 -73 -75 -76 -78 -79
 -70 -72 -73 -75 -76 -78 -79 -80
 -72 -73 -75 -76 -78 -79 -80 -81
 -73 -75 -76 -78 -79 -80 -81 -82
 -75 -76 -78 -79 -80 -81 -82 -82
 -76 -78 -79 -80 -81 -82 -82 -82
 -78 -79 -80 -81 -82 -82 -82 -82
 -79 -80 -81 -82 -82 -82 -82 -81
 -80 -81 -82 -82 -82 -82 -81 -80
 -81 -82 -82 -82 -82 -81 -80 -79
 -82 -82 -82 -82 -81 -80 -79 -78
 -82 -82 -82 -81 -80 -79 -78 -77
 -82 -82 -81 -80 -79 -78 -77 -75
 -82 -81 -80 -79 -78 -77 -75 -73
 -81 -80 -79 -78 -77 -75 -73 -71
 -80 -79 -78 -77 -75 -73 -71 -68
 -79 -78 -77 -75 -73 -71 -68 -66
 -78 -77 -75 -73 -71 -68 -66 -63
 -77 -75 -73 -71 -68 -66 -63 -60
 -75 -73 -71 -68 -66 -63 -60 -57
 -73 -71 -68 -66 -63 -60 -57 -54
 -71 -68 -66 -63 -60 -57 -54 -51
 -68 -66 -63 -60 -57 -54 -51 -47
 -66 -63 -60 -57 -54 -51 -47 -44
 -63 -60 -57 -54 -51 -47 -44 -40
 -60 -57 -54 -51 -47 -44 -40 -37
 -57 -54 -51 -47 -44 -40 -37 -35
 -54 -51 -47 -44 -40 -37 -35 -32
 -51 -47 -44 -40 -37 -35 -32 -30
 -47 -44 -40 -37 -35 -32 -30 -28
 -44 -40 -37 -35 -32 -30 -28 -27
 -40 -37 -35 -32 -30 -28 -27 -26
 -37 -35 -32 -30 -28 -27 -26 -25
 -35 -32 -30 -28 -27 -26 -25 -24
 -32 -30 -28 -27 -26 -25 -24 -24
 -30 -28 -27 -26 -25 -24 -24 -23
 -61 -61 -62 -63 -63 -64 -65 -65
 -61 -62 -63 -63 -64 -65 -65 -66
 -62 -63 -63 -64 -65 -65 -66 -66
 -63 -63 -64 -65 -65 -66 -66 -66
 -63 -64 -65 -65 -66 -66 -66 -67
 -64 -65 -65 -66 -66 -66 -67 -67
 -65 -65 -66 -66 -66 -67 -67 -67
 -65 -66 -66 -66 -67 -67 -67 -66
 -66 -66 -66 -67 -67 -67 -66 -66
 -66 -66 -67 -67 -67 -66 -66 -64
 -66 -67 -67 -67 -66 -66 -64 -63
 -67 -67 -67 -66 -66 -64 -63 -62
 -67 -67 -66 -66 -64 -63 -62 -60
 -67 -66 -66 -64 -63 -62 -60 -58
 -66 -66 -64 -63 -62 -60 -58 -57
 -66 -64 -63 -62 -60 -58 -57 -54
 -64 -63 -62 -60 -58 -57 -54 -52
 -63 -62 -60 -58 -57 -54 -52 -50
 -62 -60 -58 -57 -54 -52 -50 -47
 -60 -58 -57 -54 -52 -50 -47 -45
 -58 -57 -54 -52 -50 -47 -45 -43
 -57 -54 -52 -50 -47 -45 -43 -40
 -54 -52 -50 -47 -45 -43 -40 -38
 -52 -50 -47 -45 -43 -40 -38 -36
 -50 -47 -45 -43 -40 -38 -36 -33
 -47 -45 -43 -40 -38 -36 -33 -31
 -45 -43 -40 -38 -36 -33 -31 -29
 -43 -40 -38 -36 -33 -31 -29 -26
 -40 -38 -36 -33 -31 -29 -26 -24
 -38 -36 -33 -31 -29 -26 -24 -21
 -36 -33 -31 -29 -26 -24 -21 -19
 -33 -31 -29 -26 -24 -21 -19 -17
 -31 -29 -26 -24 -21 -19 -17 -15
 -29 -26 -24 -21 -19 -17 -15 -14
 -26 -24 -21 -19 -17 -15 -14 -12
 -24 -21 -19 -17 -15 -14 -12 -11
 -21 -19 -17 -15 -14 -12 -11 -10
 -19 -17 -15 -14 -12 -11 -10 -9
 -17 -15 -14 -12 -11 -10 -9 -8
 -15 -14 -12 -11 -10 -9 -8 -8
 -14 -12 -11 -10 -9 -8 -8 -7
 -12 -11 -10 -9 -8 -8 -7 -7
 -11 -10 -9 -8 -8 -7 -7 -7
 -10 -9 -8 -8 -7 -7 -7 -7
 -9 -8 -8 -7 -7 -7 -7 -7
 -8 -8 -7 -7 -7 -7 -7 -64
 -8 -7 -7 -7 -7 -7 -64 -65
 -7 -7 -7 -7 -7 -64 -65 -66
 -7 -7 -7 -7 -64 -65 -66 -68
 -7 -7 -7 -64 -65 -66 -68 -69
 -7 -7 -64 -65 -66 -68 -69 -70
 -7 -64 -65 -66 -68 -69 -70 -72
 -64 -65 -66 -68 -69 -70 -72 -73
 -65 -66 -68 -69 -70 -72 -73 -75
 -66 -68 -69 -70 -72 -73 -75 -76
 -68 -69 -70 -72 -73 -75 -76 -78
 -69 -70 -72 -73 -75 -76 -78 -79
 -70 -72 -73 -75 -76 -78 -79 -80
 -72 -73 -75 -76 -78 -79 -80 -80
 -73 -75 -76 -78 -79 -80 -80 -81
 -75 -76 -78 -79 -80 -80 -81 -81
 -76 -78 -79 -80 -80 -81 -81 -80
 -78 -79 -80 -80 -81 -81 -80 -79
 -79 -80 -80 -81 -81 -80 -79 -78
 -80 -80 -81 -81 -80 -79 -78 -77
 -80 -81 -81 -80 -79 -78 -77 -76
 -81 -81 -80 -79 -78 -77 -76 -74
 -81 -80 -79 -78 -77 -76 -74 -72
 -80 -79 -78 -77 -76 -74 -72 -70
 -79 -78 -77 -76 -74 -72 -70 -68
 -78 -77 -76 -74 -72 -70 -68 -65
 -77 -76 -74 -72 -70 -68 -65 -63
 -76 -74 -72 -70 -68 -65 -63 -60
 -74 -72 -70 -68 -65 -63 -60 -57
 -72 -70 -68 -65 -63 -60 -57 -54
 -70 -68 -65 -63 -60 -57 -54 -51
 -68 -65 -63 -60 -57 -54 -51 -48
 -65 -63 -60 -57 -54 -51 -48 -44
 -63 -60 -57 -54 -51 -48 -44 -41
 -60 -57 -54 -51 -48 -44 -41 -38
 -57 -54 -51 -48 -44 -41 -38 -35
 -54 -51 -48 -44 -41 -38 -35 -32
 -51 -48 -44 -41 -38 -35 -32 -29
 -48 -44 -41 -38 -35 -32 -29 -27
 -44 -41 -38 -35 -32 -29 -27 -25
 -41 -38 -35 -32 -29 -27 -25 -23
 -38 -35 -32 -29 -27 -25 -23 -22
 -35 -32 -29 -27 -25 -23 -22 -21
 -32 -29 -27 -25 -23 -22 -21 -20
 -29 -27 -25 -23 -22 -21 -20 -19
 -27 -25 -23 -22 -21 -20 -19 -19
 -25 -23 -22 -21 -20 -19 -19 -19
 -23 -22 -21 -20 -19 -19 -19 -19
 -63 -64 -65 -65 -66 -67 -66 -68
 -64 -65 -65 -66 -67 -66 -68 -68
 -65 -65 -66 -67 -66 -68 -68 -69
 -65 -66 -67 -66 -68 -68 -69 -69
 -66 -67 -66 -68 -68 -69 -69 -69
 -67 -66 -68 -68 -69 -69 -69 -69
 -66 -68 -68 -69 -69 -69 -69 -69
 -68 -68 -69 -69 -69 -69 -69 -68
 -68 -69 -69 -69 -69 -69 -68 -67
 -69 -69 -69 -69 -69 -68 -67 -66
 -69 -69 -69 -69 -68 -67 -66 -64
 -69 -69 -69 -68 -67 -66 -64 -62
 -69 -69 -68 -67 -66 -64 -62 -60
 -69 -68 -67 -66 -64 -62 -60 -59
 -68 -67 -66 -64 -62 -60 -59 -56
 -67 -66 -64 -62 -60 -59 -56 -54
 -66 -64 -62 -60 -59 -56 -54 -52
 -64 -62 -60 -59 -56 -54 -52 -50
 -62 -60 -59 -56 -54 -52 -50 -47
 -60 -59 -56 -54 -52 -50 -47 -45
 -59 -56 -54 -52 -50 -47 -45 -42
 -56 -54 -52 -50 -47 -45 -42 -40
 -54 -52 -50 -47 -45 -42 -40 -38
 -52 -50 -47 -45 -42 -40 -38 -35
 -50 -47 -45 -42 -40 -38 -35 -33
 -47 -45 -42 -40 -38 -35 -33 -30
 -45 -42 -40 -38 -35 -33 -30 -27
 -42 -40 -38 -35 -33 -30 -27 -25
 -40 -38 -35 -33 -30 -27 -25 -22
 -38 -35 -33 -30 -27 -25 -22 -20
 -35 -33 -30 -27 -25 -22 -20 -17
 -33 -30 -27 -25 -22 -20 -17 -15
 -30 -27 -25 -22 -20 -17 -15 -13
 -27 -25 -22 -20 -17 -15 -13 -11
 -25 -22 -20 -17 -15 -13 -11 -10
 -22 -20 -17 -15 -13 -11 -10 -9
 -20 -17 -15 -13 -11 -10 -9 -8
 -17 -15 -13 -11 -10 -9 -8 -7
 -15 -13 -11 -10 -9 -8 -7 -6
 -13 -11 -10 -9 -8 -7 -6 -5
 -11 -10 -9 -8 -7 -6 -5 -5
 -10 -9 -8 -7 -6 -5 -5 -65
 -9 -8 -7 -6 -5 -5 -65 -66
 -8 -7 -6 -5 -5 -65 -66 -67
 -7 -6 -5 -5 -65 -66 -67 -69
 -6 -5 -5 -65 -66 -67 -69 -71
 -5 -5 -65 -66 -67 -69 -71 -72
 -5 -65 -66 -67 -69 -71 -72 -74
 -65 -66 -67 -69 -71 -72 -74 -76
 -66 -67 -69 -71 -72 -74 -76 -78
 -67 -69 -71 -72 -74 -76 -78 -79
 -69 -71 -72 -74 -76 -78 -79 -81
 -71 -72 -74 -76 -78 -79 -81 -82
 -72 -74 -76 -78 -79 -81 -82 -84
 -74 -76 -78 -79 -81 -82 -84 -85
 -76 -78 -79 -81 -82 -84 -85 -86
 -78 -79 -81 -82 -84 -85 -86 -87
 -79 -81 -82 -84 -85 -86 -87 -87
 -81 -82 -84 -85 -86 -87 -87 -87
 -82 -84 -85 -86 -87 -87 -87 -87
 -84 -85 -86 -87 -87 -87 -87 -87
 -85 -86 -87 -87 -87 -87 -87 -86
 -86 -87 -87 -87 -87 -87 -86 -85
 -87 -87 -87 -87 -87 -86 -85 -84
 -87 -87 -87 -87 -86 -85 -84 -82
 -87 -87 -87 -86 -85 -84 -82 -80
 -87 -87 -86 -85 -84 -82 -80 -79
 -87 -86 -85 -84 -82 -80 -79 -76
 -86 -85 -84 -82 -80 -79 -76 -74
 -85 -84 -82 -80 -79 -76 -74 -72
 -84 -82 -80 -79 -76 -74 -72 -69
 -82 -80 -79 -76 -74 -72 -69 -66
 -80 -79 -76 -74 -72 -69 -66 -63
 -79 -76 -74 -72 -69 -66 -63 -60
 -76 -74 -72 -69 -66 -63 -60 -57
 -74 -72 -69 -66 -63 -60 -57 -54
 -72 -69 -66 -63 -60 -57 -54 -50
 -69 -66 -63 -60 -57 -54 -50 -47
 -66 -63 -60 -57 -54 -50 -47 -44
 -63 -60 -57 -54 -50 -47 -44 -41
 -60 -57 -54 -50 -47 -44 -41 -39
 -57 -54 -50 -47 -44 -41 -39 -36
 -54 -50 -47 -44 -41 -39 -36 -34
 -50 -47 -44 -41 -39 -36 -34 -33
 -47 -44 -41 -39 -36 -34 -33 -31
 -44 -41 -39 -36 -34 -33 -31 -30
 -41 -39 -36 -34 -33 -31 -30 -30
 -39 -36 -34 -33 -31 -30 -30 -29
 -63 -63 -64 -64 -65 -66 -66 -67
 -63 -64 -64 -65 -66 -66 -67 -67
 -64 -64 -65 -66 -66 -67 -67 -68
 -64 -65 -66 -66 -67 -67 -68 -67
 -65 -66 -66 -67 -67 -68 -67 -67
 -66 -66 -67 -67 -68 -67 -67 -66
 -66 -67 -67 -68 -67 -67 -66 -65
 -67 -67 -68 -67 -67 -66 -65 -64
 -67 -68 -67 -67 -66 -65 -64 -62
 -68 -67 -67 -66 -65 -64 -62 -61
 -67 -67 -66 -65 -64 -62 -61 -59
 -67 -66 -65 -64 -62 -61 -59 -58
 -66 -65 -64 -62 -61 -59 -58 -56
 -65 -64 -62 -61 -59 -58 -56 -54
 -64 -62 -61 -59 -58 -56 -54 -52
 -62 -61 -59 -58 -56 -54 -52 -50
 -61 -59 -58 -56 -54 -52 -50 -48
 -59 -58 -56 -54 -52 -50 -48 -45
 -58 -56 -54 -52 -50 -48 -45 -43
 -56 -54 -52 -50 -48 -45 -43 -41
 -54 -52 -50 -48 -45 -43 -41 -38
 -52 -50 -48 -45 -43 -41 -38 -35
 -50 -48 -45 -43 -41 -38 -35 -33
 -48 -45 -43 -41 -38 -35 -33 -30
 -45 -43 -41 -38 -35 -33 -30 -28
 -43 -41 -38 -35 -33 -30 -28 -26
 -41 -38 -35 -33 -30 -28 -26 -23
 -38 -35 -33 -30 -28 -26 -23 -21
 -35 -33 -30 -28 -26 -23 -21 -19
 -33 -30 -28 -26 -23 -21 -19 -17
 -30 -28 -26 -23 -21 -19 -17 -15
 -28 -26 -23 -21 -19 -17 -15 -13
 -26 -23 -21 -19 -17 -15 -13 -12
 -23 -21 -19 -17 -15 -13 -12 -11
 -21 -19 -17 -15 -13 -12 -11 -10
 -19 -17 -15 -13 -12 -11 -10 -9
 -17 -15 -13 -12 -11 -10 -9 -8
 -15 -13 -12 -11 -10 -9 -8 -7
 -13 -12 -11 -10 -9 -8 -7 -7
 -12 -11 -10 -9 -8 -7 -7 -7
 -11 -10 -9 -8 -7 -7 -7 -7
 -10 -9 -8 -7 -7 -7 -7 -7
 -9 -8 -7 -7 -7 -7 -7 -68
 -8 -7 -7 -7 -7 -7 -68 -69
 -7 -7 -7 -7 -7 -68 -69 -71
 -7 -7 -7 -7 -68 -69 -71 -72
 -7 -7 -7 -68 -69 -71 -72 -74
 -7 -7 -68 -69 -71 -72 -74 -76
 -7 -68 -69 -71 -72 -74 -76 -77
 -68 -69 -71 -72 -74 -76 -77 -79
 -69 -71 -72 -74 -76 -77 -79 -81
 -71 -72 -74 -76 -77 -79 -81 -82
 -72 -74 -76 -77 -79 -81 -82 -83
 -74 -76 -77 -79 -81 -82 -83 -85
 -76 -77 -79 -81 -82 -83 -85 -86
 -77 -79 -81 -82 -83 -85 -86 -86
 -79 -81 -82 -83 -85 -86 -86 -88
 -81 -82 -83 -85 -86 -86 -88 -89
 -82 -83 -85 -86 -86 -88 -89 -89
 -83 -85 -86 -86 -88 -89 -89 -89
 -85 -86 -86 -88 -89 -89 -89 -89
 -86 -86 -88 -89 -89 -89 -89 -88
 -86 -88 -89 -89 -89 -89 -88 -87
 -88 -89 -89 -89 -89 -88 -87 -86
 -89 -89 -89 -89 -88 -87 -86 -85
 -89 -89 -89 -88 -87 -86 -85 -83
 -89 -89 -88 -87 -86 -85 -83 -82
 -89 -88 -87 -86 -85 -83 -82 -80
 -88 -87 -86 -85 -83 -82 -80 -77
 -87 -86 -85 -83 -82 -80 -77 -75
 -86 -85 -83 -82 -80 -77 -75 -72
 -85 -83 -82 -80 -77 -75 -72 -70
 -83 -82 -80 -77 -75 -72 -70 -67
 -82 -80 -77 -75 -72 -70 -67 -64
 -80 -77 -75 -72 -70 -67 -64 -60
 -77 -75 -72 -70 -67 -64 -60 -57
 -75 -72 -70 -67 -64 -60 -57 -54
 -72 -70 -67 -64 -60 -57 -54 -50
 -70 -67 -64 -60 -57 -54 -50 -46
 -67 -64 -60 -57 -54 -50 -46 -43
 -64 -60 -57 -54 -50 -46 -43 -39
 -60 -57 -54 -50 -46 -43 -39 -36
 -57 -54 -50 -46 -43 -39 -36 -33
 -54 -50 -46 -43 -39 -36 -33 -31
 -50 -46 -43 -39 -36 -33 -31 -29
 -46 -43 -39 -36 -33 -31 -29 -27
 -43 -39 -36 -33 -31 -29 -27 -25
 -39 -36 -33 -31 -29 -27 -25 -24
 -36 -33 -31 -29 -27 -25 -24 -23
 -33 -31 -29 -27 -25 -24 -23 -22
 -31 -29 -27 -25 -24 -23 -22 -22
 -29 -27 -25 -24 -23 -22 -22 -23
 -27 -25 -24 -23 -22 -22 -23 -23
 -25 -24 -23 -22 -22 -23 -23 -24
 -68 -69 -70 -71 -72 -73 -73 -74
 -69 -70 -71 -72 -73 -73 -74 -75
 -70 -71 -72 -73 -73 -74 -75 -75
 -71 -72 -73 -73 -74 -75 -75 -75
 -72 -73 -73 -74 -75 -75 -75 -76
 -73 -73 -74 -75 -75 -75 -76 -76
 -73 -74 -75 -75 -75 -76 -76 -75
 -74 -75 -75 -75 -76 -76 -75 -74
 -75 -75 -75 -76 -76 -75 -74 -73
 -75 -75 -76 -76 -75 -74 -73 -71
 -75 -76 -76 -75 -74 -73 -71 -70
 -76 -76 -75 -74 -73 -71 -70 -68
 -76 -75 -74 -73 -71 -70 -68 -67
 -75 -74 -73 -71 -70 -68 -67 -65
 -74 -73 -71 -70 -68 -67 -65 -63
 -73 -71 -70 -68 -67 -65 -63 -60
 -71 -70 -68 -67 -65 -63 -60 -58
 -70 -68 -67 -65 -63 -60 -58 -56
 -68 -67 -65 -63 -60 -58 -56 -53
 -67 -65 -63 -60 -58 -56 -53 -51
 -65 -63 -60 -58 -56 -53 -51 -48
 -63 -60 -58 -56 -53 -51 -48 -46
 -60 -58 -56 -53 -51 -48 -46 -43
 -58 -56 -53 -51 -48 -46 -43 -40
 -56 -53 -51 -48 -46 -43 -40 -38
 -53 -51 -48 -46 -43 -40 -38 -35
 -51 -48 -46 -43 -40 -38 -35 -32
 -48 -46 -43 -40 -38 -35 -32 -29
 -46 -43 -40 -38 -35 -32 -29 -26
 -43 -40 -38 -35 -32 -29 -26 -24
 -40 -38 -35 -32 -29 -26 -24 -21
 -38 -35 -32 -29 -26 -24 -21 -19
 -35 -32 -29 -26 -24 -21 -19 -17
 -32 -29 -26 -24 -21 -19 -17 -15
 -29 -26 -24 -21 -19 -17 -15 -13
 -26 -24 -21 -19 -17 -15 -13 -11
 -24 -21 -19 -17 -15 -13 -11 -10
 -21 -19 -17 -15 -13 -11 -10 -8
 -19 -17 -15 -13 -11 -10 -8 -7
 -17 -15 -13 -11 -10 -8 -7 -6
 -15 -13 -11 -10 -8 -7 -6 -5
 -13 -11 -10 -8 -7 -6 -5 -5
 -11 -10 -8 -7 -6 -5 -5 -4
 -10 -8 -7 -6 -5 -5 -4 -4
 -8 -7 -6 -5 -5 -4 -4 -4
 -7 -6 -5 -5 -4 -4 -4 -5
 -6 -5 -5 -4 -4 -4 -5 -5
 -5 -5 -4 -4 -4 -5 -5 -65
 -5 -4 -4 -4 -5 -5 -65 -66
 -4 -4 -4 -5 -5 -65 -66 -68
 -4 -4 -5 -5 -65 -66 -68 -69
 -4 -5 -5 -65 -66 -68 -69 -71
 -5 -5 -65 -66 -68 -69 -71 -73
 -5 -65 -66 -68 -69 -71 -73 -75
 -65 -66 -68 -69 -71 -73 -75 -77
 -66 -68 -69 -71 -73 -75 -77 -79
 -68 -69 -71 -73 -75 -77 -79 -80
 -69 -71 -73 -75 -77 -79 -80 -82
 -71 -73 -75 -77 -79 -80 -82 -84
 -73 -75 -77 -79 -80 -82 -84 -85
 -75 -77 -79 -80 -82 -84 -85 -86
 -77 -79 -80 -82 -84 -85 -86 -87
 -79 -80 -82 -84 -85 -86 -87 -87
 -80 -82 -84 -85 -86 -87 -87 -87
 -82 -84 -85 -86 -87 -87 -87 -87
 -84 -85 -86 -87 -87 -87 -87 -86
 -85 -86 -87 -87 -87 -87 -86 -86
 -86 -87 -87 -87 -87 -86 -86 -85
 -87 -87 -87 -87 -86 -86 -85 -84
 -87 -87 -87 -86 -86 -85 -84 -82
 -87 -87 -86 -86 -85 -84 -82 -81
 -87 -86 -86 -85 -84 -82 -81 -79
 -86 -86 -85 -84 -82 -81 -79 -77
 -86 -85 -84 -82 -81 -79 -77 -75
 -85 -84 -82 -81 -79 -77 -75 -72
 -84 -82 -81 -79 -77 -75 -72 -70
 -82 -81 -79 -77 -75 -72 -70 -67
 -81 -79 -77 -75 -72 -70 -67 -64
 -79 -77 -75 -72 -70 -67 -64 -61
 -77 -75 -72 -70 -67 -64 -61 -58
 -75 -72 -70 -67 -64 -61 -58 -55
 -72 -70 -67 -64 -61 -58 -55 -52
 -70 -67 -64 -61 -58 -55 -52 -49
 -67 -64 -61 -58 -55 -52 -49 -46
 -64 -61 -58 -55 -52 -49 -46 -43
 -61 -58 -55 -52 -49 -46 -43 -40
 -58 -55 -52 -49 -46 -43 -40 -37
 -55 -52 -49 -46 -43 -40 -37 -35
 -52 -49 -46 -43 -40 -37 -35 -32
 -49 -46 -43 -40 -37 -35 -32 -30
 -46 -43 -40 -37 -35 -32 -30 -29
 -43 -40 -37 -35 -32 -30 -29 -27
 -40 -37 -35 -32 -30 -29 -27 -26
 -37 -35 -32 -30 -29 -27 -26 -25
 -35 -32 -30 -29 -27 -26 -25 -25
 -32 -30 -29 -27 -26 -25 -25 -25
 -30 -29 -27 -26 -25 -25 -25 -25
 -29 -27 -26 -25 -25 -25 -25 -26
 -66 -67 -67 -68 -69 -69 -70 -71
 -67 -67 -68 -69 -69 -70 -71 -71
 -67 -68 -69 -69 -70 -71 -71 -72
 -68 -69 -69 -70 -71 -71 -72 -72
 -69 -69 -70 -71 -71 -72 -72 -72
 -69 -70 -71 -71 -72 -72 -72 -71
 -70 -71 -71 -72 -72 -72 -71 -70
 -71 -71 -72 -72 -72 -71 -70 -69
 -71 -72 -72 -72 -71 -70 -69 -67
 -72 -72 -72 -71 -70 -69 -67 -65
 -72 -72 -71 -70 -69 -67 -65 -63
 -72 -71 -70 -69 -67 -65 -63 -62
 -71 -70 -69 -67 -65 -63 -62 -60
 -70 -69 -67 -65 -63 -62 -60 -57
 -69 -67 -65 -63 -62 -60 -57 -55
 -67 -65 -63 -62 -60 -57 -55 -53
 -65 -63 -62 -60 -57 -55 -53 -50
 -63 -62 -60 -57 -55 -53 -50 -48
 -62 -60 -57 -55 -53 -50 -48 -45
 -60 -57 -55 -53 -50 -48 -45 -43
 -57 -55 -53 -50 -48 -45 -43 -40
 -55 -53 -50 -48 -45 -43 -40 -38
 -53 -50 -48 -45 -43 -40 -38 -35
 -50 -48 -45 -43 -40 -38 -35 -32
 -48 -45 -43 -40 -38 -35 -32 -29
 -45 -43 -40 -38 -35 -32 -29 -27
 -43 -40 -38 -35 -32 -29 -27 -24
 -40 -38 -35 -32 -29 -27 -24 -21
 -38 -35 -32 -29 -27 -24 -21 -19
 -35 -32 -29 -27 -24 -21 -19 -17
 -32 -29 -27 -24 -21 -19 -17 -15
 -29 -27 -24 -21 -19 -17 -15 -13
 -27 -24 -21 -19 -17 -15 -13 -11
 -24 -21 -19 -17 -15 -13 -11 -10
 -21 -19 -17 -15 -13 -11 -10 -8
 -19 -17 -15 -13 -11 -10 -8 -7
 -17 -15 -13 -11 -10 -8 -7 -7
 -15 -13 -11 -10 -8 -7 -7 -6
 -13 -11 -10 -8 -7 -7 -6 -5
 -11 -10 -8 -7 -7 -6 -5 -5
 -10 -8 -7 -7 -6 -5 -5 -5
 -8 -7 -7 -6 -5 -5 -5 -4
 -7 -7 -6 -5 -5 -5 -4 -69
 -7 -6 -5 -5 -5 -4 -69 -70
 -6 -5 -5 -5 -4 -69 -70 -72
 -5 -5 -5 -4 -69 -70 -72 -73
 -5 -5 -4 -69 -70 -72 -73 -74
 -5 -4 -69 -70 -72 -73 -74 -76
 -4 -69 -70 -72 -73 -74 -76 -77
 -69 -70 -72 -73 -74 -76 -77 -79
 -70 -72 -73 -74 -76 -77 -79 -80
 -72 -73 -74 -76 -77 -79 -80 -82
 -73 -74 -76 -77 -79 -80 -82 -83
 -74 -76 -77 -79 -80 -82 -83 -84
 -76 -77 -79 -80 -82 -83 -84 -85
 -77 -79 -80 -82 -83 -84 -85 -86
 -79 -80 -82 -83 -84 -85 -86 -87
 -80 -82 -83 -84 -85 -86 -87 -87
 -82 -83 -84 -85 -86 -87 -87 -86
 -83 -84 -85 -86 -87 -87 -86 -86
 -84 -85 -86 -87 -87 -86 -86 -85
 -85 -86 -87 -87 -86 -86 -85 -84
 -86 -87 -87 -86 -86 -85 -84 -83
 -87 -87 -86 -86 -85 -84 -83 -82
 -87 -86 -86 -85 -84 -83 -82 -80
 -86 -86 -85 -84 -83 -82 -80 -79
 -86 -85 -84 -83 -82 -80 -79 -77
 -85 -84 -83 -82 -80 -79 -77 -75
 -84 -83 -82 -80 -79 -77 -75 -72
 -83 -82 -80 -79 -77 -75 -72 -70
 -82 -80 -79 -77 -75 -72 -70 -67
 -80 -79 -77 -75 -72 -70 -67 -64
 -79 -77 -75 -72 -70 -67 -64 -61
 -77 -75 -72 -70 -67 -64 -61 -58
 -75 -72 -70 -67 -64 -61 -58 -54
 -72 -70 -67 -64 -61 -58 -54 -51
 -70 -67 -64 -61 -58 -54 -51 -47
 -67 -64 -61 -58 -54 -51 -47 -43
 -64 -61 -58 -54 -51 -47 -43 -40
 -61 -58 -54 -51 -47 -43 -40 -36
 -58 -54 -51 -47 -43 -40 -36 -33
 -54 -51 -47 -43 -40 -36 -33 -30
 -51 -47 -43 -40 -36 -33 -30 -28
 -47 -43 -40 -36 -33 -30 -28 -25
 -43 -40 -36 -33 -30 -28 -25 -24
 -40 -36 -33 -30 -28 -25 -24 -22
 -36 -33 -30 -28 -25 -24 -22 -21
 -33 -30 -28 -25 -24 -22 -21 -20
 -30 -28 -25 -24 -22 -21 -20 -20
 -28 -25 -24 -22 -21 -20 -20 -19
 -25 -24 -22 -21 -20 -20 -19 -19
 -24 -22 -21 -20 -20 -19 -19 -20
 -22 -21 -20 -20 -19 -19 -20 -20
 -66 -66 -67 -68 -69 -70 -71 -71
 -66 -67 -68 -69 -70 -71 -71 -72
 -67 -68 -69 -70 -71 -71 -72 -73
 -68 -69 -70 -71 -71 -72 -73 -73
 -69 -70 -71 -71 -72 -73 -73 -73
 -70 -71 -71 -72 -73 -73 -73 -73
 -71 -71 -72 -73 -73 -73 -73 -74
 -71 -72 -73 -73 -73 -73 -74 -73
 -72 -73 -73 -73 -73 -74 -73 -73
 -73 -73 -73 -73 -74 -73 -73 -72
 -73 -73 -73 -74 -73 -73 -72 -70
 -73 -73 -74 -73 -73 -72 -70 -69
 -73 -74 -73 -73 -72 -70 -69 -67
 -74 -73 -73 -72 -70 -69 -67 -66
 -73 -73 -72 -70 -69 -67 -66 -64
 -73 -72 -70 -69 -67 -66 -64 -62
 -72 -70 -69 -67 -66 -64 -62 -59
 -70 -69 -67 -66 -64 -62 -59 -57
 -69 -67 -66 -64 -62 -59 -57 -55
 -67 -66 -64 -62 -59 -57 -55 -52
 -66 -64 -62 -59 -57 -55 -52 -50
 -64 -62 -59 -57 -55 -52 -50 -47
 -62 -59 -57 -55 -52 -50 -47 -44
 -59 -57 -55 -52 -50 -47 -44 -42
 -57 -55 -52 -50 -47 -44 -42 -39
 -55 -52 -50 -47 -44 -42 -39 -36
 -52 -50 -47 -44 -42 -39 -36 -33
 -50 -47 -44 -42 -39 -36 -33 -30
 -47 -44 -42 -39 -36 -33 -30 -28
 -44 -42 -39 -36 -33 -30 -28 -25
 -42 -39 -36 -33 -30 -28 -25 -22
 -39 -36 -33 -30 -28 -25 -22 -20
 -36 -33 -30 -28 -25 -22 -20 -17
 -33 -30 -28 -25 -22 -20 -17 -15
 -30 -28 -25 -22 -20 -17 -15 -13
 -28 -25 -22 -20 -17 -15 -13 -11
 -25 -22 -20 -17 -15 -13 -11 -9
 -22 -20 -17 -15 -13 -11 -9 -7
 -20 -17 -15 -13 -11 -9 -7 -6
 -17 -15 -13 -11 -9 -7 -6 -5
 -15 -13 -11 -9 -7 -6 -5 -4
 -13 -11 -9 -7 -6 -5 -4 -3
 -11 -9 -7 -6 -5 -4 -3 -2
 -9 -7 -6 -5 -4 -3 -2 -68
 -7 -6 -5 -4 -3 -2 -68 -69
 -6 -5 -4 -3 -2 -68 -69 -71
 -5 -4 -3 -2 -68 -69 -71 -72
 -4 -3 -2 -68 -69 -71 -72 -74
 -3 -2 -68 -69 -71 -72 -74 -76
 -2 -68 -69 -71 -72 -74 -76 -77
 -68 -69 -71 -72 -74 -76 -77 -79
 -69 -71 -72 -74 -76 -77 -79 -81
 -71 -72 -74 -76 -77 -79 -81 -82
 -72 -74 -76 -77 -79 -81 -82 -84
 -74 -76 -77 -79 -81 -82 -84 -85
 -76 -77 -79 -81 -82 -84 -85 -86
 -77 -79 -81 -82 -84 -85 -86 -88
 -79 -81 -82 -84 -85 -86 -88 -88
 -81 -82 -84 -85 -86 -88 -88 -89
 -82 -84 -85 -86 -88 -88 -89 -89
 -84 -85 -86 -88 -88 -89 -89 -89
 -85 -86 -88 -88 -89 -89 -89 -88
 -86 -88 -88 -89 -89 -89 -88 -87
 -88 -88 -89 -89 -89 -88 -87 -86
 -88 -89 -89 -89 -88 -87 -86 -85
 -89 -89 -89 -88 -87 -86 -85 -84
 -89 -89 -88 -87 -86 -85 -84 -82
 -89 -88 -87 -86 -85 -84 -82 -80
 -88 -87 -86 -85 -84 -82 -80 -78
 -87 -86 -85 -84 -82 -80 -78 -75
 -86 -85 -84 -82 -80 -78 -75 -73
 -85 -84 -82 -80 -78 -75 -73 -70
 -84 -82 -80 -78 -75 -73 -70 -67
 -82 -80 -78 -75 -73 -70 -67 -64
 -80 -78 -75 -73 -70 -67 -64 -61
 -78 -75 -73 -70 -67 -64 -61 -58
 -75 -73 -70 -67 -64 -61 -58 -54
 -73 -70 -67 -64 -61 -58 -54 -51
 -70 -67 -64 -61 -58 -54 -51 -47
 -67 -64 -61 -58 -54 -51 -47 -43
 -64 -61 -58 -54 -51 -47 -43 -40
 -61 -58 -54 -51 -47 -43 -40 -36
 -58 -54 -51 -47 -43 -40 -36 -33
 -54 -51 -47 -43 -40 -36 -33 -30
 -51 -47 -43 -40 -36 -33 -30 -28
 -47 -43 -40 -36 -33 -30 -28 -26
 -43 -40 -36 -33 -30 -28 -26 -24
 -40 -36 -33 -30 -28 -26 -24 -22
 -36 -33 -30 -28 -26 -24 -22 -21
 -33 -30 -28 -26 -24 -22 -21 -20
 -30 -28 -26 -24 -22 -21 -20 -19
 -28 -26 -24 -22 -21 -20 -19 -18
 -26 -24 -22 -21 -20 -19 -18 -18
 -24 -22 -21 -20 -19 -18 -18 -19
 -22 -21 -20 -19 -18 -18 -19 -19
 -21 -20 -19 -18 -18 -19 -19 -20
 -20 -19 -18 -18 -19 -19 -20 -20
 -19 -18 -18 -19 -19 -20 -20 -21
 -18 -18 -19 -19 -20 -20 -21 -22
 -53 -54 -56 -57 -58 -60 -61 -62
 -54 -56 -57 -58 -60 -61 -62 -63
 -56 -57 -58 -60 -61 -62 -63 -64
 -57 -58 -60 -61 -62 -63 -64 -64
 -58 -60 -61 -62 -63 -64 -64 -65
 -60 -61 -62 -63 -64 -64 -65 -65
 -61 -62 -63 -64 -64 -65 -65 -65
 -62 -63 -64 -64 -65 -65 -65 -64
 -63 -64 -64 -65 -65 -65 -64 -64
 -64 -64 -65 -65 -65 -64 -64 -63
 -64 -65 -65 -65 -64 -64 -63 -62
 -65 -65 -65 -64 -64 -63 -62 -60
 -65 -65 -64 -64 -63 -62 -60 -59
 -65 -64 -64 -63 -62 -60 -59 -58
 -64 -64 -63 -62 -60 -59 -58 -56
 -64 -63 -62 -60 -59 -58 -56 -54
 -63 -62 -60 -59 -58 -56 -54 -52
 -62 -60 -59 -58 -56 -54 -52 -50
 -60 -59 -58 -56 -54 -52 -50 -48
 -59 -58 -56 -54 -52 -50 -48 -46
 -58 -56 -54 -52 -50 -48 -46 -44
 -56 -54 -52 -50 -48 -46 -44 -42
 -54 -52 -50 -48 -46 -44 -42 -40
 -52 -50 -48 -46 -44 -42 -40 -37
 -50 -48 -46 -44 -42 -40 -37 -35
 -48 -46 -44 -42 -40 -37 -35 -32
 -46 -44 -42 -40 -37 -35 -32 -30
 -44 -42 -40 -37 -35 -32 -30 -28
 -42 -40 -37 -35 -32 -30 -28 -25
 -40 -37 -35 -32 -30 -28 -25 -23
 -37 -35 -32 -30 -28 -25 -23 -21
 -35 -32 -30 -28 -25 -23 -21 -19
 -32 -30 -28 -25 -23 -21 -19 -17
 -30 -28 -25 -23 -21 -19 -17 -15
 -28 -25 -23 -21 -19 -17 -15 -13
 -25 -23 -21 -19 -17 -15 -13 -12
 -23 -21 -19 -17 -15 -13 -12 -10
 -21 -19 -17 -15 -13 -12 -10 -8
 -19 -17 -15 -13 -12 -10 -8 -7
 -17 -15 -13 -12 -10 -8 -7 -6
 -15 -13 -12 -10 -8 -7 -6 -5
 -13 -12 -10 -8 -7 -6 -5 -5
 -12 -10 -8 -7 -6 -5 -5 -4
 -10 -8 -7 -6 -5 -5 -4 -35
 -8 -7 -6 -5 -5 -4 -35 -37
 -7 -6 -5 -5 -4 -35 -37 -39
 -6 -5 -5 -4 -35 -37 -39 -42
 -5 -5 -4 -35 -37 -39 -42 -45
 -5 -4 -35 -37 -39 -42 -45 -48
 -4 -35 -37 -39 -42 -45 -48 -51
 -35 -37 -39 -42 -45 -48 -51 -54
 -37 -39 -42 -45 -48 -51 -54 -57
 -39 -42 -45 -48 -51 -54 -57 -60
 -42 -45 -48 -51 -54 -57 -60 -63
 -45 -48 -51 -54 -57 -60 -63 -65
 -48 -51 -54 -57 -60 -63 -65 -67
 -51 -54 -57 -60 -63 -65 -67 -69
 -54 -57 -60 -63 -65 -67 -69 -70
 -57 -60 -63 -65 -67 -69 -70 -71
 -60 -63 -65 -67 -69 -70 -71 -72
 -63 -65 -67 -69 -70 -71 -72 -72
 -65 -67 -69 -70 -71 -72 -72 -72
 -67 -69 -70 -71 -72 -72 -72 -72
 -69 -70 -71 -72 -72 -72 -72 -72
 -70 -71 -72 -72 -72 -72 -72 -72
 -71 -72 -72 -72 -72 -72 -72 -71
 -72 -72 -72 -72 -72 -72 -71 -70
 -72 -72 -72 -72 -72 -71 -70 -70
 -72 -72 -72 -72 -71 -70 -70 -68
 -72 -72 -72 -71 -70 -70 -68 -67
 -72 -72 -71 -70 -70 -68 -67 -66
 -72 -71 -70 -70 -68 -67 -66 -65
 -71 -70 -70 -68 -67 -66 -65 -63
 -70 -70 -68 -67 -66 -65 -63 -61
 -70 -68 -67 -66 -65 -63 -61 -60
 -68 -67 -66 -65 -63 -61 -60 -58
 -67 -66 -65 -63 -61 -60 -58 -56
 -66 -65 -63 -61 -60 -58 -56 -54
 -65 -63 -61 -60 -58 -56 -54 -52
 -63 -61 -60 -58 -56 -54 -52 -51
 -61 -60 -58 -56 -54 -52 -51 -50
 -60 -58 -56 -54 -52 -51 -50 -49
 -58 -56 -54 -52 -51 -50 -49 -48
 -56 -54 -52 -51 -50 -49 -48 -47
 -54 -52 -51 -50 -49 -48 -47 -47
 -52 -51 -50 -49 -48 -47 -47 -46
 -51 -50 -49 -48 -47 -47 -46 -46
 -50 -49 -48 -47 -47 -46 -46 -46
 -49 -48 -47 -47 -46 -46 -46 -44
 -48 -47 -47 -46 -46 -46 -44 -46
 -47 -47 -46 -46 -46 -44 -46 -46
 -47 -46 -46 -46 -44 -46 -46 -46
 -46 -46 -46 -44 -46 -46 -46 -46
 -46 -46 -44 -46 -46 -46 -46 -47
 -46 -44 -46 -46 -46 -46 -47 -47
 -44 -46 -46 -46 -46 -47 -47 -47
 -50 -51 -52 -54 -55 -56 -57 -58
 -51 -52 -54 -55 -56 -57 -58 -58
 -52 -54 -55 -56 -57 -58 -58 -59
 -54 -55 -56 -57 -58 -58 -59 -60
 -55 -56 -57 -58 -58 -59 -60 -60
 -56 -57 -58 -58 -59 -60 -60 -59
 -57 -58 -58 -59 -60 -60 -59 -59
 -58 -58 -59 -60 -60 -59 -59 -58
 -58 -59 -60 -60 -59 -59 -58 -58
 -59 -60 -60 -59 -59 -58 -58 -57
 -60 -60 -59 -59 -58 -58 -57 -55
 -60 -59 -59 -58 -58 -57 -55 -54
 -59 -59 -58 -58 -57 -55 -54 -53
 -59 -58 -58 -57 -55 -54 -53 -51
 -58 -58 -57 -55 -54 -53 -51 -50
 -58 -57 -55 -54 -53 -51 -50 -48
 -57 -55 -54 -53 -51 -50 -48 -46
 -55 -54 -53 -51 -50 -48 -46 -44
 -54 -53 -51 -50 -48 -46 -44 -43
 -53 -51 -50 -48 -46 -44 -43 -40
 -51 -50 -48 -46 -44 -43 -40 -38
 -50 -48 -46 -44 -43 -40 -38 -36
 -48 -46 -44 -43 -40 -38 -36 -34
 -46 -44 -43 -40 -38 -36 -34 -32
 -44 -43 -40 -38 -36 -34 -32 -30
 -43 -40 -38 -36 -34 -32 -30 -28
 -40 -38 -36 -34 -32 -30 -28 -26
 -38 -36 -34 -32 -30 -28 -26 -23
 -36 -34 -32 -30 -28 -26 -23 -21
 -34 -32 -30 -28 -26 -23 -21 -20
 -32 -30 -28 -26 -23 -21 -20 -18
 -30 -28 -26 -23 -21 -20 -18 -16
 -28 -26 -23 -21 -20 -18 -16 -14
 -26 -23 -21 -20 -18 -16 -14 -13
 -23 -21 -20 -18 -16 -14 -13 -11
 -21 -20 -18 -16 -14 -13 -11 -10
 -20 -18 -16 -14 -13 -11 -10 -9
 -18 -16 -14 -13 -11 -10 -9 -8
 -16 -14 -13 -11 -10 -9 -8 -7
 -14 -13 -11 -10 -9 -8 -7 -6
 -13 -11 -10 -9 -8 -7 -6 -6
 -11 -10 -9 -8 -7 -6 -6 -36
 -10 -9 -8 -7 -6 -6 -36 -38
 -9 -8 -7 -6 -6 -36 -38 -41
 -8 -7 -6 -6 -36 -38 -41 -44
 -7 -6 -6 -36 -38 -41 -44 -47
 -6 -6 -36 -38 -41 -44 -47 -50
 -6 -36 -38 -41 -44 -47 -50 -53
 -36 -38 -41 -44 -47 -50 -53 -56
 -38 -41 -44 -47 -50 -53 -56 -58
 -41 -44 -47 -50 -53 -56 -58 -60
 -44 -47 -50 -53 -56 -58 -60 -62
 -47 -50 -53 -56 -58 -60 -62 -64
 -50 -53 -56 -58 -60 -62 -64 -65
 -53 -56 -58 -60 -62 -64 -65 -66
 -56 -58 -60 -62 -64 -65 -66 -67
 -58 -60 -62 -64 -65 -66 -67 -68
 -60 -62 -64 -65 -66 -67 -68 -69
 -62 -64 -65 -66 -67 -68 -69 -69
 -64 -65 -66 -67 -68 -69 -69 -69
 -65 -66 -67 -68 -69 -69 -69 -69
 -66 -67 -68 -69 -69 -69 -69 -69
 -67 -68 -69 -69 -69 -69 -69 -68
 -68 -69 -69 -69 -69 -69 -68 -68
 -69 -69 -69 -69 -69 -68 -68 -67
 -69 -69 -69 -69 -68 -68 -67 -66
 -69 -69 -69 -68 -68 -67 -66 -65
 -69 -69 -68 -68 -67 -66 -65 -64
 -69 -68 -68 -67 -66 -65 -64 -62
 -68 -68 -67 -66 -65 -64 -62 -61
 -68 -67 -66 -65 -64 -62 -61 -60
 -67 -66 -65 -64 -62 -61 -60 -59
 -66 -65 -64 -62 -61 -60 -59 -56
 -65 -64 -62 -61 -60 -59 -56 -56
 -64 -62 -61 -60 -59 -56 -56 -54
 -62 -61 -60 -59 -56 -56 -54 -52
 -61 -60 -59 -56 -56 -54 -52 -51
 -60 -59 -56 -56 -54 -52 -51 -50
 -59 -56 -56 -54 -52 -51 -50 -49
 -56 -56 -54 -52 -51 -50 -49 -48
 -56 -54 -52 -51 -50 -49 -48 -47
 -54 -52 -51 -50 -49 -48 -47 -46
 -52 -51 -50 -49 -48 -47 -46 -45
 -51 -50 -49 -48 -47 -46 -45 -45
 -50 -49 -48 -47 -46 -45 -45 -45
 -49 -48 -47 -46 -45 -45 -45 -45
 -48 -47 -46 -45 -45 -45 -45 -45
 -47 -46 -45 -45 -45 -45 -45 -46
 -46 -45 -45 -45 -45 -45 -46 -46
 -45 -45 -45 -45 -45 -46 -46 -47
 -45 -45 -45 -45 -46 -46 -47 -48
 -48 -49 -50 -51 -52 -53 -53 -54
 -49 -50 -51 -52 -53 -53 -54 -55
 -50 -51 -52 -53 -53 -54 -55 -56
 -51 -52 -53 -53 -54 -55 -56 -56
 -52 -53 -53 -54 -55 -56 -56 -57
 -53 -53 -54 -55 -56 -56 -57 -57
 -53 -54 -55 -56 -56 -57 -57 -57
 -54 -55 -56 -56 -57 -57 -57 -57
 -55 -56 -56 -57 -57 -57 -57 -56
 -56 -56 -57 -57 -57 -57 -56 -55
 -56 -57 -57 -57 -57 -56 -55 -55
 -57 -57 -57 -57 -56 -55 -55 -54
 -57 -57 -57 -56 -55 -55 -54 -52
 -57 -57 -56 -55 -55 -54 -52 -51
 -57 -56 -55 -55 -54 -52 -51 -50
 -56 -55 -55 -54 -52 -51 -50 -49
 -55 -55 -54 -52 -51 -50 -49 -47
 -55 -54 -52 -51 -50 -49 -47 -46
 -54 -52 -51 -50 -49 -47 -46 -45
 -52 -51 -50 -49 -47 -46 -45 -43
 -51 -50 -49 -47 -46 -45 -43 -42
 -50 -49 -47 -46 -45 -43 -42 -40
 -49 -47 -46 -45 -43 -42 -40 -38
 -47 -46 -45 -43 -42 -40 -38 -36
 -46 -45 -43 -42 -40 -38 -36 -35
 -45 -43 -42 -40 -38 -36 -35 -33
 -43 -42 -40 -38 -36 -35 -33 -31
 -42 -40 -38 -36 -35 -33 -31 -29
 -40 -38 -36 -35 -33 -31 -29 -27
 -38 -36 -35 -33 -31 -29 -27 -26
 -36 -35 -33 -31 -29 -27 -26 -24
 -35 -33 -31 -29 -27 -26 -24 -22
 -33 -31 -29 -27 -26 -24 -22 -21
 -31 -29 -27 -26 -24 -22 -21 -19
 -29 -27 -26 -24 -22 -21 -19 -18
 -27 -26 -24 -22 -21 -19 -18 -16
 -26 -24 -22 -21 -19 -18 -16 -15
 -24 -22 -21 -19 -18 -16 -15 -14
 -22 -21 -19 -18 -16 -15 -14 -14
 -21 -19 -18 -16 -15 -14 -14 -13
 -19 -18 -16 -15 -14 -14 -13 -13
 -18 -16 -15 -14 -14 -13 -13 -12
 -16 -15 -14 -14 -13 -13 -12 -33
 -15 -14 -14 -13 -13 -12 -33 -35
 -14 -14 -13 -13 -12 -33 -35 -37
 -14 -13 -13 -12 -33 -35 -37 -39
 -13 -13 -12 -33 -35 -37 -39 -42
 -13 -12 -33 -35 -37 -39 -42 -44
 -12 -33 -35 -37 -39 -42 -44 -46
 -33 -35 -37 -39 -42 -44 -46 -49
 -35 -37 -39 -42 -44 -46 -49 -50
 -37 -39 -42 -44 -46 -49 -50 -53
 -39 -42 -44 -46 -49 -50 -53 -55
 -42 -44 -46 -49 -50 -53 -55 -57
 -44 -46 -49 -50 -53 -55 -57 -59
 -46 -49 -50 -53 -55 -57 -59 -61
 -49 -50 -53 -55 -57 -59 -61 -62
 -50 -53 -55 -57 -59 -61 -62 -64
 -53 -55 -57 -59 -61 -62 -64 -65
 -55 -57 -59 -61 -62 -64 -65 -66
 -57 -59 -61 -62 -64 -65 -66 -67
 -59 -61 -62 -64 -65 -66 -67 -68
 -61 -62 -64 -65 -66 -67 -68 -68
 -62 -64 -65 -66 -67 -68 -68 -68
 -64 -65 -66 -67 -68 -68 -68 -68
 -65 -66 -67 -68 -68 -68 -68 -68
 -66 -67 -68 -68 -68 -68 -68 -68
 -67 -68 -68 -68 -68 -68 -68 -67
 -68 -68 -68 -68 -68 -68 -67 -67
 -68 -68 -68 -68 -68 -67 -67 -66
 -68 -68 -68 -68 -67 -67 -66 -66
 -68 -68 -68 -67 -67 -66 -66 -65
 -68 -68 -67 -67 -66 -66 -65 -64
 -68 -67 -67 -66 -66 -65 -64 -64
 -67 -67 -66 -66 -65 -64 -64 -63
 -67 -66 -66 -65 -64 -64 -63 -62
 -66 -66 -65 -64 -64 -63 -62 -61
 -66 -65 -64 -64 -63 -62 -61 -61
 -65 -64 -64 -63 -62 -61 -61 -60
 -64 -64 -63 -62 -61 -61 -60 -60
 -64 -63 -62 -61 -61 -60 -60 -59
 -63 -62 -61 -61 -60 -60 -59 -58
 -62 -61 -61 -60 -60 -59 -58 -58
 -61 -61 -60 -60 -59 -58 -58 -57
 -61 -60 -60 -59 -58 -58 -57 -57
 -60 -60 -59 -58 -58 -57 -57 -56
 -60 -59 -58 -58 -57 -57 -56 -56
 -59 -58 -58 -57 -57 -56 -56 -56
 -39 -40 -41 -41 -42 -44 -44 -46
 -40 -41 -41 -42 -44 -44 -46 -48
 -41 -41 -42 -44 -44 -46 -48 -49
 -41 -42 -44 -44 -46 -48 -49 -50
 -42 -44 -44 -46 -48 -49 -50 -50
 -44 -44 -46 -48 -49 -50 -50 -51
 -44 -46 -48 -49 -50 -50 -51 -52
 -46 -48 -49 -50 -50 -51 -52 -52
 -48 -49 -50 -50 -51 -52 -52 -52
 -49 -50 -50 -51 -52 -52 -52 -51
 -50 -50 -51 -52 -52 -52 -51 -51
 -50 -51 -52 -52 -52 -51 -51 -50
 -51 -52 -52 -52 -51 -51 -50 -50
 -52 -52 -52 -51 -51 -50 -50 -49
 -52 -52 -51 -51 -50 -50 -49 -48
 -52 -51 -51 -50 -50 -49 -48 -48
 -51 -51 -50 -50 -49 -48 -48 -47
 -51 -50 -50 -49 -48 -48 -47 -46
 -50 -50 -49 -48 -48 -47 -46 -45
 -50 -49 -48 -48 -47 -46 -45 -43
 -49 -48 -48 -47 -46 -45 -43 -42
 -48 -48 -47 -46 -45 -43 -42 -41
 -48 -47 -46 -45 -43 -42 -41 -39
 -47 -46 -45 -43 -42 -41 -39 -38
 -46 -45 -43 -42 -41 -39 -38 -36
 -45 -43 -42 -41 -39 -38 -36 -35
 -43 -42 -41 -39 -38 -36 -35 -34
 -42 -41 -39 -38 -36 -35 -34 -32
 -41 -39 -38 -36 -35 -34 -32 -31
 -39 -38 -36 -35 -34 -32 -31 -29
 -38 -36 -35 -34 -32 -31 -29 -28
 -36 -35 -34 -32 -31 -29 -28 -26
 -35 -34 -32 -31 -29 -28 -26 -25
 -34 -32 -31 -29 -28 -26 -25 -23
 -32 -31 -29 -28 -26 -25 -23 -22
 -31 -29 -28 -26 -25 -23 -22 -21
 -29 -28 -26 -25 -23 -22 -21 -19
 -28 -26 -25 -23 -22 -21 -19 -18
 -26 -25 -23 -22 -21 -19 -18 -17
 -25 -23 -22 -21 -19 -18 -17 -16
 -23 -22 -21 -19 -18 -17 -16 -15
 -22 -21 -19 -18 -17 -16 -15 -14
 -21 -19 -18 -17 -16 -15 -14 -13
 -19 -18 -17 -16 -15 -14 -13 -12
 -18 -17 -16 -15 -14 -13 -12 -12
 -17 -16 -15 -14 -13 -12 -12 -11
 -16 -15 -14 -13 -12 -12 -11 -11
 -15 -14 -13 -12 -12 -11 -11 -10
 -14 -13 -12 -12 -11 -11 -10 -34
 -13 -12 -12 -11 -11 -10 -34 -35
 -12 -12 -11 -11 -10 -34 -35 -37
 -12 -11 -11 -10 -34 -35 -37 -39
 -11 -11 -10 -34 -35 -37 -39 -42
 -11 -10 -34 -35 -37 -39 -42 -44
 -10 -34 -35 -37 -39 -42 -44 -47
 -34 -35 -37 -39 -42 -44 -47 -50
 -35 -37 -39 -42 -44 -47 -50 -52
 -37 -39 -42 -44 -47 -50 -52 -55
 -39 -42 -44 -47 -50 -52 -55 -57
 -42 -44 -47 -50 -52 -55 -57 -59
 -44 -47 -50 -52 -55 -57 -59 -61
 -47 -50 -52 -55 -57 -59 -61 -63
 -50 -52 -55 -57 -59 -61 -63 -65
 -52 -55 -57 -59 -61 -63 -65 -67
 -55 -57 -59 -61 -63 -65 -67 -68
 -57 -59 -61 -63 -65 -67 -68 -69
 -59 -61 -63 -65 -67 -68 -69 -70
 -61 -63 -65 -67 -68 -69 -70 -71
 -63 -65 -67 -68 -69 -70 -71 -71
 -65 -67 -68 -69 -70 -71 -71 -71
 -67 -68 -69 -70 -71 -71 -71 -71
 -68 -69 -70 -71 -71 -71 -71 -71
 -69 -70 -71 -71 -71 -71 -71 -71
 -70 -71 -71 -71 -71 -71 -71 -70
 -71 -71 -71 -71 -71 -71 -70 -70
 -71 -71 -71 -71 -71 -70 -70 -69
 -71 -71 -71 -71 -70 -70 -69 -69
 -71 -71 -71 -70 -70 -69 -69 -68
 -71 -71 -70 -70 -69 -69 -68 -67
 -71 -70 -70 -69 -69 -68 -67 -66
 -70 -70 -69 -69 -68 -67 -66 -65
 -70 -69 -69 -68 -67 -66 -65 -64
 -69 -69 -68 -67 -66 -65 -64 -63
 -69 -68 -67 -66 -65 -64 -63 -62
 -68 -67 -66 -65 -64 -63 -62 -61
 -67 -66 -65 -64 -63 -62 -61 -60
 -66 -65 -64 -63 -62 -61 -60 -59
 -65 -64 -63 -62 -61 -60 -59 -57
 -64 -63 -62 -61 -60 -59 -57 -56
 -63 -62 -61 -60 -59 -57 -56 -55
 -62 -61 -60 -59 -57 -56 -55 -55
 -61 -60 -59 -57 -56 -55 -55 -54
 -60 -59 -57 -56 -55 -55 -54 -53
 -59 -57 -56 -55 -55 -54 -53 -54
 -57 -56 -55 -55 -54 -53 -54 -55
 -56 -55 -55 -54 -53 -54 -55 -56
 -55 -55 -54 -53 -54 -55 -56 -57
 -55 -54 -53 -54 -55 -56 -57 -59
 -39 -40 -41 -42 -43 -44 -45 -47
 -40 -41 -42 -43 -44 -45 -47 -48
 -41 -42 -43 -44 -45 -47 -48 -49
 -42 -43 -44 -45 -47 -48 -49 -50
 -43 -44 -45 -47 -48 -49 -50 -51
 -44 -45 -47 -48 -49 -50 -51 -52
 -45 -47 -48 -49 -50 -51 -52 -53
 -47 -48 -49 -50 -51 -52 -53 -53
 -48 -49 -50 -51 -52 -53 -53 -53
 -49 -50 -51 -52 -53 -53 -53 -53
 -50 -51 -52 -53 -53 -53 -53 -53
 -51 -52 -53 -53 -53 -53 -53 -52
 -52 -53 -53 -53 -53 -53 -52 -51
 -53 -53 -53 -53 -53 -52 -51 -50
 -53 -53 -53 -53 -52 -51 -50 -49
 -53 -53 -53 -52 -51 -50 -49 -47
 -53 -53 -52 -51 -50 -49 -47 -46
 -53 -52 -51 -50 -49 -47 -46 -44
 -52 -51 -50 -49 -47 -46 -44 -43
 -51 -50 -49 -47 -46 -44 -43 -41
 -50 -49 -47 -46 -44 -43 -41 -39
 -49 -47 -46 -44 -43 -41 -39 -37
 -47 -46 -44 -43 -41 -39 -37 -36
 -46 -44 -43 -41 -39 -37 -36 -34
 -44 -43 -41 -39 -37 -36 -34 -32
 -43 -41 -39 -37 -36 -34 -32 -30
 -41 -39 -37 -36 -34 -32 -30 -28
 -39 -37 -36 -34 -32 -30 -28 -26
 -37 -36 -34 -32 -30 -28 -26 -25
 -36 -34 -32 -30 -28 -26 -25 -23
 -34 -32 -30 -28 -26 -25 -23 -21
 -32 -30 -28 -26 -25 -23 -21 -20
 -30 -28 -26 -25 -23 -21 -20 -19
 -28 -26 -25 -23 -21 -20 -19 -18
 -26 -25 -23 -21 -20 -19 -18 -17
 -25 -23 -21 -20 -19 -18 -17 -16
 -23 -21 -20 -19 -18 -17 -16 -15
 -21 -20 -19 -18 -17 -16 -15 -38
 -20 -19 -18 -17 -16 -15 -38 -40
 -19 -18 -17 -16 -15 -38 -40 -42
 -18 -17 -16 -15 -38 -40 -42 -44
 -17 -16 -15 -38 -40 -42 -44 -47
 -16 -15 -38 -40 -42 -44 -47 -49
 -15 -38 -40 -42 -44 -47 -49 -52
 -38 -40 -42 -44 -47 -49 -52 -55
 -40 -42 -44 -47 -49 -52 -55 -57
 -42 -44 -47 -49 -52 -55 -57 -60
 -44 -47 -49 -52 -55 -57 -60 -62
 -47 -49 -52 -55 -57 -60 -62 -64
 -49 -52 -55 -57 -60 -62 -64 -66
 -52 -55 -57 -60 -62 -64 -66 -67
 -55 -57 -60 -62 -64 -66 -67 -69
 -57 -60 -62 -64 -66 -67 -69 -70
 -60 -62 -64 -66 -67 -69 -70 -71
 -62 -64 -66 -67 -69 -70 -71 -72
 -64 -66 -67 -69 -70 -71 -72 -73
 -66 -67 -69 -70 -71 -72 -73 -74
 -67 -69 -70 -71 -72 -73 -74 -74
 -69 -70 -71 -72 -73 -74 -74 -74
 -70 -71 -72 -73 -74 -74 -74 -75
 -71 -72 -73 -74 -74 -74 -75 -75
 -72 -73 -74 -74 -74 -75 -75 -75
 -73 -74 -74 -74 -75 -75 -75 -74
 -74 -74 -74 -75 -75 -75 -74 -74
 -74 -74 -75 -75 -75 -74 -74 -74
 -74 -75 -75 -75 -74 -74 -74 -73
 -75 -75 -75 -74 -74 -74 -73 -72
 -75 -75 -74 -74 -74 -73 -72 -72
 -75 -74 -74 -74 -73 -72 -72 -71
 -74 -74 -74 -73 -72 -72 -71 -70
 -74 -74 -73 -72 -72 -71 -70 -70
 -74 -73 -72 -72 -71 -70 -70 -69
 -73 -72 -72 -71 -70 -70 -69 -69
 -72 -72 -71 -70 -70 -69 -69 -69
 -72 -71 -70 -70 -69 -69 -69 -69
 -71 -70 -70 -69 -69 -69 -69 -68
 -70 -70 -69 -69 -69 -69 -68 -68
 -70 -69 -69 -69 -69 -68 -68 -67
 -69 -69 -69 -69 -68 -68 -67 -67
 -69 -69 -69 -68 -68 -67 -67 -67
 -69 -69 -68 -68 -67 -67 -67 -66
 -69 -68 -68 -67 -67 -67 -66 -66
 -68 -68 -67 -67 -67 -66 -66 -66
 -68 -67 -67 -67 -66 -66 -66 -67
 -41 -42 -42 -43 -44 -45 -46 -47
 -42 -42 -43 -44 -45 -46 -47 -49
 -42 -43 -44 -45 -46 -47 -49 -50
 -43 -44 -45 -46 -47 -49 -50 -51
 -44 -45 -46 -47 -49 -50 -51 -52
 -45 -46 -47 -49 -50 -51 -52 -53
 -46 -47 -49 -50 -51 -52 -53 -53
 -47 -49 -50 -51 -52 -53 -53 -54
 -49 -50 -51 -52 -53 -53 -54 -54
 -50 -51 -52 -53 -53 -54 -54 -54
 -51 -52 -53 -53 -54 -54 -54 -54
 -52 -53 -53 -54 -54 -54 -54 -53
 -53 -53 -54 -54 -54 -54 -53 -53
 -53 -54 -54 -54 -54 -53 -53 -52
 -54 -54 -54 -54 -53 -53 -52 -52
 -54 -54 -54 -53 -53 -52 -52 -51
 -54 -54 -53 -53 -52 -52 -51 -50
 -54 -53 -53 -52 -52 -51 -50 -49
 -53 -53 -52 -52 -51 -50 -49 -48
 -53 -52 -52 -51 -50 -49 -48 -47
 -52 -52 -51 -50 -49 -48 -47 -45
 -52 -51 -50 -49 -48 -47 -45 -44
 -51 -50 -49 -48 -47 -45 -44 -43
 -50 -49 -48 -47 -45 -44 -43 -41
 -49 -48 -47 -45 -44 -43 -41 -40
 -48 -47 -45 -44 -43 -41 -40 -38
 -47 -45 -44 -43 -41 -40 -38 -37
 -45 -44 -43 -41 -40 -38 -37 -35
 -44 -43 -41 -40 -38 -37 -35 -34
 -43 -41 -40 -38 -37 -35 -34 -32
 -41 -40 -38 -37 -35 -34 -32 -30
 -40 -38 -37 -35 -34 -32 -30 -29
 -38 -37 -35 -34 -32 -30 -29 -27
 -37 -35 -34 -32 -30 -29 -27 -26
 -35 -34 -32 -30 -29 -27 -26 -24
 -34 -32 -30 -29 -27 -26 -24 -23
 -32 -30 -29 -27 -26 -24 -23 -22
 -30 -29 -27 -26 -24 -23 -22 -20
 -29 -27 -26 -24 -23 -22 -20 -19
 -27 -26 -24 -23 -22 -20 -19 -18
 -26 -24 -23 -22 -20 -19 -18 -17
 -24 -23 -22 -20 -19 -18 -17 -16
 -23 -22 -20 -19 -18 -17 -16 -15
 -22 -20 -19 -18 -17 -16 -15 -14
 -20 -19 -18 -17 -16 -15 -14 -14
 -19 -18 -17 -16 -15 -14 -14 -14
 -18 -17 -16 -15 -14 -14 -14 -36
 -17 -16 -15 -14 -14 -14 -36 -38
 -16 -15 -14 -14 -14 -36 -38 -40
 -15 -14 -14 -14 -36 -38 -40 -42
 -14 -14 -14 -36 -38 -40 -42 -44
 -14 -14 -36 -38 -40 -42 -44 -46
 -14 -36 -38 -40 -42 -44 -46 -47
 -36 -38 -40 -42 -44 -46 -47 -49
 -38 -40 -42 -44 -46 -47 -49 -51
 -40 -42 -44 -46 -47 -49 -51 -54
 -42 -44 -46 -47 -49 -51 -54 -56
 -44 -46 -47 -49 -51 -54 -56 -58
 -46 -47 -49 -51 -54 -56 -58 -60
 -47 -49 -51 -54 -56 -58 -60 -61
 -49 -51 -54 -56 -58 -60 -61 -63
 -51 -54 -56 -58 -60 -61 -63 -64
 -54 -56 -58 -60 -61 -63 -64 -66
 -56 -58 -60 -61 -63 -64 -66 -67
 -58 -60 -61 -63 -64 -66 -67 -68
 -60 -61 -63 -64 -66 -67 -68 -69
 -61 -63 -64 -66 -67 -68 -69 -69
 -63 -64 -66 -67 -68 -69 -69 -70
 -64 -66 -67 -68 -69 -69 -70 -70
 -66 -67 -68 -69 -69 -70 -70 -71
 -67 -68 -69 -69 -70 -70 -71 -71
 -68 -69 -69 -70 -70 -71 -71 -71
 -69 -69 -70 -70 -71 -71 -71 -70
 -69 -70 -70 -71 -71 -71 -70 -70
 -70 -70 -71 -71 -71 -70 -70 -70
 -70 -71 -71 -71 -70 -70 -70 -70
 -71 -71 -71 -70 -70 -70 -70 -70
 -71 -71 -70 -70 -70 -70 -70 -69
 -71 -70 -70 -70 -70 -70 -69 -69
 -70 -70 -70 -70 -70 -69 -69 -68
 -70 -70 -70 -70 -69 -69 -68 -68
 -70 -70 -70 -69 -69 -68 -68 -67
 -70 -70 -69 -69 -68 -68 -67 -67
 -70 -69 -69 -68 -68 -67 -67 -66
 -69 -69 -68 -68 -67 -67 -66 -66
 -69 -68 -68 -67 -67 -66 -66 -65
 -68 -68 -67 -67 -66 -66 -65 -65
 -68 -67 -67 -66 -66 -65 -65 -65
 -67 -67 -66 -66 -65 -65 -65 -64
 -67 -66 -66 -65 -65 -65 -64 -64
 -66 -66 -65 -65 -65 -64 -64 -64
 -66 -65 -65 -65 -64 -64 -64 -64
 -65 -65 -65 -64 -64 -64 -64 -64
 -65 -65 -64 -64 -64 -64 -64 -65
 -65 -64 -64 -64 -64 -64 -65 -65
 -64 -64 -64 -64 -64 -65 -65 -65
 -64 -64 -64 -64 -65 -65 -65 -65
 -41 -42 -43 -44 -45 -46 -47 -48
 -42 -43 -44 -45 -46 -47 -48 -49
 -43 -44 -45 -46 -47 -48 -49 -50
 -44 -45 -46 -47 -48 -49 -50 -51
 -45 -46 -47 -48 -49 -50 -51 -53
 -46 -47 -48 -49 -50 -51 -53 -54
 -47 -48 -49 -50 -51 -53 -54 -55
 -48 -49 -50 -51 -53 -54 -55 -56
 -49 -50 -51 -53 -54 -55 -56 -56
 -50 -51 -53 -54 -55 -56 -56 -56
 -51 -53 -54 -55 -56 -56 -56 -55
 -53 -54 -55 -56 -56 -56 -55 -55
 -54 -55 -56 -56 -56 -55 -55 -54
 -55 -56 -56 -56 -55 -55 -54 -53
 -56 -56 -56 -55 -55 -54 -53 -52
 -56 -56 -55 -55 -54 -53 -52 -51
 -56 -55 -55 -54 -53 -52 -51 -50
 -55 -55 -54 -53 -52 -51 -50 -49
 -55 -54 -53 -52 -51 -50 -49 -48
 -54 -53 -52 -51 -50 -49 -48 -47
 -53 -52 -51 -50 -49 -48 -47 -45
 -52 -51 -50 -49 -48 -47 -45 -44
 -51 -50 -49 -48 -47 -45 -44 -42
 -50 -49 -48 -47 -45 -44 -42 -41
 -49 -48 -47 -45 -44 -42 -41 -39
 -48 -47 -45 -44 -42 -41 -39 -37
 -47 -45 -44 -42 -41 -39 -37 -36
 -45 -44 -42 -41 -39 -37 -36 -34
 -44 -42 -41 -39 -37 -36 -34 -32
 -42 -41 -39 -37 -36 -34 -32 -30
 -41 -39 -37 -36 -34 -32 -30 -29
 -39 -37 -36 -34 -32 -30 -29 -27
 -37 -36 -34 -32 -30 -29 -27 -25
 -36 -34 -32 -30 -29 -27 -25 -24
 -34 -32 -30 -29 -27 -25 -24 -23
 -32 -30 -29 -27 -25 -24 -23 -21
 -30 -29 -27 -25 -24 -23 -21 -20
 -29 -27 -25 -24 -23 -21 -20 -19
 -27 -25 -24 -23 -21 -20 -19 -18
 -25 -24 -23 -21 -20 -19 -18 -17
 -24 -23 -21 -20 -19 -18 -17 -16
 -23 -21 -20 -19 -18 -17 -16 -15
 -21 -20 -19 -18 -17 -16 -15 -15
 -20 -19 -18 -17 -16 -15 -15 -14
 -19 -18 -17 -16 -15 -15 -14 -14
 -18 -17 -16 -15 -15 -14 -14 -14
 -17 -16 -15 -15 -14 -14 -14 -14
 -16 -15 -15 -14 -14 -14 -14 -35
 -15 -15 -14 -14 -14 -14 -35 -37
 -15 -14 -14 -14 -14 -35 -37 -39
 -14 -14 -14 -14 -35 -37 -39 -41
 -14 -14 -14 -35 -37 -39 -41 -43
 -14 -14 -35 -37 -39 -41 -43 -45
 -14 -35 -37 -39 -41 -43 -45 -47
 -35 -37 -39 -41 -43 -45 -47 -49
 -37 -39 -41 -43 -45 -47 -49 -51
 -39 -41 -43 -45 -47 -49 -51 -53
 -41 -43 -45 -47 -49 -51 -53 -55
 -43 -45 -47 -49 -51 -53 -55 -57
 -45 -47 -49 -51 -53 -55 -57 -59
 -47 -49 -51 -53 -55 -57 -59 -61
 -49 -51 -53 -55 -57 -59 -61 -63
 -51 -53 -55 -57 -59 -61 -63 -65
 -53 -55 -57 -59 -61 -63 -65 -66
 -55 -57 -59 -61 -63 -65 -66 -68
 -57 -59 -61 -63 -65 -66 -68 -69
 -59 -61 -63 -65 -66 -68 -69 -70
 -61 -63 -65 -66 -68 -69 -70 -71
 -63 -65 -66 -68 -69 -70 -71 -72
 -65 -66 -68 -69 -70 -71 -72 -72
 -66 -68 -69 -70 -71 -72 -72 -73
 -68 -69 -70 -71 -72 -72 -73 -73
 -69 -70 -71 -72 -72 -73 -73 -73
 -70 -71 -72 -72 -73 -73 -73 -73
 -71 -72 -72 -73 -73 -73 -73 -73
 -72 -72 -73 -73 -73 -73 -73 -73
 -72 -73 -73 -73 -73 -73 -73 -73
 -73 -73 -73 -73 -73 -73 -73 -72
 -73 -73 -73 -73 -73 -73 -72 -72
 -73 -73 -73 -73 -73 -72 -72 -71
 -73 -73 -73 -73 -72 -72 -71 -71
 -73 -73 -73 -72 -72 -71 -71 -70
 -73 -73 -72 -72 -71 -71 -70 -70
 -73 -72 -72 -71 -71 -70 -70 -69
 -72 -72 -71 -71 -70 -70 -69 -68
 -72 -71 -71 -70 -70 -69 -68 -68
 -71 -71 -70 -70 -69 -68 -68 -67
 -71 -70 -70 -69 -68 -68 -67 -66
 -70 -70 -69 -68 -68 -67 -66 -66
 -70 -69 -68 -68 -67 -66 -66 -65
 -69 -68 -68 -67 -66 -66 -65 -64
 -68 -68 -67 -66 -66 -65 -64 -64
 -68 -67 -66 -66 -65 -64 -64 -63
 -67 -66 -66 -65 -64 -64 -63 -63
 -66 -66 -65 -64 -64 -63 -63 -63
 -66 -65 -64 -64 -63 -63 -63 -63
 -43 -44 -45 -47 -48 -49 -49 -50
 -44 -45 -47 -48 -49 -49 -50 -51
 -45 -47 -48 -49 -49 -50 -51 -51
 -47 -48 -49 -49 -50 -51 -51 -51
 -48 -49 -49 -50 -51 -51 -51 -51
 -49 -49 -50 -51 -51 -51 -51 -51
 -49 -50 -51 -51 -51 -51 -51 -51
 -50 -51 -51 -51 -51 -51 -51 -51
 -51 -51 -51 -51 -51 -51 -51 -50
 -51 -51 -51 -51 -51 -51 -50 -50
 -51 -51 -51 -51 -51 -50 -50 -49
 -51 -51 -51 -51 -50 -50 -49 -48
 -51 -51 -51 -50 -50 -49 -48 -48
 -51 -51 -50 -50 -49 -48 -48 -47
 -51 -50 -50 -49 -48 -48 -47 -46
 -50 -50 -49 -48 -48 -47 -46 -45
 -50 -49 -48 -48 -47 -46 -45 -43
 -49 -48 -48 -47 -46 -45 -43 -42
 -48 -48 -47 -46 -45 -43 -42 -41
 -48 -47 -46 -45 -43 -42 -41 -39
 -47 -46 -45 -43 -42 -41 -39 -38
 -46 -45 -43 -42 -41 -39 -38 -36
 -45 -43 -42 -41 -39 -38 -36 -34
 -43 -42 -41 -39 -38 -36 -34 -33
 -42 -41 -39 -38 -36 -34 -33 -31
 -41 -39 -38 -36 -34 -33 -31 -30
 -39 -38 -36 -34 -33 -31 -30 -28
 -38 -36 -34 -33 -31 -30 -28 -27
 -36 -34 -33 -31 -30 -28 -27 -25
 -34 -33 -31 -30 -28 -27 -25 -24
 -33 -31 -30 -28 -27 -25 -24 -23
 -31 -30 -28 -27 -25 -24 -23 -21
 -30 -28 -27 -25 -24 -23 -21 -20
 -28 -27 -25 -24 -23 -21 -20 -19
 -27 -25 -24 -23 -21 -20 -19 -18
 -25 -24 -23 -21 -20 -19 -18 -17
 -24 -23 -21 -20 -19 -18 -17 -37
 -23 -21 -20 -19 -18 -17 -37 -38
 -21 -20 -19 -18 -17 -37 -38 -40
 -20 -19 -18 -17 -37 -38 -40 -42
 -19 -18 -17 -37 -38 -40 -42 -44
 -18 -17 -37 -38 -40 -42 -44 -46
 -17 -37 -38 -40 -42 -44 -46 -48
 -37 -38 -40 -42 -44 -46 -48 -51
 -38 -40 -42 -44 -46 -48 -51 -53
 -40 -42 -44 -46 -48 -51 -53 -55
 -42 -44 -46 -48 -51 -53 -55 -58
 -44 -46 -48 -51 -53 -55 -58 -60
 -46 -48 -51 -53 -55 -58 -60 -62
 -48 -51 -53 -55 -58 -60 -62 -64
 -51 -53 -55 -58 -60 -62 -64 -65
 -53 -55 -58 -60 -62 -64 -65 -67
 -55 -58 -60 -62 -64 -65 -67 -68
 -58 -60 -62 -64 -65 -67 -68 -70
 -60 -62 -64 -65 -67 -68 -70 -70
 -62 -64 -65 -67 -68 -70 -70 -71
 -64 -65 -67 -68 -70 -70 -71 -72
 -65 -67 -68 -70 -70 -71 -72 -73
 -67 -68 -70 -70 -71 -72 -73 -73
 -68 -70 -70 -71 -72 -73 -73 -73
 -70 -70 -71 -72 -73 -73 -73 -74
 -70 -71 -72 -73 -73 -73 -74 -74
 -71 -72 -73 -73 -73 -74 -74 -74
 -72 -73 -73 -73 -74 -74 -74 -74
 -73 -73 -73 -74 -74 -74 -74 -74
 -73 -73 -74 -74 -74 -74 -74 -74
 -73 -74 -74 -74 -74 -74 -74 -73
 -74 -74 -74 -74 -74 -74 -73 -73
 -74 -74 -74 -74 -74 -73 -73 -72
 -74 -74 -74 -74 -73 -73 -72 -72
 -74 -74 -74 -73 -73 -72 -72 -71
 -74 -74 -73 -73 -72 -72 -71 -71
 -74 -73 -73 -72 -72 -71 -71 -70
 -73 -73 -72 -72 -71 -71 -70 -70
 -73 -72 -72 -71 -71 -70 -70 -69
 -72 -72 -71 -71 -70 -70 -69 -69
 -72 -71 -71 -70 -70 -69 -69 -68
 -71 -71 -70 -70 -69 -69 -68 -68
 -71 -70 -70 -69 -69 -68 -68 -67
 -70 -70 -69 -69 -68 -68 -67 -67
 -70 -69 -69 -68 -68 -67 -67 -66
 -69 -69 -68 -68 -67 -67 -66 -66
 -69 -68 -68 -67 -67 -66 -66 -66
 -42 -43 -44 -44 -45 -46 -47 -48
 -43 -44 -44 -45 -46 -47 -48 -49
 -44 -44 -45 -46 -47 -48 -49 -50
 -44 -45 -46 -47 -48 -49 -50 -51
 -45 -46 -47 -48 -49 -50 -51 -52
 -46 -47 -48 -49 -50 -51 -52 -52
 -47 -48 -49 -50 -51 -52 -52 -53
 -48 -49 -50 -51 -52 -52 -53 -53
 -49 -50 -51 -52 -52 -53 -53 -53
 -50 -51 -52 -52 -53 -53 -53 -53
 -51 -52 -52 -53 -53 -53 -53 -53
 -52 -52 -53 -53 -53 -53 -53 -52
 -52 -53 -53 -53 -53 -53 -52 -52
 -53 -53 -53 -53 -53 -52 -52 -51
 -53 -53 -53 -53 -52 -52 -51 -50
 -53 -53 -53 -52 -52 -51 -50 -49
 -53 -53 -52 -52 -51 -50 -49 -48
 -53 -52 -52 -51 -50 -49 -48 -47
 -52 -52 -51 -50 -49 -48 -47 -46
 -52 -51 -50 -49 -48 -47 -46 -44
 -51 -50 -49 -48 -47 -46 -44 -43
 -50 -49 -48 -47 -46 -44 -43 -41
 -49 -48 -47 -46 -44 -43 -41 -39
 -48 -47 -46 -44 -43 -41 -39 -38
 -47 -46 -44 -43 -41 -39 -38 -36
 -46 -44 -43 -41 -39 -38 -36 -34
 -44 -43 -41 -39 -38 -36 -34 -32
 -43 -41 -39 -38 -36 -34 -32 -30
 -41 -39 -38 -36 -34 -32 -30 -28
 -39 -38 -36 -34 -32 -30 -28 -26
 -38 -36 -34 -32 -30 -28 -26 -25
 -36 -34 -32 -30 -28 -26 -25 -23
 -34 -32 -30 -28 -26 -25 -23 -21
 -32 -30 -28 -26 -25 -23 -21 -19
 -30 -28 -26 -25 -23 -21 -19 -17
 -28 -26 -25 -23 -21 -19 -17 -16
 -26 -25 -23 -21 -19 -17 -16 -14
 -25 -23 -21 -19 -17 -16 -14 -13
 -23 -21 -19 -17 -16 -14 -13 -11
 -21 -19 -17 -16 -14 -13 -11 -36
 -19 -17 -16 -14 -13 -11 -36 -38
 -17 -16 -14 -13 -11 -36 -38 -40
 -16 -14 -13 -11 -36 -38 -40 -41
 -14 -13 -11 -36 -38 -40 -41 -43
 -13 -11 -36 -38 -40 -41 -43 -44
 -11 -36 -38 -40 -41 -43 -44 -46
 -36 -38 -40 -41 -43 -44 -46 -48
 -38 -40 -41 -43 -44 -46 -48 -50
 -40 -41 -43 -44 -46 -48 -50 -52
 -41 -43 -44 -46 -48 -50 -52 -54
 -43 -44 -46 -48 -50 -52 -54 -56
 -44 -46 -48 -50 -52 -54 -56 -58
 -46 -48 -50 -52 -54 -56 -58 -60
 -48 -50 -52 -54 -56 -58 -60 -62
 -50 -52 -54 -56 -58 -60 -62 -64
 -52 -54 -56 -58 -60 -62 -64 -65
 -54 -56 -58 -60 -62 -64 -65 -66
 -56 -58 -60 -62 -64 -65 -66 -67
 -58 -60 -62 -64 -65 -66 -67 -68
 -60 -62 -64 -65 -66 -67 -68 -69
 -62 -64 -65 -66 -67 -68 -69 -70
 -64 -65 -66 -67 -68 -69 -70 -70
 -65 -66 -67 -68 -69 -70 -70 -71
 -66 -67 -68 -69 -70 -70 -71 -71
 -67 -68 -69 -70 -70 -71 -71 -71
 -68 -69 -70 -70 -71 -71 -71 -71
 -69 -70 -70 -71 -71 -71 -71 -71
 -70 -70 -71 -71 -71 -71 -71 -71
 -70 -71 -71 -71 -71 -71 -71 -71
 -71 -71 -71 -71 -71 -71 -71 -71
 -71 -71 -71 -71 -71 -71 -71 -70
 -71 -71 -71 -71 -71 -71 -70 -70
 -71 -71 -71 -71 -71 -70 -70 -69
 -71 -71 -71 -71 -70 -70 -69 -69
 -71 -71 -71 -70 -70 -69 -69 -68
 -71 -71 -70 -70 -69 -69 -68 -67
 -71 -70 -70 -69 -69 -68 -67 -66
 -70 -70 -69 -69 -68 -67 -66 -65
 -70 -69 -69 -68 -67 -66 -65 -64
 -69 -69 -68 -67 -66 -65 -64 -63
 -69 -68 -67 -66 -65 -64 -63 -63
 -68 -67 -66 -65 -64 -63 -63 -62
 -67 -66 -65 -64 -63 -63 -62 -61
 -66 -65 -64 -63 -63 -62 -61 -60
 -65 -64 -63 -63 -62 -61 -60 -60
 -64 -63 -63 -62 -61 -60 -60 -59
 -63 -63 -62 -61 -60 -60 -59 -59
 -63 -62 -61 -60 -60 -59 -59 -59
 -62 -61 -60 -60 -59 -59 -59 -59
 -61 -60 -60 -59 -59 -59 -59 -59
 -60 -60 -59 -59 -59 -59 -59 -59
 -60 -59 -59 -59 -59 -59 -59 -60
 -59 -59 -59 -59 -59 -59 -60 -60
 -59 -59 -59 -59 -59 -60 -60 -60
 -52 -53 -53 -54 -55 -55 -56 -56
 -53 -53 -54 -55 -55 -56 -56 -57
 -53 -54 -55 -55 -56 -56 -57 -57
 -54 -55 -55 -56 -56 -57 -57 -57
 -55 -55 -56 -56 -57 -57 -57 -58
 -55 -56 -56 -57 -57 -57 -58 -57
 -56 -56 -57 -57 -57 -58 -57 -57
 -56 -57 -57 -57 -58 -57 -57 -57
 -57 -57 -57 -58 -57 -57 -57 -56
 -57 -57 -58 -57 -57 -57 -56 -55
 -57 -58 -57 -57 -57 -56 -55 -53
 -58 -57 -57 -57 -56 -55 -53 -52
 -57 -57 -57 -56 -55 -53 -52 -50
 -57 -57 -56 -55 -53 -52 -50 -49
 -57 -56 -55 -53 -52 -50 -49 -47
 -56 -55 -53 -52 -50 -49 -47 -46
 -55 -53 -52 -50 -49 -47 -46 -43
 -53 -52 -50 -49 -47 -46 -43 -41
 -52 -50 -49 -47 -46 -43 -41 -39
 -50 -49 -47 -46 -43 -41 -39 -37
 -49 -47 -46 -43 -41 -39 -37 -35
 -47 -46 -43 -41 -39 -37 -35 -33
 -46 -43 -41 -39 -37 -35 -33 -31
 -43 -41 -39 -37 -35 -33 -31 -29
 -41 -39 -37 -35 -33 -31 -29 -27
 -39 -37 -35 -33 -31 -29 -27 -25
 -37 -35 -33 -31 -29 -27 -25 -24
 -35 -33 -31 -29 -27 -25 -24 -22
 -33 -31 -29 -27 -25 -24 -22 -20
 -31 -29 -27 -25 -24 -22 -20 -18
 -29 -27 -25 -24 -22 -20 -18 -17
 -27 -25 -24 -22 -20 -18 -17 -15
 -25 -24 -22 -20 -18 -17 -15 -14
 -24 -22 -20 -18 -17 -15 -14 -12
 -22 -20 -18 -17 -15 -14 -12 -11
 -20 -18 -17 -15 -14 -12 -11 -10
 -18 -17 -15 -14 -12 -11 -10 -9
 -17 -15 -14 -12 -11 -10 -9 -9
 -15 -14 -12 -11 -10 -9 -9 -8
 -14 -12 -11 -10 -9 -9 -8 -8
 -12 -11 -10 -9 -9 -8 -8 -7
 -11 -10 -9 -9 -8 -8 -7 -7
 -10 -9 -9 -8 -8 -7 -7 -7
 -9 -9 -8 -8 -7 -7 -7 -63
 -9 -8 -8 -7 -7 -7 -63 -65
 -8 -8 -7 -7 -7 -63 -65 -67
 -8 -7 -7 -7 -63 -65 -67 -70
 -7 -7 -7 -63 -65 -67 -70 -72
 -7 -7 -63 -65 -67 -70 -72 -74
 -7 -63 -65 -67 -70 -72 -74 -76
 -63 -65 -67 -70 -72 -74 -76 -78
 -65 -67 -70 -72 -74 -76 -78 -80
 -67 -70 -72 -74 -76 -78 -80 -82
 -70 -72 -74 -76 -78 -80 -82 -83
 -72 -74 -76 -78 -80 -82 -83 -85
 -74 -76 -78 -80 -82 -83 -85 -86
 -76 -78 -80 -82 -83 -85 -86 -87
 -78 -80 -82 -83 -85 -86 -87 -87
 -80 -82 -83 -85 -86 -87 -87 -87
 -82 -83 -85 -86 -87 -87 -87 -87
 -83 -85 -86 -87 -87 -87 -87 -86
 -85 -86 -87 -87 -87 -87 -86 -85
 -86 -87 -87 -87 -87 -86 -85 -83
 -87 -87 -87 -87 -86 -85 -83 -82
 -87 -87 -87 -86 -85 -83 -82 -80
 -87 -87 -86 -85 -83 -82 -80 -77
 -87 -86 -85 -83 -82 -80 -77 -75
 -86 -85 -83 -82 -80 -77 -75 -72
 -85 -83 -82 -80 -77 -75 -72 -70
 -83 -82 -80 -77 -75 -72 -70 -67
 -82 -80 -77 -75 -72 -70 -67 -64
 -80 -77 -75 -72 -70 -67 -64 -61
 -77 -75 -72 -70 -67 -64 -61 -58
 -75 -72 -70 -67 -64 -61 -58 -55
 -72 -70 -67 -64 -61 -58 -55 -53
 -70 -67 -64 -61 -58 -55 -53 -50
 -67 -64 -61 -58 -55 -53 -50 -47
 -64 -61 -58 -55 -53 -50 -47 -45
 -61 -58 -55 -53 -50 -47 -45 -43
 -58 -55 -53 -50 -47 -45 -43 -41
 -55 -53 -50 -47 -45 -43 -41 -39
 -53 -50 -47 -45 -43 -41 -39 -37
 -50 -47 -45 -43 -41 -39 -37 -36
 -47 -45 -43 -41 -39 -37 -36 -34
 -45 -43 -41 -39 -37 -36 -34 -34
 -43 -41 -39 -37 -36 -34 -34 -33
 -41 -39 -37 -36 -34 -34 -33 -33
 -39 -37 -36 -34 -34 -33 -33 -33
 -37 -36 -34 -34 -33 -33 -33 -33
 -54 -55 -56 -57 -57 -58 -59 -60
 -55 -56 -57 -57 -58 -59 -60 -61
 -56 -57 -57 -58 -59 -60 -61 -61
 -57 -57 -58 -59 -60 -61 -61 -62
 -57 -58 -59 -60 -61 -61 -62 -62
 -58 -59 -60 -61 -61 -62 -62 -62
 -59 -60 -61 -61 -62 -62 -62 -62
 -60 -61 -61 -62 -62 -62 -62 -61
 -61 -61 -62 -62 -62 -62 -61 -60
 -61 -62 -62 -62 -62 -61 -60 -59
 -62 -62 -62 -62 -61 -60 -59 -58
 -62 -62 -62 -61 -60 -59 -58 -56
 -62 -62 -61 -60 -59 -58 -56 -54
 -62 -61 -60 -59 -58 -56 -54 -52
 -61 -60 -59 -58 -56 -54 -52 -50
 -60 -59 -58 -56 -54 -52 -50 -49
 -59 -58 -56 -54 -52 -50 -49 -46
 -58 -56 -54 -52 -50 -49 -46 -43
 -56 -54 -52 -50 -49 -46 -43 -40
 -54 -52 -50 -49 -46 -43 -40 -38
 -52 -50 -49 -46 -43 -40 -38 -35
 -50 -49 -46 -43 -40 -38 -35 -33
 -49 -46 -43 -40 -38 -35 -33 -30
 -46 -43 -40 -38 -35 -33 -30 -28
 -43 -40 -38 -35 -33 -30 -28 -26
 -40 -38 -35 -33 -30 -28 -26 -23
 -38 -35 -33 -30 -28 -26 -23 -21
 -35 -33 -30 -28 -26 -23 -21 -19
 -33 -30 -28 -26 -23 -21 -19 -16
 -30 -28 -26 -23 -21 -19 -16 -14
 -28 -26 -23 -21 -19 -16 -14 -13
 -26 -23 -21 -19 -16 -14 -13 -11
 -23 -21 -19 -16 -14 -13 -11 -9
 -21 -19 -16 -14 -13 -11 -9 -8
 -19 -16 -14 -13 -11 -9 -8 -7
 -16 -14 -13 -11 -9 -8 -7 -6
 -14 -13 -11 -9 -8 -7 -6 -6
 -13 -11 -9 -8 -7 -6 -6 -5
 -11 -9 -8 -7 -6 -6 -5 -5
 -9 -8 -7 -6 -6 -5 -5 -5
 -8 -7 -6 -6 -5 -5 -5 -60
 -7 -6 -6 -5 -5 -5 -60 -61
 -6 -6 -5 -5 -5 -60 -61 -63
 -6 -5 -5 -5 -60 -61 -63 -65
 -5 -5 -5 -60 -61 -63 -65 -67
 -5 -5 -60 -61 -63 -65 -67 -69
 -5 -60 -61 -63 -65 -67 -69 -71
 -60 -61 -63 -65 -67 -69 -71 -73
 -61 -63 -65 -67 -69 -71 -73 -75
 -63 -65 -67 -69 -71 -73 -75 -77
 -65 -67 -69 -71 -73 -75 -77 -79
 -67 -69 -71 -73 -75 -77 -79 -81
 -69 -71 -73 -75 -77 -79 -81 -83
 -71 -73 -75 -77 -79 -81 -83 -84
 -73 -75 -77 -79 -81 -83 -84 -85
 -75 -77 -79 -81 -83 -84 -85 -85
 -77 -79 -81 -83 -84 -85 -85 -85
 -79 -81 -83 -84 -85 -85 -85 -85
 -81 -83 -84 -85 -85 -85 -85 -84
 -83 -84 -85 -85 -85 -85 -84 -83
 -84 -85 -85 -85 -85 -84 -83 -82
 -85 -85 -85 -85 -84 -83 -82 -80
 -85 -85 -85 -84 -83 -82 -80 -79
 -85 -85 -84 -83 -82 -80 -79 -77
 -85 -84 -83 -82 -80 -79 -77 -75
 -84 -83 -82 -80 -79 -77 -75 -73
 -83 -82 -80 -79 -77 -75 -73 -71
 -82 -80 -79 -77 -75 -73 -71 -68
 -80 -79 -77 -75 -73 -71 -68 -66
 -79 -77 -75 -73 -71 -68 -66 -63
 -77 -75 -73 -71 -68 -66 -63 -60
 -75 -73 -71 -68 -66 -63 -60 -57
 -73 -71 -68 -66 -63 -60 -57 -54
 -71 -68 -66 -63 -60 -57 -54 -50
 -68 -66 -63 -60 -57 -54 -50 -47
 -66 -63 -60 -57 -54 -50 -47 -44
 -63 -60 -57 -54 -50 -47 -44 -41
 -60 -57 -54 -50 -47 -44 -41 -39
 -57 -54 -50 -47 -44 -41 -39 -37
 -54 -50 -47 -44 -41 -39 -37 -33
 -50 -47 -44 -41 -39 -37 -33 -32
 -47 -44 -41 -39 -37 -33 -32 -30
 -44 -41 -39 -37 -33 -32 -30 -29
 -41 -39 -37 -33 -32 -30 -29 -28
 -39 -37 -33 -32 -30 -29 -28 -28
 -37 -33 -32 -30 -29 -28 -28 -27
 -33 -32 -30 -29 -28 -28 -27 -27
 -32 -30 -29 -28 -28 -27 -27 -28
 -30 -29 -28 -28 -27 -27 -28 -28
 -29 -28 -28 -27 -27 -28 -28 -29
 -28 -28 -27 -27 -28 -28 -29 -30
 -28 -27 -27 -28 -28 -29 -30 -31
 -27 -27 -28 -28 -29 -30 -31 -31
 -60 -61 -61 -62 -63 -64 -64 -65
 -61 -61 -62 -63 -64 -64 -65 -65
 -61 -62 -63 -64 -64 -65 -65 -66
 -62 -63 -64 -64 -65 -65 -66 -66
 -63 -64 -64 -65 -65 -66 -66 -66
 -64 -64 -65 -65 -66 -66 -66 -66
 -64 -65 -65 -66 -66 -66 -66 -65
 -65 -65 -66 -66 -66 -66 -65 -64
 -65 -66 -66 -66 -66 -65 -64 -62
 -66 -66 -66 -66 -65 -64 -62 -61
 -66 -66 -66 -65 -64 -62 -61 -59
 -66 -66 -65 -64 -62 -61 -59 -57
 -66 -65 -64 -62 -61 -59 -57 -54
 -65 -64 -62 -61 -59 -57 -54 -51
 -64 -62 -61 -59 -57 -54 -51 -49
 -62 -61 -59 -57 -54 -51 -49 -47
 -61 -59 -57 -54 -51 -49 -47 -44
 -59 -57 -54 -51 -49 -47 -44 -42
 -57 -54 -51 -49 -47 -44 -42 -40
 -54 -51 -49 -47 -44 -42 -40 -37
 -51 -49 -47 -44 -42 -40 -37 -34
 -49 -47 -44 -42 -40 -37 -34 -32
 -47 -44 -42 -40 -37 -34 -32 -29
 -44 -42 -40 -37 -34 -32 -29 -27
 -42 -40 -37 -34 -32 -29 -27 -24
 -40 -37 -34 -32 -29 -27 -24 -22
 -37 -34 -32 -29 -27 -24 -22 -19
 -34 -32 -29 -27 -24 -22 -19 -17
 -32 -29 -27 -24 -22 -19 -17 -15
 -29 -27 -24 -22 -19 -17 -15 -13
 -27 -24 -22 -19 -17 -15 -13 -12
 -24 -22 -19 -17 -15 -13 -12 -11
 -22 -19 -17 -15 -13 -12 -11 -10
 -19 -17 -15 -13 -12 -11 -10 -9
 -17 -15 -13 -12 -11 -10 -9 -8
 -15 -13 -12 -11 -10 -9 -8 -63
 -13 -12 -11 -10 -9 -8 -63 -65
 -12 -11 -10 -9 -8 -63 -65 -66
 -11 -10 -9 -8 -63 -65 -66 -68
 -10 -9 -8 -63 -65 -66 -68 -69
 -9 -8 -63 -65 -66 -68 -69 -71
 -8 -63 -65 -66 -68 -69 -71 -73
 -63 -65 -66 -68 -69 -71 -73 -75
 -65 -66 -68 -69 -71 -73 -75 -76
 -66 -68 -69 -71 -73 -75 -76 -77
 -68 -69 -71 -73 -75 -76 -77 -78
 -69 -71 -73 -75 -76 -77 -78 -79
 -71 -73 -75 -76 -77 -78 -79 -80
 -73 -75 -76 -77 -78 -79 -80 -80
 -75 -76 -77 -78 -79 -80 -80 -80
 -76 -77 -78 -79 -80 -80 -80 -80
 -77 -78 -79 -80 -80 -80 -80 -79
 -78 -79 -80 -80 -80 -80 -79 -78
 -79 -80 -80 -80 -80 -79 -78 -77
 -80 -80 -80 -80 -79 -78 -77 -76
 -80 -80 -80 -79 -78 -77 -76 -74
 -80 -80 -79 -78 -77 -76 -74 -72
 -80 -79 -78 -77 -76 -74 -72 -70
 -79 -78 -77 -76 -74 -72 -70 -68
 -78 -77 -76 -74 -72 -70 -68 -65
 -77 -76 -74 -72 -70 -68 -65 -62
 -76 -74 -72 -70 -68 -65 -62 -60
 -74 -72 -70 -68 -65 -62 -60 -57
 -72 -70 -68 -65 -62 -60 -57 -54
 -70 -68 -65 -62 -60 -57 -54 -50
 -68 -65 -62 -60 -57 -54 -50 -47
 -65 -62 -60 -57 -54 -50 -47 -43
 -62 -60 -57 -54 -50 -47 -43 -40
 -60 -57 -54 -50 -47 -43 -40 -36
 -57 -54 -50 -47 -43 -40 -36 -33
 -54 -50 -47 -43 -40 -36 -33 -30
 -50 -47 -43 -40 -36 -33 -30 -28
 -47 -43 -40 -36 -33 -30 -28 -26
 -43 -40 -36 -33 -30 -28 -26 -25
 -40 -36 -33 -30 -28 -26 -25 -24
 -36 -33 -30 -28 -26 -25 -24 -23
 -33 -30 -28 -26 -25 -24 -23 -23
 -30 -28 -26 -25 -24 -23 -23 -22
 -28 -26 -25 -24 -23 -23 -22 -22
 -26 -25 -24 -23 -23 -22 -22 -23
 -25 -24 -23 -23 -22 -22 -23 -23
 -24 -23 -23 -22 -22 -23 -23 -24
 -23 -23 -22 -22 -23 -23 -24 -25
 -61 -62 -62 -63 -64 -64 -65 -65
 -62 -62 -63 -64 -64 -65 -65 -66
 -62 -63 -64 -64 -65 -65 -66 -66
 -63 -64 -64 -65 -65 -66 -66 -66
 -64 -64 -65 -65 -66 -66 -66 -66
 -64 -65 -65 -66 -66 -66 -66 -66
 -65 -65 -66 -66 -66 -66 -66 -65
 -65 -66 -66 -66 -66 -66 -65 -64
 -66 -66 -66 -66 -66 -65 -64 -63
 -66 -66 -66 -66 -65 -64 -63 -61
 -66 -66 -66 -65 -64 -63 -61 -59
 -66 -66 -65 -64 -63 -61 -59 -57
 -66 -65 -64 -63 -61 -59 -57 -55
 -65 -64 -63 -61 -59 -57 -55 -53
 -64 -63 -61 -59 -57 -55 -53 -51
 -63 -61 -59 -57 -55 -53 -51 -47
 -61 -59 -57 -55 -53 -51 -47 -44
 -59 -57 -55 -53 -51 -47 -44 -42
 -57 -55 -53 -51 -47 -44 -42 -39
 -55 -53 -51 -47 -44 -42 -39 -36
 -53 -51 -47 -44 -42 -39 -36 -34
 -51 -47 -44 -42 -39 -36 -34 -31
 -47 -44 -42 -39 -36 -34 -31 -29
 -44 -42 -39 -36 -34 -31 -29 -26
 -42 -39 -36 -34 -31 -29 -26 -23
 -39 -36 -34 -31 -29 -26 -23 -21
 -36 -34 -31 -29 -26 -23 -21 -18
 -34 -31 -29 -26 -23 -21 -18 -16
 -31 -29 -26 -23 -21 -18 -16 -14
 -29 -26 -23 -21 -18 -16 -14 -12
 -26 -23 -21 -18 -16 -14 -12 -10
 -23 -21 -18 -16 -14 -12 -10 -8
 -21 -18 -16 -14 -12 -10 -8 -7
 -18 -16 -14 -12 -10 -8 -7 -6
 -16 -14 -12 -10 -8 -7 -6 -5
 -14 -12 -10 -8 -7 -6 -5 -5
 -12 -10 -8 -7 -6 -5 -5 -4
 -10 -8 -7 -6 -5 -5 -4 -4
 -8 -7 -6 -5 -5 -4 -4 -5
 -7 -6 -5 -5 -4 -4 -5 -5
 -6 -5 -5 -4 -4 -5 -5 -6
 -5 -5 -4 -4 -5 -5 -6 -65
 -5 -4 -4 -5 -5 -6 -65 -67
 -4 -4 -5 -5 -6 -65 -67 -69
 -4 -5 -5 -6 -65 -67 -69 -70
 -5 -5 -6 -65 -67 -69 -70 -72
 -5 -6 -65 -67 -69 -70 -72 -74
 -6 -65 -67 -69 -70 -72 -74 -76
 -65 -67 -69 -70 -72 -74 -76 -78
 -67 -69 -70 -72 -74 -76 -78 -79
 -69 -70 -72 -74 -76 -78 -79 -80
 -70 -72 -74 -76 -78 -79 -80 -81
 -72 -74 -76 -78 -79 -80 -81 -82
 -74 -76 -78 -79 -80 -81 -82 -83
 -76 -78 -79 -80 -81 -82 -83 -83
 -78 -79 -80 -81 -82 -83 -83 -83
 -79 -80 -81 -82 -83 -83 -83 -83
 -80 -81 -82 -83 -83 -83 -83 -82
 -81 -82 -83 -83 -83 -83 -82 -82
 -82 -83 -83 -83 -83 -82 -82 -81
 -83 -83 -83 -83 -82 -82 -81 -79
 -83 -83 -83 -82 -82 -81 -79 -78
 -83 -83 -82 -82 -81 -79 -78 -76
 -83 -82 -82 -81 -79 -78 -76 -75
 -82 -82 -81 -79 -78 -76 -75 -72
 -82 -81 -79 -78 -76 -75 -72 -70
 -81 -79 -78 -76 -75 -72 -70 -68
 -79 -78 -76 -75 -72 -70 -68 -66
 -78 -76 -75 -72 -70 -68 -66 -63
 -76 -75 -72 -70 -68 -66 -63 -60
 -75 -72 -70 -68 -66 -63 -60 -58
 -72 -70 -68 -66 -63 -60 -58 -55
 -70 -68 -66 -63 -60 -58 -55 -52
 -68 -66 -63 -60 -58 -55 -52 -49
 -66 -63 -60 -58 -55 -52 -49 -46
 -63 -60 -58 -55 -52 -49 -46 -43
 -60 -58 -55 -52 -49 -46 -43 -40
 -58 -55 -52 -49 -46 -43 -40 -37
 -55 -52 -49 -46 -43 -40 -37 -35
 -52 -49 -46 -43 -40 -37 -35 -33
 -49 -46 -43 -40 -37 -35 -33 -31
 -46 -43 -40 -37 -35 -33 -31 -29
 -43 -40 -37 -35 -33 -31 -29 -28
 -40 -37 -35 -33 -31 -29 -28 -27
 -37 -35 -33 -31 -29 -28 -27 -26
 -35 -33 -31 -29 -28 -27 -26 -26
 -33 -31 -29 -28 -27 -26 -26 -26
 -60 -61 -61 -62 -62 -63 -64 -64
 -61 -61 -62 -62 -63 -64 -64 -65
 -61 -62 -62 -63 -64 -64 -65 -65
 -62 -62 -63 -64 -64 -65 -65 -65
 -62 -63 -64 -64 -65 -65 -65 -66
 -63 -64 -64 -65 -65 -65 -66 -66
 -64 -64 -65 -65 -65 -66 -66 -65
 -64 -65 -65 -65 -66 -66 -65 -65
 -65 -65 -65 -66 -66 -65 -65 -63
 -65 -65 -66 -66 -65 -65 -63 -62
 -65 -66 -66 -65 -65 -63 -62 -60
 -66 -66 -65 -65 -63 -62 -60 -59
 -66 -65 -65 -63 -62 -60 -59 -57
 -65 -65 -63 -62 -60 -59 -57 -54
 -65 -63 -62 -60 -59 -57 -54 -53
 -63 -62 -60 -59 -57 -54 -53 -51
 -62 -60 -59 -57 -54 -53 -51 -49
 -60 -59 -57 -54 -53 -51 -49 -45
 -59 -57 -54 -53 -51 -49 -45 -44
 -57 -54 -53 -51 -49 -45 -44 -40
 -54 -53 -51 -49 -45 -44 -40 -38
 -53 -51 -49 -45 -44 -40 -38 -35
 -51 -49 -45 -44 -40 -38 -35 -33
 -49 -45 -44 -40 -38 -35 -33 -30
 -45 -44 -40 -38 -35 -33 -30 -28
 -44 -40 -38 -35 -33 -30 -28 -25
 -40 -38 -35 -33 -30 -28 -25 -23
 -38 -35 -33 -30 -28 -25 -23 -20
 -35 -33 -30 -28 -25 -23 -20 -18
 -33 -30 -28 -25 -23 -20 -18 -16
 -30 -28 -25 -23 -20 -18 -16 -14
 -28 -25 -23 -20 -18 -16 -14 -12
 -25 -23 -20 -18 -16 -14 -12 -11
 -23 -20 -18 -16 -14 -12 -11 -9
 -20 -18 -16 -14 -12 -11 -9 -8
 -18 -16 -14 -12 -11 -9 -8 -8
 -16 -14 -12 -11 -9 -8 -8 -7
 -14 -12 -11 -9 -8 -8 -7 -7
 -12 -11 -9 -8 -8 -7 -7 -7
 -11 -9 -8 -8 -7 -7 -7 -7
 -9 -8 -8 -7 -7 -7 -7 -7
 -8 -8 -7 -7 -7 -7 -7 -62
 -8 -7 -7 -7 -7 -7 -62 -65
 -7 -7 -7 -7 -7 -62 -65 -65
 -7 -7 -7 -7 -62 -65 -65 -68
 -7 -7 -7 -62 -65 -65 -68 -70
 -7 -7 -62 -65 -65 -68 -70 -72
 -7 -62 -65 -65 -68 -70 -72 -75
 -62 -65 -65 -68 -70 -72 -75 -77
 -65 -65 -68 -70 -72 -75 -77 -79
 -65 -68 -70 -72 -75 -77 -79 -80
 -68 -70 -72 -75 -77 -79 -80 -82
 -70 -72 -75 -77 -79 -80 -82 -83
 -72 -75 -77 -79 -80 -82 -83 -85
 -75 -77 -79 -80 -82 -83 -85 -86
 -77 -79 -80 -82 -83 -85 -86 -86
 -79 -80 -82 -83 -85 -86 -86 -86
 -80 -82 -83 -85 -86 -86 -86 -85
 -82 -83 -85 -86 -86 -86 -85 -85
 -83 -85 -86 -86 -86 -85 -85 -84
 -85 -86 -86 -86 -85 -85 -84 -83
 -86 -86 -86 -85 -85 -84 -83 -82
 -86 -86 -85 -85 -84 -83 -82 -81
 -86 -85 -85 -84 -83 -82 -81 -79
 -85 -85 -84 -83 -82 -81 -79 -77
 -85 -84 -83 -82 -81 -79 -77 -75
 -84 -83 -82 -81 -79 -77 -75 -73
 -83 -82 -81 -79 -77 -75 -73 -70
 -82 -81 -79 -77 -75 -73 -70 -68
 -81 -79 -77 -75 -73 -70 -68 -65
 -79 -77 -75 -73 -70 -68 -65 -62
 -77 -75 -73 -70 -68 -65 -62 -59
 -75 -73 -70 -68 -65 -62 -59 -56
 -73 -70 -68 -65 -62 -59 -56 -53
 -70 -68 -65 -62 -59 -56 -53 -50
 -68 -65 -62 -59 -56 -53 -50 -46
 -65 -62 -59 -56 -53 -50 -46 -43
 -62 -59 -56 -53 -50 -46 -43 -40
 -59 -56 -53 -50 -46 -43 -40 -37
 -56 -53 -50 -46 -43 -40 -37 -35
 -53 -50 -46 -43 -40 -37 -35 -33
 -50 -46 -43 -40 -37 -35 -33 -31
 -46 -43 -40 -37 -35 -33 -31 -30
 -43 -40 -37 -35 -33 -31 -30 -29
 -40 -37 -35 -33 -31 -30 -29 -28
 -37 -35 -33 -31 -30 -29 -28 -27
 -35 -33 -31 -30 -29 -28 -27 -26
 -33 -31 -30 -29 -28 -27 -26 -26
 -31 -30 -29 -28 -27 -26 -26 -26
 -30 -29 -28 -27 -26 -26 -26 -26
 -29 -28 -27 -26 -26 -26 -26 -27
 -28 -27 -26 -26 -26 -26 -27 -27
 -63 -64 -64 -65 -65 -66 -67 -67
 -64 -64 -65 -65 -66 -67 -67 -67
 -64 -65 -65 -66 -67 -67 -67 -67
 -65 -65 -66 -67 -67 -67 -67 -67
 -65 -66 -67 -67 -67 -67 -67 -67
 -66 -67 -67 -67 -67 -67 -67 -67
 -67 -67 -67 -67 -67 -67 -67 -66
 -67 -67 -67 -67 -67 -67 -66 -64
 -67 -67 -67 -67 -67 -66 -64 -62
 -67 -67 -67 -67 -66 -64 -62 -61
 -67 -67 -67 -66 -64 -62 -61 -59
 -67 -67 -66 -64 -62 -61 -59 -57
 -67 -66 -64 -62 -61 -59 -57 -55
 -66 -64 -62 -61 -59 -57 -55 -53
 -64 -62 -61 -59 -57 -55 -53 -50
 -62 -61 -59 -57 -55 -53 -50 -48
 -61 -59 -57 -55 -53 -50 -48 -46
 -59 -57 -55 -53 -50 -48 -46 -43
 -57 -55 -53 -50 -48 -46 -43 -41
 -55 -53 -50 -48 -46 -43 -41 -37
 -53 -50 -48 -46 -43 -41 -37 -35
 -50 -48 -46 -43 -41 -37 -35 -32
 -48 -46 -43 -41 -37 -35 -32 -30
 -46 -43 -41 -37 -35 -32 -30 -27
 -43 -41 -37 -35 -32 -30 -27 -24
 -41 -37 -35 -32 -30 -27 -24 -22
 -37 -35 -32 -30 -27 -24 -22 -20
 -35 -32 -30 -27 -24 -22 -20 -18
 -32 -30 -27 -24 -22 -20 -18 -16
 -30 -27 -24 -22 -20 -18 -16 -14
 -27 -24 -22 -20 -18 -16 -14 -13
 -24 -22 -20 -18 -16 -14 -13 -11
 -22 -20 -18 -16 -14 -13 -11 -10
 -20 -18 -16 -14 -13 -11 -10 -9
 -18 -16 -14 -13 -11 -10 -9 -8
 -16 -14 -13 -11 -10 -9 -8 -8
 -14 -13 -11 -10 -9 -8 -8 -8
 -13 -11 -10 -9 -8 -8 -8 -8
 -11 -10 -9 -8 -8 -8 -8 -65
 -10 -9 -8 -8 -8 -8 -65 -66
 -9 -8 -8 -8 -8 -65 -66 -68
 -8 -8 -8 -8 -65 -66 -68 -70
 -8 -8 -8 -65 -66 -68 -70 -72
 -8 -8 -65 -66 -68 -70 -72 -74
 -8 -65 -66 -68 -70 -72 -74 -76
 -65 -66 -68 -70 -72 -74 -76 -78
 -66 -68 -70 -72 -74 -76 -78 -80
 -68 -70 -72 -74 -76 -78 -80 -82
 -70 -72 -74 -76 -78 -80 -82 -84
 -72 -74 -76 -78 -80 -82 -84 -85
 -74 -76 -78 -80 -82 -84 -85 -86
 -76 -78 -80 -82 -84 -85 -86 -87
 -78 -80 -82 -84 -85 -86 -87 -88
 -80 -82 -84 -85 -86 -87 -88 -88
 -82 -84 -85 -86 -87 -88 -88 -88
 -84 -85 -86 -87 -88 -88 -88 -87
 -85 -86 -87 -88 -88 -88 -87 -87
 -86 -87 -88 -88 -88 -87 -87 -86
 -87 -88 -88 -88 -87 -87 -86 -85
 -88 -88 -88 -87 -87 -86 -85 -84
 -88 -88 -87 -87 -86 -85 -84 -83
 -88 -87 -87 -86 -85 -84 -83 -81
 -87 -87 -86 -85 -84 -83 -81 -79
 -87 -86 -85 -84 -83 -81 -79 -77
 -86 -85 -84 -83 -81 -79 -77 -75
 -85 -84 -83 -81 -79 -77 -75 -72
 -84 -83 -81 -79 -77 -75 -72 -70
 -83 -81 -79 -77 -75 -72 -70 -67
 -81 -79 -77 -75 -72 -70 -67 -64
 -79 -77 -75 -72 -70 -67 -64 -61
 -77 -75 -72 -70 -67 -64 -61 -58
 -75 -72 -70 -67 -64 -61 -58 -55
 -72 -70 -67 -64 -61 -58 -55 -51
 -70 -67 -64 -61 -58 -55 -51 -48
 -67 -64 -61 -58 -55 -51 -48 -44
 -64 -61 -58 -55 -51 -48 -44 -41
 -61 -58 -55 -51 -48 -44 -41 -37
 -58 -55 -51 -48 -44 -41 -37 -34
 -55 -51 -48 -44 -41 -37 -34 -32
 -51 -48 -44 -41 -37 -34 -32 -30
 -48 -44 -41 -37 -34 -32 -30 -28
 -44 -41 -37 -34 -32 -30 -28 -27
 -41 -37 -34 -32 -30 -28 -27 -25
 -37 -34 -32 -30 -28 -27 -25 -24
 -34 -32 -30 -28 -27 -25 -24 -24
 -32 -30 -28 -27 -25 -24 -24 -23
 -30 -28 -27 -25 -24 -24 -23 -23
 -63 -63 -64 -65 -66 -66 -67 -67
 -63 -64 -65 -66 -66 -67 -67 -68
 -64 -65 -66 -66 -67 -67 -68 -68
 -65 -66 -66 -67 -67 -68 -68 -68
 -66 -66 -67 -67 -68 -68 -68 -68
 -66 -67 -67 -68 -68 -68 -68 -68
 -67 -67 -68 -68 -68 -68 -68 -68
 -67 -68 -68 -68 -68 -68 -68 -68
 -68 -68 -68 -68 -68 -68 -68 -67
 -68 -68 -68 -68 -68 -68 -67 -65
 -68 -68 -68 -68 -68 -67 -65 -64
 -68 -68 -68 -68 -67 -65 -64 -62
 -68 -68 -68 -67 -65 -64 -62 -60
 -68 -68 -67 -65 -64 -62 -60 -58
 -68 -67 -65 -64 -62 -60 -58 -55
 -67 -65 -64 -62 -60 -58 -55 -53
 -65 -64 -62 -60 -58 -55 -53 -51
 -64 -62 -60 -58 -55 -53 -51 -48
 -62 -60 -58 -55 -53 -51 -48 -46
 -60 -58 -55 -53 -51 -48 -46 -43
 -58 -55 -53 -51 -48 -46 -43 -40
 -55 -53 -51 -48 -46 -43 -40 -38
 -53 -51 -48 -46 -43 -40 -38 -35
 -51 -48 -46 -43 -40 -38 -35 -32
 -48 -46 -43 -40 -38 -35 -32 -30
 -46 -43 -40 -38 -35 -32 -30 -27
 -43 -40 -38 -35 -32 -30 -27 -25
 -40 -38 -35 -32 -30 -27 -25 -20
 -38 -35 -32 -30 -27 -25 -20 -18
 -35 -32 -30 -27 -25 -20 -18 -15
 -32 -30 -27 -25 -20 -18 -15 -13
 -30 -27 -25 -20 -18 -15 -13 -11
 -27 -25 -20 -18 -15 -13 -11 -9
 -25 -20 -18 -15 -13 -11 -9 -8
 -20 -18 -15 -13 -11 -9 -8 -7
 -18 -15 -13 -11 -9 -8 -7 -6
 -15 -13 -11 -9 -8 -7 -6 -5
 -13 -11 -9 -8 -7 -6 -5 -5
 -11 -9 -8 -7 -6 -5 -5 -4
 -9 -8 -7 -6 -5 -5 -4 -4
 -8 -7 -6 -5 -5 -4 -4 -4
 -7 -6 -5 -5 -4 -4 -4 -4
 -6 -5 -5 -4 -4 -4 -4 -4
 -5 -5 -4 -4 -4 -4 -4 -68
 -5 -4 -4 -4 -4 -4 -68 -70
 -4 -4 -4 -4 -4 -68 -70 -72
 -4 -4 -4 -4 -68 -70 -72 -73
 -4 -4 -4 -68 -70 -72 -73 -75
 -4 -4 -68 -70 -72 -73 -75 -77
 -4 -68 -70 -72 -73 -75 -77 -79
 -68 -70 -72 -73 -75 -77 -79 -81
 -70 -72 -73 -75 -77 -79 -81 -82
 -72 -73 -75 -77 -79 -81 -82 -83
 -73 -75 -77 -79 -81 -82 -83 -84
 -75 -77 -79 -81 -82 -83 -84 -85
 -77 -79 -81 -82 -83 -84 -85 -85
 -79 -81 -82 -83 -84 -85 -85 -85
 -81 -82 -83 -84 -85 -85 -85 -85
 -82 -83 -84 -85 -85 -85 -85 -84
 -83 -84 -85 -85 -85 -85 -84 -83
 -84 -85 -85 -85 -85 -84 -83 -82
 -85 -85 -85 -85 -84 -83 -82 -81
 -85 -85 -85 -84 -83 -82 -81 -79
 -85 -85 -84 -83 -82 -81 -79 -78
 -85 -84 -83 -82 -81 -79 -78 -76
 -84 -83 -82 -81 -79 -78 -76 -74
 -83 -82 -81 -79 -78 -76 -74 -72
 -82 -81 -79 -78 -76 -74 -72 -69
 -81 -79 -78 -76 -74 -72 -69 -67
 -79 -78 -76 -74 -72 -69 -67 -64
 -78 -76 -74 -72 -69 -67 -64 -61
 -76 -74 -72 -69 -67 -64 -61 -58
 -74 -72 -69 -67 -64 -61 -58 -55
 -72 -69 -67 -64 -61 -58 -55 -51
 -69 -67 -64 -61 -58 -55 -51 -48
 -67 -64 -61 -58 -55 -51 -48 -44
 -64 -61 -58 -55 -51 -48 -44 -41
 -61 -58 -55 -51 -48 -44 -41 -38
 -58 -55 -51 -48 -44 -41 -38 -35
 -55 -51 -48 -44 -41 -38 -35 -32
 -51 -48 -44 -41 -38 -35 -32 -29
 -48 -44 -41 -38 -35 -32 -29 -27
 -44 -41 -38 -35 -32 -29 -27 -26
 -41 -38 -35 -32 -29 -27 -26 -25
 -38 -35 -32 -29 -27 -26 -25 -24
 -35 -32 -29 -27 -26 -25 -24 -24
 -32 -29 -27 -26 -25 -24 -24 -25
 -29 -27 -26 -25 -24 -24 -25 -25
 -27 -26 -25 -24 -24 -25 -25 -26
 -26 -25 -24 -24 -25 -25 -26 -27
 -25 -24 -24 -25 -25 -26 -27 -28
 -24 -24 -25 -25 -26 -27 -28 -29
 -62 -63 -64 -65 -66 -67 -68 -69
 -63 -64 -65 -66 -67 -68 -69 -69
 -64 -65 -66 -67 -68 -69 -69 -70
 -65 -66 -67 -68 -69 -69 -70 -70
 -66 -67 -68 -69 -69 -70 -70 -71
 -67 -68 -69 -69 -70 -70 -71 -71
 -68 -69 -69 -70 -70 -71 -71 -71
 -69 -69 -70 -70 -71 -71 -71 -70
 -69 -70 -70 -71 -71 -71 -70 -69
 -70 -70 -71 -71 -71 -70 -69 -68
 -70 -71 -71 -71 -70 -69 -68 -66
 -71 -71 -71 -70 -69 -68 -66 -65
 -71 -71 -70 -69 -68 -66 -65 -63
 -71 -70 -69 -68 -66 -65 -63 -61
 -70 -69 -68 -66 -65 -63 -61 -59
 -69 -68 -66 -65 -63 -61 -59 -57
 -68 -66 -65 -63 -61 -59 -57 -54
 -66 -65 -63 -61 -59 -57 -54 -52
 -65 -63 -61 -59 -57 -54 -52 -50
 -63 -61 -59 -57 -54 -52 -50 -47
 -61 -59 -57 -54 -52 -50 -47 -44
 -59 -57 -54 -52 -50 -47 -44 -42
 -57 -54 -52 -50 -47 -44 -42 -39
 -54 -52 -50 -47 -44 -42 -39 -36
 -52 -50 -47 -44 -42 -39 -36 -33
 -50 -47 -44 -42 -39 -36 -33 -30
 -47 -44 -42 -39 -36 -33 -30 -27
 -44 -42 -39 -36 -33 -30 -27 -23
 -42 -39 -36 -33 -30 -27 -23 -20
 -39 -36 -33 -30 -27 -23 -20 -18
 -36 -33 -30 -27 -23 -20 -18 -15
 -33 -30 -27 -23 -20 -18 -15 -13
 -30 -27 -23 -20 -18 -15 -13 -11
 -27 -23 -20 -18 -15 -13 -11 -9
 -23 -20 -18 -15 -13 -11 -9 -7
 -20 -18 -15 -13 -11 -9 -7 -5
 -18 -15 -13 -11 -9 -7 -5 -4
 -15 -13 -11 -9 -7 -5 -4 -3
 -13 -11 -9 -7 -5 -4 -3 -2
 -11 -9 -7 -5 -4 -3 -2 -2
 -9 -7 -5 -4 -3 -2 -2 -1
 -7 -5 -4 -3 -2 -2 -1 -1
 -5 -4 -3 -2 -2 -1 -1 -0
 -4 -3 -2 -2 -1 -1 -0 -0
 -3 -2 -2 -1 -1 -0 -0 -69
 -2 -2 -1 -1 -0 -0 -69 -71
 -2 -1 -1 -0 -0 -69 -71 -73
 -1 -1 -0 -0 -69 -71 -73 -74
 -1 -0 -0 -69 -71 -73 -74 -76
 -0 -0 -69 -71 -73 -74 -76 -78
 -0 -69 -71 -73 -74 -76 -78 -80
 -69 -71 -73 -74 -76 -78 -80 -82
 -71 -73 -74 -76 -78 -80 -82 -84
 -73 -74 -76 -78 -80 -82 -84 -85
 -74 -76 -78 -80 -82 -84 -85 -87
 -76 -78 -80 -82 -84 -85 -87 -88
 -78 -80 -82 -84 -85 -87 -88 -89
 -80 -82 -84 -85 -87 -88 -89 -89
 -82 -84 -85 -87 -88 -89 -89 -89
 -84 -85 -87 -88 -89 -89 -89 -88
 -85 -87 -88 -89 -89 -89 -88 -88
 -87 -88 -89 -89 -89 -88 -88 -88
 -88 -89 -89 -89 -88 -88 -88 -87
 -89 -89 -89 -88 -88 -88 -87 -84
 -89 -89 -88 -88 -88 -87 -84 -84
 -89 -88 -88 -88 -87 -84 -84 -81
 -88 -88 -88 -87 -84 -84 -81 -79
 -88 -88 -87 -84 -84 -81 -79 -78
 -88 -87 -84 -84 -81 -79 -78 -75
 -87 -84 -84 -81 -79 -78 -75 -72
 -84 -84 -81 -79 -78 -75 -72 -69
 -84 -81 -79 -78 -75 -72 -69 -66
 -81 -79 -78 -75 -72 -69 -66 -62
 -79 -78 -75 -72 -69 -66 -62 -58
 -78 -75 -72 -69 -66 -62 -58 -54
 -75 -72 -69 -66 -62 -58 -54 -50
 -72 -69 -66 -62 -58 -54 -50 -46
 -69 -66 -62 -58 -54 -50 -46 -42
 -66 -62 -58 -54 -50 -46 -42 -38
 -62 -58 -54 -50 -46 -42 -38 -34
 -58 -54 -50 -46 -42 -38 -34 -31
 -54 -50 -46 -42 -38 -34 -31 -28
 -50 -46 -42 -38 -34 -31 -28 -26
 -46 -42 -38 -34 -31 -28 -26 -24
 -42 -38 -34 -31 -28 -26 -24 -23
 -38 -34 -31 -28 -26 -24 -23 -22
 -34 -31 -28 -26 -24 -23 -22 -21
 -31 -28 -26 -24 -23 -22 -21 -21
 -28 -26 -24 -23 -22 -21 -21 -21
 -26 -24 -23 -22 -21 -21 -21 -21
 -24 -23 -22 -21 -21 -21 -21 -21
 -49 -51 -52 -53 -54 -55 -56 -57
 -51 -52 -53 -54 -55 -56 -57 -58
 -52 -53 -54 -55 -56 -57 -58 -59
 -53 -54 -55 -56 -57 -58 -59 -60
 -54 -55 -56 -57 -58 -59 -60 -61
 -55 -56 -57 -58 -59 -60 -61 -61
 -56 -57 -58 -59 -60 -61 -61 -62
 -57 -58 -59 -60 -61 -61 -62 -62
 -58 -59 -60 -61 -61 -62 -62 -61
 -59 -60 -61 -61 -62 -62 -61 -61
 -60 -61 -61 -62 -62 -61 -61 -60
 -61 -61 -62 -62 -61 -61 -60 -58
 -61 -62 -62 -61 -61 -60 -58 -57
 -62 -62 -61 -61 -60 -58 -57 -56
 -62 -61 -61 -60 -58 -57 -56 -54
 -61 -61 -60 -58 -57 -56 -54 -52
 -61 -60 -58 -57 -56 -54 -52 -51
 -60 -58 -57 -56 -54 -52 -51 -49
 -58 -57 -56 -54 -52 -51 -49 -47
 -57 -56 -54 -52 -51 -49 -47 -45
 -56 -54 -52 -51 -49 -47 -45 -43
 -54 -52 -51 -49 -47 -45 -43 -41
 -52 -51 -49 -47 -45 -43 -41 -39
 -51 -49 -47 -45 -43 -41 -39 -37
 -49 -47 -45 -43 -41 -39 -37 -35
 -47 -45 -43 -41 -39 -37 -35 -33
 -45 -43 -41 -39 -37 -35 -33 -31
 -43 -41 -39 -37 -35 -33 -31 -29
 -41 -39 -37 -35 -33 -31 -29 -27
 -39 -37 -35 -33 -31 -29 -27 -25
 -37 -35 -33 -31 -29 -27 -25 -23
 -35 -33 -31 -29 -27 -25 -23 -22
 -33 -31 -29 -27 -25 -23 -22 -20
 -31 -29 -27 -25 -23 -22 -20 -18
 -29 -27 -25 -23 -22 -20 -18 -16
 -27 -25 -23 -22 -20 -18 -16 -15
 -25 -23 -22 -20 -18 -16 -15 -13
 -23 -22 -20 -18 -16 -15 -13 -12
 -22 -20 -18 -16 -15 -13 -12 -10
 -20 -18 -16 -15 -13 -12 -10 -9
 -18 -16 -15 -13 -12 -10 -9 -8
 -16 -15 -13 -12 -10 -9 -8 -7
 -15 -13 -12 -10 -9 -8 -7 -6
 -13 -12 -10 -9 -8 -7 -6 -6
 -12 -10 -9 -8 -7 -6 -6 -5
 -10 -9 -8 -7 -6 -6 -5 -35
 -9 -8 -7 -6 -6 -5 -35 -37
 -8 -7 -6 -6 -5 -35 -37 -39
 -7 -6 -6 -5 -35 -37 -39 -41
 -6 -6 -5 -35 -37 -39 -41 -43
 -6 -5 -35 -37 -39 -41 -43 -45
 -5 -35 -37 -39 -41 -43 -45 -47
 -35 -37 -39 -41 -43 -45 -47 -50
 -37 -39 -41 -43 -45 -47 -50 -52
 -39 -41 -43 -45 -47 -50 -52 -55
 -41 -43 -45 -47 -50 -52 -55 -58
 -43 -45 -47 -50 -52 -55 -58 -60
 -45 -47 -50 -52 -55 -58 -60 -62
 -47 -50 -52 -55 -58 -60 -62 -63
 -50 -52 -55 -58 -60 -62 -63 -64
 -52 -55 -58 -60 -62 -63 -64 -65
 -55 -58 -60 -62 -63 -64 -65 -66
 -58 -60 -62 -63 -64 -65 -66 -66
 -60 -62 -63 -64 -65 -66 -66 -66
 -62 -63 -64 -65 -66 -66 -66 -66
 -63 -64 -65 -66 -66 -66 -66 -66
 -64 -65 -66 -66 -66 -66 -66 -65
 -65 -66 -66 -66 -66 -66 -65 -65
 -66 -66 -66 -66 -66 -65 -65 -64
 -66 -66 -66 -66 -65 -65 -64 -63
 -66 -66 -66 -65 -65 -64 -63 -63
 -66 -66 -65 -65 -64 -63 -63 -62
 -66 -65 -65 -64 -63 -63 -62 -61
 -65 -65 -64 -63 -63 -62 -61 -60
 -65 -64 -63 -63 -62 -61 -60 -59
 -64 -63 -63 -62 -61 -60 -59 -58
 -63 -63 -62 -61 -60 -59 -58 -57
 -63 -62 -61 -60 -59 -58 -57 -56
 -62 -61 -60 -59 -58 -57 -56 -55
 -61 -60 -59 -58 -57 -56 -55 -54
 -60 -59 -58 -57 -56 -55 -54 -52
 -59 -58 -57 -56 -55 -54 -52 -51
 -58 -57 -56 -55 -54 -52 -51 -49
 -57 -56 -55 -54 -52 -51 -49 -47
 -56 -55 -54 -52 -51 -49 -47 -46
 -55 -54 -52 -51 -49 -47 -46 -44
 -54 -52 -51 -49 -47 -46 -44 -43
 -52 -51 -49 -47 -46 -44 -43 -42
 -51 -49 -47 -46 -44 -43 -42 -41
 -49 -47 -46 -44 -43 -42 -41 -41
 -47 -46 -44 -43 -42 -41 -41 -40
 -46 -44 -43 -42 -41 -41 -40 -40
 -44 -43 -42 -41 -41 -40 -40 -40
 -43 -42 -41 -41 -40 -40 -40 -40
 -42 -41 -41 -40 -40 -40 -40 -40
 -41 -41 -40 -40 -40 -40 -40 -41
 -41 -40 -40 -40 -40 -40 -41 -42
 -40 -40 -40 -40 -40 -41 -42 -42
 -40 -40 -40 -40 -41 -42 -42 -43
 -41 -41 -42 -43 -44 -45 -46 -47
 -41 -42 -43 -44 -45 -46 -47 -47
 -42 -43 -44 -45 -46 -47 -47 -48
 -43 -44 -45 -46 -47 -47 -48 -48
 -44 -45 -46 -47 -47 -48 -48 -49
 -45 -46 -47 -47 -48 -48 -49 -49
 -46 -47 -47 -48 -48 -49 -49 -49
 -47 -47 -48 -48 -49 -49 -49 -49
 -47 -48 -48 -49 -49 -49 -49 -49
 -48 -48 -49 -49 -49 -49 -49 -49
 -48 -49 -49 -49 -49 -49 -49 -48
 -49 -49 -49 -49 -49 -49 -48 -47
 -49 -49 -49 -49 -49 -48 -47 -46
 -49 -49 -49 -49 -48 -47 -46 -45
 -49 -49 -49 -48 -47 -46 -45 -44
 -49 -49 -48 -47 -46 -45 -44 -43
 -49 -48 -47 -46 -45 -44 -43 -41
 -48 -47 -46 -45 -44 -43 -41 -40
 -47 -46 -45 -44 -43 -41 -40 -38
 -46 -45 -44 -43 -41 -40 -38 -37
 -45 -44 -43 -41 -40 -38 -37 -35
 -44 -43 -41 -40 -38 -37 -35 -34
 -43 -41 -40 -38 -37 -35 -34 -32
 -41 -40 -38 -37 -35 -34 -32 -31
 -40 -38 -37 -35 -34 -32 -31 -29
 -38 -37 -35 -34 -32 -31 -29 -28
 -37 -35 -34 -32 -31 -29 -28 -26
 -35 -34 -32 -31 -29 -28 -26 -25
 -34 -32 -31 -29 -28 -26 -25 -23
 -32 -31 -29 -28 -26 -25 -23 -22
 -31 -29 -28 -26 -25 -23 -22 -20
 -29 -28 -26 -25 -23 -22 -20 -19
 -28 -26 -25 -23 -22 -20 -19 -18
 -26 -25 -23 -22 -20 -19 -18 -17
 -25 -23 -22 -20 -19 -18 -17 -15
 -23 -22 -20 -19 -18 -17 -15 -14
 -22 -20 -19 -18 -17 -15 -14 -13
 -20 -19 -18 -17 -15 -14 -13 -12
 -19 -18 -17 -15 -14 -13 -12 -11
 -18 -17 -15 -14 -13 -12 -11 -9
 -17 -15 -14 -13 -12 -11 -9 -8
 -15 -14 -13 -12 -11 -9 -8 -7
 -14 -13 -12 -11 -9 -8 -7 -6
 -13 -12 -11 -9 -8 -7 -6 -6
 -12 -11 -9 -8 -7 -6 -6 -5
 -11 -9 -8 -7 -6 -6 -5 -5
 -9 -8 -7 -6 -6 -5 -5 -4
 -8 -7 -6 -6 -5 -5 -4 -4
 -7 -6 -6 -5 -5 -4 -4 -4
 -6 -6 -5 -5 -4 -4 -4 -4
 -6 -5 -5 -4 -4 -4 -4 -4
 -5 -5 -4 -4 -4 -4 -4 -5
 -5 -4 -4 -4 -4 -4 -5 -5
 -4 -4 -4 -4 -4 -5 -5 -6
 -4 -4 -4 -4 -5 -5 -6 -33
 -4 -4 -4 -5 -5 -6 -33 -35
 -4 -4 -5 -5 -6 -33 -35 -36
 -4 -5 -5 -6 -33 -35 -36 -38
 -5 -5 -6 -33 -35 -36 -38 -41
 -5 -6 -33 -35 -36 -38 -41 -44
 -6 -33 -35 -36 -38 -41 -44 -46
 -33 -35 -36 -38 -41 -44 -46 -50
 -35 -36 -38 -41 -44 -46 -50 -52
 -36 -38 -41 -44 -46 -50 -52 -55
 -38 -41 -44 -46 -50 -52 -55 -58
 -41 -44 -46 -50 -52 -55 -58 -61
 -44 -46 -50 -52 -55 -58 -61 -62
 -46 -50 -52 -55 -58 -61 -62 -64
 -50 -52 -55 -58 -61 -62 -64 -65
 -52 -55 -58 -61 -62 -64 -65 -66
 -55 -58 -61 -62 -64 -65 -66 -66
 -58 -61 -62 -64 -65 -66 -66 -67
 -61 -62 -64 -65 -66 -66 -67 -67
 -62 -64 -65 -66 -66 -67 -67 -66
 -64 -65 -66 -66 -67 -67 -66 -66
 -65 -66 -66 -67 -67 -66 -66 -66
 -66 -66 -67 -67 -66 -66 -66 -65
 -66 -67 -67 -66 -66 -66 -65 -65
 -67 -67 -66 -66 -66 -65 -65 -64
 -67 -66 -66 -66 -65 -65 -64 -64
 -66 -66 -66 -65 -65 -64 -64 -63
 -66 -66 -65 -65 -64 -64 -63 -62
 -66 -65 -65 -64 -64 -63 -62 -61
 -65 -65 -64 -64 -63 -62 -61 -60
 -65 -64 -64 -63 -62 -61 -60 -59
 -64 -64 -63 -62 -61 -60 -59 -58
 -64 -63 -62 -61 -60 -59 -58 -56
 -63 -62 -61 -60 -59 -58 -56 -55
 -62 -61 -60 -59 -58 -56 -55 -54
 -61 -60 -59 -58 -56 -55 -54 -53
 -60 -59 -58 -56 -55 -54 -53 -51
 -59 -58 -56 -55 -54 -53 -51 -50
 -58 -56 -55 -54 -53 -51 -50 -48
 -56 -55 -54 -53 -51 -50 -48 -47
 -55 -54 -53 -51 -50 -48 -47 -47
 -54 -53 -51 -50 -48 -47 -47 -46
 -53 -51 -50 -48 -47 -47 -46 -46
 -51 -50 -48 -47 -47 -46 -46 -46
 -50 -48 -47 -47 -46 -46 -46 -46
 -48 -47 -47 -46 -46 -46 -46 -47
 -36 -37 -38 -39 -40 -41 -43 -44
 -37 -38 -39 -40 -41 -43 -44 -45
 -38 -39 -40 -41 -43 -44 -45 -46
 -39 -40 -41 -43 -44 -45 -46 -48
 -40 -41 -43 -44 -45 -46 -48 -48
 -41 -43 -44 -45 -46 -48 -48 -49
 -43 -44 -45 -46 -48 -48 -49 -50
 -44 -45 -46 -48 -48 -49 -50 -50
 -45 -46 -48 -48 -49 -50 -50 -50
 -46 -48 -48 -49 -50 -50 -50 -50
 -48 -48 -49 -50 -50 -50 -50 -49
 -48 -49 -50 -50 -50 -50 -49 -49
 -49 -50 -50 -50 -50 -49 -49 -48
 -50 -50 -50 -50 -49 -49 -48 -47
 -50 -50 -50 -49 -49 -48 -47 -46
 -50 -50 -49 -49 -48 -47 -46 -45
 -50 -49 -49 -48 -47 -46 -45 -44
 -49 -49 -48 -47 -46 -45 -44 -43
 -49 -48 -47 -46 -45 -44 -43 -41
 -48 -47 -46 -45 -44 -43 -41 -40
 -47 -46 -45 -44 -43 -41 -40 -38
 -46 -45 -44 -43 -41 -40 -38 -37
 -45 -44 -43 -41 -40 -38 -37 -35
 -44 -43 -41 -40 -38 -37 -35 -33
 -43 -41 -40 -38 -37 -35 -33 -32
 -41 -40 -38 -37 -35 -33 -32 -30
 -40 -38 -37 -35 -33 -32 -30 -28
 -38 -37 -35 -33 -32 -30 -28 -27
 -37 -35 -33 -32 -30 -28 -27 -25
 -35 -33 -32 -30 -28 -27 -25 -23
 -33 -32 -30 -28 -27 -25 -23 -21
 -32 -30 -28 -27 -25 -23 -21 -20
 -30 -28 -27 -25 -23 -21 -20 -18
 -28 -27 -25 -23 -21 -20 -18 -16
 -27 -25 -23 -21 -20 -18 -16 -14
 -25 -23 -21 -20 -18 -16 -14 -13
 -23 -21 -20 -18 -16 -14 -13 -12
 -21 -20 -18 -16 -14 -13 -12 -11
 -20 -18 -16 -14 -13 -12 -11 -9
 -18 -16 -14 -13 -12 -11 -9 -8
 -16 -14 -13 -12 -11 -9 -8 -7
 -14 -13 -12 -11 -9 -8 -7 -7
 -13 -12 -11 -9 -8 -7 -7 -6
 -12 -11 -9 -8 -7 -7 -6 -6
 -11 -9 -8 -7 -7 -6 -6 -38
 -9 -8 -7 -7 -6 -6 -38 -40
 -8 -7 -7 -6 -6 -38 -40 -42
 -7 -7 -6 -6 -38 -40 -42 -44
 -7 -6 -6 -38 -40 -42 -44 -46
 -6 -6 -38 -40 -42 -44 -46 -47
 -6 -38 -40 -42 -44 -46 -47 -49
 -38 -40 -42 -44 -46 -47 -49 -51
 -40 -42 -44 -46 -47 -49 -51 -54
 -42 -44 -46 -47 -49 -51 -54 -56
 -44 -46 -47 -49 -51 -54 -56 -58
 -46 -47 -49 -51 -54 -56 -58 -60
 -47 -49 -51 -54 -56 -58 -60 -62
 -49 -51 -54 -56 -58 -60 -62 -63
 -51 -54 -56 -58 -60 -62 -63 -64
 -54 -56 -58 -60 -62 -63 -64 -65
 -56 -58 -60 -62 -63 -64 -65 -66
 -58 -60 -62 -63 -64 -65 -66 -66
 -60 -62 -63 -64 -65 -66 -66 -67
 -62 -63 -64 -65 -66 -66 -67 -67
 -63 -64 -65 -66 -66 -67 -67 -67
 -64 -65 -66 -66 -67 -67 -67 -66
 -65 -66 -66 -67 -67 -67 -66 -66
 -66 -66 -67 -67 -67 -66 -66 -66
 -66 -67 -67 -67 -66 -66 -66 -65
 -67 -67 -67 -66 -66 -66 -65 -65
 -67 -67 -66 -66 -66 -65 -65 -64
 -67 -66 -66 -66 -65 -65 -64 -63
 -66 -66 -66 -65 -65 -64 -63 -62
 -66 -66 -65 -65 -64 -63 -62 -62
 -66 -65 -65 -64 -63 -62 -62 -61
 -65 -65 -64 -63 -62 -62 -61 -60
 -65 -64 -63 -62 -62 -61 -60 -59
 -64 -63 -62 -62 -61 -60 -59 -57
 -63 -62 -62 -61 -60 -59 -57 -56
 -62 -62 -61 -60 -59 -57 -56 -55
 -62 -61 -60 -59 -57 -56 -55 -54
 -61 -60 -59 -57 -56 -55 -54 -52
 -60 -59 -57 -56 -55 -54 -52 -51
 -59 -57 -56 -55 -54 -52 -51 -49
 -57 -56 -55 -54 -52 -51 -49 -48
 -56 -55 -54 -52 -51 -49 -48 -47
 -55 -54 -52 -51 -49 -48 -47 -45
 -54 -52 -51 -49 -48 -47 -45 -44
 -52 -51 -49 -48 -47 -45 -44 -43
 -51 -49 -48 -47 -45 -44 -43 -42
 -49 -48 -47 -45 -44 -43 -42 -42
 -48 -47 -45 -44 -43 -42 -42 -42
 -47 -45 -44 -43 -42 -42 -42 -42
 -45 -44 -43 -42 -42 -42 -42 -42
 -44 -43 -42 -42 -42 -42 -42 -42
 -43 -42 -42 -42 -42 -42 -42 -42
 -42 -42 -42 -42 -42 -42 -42 -43
 -42 -42 -42 -42 -42 -42 -43 -43
 -42 -42 -42 -42 -42 -43 -43 -44
 -42 -42 -42 -42 -43 -43 -44 -44
 -42 -42 -42 -43 -43 -44 -44 -44
 -41 -42 -43 -44 -45 -46 -47 -48
 -42 -43 -44 -45 -46 -47 -48 -49
 -43 -44 -45 -46 -47 -48 -49 -50
 -44 -45 -46 -47 -48 -49 -50 -49
 -45 -46 -47 -48 -49 -50 -49 -51
 -46 -47 -48 -49 -50 -49 -51 -51
 -47 -48 -49 -50 -49 -51 -51 -50
 -48 -49 -50 -49 -51 -51 -50 -50
 -49 -50 -49 -51 -51 -50 -50 -49
 -50 -49 -51 -51 -50 -50 -49 -48
 -49 -51 -51 -50 -50 -49 -48 -47
 -51 -51 -50 -50 -49 -48 -47 -46
 -51 -50 -50 -49 -48 -47 -46 -44
 -50 -50 -49 -48 -47 -46 -44 -43
 -50 -49 -48 -47 -46 -44 -43 -42
 -49 -48 -47 -46 -44 -43 -42 -40
 -48 -47 -46 -44 -43 -42 -40 -39
 -47 -46 -44 -43 -42 -40 -39 -37
 -46 -44 -43 -42 -40 -39 -37 -35
 -44 -43 -42 -40 -39 -37 -35 -34
 -43 -42 -40 -39 -37 -35 -34 -32
 -42 -40 -39 -37 -35 -34 -32 -30
 -40 -39 -37 -35 -34 -32 -30 -28
 -39 -37 -35 -34 -32 -30 -28 -27
 -37 -35 -34 -32 -30 -28 -27 -25
 -35 -34 -32 -30 -28 -27 -25 -23
 -34 -32 -30 -28 -27 -25 -23 -21
 -32 -30 -28 -27 -25 -23 -21 -19
 -30 -28 -27 -25 -23 -21 -19 -17
 -28 -27 -25 -23 -21 -19 -17 -16
 -27 -25 -23 -21 -19 -17 -16 -14
 -25 -23 -21 -19 -17 -16 -14 -13
 -23 -21 -19 -17 -16 -14 -13 -11
 -21 -19 -17 -16 -14 -13 -11 -10
 -19 -17 -16 -14 -13 -11 -10 -9
 -17 -16 -14 -13 -11 -10 -9 -7
 -16 -14 -13 -11 -10 -9 -7 -6
 -14 -13 -11 -10 -9 -7 -6 -5
 -13 -11 -10 -9 -7 -6 -5 -4
 -11 -10 -9 -7 -6 -5 -4 -4
 -10 -9 -7 -6 -5 -4 -4 -3
 -9 -7 -6 -5 -4 -4 -3 -3
 -7 -6 -5 -4 -4 -3 -3 -3
 -6 -5 -4 -4 -3 -3 -3 -3
 -5 -4 -4 -3 -3 -3 -3 -43
 -4 -4 -3 -3 -3 -3 -43 -45
 -4 -3 -3 -3 -3 -43 -45 -47
 -3 -3 -3 -3 -43 -45 -47 -50
 -3 -3 -3 -43 -45 -47 -50 -52
 -3 -3 -43 -45 -47 -50 -52 -55
 -3 -43 -45 -47 -50 -52 -55 -58
 -43 -45 -47 -50 -52 -55 -58 -60
 -45 -47 -50 -52 -55 -58 -60 -62
 -47 -50 -52 -55 -58 -60 -62 -64
 -50 -52 -55 -58 -60 -62 -64 -66
 -52 -55 -58 -60 -62 -64 -66 -68
 -55 -58 -60 -62 -64 -66 -68 -69
 -58 -60 -62 -64 -66 -68 -69 -70
 -60 -62 -64 -66 -68 -69 -70 -71
 -62 -64 -66 -68 -69 -70 -71 -71
 -64 -66 -68 -69 -70 -71 -71 -71
 -66 -68 -69 -70 -71 -71 -71 -71
 -68 -69 -70 -71 -71 -71 -71 -71
 -69 -70 -71 -71 -71 -71 -71 -71
 -70 -71 -71 -71 -71 -71 -71 -71
 -71 -71 -71 -71 -71 -71 -71 -70
 -71 -71 -71 -71 -71 -71 -70 -70
 -71 -71 -71 -71 -71 -70 -70 -69
 -71 -71 -71 -71 -70 -70 -69 -69
 -71 -71 -71 -70 -70 -69 -69 -68
 -71 -71 -70 -70 -69 -69 -68 -67
 -71 -70 -70 -69 -69 -68 -67 -66
 -70 -70 -69 -69 -68 -67 -66 -65
 -70 -69 -69 -68 -67 -66 -65 -64
 -69 -69 -68 -67 -66 -65 -64 -63
 -69 -68 -67 -66 -65 -64 -63 -61
 -68 -67 -66 -65 -64 -63 -61 -60
 -67 -66 -65 -64 -63 -61 -60 -58
 -66 -65 -64 -63 -61 -60 -58 -56
 -65 -64 -63 -61 -60 -58 -56 -54
 -64 -63 -61 -60 -58 -56 -54 -52
 -63 -61 -60 -58 -56 -54 -52 -50
 -61 -60 -58 -56 -54 -52 -50 -48
 -60 -58 -56 -54 -52 -50 -48 -46
 -58 -56 -54 -52 -50 -48 -46 -45
 -56 -54 -52 -50 -48 -46 -45 -44
 -54 -52 -50 -48 -46 -45 -44 -42
 -52 -50 -48 -46 -45 -44 -42 -42
 -50 -48 -46 -45 -44 -42 -42 -41
 -48 -46 -45 -44 -42 -42 -41 -40
 -46 -45 -44 -42 -42 -41 -40 -40
 -45 -44 -42 -42 -41 -40 -40 -40
 -44 -42 -42 -41 -40 -40 -40 -40
 -42 -42 -41 -40 -40 -40 -40 -40
 -42 -41 -40 -40 -40 -40 -40 -40
 -44 -45 -46 -47 -48 -49 -50 -50
 -45 -46 -47 -48 -49 -50 -50 -51
 -46 -47 -48 -49 -50 -50 -51 -52
 -47 -48 -49 -50 -50 -51 -52 -53
 -48 -49 -50 -50 -51 -52 -53 -53
 -49 -50 -50 -51 -52 -53 -53 -53
 -50 -50 -51 -52 -53 -53 -53 -52
 -50 -51 -52 -53 -53 -53 -52 -51
 -51 -52 -53 -53 -53 -52 -51 -52
 -52 -53 -53 -53 -52 -51 -52 -49
 -53 -53 -53 -52 -51 -52 -49 -48
 -53 -53 -52 -51 -52 -49 -48 -46
 -53 -52 -51 -52 -49 -48 -46 -45
 -52 -51 -52 -49 -48 -46 -45 -43
 -51 -52 -49 -48 -46 -45 -43 -41
 -52 -49 -48 -46 -45 -43 -41 -39
 -49 -48 -46 -45 -43 -41 -39 -38
 -48 -46 -45 -43 -41 -39 -38 -36
 -46 -45 -43 -41 -39 -38 -36 -34
 -45 -43 -41 -39 -38 -36 -34 -32
 -43 -41 -39 -38 -36 -34 -32 -30
 -41 -39 -38 -36 -34 -32 -30 -28
 -39 -38 -36 -34 -32 -30 -28 -26
 -38 -36 -34 -32 -30 -28 -26 -24
 -36 -34 -32 -30 -28 -26 -24 -23
 -34 -32 -30 -28 -26 -24 -23 -21
 -32 -30 -28 -26 -24 -23 -21 -19
 -30 -28 -26 -24 -23 -21 -19 -17
 -28 -26 -24 -23 -21 -19 -17 -16
 -26 -24 -23 -21 -19 -17 -16 -15
 -24 -23 -21 -19 -17 -16 -15 -13
 -23 -21 -19 -17 -16 -15 -13 -12
 -21 -19 -17 -16 -15 -13 -12 -11
 -19 -17 -16 -15 -13 -12 -11 -10
 -17 -16 -15 -13 -12 -11 -10 -9
 -16 -15 -13 -12 -11 -10 -9 -8
 -15 -13 -12 -11 -10 -9 -8 -8
 -13 -12 -11 -10 -9 -8 -8 -7
 -12 -11 -10 -9 -8 -8 -7 -7
 -11 -10 -9 -8 -8 -7 -7 -6
 -10 -9 -8 -8 -7 -7 -6 -36
 -9 -8 -8 -7 -7 -6 -36 -38
 -8 -8 -7 -7 -6 -36 -38 -39
 -8 -7 -7 -6 -36 -38 -39 -41
 -7 -7 -6 -36 -38 -39 -41 -43
 -7 -6 -36 -38 -39 -41 -43 -45
 -6 -36 -38 -39 -41 -43 -45 -48
 -36 -38 -39 -41 -43 -45 -48 -50
 -38 -39 -41 -43 -45 -48 -50 -53
 -39 -41 -43 -45 -48 -50 -53 -55
 -41 -43 -45 -48 -50 -53 -55 -57
 -43 -45 -48 -50 -53 -55 -57 -59
 -45 -48 -50 -53 -55 -57 -59 -61
 -48 -50 -53 -55 -57 -59 -61 -62
 -50 -53 -55 -57 -59 -61 -62 -63
 -53 -55 -57 -59 -61 -62 -63 -64
 -55 -57 -59 -61 -62 -63 -64 -64
 -57 -59 -61 -62 -63 -64 -64 -65
 -59 -61 -62 -63 -64 -64 -65 -65
 -61 -62 -63 -64 -64 -65 -65 -65
 -62 -63 -64 -64 -65 -65 -65 -65
 -63 -64 -64 -65 -65 -65 -65 -65
 -64 -64 -65 -65 -65 -65 -65 -65
 -64 -65 -65 -65 -65 -65 -65 -65
 -65 -65 -65 -65 -65 -65 -65 -65
 -65 -65 -65 -65 -65 -65 -65 -64
 -65 -65 -65 -65 -65 -65 -64 -64
 -65 -65 -65 -65 -65 -64 -64 -63
 -65 -65 -65 -65 -64 -64 -63 -62
 -65 -65 -65 -64 -64 -63 -62 -61
 -65 -65 -64 -64 -63 -62 -61 -61
 -65 -64 -64 -63 -62 -61 -61 -60
 -64 -64 -63 -62 -61 -61 -60 -58
 -64 -63 -62 -61 -61 -60 -58 -57
 -63 -62 -61 -61 -60 -58 -57 -56
 -62 -61 -61 -60 -58 -57 -56 -55
 -61 -61 -60 -58 -57 -56 -55 -54
 -61 -60 -58 -57 -56 -55 -54 -53
 -60 -58 -57 -56 -55 -54 -53 -51
 -58 -57 -56 -55 -54 -53 -51 -50
 -57 -56 -55 -54 -53 -51 -50 -49
 -56 -55 -54 -53 -51 -50 -49 -47
 -55 -54 -53 -51 -50 -49 -47 -46
 -54 -53 -51 -50 -49 -47 -46 -44
 -53 -51 -50 -49 -47 -46 -44 -43
 -51 -50 -49 -47 -46 -44 -43 -43
 -50 -49 -47 -46 -44 -43 -43 -42
 -49 -47 -46 -44 -43 -43 -42 -42
 -47 -46 -44 -43 -43 -42 -42 -42
 -46 -44 -43 -43 -42 -42 -42 -42
 -44 -43 -43 -42 -42 -42 -42 -43
 -43 -43 -42 -42 -42 -42 -43 -43
 -43 -42 -42 -42 -42 -43 -43 -44
 -42 -42 -42 -42 -43 -43 -44 -44
 -39 -40 -41 -42 -43 -45 -46 -47
 -40 -41 -42 -43 -45 -46 -47 -48
 -41 -42 -43 -45 -46 -47 -48 -49
 -42 -43 -45 -46 -47 -48 -49 -50
 -43 -45 -46 -47 -48 -49 -50 -51
 -45 -46 -47 -48 -49 -50 -51 -51
 -46 -47 -48 -49 -50 -51 -51 -52
 -47 -48 -49 -50 -51 -51 -52 -51
 -48 -49 -50 -51 -51 -52 -51 -51
 -49 -50 -51 -51 -52 -51 -51 -51
 -50 -51 -51 -52 -51 -51 -51 -50
 -51 -51 -52 -51 -51 -51 -50 -49
 -51 -52 -51 -51 -51 -50 -49 -48
 -52 -51 -51 -51 -50 -49 -48 -47
 -51 -51 -51 -50 -49 -48 -47 -45
 -51 -51 -50 -49 -48 -47 -45 -44
 -51 -50 -49 -48 -47 -45 -44 -42
 -50 -49 -48 -47 -45 -44 -42 -40
 -49 -48 -47 -45 -44 -42 -40 -39
 -48 -47 -45 -44 -42 -40 -39 -37
 -47 -45 -44 -42 -40 -39 -37 -35
 -45 -44 -42 -40 -39 -37 -35 -33
 -44 -42 -40 -39 -37 -35 -33 -31
 -42 -40 -39 -37 -35 -33 -31 -29
 -40 -39 -37 -35 -33 -31 -29 -27
 -39 -37 -35 -33 -31 -29 -27 -25
 -37 -35 -33 -31 -29 -27 -25 -23
 -35 -33 -31 -29 -27 -25 -23 -21
 -33 -31 -29 -27 -25 -23 -21 -19
 -31 -29 -27 -25 -23 -21 -19 -17
 -29 -27 -25 -23 -21 -19 -17 -16
 -27 -25 -23 -21 -19 -17 -16 -14
 -25 -23 -21 -19 -17 -16 -14 -12
 -23 -21 -19 -17 -16 -14 -12 -11
 -21 -19 -17 -16 -14 -12 -11 -9
 -19 -17 -16 -14 -12 -11 -9 -8
 -17 -16 -14 -12 -11 -9 -8 -6
 -16 -14 -12 -11 -9 -8 -6 -5
 -14 -12 -11 -9 -8 -6 -5 -4
 -12 -11 -9 -8 -6 -5 -4 -3
 -11 -9 -8 -6 -5 -4 -3 -36
 -9 -8 -6 -5 -4 -3 -36 -38
 -8 -6 -5 -4 -3 -36 -38 -40
 -6 -5 -4 -3 -36 -38 -40 -42
 -5 -4 -3 -36 -38 -40 -42 -44
 -4 -3 -36 -38 -40 -42 -44 -46
 -3 -36 -38 -40 -42 -44 -46 -49
 -36 -38 -40 -42 -44 -46 -49 -51
 -38 -40 -42 -44 -46 -49 -51 -54
 -40 -42 -44 -46 -49 -51 -54 -57
 -42 -44 -46 -49 -51 -54 -57 -59
 -44 -46 -49 -51 -54 -57 -59 -61
 -46 -49 -51 -54 -57 -59 -61 -63
 -49 -51 -54 -57 -59 -61 -63 -65
 -51 -54 -57 -59 -61 -63 -65 -66
 -54 -57 -59 -61 -63 -65 -66 -67
 -57 -59 -61 -63 -65 -66 -67 -67
 -59 -61 -63 -65 -66 -67 -67 -68
 -61 -63 -65 -66 -67 -67 -68 -68
 -63 -65 -66 -67 -67 -68 -68 -68
 -65 -66 -67 -67 -68 -68 -68 -68
 -66 -67 -67 -68 -68 -68 -68 -68
 -67 -67 -68 -68 -68 -68 -68 -67
 -67 -68 -68 -68 -68 -68 -67 -67
 -68 -68 -68 -68 -68 -67 -67 -66
 -68 -68 -68 -68 -67 -67 -66 -65
 -68 -68 -68 -67 -67 -66 -65 -65
 -68 -68 -67 -67 -66 -65 -65 -64
 -68 -67 -67 -66 -65 -65 -64 -63
 -67 -67 -66 -65 -65 -64 -63 -62
 -67 -66 -65 -65 -64 -63 -62 -61
 -66 -65 -65 -64 -63 -62 -61 -60
 -65 -65 -64 -63 -62 -61 -60 -59
 -65 -64 -63 -62 -61 -60 -59 -58
 -64 -63 -62 -61 -60 -59 -58 -57
 -63 -62 -61 -60 -59 -58 -57 -56
 -62 -61 -60 -59 -58 -57 -56 -55
 -61 -60 -59 -58 -57 -56 -55 -54
 -60 -59 -58 -57 -56 -55 -54 -52
 -59 -58 -57 -56 -55 -54 -52 -51
 -58 -57 -56 -55 -54 -52 -51 -50
 -57 -56 -55 -54 -52 -51 -50 -49
 -56 -55 -54 -52 -51 -50 -49 -48
 -55 -54 -52 -51 -50 -49 -48 -48
 -54 -52 -51 -50 -49 -48 -48 -47
 -52 -51 -50 -49 -48 -48 -47 -46
 -51 -50 -49 -48 -48 -47 -46 -46
 -50 -49 -48 -48 -47 -46 -46 -45
 -49 -48 -48 -47 -46 -46 -45 -45
 -48 -48 -47 -46 -46 -45 -45 -45
 -38 -38 -39 -40 -41 -42 -43 -44
 -38 -39 -40 -41 -42 -43 -44 -45
 -39 -40 -41 -42 -43 -44 -45 -46
 -40 -41 -42 -43 -44 -45 -46 -47
 -41 -42 -43 -44 -45 -46 -47 -47
 -42 -43 -44 -45 -46 -47 -47 -48
 -43 -44 -45 -46 -47 -47 -48 -48
 -44 -45 -46 -47 -47 -48 -48 -49
 -45 -46 -47 -47 -48 -48 -49 -49
 -46 -47 -47 -48 -48 -49 -49 -49
 -47 -47 -48 -48 -49 -49 -49 -48
 -47 -48 -48 -49 -49 -49 -48 -48
 -48 -48 -49 -49 -49 -48 -48 -47
 -48 -49 -49 -49 -48 -48 -47 -47
 -49 -49 -49 -48 -48 -47 -47 -46
 -49 -49 -48 -48 -47 -47 -46 -44
 -49 -48 -48 -47 -47 -46 -44 -43
 -48 -48 -47 -47 -46 -44 -43 -42
 -48 -47 -47 -46 -44 -43 -42 -40
 -47 -47 -46 -44 -43 -42 -40 -39
 -47 -46 -44 -43 -42 -40 -39 -37
 -46 -44 -43 -42 -40 -39 -37 -36
 -44 -43 -42 -40 -39 -37 -36 -34
 -43 -42 -40 -39 -37 -36 -34 -32
 -42 -40 -39 -37 -36 -34 -32 -31
 -40 -39 -37 -36 -34 -32 -31 -29
 -39 -37 -36 -34 -32 -31 -29 -28
 -37 -36 -34 -32 -31 -29 -28 -26
 -36 -34 -32 -31 -29 -28 -26 -24
 -34 -32 -31 -29 -28 -26 -24 -23
 -32 -31 -29 -28 -26 -24 -23 -21
 -31 -29 -28 -26 -24 -23 -21 -19
 -29 -28 -26 -24 -23 -21 -19 -18
 -28 -26 -24 -23 -21 -19 -18 -16
 -26 -24 -23 -21 -19 -18 -16 -15
 -24 -23 -21 -19 -18 -16 -15 -13
 -23 -21 -19 -18 -16 -15 -13 -12
 -21 -19 -18 -16 -15 -13 -12 -10
 -19 -18 -16 -15 -13 -12 -10 -9
 -18 -16 -15 -13 -12 -10 -9 -8
 -16 -15 -13 -12 -10 -9 -8 -7
 -15 -13 -12 -10 -9 -8 -7 -6
 -13 -12 -10 -9 -8 -7 -6 -4
 -12 -10 -9 -8 -7 -6 -4 -4
 -10 -9 -8 -7 -6 -4 -4 -3
 -9 -8 -7 -6 -4 -4 -3 -36
 -8 -7 -6 -4 -4 -3 -36 -38
 -7 -6 -4 -4 -3 -36 -38 -41
 -6 -4 -4 -3 -36 -38 -41 -43
 -4 -4 -3 -36 -38 -41 -43 -46
 -4 -3 -36 -38 -41 -43 -46 -48
 -3 -36 -38 -41 -43 -46 -48 -51
 -36 -38 -41 -43 -46 -48 -51 -53
 -38 -41 -43 -46 -48 -51 -53 -56
 -41 -43 -46 -48 -51 -53 -56 -58
 -43 -46 -48 -51 -53 -56 -58 -61
 -46 -48 -51 -53 -56 -58 -61 -63
 -48 -51 -53 -56 -58 -61 -63 -64
 -51 -53 -56 -58 -61 -63 -64 -65
 -53 -56 -58 -61 -63 -64 -65 -67
 -56 -58 -61 -63 -64 -65 -67 -68
 -58 -61 -63 -64 -65 -67 -68 -68
 -61 -63 -64 -65 -67 -68 -68 -69
 -63 -64 -65 -67 -68 -68 -69 -69
 -64 -65 -67 -68 -68 -69 -69 -70
 -65 -67 -68 -68 -69 -69 -70 -70
 -67 -68 -68 -69 -69 -70 -70 -70
 -68 -68 -69 -69 -70 -70 -70 -69
 -68 -69 -69 -70 -70 -70 -69 -69
 -69 -69 -70 -70 -70 -69 -69 -69
 -69 -70 -70 -70 -69 -69 -69 -68
 -70 -70 -70 -69 -69 -69 -68 -67
 -70 -70 -69 -69 -69 -68 -67 -67
 -70 -69 -69 -69 -68 -67 -67 -66
 -69 -69 -69 -68 -67 -67 -66 -65
 -69 -69 -68 -67 -67 -66 -65 -65
 -69 -68 -67 -67 -66 -65 -65 -64
 -68 -67 -67 -66 -65 -65 -64 -63
 -67 -67 -66 -65 -65 -64 -63 -62
 -67 -66 -65 -65 -64 -63 -62 -61
 -66 -65 -65 -64 -63 -62 -61 -60
 -65 -65 -64 -63 -62 -61 -60 -58
 -65 -64 -63 -62 -61 -60 -58 -57
 -64 -63 -62 -61 -60 -58 -57 -56
 -63 -62 -61 -60 -58 -57 -56 -55
 -62 -61 -60 -58 -57 -56 -55 -54
 -61 -60 -58 -57 -56 -55 -54 -52
 -60 -58 -57 -56 -55 -54 -52 -50
 -58 -57 -56 -55 -54 -52 -50 -49
 -57 -56 -55 -54 -52 -50 -49 -47
 -56 -55 -54 -52 -50 -49 -47 -46
 -55 -54 -52 -50 -49 -47 -46 -45
 -54 -52 -50 -49 -47 -46 -45 -44
 -52 -50 -49 -47 -46 -45 -44 -44
 -50 -49 -47 -46 -45 -44 -44 -43
 -49 -47 -46 -45 -44 -44 -43 -43
 -47 -46 -45 -44 -44 -43 -43 -43
 -46 -45 -44 -44 -43 -43 -43 -43
 -49 -50 -52 -52 -53 -54 -55 -55
 -50 -52 -52 -53 -54 -55 -55 -56
 -52 -52 -53 -54 -55 -55 -56 -56
 -52 -53 -54 -55 -55 -56 -56 -56
 -53 -54 -55 -55 -56 -56 -56 -56
 -54 -55 -55 -56 -56 -56 -56 -55
 -55 -55 -56 -56 -56 -56 -55 -55
 -55 -56 -56 -56 -56 -55 -55 -54
 -56 -56 -56 -56 -55 -55 -54 -52
 -56 -56 -56 -55 -55 -54 -52 -51
 -56 -56 -55 -55 -54 -52 -51 -50
 -56 -55 -55 -54 -52 -51 -50 -48
 -55 -55 -54 -52 -51 -50 -48 -46
 -55 -54 -52 -51 -50 -48 -46 -45
 -54 -52 -51 -50 -48 -46 -45 -43
 -52 -51 -50 -48 -46 -45 -43 -41
 -51 -50 -48 -46 -45 -43 -41 -39
 -50 -48 -46 -45 -43 -41 -39 -37
 -48 -46 -45 -43 -41 -39 -37 -35
 -46 -45 -43 -41 -39 -37 -35 -33
 -45 -43 -41 -39 -37 -35 -33 -31
 -43 -41 -39 -37 -35 -33 -31 -29
 -41 -39 -37 -35 -33 -31 -29 -27
 -39 -37 -35 -33 -31 -29 -27 -25
 -37 -35 -33 -31 -29 -27 -25 -23
 -35 -33 -31 -29 -27 -25 -23 -21
 -33 -31 -29 -27 -25 -23 -21 -19
 -31 -29 -27 -25 -23 -21 -19 -17
 -29 -27 -25 -23 -21 -19 -17 -15
 -27 -25 -23 -21 -19 -17 -15 -13
 -25 -23 -21 -19 -17 -15 -13 -12
 -23 -21 -19 -17 -15 -13 -12 -11
 -21 -19 -17 -15 -13 -12 -11 -9
 -19 -17 -15 -13 -12 -11 -9 -8
 -17 -15 -13 -12 -11 -9 -8 -8
 -15 -13 -12 -11 -9 -8 -8 -7
 -13 -12 -11 -9 -8 -8 -7 -7
 -12 -11 -9 -8 -8 -7 -7 -6
 -11 -9 -8 -8 -7 -7 -6 -6
 -9 -8 -8 -7 -7 -6 -6 -6
 -8 -8 -7 -7 -6 -6 -6 -6
 -8 -7 -7 -6 -6 -6 -6 -6
 -7 -7 -6 -6 -6 -6 -6 -69
 -7 -6 -6 -6 -6 -6 -69 -71
 -6 -6 -6 -6 -6 -69 -71 -73
 -6 -6 -6 -6 -69 -71 -73 -75
 -6 -6 -6 -69 -71 -73 -75 -77
 -6 -6 -69 -71 -73 -75 -77 -79
 -6 -69 -71 -73 -75 -77 -79 -81
 -69 -71 -73 -75 -77 -79 -81 -83
 -71 -73 -75 -77 -79 -81 -83 -84
 -73 -75 -77 -79 -81 -83 -84 -86
 -75 -77 -79 -81 -83 -84 -86 -87
 -77 -79 -81 -83 -84 -86 -87 -88
 -79 -81 -83 -84 -86 -87 -88 -88
 -81 -83 -84 -86 -87 -88 -88 -89
 -83 -84 -86 -87 -88 -88 -89 -89
 -84 -86 -87 -88 -88 -89 -89 -89
 -86 -87 -88 -88 -89 -89 -89 -88
 -87 -88 -88 -89 -89 -89 -88 -87
 -88 -88 -89 -89 -89 -88 -87 -86
 -88 -89 -89 -89 -88 -87 -86 -84
 -89 -89 -89 -88 -87 -86 -84 -82
 -89 -89 -88 -87 -86 -84 -82 -80
 -89 -88 -87 -86 -84 -82 -80 -78
 -88 -87 -86 -84 -82 -80 -78 -75
 -87 -86 -84 -82 -80 -78 -75 -72
 -86 -84 -82 -80 -78 -75 -72 -69
 -84 -82 -80 -78 -75 -72 -69 -66
 -82 -80 -78 -75 -72 -69 -66 -62
 -80 -78 -75 -72 -69 -66 -62 -59
 -78 -75 -72 -69 -66 -62 -59 -55
 -75 -72 -69 -66 -62 -59 -55 -52
 -72 -69 -66 -62 -59 -55 -52 -48
 -69 -66 -62 -59 -55 -52 -48 -45
 -66 -62 -59 -55 -52 -48 -45 -41
 -62 -59 -55 -52 -48 -45 -41 -38
 -59 -55 -52 -48 -45 -41 -38 -35
 -55 -52 -48 -45 -41 -38 -35 -32
 -52 -48 -45 -41 -38 -35 -32 -30
 -48 -45 -41 -38 -35 -32 -30 -28
 -45 -41 -38 -35 -32 -30 -28 -27
 -41 -38 -35 -32 -30 -28 -27 -26
 -38 -35 -32 -30 -28 -27 -26 -26
 -52 -53 -54 -55 -57 -58 -59 -60
 -53 -54 -55 -57 -58 -59 -60 -61
 -54 -55 -57 -58 -59 -60 -61 -62
 -55 -57 -58 -59 -60 -61 -62 -63
 -57 -58 -59 -60 -61 -62 -63 -63
 -58 -59 -60 -61 -62 -63 -63 -64
 -59 -60 -61 -62 -63 -63 -64 -64
 -60 -61 -62 -63 -63 -64 -64 -63
 -61 -62 -63 -63 -64 -64 -63 -63
 -62 -63 -63 -64 -64 -63 -63 -62
 -63 -63 -64 -64 -63 -63 -62 -61
 -63 -64 -64 -63 -63 -62 -61 -60
 -64 -64 -63 -63 -62 -61 -60 -59
 -64 -63 -63 -62 -61 -60 -59 -58
 -63 -63 -62 -61 -60 -59 -58 -57
 -63 -62 -61 -60 -59 -58 -57 -55
 -62 -61 -60 -59 -58 -57 -55 -53
 -61 -60 -59 -58 -57 -55 -53 -51
 -60 -59 -58 -57 -55 -53 -51 -49
 -59 -58 -57 -55 -53 -51 -49 -47
 -58 -57 -55 -53 -51 -49 -47 -45
 -57 -55 -53 -51 -49 -47 -45 -42
 -55 -53 -51 -49 -47 -45 -42 -40
 -53 -51 -49 -47 -45 -42 -40 -37
 -51 -49 -47 -45 -42 -40 -37 -35
 -49 -47 -45 -42 -40 -37 -35 -33
 -47 -45 -42 -40 -37 -35 -33 -31
 -45 -42 -40 -37 -35 -33 -31 -28
 -42 -40 -37 -35 -33 -31 -28 -26
 -40 -37 -35 -33 -31 -28 -26 -24
 -37 -35 -33 -31 -28 -26 -24 -21
 -35 -33 -31 -28 -26 -24 -21 -19
 -33 -31 -28 -26 -24 -21 -19 -17
 -31 -28 -26 -24 -21 -19 -17 -15
 -28 -26 -24 -21 -19 -17 -15 -13
 -26 -24 -21 -19 -17 -15 -13 -11
 -24 -21 -19 -17 -15 -13 -11 -10
 -21 -19 -17 -15 -13 -11 -10 -7
 -19 -17 -15 -13 -11 -10 -7 -6
 -17 -15 -13 -11 -10 -7 -6 -5
 -15 -13 -11 -10 -7 -6 -5 -4
 -13 -11 -10 -7 -6 -5 -4 -3
 -11 -10 -7 -6 -5 -4 -3 -3
 -10 -7 -6 -5 -4 -3 -3 -2
 -7 -6 -5 -4 -3 -3 -2 -67
 -6 -5 -4 -3 -3 -2 -67 -68
 -5 -4 -3 -3 -2 -67 -68 -70
 -4 -3 -3 -2 -67 -68 -70 -72
 -3 -3 -2 -67 -68 -70 -72 -75
 -3 -2 -67 -68 -70 -72 -75 -77
 -2 -67 -68 -70 -72 -75 -77 -79
 -67 -68 -70 -72 -75 -77 -79 -81
 -68 -70 -72 -75 -77 -79 -81 -83
 -70 -72 -75 -77 -79 -81 -83 -85
 -72 -75 -77 -79 -81 -83 -85 -86
 -75 -77 -79 -81 -83 -85 -86 -88
 -77 -79 -81 -83 -85 -86 -88 -89
 -79 -81 -83 -85 -86 -88 -89 -90
 -81 -83 -85 -86 -88 -89 -90 -90
 -83 -85 -86 -88 -89 -90 -90 -90
 -85 -86 -88 -89 -90 -90 -90 -90
 -86 -88 -89 -90 -90 -90 -90 -89
 -88 -89 -90 -90 -90 -90 -89 -88
 -89 -90 -90 -90 -90 -89 -88 -87
 -90 -90 -90 -90 -89 -88 -87 -85
 -90 -90 -90 -89 -88 -87 -85 -83
 -90 -90 -89 -88 -87 -85 -83 -81
 -90 -89 -88 -87 -85 -83 -81 -78
 -89 -88 -87 -85 -83 -81 -78 -75
 -88 -87 -85 -83 -81 -78 -75 -72
 -87 -85 -83 -81 -78 -75 -72 -69
 -85 -83 -81 -78 -75 -72 -69 -65
 -83 -81 -78 -75 -72 -69 -65 -62
 -81 -78 -75 -72 -69 -65 -62 -58
 -78 -75 -72 -69 -65 -62 -58 -54
 -75 -72 -69 -65 -62 -58 -54 -50
 -72 -69 -65 -62 -58 -54 -50 -46
 -69 -65 -62 -58 -54 -50 -46 -42
 -65 -62 -58 -54 -50 -46 -42 -39
 -62 -58 -54 -50 -46 -42 -39 -35
 -58 -54 -50 -46 -42 -39 -35 -33
 -54 -50 -46 -42 -39 -35 -33 -30
 -50 -46 -42 -39 -35 -33 -30 -29
 -46 -42 -39 -35 -33 -30 -29 -27
 -42 -39 -35 -33 -30 -29 -27 -26
 -39 -35 -33 -30 -29 -27 -26 -25
 -35 -33 -30 -29 -27 -26 -25 -24
 -33 -30 -29 -27 -26 -25 -24 -24
 -30 -29 -27 -26 -25 -24 -24 -24
 -29 -27 -26 -25 -24 -24 -24 -24
 -57 -58 -58 -59 -60 -61 -62 -63
 -58 -58 -59 -60 -61 -62 -63 -64
 -58 -59 -60 -61 -62 -63 -64 -65
 -59 -60 -61 -62 -63 -64 -65 -66
 -60 -61 -62 -63 -64 -65 -66 -66
 -61 -62 -63 -64 -65 -66 -66 -66
 -62 -63 -64 -65 -66 -66 -66 -66
 -63 -64 -65 -66 -66 -66 -66 -66
 -64 -65 -66 -66 -66 -66 -66 -65
 -65 -66 -66 -66 -66 -66 -65 -64
 -66 -66 -66 -66 -66 -65 -64 -63
 -66 -66 -66 -66 -65 -64 -63 -62
 -66 -66 -66 -65 -64 -63 -62 -60
 -66 -66 -65 -64 -63 -62 -60 -58
 -66 -65 -64 -63 -62 -60 -58 -56
 -65 -64 -63 -62 -60 -58 -56 -54
 -64 -63 -62 -60 -58 -56 -54 -52
 -63 -62 -60 -58 -56 -54 -52 -50
 -62 -60 -58 -56 -54 -52 -50 -48
 -60 -58 -56 -54 -52 -50 -48 -45
 -58 -56 -54 -52 -50 -48 -45 -43
 -56 -54 -52 -50 -48 -45 -43 -40
 -54 -52 -50 -48 -45 -43 -40 -37
 -52 -50 -48 -45 -43 -40 -37 -35
 -50 -48 -45 -43 -40 -37 -35 -32
 -48 -45 -43 -40 -37 -35 -32 -29
 -45 -43 -40 -37 -35 -32 -29 -27
 -43 -40 -37 -35 -32 -29 -27 -24
 -40 -37 -35 -32 -29 -27 -24 -20
 -37 -35 -32 -29 -27 -24 -20 -17
 -35 -32 -29 -27 -24 -20 -17 -15
 -32 -29 -27 -24 -20 -17 -15 -12
 -29 -27 -24 -20 -17 -15 -12 -10
 -27 -24 -20 -17 -15 -12 -10 -9
 -24 -20 -17 -15 -12 -10 -9 -7
 -20 -17 -15 -12 -10 -9 -7 -6
 -17 -15 -12 -10 -9 -7 -6 -4
 -15 -12 -10 -9 -7 -6 -4 -3
 -12 -10 -9 -7 -6 -4 -3 -3
 -10 -9 -7 -6 -4 -3 -3 -64
 -9 -7 -6 -4 -3 -3 -64 -66
 -7 -6 -4 -3 -3 -64 -66 -68
 -6 -4 -3 -3 -64 -66 -68 -70
 -4 -3 -3 -64 -66 -68 -70 -72
 -3 -3 -64 -66 -68 -70 -72 -75
 -3 -64 -66 -68 -70 -72 -75 -77
 -64 -66 -68 -70 -72 -75 -77 -80
 -66 -68 -70 -72 -75 -77 -80 -81
 -68 -70 -72 -75 -77 -80 -81 -83
 -70 -72 -75 -77 -80 -81 -83 -85
 -72 -75 -77 -80 -81 -83 -85 -87
 -75 -77 -80 -81 -83 -85 -87 -88
 -77 -80 -81 -83 -85 -87 -88 -88
 -80 -81 -83 -85 -87 -88 -88 -89
 -81 -83 -85 -87 -88 -88 -89 -89
 -83 -85 -87 -88 -88 -89 -89 -88
 -85 -87 -88 -88 -89 -89 -88 -87
 -87 -88 -88 -89 -89 -88 -87 -86
 -88 -88 -89 -89 -88 -87 -86 -84
 -88 -89 -89 -88 -87 -86 -84 -82
 -89 -89 -88 -87 -86 -84 -82 -80
 -89 -88 -87 -86 -84 -82 -80 -77
 -88 -87 -86 -84 -82 -80 -77 -74
 -87 -86 -84 -82 -80 -77 -74 -71
 -86 -84 -82 -80 -77 -74 -71 -68
 -84 -82 -80 -77 -74 -71 -68 -64
 -82 -80 -77 -74 -71 -68 -64 -60
 -80 -77 -74 -71 -68 -64 -60 -57
 -77 -74 -71 -68 -64 -60 -57 -53
 -74 -71 -68 -64 -60 -57 -53 -49
 -71 -68 -64 -60 -57 -53 -49 -45
 -68 -64 -60 -57 -53 -49 -45 -41
 -64 -60 -57 -53 -49 -45 -41 -37
 -60 -57 -53 -49 -45 -41 -37 -33
 -57 -53 -49 -45 -41 -37 -33 -30
 -53 -49 -45 -41 -37 -33 -30 -27
 -49 -45 -41 -37 -33 -30 -27 -24
 -45 -41 -37 -33 -30 -27 -24 -22
 -41 -37 -33 -30 -27 -24 -22 -20
 -37 -33 -30 -27 -24 -22 -20 -18
 -33 -30 -27 -24 -22 -20 -18 -17
 -30 -27 -24 -22 -20 -18 -17 -16
 -27 -24 -22 -20 -18 -17 -16 -16
 -24 -22 -20 -18 -17 -16 -16 -16
 -22 -20 -18 -17 -16 -16 -16 -16
 -58 -59 -61 -62 -63 -64 -65 -66
 -59 -61 -62 -63 -64 -65 -66 -67
 -61 -62 -63 -64 -65 -66 -67 -68
 -62 -63 -64 -65 -66 -67 -68 -69
 -63 -64 -65 -66 -67 -68 -69 -69
 -64 -65 -66 -67 -68 -69 -69 -69
 -65 -66 -67 -68 -69 -69 -69 -69
 -66 -67 -68 -69 -69 -69 -69 -69
 -67 -68 -69 -69 -69 -69 -69 -68
 -68 -69 -69 -69 -69 -69 -68 -67
 -69 -69 -69 -69 -69 -68 -67 -65
 -69 -69 -69 -69 -68 -67 -65 -64
 -69 -69 -69 -68 -67 -65 -64 -62
 -69 -69 -68 -67 -65 -64 -62 -61
 -69 -68 -67 -65 -64 -62 -61 -59
 -68 -67 -65 -64 -62 -61 -59 -57
 -67 -65 -64 -62 -61 -59 -57 -55
 -65 -64 -62 -61 -59 -57 -55 -52
 -64 -62 -61 -59 -57 -55 -52 -50
 -62 -61 -59 -57 -55 -52 -50 -47
 -61 -59 -57 -55 -52 -50 -47 -45
 -59 -57 -55 -52 -50 -47 -45 -42
 -57 -55 -52 -50 -47 -45 -42 -39
 -55 -52 -50 -47 -45 -42 -39 -36
 -52 -50 -47 -45 -42 -39 -36 -32
 -50 -47 -45 -42 -39 -36 -32 -29
 -47 -45 -42 -39 -36 -32 -29 -26
 -45 -42 -39 -36 -32 -29 -26 -23
 -42 -39 -36 -32 -29 -26 -23 -21
 -39 -36 -32 -29 -26 -23 -21 -18
 -36 -32 -29 -26 -23 -21 -18 -15
 -32 -29 -26 -23 -21 -18 -15 -13
 -29 -26 -23 -21 -18 -15 -13 -11
 -26 -23 -21 -18 -15 -13 -11 -8
 -23 -21 -18 -15 -13 -11 -8 -6
 -21 -18 -15 -13 -11 -8 -6 -5
 -18 -15 -13 -11 -8 -6 -5 -3
 -15 -13 -11 -8 -6 -5 -3 -2
 -13 -11 -8 -6 -5 -3 -2 -2
 -11 -8 -6 -5 -3 -2 -2 -1
 -8 -6 -5 -3 -2 -2 -1 -1
 -6 -5 -3 -2 -2 -1 -1 -1
 -5 -3 -2 -2 -1 -1 -1 -67
 -3 -2 -2 -1 -1 -1 -67 -69
 -2 -2 -1 -1 -1 -67 -69 -71
 -2 -1 -1 -1 -67 -69 -71 -72
 -1 -1 -1 -67 -69 -71 -72 -76
 -1 -1 -67 -69 -71 -72 -76 -78
 -1 -67 -69 -71 -72 -76 -78 -80
 -67 -69 -71 -72 -76 -78 -80 -82
 -69 -71 -72 -76 -78 -80 -82 -84
 -71 -72 -76 -78 -80 -82 -84 -86
 -72 -76 -78 -80 -82 -84 -86 -87
 -76 -78 -80 -82 -84 -86 -87 -88
 -78 -80 -82 -84 -86 -87 -88 -89
 -80 -82 -84 -86 -87 -88 -89 -90
 -82 -84 -86 -87 -88 -89 -90 -90
 -84 -86 -87 -88 -89 -90 -90 -90
 -86 -87 -88 -89 -90 -90 -90 -90
 -87 -88 -89 -90 -90 -90 -90 -89
 -88 -89 -90 -90 -90 -90 -89 -88
 -89 -90 -90 -90 -90 -89 -88 -87
 -90 -90 -90 -90 -89 -88 -87 -85
 -90 -90 -90 -89 -88 -87 -85 -83
 -90 -90 -89 -88 -87 -85 -83 -81
 -90 -89 -88 -87 -85 -83 -81 -79
 -89 -88 -87 -85 -83 -81 -79 -76
 -88 -87 -85 -83 -81 -79 -76 -73
 -87 -85 -83 -81 -79 -76 -73 -69
 -85 -83 -81 -79 -76 -73 -69 -65
 -83 -81 -79 -76 -73 -69 -65 -62
 -81 -79 -76 -73 -69 -65 -62 -58
 -79 -76 -73 -69 -65 -62 -58 -53
 -76 -73 -69 -65 -62 -58 -53 -49
 -73 -69 -65 -62 -58 -53 -49 -45
 -69 -65 -62 -58 -53 -49 -45 -40
 -65 -62 -58 -53 -49 -45 -40 -35
 -62 -58 -53 -49 -45 -40 -35 -31
 -58 -53 -49 -45 -40 -35 -31 -26
 -53 -49 -45 -40 -35 -31 -26 -22
 -49 -45 -40 -35 -31 -26 -22 -19
 -45 -40 -35 -31 -26 -22 -19 -16
 -40 -35 -31 -26 -22 -19 -16 -14
 -35 -31 -26 -22 -19 -16 -14 -12
 -31 -26 -22 -19 -16 -14 -12 -11
 -26 -22 -19 -16 -14 -12 -11 -11
 -22 -19 -16 -14 -12 -11 -11 -11
 -19 -16 -14 -12 -11 -11 -11 -11
 -16 -14 -12 -11 -11 -11 -11 -12
 -57 -58 -59 -60 -61 -62 -63 -63
 -58 -59 -60 -61 -62 -63 -63 -64
 -59 -60 -61 -62 -63 -63 -64 -64
 -60 -61 -62 -63 -63 -64 -64 -65
 -61 -62 -63 -63 -64 -64 -65 -65
 -62 -63 -63 -64 -64 -65 -65 -65
 -63 -63 -64 -64 -65 -65 -65 -65
 -63 -64 -64 -65 -65 -65 -65 -64
 -64 -64 -65 -65 -65 -65 -64 -63
 -64 -65 -65 -65 -65 -64 -63 -62
 -65 -65 -65 -65 -64 -63 -62 -61
 -65 -65 -65 -64 -63 -62 -61 -60
 -65 -65 -64 -63 -62 -61 -60 -58
 -65 -64 -63 -62 -61 -60 -58 -56
 -64 -63 -62 -61 -60 -58 -56 -54
 -63 -62 -61 -60 -58 -56 -54 -52
 -62 -61 -60 -58 -56 -54 -52 -50
 -61 -60 -58 -56 -54 -52 -50 -48
 -60 -58 -56 -54 -52 -50 -48 -45
 -58 -56 -54 -52 -50 -48 -45 -43
 -56 -54 -52 -50 -48 -45 -43 -41
 -54 -52 -50 -48 -45 -43 -41 -38
 -52 -50 -48 -45 -43 -41 -38 -36
 -50 -48 -45 -43 -41 -38 -36 -33
 -48 -45 -43 -41 -38 -36 -33 -31
 -45 -43 -41 -38 -36 -33 -31 -28
 -43 -41 -38 -36 -33 -31 -28 -26
 -41 -38 -36 -33 -31 -28 -26 -23
 -38 -36 -33 -31 -28 -26 -23 -21
 -36 -33 -31 -28 -26 -23 -21 -18
 -33 -31 -28 -26 -23 -21 -18 -16
 -31 -28 -26 -23 -21 -18 -16 -14
 -28 -26 -23 -21 -18 -16 -14 -12
 -26 -23 -21 -18 -16 -14 -12 -10
 -23 -21 -18 -16 -14 -12 -10 -9
 -21 -18 -16 -14 -12 -10 -9 -7
 -18 -16 -14 -12 -10 -9 -7 -6
 -16 -14 -12 -10 -9 -7 -6 -5
 -14 -12 -10 -9 -7 -6 -5 -5
 -12 -10 -9 -7 -6 -5 -5 -4
 -10 -9 -7 -6 -5 -5 -4 -4
 -9 -7 -6 -5 -5 -4 -4 -4
 -7 -6 -5 -5 -4 -4 -4 -61
 -6 -5 -5 -4 -4 -4 -61 -63
 -5 -5 -4 -4 -4 -61 -63 -65
 -5 -4 -4 -4 -61 -63 -65 -66
 -4 -4 -4 -61 -63 -65 -66 -68
 -4 -4 -61 -63 -65 -66 -68 -70
 -4 -61 -63 -65 -66 -68 -70 -72
 -61 -63 -65 -66 -68 -70 -72 -74
 -63 -65 -66 -68 -70 -72 -74 -76
 -65 -66 -68 -70 -72 -74 -76 -78
 -66 -68 -70 -72 -74 -76 -78 -79
 -68 -70 -72 -74 -76 -78 -79 -81
 -70 -72 -74 -76 -78 -79 -81 -82
 -72 -74 -76 -78 -79 -81 -82 -83
 -74 -76 -78 -79 -81 -82 -83 -83
 -76 -78 -79 -81 -82 -83 -83 -84
 -78 -79 -81 -82 -83 -83 -84 -84
 -79 -81 -82 -83 -83 -84 -84 -83
 -81 -82 -83 -83 -84 -84 -83 -83
 -82 -83 -83 -84 -84 -83 -83 -82
 -83 -83 -84 -84 -83 -83 -82 -80
 -83 -84 -84 -83 -83 -82 -80 -79
 -84 -84 -83 -83 -82 -80 -79 -77
 -84 -83 -83 -82 -80 -79 -77 -75
 -83 -83 -82 -80 -79 -77 -75 -72
 -83 -82 -80 -79 -77 -75 -72 -70
 -82 -80 -79 -77 -75 -72 -70 -67
 -80 -79 -77 -75 -72 -70 -67 -64
 -79 -77 -75 -72 -70 -67 -64 -60
 -77 -75 -72 -70 -67 -64 -60 -57
 -75 -72 -70 -67 -64 -60 -57 -54
 -72 -70 -67 -64 -60 -57 -54 -50
 -70 -67 -64 -60 -57 -54 -50 -46
 -67 -64 -60 -57 -54 -50 -46 -42
 -64 -60 -57 -54 -50 -46 -42 -38
 -60 -57 -54 -50 -46 -42 -38 -35
 -57 -54 -50 -46 -42 -38 -35 -32
 -54 -50 -46 -42 -38 -35 -32 -29
 -50 -46 -42 -38 -35 -32 -29 -27
 -46 -42 -38 -35 -32 -29 -27 -25
 -42 -38 -35 -32 -29 -27 -25 -24
 -38 -35 -32 -29 -27 -25 -24 -22
 -35 -32 -29 -27 -25 -24 -22 -22
 -32 -29 -27 -25 -24 -22 -22 -21
 -29 -27 -25 -24 -22 -22 -21 -21
 -27 -25 -24 -22 -22 -21 -21 -22
 -25 -24 -22 -22 -21 -21 -22 -23
 -24 -22 -22 -21 -21 -22 -23 -24
 -57 -58 -59 -60 -62 -63 -64 -65
 -58 -59 -60 -62 -63 -64 -65 -65
 -59 -60 -62 -63 -64 -65 -65 -66
 -60 -62 -63 -64 -65 -65 -66 -66
 -62 -63 -64 -65 -65 -66 -66 -65
 -63 -64 -65 -65 -66 -66 -65 -65
 -64 -65 -65 -66 -66 -65 -65 -64
 -65 -65 -66 -66 -65 -65 -64 -64
 -65 -66 -66 -65 -65 -64 -64 -63
 -66 -66 -65 -65 -64 -64 -63 -61
 -66 -65 -65 -64 -64 -63 -61 -60
 -65 -65 -64 -64 -63 -61 -60 -58
 -65 -64 -64 -63 -61 -60 -58 -57
 -64 -64 -63 -61 -60 -58 -57 -55
 -64 -63 -61 -60 -58 -57 -55 -53
 -63 -61 -60 -58 -57 -55 -53 -51
 -61 -60 -58 -57 -55 -53 -51 -48
 -60 -58 -57 -55 -53 -51 -48 -46
 -58 -57 -55 -53 -51 -48 -46 -43
 -57 -55 -53 -51 -48 -46 -43 -41
 -55 -53 -51 -48 -46 -43 -41 -38
 -53 -51 -48 -46 -43 -41 -38 -35
 -51 -48 -46 -43 -41 -38 -35 -33
 -48 -46 -43 -41 -38 -35 -33 -30
 -46 -43 -41 -38 -35 -33 -30 -27
 -43 -41 -38 -35 -33 -30 -27 -25
 -41 -38 -35 -33 -30 -27 -25 -22
 -38 -35 -33 -30 -27 -25 -22 -20
 -35 -33 -30 -27 -25 -22 -20 -17
 -33 -30 -27 -25 -22 -20 -17 -15
 -30 -27 -25 -22 -20 -17 -15 -13
 -27 -25 -22 -20 -17 -15 -13 -11
 -25 -22 -20 -17 -15 -13 -11 -9
 -22 -20 -17 -15 -13 -11 -9 -7
 -20 -17 -15 -13 -11 -9 -7 -6
 -17 -15 -13 -11 -9 -7 -6 -5
 -15 -13 -11 -9 -7 -6 -5 -4
 -13 -11 -9 -7 -6 -5 -4 -4
 -11 -9 -7 -6 -5 -4 -4 -4
 -9 -7 -6 -5 -4 -4 -4 -4
 -7 -6 -5 -4 -4 -4 -4 -4
 -6 -5 -4 -4 -4 -4 -4 -4
 -5 -4 -4 -4 -4 -4 -4 -69
 -4 -4 -4 -4 -4 -4 -69 -71
 -4 -4 -4 -4 -4 -69 -71 -73
 -4 -4 -4 -4 -69 -71 -73 -76
 -4 -4 -4 -69 -71 -73 -76 -78
 -4 -4 -69 -71 -73 -76 -78 -80
 -4 -69 -71 -73 -76 -78 -80 -82
 -69 -71 -73 -76 -78 -80 -82 -84
 -71 -73 -76 -78 -80 -82 -84 -85
 -73 -76 -78 -80 -82 -84 -85 -87
 -76 -78 -80 -82 -84 -85 -87 -88
 -78 -80 -82 -84 -85 -87 -88 -88
 -80 -82 -84 -85 -87 -88 -88 -88
 -82 -84 -85 -87 -88 -88 -88 -88
 -84 -85 -87 -88 -88 -88 -88 -88
 -85 -87 -88 -88 -88 -88 -88 -88
 -87 -88 -88 -88 -88 -88 -88 -87
 -88 -88 -88 -88 -88 -88 -87 -86
 -88 -88 -88 -88 -88 -87 -86 -84
 -88 -88 -88 -88 -87 -86 -84 -83
 -88 -88 -88 -87 -86 -84 -83 -80
 -88 -88 -87 -86 -84 -83 -80 -78
 -88 -87 -86 -84 -83 -80 -78 -76
 -87 -86 -84 -83 -80 -78 -76 -73
 -86 -84 -83 -80 -78 -76 -73 -70
 -84 -83 -80 -78 -76 -73 -70 -66
 -83 -80 -78 -76 -73 -70 -66 -63
 -80 -78 -76 -73 -70 -66 -63 -60
 -78 -76 -73 -70 -66 -63 -60 -56
 -76 -73 -70 -66 -63 -60 -56 -53
 -73 -70 -66 -63 -60 -56 -53 -49
 -70 -66 -63 -60 -56 -53 -49 -45
 -66 -63 -60 -56 -53 -49 -45 -42
 -63 -60 -56 -53 -49 -45 -42 -38
 -60 -56 -53 -49 -45 -42 -38 -35
 -56 -53 -49 -45 -42 -38 -35 -32
 -53 -49 -45 -42 -38 -35 -32 -29
 -49 -45 -42 -38 -35 -32 -29 -26
 -45 -42 -38 -35 -32 -29 -26 -24
 -42 -38 -35 -32 -29 -26 -24 -22
 -38 -35 -32 -29 -26 -24 -22 -21
 -35 -32 -29 -26 -24 -22 -21 -20
 -32 -29 -26 -24 -22 -21 -20 -20
 -29 -26 -24 -22 -21 -20 -20 -19
 -26 -24 -22 -21 -20 -20 -19 -19
 -24 -22 -21 -20 -20 -19 -19 -20
 -22 -21 -20 -20 -19 -19 -20 -20
 -59 -60 -61 -62 -64 -65 -66 -66
 -60 -61 -62 -64 -65 -66 -66 -67
 -61 -62 -64 -65 -66 -66 -67 -67
 -62 -64 -65 -66 -66 -67 -67 -67
 -64 -65 -66 -66 -67 -67 -67 -66
 -65 -66 -66 -67 -67 -67 -66 -66
 -66 -66 -67 -67 -67 -66 -66 -65
 -66 -67 -67 -67 -66 -66 -65 -64
 -67 -67 -67 -66 -66 -65 -64 -63
 -67 -67 -66 -66 -65 -64 -63 -61
 -67 -66 -66 -65 -64 -63 -61 -60
 -66 -66 -65 -64 -63 -61 -60 -58
 -66 -65 -64 -63 -61 -60 -58 -56
 -65 -64 -63 -61 -60 -58 -56 -54
 -64 -63 -61 -60 -58 -56 -54 -52
 -63 -61 -60 -58 -56 -54 -52 -50
 -61 -60 -58 -56 -54 -52 -50 -47
 -60 -58 -56 -54 -52 -50 -47 -45
 -58 -56 -54 -52 -50 -47 -45 -42
 -56 -54 -52 -50 -47 -45 -42 -40
 -54 -52 -50 -47 -45 -42 -40 -37
 -52 -50 -47 -45 -42 -40 -37 -34
 -50 -47 -45 -42 -40 -37 -34 -32
 -47 -45 -42 -40 -37 -34 -32 -29
 -45 -42 -40 -37 -34 -32 -29 -27
 -42 -40 -37 -34 -32 -29 -27 -24
 -40 -37 -34 -32 -29 -27 -24 -21
 -37 -34 -32 -29 -27 -24 -21 -19
 -34 -32 -29 -27 -24 -21 -19 -16
 -32 -29 -27 -24 -21 -19 -16 -14
 -29 -27 -24 -21 -19 -16 -14 -11
 -27 -24 -21 -19 -16 -14 -11 -10
 -24 -21 -19 -16 -14 -11 -10 -8
 -21 -19 -16 -14 -11 -10 -8 -6
 -19 -16 -14 -11 -10 -8 -6 -5
 -16 -14 -11 -10 -8 -6 -5 -4
 -14 -11 -10 -8 -6 -5 -4 -4
 -11 -10 -8 -6 -5 -4 -4 -3
 -10 -8 -6 -5 -4 -4 -3 -3
 -8 -6 -5 -4 -4 -3 -3 -3
 -6 -5 -4 -4 -3 -3 -3 -69
 -5 -4 -4 -3 -3 -3 -69 -71
 -4 -4 -3 -3 -3 -69 -71 -72
 -4 -3 -3 -3 -69 -71 -72 -74
 -3 -3 -3 -69 -71 -72 -74 -76
 -3 -3 -69 -71 -72 -74 -76 -79
 -3 -69 -71 -72 -74 -76 -79 -81
 -69 -71 -72 -74 -76 -79 -81 -82
 -71 -72 -74 -76 -79 -81 -82 -84
 -72 -74 -76 -79 -81 -82 -84 -85
 -74 -76 -79 -81 -82 -84 -85 -86
 -76 -79 -81 -82 -84 -85 -86 -87
 -79 -81 -82 -84 -85 -86 -87 -87
 -81 -82 -84 -85 -86 -87 -87 -87
 -82 -84 -85 -86 -87 -87 -87 -87
 -84 -85 -86 -87 -87 -87 -87 -87
 -85 -86 -87 -87 -87 -87 -87 -86
 -86 -87 -87 -87 -87 -87 -86 -85
 -87 -87 -87 -87 -87 -86 -85 -84
 -87 -87 -87 -87 -86 -85 -84 -82
 -87 -87 -87 -86 -85 -84 -82 -80
 -87 -87 -86 -85 -84 -82 -80 -78
 -87 -86 -85 -84 -82 -80 -78 -76
 -86 -85 -84 -82 -80 -78 -76 -73
 -85 -84 -82 -80 -78 -76 -73 -70
 -84 -82 -80 -78 -76 -73 -70 -67
 -82 -80 -78 -76 -73 -70 -67 -63
 -80 -78 -76 -73 -70 -67 -63 -59
 -78 -76 -73 -70 -67 -63 -59 -56
 -76 -73 -70 -67 -63 -59 -56 -52
 -73 -70 -67 -63 -59 -56 -52 -48
 -70 -67 -63 -59 -56 -52 -48 -44
 -67 -63 -59 -56 -52 -48 -44 -40
 -63 -59 -56 -52 -48 -44 -40 -36
 -59 -56 -52 -48 -44 -40 -36 -32
 -56 -52 -48 -44 -40 -36 -32 -28
 -52 -48 -44 -40 -36 -32 -28 -25
 -48 -44 -40 -36 -32 -28 -25 -22
 -44 -40 -36 -32 -28 -25 -22 -19
 -40 -36 -32 -28 -25 -22 -19 -18
 -36 -32 -28 -25 -22 -19 -18 -16
 -32 -28 -25 -22 -19 -18 -16 -16
 -28 -25 -22 -19 -18 -16 -16 -15
 -25 -22 -19 -18 -16 -16 -15 -16
 -22 -19 -18 -16 -16 -15 -16 -15
 -60 -61 -62 -63 -64 -65 -66 -66
 -61 -62 -63 -64 -65 -66 -66 -67
 -62 -63 -64 -65 -66 -66 -67 -67
 -63 -64 -65 -66 -66 -67 -67 -66
 -64 -65 -66 -66 -67 -67 -66 -66
 -65 -66 -66 -67 -67 -66 -66 -65
 -66 -66 -67 -67 -66 -66 -65 -64
 -66 -67 -67 -66 -66 -65 -64 -63
 -67 -67 -66 -66 -65 -64 -63 -62
 -67 -66 -66 -65 -64 -63 -62 -60
 -66 -66 -65 -64 -63 -62 -60 -58
 -66 -65 -64 -63 -62 -60 -58 -56
 -65 -64 -63 -62 -60 -58 -56 -54
 -64 -63 -62 -60 -58 -56 -54 -52
 -63 -62 -60 -58 -56 -54 -52 -49
 -62 -60 -58 -56 -54 -52 -49 -47
 -60 -58 -56 -54 -52 -49 -47 -45
 -58 -56 -54 -52 -49 -47 -45 -42
 -56 -54 -52 -49 -47 -45 -42 -39
 -54 -52 -49 -47 -45 -42 -39 -36
 -52 -49 -47 -45 -42 -39 -36 -34
 -49 -47 -45 -42 -39 -36 -34 -31
 -47 -45 -42 -39 -36 -34 -31 -28
 -45 -42 -39 -36 -34 -31 -28 -25
 -42 -39 -36 -34 -31 -28 -25 -23
 -39 -36 -34 -31 -28 -25 -23 -20
 -36 -34 -31 -28 -25 -23 -20 -17
 -34 -31 -28 -25 -23 -20 -17 -15
 -31 -28 -25 -23 -20 -17 -15 -12
 -28 -25 -23 -20 -17 -15 -12 -10
 -25 -23 -20 -17 -15 -12 -10 -7
 -23 -20 -17 -15 -12 -10 -7 -5
 -20 -17 -15 -12 -10 -7 -5 -3
 -17 -15 -12 -10 -7 -5 -3 -2
 -15 -12 -10 -7 -5 -3 -2 -0
 -12 -10 -7 -5 -3 -2 -0 1
 -10 -7 -5 -3 -2 -0 1 2
 -7 -5 -3 -2 -0 1 2 3
 -5 -3 -2 -0 1 2 3 3
 -3 -2 -0 1 2 3 3 -55
 -2 -0 1 2 3 3 -55 -58
 -0 1 2 3 3 -55 -58 -60
 1 2 3 3 -55 -58 -60 -62
 2 3 3 -55 -58 -60 -62 -65
 3 3 -55 -58 -60 -62 -65 -66
 3 -55 -58 -60 -62 -65 -66 -68
 -55 -58 -60 -62 -65 -66 -68 -69
 -58 -60 -62 -65 -66 -68 -69 -71
 -60 -62 -65 -66 -68 -69 -71 -72
 -62 -65 -66 -68 -69 -71 -72 -74
 -65 -66 -68 -69 -71 -72 -74 -75
 -66 -68 -69 -71 -72 -74 -75 -76
 -68 -69 -71 -72 -74 -75 -76 -76
 -69 -71 -72 -74 -75 -76 -76 -77
 -71 -72 -74 -75 -76 -76 -77 -77
 -72 -74 -75 -76 -76 -77 -77 -76
 -74 -75 -76 -76 -77 -77 -76 -75
 -75 -76 -76 -77 -77 -76 -75 -73
 -76 -76 -77 -77 -76 -75 -73 -71
 -76 -77 -77 -76 -75 -73 -71 -69
 -77 -77 -76 -75 -73 -71 -69 -66
 -77 -76 -75 -73 -71 -69 -66 -63
 -76 -75 -73 -71 -69 -66 -63 -60
 -75 -73 -71 -69 -66 -63 -60 -57
 -73 -71 -69 -66 -63 -60 -57 -54
 -71 -69 -66 -63 -60 -57 -54 -50
 -69 -66 -63 -60 -57 -54 -50 -47
 -66 -63 -60 -57 -54 -50 -47 -44
 -63 -60 -57 -54 -50 -47 -44 -40
 -60 -57 -54 -50 -47 -44 -40 -38
 -57 -54 -50 -47 -44 -40 -38 -32
 -54 -50 -47 -44 -40 -38 -32 -31
 -50 -47 -44 -40 -38 -32 -31 -28
 -47 -44 -40 -38 -32 -31 -28 -25
 -44 -40 -38 -32 -31 -28 -25 -21
 -40 -38 -32 -31 -28 -25 -21 -20
 -38 -32 -31 -28 -25 -21 -20 -18
 -32 -31 -28 -25 -21 -20 -18 -17
 -31 -28 -25 -21 -20 -18 -17 -17
 -28 -25 -21 -20 -18 -17 -17 -17
 -25 -21 -20 -18 -17 -17 -17 -16
 -21 -20 -18 -17 -17 -17 -16 -16
 -20 -18 -17 -17 -17 -16 -16 -16
 -18 -17 -17 -17 -16 -16 -16 -17
