# Supplementary material for: A SE-DenseNet-LSTM model for locomotion mode recognition in lower limb exoskeleton
Source: PeerJ Comput Sci. 2024 Feb 29;10:e1881. doi: 10.7717/peerj-cs.1881 (PMC10909223; doi:10.7717/peerj-cs.1881)
Supplement: Supplemental Information 1 — Each data represents a sampling point with a sampling frequency of 100Hz, and a motion period is divided into a support state and a pendulum state. Several points from these two gait phases are taken to process and form the dataset used in the experiment. [file peerj-cs-10-1881-s001.zip › dataset/mergeData/train/平上下楼/STHipAngle.txt]

 29 29 28 28 27 26 25 24
 29 28 28 27 26 25 24 24
 28 28 27 26 25 24 24 23
 28 27 26 25 24 24 23 22
 27 26 25 24 24 23 22 22
 26 25 24 24 23 22 22 21
 25 24 24 23 22 22 21 20
 24 24 23 22 22 21 20 19
 24 23 22 22 21 20 19 18
 23 22 22 21 20 19 18 18
 22 22 21 20 19 18 18 17
 22 21 20 19 18 18 17 16
 21 20 19 18 18 17 16 15
 20 19 18 18 17 16 15 14
 19 18 18 17 16 15 14 13
 18 18 17 16 15 14 13 12
 18 17 16 15 14 13 12 12
 17 16 15 14 13 12 12 11
 16 15 14 13 12 12 11 10
 15 14 13 12 12 11 10 9
 14 13 12 12 11 10 9 8
 13 12 12 11 10 9 8 7
 12 12 11 10 9 8 7 6
 12 11 10 9 8 7 6 5
 11 10 9 8 7 6 5 5
 10 9 8 7 6 5 5 4
 9 8 7 6 5 5 4 3
 8 7 6 5 5 4 3 2
 7 6 5 5 4 3 2 1
 6 5 5 4 3 2 1 1
 5 5 4 3 2 1 1 0
 5 4 3 2 1 1 0 -1
 4 3 2 1 1 0 -1 -1
 3 2 1 1 0 -1 -1 -2
 2 1 1 0 -1 -1 -2 -2
 1 1 0 -1 -1 -2 -2 -3
 1 0 -1 -1 -2 -2 -3 -3
 0 -1 -1 -2 -2 -3 -3 -4
 -1 -1 -2 -2 -3 -3 -4 -4
 -1 -2 -2 -3 -3 -4 -4 -5
 -2 -2 -3 -3 -4 -4 -5 -5
 -2 -3 -3 -4 -4 -5 -5 -5
 -3 -3 -4 -4 -5 -5 -5 -6
 -3 -4 -4 -5 -5 -5 -6 -7
 -4 -4 -5 -5 -5 -6 -7 -7
 -4 -5 -5 -5 -6 -7 -7 -7
 -5 -5 -5 -6 -7 -7 -7 -8
 -5 -5 -6 -7 -7 -7 -8 -8
 -5 -6 -7 -7 -7 -8 -8 -9
 -6 -7 -7 -7 -8 -8 -9 -9
 -7 -7 -7 -8 -8 -9 -9 -10
 -7 -7 -8 -8 -9 -9 -10 -10
 -7 -8 -8 -9 -9 -10 -10 -10
 -8 -8 -9 -9 -10 -10 -10 -11
 -8 -9 -9 -10 -10 -10 -11 -11
 -9 -9 -10 -10 -10 -11 -11 -11
 -9 -10 -10 -10 -11 -11 -11 -11
 -10 -10 -10 -11 -11 -11 -11 -11
 -10 -10 -11 -11 -11 -11 -11 -11
 -10 -11 -11 -11 -11 -11 -11 -11
 -11 -11 -11 -11 -11 -11 -11 -11
 -11 -11 -11 -11 -11 -11 -11 -11
 28 28 28 26 26 25 25 25
 28 28 26 26 25 25 25 24
 28 26 26 25 25 25 24 23
 26 26 25 25 25 24 23 23
 26 25 25 25 24 23 23 23
 25 25 25 24 23 23 23 21
 25 25 24 23 23 23 21 21
 25 24 23 23 23 21 21 21
 24 23 23 23 21 21 21 19
 23 23 23 21 21 21 19 19
 23 23 21 21 21 19 19 18
 23 21 21 21 19 19 18 18
 21 21 21 19 19 18 18 18
 21 21 19 19 18 18 18 16
 21 19 19 18 18 18 16 16
 19 19 18 18 18 16 16 15
 19 18 18 18 16 16 15 14
 18 18 18 16 16 15 14 14
 18 18 16 16 15 14 14 12
 18 16 16 15 14 14 12 12
 16 16 15 14 14 12 12 11
 16 15 14 14 12 12 11 11
 15 14 14 12 12 11 11 11
 14 14 12 12 11 11 11 9
 14 12 12 11 11 11 9 8
 12 12 11 11 11 9 8 7
 12 11 11 11 9 8 7 7
 11 11 11 9 8 7 7 7
 11 11 9 8 7 7 7 5
 11 9 8 7 7 7 5 4
 9 8 7 7 7 5 4 4
 8 7 7 7 5 4 4 3
 7 7 7 5 4 4 3 3
 7 7 5 4 4 3 3 2
 7 5 4 4 3 3 2 2
 5 4 4 3 3 2 2 1
 4 4 3 3 2 2 1 1
 4 3 3 2 2 1 1 1
 3 3 2 2 1 1 1 0
 3 2 2 1 1 1 0 -1
 2 2 1 1 1 0 -1 -1
 2 1 1 1 0 -1 -1 -2
 1 1 1 0 -1 -1 -2 -2
 1 1 0 -1 -1 -2 -2 -3
 1 0 -1 -1 -2 -2 -3 -3
 0 -1 -1 -2 -2 -3 -3 -4
 -1 -1 -2 -2 -3 -3 -4 -4
 -1 -2 -2 -3 -3 -4 -4 -4
 -2 -2 -3 -3 -4 -4 -4 -5
 -2 -3 -3 -4 -4 -4 -5 -6
 -3 -3 -4 -4 -4 -5 -6 -6
 -3 -4 -4 -4 -5 -6 -6 -7
 -4 -4 -4 -5 -6 -6 -7 -7
 -4 -4 -5 -6 -6 -7 -7 -8
 -4 -5 -6 -6 -7 -7 -8 -8
 -5 -6 -6 -7 -7 -8 -8 -9
 -6 -6 -7 -7 -8 -8 -9 -9
 -6 -7 -7 -8 -8 -9 -9 -9
 -7 -7 -8 -8 -9 -9 -9 -10
 -7 -8 -8 -9 -9 -9 -10 -10
 -8 -8 -9 -9 -9 -10 -10 -10
 -8 -9 -9 -9 -10 -10 -10 -10
 -9 -9 -9 -10 -10 -10 -10 -10
 -9 -9 -10 -10 -10 -10 -10 -10
 30 30 29 29 28 27 27 27
 30 29 29 28 27 27 27 26
 29 29 28 27 27 27 26 26
 29 28 27 27 27 26 26 25
 28 27 27 27 26 26 25 24
 27 27 27 26 26 25 24 24
 27 27 26 26 25 24 24 23
 27 26 26 25 24 24 23 22
 26 26 25 24 24 23 22 22
 26 25 24 24 23 22 22 20
 25 24 24 23 22 22 20 20
 24 24 23 22 22 20 20 19
 24 23 22 22 20 20 19 18
 23 22 22 20 20 19 18 18
 22 22 20 20 19 18 18 16
 22 20 20 19 18 18 16 16
 20 20 19 18 18 16 16 14
 20 19 18 18 16 16 14 14
 19 18 18 16 16 14 14 14
 18 18 16 16 14 14 14 12
 18 16 16 14 14 14 12 11
 16 16 14 14 14 12 11 10
 16 14 14 14 12 11 10 10
 14 14 14 12 11 10 10 10
 14 14 12 11 10 10 10 7
 14 12 11 10 10 10 7 7
 12 11 10 10 10 7 7 6
 11 10 10 10 7 7 6 5
 10 10 10 7 7 6 5 4
 10 10 7 7 6 5 4 3
 10 7 7 6 5 4 3 3
 7 7 6 5 4 3 3 2
 7 6 5 4 3 3 2 1
 6 5 4 3 3 2 1 0
 5 4 3 3 2 1 0 -1
 4 3 3 2 1 0 -1 -1
 3 3 2 1 0 -1 -1 -2
 3 2 1 0 -1 -1 -2 -3
 2 1 0 -1 -1 -2 -3 -4
 1 0 -1 -1 -2 -3 -4 -4
 0 -1 -1 -2 -3 -4 -4 -5
 -1 -1 -2 -3 -4 -4 -5 -6
 -1 -2 -3 -4 -4 -5 -6 -6
 -2 -3 -4 -4 -5 -6 -6 -7
 -3 -4 -4 -5 -6 -6 -7 -8
 -4 -4 -5 -6 -6 -7 -8 -8
 -4 -5 -6 -6 -7 -8 -8 -9
 -5 -6 -6 -7 -8 -8 -9 -9
 -6 -6 -7 -8 -8 -9 -9 -9
 -6 -7 -8 -8 -9 -9 -9 -11
 -7 -8 -8 -9 -9 -9 -11 -11
 -8 -8 -9 -9 -9 -11 -11 -12
 -8 -9 -9 -9 -11 -11 -12 -12
 -9 -9 -9 -11 -11 -12 -12 -13
 -9 -9 -11 -11 -12 -12 -13 -13
 -9 -11 -11 -12 -12 -13 -13 -13
 -11 -11 -12 -12 -13 -13 -13 -13
 -11 -12 -12 -13 -13 -13 -13 -13
 -12 -12 -13 -13 -13 -13 -13 -13
 -12 -13 -13 -13 -13 -13 -13 -12
 26 27 27 26 25 25 24 24
 27 27 26 25 25 24 24 23
 27 26 25 25 24 24 23 23
 26 25 25 24 24 23 23 22
 25 25 24 24 23 23 22 21
 25 24 24 23 23 22 21 20
 24 24 23 23 22 21 20 20
 24 23 23 22 21 20 20 18
 23 23 22 21 20 20 18 18
 23 22 21 20 20 18 18 17
 22 21 20 20 18 18 17 16
 21 20 20 18 18 17 16 15
 20 20 18 18 17 16 15 14
 20 18 18 17 16 15 14 13
 18 18 17 16 15 14 13 12
 18 17 16 15 14 13 12 11
 17 16 15 14 13 12 11 10
 16 15 14 13 12 11 10 9
 15 14 13 12 11 10 9 8
 14 13 12 11 10 9 8 8
 13 12 11 10 9 8 8 6
 12 11 10 9 8 8 6 5
 11 10 9 8 8 6 5 4
 10 9 8 8 6 5 4 3
 9 8 8 6 5 4 3 2
 8 8 6 5 4 3 2 1
 8 6 5 4 3 2 1 1
 6 5 4 3 2 1 1 0
 5 4 3 2 1 1 0 -1
 4 3 2 1 1 0 -1 -2
 3 2 1 1 0 -1 -2 -2
 2 1 1 0 -1 -2 -2 -3
 1 1 0 -1 -2 -2 -3 -4
 1 0 -1 -2 -2 -3 -4 -4
 0 -1 -2 -2 -3 -4 -4 -5
 -1 -2 -2 -3 -4 -4 -5 -6
 -2 -2 -3 -4 -4 -5 -6 -6
 -2 -3 -4 -4 -5 -6 -6 -7
 -3 -4 -4 -5 -6 -6 -7 -7
 -4 -4 -5 -6 -6 -7 -7 -8
 -4 -5 -6 -6 -7 -7 -8 -9
 -5 -6 -6 -7 -7 -8 -9 -9
 -6 -6 -7 -7 -8 -9 -9 -10
 -6 -7 -7 -8 -9 -9 -10 -10
 -7 -7 -8 -9 -9 -10 -10 -11
 -7 -8 -9 -9 -10 -10 -11 -11
 -8 -9 -9 -10 -10 -11 -11 -12
 -9 -9 -10 -10 -11 -11 -12 -13
 -9 -10 -10 -11 -11 -12 -13 -13
 -10 -10 -11 -11 -12 -13 -13 -13
 -10 -11 -11 -12 -13 -13 -13 -14
 -11 -11 -12 -13 -13 -13 -14 -14
 -11 -12 -13 -13 -13 -14 -14 -14
 -12 -13 -13 -13 -14 -14 -14 -14
 -13 -13 -13 -14 -14 -14 -14 -14
 -13 -13 -14 -14 -14 -14 -14 -14
 -13 -14 -14 -14 -14 -14 -14 -14
 -14 -14 -14 -14 -14 -14 -14 -14
 -14 -14 -14 -14 -14 -14 -14 -14
 -14 -14 -14 -14 -14 -14 -14 -13
 24 24 23 23 22 22 21 20
 24 23 23 22 22 21 20 19
 23 23 22 22 21 20 19 18
 23 22 22 21 20 19 18 18
 22 22 21 20 19 18 18 17
 22 21 20 19 18 18 17 16
 21 20 19 18 18 17 16 15
 20 19 18 18 17 16 15 14
 19 18 18 17 16 15 14 14
 18 18 17 16 15 14 14 13
 18 17 16 15 14 14 13 12
 17 16 15 14 14 13 12 11
 16 15 14 14 13 12 11 10
 15 14 14 13 12 11 10 9
 14 14 13 12 11 10 9 8
 14 13 12 11 10 9 8 7
 13 12 11 10 9 8 7 6
 12 11 10 9 8 7 6 5
 11 10 9 8 7 6 5 5
 10 9 8 7 6 5 5 4
 9 8 7 6 5 5 4 3
 8 7 6 5 5 4 3 2
 7 6 5 5 4 3 2 1
 6 5 5 4 3 2 1 1
 5 5 4 3 2 1 1 0
 5 4 3 2 1 1 0 -1
 4 3 2 1 1 0 -1 -2
 3 2 1 1 0 -1 -2 -3
 2 1 1 0 -1 -2 -3 -3
 1 1 0 -1 -2 -3 -3 -4
 1 0 -1 -2 -3 -3 -4 -5
 0 -1 -2 -3 -3 -4 -5 -5
 -1 -2 -3 -3 -4 -5 -5 -6
 -2 -3 -3 -4 -5 -5 -6 -7
 -3 -3 -4 -5 -5 -6 -7 -8
 -3 -4 -5 -5 -6 -7 -8 -9
 -4 -5 -5 -6 -7 -8 -9 -9
 -5 -5 -6 -7 -8 -9 -9 -10
 -5 -6 -7 -8 -9 -9 -10 -11
 -6 -7 -8 -9 -9 -10 -11 -12
 -7 -8 -9 -9 -10 -11 -12 -13
 -8 -9 -9 -10 -11 -12 -13 -13
 -9 -9 -10 -11 -12 -13 -13 -14
 -9 -10 -11 -12 -13 -13 -14 -15
 -10 -11 -12 -13 -13 -14 -15 -15
 -11 -12 -13 -13 -14 -15 -15 -16
 -12 -13 -13 -14 -15 -15 -16 -16
 -13 -13 -14 -15 -15 -16 -16 -17
 -13 -14 -15 -15 -16 -16 -17 -17
 -14 -15 -15 -16 -16 -17 -17 -18
 -15 -15 -16 -16 -17 -17 -18 -18
 -15 -16 -16 -17 -17 -18 -18 -18
 -16 -16 -17 -17 -18 -18 -18 -18
 -16 -17 -17 -18 -18 -18 -18 -18
 -17 -17 -18 -18 -18 -18 -18 -18
 -17 -18 -18 -18 -18 -18 -18 -18
 26 26 26 25 25 24 24 23
 26 26 25 25 24 24 23 23
 26 25 25 24 24 23 23 22
 25 25 24 24 23 23 22 21
 25 24 24 23 23 22 21 20
 24 24 23 23 22 21 20 19
 24 23 23 22 21 20 19 19
 23 23 22 21 20 19 19 18
 23 22 21 20 19 19 18 17
 22 21 20 19 19 18 17 16
 21 20 19 19 18 17 16 15
 20 19 19 18 17 16 15 15
 19 19 18 17 16 15 15 14
 19 18 17 16 15 15 14 13
 18 17 16 15 15 14 13 12
 17 16 15 15 14 13 12 11
 16 15 15 14 13 12 11 10
 15 15 14 13 12 11 10 9
 15 14 13 12 11 10 9 8
 14 13 12 11 10 9 8 7
 13 12 11 10 9 8 7 6
 12 11 10 9 8 7 6 6
 11 10 9 8 7 6 6 4
 10 9 8 7 6 6 4 3
 9 8 7 6 6 4 3 3
 8 7 6 6 4 3 3 1
 7 6 6 4 3 3 1 1
 6 6 4 3 3 1 1 0
 6 4 3 3 1 1 0 -2
 4 3 3 1 1 0 -2 -2
 3 3 1 1 0 -2 -2 -3
 3 1 1 0 -2 -2 -3 -4
 1 1 0 -2 -2 -3 -4 -5
 1 0 -2 -2 -3 -4 -5 -6
 0 -2 -2 -3 -4 -5 -6 -6
 -2 -2 -3 -4 -5 -6 -6 -7
 -2 -3 -4 -5 -6 -6 -7 -7
 -3 -4 -5 -6 -6 -7 -7 -8
 -4 -5 -6 -6 -7 -7 -8 -9
 -5 -6 -6 -7 -7 -8 -9 -9
 -6 -6 -7 -7 -8 -9 -9 -10
 -6 -7 -7 -8 -9 -9 -10 -11
 -7 -7 -8 -9 -9 -10 -11 -11
 -7 -8 -9 -9 -10 -11 -11 -12
 -8 -9 -9 -10 -11 -11 -12 -13
 -9 -9 -10 -11 -11 -12 -13 -13
 -9 -10 -11 -11 -12 -13 -13 -14
 -10 -11 -11 -12 -13 -13 -14 -15
 -11 -11 -12 -13 -13 -14 -15 -15
 -11 -12 -13 -13 -14 -15 -15 -16
 -12 -13 -13 -14 -15 -15 -16 -16
 -13 -13 -14 -15 -15 -16 -16 -16
 -13 -14 -15 -15 -16 -16 -16 -17
 -14 -15 -15 -16 -16 -16 -17 -17
 -15 -15 -16 -16 -16 -17 -17 -17
 -15 -16 -16 -16 -17 -17 -17 -17
 -16 -16 -16 -17 -17 -17 -17 -17
 -16 -16 -17 -17 -17 -17 -17 -17
 -16 -17 -17 -17 -17 -17 -17 -17
 24 24 23 23 22 22 21 21
 24 23 23 22 22 21 21 20
 23 23 22 22 21 21 20 19
 23 22 22 21 21 20 19 19
 22 22 21 21 20 19 19 17
 22 21 21 20 19 19 17 17
 21 21 20 19 19 17 17 16
 21 20 19 19 17 17 16 15
 20 19 19 17 17 16 15 14
 19 19 17 17 16 15 14 13
 19 17 17 16 15 14 13 13
 17 17 16 15 14 13 13 12
 17 16 15 14 13 13 12 11
 16 15 14 13 13 12 11 11
 15 14 13 13 12 11 11 9
 14 13 13 12 11 11 9 8
 13 13 12 11 11 9 8 7
 13 12 11 11 9 8 7 6
 12 11 11 9 8 7 6 6
 11 11 9 8 7 6 6 4
 11 9 8 7 6 6 4 3
 9 8 7 6 6 4 3 2
 8 7 6 6 4 3 2 2
 7 6 6 4 3 2 2 0
 6 6 4 3 2 2 0 -1
 6 4 3 2 2 0 -1 -2
 4 3 2 2 0 -1 -2 -3
 3 2 2 0 -1 -2 -3 -4
 2 2 0 -1 -2 -3 -4 -4
 2 0 -1 -2 -3 -4 -4 -5
 0 -1 -2 -3 -4 -4 -5 -5
 -1 -2 -3 -4 -4 -5 -5 -6
 -2 -3 -4 -4 -5 -5 -6 -7
 -3 -4 -4 -5 -5 -6 -7 -7
 -4 -4 -5 -5 -6 -7 -7 -8
 -4 -5 -5 -6 -7 -7 -8 -8
 -5 -5 -6 -7 -7 -8 -8 -9
 -5 -6 -7 -7 -8 -8 -9 -9
 -6 -7 -7 -8 -8 -9 -9 -9
 -7 -7 -8 -8 -9 -9 -9 -11
 -7 -8 -8 -9 -9 -9 -11 -11
 -8 -8 -9 -9 -9 -11 -11 -12
 -8 -9 -9 -9 -11 -11 -12 -13
 -9 -9 -9 -11 -11 -12 -13 -13
 -9 -9 -11 -11 -12 -13 -13 -14
 -9 -11 -11 -12 -13 -13 -14 -14
 -11 -11 -12 -13 -13 -14 -14 -15
 -11 -12 -13 -13 -14 -14 -15 -15
 -12 -13 -13 -14 -14 -15 -15 -16
 -13 -13 -14 -14 -15 -15 -16 -16
 -13 -14 -14 -15 -15 -16 -16 -16
 -14 -14 -15 -15 -16 -16 -16 -16
 -14 -15 -15 -16 -16 -16 -16 -16
 -15 -15 -16 -16 -16 -16 -16 -16
 -15 -16 -16 -16 -16 -16 -16 -16
 -16 -16 -16 -16 -16 -16 -16 -16
 -16 -16 -16 -16 -16 -16 -16 -16
 -16 -16 -16 -16 -16 -16 -16 -15
 21 20 20 19 19 18 18 17
 20 20 19 19 18 18 17 17
 20 19 19 18 18 17 17 16
 19 19 18 18 17 17 16 15
 19 18 18 17 17 16 15 14
 18 18 17 17 16 15 14 14
 18 17 17 16 15 14 14 14
 17 17 16 15 14 14 14 12
 17 16 15 14 14 14 12 12
 16 15 14 14 14 12 12 11
 15 14 14 14 12 12 11 11
 14 14 14 12 12 11 11 11
 14 14 12 12 11 11 11 9
 14 12 12 11 11 11 9 9
 12 12 11 11 11 9 9 8
 12 11 11 11 9 9 8 7
 11 11 11 9 9 8 7 6
 11 11 9 9 8 7 6 6
 11 9 9 8 7 6 6 6
 9 9 8 7 6 6 6 4
 9 8 7 6 6 6 4 4
 8 7 6 6 6 4 4 3
 7 6 6 6 4 4 3 2
 6 6 6 4 4 3 2 2
 6 6 4 4 3 2 2 1
 6 4 4 3 2 2 1 1
 4 4 3 2 2 1 1 -1
 4 3 2 2 1 1 -1 -1
 3 2 2 1 1 -1 -1 -2
 2 2 1 1 -1 -1 -2 -2
 2 1 1 -1 -1 -2 -2 -2
 1 1 -1 -1 -2 -2 -2 -3
 1 -1 -1 -2 -2 -2 -3 -3
 -1 -1 -2 -2 -2 -3 -3 -4
 -1 -2 -2 -2 -3 -3 -4 -4
 -2 -2 -2 -3 -3 -4 -4 -4
 -2 -2 -3 -3 -4 -4 -4 -5
 -2 -3 -3 -4 -4 -4 -5 -5
 -3 -3 -4 -4 -4 -5 -5 -6
 -3 -4 -4 -4 -5 -5 -6 -6
 -4 -4 -4 -5 -5 -6 -6 -6
 -4 -4 -5 -5 -6 -6 -6 -7
 -4 -5 -5 -6 -6 -6 -7 -7
 -5 -5 -6 -6 -6 -7 -7 -8
 -5 -6 -6 -6 -7 -7 -8 -8
 -6 -6 -6 -7 -7 -8 -8 -8
 -6 -6 -7 -7 -8 -8 -8 -9
 -6 -7 -7 -8 -8 -8 -9 -9
 -7 -7 -8 -8 -8 -9 -9 -9
 -7 -8 -8 -8 -9 -9 -9 -9
 -8 -8 -8 -9 -9 -9 -9 -9
 -8 -8 -9 -9 -9 -9 -9 -10
 -8 -9 -9 -9 -9 -9 -10 -10
 -9 -9 -9 -9 -9 -10 -10 -10
 -9 -9 -9 -9 -10 -10 -10 -10
 -9 -9 -9 -10 -10 -10 -10 -10
 -9 -9 -10 -10 -10 -10 -10 -10
 -9 -10 -10 -10 -10 -10 -10 -10
 -10 -10 -10 -10 -10 -10 -10 -9
 -10 -10 -10 -10 -10 -10 -9 -9
 24 24 23 22 22 21 21 20
 24 23 22 22 21 21 20 20
 23 22 22 21 21 20 20 19
 22 22 21 21 20 20 19 19
 22 21 21 20 20 19 19 18
 21 21 20 20 19 19 18 18
 21 20 20 19 19 18 18 17
 20 20 19 19 18 18 17 17
 20 19 19 18 18 17 17 15
 19 19 18 18 17 17 15 15
 19 18 18 17 17 15 15 14
 18 18 17 17 15 15 14 14
 18 17 17 15 15 14 14 13
 17 17 15 15 14 14 13 12
 17 15 15 14 14 13 12 12
 15 15 14 14 13 12 12 11
 15 14 14 13 12 12 11 11
 14 14 13 12 12 11 11 10
 14 13 12 12 11 11 10 9
 13 12 12 11 11 10 9 9
 12 12 11 11 10 9 9 8
 12 11 11 10 9 9 8 8
 11 11 10 9 9 8 8 7
 11 10 9 9 8 8 7 7
 10 9 9 8 8 7 7 7
 9 9 8 8 7 7 7 6
 9 8 8 7 7 7 6 6
 8 8 7 7 7 6 6 5
 8 7 7 7 6 6 5 5
 7 7 7 6 6 5 5 5
 7 7 6 6 5 5 5 4
 7 6 6 5 5 5 4 4
 6 6 5 5 5 4 4 3
 6 5 5 5 4 4 3 3
 5 5 5 4 4 3 3 3
 5 5 4 4 3 3 3 2
 5 4 4 3 3 3 2 2
 4 4 3 3 3 2 2 1
 4 3 3 3 2 2 1 1
 3 3 3 2 2 1 1 0
 3 3 2 2 1 1 0 0
 3 2 2 1 1 0 0 -1
 2 2 1 1 0 0 -1 -1
 2 1 1 0 0 -1 -1 -2
 1 1 0 0 -1 -1 -2 -2
 1 0 0 -1 -1 -2 -2 -3
 0 0 -1 -1 -2 -2 -3 -3
 0 -1 -1 -2 -2 -3 -3 -4
 -1 -1 -2 -2 -3 -3 -4 -4
 -1 -2 -2 -3 -3 -4 -4 -4
 -2 -2 -3 -3 -4 -4 -4 -5
 -2 -3 -3 -4 -4 -4 -5 -5
 -3 -3 -4 -4 -4 -5 -5 -5
 -3 -4 -4 -4 -5 -5 -5 -6
 30 29 28 27 27 26 25 24
 29 28 27 27 26 25 24 24
 28 27 27 26 25 24 24 23
 27 27 26 25 24 24 23 23
 27 26 25 24 24 23 23 22
 26 25 24 24 23 23 22 21
 25 24 24 23 23 22 21 21
 24 24 23 23 22 21 21 20
 24 23 23 22 21 21 20 19
 23 23 22 21 21 20 19 19
 23 22 21 21 20 19 19 18
 22 21 21 20 19 19 18 17
 21 21 20 19 19 18 17 17
 21 20 19 19 18 17 17 16
 20 19 19 18 17 17 16 15
 19 19 18 17 17 16 15 15
 19 18 17 17 16 15 15 14
 18 17 17 16 15 15 14 13
 17 17 16 15 15 14 13 13
 17 16 15 15 14 13 13 12
 16 15 15 14 13 13 12 12
 15 15 14 13 13 12 12 11
 15 14 13 13 12 12 11 10
 14 13 13 12 12 11 10 10
 13 13 12 12 11 10 10 9
 13 12 12 11 10 10 9 9
 12 12 11 10 10 9 9 8
 12 11 10 10 9 9 8 8
 11 10 10 9 9 8 8 7
 10 10 9 9 8 8 7 7
 10 9 9 8 8 7 7 6
 9 9 8 8 7 7 6 5
 9 8 8 7 7 6 5 5
 8 8 7 7 6 5 5 4
 8 7 7 6 5 5 4 4
 7 7 6 5 5 4 4 3
 7 6 5 5 4 4 3 3
 6 5 5 4 4 3 3 2
 5 5 4 4 3 3 2 2
 5 4 4 3 3 2 2 1
 4 4 3 3 2 2 1 1
 4 3 3 2 2 1 1 0
 3 3 2 2 1 1 0 0
 3 2 2 1 1 0 0 -1
 2 2 1 1 0 0 -1 -1
 2 1 1 0 0 -1 -1 -2
 1 1 0 0 -1 -1 -2 -2
 1 0 0 -1 -1 -2 -2 -3
 0 0 -1 -1 -2 -2 -3 -3
 0 -1 -1 -2 -2 -3 -3 -4
 -1 -1 -2 -2 -3 -3 -4 -5
 -1 -2 -2 -3 -3 -4 -5 -5
 -2 -2 -3 -3 -4 -5 -5 -6
 -2 -3 -3 -4 -5 -5 -6 -7
 -3 -3 -4 -5 -5 -6 -7 -7
 -3 -4 -5 -5 -6 -7 -7 -8
 -4 -5 -5 -6 -7 -7 -8 -9
 -5 -5 -6 -7 -7 -8 -9 -9
 -5 -6 -7 -7 -8 -9 -9 -10
 -6 -7 -7 -8 -9 -9 -10 -11
 -7 -7 -8 -9 -9 -10 -11 -11
 -7 -8 -9 -9 -10 -11 -11 -11
 -8 -9 -9 -10 -11 -11 -11 -12
 -9 -9 -10 -11 -11 -11 -12 -12
 -9 -10 -11 -11 -11 -12 -12 -12
 -10 -11 -11 -11 -12 -12 -12 -13
 26 26 25 24 23 22 22 21
 26 25 24 23 22 22 21 20
 25 24 23 22 22 21 20 20
 24 23 22 22 21 20 20 19
 23 22 22 21 20 20 19 18
 22 22 21 20 20 19 18 18
 22 21 20 20 19 18 18 17
 21 20 20 19 18 18 17 16
 20 20 19 18 18 17 16 16
 20 19 18 18 17 16 16 15
 19 18 18 17 16 16 15 14
 18 18 17 16 16 15 14 14
 18 17 16 16 15 14 14 13
 17 16 16 15 14 14 13 12
 16 16 15 14 14 13 12 11
 16 15 14 14 13 12 11 11
 15 14 14 13 12 11 11 10
 14 14 13 12 11 11 10 10
 14 13 12 11 11 10 10 9
 13 12 11 11 10 10 9 8
 12 11 11 10 10 9 8 8
 11 11 10 10 9 8 8 7
 11 10 10 9 8 8 7 7
 10 10 9 8 8 7 7 6
 10 9 8 8 7 7 6 6
 9 8 8 7 7 6 6 6
 8 8 7 7 6 6 6 5
 8 7 7 6 6 6 5 4
 7 7 6 6 6 5 4 4
 7 6 6 6 5 4 4 4
 6 6 6 5 4 4 4 3
 6 6 5 4 4 4 3 3
 6 5 4 4 4 3 3 2
 5 4 4 4 3 3 2 2
 4 4 4 3 3 2 2 1
 4 4 3 3 2 2 1 0
 4 3 3 2 2 1 0 0
 3 3 2 2 1 0 0 -1
 3 2 2 1 0 0 -1 -1
 2 2 1 0 0 -1 -1 -2
 2 1 0 0 -1 -1 -2 -2
 1 0 0 -1 -1 -2 -2 -3
 0 0 -1 -1 -2 -2 -3 -4
 0 -1 -1 -2 -2 -3 -4 -4
 -1 -1 -2 -2 -3 -4 -4 -5
 -1 -2 -2 -3 -4 -4 -5 -6
 -2 -2 -3 -4 -4 -5 -6 -7
 -2 -3 -4 -4 -5 -6 -7 -8
 -3 -4 -4 -5 -6 -7 -8 -8
 -4 -4 -5 -6 -7 -8 -8 -9
 -4 -5 -6 -7 -8 -8 -9 -10
 -5 -6 -7 -8 -8 -9 -10 -11
 -6 -7 -8 -8 -9 -10 -11 -12
 -7 -8 -8 -9 -10 -11 -12 -12
 -8 -8 -9 -10 -11 -12 -12 -13
 -8 -9 -10 -11 -12 -12 -13 -13
 -9 -10 -11 -12 -12 -13 -13 -13
 -10 -11 -12 -12 -13 -13 -13 -14
 -11 -12 -12 -13 -13 -13 -14 -14
 -12 -12 -13 -13 -13 -14 -14 -14
 -12 -13 -13 -13 -14 -14 -14 -14
 -13 -13 -13 -14 -14 -14 -14 -15
 -13 -13 -14 -14 -14 -14 -15 -15
 -13 -14 -14 -14 -14 -15 -15 -15
 -14 -14 -14 -14 -15 -15 -15 -15
 26 26 25 25 23 23 21 21
 26 25 25 23 23 21 21 20
 25 25 23 23 21 21 20 19
 25 23 23 21 21 20 19 18
 23 23 21 21 20 19 18 18
 23 21 21 20 19 18 18 17
 21 21 20 19 18 18 17 16
 21 20 19 18 18 17 16 15
 20 19 18 18 17 16 15 15
 19 18 18 17 16 15 15 14
 18 18 17 16 15 15 14 13
 18 17 16 15 15 14 13 12
 17 16 15 15 14 13 12 11
 16 15 15 14 13 12 11 10
 15 15 14 13 12 11 10 9
 15 14 13 12 11 10 9 8
 14 13 12 11 10 9 8 7
 13 12 11 10 9 8 7 7
 12 11 10 9 8 7 7 6
 11 10 9 8 7 7 6 5
 10 9 8 7 7 6 5 4
 9 8 7 7 6 5 4 3
 8 7 7 6 5 4 3 3
 7 7 6 5 4 3 3 2
 7 6 5 4 3 3 2 1
 6 5 4 3 3 2 1 0
 5 4 3 3 2 1 0 -1
 4 3 3 2 1 0 -1 -1
 3 3 2 1 0 -1 -1 -2
 3 2 1 0 -1 -1 -2 -3
 2 1 0 -1 -1 -2 -3 -4
 1 0 -1 -1 -2 -3 -4 -5
 0 -1 -1 -2 -3 -4 -5 -5
 -1 -1 -2 -3 -4 -5 -5 -6
 -1 -2 -3 -4 -5 -5 -6 -7
 -2 -3 -4 -5 -5 -6 -7 -8
 -3 -4 -5 -5 -6 -7 -8 -9
 -4 -5 -5 -6 -7 -8 -9 -10
 -5 -5 -6 -7 -8 -9 -10 -11
 -5 -6 -7 -8 -9 -10 -11 -12
 -6 -7 -8 -9 -10 -11 -12 -13
 -7 -8 -9 -10 -11 -12 -13 -14
 -8 -9 -10 -11 -12 -13 -14 -14
 -9 -10 -11 -12 -13 -14 -14 -15
 -10 -11 -12 -13 -14 -14 -15 -16
 -11 -12 -13 -14 -14 -15 -16 -16
 -12 -13 -14 -14 -15 -16 -16 -17
 -13 -14 -14 -15 -16 -16 -17 -17
 -14 -14 -15 -16 -16 -17 -17 -17
 -14 -15 -16 -16 -17 -17 -17 -18
 -15 -16 -16 -17 -17 -17 -18 -18
 -16 -16 -17 -17 -17 -18 -18 -18
 -16 -17 -17 -17 -18 -18 -18 -18
 -17 -17 -17 -18 -18 -18 -18 -17
 25 25 24 24 23 22 21 19
 25 24 24 23 22 21 19 19
 24 24 23 22 21 19 19 17
 24 23 22 21 19 19 17 16
 23 22 21 19 19 17 16 16
 22 21 19 19 17 16 16 15
 21 19 19 17 16 16 15 15
 19 19 17 16 16 15 15 14
 19 17 16 16 15 15 14 13
 17 16 16 15 15 14 13 12
 16 16 15 15 14 13 12 11
 16 15 15 14 13 12 11 10
 15 15 14 13 12 11 10 9
 15 14 13 12 11 10 9 8
 14 13 12 11 10 9 8 8
 13 12 11 10 9 8 8 6
 12 11 10 9 8 8 6 5
 11 10 9 8 8 6 5 5
 10 9 8 8 6 5 5 4
 9 8 8 6 5 5 4 3
 8 8 6 5 5 4 3 2
 8 6 5 5 4 3 2 1
 6 5 5 4 3 2 1 1
 5 5 4 3 2 1 1 0
 5 4 3 2 1 1 0 -1
 4 3 2 1 1 0 -1 -1
 3 2 1 1 0 -1 -1 -2
 2 1 1 0 -1 -1 -2 -3
 1 1 0 -1 -1 -2 -3 -3
 1 0 -1 -1 -2 -3 -3 -4
 0 -1 -1 -2 -3 -3 -4 -5
 -1 -1 -2 -3 -3 -4 -5 -5
 -1 -2 -3 -3 -4 -5 -5 -6
 -2 -3 -3 -4 -5 -5 -6 -7
 -3 -3 -4 -5 -5 -6 -7 -7
 -3 -4 -5 -5 -6 -7 -7 -8
 -4 -5 -5 -6 -7 -7 -8 -9
 -5 -5 -6 -7 -7 -8 -9 -9
 -5 -6 -7 -7 -8 -9 -9 -10
 -6 -7 -7 -8 -9 -9 -10 -10
 -7 -7 -8 -9 -9 -10 -10 -11
 -7 -8 -9 -9 -10 -10 -11 -12
 -8 -9 -9 -10 -10 -11 -12 -13
 -9 -9 -10 -10 -11 -12 -13 -14
 -9 -10 -10 -11 -12 -13 -14 -15
 -10 -10 -11 -12 -13 -14 -15 -15
 -10 -11 -12 -13 -14 -15 -15 -17
 -11 -12 -13 -14 -15 -15 -17 -17
 -12 -13 -14 -15 -15 -17 -17 -18
 -13 -14 -15 -15 -17 -17 -18 -18
 -14 -15 -15 -17 -17 -18 -18 -19
 -15 -15 -17 -17 -18 -18 -19 -20
 -15 -17 -17 -18 -18 -19 -20 -20
 -17 -17 -18 -18 -19 -20 -20 -20
 -17 -18 -18 -19 -20 -20 -20 -20
 -18 -18 -19 -20 -20 -20 -20 -21
 25 24 24 23 22 21 20 18
 24 24 23 22 21 20 18 17
 24 23 22 21 20 18 17 17
 23 22 21 20 18 17 17 16
 22 21 20 18 17 17 16 15
 21 20 18 17 17 16 15 14
 20 18 17 17 16 15 14 13
 18 17 17 16 15 14 13 13
 17 17 16 15 14 13 13 12
 17 16 15 14 13 13 12 11
 16 15 14 13 13 12 11 10
 15 14 13 13 12 11 10 9
 14 13 13 12 11 10 9 8
 13 13 12 11 10 9 8 7
 13 12 11 10 9 8 7 6
 12 11 10 9 8 7 6 5
 11 10 9 8 7 6 5 4
 10 9 8 7 6 5 4 4
 9 8 7 6 5 4 4 3
 8 7 6 5 4 4 3 2
 7 6 5 4 4 3 2 1
 6 5 4 4 3 2 1 0
 5 4 4 3 2 1 0 0
 4 4 3 2 1 0 0 0
 4 3 2 1 0 0 0 -2
 3 2 1 0 0 0 -2 -3
 2 1 0 0 0 -2 -3 -4
 1 0 0 0 -2 -3 -4 -4
 0 0 0 -2 -3 -4 -4 -5
 0 0 -2 -3 -4 -4 -5 -6
 0 -2 -3 -4 -4 -5 -6 -7
 -2 -3 -4 -4 -5 -6 -7 -8
 -3 -4 -4 -5 -6 -7 -8 -8
 -4 -4 -5 -6 -7 -8 -8 -9
 -4 -5 -6 -7 -8 -8 -9 -10
 -5 -6 -7 -8 -8 -9 -10 -11
 -6 -7 -8 -8 -9 -10 -11 -12
 -7 -8 -8 -9 -10 -11 -12 -13
 -8 -8 -9 -10 -11 -12 -13 -14
 -8 -9 -10 -11 -12 -13 -14 -15
 -9 -10 -11 -12 -13 -14 -15 -15
 -10 -11 -12 -13 -14 -15 -15 -16
 -11 -12 -13 -14 -15 -15 -16 -17
 -12 -13 -14 -15 -15 -16 -17 -18
 -13 -14 -15 -15 -16 -17 -18 -18
 -14 -15 -15 -16 -17 -18 -18 -19
 -15 -15 -16 -17 -18 -18 -19 -19
 -15 -16 -17 -18 -18 -19 -19 -20
 -16 -17 -18 -18 -19 -19 -20 -20
 -17 -18 -18 -19 -19 -20 -20 -21
 -18 -18 -19 -19 -20 -20 -21 -21
 -18 -19 -19 -20 -20 -21 -21 -21
 -19 -19 -20 -20 -21 -21 -21 -21
 -19 -20 -20 -21 -21 -21 -21 -21
 23 23 22 21 20 19 17 16
 23 22 21 20 19 17 16 15
 22 21 20 19 17 16 15 15
 21 20 19 17 16 15 15 14
 20 19 17 16 15 15 14 14
 19 17 16 15 15 14 14 13
 17 16 15 15 14 14 13 12
 16 15 15 14 14 13 12 12
 15 15 14 14 13 12 12 11
 15 14 14 13 12 12 11 10
 14 14 13 12 12 11 10 9
 14 13 12 12 11 10 9 8
 13 12 12 11 10 9 8 7
 12 12 11 10 9 8 7 7
 12 11 10 9 8 7 7 6
 11 10 9 8 7 7 6 5
 10 9 8 7 7 6 5 4
 9 8 7 7 6 5 4 3
 8 7 7 6 5 4 3 3
 7 7 6 5 4 3 3 1
 7 6 5 4 3 3 1 1
 6 5 4 3 3 1 1 0
 5 4 3 3 1 1 0 -1
 4 3 3 1 1 0 -1 -2
 3 3 1 1 0 -1 -2 -3
 3 1 1 0 -1 -2 -3 -4
 1 1 0 -1 -2 -3 -4 -5
 1 0 -1 -2 -3 -4 -5 -5
 0 -1 -2 -3 -4 -5 -5 -6
 -1 -2 -3 -4 -5 -5 -6 -7
 -2 -3 -4 -5 -5 -6 -7 -8
 -3 -4 -5 -5 -6 -7 -8 -9
 -4 -5 -5 -6 -7 -8 -9 -9
 -5 -5 -6 -7 -8 -9 -9 -10
 -5 -6 -7 -8 -9 -9 -10 -11
 -6 -7 -8 -9 -9 -10 -11 -12
 -7 -8 -9 -9 -10 -11 -12 -12
 -8 -9 -9 -10 -11 -12 -12 -13
 -9 -9 -10 -11 -12 -12 -13 -14
 -9 -10 -11 -12 -12 -13 -14 -15
 -10 -11 -12 -12 -13 -14 -15 -15
 -11 -12 -12 -13 -14 -15 -15 -16
 -12 -12 -13 -14 -15 -15 -16 -17
 -12 -13 -14 -15 -15 -16 -17 -17
 -13 -14 -15 -15 -16 -17 -17 -18
 -14 -15 -15 -16 -17 -17 -18 -19
 -15 -15 -16 -17 -17 -18 -19 -19
 -15 -16 -17 -17 -18 -19 -19 -20
 -16 -17 -17 -18 -19 -19 -20 -20
 -17 -17 -18 -19 -19 -20 -20 -21
 -17 -18 -19 -19 -20 -20 -21 -21
 -18 -19 -19 -20 -20 -21 -21 -21
 -19 -19 -20 -20 -21 -21 -21 -21
 22 21 20 18 18 17 16 15
 21 20 18 18 17 16 15 14
 20 18 18 17 16 15 14 14
 18 18 17 16 15 14 14 13
 18 17 16 15 14 14 13 13
 17 16 15 14 14 13 13 12
 16 15 14 14 13 13 12 11
 15 14 14 13 13 12 11 11
 14 14 13 13 12 11 11 10
 14 13 13 12 11 11 10 9
 13 13 12 11 11 10 9 8
 13 12 11 11 10 9 8 7
 12 11 11 10 9 8 7 7
 11 11 10 9 8 7 7 6
 11 10 9 8 7 7 6 5
 10 9 8 7 7 6 5 4
 9 8 7 7 6 5 4 4
 8 7 7 6 5 4 4 3
 7 7 6 5 4 4 3 2
 7 6 5 4 4 3 2 2
 6 5 4 4 3 2 2 1
 5 4 4 3 2 2 1 0
 4 4 3 2 2 1 0 -1
 4 3 2 2 1 0 -1 -2
 3 2 2 1 0 -1 -2 -2
 2 2 1 0 -1 -2 -2 -3
 2 1 0 -1 -2 -2 -3 -4
 1 0 -1 -2 -2 -3 -4 -4
 0 -1 -2 -2 -3 -4 -4 -5
 -1 -2 -2 -3 -4 -4 -5 -5
 -2 -2 -3 -4 -4 -5 -5 -6
 -2 -3 -4 -4 -5 -5 -6 -6
 -3 -4 -4 -5 -5 -6 -6 -7
 -4 -4 -5 -5 -6 -6 -7 -7
 -4 -5 -5 -6 -6 -7 -7 -8
 -5 -5 -6 -6 -7 -7 -8 -8
 -5 -6 -6 -7 -7 -8 -8 -9
 -6 -6 -7 -7 -8 -8 -9 -9
 -6 -7 -7 -8 -8 -9 -9 -10
 -7 -7 -8 -8 -9 -9 -10 -10
 -7 -8 -8 -9 -9 -10 -10 -11
 -8 -8 -9 -9 -10 -10 -11 -12
 -8 -9 -9 -10 -10 -11 -12 -13
 -9 -9 -10 -10 -11 -12 -13 -14
 -9 -10 -10 -11 -12 -13 -14 -14
 -10 -10 -11 -12 -13 -14 -14 -15
 -10 -11 -12 -13 -14 -14 -15 -16
 -11 -12 -13 -14 -14 -15 -16 -16
 -12 -13 -14 -14 -15 -16 -16 -16
 -13 -14 -14 -15 -16 -16 -16 -17
 -14 -14 -15 -16 -16 -16 -17 -17
 -14 -15 -16 -16 -16 -17 -17 -17
 -15 -16 -16 -16 -17 -17 -17 -18
 -16 -16 -16 -17 -17 -17 -18 -18
 -16 -16 -17 -17 -17 -18 -18 -18
 -16 -17 -17 -17 -18 -18 -18 -18
 -17 -17 -17 -18 -18 -18 -18 -18
 13 12 12 11 10 10 10 9
 12 12 11 10 10 10 9 9
 12 11 10 10 10 9 9 8
 11 10 10 10 9 9 8 8
 10 10 10 9 9 8 8 8
 10 10 9 9 8 8 8 7
 10 9 9 8 8 8 7 7
 9 9 8 8 8 7 7 7
 9 8 8 8 7 7 7 6
 8 8 8 7 7 7 6 6
 8 8 7 7 7 6 6 6
 8 7 7 7 6 6 6 5
 7 7 7 6 6 6 5 5
 7 7 6 6 6 5 5 5
 7 6 6 6 5 5 5 4
 6 6 6 5 5 5 4 4
 6 6 5 5 5 4 4 4
 6 5 5 5 4 4 4 3
 5 5 5 4 4 4 3 3
 5 5 4 4 4 3 3 3
 5 4 4 4 3 3 3 2
 4 4 4 3 3 3 2 2
 4 4 3 3 3 2 2 2
 4 3 3 3 2 2 2 2
 3 3 3 2 2 2 2 1
 3 3 2 2 2 2 1 1
 3 2 2 2 2 1 1 1
 2 2 2 2 1 1 1 1
 2 2 2 1 1 1 1 1
 2 2 1 1 1 1 1 0
 2 1 1 1 1 1 0 0
 1 1 1 1 1 0 0 0
 1 1 1 1 0 0 0 0
 1 1 1 0 0 0 0 0
 1 1 0 0 0 0 0 0
 1 0 0 0 0 0 0 -1
 0 0 0 0 0 0 -1 -1
 0 0 0 0 0 -1 -1 -1
 0 0 0 0 -1 -1 -1 -1
 0 0 0 -1 -1 -1 -1 -2
 0 0 -1 -1 -1 -1 -2 -2
 0 -1 -1 -1 -1 -2 -2 -2
 -1 -1 -1 -1 -2 -2 -2 -2
 -1 -1 -1 -2 -2 -2 -2 -2
 -1 -1 -2 -2 -2 -2 -2 -2
 -1 -2 -2 -2 -2 -2 -2 -3
 -2 -2 -2 -2 -2 -2 -3 -3
 -2 -2 -2 -2 -2 -3 -3 -3
 -2 -2 -2 -2 -3 -3 -3 -3
 -2 -2 -2 -3 -3 -3 -3 -3
 -2 -2 -3 -3 -3 -3 -3 -4
 -2 -3 -3 -3 -3 -3 -4 -4
 -3 -3 -3 -3 -3 -4 -4 -4
 -3 -3 -3 -3 -4 -4 -4 -4
 -3 -3 -3 -4 -4 -4 -4 -5
 -3 -3 -4 -4 -4 -4 -5 -5
 -3 -4 -4 -4 -4 -5 -5 -5
 -4 -4 -4 -4 -5 -5 -5 -5
 -4 -4 -4 -5 -5 -5 -5 -5
 -4 -4 -5 -5 -5 -5 -5 -6
 29 28 27 27 26 25 24 23
 28 27 27 26 25 24 23 23
 27 27 26 25 24 23 23 22
 27 26 25 24 23 23 22 22
 26 25 24 23 23 22 22 21
 25 24 23 23 22 22 21 20
 24 23 23 22 22 21 20 19
 23 23 22 22 21 20 19 18
 23 22 22 21 20 19 18 18
 22 22 21 20 19 18 18 16
 22 21 20 19 18 18 16 15
 21 20 19 18 18 16 15 15
 20 19 18 18 16 15 15 13
 19 18 18 16 15 15 13 13
 18 18 16 15 15 13 13 11
 18 16 15 15 13 13 11 10
 16 15 15 13 13 11 10 9
 15 15 13 13 11 10 9 8
 15 13 13 11 10 9 8 7
 13 13 11 10 9 8 7 6
 13 11 10 9 8 7 6 5
 11 10 9 8 7 6 5 4
 10 9 8 7 6 5 4 3
 9 8 7 6 5 4 3 2
 8 7 6 5 4 3 2 1
 7 6 5 4 3 2 1 0
 6 5 4 3 2 1 0 -1
 5 4 3 2 1 0 -1 -2
 4 3 2 1 0 -1 -2 -3
 3 2 1 0 -1 -2 -3 -4
 2 1 0 -1 -2 -3 -4 -5
 1 0 -1 -2 -3 -4 -5 -5
 0 -1 -2 -3 -4 -5 -5 -6
 -1 -2 -3 -4 -5 -5 -6 -7
 -2 -3 -4 -5 -5 -6 -7 -8
 -3 -4 -5 -5 -6 -7 -8 -9
 -4 -5 -5 -6 -7 -8 -9 -9
 -5 -5 -6 -7 -8 -9 -9 -10
 -5 -6 -7 -8 -9 -9 -10 -11
 -6 -7 -8 -9 -9 -10 -11 -12
 -7 -8 -9 -9 -10 -11 -12 -12
 -8 -9 -9 -10 -11 -12 -12 -13
 -9 -9 -10 -11 -12 -12 -13 -13
 -9 -10 -11 -12 -12 -13 -13 -13
 -10 -11 -12 -12 -13 -13 -13 -14
 -11 -12 -12 -13 -13 -13 -14 -14
 -12 -12 -13 -13 -13 -14 -14 -14
 -12 -13 -13 -13 -14 -14 -14 -15
 -13 -13 -13 -14 -14 -14 -15 -15
 -13 -13 -14 -14 -14 -15 -15 -15
 -13 -14 -14 -14 -15 -15 -15 -14
 -14 -14 -14 -15 -15 -15 -14 -14
 29 29 29 29 28 28 27 26
 29 29 29 28 28 27 26 25
 29 29 28 28 27 26 25 24
 29 28 28 27 26 25 24 23
 28 28 27 26 25 24 23 22
 28 27 26 25 24 23 22 22
 27 26 25 24 23 22 22 20
 26 25 24 23 22 22 20 19
 25 24 23 22 22 20 19 16
 24 23 22 22 20 19 16 16
 23 22 22 20 19 16 16 14
 22 22 20 19 16 16 14 14
 22 20 19 16 16 14 14 12
 20 19 16 16 14 14 12 11
 19 16 16 14 14 12 11 10
 16 16 14 14 12 11 10 8
 16 14 14 12 11 10 8 6
 14 14 12 11 10 8 6 5
 14 12 11 10 8 6 5 2
 12 11 10 8 6 5 2 0
 11 10 8 6 5 2 0 -1
 10 8 6 5 2 0 -1 -3
 8 6 5 2 0 -1 -3 -4
 6 5 2 0 -1 -3 -4 -5
 5 2 0 -1 -3 -4 -5 -6
 2 0 -1 -3 -4 -5 -6 -6
 0 -1 -3 -4 -5 -6 -6 -7
 -1 -3 -4 -5 -6 -6 -7 -8
 -3 -4 -5 -6 -6 -7 -8 -9
 -4 -5 -6 -6 -7 -8 -9 -10
 -5 -6 -6 -7 -8 -9 -10 -11
 -6 -6 -7 -8 -9 -10 -11 -11
 -6 -7 -8 -9 -10 -11 -11 -12
 -7 -8 -9 -10 -11 -11 -12 -12
 -8 -9 -10 -11 -11 -12 -12 -13
 -9 -10 -11 -11 -12 -12 -13 -13
 -10 -11 -11 -12 -12 -13 -13 -14
 -11 -11 -12 -12 -13 -13 -14 -14
 -11 -12 -12 -13 -13 -14 -14 -15
 -12 -12 -13 -13 -14 -14 -15 -16
 -12 -13 -13 -14 -14 -15 -16 -16
 -13 -13 -14 -14 -15 -16 -16 -17
 -13 -14 -14 -15 -16 -16 -17 -17
 -14 -14 -15 -16 -16 -17 -17 -17
 -14 -15 -16 -16 -17 -17 -17 -17
 -15 -16 -16 -17 -17 -17 -17 -18
 -16 -16 -17 -17 -17 -17 -18 -18
 -16 -17 -17 -17 -17 -18 -18 -17
 25 25 26 25 25 24 24 23
 25 26 25 25 24 24 23 22
 26 25 25 24 24 23 22 21
 25 25 24 24 23 22 21 19
 25 24 24 23 22 21 19 17
 24 24 23 22 21 19 17 17
 24 23 22 21 19 17 17 15
 23 22 21 19 17 17 15 14
 22 21 19 17 17 15 14 12
 21 19 17 17 15 14 12 11
 19 17 17 15 14 12 11 8
 17 17 15 14 12 11 8 7
 17 15 14 12 11 8 7 6
 15 14 12 11 8 7 6 5
 14 12 11 8 7 6 5 3
 12 11 8 7 6 5 3 1
 11 8 7 6 5 3 1 0
 8 7 6 5 3 1 0 -2
 7 6 5 3 1 0 -2 -3
 6 5 3 1 0 -2 -3 -5
 5 3 1 0 -2 -3 -5 -6
 3 1 0 -2 -3 -5 -6 -8
 1 0 -2 -3 -5 -6 -8 -9
 0 -2 -3 -5 -6 -8 -9 -10
 -2 -3 -5 -6 -8 -9 -10 -10
 -3 -5 -6 -8 -9 -10 -10 -11
 -5 -6 -8 -9 -10 -10 -11 -11
 -6 -8 -9 -10 -10 -11 -11 -12
 -8 -9 -10 -10 -11 -11 -12 -12
 -9 -10 -10 -11 -11 -12 -12 -13
 -10 -10 -11 -11 -12 -12 -13 -13
 -10 -11 -11 -12 -12 -13 -13 -13
 -11 -11 -12 -12 -13 -13 -13 -15
 -11 -12 -12 -13 -13 -13 -15 -16
 -12 -12 -13 -13 -13 -15 -16 -17
 -12 -13 -13 -13 -15 -16 -17 -17
 -13 -13 -13 -15 -16 -17 -17 -18
 -13 -13 -15 -16 -17 -17 -18 -18
 -13 -15 -16 -17 -17 -18 -18 -18
 -15 -16 -17 -17 -18 -18 -18 -18
 -16 -17 -17 -18 -18 -18 -18 -19
 -17 -17 -18 -18 -18 -18 -19 -19
 -17 -18 -18 -18 -18 -19 -19 -19
 -18 -18 -18 -18 -19 -19 -19 -19
 25 25 25 25 24 24 23 23
 25 25 25 24 24 23 23 22
 25 25 24 24 23 23 22 22
 25 24 24 23 23 22 22 21
 24 24 23 23 22 22 21 19
 24 23 23 22 22 21 19 19
 23 23 22 22 21 19 19 17
 23 22 22 21 19 19 17 17
 22 22 21 19 19 17 17 17
 22 21 19 19 17 17 17 14
 21 19 19 17 17 17 14 13
 19 19 17 17 17 14 13 11
 19 17 17 17 14 13 11 11
 17 17 17 14 13 11 11 8
 17 17 14 13 11 11 8 8
 17 14 13 11 11 8 8 6
 14 13 11 11 8 8 6 5
 13 11 11 8 8 6 5 5
 11 11 8 8 6 5 5 2
 11 8 8 6 5 5 2 -1
 8 8 6 5 5 2 -1 -2
 8 6 5 5 2 -1 -2 -2
 6 5 5 2 -1 -2 -2 -6
 5 5 2 -1 -2 -2 -6 -6
 5 2 -1 -2 -2 -6 -6 -8
 2 -1 -2 -2 -6 -6 -8 -9
 -1 -2 -2 -6 -6 -8 -9 -9
 -2 -2 -6 -6 -8 -9 -9 -11
 -2 -6 -6 -8 -9 -9 -11 -12
 -6 -6 -8 -9 -9 -11 -12 -13
 -6 -8 -9 -9 -11 -12 -13 -13
 -8 -9 -9 -11 -12 -13 -13 -13
 -9 -9 -11 -12 -13 -13 -13 -15
 -9 -11 -12 -13 -13 -13 -15 -15
 -11 -12 -13 -13 -13 -15 -15 -16
 -12 -13 -13 -13 -15 -15 -16 -17
 -13 -13 -13 -15 -15 -16 -17 -18
 -13 -13 -15 -15 -16 -17 -18 -18
 -13 -15 -15 -16 -17 -18 -18 -19
 -15 -15 -16 -17 -18 -18 -19 -20
 -15 -16 -17 -18 -18 -19 -20 -21
 -16 -17 -18 -18 -19 -20 -21 -21
 -17 -18 -18 -19 -20 -21 -21 -21
 -18 -18 -19 -20 -21 -21 -21 -22
 -18 -19 -20 -21 -21 -21 -22 -22
 -19 -20 -21 -21 -21 -22 -22 -22
 -20 -21 -21 -21 -22 -22 -22 -22
 24 25 26 26 26 25 25 24
 25 26 26 26 25 25 24 23
 26 26 26 25 25 24 23 22
 26 26 25 25 24 23 22 22
 26 25 25 24 23 22 22 19
 25 25 24 23 22 22 19 18
 25 24 23 22 22 19 18 18
 24 23 22 22 19 18 18 15
 23 22 22 19 18 18 15 15
 22 22 19 18 18 15 15 13
 22 19 18 18 15 15 13 12
 19 18 18 15 15 13 12 12
 18 18 15 15 13 12 12 8
 18 15 15 13 12 12 8 6
 15 15 13 12 12 8 6 6
 15 13 12 12 8 6 6 3
 13 12 12 8 6 6 3 2
 12 12 8 6 6 3 2 1
 12 8 6 6 3 2 1 -2
 8 6 6 3 2 1 -2 -5
 6 6 3 2 1 -2 -5 -5
 6 3 2 1 -2 -5 -5 -7
 3 2 1 -2 -5 -5 -7 -8
 2 1 -2 -5 -5 -7 -8 -9
 1 -2 -5 -5 -7 -8 -9 -10
 -2 -5 -5 -7 -8 -9 -10 -10
 -5 -5 -7 -8 -9 -10 -10 -12
 -5 -7 -8 -9 -10 -10 -12 -13
 -7 -8 -9 -10 -10 -12 -13 -14
 -8 -9 -10 -10 -12 -13 -14 -14
 -9 -10 -10 -12 -13 -14 -14 -15
 -10 -10 -12 -13 -14 -14 -15 -15
 -10 -12 -13 -14 -14 -15 -15 -16
 -12 -13 -14 -14 -15 -15 -16 -16
 -13 -14 -14 -15 -15 -16 -16 -17
 -14 -14 -15 -15 -16 -16 -17 -18
 -14 -15 -15 -16 -16 -17 -18 -19
 -15 -15 -16 -16 -17 -18 -19 -20
 -15 -16 -16 -17 -18 -19 -20 -20
 -16 -16 -17 -18 -19 -20 -20 -21
 -16 -17 -18 -19 -20 -20 -21 -21
 -17 -18 -19 -20 -20 -21 -21 -21
 -18 -19 -20 -20 -21 -21 -21 -21
 -19 -20 -20 -21 -21 -21 -21 -22
 21 22 22 22 21 21 20 20
 22 22 22 21 21 20 20 19
 22 22 21 21 20 20 19 18
 22 21 21 20 20 19 18 17
 21 21 20 20 19 18 17 16
 21 20 20 19 18 17 16 15
 20 20 19 18 17 16 15 14
 20 19 18 17 16 15 14 14
 19 18 17 16 15 14 14 11
 18 17 16 15 14 14 11 10
 17 16 15 14 14 11 10 8
 16 15 14 14 11 10 8 7
 15 14 14 11 10 8 7 6
 14 14 11 10 8 7 6 5
 14 11 10 8 7 6 5 5
 11 10 8 7 6 5 5 2
 10 8 7 6 5 5 2 1
 8 7 6 5 5 2 1 0
 7 6 5 5 2 1 0 -3
 6 5 5 2 1 0 -3 -5
 5 5 2 1 0 -3 -5 -6
 5 2 1 0 -3 -5 -6 -8
 2 1 0 -3 -5 -6 -8 -9
 1 0 -3 -5 -6 -8 -9 -9
 0 -3 -5 -6 -8 -9 -9 -12
 -3 -5 -6 -8 -9 -9 -12 -13
 -5 -6 -8 -9 -9 -12 -13 -14
 -6 -8 -9 -9 -12 -13 -14 -15
 -8 -9 -9 -12 -13 -14 -15 -16
 -9 -9 -12 -13 -14 -15 -16 -16
 -9 -12 -13 -14 -15 -16 -16 -17
 -12 -13 -14 -15 -16 -16 -17 -17
 -13 -14 -15 -16 -16 -17 -17 -18
 -14 -15 -16 -16 -17 -17 -18 -18
 -15 -16 -16 -17 -17 -18 -18 -18
 -16 -16 -17 -17 -18 -18 -18 -19
 -16 -17 -17 -18 -18 -18 -19 -19
 -17 -17 -18 -18 -18 -19 -19 -20
 -17 -18 -18 -18 -19 -19 -20 -20
 -18 -18 -18 -19 -19 -20 -20 -21
 -18 -18 -19 -19 -20 -20 -21 -22
 -18 -19 -19 -20 -20 -21 -22 -22
 -19 -19 -20 -20 -21 -22 -22 -22
 -19 -20 -20 -21 -22 -22 -22 -23
 -20 -20 -21 -22 -22 -22 -23 -23
 -20 -21 -22 -22 -22 -23 -23 -23
 -21 -22 -22 -22 -23 -23 -23 -23
 -22 -22 -22 -23 -23 -23 -23 -23
 -22 -22 -23 -23 -23 -23 -23 -23
 19 21 21 21 21 20 19 19
 21 21 21 21 20 19 19 19
 21 21 21 20 19 19 19 18
 21 21 20 19 19 19 18 17
 21 20 19 19 19 18 17 16
 20 19 19 19 18 17 16 16
 19 19 19 18 17 16 16 14
 19 19 18 17 16 16 14 13
 19 18 17 16 16 14 13 11
 18 17 16 16 14 13 11 10
 17 16 16 14 13 11 10 9
 16 16 14 13 11 10 9 8
 16 14 13 11 10 9 8 6
 14 13 11 10 9 8 6 4
 13 11 10 9 8 6 4 2
 11 10 9 8 6 4 2 1
 10 9 8 6 4 2 1 0
 9 8 6 4 2 1 0 -2
 8 6 4 2 1 0 -2 -3
 6 4 2 1 0 -2 -3 -5
 4 2 1 0 -2 -3 -5 -7
 2 1 0 -2 -3 -5 -7 -9
 1 0 -2 -3 -5 -7 -9 -9
 0 -2 -3 -5 -7 -9 -9 -12
 -2 -3 -5 -7 -9 -9 -12 -14
 -3 -5 -7 -9 -9 -12 -14 -14
 -5 -7 -9 -9 -12 -14 -14 -15
 -7 -9 -9 -12 -14 -14 -15 -15
 -9 -9 -12 -14 -14 -15 -15 -15
 -9 -12 -14 -14 -15 -15 -15 -16
 -12 -14 -14 -15 -15 -15 -16 -17
 -14 -14 -15 -15 -15 -16 -17 -17
 -14 -15 -15 -15 -16 -17 -17 -18
 -15 -15 -15 -16 -17 -17 -18 -18
 -15 -15 -16 -17 -17 -18 -18 -19
 -15 -16 -17 -17 -18 -18 -19 -20
 -16 -17 -17 -18 -18 -19 -20 -20
 -17 -17 -18 -18 -19 -20 -20 -21
 -17 -18 -18 -19 -20 -20 -21 -22
 -18 -18 -19 -20 -20 -21 -22 -22
 -18 -19 -20 -20 -21 -22 -22 -23
 -19 -20 -20 -21 -22 -22 -23 -23
 -20 -20 -21 -22 -22 -23 -23 -23
 -20 -21 -22 -22 -23 -23 -23 -24
 -21 -22 -22 -23 -23 -23 -24 -24
 -22 -22 -23 -23 -23 -24 -24 -24
 -22 -23 -23 -23 -24 -24 -24 -24
 19 19 20 20 20 20 19 18
 19 20 20 20 20 19 18 18
 20 20 20 20 19 18 18 17
 20 20 20 19 18 18 17 17
 20 20 19 18 18 17 17 15
 20 19 18 18 17 17 15 14
 19 18 18 17 17 15 14 13
 18 18 17 17 15 14 13 13
 18 17 17 15 14 13 13 11
 17 17 15 14 13 13 11 10
 17 15 14 13 13 11 10 10
 15 14 13 13 11 10 10 8
 14 13 13 11 10 10 8 6
 13 13 11 10 10 8 6 5
 13 11 10 10 8 6 5 5
 11 10 10 8 6 5 5 2
 10 10 8 6 5 5 2 1
 10 8 6 5 5 2 1 -1
 8 6 5 5 2 1 -1 -2
 6 5 5 2 1 -1 -2 -4
 5 5 2 1 -1 -2 -4 -5
 5 2 1 -1 -2 -4 -5 -7
 2 1 -1 -2 -4 -5 -7 -10
 1 -1 -2 -4 -5 -7 -10 -11
 -1 -2 -4 -5 -7 -10 -11 -11
 -2 -4 -5 -7 -10 -11 -11 -13
 -4 -5 -7 -10 -11 -11 -13 -14
 -5 -7 -10 -11 -11 -13 -14 -15
 -7 -10 -11 -11 -13 -14 -15 -15
 -10 -11 -11 -13 -14 -15 -15 -16
 -11 -11 -13 -14 -15 -15 -16 -16
 -11 -13 -14 -15 -15 -16 -16 -16
 -13 -14 -15 -15 -16 -16 -16 -17
 -14 -15 -15 -16 -16 -16 -17 -18
 -15 -15 -16 -16 -16 -17 -18 -18
 -15 -16 -16 -16 -17 -18 -18 -18
 -16 -16 -16 -17 -18 -18 -18 -18
 -16 -16 -17 -18 -18 -18 -18 -19
 -16 -17 -18 -18 -18 -18 -19 -19
 -17 -18 -18 -18 -18 -19 -19 -19
 -18 -18 -18 -18 -19 -19 -19 -20
 -18 -18 -18 -19 -19 -19 -20 -20
 -18 -18 -19 -19 -19 -20 -20 -21
 -18 -19 -19 -19 -20 -20 -21 -21
 -19 -19 -19 -20 -20 -21 -21 -21
 19 19 20 21 21 21 19 19
 19 20 21 21 21 19 19 18
 20 21 21 21 19 19 18 17
 21 21 21 19 19 18 17 16
 21 21 19 19 18 17 16 14
 21 19 19 18 17 16 14 13
 19 19 18 17 16 14 13 12
 19 18 17 16 14 13 12 11
 18 17 16 14 13 12 11 10
 17 16 14 13 12 11 10 9
 16 14 13 12 11 10 9 9
 14 13 12 11 10 9 9 6
 13 12 11 10 9 9 6 6
 12 11 10 9 9 6 6 4
 11 10 9 9 6 6 4 3
 10 9 9 6 6 4 3 0
 9 9 6 6 4 3 0 -2
 9 6 6 4 3 0 -2 -3
 6 6 4 3 0 -2 -3 -3
 6 4 3 0 -2 -3 -3 -6
 4 3 0 -2 -3 -3 -6 -7
 3 0 -2 -3 -3 -6 -7 -10
 0 -2 -3 -3 -6 -7 -10 -12
 -2 -3 -3 -6 -7 -10 -12 -12
 -3 -3 -6 -7 -10 -12 -12 -14
 -3 -6 -7 -10 -12 -12 -14 -15
 -6 -7 -10 -12 -12 -14 -15 -16
 -7 -10 -12 -12 -14 -15 -16 -17
 -10 -12 -12 -14 -15 -16 -17 -17
 -12 -12 -14 -15 -16 -17 -17 -18
 -12 -14 -15 -16 -17 -17 -18 -18
 -14 -15 -16 -17 -17 -18 -18 -18
 -15 -16 -17 -17 -18 -18 -18 -18
 -16 -17 -17 -18 -18 -18 -18 -18
 -17 -17 -18 -18 -18 -18 -18 -18
 -17 -18 -18 -18 -18 -18 -18 -19
 -18 -18 -18 -18 -18 -18 -19 -19
 -18 -18 -18 -18 -18 -19 -19 -20
 -18 -18 -18 -18 -19 -19 -20 -21
 -18 -18 -18 -19 -19 -20 -21 -21
 -18 -18 -19 -19 -20 -21 -21 -21
 -18 -19 -19 -20 -21 -21 -21 -22
 -19 -19 -20 -21 -21 -21 -22 -22
 -19 -20 -21 -21 -21 -22 -22 -22
 18 19 19 19 18 17 17 16
 19 19 19 18 17 17 16 16
 19 19 18 17 17 16 16 16
 19 18 17 17 16 16 16 14
 18 17 17 16 16 16 14 13
 17 17 16 16 16 14 13 11
 17 16 16 16 14 13 11 10
 16 16 16 14 13 11 10 8
 16 16 14 13 11 10 8 8
 16 14 13 11 10 8 8 7
 14 13 11 10 8 8 7 6
 13 11 10 8 8 7 6 5
 11 10 8 8 7 6 5 4
 10 8 8 7 6 5 4 3
 8 8 7 6 5 4 3 2
 8 7 6 5 4 3 2 0
 7 6 5 4 3 2 0 -2
 6 5 4 3 2 0 -2 -3
 5 4 3 2 0 -2 -3 -5
 4 3 2 0 -2 -3 -5 -5
 3 2 0 -2 -3 -5 -5 -7
 2 0 -2 -3 -5 -5 -7 -7
 0 -2 -3 -5 -5 -7 -7 -8
 -2 -3 -5 -5 -7 -7 -8 -10
 -3 -5 -5 -7 -7 -8 -10 -10
 -5 -5 -7 -7 -8 -10 -10 -12
 -5 -7 -7 -8 -10 -10 -12 -13
 -7 -7 -8 -10 -10 -12 -13 -14
 -7 -8 -10 -10 -12 -13 -14 -14
 -8 -10 -10 -12 -13 -14 -14 -15
 -10 -10 -12 -13 -14 -14 -15 -15
 -10 -12 -13 -14 -14 -15 -15 -16
 -12 -13 -14 -14 -15 -15 -16 -16
 -13 -14 -14 -15 -15 -16 -16 -17
 -14 -14 -15 -15 -16 -16 -17 -18
 -14 -15 -15 -16 -16 -17 -18 -18
 -15 -15 -16 -16 -17 -18 -18 -19
 -15 -16 -16 -17 -18 -18 -19 -19
 -16 -16 -17 -18 -18 -19 -19 -20
 -16 -17 -18 -18 -19 -19 -20 -20
 -17 -18 -18 -19 -19 -20 -20 -20
 -18 -18 -19 -19 -20 -20 -20 -21
 -18 -19 -19 -20 -20 -20 -21 -22
 -19 -19 -20 -20 -20 -21 -22 -22
 -19 -20 -20 -20 -21 -22 -22 -22
 -20 -20 -20 -21 -22 -22 -22 -23
 -20 -20 -21 -22 -22 -22 -23 -23
 -20 -21 -22 -22 -22 -23 -23 -23
 18 19 19 20 20 20 19 19
 19 19 20 20 20 19 19 18
 19 20 20 20 19 19 18 17
 20 20 20 19 19 18 17 17
 20 20 19 19 18 17 17 16
 20 19 19 18 17 17 16 14
 19 19 18 17 17 16 14 13
 19 18 17 17 16 14 13 12
 18 17 17 16 14 13 12 11
 17 17 16 14 13 12 11 10
 17 16 14 13 12 11 10 9
 16 14 13 12 11 10 9 8
 14 13 12 11 10 9 8 7
 13 12 11 10 9 8 7 6
 12 11 10 9 8 7 6 5
 11 10 9 8 7 6 5 4
 10 9 8 7 6 5 4 3
 9 8 7 6 5 4 3 2
 8 7 6 5 4 3 2 0
 7 6 5 4 3 2 0 -1
 6 5 4 3 2 0 -1 -3
 5 4 3 2 0 -1 -3 -4
 4 3 2 0 -1 -3 -4 -5
 3 2 0 -1 -3 -4 -5 -5
 2 0 -1 -3 -4 -5 -5 -8
 0 -1 -3 -4 -5 -5 -8 -8
 -1 -3 -4 -5 -5 -8 -8 -10
 -3 -4 -5 -5 -8 -8 -10 -10
 -4 -5 -5 -8 -8 -10 -10 -10
 -5 -5 -8 -8 -10 -10 -10 -13
 -5 -8 -8 -10 -10 -10 -13 -16
 -8 -8 -10 -10 -10 -13 -16 -17
 -8 -10 -10 -10 -13 -16 -17 -18
 -10 -10 -10 -13 -16 -17 -18 -18
 -10 -10 -13 -16 -17 -18 -18 -18
 -10 -13 -16 -17 -18 -18 -18 -19
 -13 -16 -17 -18 -18 -18 -19 -19
 -16 -17 -18 -18 -18 -19 -19 -19
 -17 -18 -18 -18 -19 -19 -19 -19
 -18 -18 -18 -19 -19 -19 -19 -19
 -18 -18 -19 -19 -19 -19 -19 -19
 -18 -19 -19 -19 -19 -19 -19 -20
 -19 -19 -19 -19 -19 -19 -20 -20
 -19 -19 -19 -19 -19 -20 -20 -21
 -19 -19 -19 -19 -20 -20 -21 -21
 -19 -19 -19 -20 -20 -21 -21 -21
 -19 -19 -20 -20 -21 -21 -21 -22
 -19 -20 -20 -21 -21 -21 -22 -22
 -20 -20 -21 -21 -21 -22 -22 -22
 19 19 20 20 20 19 18 17
 19 20 20 20 19 18 17 16
 20 20 20 19 18 17 16 16
 20 20 19 18 17 16 16 15
 20 19 18 17 16 16 15 15
 19 18 17 16 16 15 15 12
 18 17 16 16 15 15 12 11
 17 16 16 15 15 12 11 10
 16 16 15 15 12 11 10 10
 16 15 15 12 11 10 10 7
 15 15 12 11 10 10 7 7
 15 12 11 10 10 7 7 4
 12 11 10 10 7 7 4 4
 11 10 10 7 7 4 4 2
 10 10 7 7 4 4 2 1
 10 7 7 4 4 2 1 -1
 7 7 4 4 2 1 -1 -1
 7 4 4 2 1 -1 -1 -1
 4 4 2 1 -1 -1 -1 -5
 4 2 1 -1 -1 -1 -5 -6
 2 1 -1 -1 -1 -5 -6 -8
 1 -1 -1 -1 -5 -6 -8 -8
 -1 -1 -1 -5 -6 -8 -8 -8
 -1 -1 -5 -6 -8 -8 -8 -12
 -1 -5 -6 -8 -8 -8 -12 -13
 -5 -6 -8 -8 -8 -12 -13 -14
 -6 -8 -8 -8 -12 -13 -14 -14
 -8 -8 -8 -12 -13 -14 -14 -15
 -8 -8 -12 -13 -14 -14 -15 -16
 -8 -12 -13 -14 -14 -15 -16 -17
 -12 -13 -14 -14 -15 -16 -17 -17
 -13 -14 -14 -15 -16 -17 -17 -18
 -14 -14 -15 -16 -17 -17 -18 -18
 -14 -15 -16 -17 -17 -18 -18 -19
 -15 -16 -17 -17 -18 -18 -19 -19
 -16 -17 -17 -18 -18 -19 -19 -20
 -17 -17 -18 -18 -19 -19 -20 -21
 -17 -18 -18 -19 -19 -20 -21 -21
 -18 -18 -19 -19 -20 -21 -21 -22
 -18 -19 -19 -20 -21 -21 -22 -22
 -19 -19 -20 -21 -21 -22 -22 -22
 -19 -20 -21 -21 -22 -22 -22 -22
 -20 -21 -21 -22 -22 -22 -22 -23
 -21 -21 -22 -22 -22 -22 -23 -23
 -21 -22 -22 -22 -22 -23 -23 -23
 -22 -22 -22 -22 -23 -23 -23 -23
 20 20 21 21 21 21 19 18
 20 21 21 21 21 19 18 17
 21 21 21 21 19 18 17 17
 21 21 21 19 18 17 17 16
 21 21 19 18 17 17 16 16
 21 19 18 17 17 16 16 16
 19 18 17 17 16 16 16 13
 18 17 17 16 16 16 13 12
 17 17 16 16 16 13 12 9
 17 16 16 16 13 12 9 8
 16 16 16 13 12 9 8 7
 16 16 13 12 9 8 7 6
 16 13 12 9 8 7 6 5
 13 12 9 8 7 6 5 4
 12 9 8 7 6 5 4 3
 9 8 7 6 5 4 3 2
 8 7 6 5 4 3 2 -1
 7 6 5 4 3 2 -1 -2
 6 5 4 3 2 -1 -2 -3
 5 4 3 2 -1 -2 -3 -5
 4 3 2 -1 -2 -3 -5 -5
 3 2 -1 -2 -3 -5 -5 -7
 2 -1 -2 -3 -5 -5 -7 -8
 -1 -2 -3 -5 -5 -7 -8 -9
 -2 -3 -5 -5 -7 -8 -9 -10
 -3 -5 -5 -7 -8 -9 -10 -11
 -5 -5 -7 -8 -9 -10 -11 -13
 -5 -7 -8 -9 -10 -11 -13 -14
 -7 -8 -9 -10 -11 -13 -14 -14
 -8 -9 -10 -11 -13 -14 -14 -15
 -9 -10 -11 -13 -14 -14 -15 -15
 -10 -11 -13 -14 -14 -15 -15 -16
 -11 -13 -14 -14 -15 -15 -16 -18
 -13 -14 -14 -15 -15 -16 -18 -19
 -14 -14 -15 -15 -16 -18 -19 -19
 -14 -15 -15 -16 -18 -19 -19 -20
 -15 -15 -16 -18 -19 -19 -20 -20
 -15 -16 -18 -19 -19 -20 -20 -20
 -16 -18 -19 -19 -20 -20 -20 -21
 -18 -19 -19 -20 -20 -20 -21 -21
 -19 -19 -20 -20 -20 -21 -21 -22
 -19 -20 -20 -20 -21 -21 -22 -22
 -20 -20 -20 -21 -21 -22 -22 -22
 -20 -20 -21 -21 -22 -22 -22 -23
 -20 -21 -21 -22 -22 -22 -23 -23
 -21 -21 -22 -22 -22 -23 -23 -23
 -21 -22 -22 -22 -23 -23 -23 -23
 -22 -22 -22 -23 -23 -23 -23 -23
 21 21 22 22 22 22 22 21
 21 22 22 22 22 22 21 20
 22 22 22 22 22 21 20 20
 22 22 22 22 21 20 20 19
 22 22 22 21 20 20 19 18
 22 22 21 20 20 19 18 17
 22 21 20 20 19 18 17 17
 21 20 20 19 18 17 17 16
 20 20 19 18 17 17 16 15
 20 19 18 17 17 16 15 14
 19 18 17 17 16 15 14 13
 18 17 17 16 15 14 13 12
 17 17 16 15 14 13 12 10
 17 16 15 14 13 12 10 9
 16 15 14 13 12 10 9 8
 15 14 13 12 10 9 8 8
 14 13 12 10 9 8 8 6
 13 12 10 9 8 8 6 4
 12 10 9 8 8 6 4 0
 10 9 8 8 6 4 0 -1
 9 8 8 6 4 0 -1 -2
 8 8 6 4 0 -1 -2 -3
 8 6 4 0 -1 -2 -3 -4
 6 4 0 -1 -2 -3 -4 -5
 4 0 -1 -2 -3 -4 -5 -6
 0 -1 -2 -3 -4 -5 -6 -7
 -1 -2 -3 -4 -5 -6 -7 -7
 -2 -3 -4 -5 -6 -7 -7 -8
 -3 -4 -5 -6 -7 -7 -8 -8
 -4 -5 -6 -7 -7 -8 -8 -9
 -5 -6 -7 -7 -8 -8 -9 -9
 -6 -7 -7 -8 -8 -9 -9 -10
 -7 -7 -8 -8 -9 -9 -10 -10
 -7 -8 -8 -9 -9 -10 -10 -11
 -8 -8 -9 -9 -10 -10 -11 -12
 -8 -9 -9 -10 -10 -11 -12 -12
 -9 -9 -10 -10 -11 -12 -12 -14
 -9 -10 -10 -11 -12 -12 -14 -14
 -10 -10 -11 -12 -12 -14 -14 -15
 -10 -11 -12 -12 -14 -14 -15 -15
 -11 -12 -12 -14 -14 -15 -15 -15
 -12 -12 -14 -14 -15 -15 -15 -16
 -12 -14 -14 -15 -15 -15 -16 -17
 -14 -14 -15 -15 -15 -16 -17 -18
 -14 -15 -15 -15 -16 -17 -18 -18
 -15 -15 -15 -16 -17 -18 -18 -19
 -15 -15 -16 -17 -18 -18 -19 -19
 -15 -16 -17 -18 -18 -19 -19 -20
 -16 -17 -18 -18 -19 -19 -20 -20
 -17 -18 -18 -19 -19 -20 -20 -21
 -18 -18 -19 -19 -20 -20 -21 -21
 28 28 27 26 26 25 24 23
 28 27 26 26 25 24 23 22
 27 26 26 25 24 23 22 22
 26 26 25 24 23 22 22 21
 26 25 24 23 22 22 21 20
 25 24 23 22 22 21 20 19
 24 23 22 22 21 20 19 17
 23 22 22 21 20 19 17 17
 22 22 21 20 19 17 17 15
 22 21 20 19 17 17 15 15
 21 20 19 17 17 15 15 12
 20 19 17 17 15 15 12 12
 19 17 17 15 15 12 12 10
 17 17 15 15 12 12 10 9
 17 15 15 12 12 10 9 8
 15 15 12 12 10 9 8 7
 15 12 12 10 9 8 7 6
 12 12 10 9 8 7 6 5
 12 10 9 8 7 6 5 3
 10 9 8 7 6 5 3 3
 9 8 7 6 5 3 3 1
 8 7 6 5 3 3 1 1
 7 6 5 3 3 1 1 -1
 6 5 3 3 1 1 -1 -2
 5 3 3 1 1 -1 -2 -3
 3 3 1 1 -1 -2 -3 -4
 3 1 1 -1 -2 -3 -4 -4
 1 1 -1 -2 -3 -4 -4 -6
 1 -1 -2 -3 -4 -4 -6 -7
 -1 -2 -3 -4 -4 -6 -7 -8
 -2 -3 -4 -4 -6 -7 -8 -9
 -3 -4 -4 -6 -7 -8 -9 -10
 -4 -4 -6 -7 -8 -9 -10 -10
 -4 -6 -7 -8 -9 -10 -10 -11
 -6 -7 -8 -9 -10 -10 -11 -11
 -7 -8 -9 -10 -10 -11 -11 -12
 -8 -9 -10 -10 -11 -11 -12 -12
 -9 -10 -10 -11 -11 -12 -12 -12
 -10 -10 -11 -11 -12 -12 -12 -13
 -10 -11 -11 -12 -12 -12 -13 -13
 -11 -11 -12 -12 -12 -13 -13 -14
 -11 -12 -12 -12 -13 -13 -14 -14
 -12 -12 -12 -13 -13 -14 -14 -14
 -12 -12 -13 -13 -14 -14 -14 -15
 -12 -13 -13 -14 -14 -14 -15 -15
 -13 -13 -14 -14 -14 -15 -15 -16
 -13 -14 -14 -14 -15 -15 -16 -16
 -14 -14 -14 -15 -15 -16 -16 -16
 29 29 28 27 27 26 25 24
 29 28 27 27 26 25 24 22
 28 27 27 26 25 24 22 22
 27 27 26 25 24 22 22 20
 27 26 25 24 22 22 20 19
 26 25 24 22 22 20 19 18
 25 24 22 22 20 19 18 18
 24 22 22 20 19 18 18 16
 22 22 20 19 18 18 16 15
 22 20 19 18 18 16 15 14
 20 19 18 18 16 15 14 13
 19 18 18 16 15 14 13 12
 18 18 16 15 14 13 12 11
 18 16 15 14 13 12 11 7
 16 15 14 13 12 11 7 6
 15 14 13 12 11 7 6 4
 14 13 12 11 7 6 4 2
 13 12 11 7 6 4 2 0
 12 11 7 6 4 2 0 -1
 11 7 6 4 2 0 -1 -2
 7 6 4 2 0 -1 -2 -3
 6 4 2 0 -1 -2 -3 -4
 4 2 0 -1 -2 -3 -4 -5
 2 0 -1 -2 -3 -4 -5 -6
 0 -1 -2 -3 -4 -5 -6 -6
 -1 -2 -3 -4 -5 -6 -6 -7
 -2 -3 -4 -5 -6 -6 -7 -8
 -3 -4 -5 -6 -6 -7 -8 -9
 -4 -5 -6 -6 -7 -8 -9 -10
 -5 -6 -6 -7 -8 -9 -10 -11
 -6 -6 -7 -8 -9 -10 -11 -12
 -6 -7 -8 -9 -10 -11 -12 -12
 -7 -8 -9 -10 -11 -12 -12 -13
 -8 -9 -10 -11 -12 -12 -13 -13
 -9 -10 -11 -12 -12 -13 -13 -14
 -10 -11 -12 -12 -13 -13 -14 -14
 -11 -12 -12 -13 -13 -14 -14 -15
 -12 -12 -13 -13 -14 -14 -15 -15
 -12 -13 -13 -14 -14 -15 -15 -16
 -13 -13 -14 -14 -15 -15 -16 -16
 -13 -14 -14 -15 -15 -16 -16 -17
 -14 -14 -15 -15 -16 -16 -17 -17
 -14 -15 -15 -16 -16 -17 -17 -18
 -15 -15 -16 -16 -17 -17 -18 -18
 -15 -16 -16 -17 -17 -18 -18 -18
 -16 -16 -17 -17 -18 -18 -18 -18
 -16 -17 -17 -18 -18 -18 -18 -18
 23 23 23 23 22 22 21 19
 23 23 23 22 22 21 19 18
 23 23 22 22 21 19 18 17
 23 22 22 21 19 18 17 16
 22 22 21 19 18 17 16 15
 22 21 19 18 17 16 15 14
 21 19 18 17 16 15 14 13
 19 18 17 16 15 14 13 12
 18 17 16 15 14 13 12 10
 17 16 15 14 13 12 10 9
 16 15 14 13 12 10 9 8
 15 14 13 12 10 9 8 7
 14 13 12 10 9 8 7 5
 13 12 10 9 8 7 5 3
 12 10 9 8 7 5 3 3
 10 9 8 7 5 3 3 1
 9 8 7 5 3 3 1 -1
 8 7 5 3 3 1 -1 -2
 7 5 3 3 1 -1 -2 -3
 5 3 3 1 -1 -2 -3 -5
 3 3 1 -1 -2 -3 -5 -6
 3 1 -1 -2 -3 -5 -6 -8
 1 -1 -2 -3 -5 -6 -8 -9
 -1 -2 -3 -5 -6 -8 -9 -9
 -2 -3 -5 -6 -8 -9 -9 -11
 -3 -5 -6 -8 -9 -9 -11 -12
 -5 -6 -8 -9 -9 -11 -12 -12
 -6 -8 -9 -9 -11 -12 -12 -14
 -8 -9 -9 -11 -12 -12 -14 -15
 -9 -9 -11 -12 -12 -14 -15 -16
 -9 -11 -12 -12 -14 -15 -16 -16
 -11 -12 -12 -14 -15 -16 -16 -16
 -12 -12 -14 -15 -16 -16 -16 -17
 -12 -14 -15 -16 -16 -16 -17 -17
 -14 -15 -16 -16 -16 -17 -17 -17
 -15 -16 -16 -16 -17 -17 -17 -17
 -16 -16 -16 -17 -17 -17 -17 -18
 -16 -16 -17 -17 -17 -17 -18 -18
 -16 -17 -17 -17 -17 -18 -18 -19
 -17 -17 -17 -17 -18 -18 -19 -19
 -17 -17 -17 -18 -18 -19 -19 -20
 -17 -17 -18 -18 -19 -19 -20 -20
 -17 -18 -18 -19 -19 -20 -20 -21
 -18 -18 -19 -19 -20 -20 -21 -21
 -18 -19 -19 -20 -20 -21 -21 -21
 26 26 25 24 23 21 19 19
 26 25 24 23 21 19 19 17
 25 24 23 21 19 19 17 17
 24 23 21 19 19 17 17 15
 23 21 19 19 17 17 15 14
 21 19 19 17 17 15 14 13
 19 19 17 17 15 14 13 12
 19 17 17 15 14 13 12 11
 17 17 15 14 13 12 11 10
 17 15 14 13 12 11 10 8
 15 14 13 12 11 10 8 8
 14 13 12 11 10 8 8 6
 13 12 11 10 8 8 6 5
 12 11 10 8 8 6 5 2
 11 10 8 8 6 5 2 1
 10 8 8 6 5 2 1 -1
 8 8 6 5 2 1 -1 -2
 8 6 5 2 1 -1 -2 -4
 6 5 2 1 -1 -2 -4 -6
 5 2 1 -1 -2 -4 -6 -6
 2 1 -1 -2 -4 -6 -6 -8
 1 -1 -2 -4 -6 -6 -8 -10
 -1 -2 -4 -6 -6 -8 -10 -11
 -2 -4 -6 -6 -8 -10 -11 -12
 -4 -6 -6 -8 -10 -11 -12 -13
 -6 -6 -8 -10 -11 -12 -13 -14
 -6 -8 -10 -11 -12 -13 -14 -15
 -8 -10 -11 -12 -13 -14 -15 -16
 -10 -11 -12 -13 -14 -15 -16 -16
 -11 -12 -13 -14 -15 -16 -16 -17
 -12 -13 -14 -15 -16 -16 -17 -17
 -13 -14 -15 -16 -16 -17 -17 -18
 -14 -15 -16 -16 -17 -17 -18 -18
 -15 -16 -16 -17 -17 -18 -18 -18
 -16 -16 -17 -17 -18 -18 -18 -19
 -16 -17 -17 -18 -18 -18 -19 -20
 -17 -17 -18 -18 -18 -19 -20 -21
 -17 -18 -18 -18 -19 -20 -21 -21
 -18 -18 -18 -19 -20 -21 -21 -22
 -18 -18 -19 -20 -21 -21 -22 -22
 -18 -19 -20 -21 -21 -22 -22 -22
 -19 -20 -21 -21 -22 -22 -22 -22
 -20 -21 -21 -22 -22 -22 -22 -23
 24 24 24 23 22 21 20 19
 24 24 23 22 21 20 19 17
 24 23 22 21 20 19 17 16
 23 22 21 20 19 17 16 15
 22 21 20 19 17 16 15 14
 21 20 19 17 16 15 14 13
 20 19 17 16 15 14 13 12
 19 17 16 15 14 13 12 11
 17 16 15 14 13 12 11 10
 16 15 14 13 12 11 10 7
 15 14 13 12 11 10 7 4
 14 13 12 11 10 7 4 2
 13 12 11 10 7 4 2 0
 12 11 10 7 4 2 0 -1
 11 10 7 4 2 0 -1 -3
 10 7 4 2 0 -1 -3 -5
 7 4 2 0 -1 -3 -5 -7
 4 2 0 -1 -3 -5 -7 -9
 2 0 -1 -3 -5 -7 -9 -9
 0 -1 -3 -5 -7 -9 -9 -11
 -1 -3 -5 -7 -9 -9 -11 -12
 -3 -5 -7 -9 -9 -11 -12 -13
 -5 -7 -9 -9 -11 -12 -13 -14
 -7 -9 -9 -11 -12 -13 -14 -14
 -9 -9 -11 -12 -13 -14 -14 -16
 -9 -11 -12 -13 -14 -14 -16 -16
 -11 -12 -13 -14 -14 -16 -16 -17
 -12 -13 -14 -14 -16 -16 -17 -17
 -13 -14 -14 -16 -16 -17 -17 -17
 -14 -14 -16 -16 -17 -17 -17 -18
 -14 -16 -16 -17 -17 -17 -18 -18
 -16 -16 -17 -17 -17 -18 -18 -18
 -16 -17 -17 -17 -18 -18 -18 -19
 -17 -17 -17 -18 -18 -18 -19 -20
 -17 -17 -18 -18 -18 -19 -20 -20
 -17 -18 -18 -18 -19 -20 -20 -21
 -18 -18 -18 -19 -20 -20 -21 -21
 -18 -18 -19 -20 -20 -21 -21 -22
 -18 -19 -20 -20 -21 -21 -22 -22
 -19 -20 -20 -21 -21 -22 -22 -23
 -20 -20 -21 -21 -22 -22 -23 -23
 -20 -21 -21 -22 -22 -23 -23 -23
 49 49 46 46 44 43 42 41
 49 46 46 44 43 42 41 40
 46 46 44 43 42 41 40 39
 46 44 43 42 41 40 39 39
 44 43 42 41 40 39 39 37
 43 42 41 40 39 39 37 37
 42 41 40 39 39 37 37 36
 41 40 39 39 37 37 36 34
 40 39 39 37 37 36 34 34
 39 39 37 37 36 34 34 33
 39 37 37 36 34 34 33 32
 37 37 36 34 34 33 32 31
 37 36 34 34 33 32 31 29
 36 34 34 33 32 31 29 28
 34 34 33 32 31 29 28 26
 34 33 32 31 29 28 26 25
 33 32 31 29 28 26 25 24
 32 31 29 28 26 25 24 23
 31 29 28 26 25 24 23 22
 29 28 26 25 24 23 22 21
 28 26 25 24 23 22 21 19
 26 25 24 23 22 21 19 18
 25 24 23 22 21 19 18 18
 24 23 22 21 19 18 18 18
 23 22 21 19 18 18 18 15
 22 21 19 18 18 18 15 15
 21 19 18 18 18 15 15 14
 19 18 18 18 15 15 14 12
 18 18 18 15 15 14 12 11
 18 18 15 15 14 12 11 10
 18 15 15 14 12 11 10 9
 15 15 14 12 11 10 9 9
 15 14 12 11 10 9 9 8
 14 12 11 10 9 9 8 7
 12 11 10 9 9 8 7 7
 11 10 9 9 8 7 7 6
 10 9 9 8 7 7 6 6
 9 9 8 7 7 6 6 5
 9 8 7 7 6 6 5 5
 8 7 7 6 6 5 5 5
 7 7 6 6 5 5 5 4
 7 6 6 5 5 5 4 4
 6 6 5 5 5 4 4 3
 6 5 5 5 4 4 3 3
 5 5 5 4 4 3 3 2
 5 5 4 4 3 3 2 2
 5 4 4 3 3 2 2 2
 44 43 42 41 40 38 38 38
 43 42 41 40 38 38 38 36
 42 41 40 38 38 38 36 35
 41 40 38 38 38 36 35 34
 40 38 38 38 36 35 34 34
 38 38 38 36 35 34 34 32
 38 38 36 35 34 34 32 31
 38 36 35 34 34 32 31 31
 36 35 34 34 32 31 31 29
 35 34 34 32 31 31 29 29
 34 34 32 31 31 29 29 29
 34 32 31 31 29 29 29 26
 32 31 31 29 29 29 26 25
 31 31 29 29 29 26 25 24
 31 29 29 29 26 25 24 23
 29 29 29 26 25 24 23 22
 29 29 26 25 24 23 22 21
 29 26 25 24 23 22 21 20
 26 25 24 23 22 21 20 19
 25 24 23 22 21 20 19 18
 24 23 22 21 20 19 18 17
 23 22 21 20 19 18 17 16
 22 21 20 19 18 17 16 15
 21 20 19 18 17 16 15 14
 20 19 18 17 16 15 14 13
 19 18 17 16 15 14 13 12
 18 17 16 15 14 13 12 10
 17 16 15 14 13 12 10 9
 16 15 14 13 12 10 9 8
 15 14 13 12 10 9 8 8
 14 13 12 10 9 8 8 7
 13 12 10 9 8 8 7 7
 12 10 9 8 8 7 7 7
 10 9 8 8 7 7 7 5
 9 8 8 7 7 7 5 5
 8 8 7 7 7 5 5 4
 8 7 7 7 5 5 4 4
 7 7 7 5 5 4 4 4
 7 7 5 5 4 4 4 3
 7 5 5 4 4 4 3 3
 5 5 4 4 4 3 3 3
 5 4 4 4 3 3 3 2
 4 4 4 3 3 3 2 2
 4 4 3 3 3 2 2 1
 4 3 3 3 2 2 1 1
 3 3 3 2 2 1 1 0
 3 3 2 2 1 1 0 0
 41 40 40 38 38 37 36 36
 40 40 38 38 37 36 36 34
 40 38 38 37 36 36 34 34
 38 38 37 36 36 34 34 32
 38 37 36 36 34 34 32 31
 37 36 36 34 34 32 31 30
 36 36 34 34 32 31 30 30
 36 34 34 32 31 30 30 30
 34 34 32 31 30 30 30 27
 34 32 31 30 30 30 27 25
 32 31 30 30 30 27 25 25
 31 30 30 30 27 25 25 23
 30 30 30 27 25 25 23 23
 30 30 27 25 25 23 23 20
 30 27 25 25 23 23 20 19
 27 25 25 23 23 20 19 18
 25 25 23 23 20 19 18 17
 25 23 23 20 19 18 17 16
 23 23 20 19 18 17 16 16
 23 20 19 18 17 16 16 16
 20 19 18 17 16 16 16 14
 19 18 17 16 16 16 14 12
 18 17 16 16 16 14 12 11
 17 16 16 16 14 12 11 10
 16 16 16 14 12 11 10 9
 16 16 14 12 11 10 9 8
 16 14 12 11 10 9 8 8
 14 12 11 10 9 8 8 8
 12 11 10 9 8 8 8 7
 11 10 9 8 8 8 7 6
 10 9 8 8 8 7 6 6
 9 8 8 8 7 6 6 6
 8 8 8 7 6 6 6 5
 8 8 7 6 6 6 5 5
 8 7 6 6 6 5 5 5
 7 6 6 6 5 5 5 4
 6 6 6 5 5 5 4 4
 6 6 5 5 5 4 4 3
 6 5 5 5 4 4 3 3
 5 5 5 4 4 3 3 2
 5 5 4 4 3 3 2 2
 5 4 4 3 3 2 2 2
 4 4 3 3 2 2 2 2
 43 40 40 39 38 37 36 35
 40 40 39 38 37 36 35 34
 40 39 38 37 36 35 34 33
 39 38 37 36 35 34 33 32
 38 37 36 35 34 33 32 31
 37 36 35 34 33 32 31 30
 36 35 34 33 32 31 30 29
 35 34 33 32 31 30 29 28
 34 33 32 31 30 29 28 27
 33 32 31 30 29 28 27 26
 32 31 30 29 28 27 26 25
 31 30 29 28 27 26 25 24
 30 29 28 27 26 25 24 23
 29 28 27 26 25 24 23 22
 28 27 26 25 24 23 22 21
 27 26 25 24 23 22 21 20
 26 25 24 23 22 21 20 19
 25 24 23 22 21 20 19 18
 24 23 22 21 20 19 18 17
 23 22 21 20 19 18 17 16
 22 21 20 19 18 17 16 15
 21 20 19 18 17 16 15 13
 20 19 18 17 16 15 13 12
 19 18 17 16 15 13 12 12
 18 17 16 15 13 12 12 11
 17 16 15 13 12 12 11 10
 16 15 13 12 12 11 10 9
 15 13 12 12 11 10 9 9
 13 12 12 11 10 9 9 8
 12 12 11 10 9 9 8 7
 12 11 10 9 9 8 7 7
 11 10 9 9 8 7 7 7
 10 9 9 8 7 7 7 6
 9 9 8 7 7 7 6 6
 9 8 7 7 7 6 6 5
 8 7 7 7 6 6 5 5
 7 7 7 6 6 5 5 4
 7 7 6 6 5 5 4 4
 7 6 6 5 5 4 4 4
 6 6 5 5 4 4 4 3
 6 5 5 4 4 4 3 3
 5 5 4 4 4 3 3 2
 5 4 4 4 3 3 2 2
 4 4 4 3 3 2 2 1
 4 4 3 3 2 2 1 1
 4 3 3 2 2 1 1 0
 42 41 39 39 38 37 36 34
 41 39 39 38 37 36 34 33
 39 39 38 37 36 34 33 33
 39 38 37 36 34 33 33 32
 38 37 36 34 33 33 32 30
 37 36 34 33 33 32 30 30
 36 34 33 33 32 30 30 27
 34 33 33 32 30 30 27 26
 33 33 32 30 30 27 26 26
 33 32 30 30 27 26 26 24
 32 30 30 27 26 26 24 23
 30 30 27 26 26 24 23 23
 30 27 26 26 24 23 23 21
 27 26 26 24 23 23 21 20
 26 26 24 23 23 21 20 18
 26 24 23 23 21 20 18 18
 24 23 23 21 20 18 18 17
 23 23 21 20 18 18 17 16
 23 21 20 18 18 17 16 16
 21 20 18 18 17 16 16 14
 20 18 18 17 16 16 14 13
 18 18 17 16 16 14 13 12
 18 17 16 16 14 13 12 11
 17 16 16 14 13 12 11 11
 16 16 14 13 12 11 11 9
 16 14 13 12 11 11 9 9
 14 13 12 11 11 9 9 8
 13 12 11 11 9 9 8 8
 12 11 11 9 9 8 8 8
 11 11 9 9 8 8 8 6
 11 9 9 8 8 8 6 6
 9 9 8 8 8 6 6 5
 9 8 8 8 6 6 5 5
 8 8 8 6 6 5 5 5
 8 8 6 6 5 5 5 4
 8 6 6 5 5 5 4 4
 6 6 5 5 5 4 4 4
 6 5 5 5 4 4 4 3
 5 5 5 4 4 4 3 3
 5 5 4 4 4 3 3 2
 5 4 4 4 3 3 2 2
 4 4 4 3 3 2 2 1
 4 4 3 3 2 2 1 1
 4 3 3 2 2 1 1 0
 3 3 2 2 1 1 0 0
 3 2 2 1 1 0 0 0
 2 2 1 1 0 0 0 -1
 2 1 1 0 0 0 -1 -2
 1 1 0 0 0 -1 -2 -2
 1 0 0 0 -1 -2 -2 -3
 0 0 0 -1 -2 -2 -3 -3
 0 0 -1 -2 -2 -3 -3 -3
 53 52 51 50 49 48 47 47
 52 51 50 49 48 47 47 46
 51 50 49 48 47 47 46 45
 50 49 48 47 47 46 45 44
 49 48 47 47 46 45 44 43
 48 47 47 46 45 44 43 43
 47 47 46 45 44 43 43 42
 47 46 45 44 43 43 42 41
 46 45 44 43 43 42 41 40
 45 44 43 43 42 41 40 39
 44 43 43 42 41 40 39 38
 43 43 42 41 40 39 38 37
 43 42 41 40 39 38 37 37
 42 41 40 39 38 37 37 36
 41 40 39 38 37 37 36 35
 40 39 38 37 37 36 35 34
 39 38 37 37 36 35 34 33
 38 37 37 36 35 34 33 32
 37 37 36 35 34 33 32 31
 37 36 35 34 33 32 31 30
 36 35 34 33 32 31 30 29
 35 34 33 32 31 30 29 28
 34 33 32 31 30 29 28 28
 33 32 31 30 29 28 28 27
 32 31 30 29 28 28 27 26
 31 30 29 28 28 27 26 25
 30 29 28 28 27 26 25 24
 29 28 28 27 26 25 24 23
 28 28 27 26 25 24 23 23
 28 27 26 25 24 23 23 22
 27 26 25 24 23 23 22 21
 26 25 24 23 23 22 21 21
 25 24 23 23 22 21 21 21
 24 23 23 22 21 21 21 20
 23 23 22 21 21 21 20 20
 23 22 21 21 21 20 20 19
 22 21 21 21 20 20 19 19
 21 21 21 20 20 19 19 19
 21 21 20 20 19 19 19 18
 21 20 20 19 19 19 18 18
 20 20 19 19 19 18 18 18
 20 19 19 19 18 18 18 17
 19 19 19 18 18 18 17 17
 19 19 18 18 18 17 17 16
 19 18 18 18 17 17 16 16
 18 18 18 17 17 16 16 15
 18 18 17 17 16 16 15 15
 44 43 43 41 41 40 39 38
 43 43 41 41 40 39 38 38
 43 41 41 40 39 38 38 38
 41 41 40 39 38 38 38 36
 41 40 39 38 38 38 36 36
 40 39 38 38 38 36 36 34
 39 38 38 38 36 36 34 32
 38 38 38 36 36 34 32 31
 38 38 36 36 34 32 31 31
 38 36 36 34 32 31 31 31
 36 36 34 32 31 31 31 29
 36 34 32 31 31 31 29 29
 34 32 31 31 31 29 29 27
 32 31 31 31 29 29 27 26
 31 31 31 29 29 27 26 26
 31 31 29 29 27 26 26 26
 31 29 29 27 26 26 26 24
 29 29 27 26 26 26 24 23
 29 27 26 26 26 24 23 23
 27 26 26 26 24 23 23 22
 26 26 26 24 23 23 22 22
 26 26 24 23 23 22 22 20
 26 24 23 23 22 22 20 20
 24 23 23 22 22 20 20 19
 23 23 22 22 20 20 19 19
 23 22 22 20 20 19 19 19
 22 22 20 20 19 19 19 18
 22 20 20 19 19 19 18 17
 20 20 19 19 19 18 17 16
 20 19 19 19 18 17 16 16
 19 19 19 18 17 16 16 16
 19 19 18 17 16 16 16 15
 19 18 17 16 16 16 15 15
 18 17 16 16 16 15 15 15
 17 16 16 16 15 15 15 15
 16 16 16 15 15 15 15 14
 16 16 15 15 15 15 14 14
 16 15 15 15 15 14 14 14
 15 15 15 15 14 14 14 14
 15 15 15 14 14 14 14 14
 15 15 14 14 14 14 14 13
 15 14 14 14 14 14 13 13
 14 14 14 14 14 13 13 12
 14 14 14 14 13 13 12 12
 14 14 14 13 13 12 12 12
 14 14 13 13 12 12 12 11
 14 13 13 12 12 12 11 11
 13 13 12 12 12 11 11 11
 44 44 43 42 42 41 40 39
 44 43 42 42 41 40 39 38
 43 42 42 41 40 39 38 37
 42 42 41 40 39 38 37 37
 42 41 40 39 38 37 37 36
 41 40 39 38 37 37 36 35
 40 39 38 37 37 36 35 35
 39 38 37 37 36 35 35 34
 38 37 37 36 35 35 34 33
 37 37 36 35 35 34 33 32
 37 36 35 35 34 33 32 31
 36 35 35 34 33 32 31 31
 35 35 34 33 32 31 31 30
 35 34 33 32 31 31 30 30
 34 33 32 31 31 30 30 29
 33 32 31 31 30 30 29 28
 32 31 31 30 30 29 28 27
 31 31 30 30 29 28 27 26
 31 30 30 29 28 27 26 25
 30 30 29 28 27 26 25 24
 30 29 28 27 26 25 24 24
 29 28 27 26 25 24 24 23
 28 27 26 25 24 24 23 21
 27 26 25 24 24 23 21 21
 26 25 24 24 23 21 21 20
 25 24 24 23 21 21 20 20
 24 24 23 21 21 20 20 19
 24 23 21 21 20 20 19 19
 23 21 21 20 20 19 19 18
 21 21 20 20 19 19 18 17
 21 20 20 19 19 18 17 17
 20 20 19 19 18 17 17 17
 20 19 19 18 17 17 17 17
 19 19 18 17 17 17 17 16
 19 18 17 17 17 17 16 16
 18 17 17 17 17 16 16 16
 17 17 17 17 16 16 16 16
 17 17 17 16 16 16 16 15
 17 17 16 16 16 16 15 15
 17 16 16 16 16 15 15 15
 16 16 16 16 15 15 15 15
 16 16 16 15 15 15 15 15
 16 16 15 15 15 15 15 15
 16 15 15 15 15 15 15 14
 15 15 15 15 15 15 14 14
 15 15 15 15 15 14 14 13
 15 15 15 15 14 14 13 13
 15 15 15 14 14 13 13 12
 41 40 39 39 38 38 38 36
 40 39 39 38 38 38 36 35
 39 39 38 38 38 36 35 34
 39 38 38 38 36 35 34 33
 38 38 38 36 35 34 33 33
 38 38 36 35 34 33 33 31
 38 36 35 34 33 33 31 31
 36 35 34 33 33 31 31 31
 35 34 33 33 31 31 31 29
 34 33 33 31 31 31 29 28
 33 33 31 31 31 29 28 28
 33 31 31 31 29 28 28 28
 31 31 31 29 28 28 28 26
 31 31 29 28 28 28 26 25
 31 29 28 28 28 26 25 24
 29 28 28 28 26 25 24 24
 28 28 28 26 25 24 24 22
 28 28 26 25 24 24 22 22
 28 26 25 24 24 22 22 21
 26 25 24 24 22 22 21 20
 25 24 24 22 22 21 20 20
 24 24 22 22 21 20 20 19
 24 22 22 21 20 20 19 18
 22 22 21 20 20 19 18 18
 22 21 20 20 19 18 18 17
 21 20 20 19 18 18 17 17
 20 20 19 18 18 17 17 16
 20 19 18 18 17 17 16 16
 19 18 18 17 17 16 16 16
 18 18 17 17 16 16 16 15
 18 17 17 16 16 16 15 15
 17 17 16 16 16 15 15 14
 17 16 16 16 15 15 14 14
 16 16 16 15 15 14 14 14
 16 16 15 15 14 14 14 13
 16 15 15 14 14 14 13 13
 15 15 14 14 14 13 13 13
 15 14 14 14 13 13 13 13
 14 14 14 13 13 13 13 12
 14 14 13 13 13 13 12 12
 14 13 13 13 13 12 12 12
 13 13 13 13 12 12 12 12
 13 13 13 12 12 12 12 12
 13 13 12 12 12 12 12 12
 13 12 12 12 12 12 12 12
 12 12 12 12 12 12 12 12
 12 12 12 12 12 12 12 12
 12 12 12 12 12 12 12 11
 12 12 12 12 12 12 11 11
 12 12 12 12 12 11 11 10
 43 43 43 41 41 39 38 38
 43 43 41 41 39 38 38 37
 43 41 41 39 38 38 37 36
 41 41 39 38 38 37 36 36
 41 39 38 38 37 36 36 34
 39 38 38 37 36 36 34 33
 38 38 37 36 36 34 33 33
 38 37 36 36 34 33 33 32
 37 36 36 34 33 33 32 31
 36 36 34 33 33 32 31 31
 36 34 33 33 32 31 31 30
 34 33 33 32 31 31 30 29
 33 33 32 31 31 30 29 29
 33 32 31 31 30 29 29 28
 32 31 31 30 29 29 28 28
 31 31 30 29 29 28 28 27
 31 30 29 29 28 28 27 26
 30 29 29 28 28 27 26 26
 29 29 28 28 27 26 26 25
 29 28 28 27 26 26 25 25
 28 28 27 26 26 25 25 24
 28 27 26 26 25 25 24 23
 27 26 26 25 25 24 23 22
 26 26 25 25 24 23 22 22
 26 25 25 24 23 22 22 21
 25 25 24 23 22 22 21 21
 25 24 23 22 22 21 21 20
 24 23 22 22 21 21 20 20
 23 22 22 21 21 20 20 20
 22 22 21 21 20 20 20 19
 22 21 21 20 20 20 19 19
 21 21 20 20 20 19 19 19
 21 20 20 20 19 19 19 18
 20 20 20 19 19 19 18 18
 20 20 19 19 19 18 18 18
 20 19 19 19 18 18 18 17
 19 19 19 18 18 18 17 17
 19 19 18 18 18 17 17 16
 19 18 18 18 17 17 16 16
 18 18 18 17 17 16 16 16
 18 18 17 17 16 16 16 16
 18 17 17 16 16 16 16 16
 17 17 16 16 16 16 16 15
 17 16 16 16 16 16 15 15
 16 16 16 16 16 15 15 15
 16 16 16 16 15 15 15 14
 16 16 16 15 15 15 14 14
 16 16 15 15 15 14 14 14
 16 15 15 15 14 14 14 14
 15 15 15 14 14 14 14 13
 15 15 14 14 14 14 13 13
 15 14 14 14 14 13 13 13
 14 14 14 14 13 13 13 12
 14 14 14 13 13 13 12 12
 14 14 13 13 13 12 12 12
 14 13 13 13 12 12 12 11
 13 13 13 12 12 12 11 11
 13 13 12 12 12 11 11 10
 49 49 46 46 44 43 42 41
 49 46 46 44 43 42 41 40
 46 46 44 43 42 41 40 39
 46 44 43 42 41 40 39 39
 44 43 42 41 40 39 39 37
 43 42 41 40 39 39 37 37
 42 41 40 39 39 37 37 36
 41 40 39 39 37 37 36 34
 40 39 39 37 37 36 34 34
 39 39 37 37 36 34 34 33
 39 37 37 36 34 34 33 32
 37 37 36 34 34 33 32 31
 37 36 34 34 33 32 31 29
 36 34 34 33 32 31 29 28
 34 34 33 32 31 29 28 26
 34 33 32 31 29 28 26 25
 33 32 31 29 28 26 25 24
 32 31 29 28 26 25 24 23
 31 29 28 26 25 24 23 22
 29 28 26 25 24 23 22 21
 28 26 25 24 23 22 21 19
 26 25 24 23 22 21 19 18
 25 24 23 22 21 19 18 18
 24 23 22 21 19 18 18 18
 23 22 21 19 18 18 18 15
 22 21 19 18 18 18 15 15
 21 19 18 18 18 15 15 14
 19 18 18 18 15 15 14 12
 18 18 18 15 15 14 12 11
 18 18 15 15 14 12 11 10
 18 15 15 14 12 11 10 9
 15 15 14 12 11 10 9 9
 15 14 12 11 10 9 9 8
 14 12 11 10 9 9 8 7
 12 11 10 9 9 8 7 7
 11 10 9 9 8 7 7 6
 10 9 9 8 7 7 6 6
 9 9 8 7 7 6 6 5
 9 8 7 7 6 6 5 5
 8 7 7 6 6 5 5 5
 7 7 6 6 5 5 5 4
 7 6 6 5 5 5 4 4
 6 6 5 5 5 4 4 3
 6 5 5 5 4 4 3 3
 5 5 5 4 4 3 3 2
 5 5 4 4 3 3 2 2
 5 4 4 3 3 2 2 2
 44 43 42 41 40 38 38 38
 43 42 41 40 38 38 38 36
 42 41 40 38 38 38 36 35
 41 40 38 38 38 36 35 34
 40 38 38 38 36 35 34 34
 38 38 38 36 35 34 34 32
 38 38 36 35 34 34 32 31
 38 36 35 34 34 32 31 31
 36 35 34 34 32 31 31 29
 35 34 34 32 31 31 29 29
 34 34 32 31 31 29 29 29
 34 32 31 31 29 29 29 26
 32 31 31 29 29 29 26 25
 31 31 29 29 29 26 25 24
 31 29 29 29 26 25 24 23
 29 29 29 26 25 24 23 22
 29 29 26 25 24 23 22 21
 29 26 25 24 23 22 21 20
 26 25 24 23 22 21 20 19
 25 24 23 22 21 20 19 18
 24 23 22 21 20 19 18 17
 23 22 21 20 19 18 17 16
 22 21 20 19 18 17 16 15
 21 20 19 18 17 16 15 14
 20 19 18 17 16 15 14 13
 19 18 17 16 15 14 13 12
 18 17 16 15 14 13 12 10
 17 16 15 14 13 12 10 9
 16 15 14 13 12 10 9 8
 15 14 13 12 10 9 8 8
 14 13 12 10 9 8 8 7
 13 12 10 9 8 8 7 7
 12 10 9 8 8 7 7 7
 10 9 8 8 7 7 7 5
 9 8 8 7 7 7 5 5
 8 8 7 7 7 5 5 4
 8 7 7 7 5 5 4 4
 7 7 7 5 5 4 4 4
 7 7 5 5 4 4 4 3
 7 5 5 4 4 4 3 3
 5 5 4 4 4 3 3 3
 5 4 4 4 3 3 3 2
 4 4 4 3 3 3 2 2
 4 4 3 3 3 2 2 1
 4 3 3 3 2 2 1 1
 3 3 3 2 2 1 1 0
 3 3 2 2 1 1 0 0
 41 40 40 38 38 37 36 36
 40 40 38 38 37 36 36 34
 40 38 38 37 36 36 34 34
 38 38 37 36 36 34 34 32
 38 37 36 36 34 34 32 31
 37 36 36 34 34 32 31 30
 36 36 34 34 32 31 30 30
 36 34 34 32 31 30 30 30
 34 34 32 31 30 30 30 27
 34 32 31 30 30 30 27 25
 32 31 30 30 30 27 25 25
 31 30 30 30 27 25 25 23
 30 30 30 27 25 25 23 23
 30 30 27 25 25 23 23 20
 30 27 25 25 23 23 20 19
 27 25 25 23 23 20 19 18
 25 25 23 23 20 19 18 17
 25 23 23 20 19 18 17 16
 23 23 20 19 18 17 16 16
 23 20 19 18 17 16 16 16
 20 19 18 17 16 16 16 14
 19 18 17 16 16 16 14 12
 18 17 16 16 16 14 12 11
 17 16 16 16 14 12 11 10
 16 16 16 14 12 11 10 9
 16 16 14 12 11 10 9 8
 16 14 12 11 10 9 8 8
 14 12 11 10 9 8 8 8
 12 11 10 9 8 8 8 7
 11 10 9 8 8 8 7 6
 10 9 8 8 8 7 6 6
 9 8 8 8 7 6 6 6
 8 8 8 7 6 6 6 5
 8 8 7 6 6 6 5 5
 8 7 6 6 6 5 5 5
 7 6 6 6 5 5 5 4
 6 6 6 5 5 5 4 4
 6 6 5 5 5 4 4 3
 6 5 5 5 4 4 3 3
 5 5 5 4 4 3 3 2
 5 5 4 4 3 3 2 2
 5 4 4 3 3 2 2 2
 4 4 3 3 2 2 2 2
 43 40 40 39 38 37 36 35
 40 40 39 38 37 36 35 34
 40 39 38 37 36 35 34 33
 39 38 37 36 35 34 33 32
 38 37 36 35 34 33 32 31
 37 36 35 34 33 32 31 30
 36 35 34 33 32 31 30 29
 35 34 33 32 31 30 29 28
 34 33 32 31 30 29 28 27
 33 32 31 30 29 28 27 26
 32 31 30 29 28 27 26 25
 31 30 29 28 27 26 25 24
 30 29 28 27 26 25 24 23
 29 28 27 26 25 24 23 22
 28 27 26 25 24 23 22 21
 27 26 25 24 23 22 21 20
 26 25 24 23 22 21 20 19
 25 24 23 22 21 20 19 18
 24 23 22 21 20 19 18 17
 23 22 21 20 19 18 17 16
 22 21 20 19 18 17 16 15
 21 20 19 18 17 16 15 13
 20 19 18 17 16 15 13 12
 19 18 17 16 15 13 12 12
 18 17 16 15 13 12 12 11
 17 16 15 13 12 12 11 10
 16 15 13 12 12 11 10 9
 15 13 12 12 11 10 9 9
 13 12 12 11 10 9 9 8
 12 12 11 10 9 9 8 7
 12 11 10 9 9 8 7 7
 11 10 9 9 8 7 7 7
 10 9 9 8 7 7 7 6
 9 9 8 7 7 7 6 6
 9 8 7 7 7 6 6 5
 8 7 7 7 6 6 5 5
 7 7 7 6 6 5 5 4
 7 7 6 6 5 5 4 4
 7 6 6 5 5 4 4 4
 6 6 5 5 4 4 4 3
 6 5 5 4 4 4 3 3
 5 5 4 4 4 3 3 2
 5 4 4 4 3 3 2 2
 4 4 4 3 3 2 2 1
 4 4 3 3 2 2 1 1
 4 3 3 2 2 1 1 0
 42 41 39 39 38 37 36 34
 41 39 39 38 37 36 34 33
 39 39 38 37 36 34 33 33
 39 38 37 36 34 33 33 32
 38 37 36 34 33 33 32 30
 37 36 34 33 33 32 30 30
 36 34 33 33 32 30 30 27
 34 33 33 32 30 30 27 26
 33 33 32 30 30 27 26 26
 33 32 30 30 27 26 26 24
 32 30 30 27 26 26 24 23
 30 30 27 26 26 24 23 23
 30 27 26 26 24 23 23 21
 27 26 26 24 23 23 21 20
 26 26 24 23 23 21 20 18
 26 24 23 23 21 20 18 18
 24 23 23 21 20 18 18 17
 23 23 21 20 18 18 17 16
 23 21 20 18 18 17 16 16
 21 20 18 18 17 16 16 14
 20 18 18 17 16 16 14 13
 18 18 17 16 16 14 13 12
 18 17 16 16 14 13 12 11
 17 16 16 14 13 12 11 11
 16 16 14 13 12 11 11 9
 16 14 13 12 11 11 9 9
 14 13 12 11 11 9 9 8
 13 12 11 11 9 9 8 8
 12 11 11 9 9 8 8 8
 11 11 9 9 8 8 8 6
 11 9 9 8 8 8 6 6
 9 9 8 8 8 6 6 5
 9 8 8 8 6 6 5 5
 8 8 8 6 6 5 5 5
 8 8 6 6 5 5 5 4
 8 6 6 5 5 5 4 4
 6 6 5 5 5 4 4 4
 6 5 5 5 4 4 4 3
 5 5 5 4 4 4 3 3
 5 5 4 4 4 3 3 2
 5 4 4 4 3 3 2 2
 4 4 4 3 3 2 2 1
 4 4 3 3 2 2 1 1
 4 3 3 2 2 1 1 0
 3 3 2 2 1 1 0 0
 3 2 2 1 1 0 0 0
 2 2 1 1 0 0 0 -1
 2 1 1 0 0 0 -1 -2
 1 1 0 0 0 -1 -2 -2
 1 0 0 0 -1 -2 -2 -3
 0 0 0 -1 -2 -2 -3 -3
 0 0 -1 -2 -2 -3 -3 -3
 53 52 51 50 49 48 47 47
 52 51 50 49 48 47 47 46
 51 50 49 48 47 47 46 45
 50 49 48 47 47 46 45 44
 49 48 47 47 46 45 44 43
 48 47 47 46 45 44 43 43
 47 47 46 45 44 43 43 42
 47 46 45 44 43 43 42 41
 46 45 44 43 43 42 41 40
 45 44 43 43 42 41 40 39
 44 43 43 42 41 40 39 38
 43 43 42 41 40 39 38 37
 43 42 41 40 39 38 37 37
 42 41 40 39 38 37 37 36
 41 40 39 38 37 37 36 35
 40 39 38 37 37 36 35 34
 39 38 37 37 36 35 34 33
 38 37 37 36 35 34 33 32
 37 37 36 35 34 33 32 31
 37 36 35 34 33 32 31 30
 36 35 34 33 32 31 30 29
 35 34 33 32 31 30 29 28
 34 33 32 31 30 29 28 28
 33 32 31 30 29 28 28 27
 32 31 30 29 28 28 27 26
 31 30 29 28 28 27 26 25
 30 29 28 28 27 26 25 24
 29 28 28 27 26 25 24 23
 28 28 27 26 25 24 23 23
 28 27 26 25 24 23 23 22
 27 26 25 24 23 23 22 21
 26 25 24 23 23 22 21 21
 25 24 23 23 22 21 21 21
 24 23 23 22 21 21 21 20
 23 23 22 21 21 21 20 20
 23 22 21 21 21 20 20 19
 22 21 21 21 20 20 19 19
 21 21 21 20 20 19 19 19
 21 21 20 20 19 19 19 18
 21 20 20 19 19 19 18 18
 20 20 19 19 19 18 18 18
 20 19 19 19 18 18 18 17
 19 19 19 18 18 18 17 17
 19 19 18 18 18 17 17 16
 19 18 18 18 17 17 16 16
 18 18 18 17 17 16 16 15
 18 18 17 17 16 16 15 15
 44 43 43 41 41 40 39 38
 43 43 41 41 40 39 38 38
 43 41 41 40 39 38 38 38
 41 41 40 39 38 38 38 36
 41 40 39 38 38 38 36 36
 40 39 38 38 38 36 36 34
 39 38 38 38 36 36 34 32
 38 38 38 36 36 34 32 31
 38 38 36 36 34 32 31 31
 38 36 36 34 32 31 31 31
 36 36 34 32 31 31 31 29
 36 34 32 31 31 31 29 29
 34 32 31 31 31 29 29 27
 32 31 31 31 29 29 27 26
 31 31 31 29 29 27 26 26
 31 31 29 29 27 26 26 26
 31 29 29 27 26 26 26 24
 29 29 27 26 26 26 24 23
 29 27 26 26 26 24 23 23
 27 26 26 26 24 23 23 22
 26 26 26 24 23 23 22 22
 26 26 24 23 23 22 22 20
 26 24 23 23 22 22 20 20
 24 23 23 22 22 20 20 19
 23 23 22 22 20 20 19 19
 23 22 22 20 20 19 19 19
 22 22 20 20 19 19 19 18
 22 20 20 19 19 19 18 17
 20 20 19 19 19 18 17 16
 20 19 19 19 18 17 16 16
 19 19 19 18 17 16 16 16
 19 19 18 17 16 16 16 15
 19 18 17 16 16 16 15 15
 18 17 16 16 16 15 15 15
 17 16 16 16 15 15 15 15
 16 16 16 15 15 15 15 14
 16 16 15 15 15 15 14 14
 16 15 15 15 15 14 14 14
 15 15 15 15 14 14 14 14
 15 15 15 14 14 14 14 14
 15 15 14 14 14 14 14 13
 15 14 14 14 14 14 13 13
 14 14 14 14 14 13 13 12
 14 14 14 14 13 13 12 12
 14 14 14 13 13 12 12 12
 14 14 13 13 12 12 12 11
 14 13 13 12 12 12 11 11
 13 13 12 12 12 11 11 11
 44 44 43 42 42 41 40 39
 44 43 42 42 41 40 39 38
 43 42 42 41 40 39 38 37
 42 42 41 40 39 38 37 37
 42 41 40 39 38 37 37 36
 41 40 39 38 37 37 36 35
 40 39 38 37 37 36 35 35
 39 38 37 37 36 35 35 34
 38 37 37 36 35 35 34 33
 37 37 36 35 35 34 33 32
 37 36 35 35 34 33 32 31
 36 35 35 34 33 32 31 31
 35 35 34 33 32 31 31 30
 35 34 33 32 31 31 30 30
 34 33 32 31 31 30 30 29
 33 32 31 31 30 30 29 28
 32 31 31 30 30 29 28 27
 31 31 30 30 29 28 27 26
 31 30 30 29 28 27 26 25
 30 30 29 28 27 26 25 24
 30 29 28 27 26 25 24 24
 29 28 27 26 25 24 24 23
 28 27 26 25 24 24 23 21
 27 26 25 24 24 23 21 21
 26 25 24 24 23 21 21 20
 25 24 24 23 21 21 20 20
 24 24 23 21 21 20 20 19
 24 23 21 21 20 20 19 19
 23 21 21 20 20 19 19 18
 21 21 20 20 19 19 18 17
 21 20 20 19 19 18 17 17
 20 20 19 19 18 17 17 17
 20 19 19 18 17 17 17 17
 19 19 18 17 17 17 17 16
 19 18 17 17 17 17 16 16
 18 17 17 17 17 16 16 16
 17 17 17 17 16 16 16 16
 17 17 17 16 16 16 16 15
 17 17 16 16 16 16 15 15
 17 16 16 16 16 15 15 15
 16 16 16 16 15 15 15 15
 16 16 16 15 15 15 15 15
 16 16 15 15 15 15 15 15
 16 15 15 15 15 15 15 14
 15 15 15 15 15 15 14 14
 15 15 15 15 15 14 14 13
 15 15 15 15 14 14 13 13
 15 15 15 14 14 13 13 12
 49 48 47 47 44 43 42 41
 48 47 47 44 43 42 41 40
 47 47 44 43 42 41 40 39
 47 44 43 42 41 40 39 37
 44 43 42 41 40 39 37 36
 43 42 41 40 39 37 36 35
 42 41 40 39 37 36 35 34
 41 40 39 37 36 35 34 33
 40 39 37 36 35 34 33 31
 39 37 36 35 34 33 31 31
 37 36 35 34 33 31 31 30
 36 35 34 33 31 31 30 28
 35 34 33 31 31 30 28 28
 34 33 31 31 30 28 28 26
 33 31 31 30 28 28 26 26
 31 31 30 28 28 26 26 23
 31 30 28 28 26 26 23 21
 30 28 28 26 26 23 21 19
 28 28 26 26 23 21 19 18
 28 26 26 23 21 19 18 17
 26 26 23 21 19 18 17 16
 26 23 21 19 18 17 16 15
 23 21 19 18 17 16 15 14
 21 19 18 17 16 15 14 13
 19 18 17 16 15 14 13 11
 18 17 16 15 14 13 11 9
 17 16 15 14 13 11 9 9
 16 15 14 13 11 9 9 8
 15 14 13 11 9 9 8 7
 14 13 11 9 9 8 7 6
 13 11 9 9 8 7 6 3
 11 9 9 8 7 6 3 1
 9 9 8 7 6 3 1 0
 9 8 7 6 3 1 0 -1
 8 7 6 3 1 0 -1 -1
 7 6 3 1 0 -1 -1 -2
 6 3 1 0 -1 -1 -2 -3
 3 1 0 -1 -1 -2 -3 -3
 1 0 -1 -1 -2 -3 -3 -4
 0 -1 -1 -2 -3 -3 -4 -4
 -1 -1 -2 -3 -3 -4 -4 -5
 -1 -2 -3 -3 -4 -4 -5 -6
 -2 -3 -3 -4 -4 -5 -6 -6
 -3 -3 -4 -4 -5 -6 -6 -7
 -3 -4 -4 -5 -6 -6 -7 -8
 -4 -4 -5 -6 -6 -7 -8 -8
 -4 -5 -6 -6 -7 -8 -8 -9
 -5 -6 -6 -7 -8 -8 -9 -10
 48 46 45 43 42 41 40 40
 46 45 43 42 41 40 40 38
 45 43 42 41 40 40 38 37
 43 42 41 40 40 38 37 36
 42 41 40 40 38 37 36 35
 41 40 40 38 37 36 35 34
 40 40 38 37 36 35 34 33
 40 38 37 36 35 34 33 32
 38 37 36 35 34 33 32 32
 37 36 35 34 33 32 32 29
 36 35 34 33 32 32 29 29
 35 34 33 32 32 29 29 27
 34 33 32 32 29 29 27 26
 33 32 32 29 29 27 26 24
 32 32 29 29 27 26 24 24
 32 29 29 27 26 24 24 21
 29 29 27 26 24 24 21 20
 29 27 26 24 24 21 20 19
 27 26 24 24 21 20 19 18
 26 24 24 21 20 19 18 16
 24 24 21 20 19 18 16 15
 24 21 20 19 18 16 15 13
 21 20 19 18 16 15 13 12
 20 19 18 16 15 13 12 11
 19 18 16 15 13 12 11 9
 18 16 15 13 12 11 9 8
 16 15 13 12 11 9 8 7
 15 13 12 11 9 8 7 6
 13 12 11 9 8 7 6 6
 12 11 9 8 7 6 6 4
 11 9 8 7 6 6 4 2
 9 8 7 6 6 4 2 1
 8 7 6 6 4 2 1 0
 7 6 6 4 2 1 0 -2
 6 6 4 2 1 0 -2 -2
 6 4 2 1 0 -2 -2 -4
 4 2 1 0 -2 -2 -4 -4
 2 1 0 -2 -2 -4 -4 -6
 1 0 -2 -2 -4 -4 -6 -6
 0 -2 -2 -4 -4 -6 -6 -7
 -2 -2 -4 -4 -6 -6 -7 -7
 -2 -4 -4 -6 -6 -7 -7 -7
 -4 -4 -6 -6 -7 -7 -7 -8
 -4 -6 -6 -7 -7 -7 -8 -8
 -6 -6 -7 -7 -7 -8 -8 -9
 -6 -7 -7 -7 -8 -8 -9 -9
 -7 -7 -7 -8 -8 -9 -9 -9
 -7 -7 -8 -8 -9 -9 -9 -9
 -7 -8 -8 -9 -9 -9 -9 -10
 -8 -8 -9 -9 -9 -9 -10 -10
 -8 -9 -9 -9 -9 -10 -10 -10
 -9 -9 -9 -9 -10 -10 -10 -11
 -9 -9 -9 -10 -10 -10 -11 -11
 -9 -9 -10 -10 -10 -11 -11 -11
 46 46 44 43 42 41 41 40
 46 44 43 42 41 41 40 39
 44 43 42 41 41 40 39 38
 43 42 41 41 40 39 38 36
 42 41 41 40 39 38 36 35
 41 41 40 39 38 36 35 34
 41 40 39 38 36 35 34 33
 40 39 38 36 35 34 33 33
 39 38 36 35 34 33 33 31
 38 36 35 34 33 33 31 30
 36 35 34 33 33 31 30 28
 35 34 33 33 31 30 28 28
 34 33 33 31 30 28 28 26
 33 33 31 30 28 28 26 26
 33 31 30 28 28 26 26 24
 31 30 28 28 26 26 24 24
 30 28 28 26 26 24 24 24
 28 28 26 26 24 24 24 20
 28 26 26 24 24 24 20 19
 26 26 24 24 24 20 19 17
 26 24 24 24 20 19 17 16
 24 24 24 20 19 17 16 15
 24 24 20 19 17 16 15 14
 24 20 19 17 16 15 14 12
 20 19 17 16 15 14 12 11
 19 17 16 15 14 12 11 10
 17 16 15 14 12 11 10 9
 16 15 14 12 11 10 9 7
 15 14 12 11 10 9 7 5
 14 12 11 10 9 7 5 4
 12 11 10 9 7 5 4 3
 11 10 9 7 5 4 3 2
 10 9 7 5 4 3 2 1
 9 7 5 4 3 2 1 0
 7 5 4 3 2 1 0 0
 5 4 3 2 1 0 0 -2
 4 3 2 1 0 0 -2 -5
 3 2 1 0 0 -2 -5 -5
 2 1 0 0 -2 -5 -5 -6
 1 0 0 -2 -5 -5 -6 -7
 0 0 -2 -5 -5 -6 -7 -7
 0 -2 -5 -5 -6 -7 -7 -9
 -2 -5 -5 -6 -7 -7 -9 -9
 -5 -5 -6 -7 -7 -9 -9 -10
 -5 -6 -7 -7 -9 -9 -10 -10
 -6 -7 -7 -9 -9 -10 -10 -10
 -7 -7 -9 -9 -10 -10 -10 -10
 -7 -9 -9 -10 -10 -10 -10 -10
 -9 -9 -10 -10 -10 -10 -10 -9
 -9 -10 -10 -10 -10 -10 -9 -10
 -10 -10 -10 -10 -10 -9 -10 -11
 45 45 43 43 40 38 37 37
 45 43 43 40 38 37 37 35
 43 43 40 38 37 37 35 34
 43 40 38 37 37 35 34 33
 40 38 37 37 35 34 33 32
 38 37 37 35 34 33 32 31
 37 37 35 34 33 32 31 29
 37 35 34 33 32 31 29 29
 35 34 33 32 31 29 29 27
 34 33 32 31 29 29 27 26
 33 32 31 29 29 27 26 25
 32 31 29 29 27 26 25 24
 31 29 29 27 26 25 24 24
 29 29 27 26 25 24 24 21
 29 27 26 25 24 24 21 20
 27 26 25 24 24 21 20 19
 26 25 24 24 21 20 19 18
 25 24 24 21 20 19 18 14
 24 24 21 20 19 18 14 13
 24 21 20 19 18 14 13 12
 21 20 19 18 14 13 12 12
 20 19 18 14 13 12 12 12
 19 18 14 13 12 12 12 7
 18 14 13 12 12 12 7 6
 14 13 12 12 12 7 6 6
 13 12 12 12 7 6 6 4
 12 12 12 7 6 6 4 3
 12 12 7 6 6 4 3 2
 12 7 6 6 4 3 2 1
 7 6 6 4 3 2 1 1
 6 6 4 3 2 1 1 -2
 6 4 3 2 1 1 -2 -2
 4 3 2 1 1 -2 -2 -4
 3 2 1 1 -2 -2 -4 -5
 2 1 1 -2 -2 -4 -5 -6
 1 1 -2 -2 -4 -5 -6 -6
 1 -2 -2 -4 -5 -6 -6 -6
 -2 -2 -4 -5 -6 -6 -6 -8
 -2 -4 -5 -6 -6 -6 -8 -8
 -4 -5 -6 -6 -6 -8 -8 -9
 -5 -6 -6 -6 -8 -8 -9 -10
 -6 -6 -6 -8 -8 -9 -10 -10
 -6 -6 -8 -8 -9 -10 -10 -11
 -6 -8 -8 -9 -10 -10 -11 -11
 -8 -8 -9 -10 -10 -11 -11 -11
 -8 -9 -10 -10 -11 -11 -11 -11
 -9 -10 -10 -11 -11 -11 -11 -12
 -10 -10 -11 -11 -11 -11 -12 -12
 -10 -11 -11 -11 -11 -12 -12 -12
 47 45 44 43 42 41 40 39
 45 44 43 42 41 40 39 38
 44 43 42 41 40 39 38 37
 43 42 41 40 39 38 37 35
 42 41 40 39 38 37 35 33
 41 40 39 38 37 35 33 33
 40 39 38 37 35 33 33 31
 39 38 37 35 33 33 31 31
 38 37 35 33 33 31 31 29
 37 35 33 33 31 31 29 28
 35 33 33 31 31 29 28 25
 33 33 31 31 29 28 25 24
 33 31 31 29 28 25 24 22
 31 31 29 28 25 24 22 21
 31 29 28 25 24 22 21 19
 29 28 25 24 22 21 19 18
 28 25 24 22 21 19 18 17
 25 24 22 21 19 18 17 16
 24 22 21 19 18 17 16 16
 22 21 19 18 17 16 16 13
 21 19 18 17 16 16 13 12
 19 18 17 16 16 13 12 10
 18 17 16 16 13 12 10 9
 17 16 16 13 12 10 9 8
 16 16 13 12 10 9 8 7
 16 13 12 10 9 8 7 7
 13 12 10 9 8 7 7 5
 12 10 9 8 7 7 5 4
 10 9 8 7 7 5 4 3
 9 8 7 7 5 4 3 2
 8 7 7 5 4 3 2 2
 7 7 5 4 3 2 2 -1
 7 5 4 3 2 2 -1 -1
 5 4 3 2 2 -1 -1 -3
 4 3 2 2 -1 -1 -3 -3
 3 2 2 -1 -1 -3 -3 -3
 2 2 -1 -1 -3 -3 -3 -6
 2 -1 -1 -3 -3 -3 -6 -6
 -1 -1 -3 -3 -3 -6 -6 -7
 -1 -3 -3 -3 -6 -6 -7 -10
 -3 -3 -3 -6 -6 -7 -10 -10
 -3 -3 -6 -6 -7 -10 -10 -10
 -3 -6 -6 -7 -10 -10 -10 -12
 -6 -6 -7 -10 -10 -10 -12 -12
 -6 -7 -10 -10 -10 -12 -12 -13
 -7 -10 -10 -10 -12 -12 -13 -13
 -10 -10 -10 -12 -12 -13 -13 -13
 -10 -10 -12 -12 -13 -13 -13 -12
 -10 -12 -12 -13 -13 -13 -12 -12
 -12 -12 -13 -13 -13 -12 -12 -11
 -12 -13 -13 -13 -12 -12 -11 -12
 -13 -13 -13 -12 -12 -11 -12 -12
 -13 -13 -12 -12 -11 -12 -12 -12
 -13 -12 -12 -11 -12 -12 -12 -12
 -12 -12 -11 -12 -12 -12 -12 -14
 -12 -11 -12 -12 -12 -12 -14 -14
 -11 -12 -12 -12 -12 -14 -14 -15
 -12 -12 -12 -12 -14 -14 -15 -15
 49 47 46 45 44 44 40 39
 47 46 45 44 44 40 39 39
 46 45 44 44 40 39 39 36
 45 44 44 40 39 39 36 35
 44 44 40 39 39 36 35 33
 44 40 39 39 36 35 33 32
 40 39 39 36 35 33 32 31
 39 39 36 35 33 32 31 30
 39 36 35 33 32 31 30 28
 36 35 33 32 31 30 28 27
 35 33 32 31 30 28 27 25
 33 32 31 30 28 27 25 24
 32 31 30 28 27 25 24 22
 31 30 28 27 25 24 22 21
 30 28 27 25 24 22 21 20
 28 27 25 24 22 21 20 18
 27 25 24 22 21 20 18 17
 25 24 22 21 20 18 17 16
 24 22 21 20 18 17 16 12
 22 21 20 18 17 16 12 10
 21 20 18 17 16 12 10 9
 20 18 17 16 12 10 9 8
 18 17 16 12 10 9 8 7
 17 16 12 10 9 8 7 5
 16 12 10 9 8 7 5 4
 12 10 9 8 7 5 4 3
 10 9 8 7 5 4 3 1
 9 8 7 5 4 3 1 0
 8 7 5 4 3 1 0 -1
 7 5 4 3 1 0 -1 -3
 5 4 3 1 0 -1 -3 -4
 4 3 1 0 -1 -3 -4 -4
 3 1 0 -1 -3 -4 -4 -5
 1 0 -1 -3 -4 -4 -5 -6
 0 -1 -3 -4 -4 -5 -6 -7
 -1 -3 -4 -4 -5 -6 -7 -7
 -3 -4 -4 -5 -6 -7 -7 -8
 -4 -4 -5 -6 -7 -7 -8 -8
 -4 -5 -6 -7 -7 -8 -8 -9
 -5 -6 -7 -7 -8 -8 -9 -9
 -6 -7 -7 -8 -8 -9 -9 -9
 -7 -7 -8 -8 -9 -9 -9 -10
 -7 -8 -8 -9 -9 -9 -10 -10
 -8 -8 -9 -9 -9 -10 -10 -10
 -8 -9 -9 -9 -10 -10 -10 -10
 -9 -9 -9 -10 -10 -10 -10 -11
 -9 -9 -10 -10 -10 -10 -11 -11
 -9 -10 -10 -10 -10 -11 -11 -11
 -10 -10 -10 -10 -11 -11 -11 -11
 46 45 44 42 42 40 38 37
 45 44 42 42 40 38 37 37
 44 42 42 40 38 37 37 34
 42 42 40 38 37 37 34 33
 42 40 38 37 37 34 33 33
 40 38 37 37 34 33 33 31
 38 37 37 34 33 33 31 30
 37 37 34 33 33 31 30 29
 37 34 33 33 31 30 29 27
 34 33 33 31 30 29 27 25
 33 33 31 30 29 27 25 24
 33 31 30 29 27 25 24 22
 31 30 29 27 25 24 22 21
 30 29 27 25 24 22 21 20
 29 27 25 24 22 21 20 18
 27 25 24 22 21 20 18 17
 25 24 22 21 20 18 17 16
 24 22 21 20 18 17 16 14
 22 21 20 18 17 16 14 12
 21 20 18 17 16 14 12 11
 20 18 17 16 14 12 11 9
 18 17 16 14 12 11 9 9
 17 16 14 12 11 9 9 7
 16 14 12 11 9 9 7 6
 14 12 11 9 9 7 6 4
 12 11 9 9 7 6 4 3
 11 9 9 7 6 4 3 2
 9 9 7 6 4 3 2 1
 9 7 6 4 3 2 1 0
 7 6 4 3 2 1 0 0
 6 4 3 2 1 0 0 -3
 4 3 2 1 0 0 -3 -4
 3 2 1 0 0 -3 -4 -5
 2 1 0 0 -3 -4 -5 -7
 1 0 0 -3 -4 -5 -7 -7
 0 0 -3 -4 -5 -7 -7 -9
 0 -3 -4 -5 -7 -7 -9 -9
 -3 -4 -5 -7 -7 -9 -9 -10
 -4 -5 -7 -7 -9 -9 -10 -10
 -5 -7 -7 -9 -9 -10 -10 -10
 -7 -7 -9 -9 -10 -10 -10 -10
 -7 -9 -9 -10 -10 -10 -10 -10
 -9 -9 -10 -10 -10 -10 -10 -10
 -9 -10 -10 -10 -10 -10 -10 -10
 -10 -10 -10 -10 -10 -10 -10 -10
 -10 -10 -10 -10 -10 -10 -10 -10
 -10 -10 -10 -10 -10 -10 -10 -11
 46 45 45 44 42 41 40 39
 45 45 44 42 41 40 39 37
 45 44 42 41 40 39 37 36
 44 42 41 40 39 37 36 36
 42 41 40 39 37 36 36 34
 41 40 39 37 36 36 34 33
 40 39 37 36 36 34 33 32
 39 37 36 36 34 33 32 31
 37 36 36 34 33 32 31 30
 36 36 34 33 32 31 30 29
 36 34 33 32 31 30 29 28
 34 33 32 31 30 29 28 26
 33 32 31 30 29 28 26 26
 32 31 30 29 28 26 26 23
 31 30 29 28 26 26 23 23
 30 29 28 26 26 23 23 21
 29 28 26 26 23 23 21 20
 28 26 26 23 23 21 20 19
 26 26 23 23 21 20 19 18
 26 23 23 21 20 19 18 17
 23 23 21 20 19 18 17 15
 23 21 20 19 18 17 15 14
 21 20 19 18 17 15 14 13
 20 19 18 17 15 14 13 12
 19 18 17 15 14 13 12 10
 18 17 15 14 13 12 10 9
 17 15 14 13 12 10 9 9
 15 14 13 12 10 9 9 7
 14 13 12 10 9 9 7 6
 13 12 10 9 9 7 6 5
 12 10 9 9 7 6 5 4
 10 9 9 7 6 5 4 3
 9 9 7 6 5 4 3 2
 9 7 6 5 4 3 2 1
 7 6 5 4 3 2 1 0
 6 5 4 3 2 1 0 -2
 5 4 3 2 1 0 -2 -4
 4 3 2 1 0 -2 -4 -5
 3 2 1 0 -2 -4 -5 -6
 2 1 0 -2 -4 -5 -6 -6
 1 0 -2 -4 -5 -6 -6 -8
 0 -2 -4 -5 -6 -6 -8 -8
 -2 -4 -5 -6 -6 -8 -8 -8
 -4 -5 -6 -6 -8 -8 -8 -9
 -5 -6 -6 -8 -8 -8 -9 -9
 -6 -6 -8 -8 -8 -9 -9 -9
 -6 -8 -8 -8 -9 -9 -9 -8
 -8 -8 -8 -9 -9 -9 -8 -8
 -8 -8 -9 -9 -9 -8 -8 -9
 -8 -9 -9 -9 -8 -8 -9 -9
 -9 -9 -9 -8 -8 -9 -9 -9
 -9 -9 -8 -8 -9 -9 -9 -10
 -9 -8 -8 -9 -9 -9 -10 -10
 -8 -8 -9 -9 -9 -10 -10 -11
 -8 -9 -9 -9 -10 -10 -11 -11
 -9 -9 -9 -10 -10 -11 -11 -11
 47 46 45 44 43 41 39 38
 46 45 44 43 41 39 38 37
 45 44 43 41 39 38 37 36
 44 43 41 39 38 37 36 35
 43 41 39 38 37 36 35 34
 41 39 38 37 36 35 34 33
 39 38 37 36 35 34 33 32
 38 37 36 35 34 33 32 30
 37 36 35 34 33 32 30 30
 36 35 34 33 32 30 30 28
 35 34 33 32 30 30 28 27
 34 33 32 30 30 28 27 26
 33 32 30 30 28 27 26 24
 32 30 30 28 27 26 24 24
 30 30 28 27 26 24 24 22
 30 28 27 26 24 24 22 22
 28 27 26 24 24 22 22 22
 27 26 24 24 22 22 22 19
 26 24 24 22 22 22 19 17
 24 24 22 22 22 19 17 16
 24 22 22 22 19 17 16 16
 22 22 22 19 17 16 16 13
 22 22 19 17 16 16 13 13
 22 19 17 16 16 13 13 11
 19 17 16 16 13 13 11 11
 17 16 16 13 13 11 11 9
 16 16 13 13 11 11 9 8
 16 13 13 11 11 9 8 8
 13 13 11 11 9 8 8 5
 13 11 11 9 8 8 5 5
 11 11 9 8 8 5 5 3
 11 9 8 8 5 5 3 3
 9 8 8 5 5 3 3 3
 8 8 5 5 3 3 3 -1
 8 5 5 3 3 3 -1 -2
 5 5 3 3 3 -1 -2 -4
 5 3 3 3 -1 -2 -4 -5
 3 3 3 -1 -2 -4 -5 -6
 3 3 -1 -2 -4 -5 -6 -7
 3 -1 -2 -4 -5 -6 -7 -7
 -1 -2 -4 -5 -6 -7 -7 -7
 -2 -4 -5 -6 -7 -7 -7 -9
 -4 -5 -6 -7 -7 -7 -9 -9
 -5 -6 -7 -7 -7 -9 -9 -10
 -6 -7 -7 -7 -9 -9 -10 -10
 -7 -7 -7 -9 -9 -10 -10 -11
 -7 -7 -9 -9 -10 -10 -11 -11
 -7 -9 -9 -10 -10 -11 -11 -11
 -9 -9 -10 -10 -11 -11 -11 -11
 -9 -10 -10 -11 -11 -11 -11 -11
 -10 -10 -11 -11 -11 -11 -11 -11
 -10 -11 -11 -11 -11 -11 -11 -11
 54 53 52 51 49 49 48 47
 53 52 51 49 49 48 47 46
 52 51 49 49 48 47 46 44
 51 49 49 48 47 46 44 43
 49 49 48 47 46 44 43 42
 49 48 47 46 44 43 42 41
 48 47 46 44 43 42 41 39
 47 46 44 43 42 41 39 39
 46 44 43 42 41 39 39 37
 44 43 42 41 39 39 37 37
 43 42 41 39 39 37 37 35
 42 41 39 39 37 37 35 34
 41 39 39 37 37 35 34 34
 39 39 37 37 35 34 34 31
 39 37 37 35 34 34 31 30
 37 37 35 34 34 31 30 29
 37 35 34 34 31 30 29 28
 35 34 34 31 30 29 28 26
 34 34 31 30 29 28 26 25
 34 31 30 29 28 26 25 24
 31 30 29 28 26 25 24 23
 30 29 28 26 25 24 23 21
 29 28 26 25 24 23 21 20
 28 26 25 24 23 21 20 19
 26 25 24 23 21 20 19 17
 25 24 23 21 20 19 17 16
 24 23 21 20 19 17 16 14
 23 21 20 19 17 16 14 13
 21 20 19 17 16 14 13 12
 20 19 17 16 14 13 12 11
 19 17 16 14 13 12 11 10
 17 16 14 13 12 11 10 9
 16 14 13 12 11 10 9 9
 14 13 12 11 10 9 9 6
 13 12 11 10 9 9 6 6
 12 11 10 9 9 6 6 4
 11 10 9 9 6 6 4 4
 10 9 9 6 6 4 4 4
 9 9 6 6 4 4 4 1
 9 6 6 4 4 4 1 1
 6 6 4 4 4 1 1 -2
 6 4 4 4 1 1 -2 -3
 4 4 4 1 1 -2 -3 -4
 4 4 1 1 -2 -3 -4 -5
 4 1 1 -2 -3 -4 -5 -5
 1 1 -2 -3 -4 -5 -5 -6
 1 -2 -3 -4 -5 -5 -6 -7
 -2 -3 -4 -5 -5 -6 -7 -7
 -3 -4 -5 -5 -6 -7 -7 -7
 -4 -5 -5 -6 -7 -7 -7 -7
 -5 -5 -6 -7 -7 -7 -7 -7
 -5 -6 -7 -7 -7 -7 -7 -7
 -6 -7 -7 -7 -7 -7 -7 -7
 -7 -7 -7 -7 -7 -7 -7 -7
 -7 -7 -7 -7 -7 -7 -7 -7
 51 49 49 46 45 44 43 43
 49 49 46 45 44 43 43 41
 49 46 45 44 43 43 41 40
 46 45 44 43 43 41 40 39
 45 44 43 43 41 40 39 38
 44 43 43 41 40 39 38 38
 43 43 41 40 39 38 38 35
 43 41 40 39 38 38 35 35
 41 40 39 38 38 35 35 33
 40 39 38 38 35 35 33 31
 39 38 38 35 35 33 31 30
 38 38 35 35 33 31 30 29
 38 35 35 33 31 30 29 27
 35 35 33 31 30 29 27 27
 35 33 31 30 29 27 27 27
 33 31 30 29 27 27 27 24
 31 30 29 27 27 27 24 23
 30 29 27 27 27 24 23 21
 29 27 27 27 24 23 21 20
 27 27 27 24 23 21 20 18
 27 27 24 23 21 20 18 18
 27 24 23 21 20 18 18 15
 24 23 21 20 18 18 15 14
 23 21 20 18 18 15 14 13
 21 20 18 18 15 14 13 11
 20 18 18 15 14 13 11 10
 18 18 15 14 13 11 10 8
 18 15 14 13 11 10 8 6
 15 14 13 11 10 8 6 6
 14 13 11 10 8 6 6 4
 13 11 10 8 6 6 4 3
 11 10 8 6 6 4 3 3
 10 8 6 6 4 3 3 1
 8 6 6 4 3 3 1 0
 6 6 4 3 3 1 0 -2
 6 4 3 3 1 0 -2 -2
 4 3 3 1 0 -2 -2 -3
 3 3 1 0 -2 -2 -3 -4
 3 1 0 -2 -2 -3 -4 -4
 1 0 -2 -2 -3 -4 -4 -5
 0 -2 -2 -3 -4 -4 -5 -5
 -2 -2 -3 -4 -4 -5 -5 -6
 -2 -3 -4 -4 -5 -5 -6 -7
 -3 -4 -4 -5 -5 -6 -7 -8
 -4 -4 -5 -5 -6 -7 -8 -8
 -4 -5 -5 -6 -7 -8 -8 -8
 -5 -5 -6 -7 -8 -8 -8 -9
 -5 -6 -7 -8 -8 -8 -9 -9
 -6 -7 -8 -8 -8 -9 -9 -9
 46 45 44 43 42 42 39 39
 45 44 43 42 42 39 39 38
 44 43 42 42 39 39 38 36
 43 42 42 39 39 38 36 35
 42 42 39 39 38 36 35 34
 42 39 39 38 36 35 34 34
 39 39 38 36 35 34 34 32
 39 38 36 35 34 34 32 31
 38 36 35 34 34 32 31 30
 36 35 34 34 32 31 30 29
 35 34 34 32 31 30 29 29
 34 34 32 31 30 29 29 25
 34 32 31 30 29 29 25 24
 32 31 30 29 29 25 24 23
 31 30 29 29 25 24 23 23
 30 29 29 25 24 23 23 20
 29 29 25 24 23 23 20 19
 29 25 24 23 23 20 19 17
 25 24 23 23 20 19 17 16
 24 23 23 20 19 17 16 15
 23 23 20 19 17 16 15 14
 23 20 19 17 16 15 14 14
 20 19 17 16 15 14 14 11
 19 17 16 15 14 14 11 10
 17 16 15 14 14 11 10 8
 16 15 14 14 11 10 8 7
 15 14 14 11 10 8 7 6
 14 14 11 10 8 7 6 5
 14 11 10 8 7 6 5 4
 11 10 8 7 6 5 4 2
 10 8 7 6 5 4 2 2
 8 7 6 5 4 2 2 0
 7 6 5 4 2 2 0 -2
 6 5 4 2 2 0 -2 -4
 5 4 2 2 0 -2 -4 -5
 4 2 2 0 -2 -4 -5 -6
 2 2 0 -2 -4 -5 -6 -7
 2 0 -2 -4 -5 -6 -7 -8
 0 -2 -4 -5 -6 -7 -8 -8
 -2 -4 -5 -6 -7 -8 -8 -8
 -4 -5 -6 -7 -8 -8 -8 -10
 -5 -6 -7 -8 -8 -8 -10 -10
 -6 -7 -8 -8 -8 -10 -10 -10
 -7 -8 -8 -8 -10 -10 -10 -10
 -8 -8 -8 -10 -10 -10 -10 -10
 -8 -8 -10 -10 -10 -10 -10 -10
 -8 -10 -10 -10 -10 -10 -10 -10
 -10 -10 -10 -10 -10 -10 -10 -10
 -10 -10 -10 -10 -10 -10 -10 -10
 -10 -10 -10 -10 -10 -10 -10 -11
 -10 -10 -10 -10 -10 -10 -11 -11
 -10 -10 -10 -10 -10 -11 -11 -12
 -10 -10 -10 -10 -11 -11 -12 -12
 45 42 42 40 40 37 36 35
 42 42 40 40 37 36 35 35
 42 40 40 37 36 35 35 33
 40 40 37 36 35 35 33 32
 40 37 36 35 35 33 32 31
 37 36 35 35 33 32 31 29
 36 35 35 33 32 31 29 28
 35 35 33 32 31 29 28 27
 35 33 32 31 29 28 27 26
 33 32 31 29 28 27 26 25
 32 31 29 28 27 26 25 24
 31 29 28 27 26 25 24 23
 29 28 27 26 25 24 23 21
 28 27 26 25 24 23 21 21
 27 26 25 24 23 21 21 18
 26 25 24 23 21 21 18 17
 25 24 23 21 21 18 17 16
 24 23 21 21 18 17 16 15
 23 21 21 18 17 16 15 13
 21 21 18 17 16 15 13 12
 21 18 17 16 15 13 12 10
 18 17 16 15 13 12 10 10
 17 16 15 13 12 10 10 8
 16 15 13 12 10 10 8 7
 15 13 12 10 10 8 7 6
 13 12 10 10 8 7 6 4
 12 10 10 8 7 6 4 4
 10 10 8 7 6 4 4 3
 10 8 7 6 4 4 3 2
 8 7 6 4 4 3 2 1
 7 6 4 4 3 2 1 -1
 6 4 4 3 2 1 -1 -3
 4 4 3 2 1 -1 -3 -4
 4 3 2 1 -1 -3 -4 -5
 3 2 1 -1 -3 -4 -5 -6
 2 1 -1 -3 -4 -5 -6 -7
 1 -1 -3 -4 -5 -6 -7 -7
 -1 -3 -4 -5 -6 -7 -7 -8
 -3 -4 -5 -6 -7 -7 -8 -9
 -4 -5 -6 -7 -7 -8 -9 -9
 -5 -6 -7 -7 -8 -9 -9 -10
 -6 -7 -7 -8 -9 -9 -10 -10
 -7 -7 -8 -9 -9 -10 -10 -11
 -7 -8 -9 -9 -10 -10 -11 -11
 -8 -9 -9 -10 -10 -11 -11 -11
 -9 -9 -10 -10 -11 -11 -11 -12
 -9 -10 -10 -11 -11 -11 -12 -12
 -10 -10 -11 -11 -11 -12 -12 -13
 46 45 43 41 40 39 38 37
 45 43 41 40 39 38 37 36
 43 41 40 39 38 37 36 35
 41 40 39 38 37 36 35 33
 40 39 38 37 36 35 33 32
 39 38 37 36 35 33 32 31
 38 37 36 35 33 32 31 27
 37 36 35 33 32 31 27 26
 36 35 33 32 31 27 26 25
 35 33 32 31 27 26 25 24
 33 32 31 27 26 25 24 23
 32 31 27 26 25 24 23 21
 31 27 26 25 24 23 21 18
 27 26 25 24 23 21 18 16
 26 25 24 23 21 18 16 15
 25 24 23 21 18 16 15 14
 24 23 21 18 16 15 14 12
 23 21 18 16 15 14 12 12
 21 18 16 15 14 12 12 10
 18 16 15 14 12 12 10 9
 16 15 14 12 12 10 9 8
 15 14 12 12 10 9 8 6
 14 12 12 10 9 8 6 5
 12 12 10 9 8 6 5 4
 12 10 9 8 6 5 4 3
 10 9 8 6 5 4 3 2
 9 8 6 5 4 3 2 0
 8 6 5 4 3 2 0 0
 6 5 4 3 2 0 0 -2
 5 4 3 2 0 0 -2 -4
 4 3 2 0 0 -2 -4 -5
 3 2 0 0 -2 -4 -5 -6
 2 0 0 -2 -4 -5 -6 -7
 0 0 -2 -4 -5 -6 -7 -8
 0 -2 -4 -5 -6 -7 -8 -8
 -2 -4 -5 -6 -7 -8 -8 -9
 -4 -5 -6 -7 -8 -8 -9 -9
 -5 -6 -7 -8 -8 -9 -9 -10
 -6 -7 -8 -8 -9 -9 -10 -10
 -7 -8 -8 -9 -9 -10 -10 -10
 -8 -8 -9 -9 -10 -10 -10 -11
 -8 -9 -9 -10 -10 -10 -11 -11
 -9 -9 -10 -10 -10 -11 -11 -11
 -9 -10 -10 -10 -11 -11 -11 -11
 -10 -10 -10 -11 -11 -11 -11 -11
 -10 -10 -11 -11 -11 -11 -11 -11
 -10 -11 -11 -11 -11 -11 -11 -11
 -11 -11 -11 -11 -11 -11 -11 -12
 -11 -11 -11 -11 -11 -11 -12 -13
 -11 -11 -11 -11 -11 -12 -13 -13
 -11 -11 -11 -11 -12 -13 -13 -13
 -11 -11 -11 -12 -13 -13 -13 -14
 -11 -11 -12 -13 -13 -13 -14 -14
 53 51 51 51 48 48 46 46
 51 51 51 48 48 46 46 46
 51 51 48 48 46 46 46 43
 51 48 48 46 46 46 43 42
 48 48 46 46 46 43 42 40
 48 46 46 46 43 42 40 38
 46 46 46 43 42 40 38 38
 46 46 43 42 40 38 38 38
 46 43 42 40 38 38 38 35
 43 42 40 38 38 38 35 34
 42 40 38 38 38 35 34 32
 40 38 38 38 35 34 32 31
 38 38 38 35 34 32 31 30
 38 38 35 34 32 31 30 28
 38 35 34 32 31 30 28 27
 35 34 32 31 30 28 27 26
 34 32 31 30 28 27 26 25
 32 31 30 28 27 26 25 23
 31 30 28 27 26 25 23 22
 30 28 27 26 25 23 22 20
 28 27 26 25 23 22 20 19
 27 26 25 23 22 20 19 17
 26 25 23 22 20 19 17 16
 25 23 22 20 19 17 16 16
 23 22 20 19 17 16 16 14
 22 20 19 17 16 16 14 13
 20 19 17 16 16 14 13 11
 19 17 16 16 14 13 11 11
 17 16 16 14 13 11 11 11
 16 16 14 13 11 11 11 8
 16 14 13 11 11 11 8 6
 14 13 11 11 11 8 6 5
 13 11 11 11 8 6 5 4
 11 11 11 8 6 5 4 2
 11 11 8 6 5 4 2 2
 11 8 6 5 4 2 2 0
 8 6 5 4 2 2 0 -1
 6 5 4 2 2 0 -1 -2
 5 4 2 2 0 -1 -2 -4
 4 2 2 0 -1 -2 -4 -4
 2 2 0 -1 -2 -4 -4 -5
 2 0 -1 -2 -4 -4 -5 -7
 0 -1 -2 -4 -4 -5 -7 -8
 -1 -2 -4 -4 -5 -7 -8 -8
 -2 -4 -4 -5 -7 -8 -8 -9
 -4 -4 -5 -7 -8 -8 -9 -9
 -4 -5 -7 -8 -8 -9 -9 -9
 -5 -7 -8 -8 -9 -9 -9 -9
 -7 -8 -8 -9 -9 -9 -9 -9
 -8 -8 -9 -9 -9 -9 -9 -9
 -8 -9 -9 -9 -9 -9 -9 -9
 -9 -9 -9 -9 -9 -9 -9 -9
 49 48 47 47 44 43 42 41
 48 47 47 44 43 42 41 40
 47 47 44 43 42 41 40 39
 47 44 43 42 41 40 39 38
 44 43 42 41 40 39 38 37
 43 42 41 40 39 38 37 35
 42 41 40 39 38 37 35 34
 41 40 39 38 37 35 34 33
 40 39 38 37 35 34 33 31
 39 38 37 35 34 33 31 30
 38 37 35 34 33 31 30 28
 37 35 34 33 31 30 28 27
 35 34 33 31 30 28 27 25
 34 33 31 30 28 27 25 24
 33 31 30 28 27 25 24 23
 31 30 28 27 25 24 23 21
 30 28 27 25 24 23 21 20
 28 27 25 24 23 21 20 19
 27 25 24 23 21 20 19 17
 25 24 23 21 20 19 17 15
 24 23 21 20 19 17 15 13
 23 21 20 19 17 15 13 12
 21 20 19 17 15 13 12 11
 20 19 17 15 13 12 11 10
 19 17 15 13 12 11 10 8
 17 15 13 12 11 10 8 7
 15 13 12 11 10 8 7 6
 13 12 11 10 8 7 6 5
 12 11 10 8 7 6 5 3
 11 10 8 7 6 5 3 2
 10 8 7 6 5 3 2 1
 8 7 6 5 3 2 1 0
 7 6 5 3 2 1 0 -1
 6 5 3 2 1 0 -1 -2
 5 3 2 1 0 -1 -2 -3
 3 2 1 0 -1 -2 -3 -4
 2 1 0 -1 -2 -3 -4 -5
 1 0 -1 -2 -3 -4 -5 -6
 0 -1 -2 -3 -4 -5 -6 -6
 -1 -2 -3 -4 -5 -6 -6 -7
 -2 -3 -4 -5 -6 -6 -7 -7
 -3 -4 -5 -6 -6 -7 -7 -8
 -4 -5 -6 -6 -7 -7 -8 -8
 -5 -6 -6 -7 -7 -8 -8 -8
 -6 -6 -7 -7 -8 -8 -8 -8
 -6 -7 -7 -8 -8 -8 -8 -8
 -7 -7 -8 -8 -8 -8 -8 -9
 -7 -8 -8 -8 -8 -8 -9 -9
 -8 -8 -8 -8 -8 -9 -9 -9
 -8 -8 -8 -8 -9 -9 -9 -9
 -8 -8 -8 -9 -9 -9 -9 -10
 47 46 45 45 45 42 41 39
 46 45 45 45 42 41 39 38
 45 45 45 42 41 39 38 37
 45 45 42 41 39 38 37 36
 45 42 41 39 38 37 36 35
 42 41 39 38 37 36 35 33
 41 39 38 37 36 35 33 33
 39 38 37 36 35 33 33 31
 38 37 36 35 33 33 31 30
 37 36 35 33 33 31 30 28
 36 35 33 33 31 30 28 27
 35 33 33 31 30 28 27 26
 33 33 31 30 28 27 26 24
 33 31 30 28 27 26 24 23
 31 30 28 27 26 24 23 22
 30 28 27 26 24 23 22 21
 28 27 26 24 23 22 21 20
 27 26 24 23 22 21 20 18
 26 24 23 22 21 20 18 17
 24 23 22 21 20 18 17 15
 23 22 21 20 18 17 15 14
 22 21 20 18 17 15 14 13
 21 20 18 17 15 14 13 12
 20 18 17 15 14 13 12 12
 18 17 15 14 13 12 12 9
 17 15 14 13 12 12 9 8
 15 14 13 12 12 9 8 6
 14 13 12 12 9 8 6 5
 13 12 12 9 8 6 5 4
 12 12 9 8 6 5 4 3
 12 9 8 6 5 4 3 1
 9 8 6 5 4 3 1 1
 8 6 5 4 3 1 1 -1
 6 5 4 3 1 1 -1 -1
 5 4 3 1 1 -1 -1 -2
 4 3 1 1 -1 -1 -2 -4
 3 1 1 -1 -1 -2 -4 -5
 1 1 -1 -1 -2 -4 -5 -6
 1 -1 -1 -2 -4 -5 -6 -7
 -1 -1 -2 -4 -5 -6 -7 -7
 -1 -2 -4 -5 -6 -7 -7 -7
 -2 -4 -5 -6 -7 -7 -7 -8
 -4 -5 -6 -7 -7 -7 -8 -8
 -5 -6 -7 -7 -7 -8 -8 -8
 -6 -7 -7 -7 -8 -8 -8 -8
 -7 -7 -7 -8 -8 -8 -8 -9
 -7 -7 -8 -8 -8 -8 -9 -9
 -7 -8 -8 -8 -8 -9 -9 -9
 -8 -8 -8 -8 -9 -9 -9 -9
 -8 -8 -8 -9 -9 -9 -9 -10
 -8 -8 -9 -9 -9 -9 -10 -10
 -8 -9 -9 -9 -9 -10 -10 -10
 47 46 45 44 42 42 41 39
 46 45 44 42 42 41 39 38
 45 44 42 42 41 39 38 37
 44 42 42 41 39 38 37 36
 42 42 41 39 38 37 36 35
 42 41 39 38 37 36 35 34
 41 39 38 37 36 35 34 32
 39 38 37 36 35 34 32 32
 38 37 36 35 34 32 32 30
 37 36 35 34 32 32 30 28
 36 35 34 32 32 30 28 27
 35 34 32 32 30 28 27 26
 34 32 32 30 28 27 26 24
 32 32 30 28 27 26 24 24
 32 30 28 27 26 24 24 22
 30 28 27 26 24 24 22 22
 28 27 26 24 24 22 22 20
 27 26 24 24 22 22 20 19
 26 24 24 22 22 20 19 18
 24 24 22 22 20 19 18 17
 24 22 22 20 19 18 17 16
 22 22 20 19 18 17 16 14
 22 20 19 18 17 16 14 13
 20 19 18 17 16 14 13 12
 19 18 17 16 14 13 12 11
 18 17 16 14 13 12 11 8
 17 16 14 13 12 11 8 8
 16 14 13 12 11 8 8 8
 14 13 12 11 8 8 8 5
 13 12 11 8 8 8 5 4
 12 11 8 8 8 5 4 3
 11 8 8 8 5 4 3 2
 8 8 8 5 4 3 2 1
 8 8 5 4 3 2 1 0
 8 5 4 3 2 1 0 -1
 5 4 3 2 1 0 -1 -2
 4 3 2 1 0 -1 -2 -3
 3 2 1 0 -1 -2 -3 -3
 2 1 0 -1 -2 -3 -3 -6
 1 0 -1 -2 -3 -3 -6 -7
 0 -1 -2 -3 -3 -6 -7 -7
 -1 -2 -3 -3 -6 -7 -7 -8
 -2 -3 -3 -6 -7 -7 -8 -8
 -3 -3 -6 -7 -7 -8 -8 -8
 -3 -6 -7 -7 -8 -8 -8 -9
 -6 -7 -7 -8 -8 -8 -9 -9
 -7 -7 -8 -8 -8 -9 -9 -9
 -7 -8 -8 -8 -9 -9 -9 -9
 -8 -8 -8 -9 -9 -9 -9 -9
 -8 -8 -9 -9 -9 -9 -9 -9
 -8 -9 -9 -9 -9 -9 -9 -9
 -9 -9 -9 -9 -9 -9 -9 -10
 10 11 11 11 12 13 13 13
 11 11 11 12 13 13 13 13
 11 11 12 13 13 13 13 13
 11 12 13 13 13 13 13 13
 12 13 13 13 13 13 13 13
 13 13 13 13 13 13 13 13
 13 13 13 13 13 13 13 12
 13 13 13 13 13 13 12 12
 13 13 13 13 13 12 12 11
 13 13 13 13 12 12 11 11
 13 13 13 12 12 11 11 11
 13 13 12 12 11 11 11 11
 13 12 12 11 11 11 11 10
 12 12 11 11 11 11 10 10
 12 11 11 11 11 10 10 10
 11 11 11 11 10 10 10 10
 11 11 11 10 10 10 10 10
 11 11 10 10 10 10 10 10
 11 10 10 10 10 10 10 9
 10 10 10 10 10 10 9 9
 10 10 10 10 10 9 9 9
 10 10 10 10 9 9 9 9
 10 10 10 9 9 9 9 9
 10 10 9 9 9 9 9 8
 10 9 9 9 9 9 8 8
 9 9 9 9 9 8 8 8
 9 9 9 9 8 8 8 8
 9 9 9 8 8 8 8 8
 9 9 8 8 8 8 8 9
 9 8 8 8 8 8 9 9
 8 8 8 8 8 9 9 9
 8 8 8 8 9 9 9 9
 8 8 8 9 9 9 9 9
 8 8 9 9 9 9 9 9
 8 9 9 9 9 9 9 9
 9 9 9 9 9 9 9 9
 9 9 9 9 9 9 9 9
 9 9 9 9 9 9 9 9
 9 9 9 9 9 9 9 10
 9 9 9 9 9 9 10 10
 9 9 9 9 9 10 10 10
 9 9 9 9 10 10 10 11
 9 9 9 10 10 10 11 12
 9 9 10 10 10 11 12 13
 10 11 11 13 13 13 15 16
 11 11 13 13 13 15 16 16
 11 13 13 13 15 16 16 17
 13 13 13 15 16 16 17 17
 13 13 15 16 16 17 17 17
 13 15 16 16 17 17 17 17
 15 16 16 17 17 17 17 16
 16 16 17 17 17 17 16 16
 16 17 17 17 17 16 16 16
 17 17 17 17 16 16 16 15
 17 17 17 16 16 16 15 15
 17 17 16 16 16 15 15 15
 17 16 16 16 15 15 15 14
 16 16 16 15 15 15 14 14
 16 16 15 15 15 14 14 14
 16 15 15 15 14 14 14 14
 15 15 15 14 14 14 14 13
 15 15 14 14 14 14 13 13
 15 14 14 14 14 13 13 13
 14 14 14 14 13 13 13 12
 14 14 14 13 13 13 12 12
 14 14 13 13 13 12 12 11
 14 13 13 13 12 12 11 11
 13 13 13 12 12 11 11 11
 13 13 12 12 11 11 11 11
 13 12 12 11 11 11 11 11
 12 12 11 11 11 11 11 10
 12 11 11 11 11 11 10 10
 11 11 11 11 11 10 10 10
 11 11 11 11 10 10 10 10
 11 11 11 10 10 10 10 10
 11 11 10 10 10 10 10 9
 11 10 10 10 10 10 9 9
 10 10 10 10 10 9 9 9
 10 10 10 10 9 9 9 9
 10 10 10 9 9 9 9 9
 10 10 9 9 9 9 9 9
 10 9 9 9 9 9 9 9
 9 9 9 9 9 9 9 9
 9 9 9 9 9 9 9 9
 9 9 9 9 9 9 9 10
 9 9 9 9 9 9 10 10
 9 9 9 9 9 10 10 11
 9 9 9 9 10 10 11 11
 8 8 8 9 9 10 10 10
 8 8 9 9 10 10 10 10
 8 9 9 10 10 10 10 10
 9 9 10 10 10 10 10 10
 9 10 10 10 10 10 10 10
 10 10 10 10 10 10 10 11
 10 10 10 10 10 10 11 11
 10 10 10 10 10 11 11 10
 10 10 10 10 11 11 10 10
 10 10 10 11 11 10 10 9
 10 10 11 11 10 10 9 9
 10 11 11 10 10 9 9 9
 11 11 10 10 9 9 9 9
 11 10 10 9 9 9 9 9
 10 10 9 9 9 9 9 8
 10 9 9 9 9 9 8 8
 9 9 9 9 9 8 8 8
 9 9 9 9 8 8 8 8
 9 9 9 8 8 8 8 8
 9 9 8 8 8 8 8 8
 9 8 8 8 8 8 8 7
 8 8 8 8 8 8 7 7
 8 8 8 8 8 7 7 7
 8 8 8 8 7 7 7 7
 8 8 8 7 7 7 7 7
 8 8 7 7 7 7 7 7
 8 7 7 7 7 7 7 7
 7 7 7 7 7 7 7 7
 7 7 7 7 7 7 7 7
 7 7 7 7 7 7 7 7
 7 7 7 7 7 7 7 8
 7 7 7 7 7 7 8 8
 7 7 7 7 7 8 8 8
 7 7 7 7 8 8 8 8
 7 7 7 8 8 8 8 9
 7 7 8 8 8 8 9 9
 7 8 8 8 8 9 9 10
 8 8 8 8 9 9 10 10
 8 8 8 9 9 10 10 11
 7 5 5 5 6 6 8 8
 5 5 5 6 6 8 8 9
 5 5 6 6 8 8 9 9
 5 6 6 8 8 9 9 9
 6 6 8 8 9 9 9 10
 6 8 8 9 9 9 10 10
 8 8 9 9 9 10 10 9
 8 9 9 9 10 10 9 9
 9 9 9 10 10 9 9 9
 9 9 10 10 9 9 9 9
 9 10 10 9 9 9 9 8
 10 10 9 9 9 9 8 8
 10 9 9 9 9 8 8 7
 9 9 9 9 8 8 7 7
 9 9 9 8 8 7 7 7
 9 9 8 8 7 7 7 7
 9 8 8 7 7 7 7 6
 8 8 7 7 7 7 6 6
 8 7 7 7 7 6 6 6
 7 7 7 7 6 6 6 5
 7 7 7 6 6 6 5 5
 7 7 6 6 6 5 5 5
 7 6 6 6 5 5 5 5
 6 6 6 5 5 5 5 4
 6 6 5 5 5 5 4 4
 6 5 5 5 5 4 4 4
 5 5 5 5 4 4 4 4
 5 5 5 4 4 4 4 4
 5 5 4 4 4 4 4 4
 5 4 4 4 4 4 4 4
 4 4 4 4 4 4 4 4
 4 4 4 4 4 4 4 4
 4 4 4 4 4 4 4 5
 4 4 4 4 4 4 5 5
 4 4 4 4 4 5 5 5
 4 4 4 4 5 5 5 6
 4 4 4 5 5 5 6 6
 4 4 5 5 5 6 6 7
 4 5 5 5 6 6 7 7
 5 5 5 6 6 7 7 9
 5 5 5 6 6 7 7 7
 5 5 6 6 7 7 7 9
 5 6 6 7 7 7 9 9
 6 6 7 7 7 9 9 9
 6 7 7 7 9 9 9 9
 7 7 7 9 9 9 9 9
 7 7 9 9 9 9 9 8
 7 9 9 9 9 9 8 8
 9 9 9 9 9 8 8 7
 9 9 9 9 8 8 7 7
 9 9 9 8 8 7 7 7
 9 9 8 8 7 7 7 6
 9 8 8 7 7 7 6 6
 8 8 7 7 7 6 6 5
 8 7 7 7 6 6 5 5
 7 7 7 6 6 5 5 5
 7 7 6 6 5 5 5 4
 7 6 6 5 5 5 4 4
 6 6 5 5 5 4 4 3
 6 5 5 5 4 4 3 3
 5 5 5 4 4 3 3 3
 5 5 4 4 3 3 3 3
 5 4 4 3 3 3 3 2
 4 4 3 3 3 3 2 2
 4 3 3 3 3 2 2 2
 3 3 3 3 2 2 2 2
 3 3 3 2 2 2 2 1
 3 3 2 2 2 2 1 1
 3 2 2 2 2 1 1 1
 2 2 2 2 1 1 1 1
 2 2 2 1 1 1 1 1
 2 2 1 1 1 1 1 1
 2 1 1 1 1 1 1 1
 1 1 1 1 1 1 1 0
 1 1 1 1 1 1 0 1
 1 1 1 1 1 0 1 1
 1 1 1 1 0 1 1 1
 1 1 1 0 1 1 1 1
 1 1 0 1 1 1 1 1
 1 0 1 1 1 1 1 1
 0 1 1 1 1 1 1 1
 1 1 1 1 1 1 1 2
 1 1 1 1 1 1 2 2
 1 1 1 1 1 2 2 2
 21 21 20 20 20 20 20 20
 21 20 20 20 20 20 20 19
 20 20 20 20 20 20 19 19
 20 20 20 20 20 19 19 19
 20 20 20 20 19 19 19 19
 20 20 20 19 19 19 19 18
 20 20 19 19 19 19 18 18
 20 19 19 19 19 18 18 17
 19 19 19 19 18 18 17 17
 19 19 19 18 18 17 17 17
 19 19 18 18 17 17 17 16
 19 18 18 17 17 17 16 16
 18 18 17 17 17 16 16 15
 18 17 17 17 16 16 15 15
 17 17 17 16 16 15 15 15
 17 17 16 16 15 15 15 14
 17 16 16 15 15 15 14 14
 16 16 15 15 15 14 14 14
 16 15 15 15 14 14 14 13
 15 15 15 14 14 14 13 13
 15 15 14 14 14 13 13 13
 15 14 14 14 13 13 13 13
 14 14 14 13 13 13 13 13
 14 14 13 13 13 13 13 13
 14 13 13 13 13 13 13 13
 13 13 13 13 13 13 13 13
 13 13 13 13 13 13 13 14
 13 13 13 13 13 13 14 14
 13 13 13 13 13 14 14 14
 13 13 13 13 14 14 14 14
 13 13 13 14 14 14 14 14
 13 13 14 14 14 14 14 14
 13 14 14 14 14 14 14 14
 14 14 14 14 14 14 14 14
 14 14 14 14 14 14 14 14
 14 14 14 14 14 14 14 14
 14 14 14 14 14 14 14 14
 14 14 14 14 14 14 14 15
 14 14 14 14 14 14 15 15
 14 14 14 14 14 15 15 15
 14 14 14 14 15 15 15 15
 14 14 14 15 15 15 15 15
 14 14 15 15 15 15 15 15
 14 15 15 15 15 15 15 15
 15 15 15 15 15 15 15 15
 15 15 15 15 15 15 15 15
 15 15 15 15 15 15 15 15
 15 15 15 15 15 15 15 16
 12 12 12 13 13 13 13 13
 12 12 13 13 13 13 13 13
 12 13 13 13 13 13 13 13
 13 13 13 13 13 13 13 13
 13 13 13 13 13 13 13 12
 13 13 13 13 13 13 12 12
 13 13 13 13 13 12 12 12
 13 13 13 13 12 12 12 12
 13 13 13 12 12 12 12 12
 13 13 12 12 12 12 12 12
 13 12 12 12 12 12 12 12
 12 12 12 12 12 12 12 11
 12 12 12 12 12 12 11 11
 12 12 12 12 12 11 11 11
 12 12 12 12 11 11 11 11
 12 12 12 11 11 11 11 11
 12 12 11 11 11 11 11 11
 12 11 11 11 11 11 11 11
 11 11 11 11 11 11 11 11
 11 11 11 11 11 11 11 10
 11 11 11 11 11 11 10 10
 11 11 11 11 11 10 10 10
 11 11 11 11 10 10 10 10
 11 11 11 10 10 10 10 10
 11 11 10 10 10 10 10 10
 11 10 10 10 10 10 10 10
 10 10 10 10 10 10 10 10
 10 10 10 10 10 10 10 10
 10 10 10 10 10 10 10 10
 10 10 10 10 10 10 10 10
 10 10 10 10 10 10 10 10
 10 10 10 10 10 10 10 10
 10 10 10 10 10 10 10 10
 10 10 10 10 10 10 10 10
 10 10 10 10 10 10 10 10
 10 10 10 10 10 10 10 10
 10 10 10 10 10 10 10 9
 10 10 10 10 10 10 9 9
 10 10 10 10 10 9 9 9
 10 10 10 10 9 9 9 10
 10 10 10 9 9 9 10 10
 10 10 9 9 9 10 10 10
 10 9 9 9 10 10 10 11
 10 10 10 10 10 10 11 11
 10 10 10 10 10 11 11 11
 10 10 10 10 11 11 11 11
 10 10 10 11 11 11 11 11
 10 10 11 11 11 11 11 11
 10 11 11 11 11 11 11 11
 11 11 11 11 11 11 11 10
 11 11 11 11 11 11 10 10
 11 11 11 11 11 10 10 10
 11 11 11 11 10 10 10 10
 11 11 11 10 10 10 10 10
 11 11 10 10 10 10 10 10
 11 10 10 10 10 10 10 10
 10 10 10 10 10 10 10 10
 10 10 10 10 10 10 10 10
 10 10 10 10 10 10 10 10
 10 10 10 10 10 10 10 10
 10 10 10 10 10 10 10 10
 10 10 10 10 10 10 10 10
 10 10 10 10 10 10 10 10
 10 10 10 10 10 10 10 10
 10 10 10 10 10 10 10 9
 10 10 10 10 10 10 9 9
 10 10 10 10 10 9 9 9
 10 10 10 10 9 9 9 9
 10 10 10 9 9 9 9 9
 10 10 9 9 9 9 9 8
 10 9 9 9 9 9 8 8
 9 9 9 9 9 8 8 8
 9 9 9 9 8 8 8 8
 9 9 9 8 8 8 8 8
 9 9 8 8 8 8 8 7
 9 8 8 8 8 8 7 7
 8 8 8 8 8 7 7 7
 8 8 8 8 7 7 7 7
 8 8 8 7 7 7 7 6
 8 8 7 7 7 7 6 6
 8 7 7 7 7 6 6 6
 7 7 7 7 6 6 6 6
 7 7 7 6 6 6 6 6
 7 7 6 6 6 6 6 6
 7 6 6 6 6 6 6 6
 9 9 9 9 9 9 9 9
 9 9 9 9 9 9 9 9
 9 9 9 9 9 9 9 9
 9 9 9 9 9 9 9 9
 9 9 9 9 9 9 9 9
 9 9 9 9 9 9 9 8
 9 9 9 9 9 9 8 8
 9 9 9 9 9 8 8 8
 9 9 9 9 8 8 8 7
 9 9 9 8 8 8 7 7
 9 9 8 8 8 7 7 7
 9 8 8 8 7 7 7 7
 8 8 8 7 7 7 7 7
 8 8 7 7 7 7 7 7
 8 7 7 7 7 7 7 7
 7 7 7 7 7 7 7 7
 7 7 7 7 7 7 7 7
 7 7 7 7 7 7 7 6
 7 7 7 7 7 7 6 6
 7 7 7 7 7 6 6 6
 7 7 7 7 6 6 6 6
 7 7 7 6 6 6 6 6
 7 7 6 6 6 6 6 6
 7 6 6 6 6 6 6 5
 6 6 6 6 6 6 5 5
 6 6 6 6 6 5 5 5
 6 6 6 6 5 5 5 5
 6 6 6 5 5 5 5 5
 6 6 5 5 5 5 5 4
 6 5 5 5 5 5 4 4
 5 5 5 5 5 4 4 4
 5 5 5 5 4 4 4 4
 5 5 5 4 4 4 4 5
 5 5 4 4 4 4 5 5
 5 4 4 4 4 5 5 5
 4 4 4 4 5 5 5 6
 4 4 4 5 5 5 6 7
 9 8 8 8 9 9 9 8
 8 8 8 9 9 9 8 8
 8 8 9 9 9 8 8 8
 8 9 9 9 8 8 8 8
 9 9 9 8 8 8 8 8
 9 9 8 8 8 8 8 8
 9 8 8 8 8 8 8 8
 8 8 8 8 8 8 8 8
 8 8 8 8 8 8 8 7
 8 8 8 8 8 8 7 7
 8 8 8 8 8 7 7 7
 8 8 8 8 7 7 7 7
 8 8 8 7 7 7 7 7
 8 8 7 7 7 7 7 6
 8 7 7 7 7 7 6 6
 7 7 7 7 7 6 6 6
 7 7 7 7 6 6 6 6
 7 7 7 6 6 6 6 6
 7 7 6 6 6 6 6 5
 7 6 6 6 6 6 5 5
 6 6 6 6 6 5 5 5
 6 6 6 6 5 5 5 5
 6 6 6 5 5 5 5 5
 6 6 5 5 5 5 5 5
 6 5 5 5 5 5 5 5
 5 5 5 5 5 5 5 5
 5 5 5 5 5 5 5 5
 5 5 5 5 5 5 5 5
 5 5 5 5 5 5 5 5
 5 5 5 5 5 5 5 5
 5 5 5 5 5 5 5 5
 5 5 5 5 5 5 5 5
 5 5 5 5 5 5 5 5
 5 5 5 5 5 5 5 5
 5 5 5 5 5 5 5 5
 5 5 5 5 5 5 5 6
 5 5 5 5 5 5 6 6
 5 5 5 5 5 6 6 6
 5 5 5 5 6 6 6 6
 5 5 5 6 6 6 6 7
 5 5 6 6 6 6 7 7
 10 10 10 9 9 8 8 8
 10 10 9 9 8 8 8 8
 10 9 9 8 8 8 8 8
 9 9 8 8 8 8 8 8
 9 8 8 8 8 8 8 8
 8 8 8 8 8 8 8 7
 8 8 8 8 8 8 7 7
 8 8 8 8 8 7 7 6
 8 8 8 8 7 7 6 6
 8 8 8 7 7 6 6 6
 8 8 7 7 6 6 6 5
 8 7 7 6 6 6 5 4
 7 7 6 6 6 5 4 4
 7 6 6 6 5 4 4 4
 6 6 6 5 4 4 4 3
 6 6 5 4 4 4 3 3
 6 5 4 4 4 3 3 2
 5 4 4 4 3 3 2 2
 4 4 4 3 3 2 2 1
 4 4 3 3 2 2 1 1
 4 3 3 2 2 1 1 1
 3 3 2 2 1 1 1 0
 3 2 2 1 1 1 0 0
 2 2 1 1 1 0 0 0
 2 1 1 1 0 0 0 -1
 1 1 1 0 0 0 -1 -1
 1 1 0 0 0 -1 -1 -1
 1 0 0 0 -1 -1 -1 -1
 0 0 0 -1 -1 -1 -1 -1
 0 0 -1 -1 -1 -1 -1 -2
 0 -1 -1 -1 -1 -1 -2 -2
 -1 -1 -1 -1 -1 -2 -2 -2
 -1 -1 -1 -1 -2 -2 -2 -2
 -1 -1 -1 -2 -2 -2 -2 -2
 -1 -1 -2 -2 -2 -2 -2 -2
 -1 -2 -2 -2 -2 -2 -2 -2
 -2 -2 -2 -2 -2 -2 -2 -2
 -2 -2 -2 -2 -2 -2 -2 -2
 -2 -2 -2 -2 -2 -2 -2 -2
 -2 -2 -2 -2 -2 -2 -2 -2
 -2 -2 -2 -2 -2 -2 -2 -2
 -2 -2 -2 -2 -2 -2 -2 -3
 -2 -2 -2 -2 -2 -2 -3 -3
 -2 -2 -2 -2 -2 -3 -3 -3
 -2 -2 -2 -2 -3 -3 -3 -3
 -2 -2 -2 -3 -3 -3 -3 -3
 -2 -2 -3 -3 -3 -3 -3 -3
 -2 -3 -3 -3 -3 -3 -3 -3
 -3 -3 -3 -3 -3 -3 -3 -3
 -3 -3 -3 -3 -3 -3 -3 -3
 -3 -3 -3 -3 -3 -3 -3 -4
 -3 -3 -3 -3 -3 -3 -4 -4
 -3 -3 -3 -3 -3 -4 -4 -3
 8 8 9 9 10 10 11 12
 8 9 9 10 10 11 12 12
 9 9 10 10 11 12 12 12
 9 10 10 11 12 12 12 12
 10 10 11 12 12 12 12 12
 10 11 12 12 12 12 12 12
 11 12 12 12 12 12 12 12
 12 12 12 12 12 12 12 12
 12 12 12 12 12 12 12 12
 12 12 12 12 12 12 12 12
 12 12 12 12 12 12 12 12
 12 12 12 12 12 12 12 12
 12 12 12 12 12 12 12 11
 12 12 12 12 12 12 11 11
 12 12 12 12 12 11 11 11
 12 12 12 12 11 11 11 11
 12 12 12 11 11 11 11 10
 12 12 11 11 11 11 10 10
 12 11 11 11 11 10 10 10
 11 11 11 11 10 10 10 10
 11 11 11 10 10 10 10 10
 11 11 10 10 10 10 10 10
 11 10 10 10 10 10 10 10
 10 10 10 10 10 10 10 10
 10 10 10 10 10 10 10 10
 10 10 10 10 10 10 10 10
 10 10 10 10 10 10 10 10
 10 10 10 10 10 10 10 10
 10 10 10 10 10 10 10 9
 10 10 10 10 10 10 9 9
 10 10 10 10 10 9 9 9
 10 10 10 10 9 9 9 9
 10 10 10 9 9 9 9 9
 10 10 9 9 9 9 9 9
 10 9 9 9 9 9 9 9
 9 9 9 9 9 9 9 9
 9 9 9 9 9 9 9 9
 9 9 9 9 9 9 9 10
 9 9 9 9 9 9 10 10
 5 5 5 5 6 6 7 8
 5 5 5 6 6 7 8 8
 5 5 6 6 7 8 8 9
 5 6 6 7 8 8 9 9
 6 6 7 8 8 9 9 9
 6 7 8 8 9 9 9 9
 7 8 8 9 9 9 9 9
 8 8 9 9 9 9 9 8
 8 9 9 9 9 9 8 8
 9 9 9 9 9 8 8 8
 9 9 9 9 8 8 8 7
 9 9 9 8 8 8 7 7
 9 9 8 8 8 7 7 7
 9 8 8 8 7 7 7 7
 8 8 8 7 7 7 7 6
 8 8 7 7 7 7 6 6
 8 7 7 7 7 6 6 6
 7 7 7 7 6 6 6 6
 7 7 7 6 6 6 6 6
 7 7 6 6 6 6 6 5
 7 6 6 6 6 6 5 5
 6 6 6 6 6 5 5 5
 6 6 6 6 5 5 5 5
 6 6 6 5 5 5 5 5
 6 6 5 5 5 5 5 4
 6 5 5 5 5 5 4 4
 5 5 5 5 5 4 4 4
 5 5 5 5 4 4 4 4
 5 5 5 4 4 4 4 4
 5 5 4 4 4 4 4 4
 5 4 4 4 4 4 4 4
 4 4 4 4 4 4 4 4
 4 4 4 4 4 4 4 4
 4 4 4 4 4 4 4 4
 4 4 4 4 4 4 4 4
 4 4 4 4 4 4 4 4
 4 4 4 4 4 4 4 4
 4 4 4 4 4 4 4 5
 4 4 4 4 4 4 5 5
 3 3 3 3 3 3 3 4
 3 3 3 3 3 3 4 5
 3 3 3 3 3 4 5 5
 3 3 3 3 4 5 5 6
 3 3 3 4 5 5 6 6
 3 3 4 5 5 6 6 6
 3 4 5 5 6 6 6 6
 4 5 5 6 6 6 6 6
 5 5 6 6 6 6 6 6
 5 6 6 6 6 6 6 5
 6 6 6 6 6 6 5 5
 6 6 6 6 6 5 5 5
 6 6 6 6 5 5 5 5
 6 6 6 5 5 5 5 4
 6 6 5 5 5 5 4 4
 6 5 5 5 5 4 4 4
 5 5 5 5 4 4 4 4
 5 5 5 4 4 4 4 4
 5 5 4 4 4 4 4 3
 5 4 4 4 4 4 3 3
 4 4 4 4 4 3 3 3
 4 4 4 4 3 3 3 3
 4 4 4 3 3 3 3 3
 4 4 3 3 3 3 3 3
 4 3 3 3 3 3 3 3
 3 3 3 3 3 3 3 3
 3 3 3 3 3 3 3 3
 3 3 3 3 3 3 3 3
 3 3 3 3 3 3 3 3
 3 3 3 3 3 3 3 4
 3 3 3 3 3 3 4 4
 3 3 3 3 3 4 4 5
 3 3 3 3 4 4 5 5
 3 3 3 4 4 5 5 6
 3 3 4 4 5 5 6 7
 4 3 3 3 3 3 4 4
 3 3 3 3 3 4 4 4
 3 3 3 3 4 4 4 6
 3 3 3 4 4 4 6 6
 3 3 4 4 4 6 6 7
 3 4 4 4 6 6 7 7
 4 4 4 6 6 7 7 7
 4 4 6 6 7 7 7 7
 4 6 6 7 7 7 7 7
 6 6 7 7 7 7 7 7
 6 7 7 7 7 7 7 7
 7 7 7 7 7 7 7 7
 7 7 7 7 7 7 7 6
 7 7 7 7 7 7 6 6
 7 7 7 7 7 6 6 5
 7 7 7 7 6 6 5 5
 7 7 7 6 6 5 5 5
 7 7 6 6 5 5 5 5
 7 6 6 5 5 5 5 5
 6 6 5 5 5 5 5 5
 6 5 5 5 5 5 5 5
 5 5 5 5 5 5 5 5
 5 5 5 5 5 5 5 4
 5 5 5 5 5 5 4 4
 5 5 5 5 5 4 4 4
 5 5 5 5 4 4 4 4
 5 5 5 4 4 4 4 4
 5 5 4 4 4 4 4 4
 5 4 4 4 4 4 4 4
 4 4 4 4 4 4 4 4
 4 4 4 4 4 4 4 5
 4 4 4 4 4 4 5 5
 4 4 4 4 4 5 5 5
 4 4 4 4 5 5 5 5
 4 4 4 5 5 5 5 7
 4 4 5 5 5 5 7 7
 4 3 2 2 2 2 3 3
 3 2 2 2 2 3 3 3
 2 2 2 2 3 3 3 5
 2 2 2 3 3 3 5 5
 2 2 3 3 3 5 5 6
 2 3 3 3 5 5 6 7
 3 3 3 5 5 6 7 7
 3 3 5 5 6 7 7 7
 3 5 5 6 7 7 7 7
 5 5 6 7 7 7 7 7
 5 6 7 7 7 7 7 7
 6 7 7 7 7 7 7 6
 7 7 7 7 7 7 6 6
 7 7 7 7 7 6 6 6
 7 7 7 7 6 6 6 5
 7 7 7 6 6 6 5 5
 7 7 6 6 6 5 5 5
 7 6 6 6 5 5 5 5
 6 6 6 5 5 5 5 5
 6 6 5 5 5 5 5 5
 6 5 5 5 5 5 5 5
 5 5 5 5 5 5 5 5
 5 5 5 5 5 5 5 5
 5 5 5 5 5 5 5 5
 5 5 5 5 5 5 5 5
 5 5 5 5 5 5 5 5
 5 5 5 5 5 5 5 5
 5 5 5 5 5 5 5 5
 5 5 5 5 5 5 5 5
 5 5 5 5 5 5 5 5
 5 5 5 5 5 5 5 5
 5 5 5 5 5 5 5 5
 5 5 5 5 5 5 5 6
 5 5 5 5 5 5 6 6
 5 5 5 5 5 6 6 7
 5 5 5 5 6 6 7 7
 5 5 5 6 6 7 7 7
 5 5 6 6 7 7 7 10
 5 6 6 7 7 7 10 10
 25 25 24 24 23 22 22 21
 25 24 24 23 22 22 21 21
 24 24 23 22 22 21 21 20
 24 23 22 22 21 21 20 20
 23 22 22 21 21 20 20 20
 22 22 21 21 20 20 20 19
 22 21 21 20 20 20 19 19
 21 21 20 20 20 19 19 18
 21 20 20 20 19 19 18 17
 20 20 20 19 19 18 17 17
 20 20 19 19 18 17 17 16
 20 19 19 18 17 17 16 16
 19 19 18 17 17 16 16 15
 19 18 17 17 16 16 15 15
 18 17 17 16 16 15 15 14
 17 17 16 16 15 15 14 14
 17 16 16 15 15 14 14 14
 16 16 15 15 14 14 14 13
 16 15 15 14 14 14 13 13
 15 15 14 14 14 13 13 12
 15 14 14 14 13 13 12 12
 14 14 14 13 13 12 12 12
 14 14 13 13 12 12 12 12
 14 13 13 12 12 12 12 12
 13 13 12 12 12 12 12 11
 13 12 12 12 12 12 11 11
 12 12 12 12 12 11 11 11
 12 12 12 12 11 11 11 11
 12 12 12 11 11 11 11 11
 12 12 11 11 11 11 11 11
 12 11 11 11 11 11 11 11
 11 11 11 11 11 11 11 11
 11 11 11 11 11 11 11 11
 11 11 11 11 11 11 11 11
 11 11 11 11 11 11 11 11
 11 11 11 11 11 11 11 11
 11 11 11 11 11 11 11 11
 11 11 11 11 11 11 11 11
 11 11 11 11 11 11 11 10
 11 11 11 11 11 11 10 10
 11 11 11 11 11 10 10 10
 11 11 11 11 10 10 10 10
 11 11 11 10 10 10 10 10
 11 11 10 10 10 10 10 9
 11 10 10 10 10 10 9 9
 10 10 10 10 10 9 9 9
 10 10 10 10 9 9 9 9
 10 10 10 9 9 9 9 9
 10 10 9 9 9 9 9 8
 10 9 9 9 9 9 8 8
 9 9 9 9 9 8 8 8
 9 9 9 9 8 8 8 8
 9 9 9 8 8 8 8 8
 9 9 8 8 8 8 8 8
 9 8 8 8 8 8 8 8
 8 8 8 8 8 8 8 8
 9 8 9 9 9 9 9 9
 8 9 9 9 9 9 9 15
 9 9 9 9 9 9 15 15
 9 9 9 9 9 15 15 15
 9 9 9 9 15 15 15 15
 9 9 9 15 15 15 15 14
 9 9 15 15 15 15 14 14
 9 15 15 15 15 14 14 13
 15 15 15 15 14 14 13 13
 15 15 15 14 14 13 13 13
 15 15 14 14 13 13 13 12
 15 14 14 13 13 13 12 12
 14 14 13 13 13 12 12 12
 14 13 13 13 12 12 12 12
 13 13 13 12 12 12 12 11
 13 13 12 12 12 12 11 11
 13 12 12 12 12 11 11 11
 12 12 12 12 11 11 11 11
 12 12 12 11 11 11 11 11
 12 12 11 11 11 11 11 11
 12 11 11 11 11 11 11 11
 11 11 11 11 11 11 11 10
 11 11 11 11 11 11 10 10
 11 11 11 11 11 10 10 10
 11 11 11 11 10 10 10 10
 11 11 11 10 10 10 10 9
 11 11 10 10 10 10 9 9
 11 10 10 10 10 9 9 9
 10 10 10 10 9 9 9 9
 10 10 10 9 9 9 9 9
 10 10 9 9 9 9 9 9
 10 9 9 9 9 9 9 9
 9 9 9 9 9 9 9 9
 9 9 9 9 9 9 9 9
 9 9 9 9 9 9 9 8
 9 9 9 9 9 9 8 8
 9 9 9 9 9 8 8 8
 9 9 9 9 8 8 8 8
 9 9 9 8 8 8 8 8
 9 9 8 8 8 8 8 9
 9 8 8 8 8 8 9 9
 8 8 8 8 8 9 9 9
 22 22 21 21 20 20 19 19
 22 21 21 20 20 19 19 18
 21 21 20 20 19 19 18 18
 21 20 20 19 19 18 18 17
 20 20 19 19 18 18 17 17
 20 19 19 18 18 17 17 17
 19 19 18 18 17 17 17 16
 19 18 18 17 17 17 16 16
 18 18 17 17 17 16 16 15
 18 17 17 17 16 16 15 15
 17 17 17 16 16 15 15 14
 17 17 16 16 15 15 14 14
 17 16 16 15 15 14 14 13
 16 16 15 15 14 14 13 13
 16 15 15 14 14 13 13 13
 15 15 14 14 13 13 13 12
 15 14 14 13 13 13 12 12
 14 14 13 13 13 12 12 12
 14 13 13 13 12 12 12 12
 13 13 13 12 12 12 12 11
 13 13 12 12 12 12 11 11
 13 12 12 12 12 11 11 11
 12 12 12 12 11 11 11 10
 12 12 12 11 11 11 10 10
 12 12 11 11 11 10 10 10
 12 11 11 11 10 10 10 10
 11 11 11 10 10 10 10 10
 11 11 10 10 10 10 10 10
 11 10 10 10 10 10 10 10
 10 10 10 10 10 10 10 10
 10 10 10 10 10 10 10 10
 10 10 10 10 10 10 10 11
 10 10 10 10 10 10 11 11
 10 10 10 10 10 11 11 11
 10 10 10 10 11 11 11 11
 10 10 10 11 11 11 11 11
 10 10 11 11 11 11 11 11
 10 11 11 11 11 11 11 11
 11 11 11 11 11 11 11 12
 11 11 11 11 11 11 12 12
 11 11 11 11 11 12 12 12
 11 11 11 11 12 12 12 13
 11 11 11 12 12 12 13 13
 11 11 12 12 12 13 13 13
 11 12 12 12 13 13 13 13
 12 12 12 13 13 13 13 13
 12 12 13 13 13 13 13 13
 12 13 13 13 13 13 13 13
 13 13 13 13 13 13 13 13
 13 13 13 13 13 13 13 14
 13 13 13 13 13 13 14 14
 13 13 13 13 13 14 14 14
 13 13 13 13 14 14 14 14
 13 13 13 14 14 14 14 14
 13 13 14 14 14 14 14 14
 13 14 14 14 14 14 14 14
 14 14 14 14 14 14 14 14
 14 14 14 14 14 14 14 14
 14 14 14 14 14 14 14 14
 14 14 14 14 14 14 14 14
 14 14 14 14 14 14 14 14
 14 14 14 14 14 14 14 14
 14 14 14 14 14 14 14 14
 14 14 14 14 14 14 14 15
 14 14 14 14 14 14 15 15
 14 14 14 14 14 15 15 15
 14 14 14 14 15 15 15 15
 14 14 14 15 15 15 15 14
 14 14 15 15 15 15 14 14
 14 15 15 15 15 14 14 14
 15 15 15 15 14 14 14 14
 15 15 15 14 14 14 14 14
 15 15 14 14 14 14 14 15
 15 14 14 14 14 14 15 15
 14 14 14 14 14 15 15 15
 19 18 18 17 16 15 15 15
 18 18 17 16 15 15 15 15
 18 17 16 15 15 15 15 15
 17 16 15 15 15 15 15 14
 16 15 15 15 15 15 14 13
 15 15 15 15 15 14 13 13
 15 15 15 15 14 13 13 13
 15 15 15 14 13 13 13 12
 15 15 14 13 13 13 12 12
 15 14 13 13 13 12 12 12
 14 13 13 13 12 12 12 11
 13 13 13 12 12 12 11 11
 13 13 12 12 12 11 11 11
 13 12 12 12 11 11 11 10
 12 12 12 11 11 11 10 10
 12 12 11 11 11 10 10 10
 12 11 11 11 10 10 10 10
 11 11 11 10 10 10 10 9
 11 11 10 10 10 10 9 9
 11 10 10 10 10 9 9 9
 10 10 10 10 9 9 9 9
 10 10 10 9 9 9 9 9
 10 10 9 9 9 9 9 9
 10 9 9 9 9 9 9 8
 9 9 9 9 9 9 8 8
 9 9 9 9 9 8 8 8
 9 9 9 9 8 8 8 8
 9 9 9 8 8 8 8 9
 9 9 8 8 8 8 9 9
 9 8 8 8 8 9 9 9
 8 8 8 8 9 9 9 9
 8 8 8 9 9 9 9 9
 8 8 9 9 9 9 9 9
 8 9 9 9 9 9 9 9
 9 9 9 9 9 9 9 9
 9 9 9 9 9 9 9 10
 9 9 9 9 9 9 10 10
 9 9 9 9 9 10 10 10
 9 9 9 9 10 10 10 10
 9 9 9 10 10 10 10 10
 9 9 10 10 10 10 10 10
 9 10 10 10 10 10 10 10
 10 10 10 10 10 10 10 11
 10 10 10 10 10 10 11 11
 10 10 10 10 10 11 11 11
 10 10 10 10 11 11 11 11
 10 10 10 11 11 11 11 11
 10 10 11 11 11 11 11 11
 10 11 11 11 11 11 11 11
 11 11 11 11 11 11 11 11
 11 11 11 11 11 11 11 11
 11 11 11 11 11 11 11 12
 11 11 11 11 11 11 12 12
 11 11 11 11 11 12 12 12
 11 11 11 11 12 12 12 12
 11 11 11 12 12 12 12 13
 11 11 12 12 12 12 13 13
 11 12 12 12 12 13 13 13
 12 12 12 12 13 13 13 12
 12 12 12 13 13 13 12 12
 12 12 13 13 13 12 12 12
 12 13 13 13 12 12 12 12
 13 13 13 12 12 12 12 12
 13 13 12 12 12 12 12 12
 13 12 12 12 12 12 12 12
 12 12 12 12 12 12 12 12
 12 12 12 12 12 12 12 12
 12 12 12 12 12 12 12 13
 18 19 19 19 18 18 18 18
 19 19 19 18 18 18 18 19
 19 19 18 18 18 18 19 19
 19 18 18 18 18 19 19 19
 18 18 18 18 19 19 19 19
 18 18 18 19 19 19 19 18
 18 18 19 19 19 19 18 17
 18 19 19 19 19 18 17 17
 19 19 19 19 18 17 17 17
 19 19 19 18 17 17 17 16
 19 19 18 17 17 17 16 16
 19 18 17 17 17 16 16 15
 18 17 17 17 16 16 15 15
 17 17 17 16 16 15 15 15
 17 17 16 16 15 15 15 14
 17 16 16 15 15 15 14 14
 16 16 15 15 15 14 14 13
 16 15 15 15 14 14 13 13
 15 15 15 14 14 13 13 13
 15 15 14 14 13 13 13 12
 15 14 14 13 13 13 12 12
 14 14 13 13 13 12 12 12
 14 13 13 13 12 12 12 12
 13 13 13 12 12 12 12 12
 13 13 12 12 12 12 12 12
 13 12 12 12 12 12 12 12
 12 12 12 12 12 12 12 12
 12 12 12 12 12 12 12 12
 12 12 12 12 12 12 12 12
 12 12 12 12 12 12 12 12
 12 12 12 12 12 12 12 12
 12 12 12 12 12 12 12 12
 12 12 12 12 12 12 12 12
 12 12 12 12 12 12 12 13
 12 12 12 12 12 12 13 13
 12 12 12 12 12 13 13 13
 12 12 12 12 13 13 13 14
 12 12 12 13 13 13 14 14
 12 12 13 13 13 14 14 14
 12 13 13 13 14 14 14 14
 13 13 13 14 14 14 14 14
 13 13 14 14 14 14 14 14
 13 14 14 14 14 14 14 14
 14 14 14 14 14 14 14 14
 14 14 14 14 14 14 14 14
 14 14 14 14 14 14 14 14
 14 14 14 14 14 14 14 14
 14 14 14 14 14 14 14 14
 14 14 14 14 14 14 14 15
 14 14 14 14 14 14 15 15
 14 14 14 14 14 15 15 15
 14 14 14 14 15 15 15 15
 14 14 14 15 15 15 15 15
 14 14 15 15 15 15 15 15
 14 15 15 15 15 15 15 15
 15 15 15 15 15 15 15 16
 15 15 15 15 15 15 16 16
 15 15 15 15 15 16 16 16
 15 15 15 15 16 16 16 16
 15 15 15 16 16 16 16 16
 15 15 16 16 16 16 16 16
 15 16 16 16 16 16 16 16
 17 18 17 17 17 17 17 17
 18 17 17 17 17 17 17 17
 17 17 17 17 17 17 17 16
 17 17 17 17 17 17 16 16
 17 17 17 17 17 16 16 17
 17 17 17 17 16 16 17 17
 17 17 17 16 16 17 17 16
 17 17 16 16 17 17 16 16
 17 16 16 17 17 16 16 16
 16 16 17 17 16 16 16 15
 16 17 17 16 16 16 15 14
 17 17 16 16 16 15 14 13
 17 16 16 16 15 14 13 13
 16 16 16 15 14 13 13 12
 16 16 15 14 13 13 12 12
 16 15 14 13 13 12 12 12
 15 14 13 13 12 12 12 11
 14 13 13 12 12 12 11 11
 13 13 12 12 12 11 11 10
 13 12 12 12 11 11 10 10
 12 12 12 11 11 10 10 10
 12 12 11 11 10 10 10 10
 12 11 11 10 10 10 10 10
 11 11 10 10 10 10 10 9
 11 10 10 10 10 10 9 9
 10 10 10 10 10 9 9 9
 10 10 10 10 9 9 9 9
 10 10 10 9 9 9 9 9
 10 10 9 9 9 9 9 9
 10 9 9 9 9 9 9 9
 9 9 9 9 9 9 9 9
 9 9 9 9 9 9 9 9
 9 9 9 9 9 9 9 10
 9 9 9 9 9 9 10 10
 9 9 9 9 9 10 10 10
 9 9 9 9 10 10 10 10
 9 9 9 10 10 10 10 10
 9 9 10 10 10 10 10 10
 9 10 10 10 10 10 10 10
 10 10 10 10 10 10 10 10
 10 10 10 10 10 10 10 10
 10 10 10 10 10 10 10 11
 10 10 10 10 10 10 11 11
 10 10 10 10 10 11 11 11
 10 10 10 10 11 11 11 11
 10 10 10 11 11 11 11 11
 10 10 11 11 11 11 11 12
 10 11 11 11 11 11 12 12
 11 11 11 11 11 12 12 12
 11 11 11 11 12 12 12 12
 11 11 11 12 12 12 12 12
 11 11 12 12 12 12 12 13
 11 12 12 12 12 12 13 13
 12 12 12 12 12 13 13 12
 12 12 12 12 13 13 12 12
 12 12 12 13 13 12 12 12
 12 12 13 13 12 12 12 12
 24 24 24 24 24 24 24 24
 24 24 24 24 24 24 24 24
 24 24 24 24 24 24 24 24
 24 24 24 24 24 24 24 23
 24 24 24 24 24 24 23 23
 24 24 24 24 24 23 23 22
 24 24 24 24 23 23 22 22
 24 24 24 23 23 22 22 21
 24 24 23 23 22 22 21 21
 24 23 23 22 22 21 21 20
 23 23 22 22 21 21 20 20
 23 22 22 21 21 20 20 19
 22 22 21 21 20 20 19 19
 22 21 21 20 20 19 19 18
 21 21 20 20 19 19 18 18
 21 20 20 19 19 18 18 17
 20 20 19 19 18 18 17 17
 20 19 19 18 18 17 17 16
 19 19 18 18 17 17 16 15
 19 18 18 17 17 16 15 15
 18 18 17 17 16 15 15 15
 18 17 17 16 15 15 15 14
 17 17 16 15 15 15 14 14
 17 16 15 15 15 14 14 14
 16 15 15 15 14 14 14 13
 15 15 15 14 14 14 13 13
 15 15 14 14 14 13 13 12
 15 14 14 14 13 13 12 12
 14 14 14 13 13 12 12 12
 14 14 13 13 12 12 12 12
 14 13 13 12 12 12 12 13
 13 13 12 12 12 12 13 13
 13 12 12 12 12 13 13 13
 12 12 12 12 13 13 13 13
 12 12 12 13 13 13 13 13
 12 12 13 13 13 13 13 13
 12 13 13 13 13 13 13 13
 13 13 13 13 13 13 13 13
 13 13 13 13 13 13 13 14
 13 13 13 13 13 13 14 14
 13 13 13 13 13 14 14 14
 13 13 13 13 14 14 14 14
 13 13 13 14 14 14 14 14
 13 13 14 14 14 14 14 14
 13 14 14 14 14 14 14 14
 14 14 14 14 14 14 14 14
 14 14 14 14 14 14 14 15
 14 14 14 14 14 14 15 15
 14 14 14 14 14 15 15 15
 14 14 14 14 15 15 15 15
 14 14 14 15 15 15 15 15
 14 14 15 15 15 15 15 15
 14 15 15 15 15 15 15 15
 15 15 15 15 15 15 15 15
 15 15 15 15 15 15 15 15
 15 15 15 15 15 15 15 16
 15 15 15 15 15 15 16 16
 15 15 15 15 15 16 16 16
 15 15 15 15 16 16 16 16
 15 15 15 16 16 16 16 17
 30 30 29 29 29 29 29 28
 30 29 29 29 29 29 28 28
 29 29 29 29 29 28 28 27
 29 29 29 29 28 28 27 26
 29 29 29 28 28 27 26 26
 29 29 28 28 27 26 26 25
 29 28 28 27 26 26 25 25
 28 28 27 26 26 25 25 25
 28 27 26 26 25 25 25 25
 27 26 26 25 25 25 25 24
 26 26 25 25 25 25 24 24
 26 25 25 25 25 24 24 22
 25 25 25 25 24 24 22 22
 25 25 25 24 24 22 22 21
 25 25 24 24 22 22 21 21
 25 24 24 22 22 21 21 21
 24 24 22 22 21 21 21 20
 24 22 22 21 21 21 20 20
 22 22 21 21 21 20 20 19
 22 21 21 21 20 20 19 19
 21 21 21 20 20 19 19 19
 21 21 20 20 19 19 19 19
 21 20 20 19 19 19 19 19
 20 20 19 19 19 19 19 18
 20 19 19 19 19 19 18 18
 19 19 19 19 19 18 18 18
 19 19 19 19 18 18 18 18
 19 19 19 18 18 18 18 18
 19 19 18 18 18 18 18 18
 19 18 18 18 18 18 18 18
 18 18 18 18 18 18 18 18
 18 18 18 18 18 18 18 18
 18 18 18 18 18 18 18 18
 18 18 18 18 18 18 18 18
 18 18 18 18 18 18 18 18
 18 18 18 18 18 18 18 18
 18 18 18 18 18 18 18 18
 18 18 18 18 18 18 18 18
 18 18 18 18 18 18 18 18
 18 18 18 18 18 18 18 18
 18 18 18 18 18 18 18 18
 18 18 18 18 18 18 18 18
 18 18 18 18 18 18 18 18
 18 18 18 18 18 18 18 18
 18 18 18 18 18 18 18 18
 18 18 18 18 18 18 18 18
 18 18 18 18 18 18 18 19
 18 18 18 18 18 18 19 19
 18 18 18 18 18 19 19 19
 18 18 18 18 19 19 19 19
 18 18 18 19 19 19 19 19
 18 18 19 19 19 19 19 20
 18 19 19 19 19 19 20 20
 19 19 19 19 19 20 20 20
 19 19 19 19 20 20 20 20
 19 19 19 20 20 20 20 20
 19 19 20 20 20 20 20 20
 19 20 20 20 20 20 20 20
 20 20 20 20 20 20 20 20
 20 20 20 20 20 20 20 20
 20 20 20 20 20 20 20 20
 20 20 20 20 20 20 20 20
 20 20 20 20 20 20 20 20
 20 20 20 20 20 20 20 20
 20 20 20 20 20 20 20 20
 20 20 20 20 20 20 20 20
 20 20 20 20 20 20 20 20
 20 20 20 20 20 20 20 20
 20 20 20 20 20 20 20 20
 20 20 20 20 20 20 20 20
 20 20 20 20 20 20 20 20
 20 20 20 20 20 20 20 21
 27 27 27 27 28 28 28 26
 27 27 27 28 28 28 26 26
 27 27 28 28 28 26 26 25
 27 28 28 28 26 26 25 24
 28 28 28 26 26 25 24 24
 28 28 26 26 25 24 24 23
 28 26 26 25 24 24 23 23
 26 26 25 24 24 23 23 22
 26 25 24 24 23 23 22 22
 25 24 24 23 23 22 22 22
 24 24 23 23 22 22 22 21
 24 23 23 22 22 22 21 21
 23 23 22 22 22 21 21 20
 23 22 22 22 21 21 20 20
 22 22 22 21 21 20 20 19
 22 22 21 21 20 20 19 19
 22 21 21 20 20 19 19 18
 21 21 20 20 19 19 18 18
 21 20 20 19 19 18 18 17
 20 20 19 19 18 18 17 17
 20 19 19 18 18 17 17 17
 19 19 18 18 17 17 17 17
 19 18 18 17 17 17 17 17
 18 18 17 17 17 17 17 17
 18 17 17 17 17 17 17 17
 17 17 17 17 17 17 17 16
 17 17 17 17 17 17 16 16
 17 17 17 17 17 16 16 16
 17 17 17 17 16 16 16 16
 17 17 17 16 16 16 16 16
 17 17 16 16 16 16 16 16
 17 16 16 16 16 16 16 16
 16 16 16 16 16 16 16 16
 16 16 16 16 16 16 16 16
 16 16 16 16 16 16 16 17
 16 16 16 16 16 16 17 17
 16 16 16 16 16 17 17 17
 16 16 16 16 17 17 17 17
 16 16 16 17 17 17 17 17
 16 16 17 17 17 17 17 17
 16 17 17 17 17 17 17 17
 17 17 17 17 17 17 17 17
 17 17 17 17 17 17 17 17
 17 17 17 17 17 17 17 17
 17 17 17 17 17 17 17 17
 17 17 17 17 17 17 17 17
 17 17 17 17 17 17 17 17
 17 17 17 17 17 17 17 17
 17 17 17 17 17 17 17 17
 17 17 17 17 17 17 17 17
 17 17 17 17 17 17 17 17
 17 17 17 17 17 17 17 17
 17 17 17 17 17 17 17 17
 17 17 17 17 17 17 17 17
 17 17 17 17 17 17 17 17
 17 17 17 17 17 17 17 17
 17 17 17 17 17 17 17 17
 17 17 17 17 17 17 17 17
 17 17 17 17 17 17 17 18
 17 17 17 17 17 17 18 18
 17 17 17 17 17 18 18 18
 17 17 17 17 18 18 18 18
 17 17 17 18 18 18 18 18
 17 17 18 18 18 18 18 18
 17 18 18 18 18 18 18 18
 18 18 18 18 18 18 18 18
 18 18 18 18 18 18 18 18
 18 18 18 18 18 18 18 18
 18 18 18 18 18 18 18 18
 18 18 18 18 18 18 18 18
 18 18 18 18 18 18 18 18
 18 18 18 18 18 18 18 19
 18 18 18 18 18 18 19 19
 18 18 18 18 18 19 19 20
 18 18 18 18 19 19 20 20
 18 17 17 17 17 17 17 17
 17 17 17 17 17 17 17 17
 17 17 17 17 17 17 17 17
 17 17 17 17 17 17 17 17
 17 17 17 17 17 17 17 16
 17 17 17 17 17 17 16 16
 17 17 17 17 17 16 16 16
 17 17 17 17 16 16 16 16
 17 17 17 16 16 16 16 14
 17 17 16 16 16 16 14 14
 17 16 16 16 16 14 14 13
 16 16 16 16 14 14 13 13
 16 16 16 14 14 13 13 13
 16 16 14 14 13 13 13 12
 16 14 14 13 13 13 12 12
 14 14 13 13 13 12 12 11
 14 13 13 13 12 12 11 11
 13 13 13 12 12 11 11 10
 13 13 12 12 11 11 10 10
 13 12 12 11 11 10 10 10
 12 12 11 11 10 10 10 10
 12 11 11 10 10 10 10 10
 11 11 10 10 10 10 10 10
 11 10 10 10 10 10 10 10
 10 10 10 10 10 10 10 11
 10 10 10 10 10 10 11 11
 10 10 10 10 10 11 11 11
 10 10 10 10 11 11 11 11
 10 10 10 11 11 11 11 11
 10 10 11 11 11 11 11 11
 10 11 11 11 11 11 11 11
 11 11 11 11 11 11 11 12
 11 11 11 11 11 11 12 12
 11 11 11 11 11 12 12 12
 11 11 11 11 12 12 12 12
 11 11 11 12 12 12 12 12
 11 11 12 12 12 12 12 12
 11 12 12 12 12 12 12 12
 12 12 12 12 12 12 12 13
 12 12 12 12 12 12 13 13
 12 12 12 12 12 13 13 13
 12 12 12 12 13 13 13 13
 12 12 12 13 13 13 13 13
 12 12 13 13 13 13 13 13
 12 13 13 13 13 13 13 13
 13 13 13 13 13 13 13 13
 13 13 13 13 13 13 13 13
 13 13 13 13 13 13 13 14
 13 13 13 13 13 13 14 14
 13 13 13 13 13 14 14 14
 13 13 13 13 14 14 14 14
 13 13 13 14 14 14 14 14
 13 13 14 14 14 14 14 14
 13 14 14 14 14 14 14 14
 14 14 14 14 14 14 14 14
 14 14 14 14 14 14 14 14
 14 14 14 14 14 14 14 15
 14 14 14 14 14 14 15 15
 14 14 14 14 14 15 15 15
 21 21 21 20 20 20 20 20
 21 21 20 20 20 20 20 21
 21 20 20 20 20 20 21 21
 20 20 20 20 20 21 21 21
 20 20 20 20 21 21 21 20
 20 20 20 21 21 21 20 20
 20 20 21 21 21 20 20 19
 20 21 21 21 20 20 19 19
 21 21 21 20 20 19 19 18
 21 21 20 20 19 19 18 17
 21 20 20 19 19 18 17 16
 20 20 19 19 18 17 16 16
 20 19 19 18 17 16 16 15
 19 19 18 17 16 16 15 15
 19 18 17 16 16 15 15 14
 18 17 16 16 15 15 14 14
 17 16 16 15 15 14 14 14
 16 16 15 15 14 14 14 13
 16 15 15 14 14 14 13 13
 15 15 14 14 14 13 13 13
 15 14 14 14 13 13 13 12
 14 14 14 13 13 13 12 12
 14 14 13 13 13 12 12 12
 14 13 13 13 12 12 12 12
 13 13 13 12 12 12 12 12
 13 13 12 12 12 12 12 12
 13 12 12 12 12 12 12 12
 12 12 12 12 12 12 12 12
 12 12 12 12 12 12 12 12
 12 12 12 12 12 12 12 13
 12 12 12 12 12 12 13 13
 12 12 12 12 12 13 13 13
 12 12 12 12 13 13 13 13
 12 12 12 13 13 13 13 12
 12 12 13 13 13 13 12 12
 12 13 13 13 13 12 12 12
 13 13 13 13 12 12 12 13
 13 13 13 12 12 12 13 13
 13 13 12 12 12 13 13 13
 13 12 12 12 13 13 13 13
 12 12 12 13 13 13 13 13
 12 12 13 13 13 13 13 13
 12 13 13 13 13 13 13 13
 13 13 13 13 13 13 13 13
 13 13 13 13 13 13 13 13
 13 13 13 13 13 13 13 13
 13 13 13 13 13 13 13 13
 13 13 13 13 13 13 13 14
 13 13 13 13 13 13 14 14
 13 13 13 13 13 14 14 14
 13 13 13 13 14 14 14 14
 13 13 13 14 14 14 14 14
 13 13 14 14 14 14 14 14
 13 14 14 14 14 14 14 14
 14 14 14 14 14 14 14 15
 14 14 14 14 14 14 15 15
 14 14 14 14 14 15 15 15
 14 14 14 14 15 15 15 15
 14 14 14 15 15 15 15 15
 14 14 15 15 15 15 15 15
 14 15 15 15 15 15 15 15
 15 15 15 15 15 15 15 16
 15 15 15 15 15 15 16 16
 15 15 15 15 15 16 16 16
 15 15 15 15 16 16 16 17
 26 26 26 26 25 25 25 25
 26 26 26 25 25 25 25 24
 26 26 25 25 25 25 24 24
 26 25 25 25 25 24 24 23
 25 25 25 25 24 24 23 22
 25 25 25 24 24 23 22 22
 25 25 24 24 23 22 22 21
 25 24 24 23 22 22 21 20
 24 24 23 22 22 21 20 20
 24 23 22 22 21 20 20 19
 23 22 22 21 20 20 19 18
 22 22 21 20 20 19 18 17
 22 21 20 20 19 18 17 17
 21 20 20 19 18 17 17 16
 20 20 19 18 17 17 16 16
 20 19 18 17 17 16 16 15
 19 18 17 17 16 16 15 15
 18 17 17 16 16 15 15 15
 17 17 16 16 15 15 15 14
 17 16 16 15 15 15 14 13
 16 16 15 15 15 14 13 13
 16 15 15 15 14 13 13 12
 15 15 15 14 13 13 12 12
 15 15 14 13 13 12 12 12
 15 14 13 13 12 12 12 12
 14 13 13 12 12 12 12 12
 13 13 12 12 12 12 12 12
 13 12 12 12 12 12 12 12
 12 12 12 12 12 12 12 12
 12 12 12 12 12 12 12 12
 12 12 12 12 12 12 12 12
 12 12 12 12 12 12 12 12
 12 12 12 12 12 12 12 12
 12 12 12 12 12 12 12 12
 12 12 12 12 12 12 12 12
 12 12 12 12 12 12 12 13
 12 12 12 12 12 12 13 13
 12 12 12 12 12 13 13 13
 12 12 12 12 13 13 13 13
 12 12 12 13 13 13 13 14
 12 12 13 13 13 13 14 14
 12 13 13 13 13 14 14 14
 13 13 13 13 14 14 14 14
 13 13 13 14 14 14 14 15
 13 13 14 14 14 14 15 15
 13 14 14 14 14 15 15 15
 14 14 14 14 15 15 15 15
 14 14 14 15 15 15 15 15
 14 14 15 15 15 15 15 15
 14 15 15 15 15 15 15 15
 15 15 15 15 15 15 15 15
 15 15 15 15 15 15 15 16
 15 15 15 15 15 15 16 16
 15 15 15 15 15 16 16 16
 15 15 15 15 16 16 16 16
 15 15 15 16 16 16 16 17
 15 15 16 16 16 16 17 17
 15 16 16 16 16 17 17 17
 16 16 16 16 17 17 17 17
 16 16 16 17 17 17 17 17
 16 16 17 17 17 17 17 18
 27 27 27 27 27 27 26 26
 27 27 27 27 27 26 26 25
 27 27 27 27 26 26 25 25
 27 27 27 26 26 25 25 24
 27 27 26 26 25 25 24 24
 27 26 26 25 25 24 24 24
 26 26 25 25 24 24 24 23
 26 25 25 24 24 24 23 23
 25 25 24 24 24 23 23 22
 25 24 24 24 23 23 22 22
 24 24 24 23 23 22 22 21
 24 24 23 23 22 22 21 21
 24 23 23 22 22 21 21 21
 23 23 22 22 21 21 21 20
 23 22 22 21 21 21 20 20
 22 22 21 21 21 20 20 19
 22 21 21 21 20 20 19 19
 21 21 21 20 20 19 19 18
 21 21 20 20 19 19 18 17
 21 20 20 19 19 18 17 17
 20 20 19 19 18 17 17 16
 20 19 19 18 17 17 16 16
 19 19 18 17 17 16 16 16
 19 18 17 17 16 16 16 16
 18 17 17 16 16 16 16 15
 17 17 16 16 16 16 15 15
 17 16 16 16 16 15 15 15
 16 16 16 16 15 15 15 15
 16 16 16 15 15 15 15 15
 16 16 15 15 15 15 15 15
 16 15 15 15 15 15 15 15
 15 15 15 15 15 15 15 15
 15 15 15 15 15 15 15 15
 15 15 15 15 15 15 15 15
 15 15 15 15 15 15 15 15
 15 15 15 15 15 15 15 15
 15 15 15 15 15 15 15 15
 15 15 15 15 15 15 15 15
 15 15 15 15 15 15 15 15
 15 15 15 15 15 15 15 15
 15 15 15 15 15 15 15 15
 15 15 15 15 15 15 15 16
 15 15 15 15 15 15 16 16
 15 15 15 15 15 16 16 16
 15 15 15 15 16 16 16 16
 15 15 15 16 16 16 16 16
 15 15 16 16 16 16 16 16
 15 16 16 16 16 16 16 17
 16 16 16 16 16 16 17 17
 16 16 16 16 16 17 17 17
 16 16 16 16 17 17 17 18
 16 16 16 17 17 17 18 18
 16 16 17 17 17 18 18 18
 16 17 17 17 18 18 18 18
 17 17 17 18 18 18 18 18
 17 17 18 18 18 18 18 18
 17 18 18 18 18 18 18 18
 18 18 18 18 18 18 18 18
 18 18 18 18 18 18 18 18
 18 18 18 18 18 18 18 19
 18 18 18 18 18 18 19 19
 18 18 18 18 18 19 19 19
 18 18 18 18 19 19 19 19
 18 18 18 19 19 19 19 19
 18 18 19 19 19 19 19 20
 18 19 19 19 19 19 20 20
 19 19 19 19 19 20 20 20
 19 19 19 19 20 20 20 20
 19 19 19 20 20 20 20 21
 19 19 20 20 20 20 21 21
 19 20 20 20 20 21 21 22
 20 20 20 20 21 21 22 22
 27 27 27 27 27 27 27 27
 27 27 27 27 27 27 27 27
 27 27 27 27 27 27 27 26
 27 27 27 27 27 27 26 26
 27 27 27 27 27 26 26 25
 27 27 27 27 26 26 25 25
 27 27 27 26 26 25 25 25
 27 27 26 26 25 25 25 25
 27 26 26 25 25 25 25 24
 26 26 25 25 25 25 24 23
 26 25 25 25 25 24 23 23
 25 25 25 25 24 23 23 22
 25 25 25 24 23 23 22 22
 25 25 24 23 23 22 22 21
 25 24 23 23 22 22 21 21
 24 23 23 22 22 21 21 20
 23 23 22 22 21 21 20 20
 23 22 22 21 21 20 20 19
 22 22 21 21 20 20 19 19
 22 21 21 20 20 19 19 18
 21 21 20 20 19 19 18 18
 21 20 20 19 19 18 18 18
 20 20 19 19 18 18 18 17
 20 19 19 18 18 18 17 17
 19 19 18 18 18 17 17 17
 19 18 18 18 17 17 17 17
 18 18 18 17 17 17 17 17
 18 18 17 17 17 17 17 17
 18 17 17 17 17 17 17 17
 17 17 17 17 17 17 17 17
 17 17 17 17 17 17 17 17
 17 17 17 17 17 17 17 17
 17 17 17 17 17 17 17 17
 17 17 17 17 17 17 17 17
 17 17 17 17 17 17 17 17
 17 17 17 17 17 17 17 17
 17 17 17 17 17 17 17 17
 17 17 17 17 17 17 17 17
 17 17 17 17 17 17 17 17
 17 17 17 17 17 17 17 17
 17 17 17 17 17 17 17 17
 17 17 17 17 17 17 17 17
 17 17 17 17 17 17 17 17
 17 17 17 17 17 17 17 17
 17 17 17 17 17 17 17 18
 17 17 17 17 17 17 18 18
 17 17 17 17 17 18 18 19
 17 17 17 17 18 18 19 19
 17 17 17 18 18 19 19 19
 17 17 18 18 19 19 19 20
 17 18 18 19 19 19 20 19
 18 18 19 19 19 20 19 19
 18 19 19 19 20 19 19 19
 19 19 19 20 19 19 19 19
 19 19 20 19 19 19 19 19
 19 20 19 19 19 19 19 19
 20 19 19 19 19 19 19 19
 19 19 19 19 19 19 19 19
 19 19 19 19 19 19 19 19
 19 19 19 19 19 19 19 19
 19 19 19 19 19 19 19 19
 19 19 19 19 19 19 19 19
 19 19 19 19 19 19 19 19
 19 19 19 19 19 19 19 19
 19 19 19 19 19 19 19 19
 19 19 19 19 19 19 19 19
 19 19 19 19 19 19 19 19
 19 19 19 19 19 19 19 19
 19 19 19 19 19 19 19 20
 19 19 19 19 19 19 20 20
 19 19 19 19 19 20 20 20
 19 19 19 19 20 20 20 20
 19 19 19 20 20 20 20 20
 25 25 25 25 25 25 25 25
 25 25 25 25 25 25 25 26
 25 25 25 25 25 25 26 25
 25 25 25 25 25 26 25 25
 25 25 25 25 26 25 25 24
 25 25 25 26 25 25 24 23
 25 25 26 25 25 24 23 23
 25 26 25 25 24 23 23 22
 26 25 25 24 23 23 22 21
 25 25 24 23 23 22 21 21
 25 24 23 23 22 21 21 20
 24 23 23 22 21 21 20 20
 23 23 22 21 21 20 20 19
 23 22 21 21 20 20 19 19
 22 21 21 20 20 19 19 18
 21 21 20 20 19 19 18 17
 21 20 20 19 19 18 17 17
 20 20 19 19 18 17 17 16
 20 19 19 18 17 17 16 16
 19 19 18 17 17 16 16 16
 19 18 17 17 16 16 16 16
 18 17 17 16 16 16 16 15
 17 17 16 16 16 16 15 15
 17 16 16 16 16 15 15 15
 16 16 16 16 15 15 15 15
 16 16 16 15 15 15 15 15
 16 16 15 15 15 15 15 15
 16 15 15 15 15 15 15 15
 15 15 15 15 15 15 15 15
 15 15 15 15 15 15 15 15
 15 15 15 15 15 15 15 15
 15 15 15 15 15 15 15 16
 15 15 15 15 15 15 16 16
 15 15 15 15 15 16 16 16
 15 15 15 15 16 16 16 16
 15 15 15 16 16 16 16 16
 15 15 16 16 16 16 16 16
 15 16 16 16 16 16 16 15
 16 16 16 16 16 16 15 15
 16 16 16 16 16 15 15 16
 16 16 16 16 15 15 16 16
 16 16 16 15 15 16 16 16
 16 16 15 15 16 16 16 16
 16 15 15 16 16 16 16 16
 15 15 16 16 16 16 16 16
 15 16 16 16 16 16 16 16
 16 16 16 16 16 16 16 16
 16 16 16 16 16 16 16 17
 16 16 16 16 16 16 17 17
 16 16 16 16 16 17 17 17
 16 16 16 16 17 17 17 17
 16 16 16 17 17 17 17 18
 16 16 17 17 17 17 18 18
 16 17 17 17 17 18 18 18
 17 17 17 17 18 18 18 18
 17 17 17 18 18 18 18 19
 17 17 18 18 18 18 19 19
 17 18 18 18 18 19 19 19
 18 18 18 18 19 19 19 19
 18 18 18 19 19 19 19 19
 18 18 19 19 19 19 19 19
 27 27 26 26 26 26 26 26
 27 26 26 26 26 26 26 26
 26 26 26 26 26 26 26 25
 26 26 26 26 26 26 25 25
 26 26 26 26 26 25 25 24
 26 26 26 26 25 25 24 23
 26 26 26 25 25 24 23 23
 26 26 25 25 24 23 23 22
 26 25 25 24 23 23 22 22
 25 25 24 23 23 22 22 21
 25 24 23 23 22 22 21 21
 24 23 23 22 22 21 21 20
 23 23 22 22 21 21 20 20
 23 22 22 21 21 20 20 19
 22 22 21 21 20 20 19 19
 22 21 21 20 20 19 19 19
 21 21 20 20 19 19 19 17
 21 20 20 19 19 19 17 17
 20 20 19 19 19 17 17 17
 20 19 19 19 17 17 17 16
 19 19 19 17 17 17 16 16
 19 19 17 17 17 16 16 16
 19 17 17 17 16 16 16 15
 17 17 17 16 16 16 15 15
 17 17 16 16 16 15 15 15
 17 16 16 16 15 15 15 15
 16 16 16 15 15 15 15 15
 16 16 15 15 15 15 15 15
 16 15 15 15 15 15 15 15
 15 15 15 15 15 15 15 15
 15 15 15 15 15 15 15 15
 15 15 15 15 15 15 15 15
 15 15 15 15 15 15 15 15
 15 15 15 15 15 15 15 16
 15 15 15 15 15 15 16 15
 15 15 15 15 15 16 15 15
 15 15 15 15 16 15 15 15
 15 15 15 16 15 15 15 15
 15 15 16 15 15 15 15 15
 15 16 15 15 15 15 15 15
 16 15 15 15 15 15 15 15
 15 15 15 15 15 15 15 15
 15 15 15 15 15 15 15 16
 15 15 15 15 15 15 16 16
 15 15 15 15 15 16 16 16
 15 15 15 15 16 16 16 16
 15 15 15 16 16 16 16 16
 15 15 16 16 16 16 16 17
 15 16 16 16 16 16 17 17
 16 16 16 16 16 17 17 17
 16 16 16 16 17 17 17 18
 16 16 16 17 17 17 18 18
 16 16 17 17 17 18 18 18
 16 17 17 17 18 18 18 19
 27 26 26 26 26 26 26 26
 26 26 26 26 26 26 26 25
 26 26 26 26 26 26 25 25
 26 26 26 26 26 25 25 24
 26 26 26 26 25 25 24 24
 26 26 26 25 25 24 24 23
 26 26 25 25 24 24 23 22
 26 25 25 24 24 23 22 22
 25 25 24 24 23 22 22 21
 25 24 24 23 22 22 21 21
 24 24 23 22 22 21 21 20
 24 23 22 22 21 21 20 20
 23 22 22 21 21 20 20 19
 22 22 21 21 20 20 19 19
 22 21 21 20 20 19 19 18
 21 21 20 20 19 19 18 18
 21 20 20 19 19 18 18 17
 20 20 19 19 18 18 17 17
 20 19 19 18 18 17 17 16
 19 19 18 18 17 17 16 16
 19 18 18 17 17 16 16 16
 18 18 17 17 16 16 16 16
 18 17 17 16 16 16 16 16
 17 17 16 16 16 16 16 15
 17 16 16 16 16 16 15 15
 16 16 16 16 16 15 15 15
 16 16 16 16 15 15 15 15
 16 16 16 15 15 15 15 15
 16 16 15 15 15 15 15 15
 16 15 15 15 15 15 15 15
 15 15 15 15 15 15 15 15
 15 15 15 15 15 15 15 15
 15 15 15 15 15 15 15 15
 15 15 15 15 15 15 15 15
 15 15 15 15 15 15 15 15
 15 15 15 15 15 15 15 15
 15 15 15 15 15 15 15 16
 15 15 15 15 15 15 16 16
 15 15 15 15 15 16 16 16
 15 15 15 15 16 16 16 16
 15 15 15 16 16 16 16 16
 15 15 16 16 16 16 16 16
 15 16 16 16 16 16 16 16
 16 16 16 16 16 16 16 17
 16 16 16 16 16 16 17 17
 16 16 16 16 16 17 17 17
 16 16 16 16 17 17 17 17
 16 16 16 17 17 17 17 17
 16 16 17 17 17 17 17 17
 16 17 17 17 17 17 17 17
 17 17 17 17 17 17 17 18
 17 17 17 17 17 17 18 18
 17 17 17 17 17 18 18 18
 17 17 17 17 18 18 18 18
 17 17 17 18 18 18 18 18
 17 17 18 18 18 18 18 18
 17 18 18 18 18 18 18 18
 18 18 18 18 18 18 18 18
 18 18 18 18 18 18 18 18
 18 18 18 18 18 18 18 18
 18 18 18 18 18 18 18 18
 18 18 18 18 18 18 18 19
 18 18 18 18 18 18 19 19
 21 21 20 20 20 20 19 19
 21 20 20 20 20 19 19 19
 20 20 20 20 19 19 19 19
 20 20 20 19 19 19 19 18
 20 20 19 19 19 19 18 18
 20 19 19 19 19 18 18 18
 19 19 19 19 18 18 18 17
 19 19 19 18 18 18 17 17
 19 19 18 18 18 17 17 17
 19 18 18 18 17 17 17 17
 18 18 18 17 17 17 17 16
 18 18 17 17 17 17 16 16
 18 17 17 17 17 16 16 15
 17 17 17 17 16 16 15 15
 17 17 17 16 16 15 15 15
 17 17 16 16 15 15 15 14
 17 16 16 15 15 15 14 13
 16 16 15 15 15 14 13 13
 16 15 15 15 14 13 13 13
 15 15 15 14 13 13 13 12
 15 15 14 13 13 13 12 12
 15 14 13 13 13 12 12 12
 14 13 13 13 12 12 12 11
 13 13 13 12 12 12 11 11
 13 13 12 12 12 11 11 11
 13 12 12 12 11 11 11 11
 12 12 12 11 11 11 11 11
 12 12 11 11 11 11 11 11
 12 11 11 11 11 11 11 11
 11 11 11 11 11 11 11 12
 11 11 11 11 11 11 12 12
 11 11 11 11 11 12 12 12
 11 11 11 11 12 12 12 13
 11 11 11 12 12 12 13 13
 11 11 12 12 12 13 13 13
 11 12 12 12 13 13 13 13
 12 12 12 13 13 13 13 13
 12 12 13 13 13 13 13 13
 12 13 13 13 13 13 13 13
 13 13 13 13 13 13 13 13
 13 13 13 13 13 13 13 13
 13 13 13 13 13 13 13 14
 13 13 13 13 13 13 14 14
 13 13 13 13 13 14 14 14
 13 13 13 13 14 14 14 14
 13 13 13 14 14 14 14 15
 13 13 14 14 14 14 15 15
 13 14 14 14 14 15 15 15
 14 14 14 14 15 15 15 16
 14 14 14 15 15 15 16 16
 14 14 15 15 15 16 16 16
 14 15 15 15 16 16 16 16
 15 15 15 16 16 16 16 16
 15 15 16 16 16 16 16 17
 15 16 16 16 16 16 17 17
 16 16 16 16 16 17 17 17
 16 16 16 16 17 17 17 18
 16 16 16 17 17 17 18 18
 16 16 17 17 17 18 18 18
 16 17 17 17 18 18 18 19
 17 17 17 18 18 18 19 19
 30 29 30 30 30 30 30 30
 29 30 30 30 30 30 30 30
 30 30 30 30 30 30 30 29
 30 30 30 30 30 30 29 29
 30 30 30 30 30 29 29 28
 30 30 30 30 29 29 28 28
 30 30 30 29 29 28 28 28
 30 30 29 29 28 28 28 28
 30 29 29 28 28 28 28 27
 29 29 28 28 28 28 27 26
 29 28 28 28 28 27 26 26
 28 28 28 28 27 26 26 25
 28 28 28 27 26 26 25 24
 28 28 27 26 26 25 24 24
 28 27 26 26 25 24 24 24
 27 26 26 25 24 24 24 23
 26 26 25 24 24 24 23 23
 26 25 24 24 24 23 23 23
 25 24 24 24 23 23 23 22
 24 24 24 23 23 23 22 22
 24 24 23 23 23 22 22 22
 24 23 23 23 22 22 22 21
 23 23 23 22 22 22 21 21
 23 23 22 22 22 21 21 21
 23 22 22 22 21 21 21 21
 22 22 22 21 21 21 21 21
 22 22 21 21 21 21 21 21
 22 21 21 21 21 21 21 21
 21 21 21 21 21 21 21 21
 21 21 21 21 21 21 21 21
 21 21 21 21 21 21 21 21
 21 21 21 21 21 21 21 21
 21 21 21 21 21 21 21 21
 21 21 21 21 21 21 21 21
 21 21 21 21 21 21 21 21
 21 21 21 21 21 21 21 21
 21 21 21 21 21 21 21 21
 21 21 21 21 21 21 21 21
 21 21 21 21 21 21 21 21
 21 21 21 21 21 21 21 22
 21 21 21 21 21 21 22 22
 21 21 21 21 21 22 22 22
 21 21 21 21 22 22 22 22
 21 21 21 22 22 22 22 22
 21 21 22 22 22 22 22 22
 21 22 22 22 22 22 22 22
 22 22 22 22 22 22 22 22
 22 22 22 22 22 22 22 22
 22 22 22 22 22 22 22 22
 22 22 22 22 22 22 22 22
 22 22 22 22 22 22 22 22
 22 22 22 22 22 22 22 22
 22 22 22 22 22 22 22 22
 22 22 22 22 22 22 22 22
 22 22 22 22 22 22 22 22
 22 22 22 22 22 22 22 22
 22 22 22 22 22 22 22 22
 22 22 22 22 22 22 22 22
 22 22 22 22 22 22 22 22
 22 22 22 22 22 22 22 22
 22 22 22 22 22 22 22 22
 22 22 22 22 22 22 22 22
 22 22 22 22 22 22 22 22
 22 22 22 22 22 22 22 23
 22 22 22 22 22 22 23 23
 22 22 22 22 22 23 23 23
 27 27 26 26 26 24 24 23
 27 26 26 26 24 24 23 23
 26 26 26 24 24 23 23 22
 26 26 24 24 23 23 22 22
 26 24 24 23 23 22 22 21
 24 24 23 23 22 22 21 21
 24 23 23 22 22 21 21 21
 23 23 22 22 21 21 21 20
 23 22 22 21 21 21 20 20
 22 22 21 21 21 20 20 19
 22 21 21 21 20 20 19 19
 21 21 21 20 20 19 19 18
 21 21 20 20 19 19 18 18
 21 20 20 19 19 18 18 18
 20 20 19 19 18 18 18 16
 20 19 19 18 18 18 16 16
 19 19 18 18 18 16 16 16
 19 18 18 18 16 16 16 16
 18 18 18 16 16 16 16 15
 18 18 16 16 16 16 15 15
 18 16 16 16 16 15 15 15
 16 16 16 16 15 15 15 15
 16 16 16 15 15 15 15 15
 16 16 15 15 15 15 15 15
 16 15 15 15 15 15 15 15
 15 15 15 15 15 15 15 15
 15 15 15 15 15 15 15 14
 15 15 15 15 15 15 14 14
 15 15 15 15 15 14 14 15
 15 15 15 15 14 14 15 15
 15 15 15 14 14 15 15 15
 15 15 14 14 15 15 15 15
 15 14 14 15 15 15 15 15
 14 14 15 15 15 15 15 16
 14 15 15 15 15 15 16 16
 15 15 15 15 15 16 16 16
 15 15 15 15 16 16 16 16
 15 15 15 16 16 16 16 17
 15 15 16 16 16 16 17 17
 15 16 16 16 16 17 17 17
 16 16 16 16 17 17 17 17
 16 16 16 17 17 17 17 17
 16 16 17 17 17 17 17 18
 16 17 17 17 17 17 18 18
 17 17 17 17 17 18 18 18
 17 17 17 17 18 18 18 18
 17 17 17 18 18 18 18 18
 17 17 18 18 18 18 18 18
 17 18 18 18 18 18 18 18
 18 18 18 18 18 18 18 19
 18 18 18 18 18 18 19 19
 18 18 18 18 18 19 19 19
 18 18 18 18 19 19 19 20
 18 18 18 19 19 19 20 20
 18 18 19 19 19 20 20 20
 35 33 33 32 31 31 31 31
 33 33 32 31 31 31 31 30
 33 32 31 31 31 31 30 30
 32 31 31 31 31 30 30 29
 31 31 31 31 30 30 29 28
 31 31 31 30 30 29 28 27
 31 31 30 30 29 28 27 25
 31 30 30 29 28 27 25 23
 30 30 29 28 27 25 23 22
 30 29 28 27 25 23 22 21
 29 28 27 25 23 22 21 21
 28 27 25 23 22 21 21 19
 27 25 23 22 21 21 19 17
 25 23 22 21 21 19 17 15
 23 22 21 21 19 17 15 15
 22 21 21 19 17 15 15 11
 21 21 19 17 15 15 11 9
 21 19 17 15 15 11 9 7
 19 17 15 15 11 9 7 6
 17 15 15 11 9 7 6 5
 15 15 11 9 7 6 5 3
 15 11 9 7 6 5 3 1
 11 9 7 6 5 3 1 0
 9 7 6 5 3 1 0 -1
 7 6 5 3 1 0 -1 -2
 6 5 3 1 0 -1 -2 -3
 5 3 1 0 -1 -2 -3 -3
 3 1 0 -1 -2 -3 -3 -7
 1 0 -1 -2 -3 -3 -7 -8
 0 -1 -2 -3 -3 -7 -8 -11
 -1 -2 -3 -3 -7 -8 -11 -12
 -2 -3 -3 -7 -8 -11 -12 -13
 -3 -3 -7 -8 -11 -12 -13 -14
 -3 -7 -8 -11 -12 -13 -14 -14
 -7 -8 -11 -12 -13 -14 -14 -15
 -8 -11 -12 -13 -14 -14 -15 -15
 -11 -12 -13 -14 -14 -15 -15 -17
 -12 -13 -14 -14 -15 -15 -17 -18
 -13 -14 -14 -15 -15 -17 -18 -18
 -14 -14 -15 -15 -17 -18 -18 -18
 -14 -15 -15 -17 -18 -18 -18 -19
 -15 -15 -17 -18 -18 -18 -19 -19
 -15 -17 -18 -18 -18 -19 -19 -18
 -17 -18 -18 -18 -19 -19 -18 -17
 29 28 27 27 27 27 27 27
 28 27 27 27 27 27 27 26
 27 27 27 27 27 27 26 26
 27 27 27 27 27 26 26 25
 27 27 27 27 26 26 25 24
 27 27 27 26 26 25 24 24
 27 27 26 26 25 24 24 22
 27 26 26 25 24 24 22 20
 26 26 25 24 24 22 20 18
 26 25 24 24 22 20 18 16
 25 24 24 22 20 18 16 15
 24 24 22 20 18 16 15 15
 24 22 20 18 16 15 15 11
 22 20 18 16 15 15 11 9
 20 18 16 15 15 11 9 8
 18 16 15 15 11 9 8 6
 16 15 15 11 9 8 6 4
 15 15 11 9 8 6 4 2
 15 11 9 8 6 4 2 1
 11 9 8 6 4 2 1 -1
 9 8 6 4 2 1 -1 -3
 8 6 4 2 1 -1 -3 -4
 6 4 2 1 -1 -3 -4 -6
 4 2 1 -1 -3 -4 -6 -7
 2 1 -1 -3 -4 -6 -7 -10
 1 -1 -3 -4 -6 -7 -10 -11
 -1 -3 -4 -6 -7 -10 -11 -14
 -3 -4 -6 -7 -10 -11 -14 -16
 -4 -6 -7 -10 -11 -14 -16 -16
 -6 -7 -10 -11 -14 -16 -16 -16
 -7 -10 -11 -14 -16 -16 -16 -17
 -10 -11 -14 -16 -16 -16 -17 -18
 -11 -14 -16 -16 -16 -17 -18 -19
 -14 -16 -16 -16 -17 -18 -19 -20
 -16 -16 -16 -17 -18 -19 -20 -21
 -16 -16 -17 -18 -19 -20 -21 -21
 -16 -17 -18 -19 -20 -21 -21 -22
 -17 -18 -19 -20 -21 -21 -22 -23
 -18 -19 -20 -21 -21 -22 -23 -23
 -19 -20 -21 -21 -22 -23 -23 -22
 -20 -21 -21 -22 -23 -23 -22 -21
 26 25 25 25 23 23 23 23
 25 25 25 23 23 23 23 23
 25 25 23 23 23 23 23 22
 25 23 23 23 23 23 22 22
 23 23 23 23 23 22 22 20
 23 23 23 23 22 22 20 20
 23 23 23 22 22 20 20 18
 23 23 22 22 20 20 18 18
 23 22 22 20 20 18 18 15
 22 22 20 20 18 18 15 12
 22 20 20 18 18 15 12 11
 20 20 18 18 15 12 11 9
 20 18 18 15 12 11 9 8
 18 18 15 12 11 9 8 6
 18 15 12 11 9 8 6 5
 15 12 11 9 8 6 5 5
 12 11 9 8 6 5 5 1
 11 9 8 6 5 5 1 0
 9 8 6 5 5 1 0 -2
 8 6 5 5 1 0 -2 -4
 6 5 5 1 0 -2 -4 -6
 5 5 1 0 -2 -4 -6 -7
 5 1 0 -2 -4 -6 -7 -8
 1 0 -2 -4 -6 -7 -8 -9
 0 -2 -4 -6 -7 -8 -9 -9
 -2 -4 -6 -7 -8 -9 -9 -13
 -4 -6 -7 -8 -9 -9 -13 -13
 -6 -7 -8 -9 -9 -13 -13 -16
 -7 -8 -9 -9 -13 -13 -16 -16
 -8 -9 -9 -13 -13 -16 -16 -17
 -9 -9 -13 -13 -16 -16 -17 -18
 -9 -13 -13 -16 -16 -17 -18 -18
 -13 -13 -16 -16 -17 -18 -18 -20
 -13 -16 -16 -17 -18 -18 -20 -20
 -16 -16 -17 -18 -18 -20 -20 -21
 -16 -17 -18 -18 -20 -20 -21 -22
 -17 -18 -18 -20 -20 -21 -22 -23
 -18 -18 -20 -20 -21 -22 -23 -23
 -18 -20 -20 -21 -22 -23 -23 -23
 -20 -20 -21 -22 -23 -23 -23 -25
 -20 -21 -22 -23 -23 -23 -25 -25
 -21 -22 -23 -23 -23 -25 -25 -24
 -22 -23 -23 -23 -25 -25 -24 -24
 -23 -23 -23 -25 -25 -24 -24 -23
 -23 -23 -25 -25 -24 -24 -23 -22
 27 27 26 25 25 24 24 24
 27 26 25 25 24 24 24 24
 26 25 25 24 24 24 24 23
 25 25 24 24 24 24 23 22
 25 24 24 24 24 23 22 21
 24 24 24 24 23 22 21 21
 24 24 24 23 22 21 21 21
 24 24 23 22 21 21 21 18
 24 23 22 21 21 21 18 17
 23 22 21 21 21 18 17 15
 22 21 21 21 18 17 15 15
 21 21 21 18 17 15 15 15
 21 21 18 17 15 15 15 11
 21 18 17 15 15 15 11 8
 18 17 15 15 15 11 8 6
 17 15 15 15 11 8 6 4
 15 15 15 11 8 6 4 2
 15 15 11 8 6 4 2 0
 15 11 8 6 4 2 0 -1
 11 8 6 4 2 0 -1 -3
 8 6 4 2 0 -1 -3 -5
 6 4 2 0 -1 -3 -5 -6
 4 2 0 -1 -3 -5 -6 -8
 2 0 -1 -3 -5 -6 -8 -9
 0 -1 -3 -5 -6 -8 -9 -13
 -1 -3 -5 -6 -8 -9 -13 -15
 -3 -5 -6 -8 -9 -13 -15 -16
 -5 -6 -8 -9 -13 -15 -16 -17
 -6 -8 -9 -13 -15 -16 -17 -18
 -8 -9 -13 -15 -16 -17 -18 -20
 -9 -13 -15 -16 -17 -18 -20 -21
 -13 -15 -16 -17 -18 -20 -21 -21
 -15 -16 -17 -18 -20 -21 -21 -22
 -16 -17 -18 -20 -21 -21 -22 -23
 -17 -18 -20 -21 -21 -22 -23 -24
 -18 -20 -21 -21 -22 -23 -24 -24
 -20 -21 -21 -22 -23 -24 -24 -25
 -21 -21 -22 -23 -24 -24 -25 -25
 -21 -22 -23 -24 -24 -25 -25 -25
 -22 -23 -24 -24 -25 -25 -25 -26
 -23 -24 -24 -25 -25 -25 -26 -26
 -24 -24 -25 -25 -25 -26 -26 -25
 -24 -25 -25 -25 -26 -26 -25 -25
 -25 -25 -25 -26 -26 -25 -25 -24
 24 24 23 23 23 22 22 21
 24 23 23 23 22 22 21 21
 23 23 23 22 22 21 21 21
 23 23 22 22 21 21 21 20
 23 22 22 21 21 21 20 19
 22 22 21 21 21 20 19 18
 22 21 21 21 20 19 18 18
 21 21 21 20 19 18 18 16
 21 21 20 19 18 18 16 15
 21 20 19 18 18 16 15 13
 20 19 18 18 16 15 13 11
 19 18 18 16 15 13 11 10
 18 18 16 15 13 11 10 10
 18 16 15 13 11 10 10 6
 16 15 13 11 10 10 6 5
 15 13 11 10 10 6 5 4
 13 11 10 10 6 5 4 2
 11 10 10 6 5 4 2 0
 10 10 6 5 4 2 0 -3
 10 6 5 4 2 0 -3 -5
 6 5 4 2 0 -3 -5 -6
 5 4 2 0 -3 -5 -6 -7
 4 2 0 -3 -5 -6 -7 -8
 2 0 -3 -5 -6 -7 -8 -8
 0 -3 -5 -6 -7 -8 -8 -12
 -3 -5 -6 -7 -8 -8 -12 -13
 -5 -6 -7 -8 -8 -12 -13 -15
 -6 -7 -8 -8 -12 -13 -15 -17
 -7 -8 -8 -12 -13 -15 -17 -18
 -8 -8 -12 -13 -15 -17 -18 -19
 -8 -12 -13 -15 -17 -18 -19 -20
 -12 -13 -15 -17 -18 -19 -20 -20
 -13 -15 -17 -18 -19 -20 -20 -20
 -15 -17 -18 -19 -20 -20 -20 -22
 -17 -18 -19 -20 -20 -20 -22 -23
 -18 -19 -20 -20 -20 -22 -23 -24
 -19 -20 -20 -20 -22 -23 -24 -25
 -20 -20 -20 -22 -23 -24 -25 -25
 -20 -20 -22 -23 -24 -25 -25 -26
 -20 -22 -23 -24 -25 -25 -26 -26
 -22 -23 -24 -25 -25 -26 -26 -26
 -23 -24 -25 -25 -26 -26 -26 -25
 23 23 23 23 22 22 21 21
 23 23 23 22 22 21 21 21
 23 23 22 22 21 21 21 20
 23 22 22 21 21 21 20 19
 22 22 21 21 21 20 19 17
 22 21 21 21 20 19 17 17
 21 21 21 20 19 17 17 14
 21 21 20 19 17 17 14 14
 21 20 19 17 17 14 14 11
 20 19 17 17 14 14 11 11
 19 17 17 14 14 11 11 8
 17 17 14 14 11 11 8 6
 17 14 14 11 11 8 6 4
 14 14 11 11 8 6 4 3
 14 11 11 8 6 4 3 1
 11 11 8 6 4 3 1 0
 11 8 6 4 3 1 0 -3
 8 6 4 3 1 0 -3 -7
 6 4 3 1 0 -3 -7 -7
 4 3 1 0 -3 -7 -7 -11
 3 1 0 -3 -7 -7 -11 -12
 1 0 -3 -7 -7 -11 -12 -14
 0 -3 -7 -7 -11 -12 -14 -16
 -3 -7 -7 -11 -12 -14 -16 -18
 -7 -7 -11 -12 -14 -16 -18 -19
 -7 -11 -12 -14 -16 -18 -19 -20
 -11 -12 -14 -16 -18 -19 -20 -21
 -12 -14 -16 -18 -19 -20 -21 -21
 -14 -16 -18 -19 -20 -21 -21 -22
 -16 -18 -19 -20 -21 -21 -22 -22
 -18 -19 -20 -21 -21 -22 -22 -23
 -19 -20 -21 -21 -22 -22 -23 -24
 -20 -21 -21 -22 -22 -23 -24 -25
 -21 -21 -22 -22 -23 -24 -25 -26
 -21 -22 -22 -23 -24 -25 -26 -26
 -22 -22 -23 -24 -25 -26 -26 -27
 -22 -23 -24 -25 -26 -26 -27 -27
 -23 -24 -25 -26 -26 -27 -27 -27
 -24 -25 -26 -26 -27 -27 -27 -25
 -25 -26 -26 -27 -27 -27 -25 -23
 25 24 24 24 23 23 23 22
 24 24 24 23 23 23 22 22
 24 24 23 23 23 22 22 22
 24 23 23 23 22 22 22 21
 23 23 23 22 22 22 21 21
 23 23 22 22 22 21 21 19
 23 22 22 22 21 21 19 19
 22 22 22 21 21 19 19 17
 22 22 21 21 19 19 17 16
 22 21 21 19 19 17 16 14
 21 21 19 19 17 16 14 13
 21 19 19 17 16 14 13 12
 19 19 17 16 14 13 12 11
 19 17 16 14 13 12 11 9
 17 16 14 13 12 11 9 8
 16 14 13 12 11 9 8 8
 14 13 12 11 9 8 8 4
 13 12 11 9 8 8 4 1
 12 11 9 8 8 4 1 0
 11 9 8 8 4 1 0 -1
 9 8 8 4 1 0 -1 -2
 8 8 4 1 0 -1 -2 -2
 8 4 1 0 -1 -2 -2 -6
 4 1 0 -1 -2 -2 -6 -7
 1 0 -1 -2 -2 -6 -7 -10
 0 -1 -2 -2 -6 -7 -10 -12
 -1 -2 -2 -6 -7 -10 -12 -14
 -2 -2 -6 -7 -10 -12 -14 -15
 -2 -6 -7 -10 -12 -14 -15 -16
 -6 -7 -10 -12 -14 -15 -16 -17
 -7 -10 -12 -14 -15 -16 -17 -18
 -10 -12 -14 -15 -16 -17 -18 -19
 -12 -14 -15 -16 -17 -18 -19 -20
 -14 -15 -16 -17 -18 -19 -20 -21
 -15 -16 -17 -18 -19 -20 -21 -21
 -16 -17 -18 -19 -20 -21 -21 -22
 -17 -18 -19 -20 -21 -21 -22 -23
 -18 -19 -20 -21 -21 -22 -23 -24
 -19 -20 -21 -21 -22 -23 -24 -25
 -20 -21 -21 -22 -23 -24 -25 -25
 -21 -21 -22 -23 -24 -25 -25 -26
 -21 -22 -23 -24 -25 -25 -26 -27
 -22 -23 -24 -25 -25 -26 -27 -26
 -23 -24 -25 -25 -26 -27 -26 -25
 24 24 24 24 23 22 22 21
 24 24 24 23 22 22 21 21
 24 24 23 22 22 21 21 20
 24 23 22 22 21 21 20 20
 23 22 22 21 21 20 20 20
 22 22 21 21 20 20 20 18
 22 21 21 20 20 20 18 17
 21 21 20 20 20 18 17 15
 21 20 20 20 18 17 15 14
 20 20 20 18 17 15 14 13
 20 20 18 17 15 14 13 12
 20 18 17 15 14 13 12 10
 18 17 15 14 13 12 10 10
 17 15 14 13 12 10 10 10
 15 14 13 12 10 10 10 6
 14 13 12 10 10 10 6 5
 13 12 10 10 10 6 5 2
 12 10 10 10 6 5 2 0
 10 10 10 6 5 2 0 0
 10 10 6 5 2 0 0 0
 10 6 5 2 0 0 0 -4
 6 5 2 0 0 0 -4 -6
 5 2 0 0 0 -4 -6 -8
 2 0 0 0 -4 -6 -8 -8
 0 0 0 -4 -6 -8 -8 -10
 0 0 -4 -6 -8 -8 -10 -11
 0 -4 -6 -8 -8 -10 -11 -11
 -4 -6 -8 -8 -10 -11 -11 -14
 -6 -8 -8 -10 -11 -11 -14 -15
 -8 -8 -10 -11 -11 -14 -15 -18
 -8 -10 -11 -11 -14 -15 -18 -19
 -10 -11 -11 -14 -15 -18 -19 -19
 -11 -11 -14 -15 -18 -19 -19 -19
 -11 -14 -15 -18 -19 -19 -19 -21
 -14 -15 -18 -19 -19 -19 -21 -22
 -15 -18 -19 -19 -19 -21 -22 -23
 -18 -19 -19 -19 -21 -22 -23 -23
 -19 -19 -19 -21 -22 -23 -23 -23
 -19 -19 -21 -22 -23 -23 -23 -26
 -19 -21 -22 -23 -23 -23 -26 -26
 -21 -22 -23 -23 -23 -26 -26 -27
 -22 -23 -23 -23 -26 -26 -27 -27
 -23 -23 -23 -26 -26 -27 -27 -27
 -23 -23 -26 -26 -27 -27 -27 -26
 -23 -26 -26 -27 -27 -27 -26 -25
 25 25 24 24 23 23 22 22
 25 24 24 23 23 22 22 22
 24 24 23 23 22 22 22 22
 24 23 23 22 22 22 22 21
 23 23 22 22 22 22 21 20
 23 22 22 22 22 21 20 19
 22 22 22 22 21 20 19 18
 22 22 22 21 20 19 18 18
 22 22 21 20 19 18 18 15
 22 21 20 19 18 18 15 14
 21 20 19 18 18 15 14 12
 20 19 18 18 15 14 12 12
 19 18 18 15 14 12 12 10
 18 18 15 14 12 12 10 9
 18 15 14 12 12 10 9 9
 15 14 12 12 10 9 9 6
 14 12 12 10 9 9 6 3
 12 12 10 9 9 6 3 1
 12 10 9 9 6 3 1 0
 10 9 9 6 3 1 0 0
 9 9 6 3 1 0 0 -4
 9 6 3 1 0 0 -4 -5
 6 3 1 0 0 -4 -5 -7
 3 1 0 0 -4 -5 -7 -7
 1 0 0 -4 -5 -7 -7 -11
 0 0 -4 -5 -7 -7 -11 -11
 0 -4 -5 -7 -7 -11 -11 -13
 -4 -5 -7 -7 -11 -11 -13 -14
 -5 -7 -7 -11 -11 -13 -14 -14
 -7 -7 -11 -11 -13 -14 -14 -17
 -7 -11 -11 -13 -14 -14 -17 -19
 -11 -11 -13 -14 -14 -17 -19 -19
 -11 -13 -14 -14 -17 -19 -19 -20
 -13 -14 -14 -17 -19 -19 -20 -21
 -14 -14 -17 -19 -19 -20 -21 -21
 -14 -17 -19 -19 -20 -21 -21 -22
 -17 -19 -19 -20 -21 -21 -22 -23
 -19 -19 -20 -21 -21 -22 -23 -24
 -19 -20 -21 -21 -22 -23 -24 -25
 -20 -21 -21 -22 -23 -24 -25 -26
 -21 -21 -22 -23 -24 -25 -26 -26
 -21 -22 -23 -24 -25 -26 -26 -26
 -22 -23 -24 -25 -26 -26 -26 -25
 -23 -24 -25 -26 -26 -26 -25 -25
 26 25 25 25 24 23 23 23
 25 25 25 24 23 23 23 22
 25 25 24 23 23 23 22 21
 25 24 23 23 23 22 21 20
 24 23 23 23 22 21 20 20
 23 23 23 22 21 20 20 20
 23 23 22 21 20 20 20 16
 23 22 21 20 20 20 16 14
 22 21 20 20 20 16 14 14
 21 20 20 20 16 14 14 11
 20 20 20 16 14 14 11 11
 20 20 16 14 14 11 11 9
 20 16 14 14 11 11 9 8
 16 14 14 11 11 9 8 6
 14 14 11 11 9 8 6 5
 14 11 11 9 8 6 5 5
 11 11 9 8 6 5 5 1
 11 9 8 6 5 5 1 1
 9 8 6 5 5 1 1 -1
 8 6 5 5 1 1 -1 -2
 6 5 5 1 1 -1 -2 -5
 5 5 1 1 -1 -2 -5 -7
 5 1 1 -1 -2 -5 -7 -9
 1 1 -1 -2 -5 -7 -9 -10
 1 -1 -2 -5 -7 -9 -10 -12
 -1 -2 -5 -7 -9 -10 -12 -14
 -2 -5 -7 -9 -10 -12 -14 -15
 -5 -7 -9 -10 -12 -14 -15 -17
 -7 -9 -10 -12 -14 -15 -17 -18
 -9 -10 -12 -14 -15 -17 -18 -19
 -10 -12 -14 -15 -17 -18 -19 -19
 -12 -14 -15 -17 -18 -19 -19 -20
 -14 -15 -17 -18 -19 -19 -20 -21
 -15 -17 -18 -19 -19 -20 -21 -22
 -17 -18 -19 -19 -20 -21 -22 -22
 -18 -19 -19 -20 -21 -22 -22 -23
 -19 -19 -20 -21 -22 -22 -23 -24
 -19 -20 -21 -22 -22 -23 -24 -24
 -20 -21 -22 -22 -23 -24 -24 -24
 -21 -22 -22 -23 -24 -24 -24 -24
 -22 -22 -23 -24 -24 -24 -24 -23
 -22 -23 -24 -24 -24 -24 -23 -23
 24 24 24 23 23 22 22 22
 24 24 23 23 22 22 22 21
 24 23 23 22 22 22 21 21
 23 23 22 22 22 21 21 19
 23 22 22 22 21 21 19 18
 22 22 22 21 21 19 18 17
 22 22 21 21 19 18 17 17
 22 21 21 19 18 17 17 15
 21 21 19 18 17 17 15 15
 21 19 18 17 17 15 15 12
 19 18 17 17 15 15 12 11
 18 17 17 15 15 12 11 10
 17 17 15 15 12 11 10 9
 17 15 15 12 11 10 9 9
 15 15 12 11 10 9 9 5
 15 12 11 10 9 9 5 3
 12 11 10 9 9 5 3 2
 11 10 9 9 5 3 2 1
 10 9 9 5 3 2 1 -1
 9 9 5 3 2 1 -1 -2
 9 5 3 2 1 -1 -2 -5
 5 3 2 1 -1 -2 -5 -6
 3 2 1 -1 -2 -5 -6 -7
 2 1 -1 -2 -5 -6 -7 -9
 1 -1 -2 -5 -6 -7 -9 -11
 -1 -2 -5 -6 -7 -9 -11 -13
 -2 -5 -6 -7 -9 -11 -13 -15
 -5 -6 -7 -9 -11 -13 -15 -17
 -6 -7 -9 -11 -13 -15 -17 -18
 -7 -9 -11 -13 -15 -17 -18 -18
 -9 -11 -13 -15 -17 -18 -18 -19
 -11 -13 -15 -17 -18 -18 -19 -20
 -13 -15 -17 -18 -18 -19 -20 -21
 -15 -17 -18 -18 -19 -20 -21 -21
 -17 -18 -18 -19 -20 -21 -21 -23
 -18 -18 -19 -20 -21 -21 -23 -23
 -18 -19 -20 -21 -21 -23 -23 -23
 -19 -20 -21 -21 -23 -23 -23 -25
 -20 -21 -21 -23 -23 -23 -25 -25
 -21 -21 -23 -23 -23 -25 -25 -24
 25 25 24 24 24 23 23 22
 25 24 24 24 23 23 22 22
 24 24 24 23 23 22 22 22
 24 24 23 23 22 22 22 21
 24 23 23 22 22 22 21 20
 23 23 22 22 22 21 20 18
 23 22 22 22 21 20 18 17
 22 22 22 21 20 18 17 17
 22 22 21 20 18 17 17 14
 22 21 20 18 17 17 14 14
 21 20 18 17 17 14 14 11
 20 18 17 17 14 14 11 11
 18 17 17 14 14 11 11 9
 17 17 14 14 11 11 9 8
 17 14 14 11 11 9 8 5
 14 14 11 11 9 8 5 2
 14 11 11 9 8 5 2 1
 11 11 9 8 5 2 1 -1
 11 9 8 5 2 1 -1 -3
 9 8 5 2 1 -1 -3 -4
 8 5 2 1 -1 -3 -4 -5
 5 2 1 -1 -3 -4 -5 -7
 2 1 -1 -3 -4 -5 -7 -8
 1 -1 -3 -4 -5 -7 -8 -8
 -1 -3 -4 -5 -7 -8 -8 -11
 -3 -4 -5 -7 -8 -8 -11 -13
 -4 -5 -7 -8 -8 -11 -13 -13
 -5 -7 -8 -8 -11 -13 -13 -13
 -7 -8 -8 -11 -13 -13 -13 -17
 -8 -8 -11 -13 -13 -13 -17 -17
 -8 -11 -13 -13 -13 -17 -17 -18
 -11 -13 -13 -13 -17 -17 -18 -19
 -13 -13 -13 -17 -17 -18 -19 -20
 -13 -13 -17 -17 -18 -19 -20 -21
 -13 -17 -17 -18 -19 -20 -21 -22
 -17 -17 -18 -19 -20 -21 -22 -23
 -17 -18 -19 -20 -21 -22 -23 -24
 -18 -19 -20 -21 -22 -23 -24 -24
 -19 -20 -21 -22 -23 -24 -24 -24
 -20 -21 -22 -23 -24 -24 -24 -24
 27 26 26 25 25 24 24 24
 26 26 25 25 24 24 24 24
 26 25 25 24 24 24 24 23
 25 25 24 24 24 24 23 22
 25 24 24 24 24 23 22 21
 24 24 24 24 23 22 21 20
 24 24 24 23 22 21 20 18
 24 24 23 22 21 20 18 17
 24 23 22 21 20 18 17 16
 23 22 21 20 18 17 16 14
 22 21 20 18 17 16 14 13
 21 20 18 17 16 14 13 11
 20 18 17 16 14 13 11 11
 18 17 16 14 13 11 11 8
 17 16 14 13 11 11 8 7
 16 14 13 11 11 8 7 5
 14 13 11 11 8 7 5 5
 13 11 11 8 7 5 5 3
 11 11 8 7 5 5 3 -1
 11 8 7 5 5 3 -1 -2
 8 7 5 5 3 -1 -2 -2
 7 5 5 3 -1 -2 -2 -7
 5 5 3 -1 -2 -2 -7 -10
 5 3 -1 -2 -2 -7 -10 -11
 3 -1 -2 -2 -7 -10 -11 -13
 -1 -2 -2 -7 -10 -11 -13 -14
 -2 -2 -7 -10 -11 -13 -14 -14
 -2 -7 -10 -11 -13 -14 -14 -16
 -7 -10 -11 -13 -14 -14 -16 -16
 -10 -11 -13 -14 -14 -16 -16 -18
 -11 -13 -14 -14 -16 -16 -18 -19
 -13 -14 -14 -16 -16 -18 -19 -20
 -14 -14 -16 -16 -18 -19 -20 -20
 -14 -16 -16 -18 -19 -20 -20 -21
 -16 -16 -18 -19 -20 -20 -21 -22
 -16 -18 -19 -20 -20 -21 -22 -23
 -18 -19 -20 -20 -21 -22 -23 -24
 -19 -20 -20 -21 -22 -23 -24 -25
 -20 -20 -21 -22 -23 -24 -25 -25
 -20 -21 -22 -23 -24 -25 -25 -25
 -21 -22 -23 -24 -25 -25 -25 -25
 -22 -23 -24 -25 -25 -25 -25 -24
 27 27 26 26 25 25 25 25
 27 26 26 25 25 25 25 24
 26 26 25 25 25 25 24 24
 26 25 25 25 25 24 24 24
 25 25 25 25 24 24 24 22
 25 25 25 24 24 24 22 21
 25 25 24 24 24 22 21 20
 25 24 24 24 22 21 20 19
 24 24 24 22 21 20 19 18
 24 24 22 21 20 19 18 15
 24 22 21 20 19 18 15 14
 22 21 20 19 18 15 14 11
 21 20 19 18 15 14 11 11
 20 19 18 15 14 11 11 9
 19 18 15 14 11 11 9 8
 18 15 14 11 11 9 8 7
 15 14 11 11 9 8 7 5
 14 11 11 9 8 7 5 4
 11 11 9 8 7 5 4 2
 11 9 8 7 5 4 2 1
 9 8 7 5 4 2 1 -2
 8 7 5 4 2 1 -2 -3
 7 5 4 2 1 -2 -3 -4
 5 4 2 1 -2 -3 -4 -5
 4 2 1 -2 -3 -4 -5 -7
 2 1 -2 -3 -4 -5 -7 -11
 1 -2 -3 -4 -5 -7 -11 -13
 -2 -3 -4 -5 -7 -11 -13 -13
 -3 -4 -5 -7 -11 -13 -13 -15
 -4 -5 -7 -11 -13 -13 -15 -15
 -5 -7 -11 -13 -13 -15 -15 -16
 -7 -11 -13 -13 -15 -15 -16 -17
 -11 -13 -13 -15 -15 -16 -17 -18
 -13 -13 -15 -15 -16 -17 -18 -18
 -13 -15 -15 -16 -17 -18 -18 -20
 -15 -15 -16 -17 -18 -18 -20 -20
 -15 -16 -17 -18 -18 -20 -20 -21
 -16 -17 -18 -18 -20 -20 -21 -22
 -17 -18 -18 -20 -20 -21 -22 -22
 -18 -18 -20 -20 -21 -22 -22 -23
 -18 -20 -20 -21 -22 -22 -23 -23
 -20 -20 -21 -22 -22 -23 -23 -23
 -20 -21 -22 -22 -23 -23 -23 -23
 26 26 26 25 25 25 24 24
 26 26 25 25 25 24 24 24
 26 25 25 25 24 24 24 23
 25 25 25 24 24 24 23 22
 25 25 24 24 24 23 22 21
 25 24 24 24 23 22 21 20
 24 24 24 23 22 21 20 19
 24 24 23 22 21 20 19 18
 24 23 22 21 20 19 18 17
 23 22 21 20 19 18 17 16
 22 21 20 19 18 17 16 14
 21 20 19 18 17 16 14 12
 20 19 18 17 16 14 12 11
 19 18 17 16 14 12 11 11
 18 17 16 14 12 11 11 8
 17 16 14 12 11 11 8 7
 16 14 12 11 11 8 7 5
 14 12 11 11 8 7 5 4
 12 11 11 8 7 5 4 2
 11 11 8 7 5 4 2 0
 11 8 7 5 4 2 0 -2
 8 7 5 4 2 0 -2 -3
 7 5 4 2 0 -2 -3 -4
 5 4 2 0 -2 -3 -4 -8
 4 2 0 -2 -3 -4 -8 -10
 2 0 -2 -3 -4 -8 -10 -11
 0 -2 -3 -4 -8 -10 -11 -12
 -2 -3 -4 -8 -10 -11 -12 -13
 -3 -4 -8 -10 -11 -12 -13 -14
 -4 -8 -10 -11 -12 -13 -14 -14
 -8 -10 -11 -12 -13 -14 -14 -16
 -10 -11 -12 -13 -14 -14 -16 -16
 -11 -12 -13 -14 -14 -16 -16 -16
 -12 -13 -14 -14 -16 -16 -16 -18
 -13 -14 -14 -16 -16 -16 -18 -18
 -14 -14 -16 -16 -16 -18 -18 -19
 -14 -16 -16 -16 -18 -18 -19 -20
 -16 -16 -16 -18 -18 -19 -20 -21
 -16 -16 -18 -18 -19 -20 -21 -21
 -16 -18 -18 -19 -20 -21 -21 -22
 -18 -18 -19 -20 -21 -21 -22 -22
 -18 -19 -20 -21 -21 -22 -22 -23
 -19 -20 -21 -21 -22 -22 -23 -23
 -20 -21 -21 -22 -22 -23 -23 -22
 -21 -21 -22 -22 -23 -23 -22 -22
 26 26 25 25 25 24 24 24
 26 25 25 25 24 24 24 23
 25 25 25 24 24 24 23 22
 25 25 24 24 24 23 22 21
 25 24 24 24 23 22 21 20
 24 24 24 23 22 21 20 19
 24 24 23 22 21 20 19 19
 24 23 22 21 20 19 19 17
 23 22 21 20 19 19 17 16
 22 21 20 19 19 17 16 14
 21 20 19 19 17 16 14 12
 20 19 19 17 16 14 12 11
 19 19 17 16 14 12 11 9
 19 17 16 14 12 11 9 7
 17 16 14 12 11 9 7 6
 16 14 12 11 9 7 6 5
 14 12 11 9 7 6 5 3
 12 11 9 7 6 5 3 2
 11 9 7 6 5 3 2 0
 9 7 6 5 3 2 0 -1
 7 6 5 3 2 0 -1 -2
 6 5 3 2 0 -1 -2 -4
 5 3 2 0 -1 -2 -4 -5
 3 2 0 -1 -2 -4 -5 -5
 2 0 -1 -2 -4 -5 -5 -8
 0 -1 -2 -4 -5 -5 -8 -9
 -1 -2 -4 -5 -5 -8 -9 -12
 -2 -4 -5 -5 -8 -9 -12 -13
 -4 -5 -5 -8 -9 -12 -13 -13
 -5 -5 -8 -9 -12 -13 -13 -15
 -5 -8 -9 -12 -13 -13 -15 -15
 -8 -9 -12 -13 -13 -15 -15 -16
 -9 -12 -13 -13 -15 -15 -16 -18
 -12 -13 -13 -15 -15 -16 -18 -19
 -13 -13 -15 -15 -16 -18 -19 -19
 -13 -15 -15 -16 -18 -19 -19 -20
 -15 -15 -16 -18 -19 -19 -20 -20
 -15 -16 -18 -19 -19 -20 -20 -21
 -16 -18 -19 -19 -20 -20 -21 -22
 -18 -19 -19 -20 -20 -21 -22 -22
 -19 -19 -20 -20 -21 -22 -22 -21
 28 27 26 25 25 25 24 23
 27 26 25 25 25 24 23 22
 26 25 25 25 24 23 22 21
 25 25 25 24 23 22 21 20
 25 25 24 23 22 21 20 19
 25 24 23 22 21 20 19 17
 24 23 22 21 20 19 17 16
 23 22 21 20 19 17 16 14
 22 21 20 19 17 16 14 14
 21 20 19 17 16 14 14 11
 20 19 17 16 14 14 11 11
 19 17 16 14 14 11 11 9
 17 16 14 14 11 11 9 8
 16 14 14 11 11 9 8 6
 14 14 11 11 9 8 6 5
 14 11 11 9 8 6 5 2
 11 11 9 8 6 5 2 0
 11 9 8 6 5 2 0 -2
 9 8 6 5 2 0 -2 -5
 8 6 5 2 0 -2 -5 -6
 6 5 2 0 -2 -5 -6 -8
 5 2 0 -2 -5 -6 -8 -9
 2 0 -2 -5 -6 -8 -9 -10
 0 -2 -5 -6 -8 -9 -10 -12
 -2 -5 -6 -8 -9 -10 -12 -12
 -5 -6 -8 -9 -10 -12 -12 -14
 -6 -8 -9 -10 -12 -12 -14 -14
 -8 -9 -10 -12 -12 -14 -14 -15
 -9 -10 -12 -12 -14 -14 -15 -16
 -10 -12 -12 -14 -14 -15 -16 -16
 -12 -12 -14 -14 -15 -16 -16 -18
 -12 -14 -14 -15 -16 -16 -18 -18
 -14 -14 -15 -16 -16 -18 -18 -19
 -14 -15 -16 -16 -18 -18 -19 -19
 -15 -16 -16 -18 -18 -19 -19 -19
 -16 -16 -18 -18 -19 -19 -19 -21
 -16 -18 -18 -19 -19 -19 -21 -21
 -18 -18 -19 -19 -19 -21 -21 -22
 -18 -19 -19 -19 -21 -21 -22 -22
 -19 -19 -19 -21 -21 -22 -22 -23
 -19 -19 -21 -21 -22 -22 -23 -22
 28 28 27 26 26 25 25 24
 28 27 26 26 25 25 24 24
 27 26 26 25 25 24 24 23
 26 26 25 25 24 24 23 22
 26 25 25 24 24 23 22 21
 25 25 24 24 23 22 21 19
 25 24 24 23 22 21 19 19
 24 24 23 22 21 19 19 17
 24 23 22 21 19 19 17 15
 23 22 21 19 19 17 15 15
 22 21 19 19 17 15 15 12
 21 19 19 17 15 15 12 10
 19 19 17 15 15 12 10 9
 19 17 15 15 12 10 9 8
 17 15 15 12 10 9 8 4
 15 15 12 10 9 8 4 1
 15 12 10 9 8 4 1 1
 12 10 9 8 4 1 1 -1
 10 9 8 4 1 1 -1 -2
 9 8 4 1 1 -1 -2 -4
 8 4 1 1 -1 -2 -4 -7
 4 1 1 -1 -2 -4 -7 -11
 1 1 -1 -2 -4 -7 -11 -12
 1 -1 -2 -4 -7 -11 -12 -15
 -1 -2 -4 -7 -11 -12 -15 -16
 -2 -4 -7 -11 -12 -15 -16 -17
 -4 -7 -11 -12 -15 -16 -17 -18
 -7 -11 -12 -15 -16 -17 -18 -19
 -11 -12 -15 -16 -17 -18 -19 -19
 -12 -15 -16 -17 -18 -19 -19 -20
 -15 -16 -17 -18 -19 -19 -20 -21
 -16 -17 -18 -19 -19 -20 -21 -21
 -17 -18 -19 -19 -20 -21 -21 -22
 -18 -19 -19 -20 -21 -21 -22 -24
 -19 -19 -20 -21 -21 -22 -24 -25
 -19 -20 -21 -21 -22 -24 -25 -25
 -20 -21 -21 -22 -24 -25 -25 -26
 -21 -21 -22 -24 -25 -25 -26 -26
 48 47 46 45 45 44 43 42
 47 46 45 45 44 43 42 41
 46 45 45 44 43 42 41 40
 45 45 44 43 42 41 40 39
 45 44 43 42 41 40 39 39
 44 43 42 41 40 39 39 38
 43 42 41 40 39 39 38 37
 42 41 40 39 39 38 37 36
 41 40 39 39 38 37 36 35
 40 39 39 38 37 36 35 34
 39 39 38 37 36 35 34 33
 39 38 37 36 35 34 33 32
 38 37 36 35 34 33 32 31
 37 36 35 34 33 32 31 30
 36 35 34 33 32 31 30 29
 35 34 33 32 31 30 29 27
 34 33 32 31 30 29 27 27
 33 32 31 30 29 27 27 25
 32 31 30 29 27 27 25 25
 31 30 29 27 27 25 25 22
 30 29 27 27 25 25 22 21
 29 27 27 25 25 22 21 20
 27 27 25 25 22 21 20 19
 27 25 25 22 21 20 19 19
 25 25 22 21 20 19 19 17
 25 22 21 20 19 19 17 16
 22 21 20 19 19 17 16 15
 21 20 19 19 17 16 15 15
 20 19 19 17 16 15 15 13
 19 19 17 16 15 15 13 13
 19 17 16 15 15 13 13 13
 17 16 15 15 13 13 13 11
 16 15 15 13 13 13 11 10
 15 15 13 13 13 11 10 9
 15 13 13 13 11 10 9 9
 13 13 13 11 10 9 9 8
 13 13 11 10 9 9 8 8
 13 11 10 9 9 8 8 7
 11 10 9 9 8 8 7 7
 10 9 9 8 8 7 7 7
 9 9 8 8 7 7 7 6
 9 8 8 7 7 7 6 6
 8 8 7 7 7 6 6 5
 8 7 7 7 6 6 5 5
 47 47 45 45 43 42 41 40
 47 45 45 43 42 41 40 39
 45 45 43 42 41 40 39 38
 45 43 42 41 40 39 38 37
 43 42 41 40 39 38 37 37
 42 41 40 39 38 37 37 36
 41 40 39 38 37 37 36 35
 40 39 38 37 37 36 35 35
 39 38 37 37 36 35 35 33
 38 37 37 36 35 35 33 32
 37 37 36 35 35 33 32 31
 37 36 35 35 33 32 31 30
 36 35 35 33 32 31 30 28
 35 35 33 32 31 30 28 27
 35 33 32 31 30 28 27 26
 33 32 31 30 28 27 26 24
 32 31 30 28 27 26 24 23
 31 30 28 27 26 24 23 23
 30 28 27 26 24 23 23 21
 28 27 26 24 23 23 21 20
 27 26 24 23 23 21 20 20
 26 24 23 23 21 20 20 17
 24 23 23 21 20 20 17 16
 23 23 21 20 20 17 16 15
 23 21 20 20 17 16 15 15
 21 20 20 17 16 15 15 13
 20 20 17 16 15 15 13 13
 20 17 16 15 15 13 13 12
 17 16 15 15 13 13 12 11
 16 15 15 13 13 12 11 10
 15 15 13 13 12 11 10 10
 15 13 13 12 11 10 10 9
 13 13 12 11 10 10 9 8
 13 12 11 10 10 9 8 8
 12 11 10 10 9 8 8 8
 11 10 10 9 8 8 8 7
 10 10 9 8 8 8 7 7
 10 9 8 8 8 7 7 7
 9 8 8 8 7 7 7 6
 8 8 8 7 7 7 6 6
 8 8 7 7 7 6 6 5
 8 7 7 7 6 6 5 5
 7 7 7 6 6 5 5 4
 44 43 42 41 40 40 39 38
 43 42 41 40 40 39 38 37
 42 41 40 40 39 38 37 36
 41 40 40 39 38 37 36 36
 40 40 39 38 37 36 36 34
 40 39 38 37 36 36 34 34
 39 38 37 36 36 34 34 33
 38 37 36 36 34 34 33 32
 37 36 36 34 34 33 32 31
 36 36 34 34 33 32 31 30
 36 34 34 33 32 31 30 30
 34 34 33 32 31 30 30 28
 34 33 32 31 30 30 28 28
 33 32 31 30 30 28 28 26
 32 31 30 30 28 28 26 26
 31 30 30 28 28 26 26 26
 30 30 28 28 26 26 26 23
 30 28 28 26 26 26 23 23
 28 28 26 26 26 23 23 22
 28 26 26 26 23 23 22 21
 26 26 26 23 23 22 21 19
 26 26 23 23 22 21 19 18
 26 23 23 22 21 19 18 16
 23 23 22 21 19 18 16 15
 23 22 21 19 18 16 15 14
 22 21 19 18 16 15 14 14
 21 19 18 16 15 14 14 14
 19 18 16 15 14 14 14 12
 18 16 15 14 14 14 12 11
 16 15 14 14 14 12 11 10
 15 14 14 14 12 11 10 9
 14 14 14 12 11 10 9 9
 14 14 12 11 10 9 9 8
 14 12 11 10 9 9 8 8
 12 11 10 9 9 8 8 7
 11 10 9 9 8 8 7 6
 10 9 9 8 8 7 6 6
 9 9 8 8 7 6 6 5
 9 8 8 7 6 6 5 5
 8 8 7 6 6 5 5 4
 8 7 6 6 5 5 4 4
 7 6 6 5 5 4 4 3
 6 6 5 5 4 4 3 3
 42 41 40 39 38 37 37 35
 41 40 39 38 37 37 35 34
 40 39 38 37 37 35 34 33
 39 38 37 37 35 34 33 32
 38 37 37 35 34 33 32 31
 37 37 35 34 33 32 31 30
 37 35 34 33 32 31 30 30
 35 34 33 32 31 30 30 27
 34 33 32 31 30 30 27 27
 33 32 31 30 30 27 27 25
 32 31 30 30 27 27 25 25
 31 30 30 27 27 25 25 23
 30 30 27 27 25 25 23 22
 30 27 27 25 25 23 22 21
 27 27 25 25 23 22 21 19
 27 25 25 23 22 21 19 18
 25 25 23 22 21 19 18 17
 25 23 22 21 19 18 17 17
 23 22 21 19 18 17 17 15
 22 21 19 18 17 17 15 14
 21 19 18 17 17 15 14 14
 19 18 17 17 15 14 14 12
 18 17 17 15 14 14 12 11
 17 17 15 14 14 12 11 10
 17 15 14 14 12 11 10 10
 15 14 14 12 11 10 10 9
 14 14 12 11 10 10 9 8
 14 12 11 10 10 9 8 8
 12 11 10 10 9 8 8 7
 11 10 10 9 8 8 7 7
 10 10 9 8 8 7 7 6
 10 9 8 8 7 7 6 6
 9 8 8 7 7 6 6 6
 8 8 7 7 6 6 6 6
 8 7 7 6 6 6 6 5
 7 7 6 6 6 6 5 4
 7 6 6 6 6 5 4 4
 6 6 6 6 5 4 4 4
 6 6 6 5 4 4 4 3
 6 6 5 4 4 4 3 2
 6 5 4 4 4 3 2 2
 5 4 4 4 3 2 2 2
 43 42 42 40 39 38 37 37
 42 42 40 39 38 37 37 36
 42 40 39 38 37 37 36 35
 40 39 38 37 37 36 35 34
 39 38 37 37 36 35 34 33
 38 37 37 36 35 34 33 32
 37 37 36 35 34 33 32 31
 37 36 35 34 33 32 31 31
 36 35 34 33 32 31 31 29
 35 34 33 32 31 31 29 28
 34 33 32 31 31 29 28 28
 33 32 31 31 29 28 28 26
 32 31 31 29 28 28 26 26
 31 31 29 28 28 26 26 24
 31 29 28 28 26 26 24 23
 29 28 28 26 26 24 23 21
 28 28 26 26 24 23 21 20
 28 26 26 24 23 21 20 19
 26 26 24 23 21 20 19 18
 26 24 23 21 20 19 18 17
 24 23 21 20 19 18 17 15
 23 21 20 19 18 17 15 14
 21 20 19 18 17 15 14 12
 20 19 18 17 15 14 12 11
 19 18 17 15 14 12 11 10
 18 17 15 14 12 11 10 8
 17 15 14 12 11 10 8 7
 15 14 12 11 10 8 7 6
 14 12 11 10 8 7 6 5
 12 11 10 8 7 6 5 4
 11 10 8 7 6 5 4 3
 10 8 7 6 5 4 3 2
 8 7 6 5 4 3 2 1
 7 6 5 4 3 2 1 1
 6 5 4 3 2 1 1 0
 5 4 3 2 1 1 0 0
 4 3 2 1 1 0 0 0
 3 2 1 1 0 0 0 -1
 2 1 1 0 0 0 -1 -1
 1 1 0 0 0 -1 -1 -2
 1 0 0 0 -1 -1 -2 -2
 0 0 0 -1 -1 -2 -2 -3
 0 0 -1 -1 -2 -2 -3 -3
 0 -1 -1 -2 -2 -3 -3 -4
 -1 -1 -2 -2 -3 -3 -4 -5
 59 57 56 55 53 53 51 51
 57 56 55 53 53 51 51 48
 56 55 53 53 51 51 48 48
 55 53 53 51 51 48 48 46
 53 53 51 51 48 48 46 44
 53 51 51 48 48 46 44 42
 51 51 48 48 46 44 42 42
 51 48 48 46 44 42 42 40
 48 48 46 44 42 42 40 39
 48 46 44 42 42 40 39 38
 46 44 42 42 40 39 38 36
 44 42 42 40 39 38 36 36
 42 42 40 39 38 36 36 34
 42 40 39 38 36 36 34 33
 40 39 38 36 36 34 33 32
 39 38 36 36 34 33 32 30
 38 36 36 34 33 32 30 28
 36 36 34 33 32 30 28 27
 36 34 33 32 30 28 27 26
 34 33 32 30 28 27 26 25
 33 32 30 28 27 26 25 23
 32 30 28 27 26 25 23 23
 30 28 27 26 25 23 23 22
 28 27 26 25 23 23 22 21
 27 26 25 23 23 22 21 21
 26 25 23 23 22 21 21 20
 25 23 23 22 21 21 20 20
 23 23 22 21 21 20 20 19
 23 22 21 21 20 20 19 18
 22 21 21 20 20 19 18 17
 21 21 20 20 19 18 17 17
 21 20 20 19 18 17 17 16
 20 20 19 18 17 17 16 15
 20 19 18 17 17 16 15 14
 19 18 17 17 16 15 14 14
 18 17 17 16 15 14 14 13
 17 17 16 15 14 14 13 13
 17 16 15 14 14 13 13 12
 16 15 14 14 13 13 12 12
 47 46 45 44 43 42 40 39
 46 45 44 43 42 40 39 37
 45 44 43 42 40 39 37 37
 44 43 42 40 39 37 37 35
 43 42 40 39 37 37 35 35
 42 40 39 37 37 35 35 33
 40 39 37 37 35 35 33 32
 39 37 37 35 35 33 32 30
 37 37 35 35 33 32 30 29
 37 35 35 33 32 30 29 27
 35 35 33 32 30 29 27 26
 35 33 32 30 29 27 26 25
 33 32 30 29 27 26 25 24
 32 30 29 27 26 25 24 23
 30 29 27 26 25 24 23 21
 29 27 26 25 24 23 21 20
 27 26 25 24 23 21 20 19
 26 25 24 23 21 20 19 19
 25 24 23 21 20 19 19 18
 24 23 21 20 19 19 18 16
 23 21 20 19 19 18 16 16
 21 20 19 19 18 16 16 14
 20 19 19 18 16 16 14 14
 19 19 18 16 16 14 14 13
 19 18 16 16 14 14 13 12
 18 16 16 14 14 13 12 11
 16 16 14 14 13 12 11 10
 16 14 14 13 12 11 10 9
 14 14 13 12 11 10 9 9
 14 13 12 11 10 9 9 8
 13 12 11 10 9 9 8 7
 12 11 10 9 9 8 7 7
 11 10 9 9 8 7 7 6
 10 9 9 8 7 7 6 6
 9 9 8 7 7 6 6 5
 9 8 7 7 6 6 5 5
 8 7 7 6 6 5 5 4
 7 7 6 6 5 5 4 4
 7 6 6 5 5 4 4 4
 6 6 5 5 4 4 4 3
 6 5 5 4 4 4 3 3
 43 42 41 40 39 39 38 36
 42 41 40 39 39 38 36 33
 41 40 39 39 38 36 33 31
 40 39 39 38 36 33 31 31
 39 39 38 36 33 31 31 29
 39 38 36 33 31 31 29 29
 38 36 33 31 31 29 29 27
 36 33 31 31 29 29 27 26
 33 31 31 29 29 27 26 26
 31 31 29 29 27 26 26 24
 31 29 29 27 26 26 24 24
 29 29 27 26 26 24 24 22
 29 27 26 26 24 24 22 21
 27 26 26 24 24 22 21 19
 26 26 24 24 22 21 19 18
 26 24 24 22 21 19 18 17
 24 24 22 21 19 18 17 14
 24 22 21 19 18 17 14 13
 22 21 19 18 17 14 13 12
 21 19 18 17 14 13 12 12
 19 18 17 14 13 12 12 11
 18 17 14 13 12 12 11 10
 17 14 13 12 12 11 10 10
 14 13 12 12 11 10 10 9
 13 12 12 11 10 10 9 8
 12 12 11 10 10 9 8 7
 12 11 10 10 9 8 7 7
 11 10 10 9 8 7 7 6
 10 10 9 8 7 7 6 6
 10 9 8 7 7 6 6 6
 9 8 7 7 6 6 6 5
 8 7 7 6 6 6 5 5
 7 7 6 6 6 5 5 4
 7 6 6 6 5 5 4 4
 6 6 6 5 5 4 4 4
 6 6 5 5 4 4 4 3
 6 5 5 4 4 4 3 3
 5 5 4 4 4 3 3 3
 5 4 4 4 3 3 3 3
 41 39 38 37 36 35 34 33
 39 38 37 36 35 34 33 31
 38 37 36 35 34 33 31 30
 37 36 35 34 33 31 30 29
 36 35 34 33 31 30 29 28
 35 34 33 31 30 29 28 27
 34 33 31 30 29 28 27 25
 33 31 30 29 28 27 25 25
 31 30 29 28 27 25 25 23
 30 29 28 27 25 25 23 21
 29 28 27 25 25 23 21 20
 28 27 25 25 23 21 20 19
 27 25 25 23 21 20 19 17
 25 25 23 21 20 19 17 16
 25 23 21 20 19 17 16 13
 23 21 20 19 17 16 13 13
 21 20 19 17 16 13 13 11
 20 19 17 16 13 13 11 11
 19 17 16 13 13 11 11 10
 17 16 13 13 11 11 10 9
 16 13 13 11 11 10 9 8
 13 13 11 11 10 9 8 7
 13 11 11 10 9 8 7 6
 11 11 10 9 8 7 6 5
 11 10 9 8 7 6 5 4
 10 9 8 7 6 5 4 3
 9 8 7 6 5 4 3 3
 8 7 6 5 4 3 3 2
 7 6 5 4 3 3 2 1
 6 5 4 3 3 2 1 1
 5 4 3 3 2 1 1 0
 4 3 3 2 1 1 0 0
 3 3 2 1 1 0 0 -1
 3 2 1 1 0 0 -1 -1
 2 1 1 0 0 -1 -1 -2
 1 1 0 0 -1 -1 -2 -2
 1 0 0 -1 -1 -2 -2 -2
 40 40 38 38 37 35 35 33
 40 38 38 37 35 35 33 32
 38 38 37 35 35 33 32 30
 38 37 35 35 33 32 30 29
 37 35 35 33 32 30 29 28
 35 35 33 32 30 29 28 26
 35 33 32 30 29 28 26 25
 33 32 30 29 28 26 25 24
 32 30 29 28 26 25 24 23
 30 29 28 26 25 24 23 22
 29 28 26 25 24 23 22 21
 28 26 25 24 23 22 21 19
 26 25 24 23 22 21 19 18
 25 24 23 22 21 19 18 17
 24 23 22 21 19 18 17 16
 23 22 21 19 18 17 16 14
 22 21 19 18 17 16 14 14
 21 19 18 17 16 14 14 12
 19 18 17 16 14 14 12 11
 18 17 16 14 14 12 11 10
 17 16 14 14 12 11 10 9
 16 14 14 12 11 10 9 8
 14 14 12 11 10 9 8 7
 14 12 11 10 9 8 7 6
 12 11 10 9 8 7 6 5
 11 10 9 8 7 6 5 5
 10 9 8 7 6 5 5 3
 9 8 7 6 5 5 3 2
 8 7 6 5 5 3 2 2
 7 6 5 5 3 2 2 1
 6 5 5 3 2 2 1 0
 5 5 3 2 2 1 0 -1
 5 3 2 2 1 0 -1 -2
 3 2 2 1 0 -1 -2 -2
 2 2 1 0 -1 -2 -2 -3
 2 1 0 -1 -2 -2 -3 -3
 1 0 -1 -2 -2 -3 -3 -3
 0 -1 -2 -2 -3 -3 -3 -4
 -1 -2 -2 -3 -3 -3 -4 -4
 -2 -2 -3 -3 -3 -4 -4 -5
 34 34 33 33 33 33 33 32
 34 33 33 33 33 33 32 32
 33 33 33 33 33 32 32 32
 33 33 33 33 32 32 32 32
 33 33 33 32 32 32 32 31
 33 33 32 32 32 32 31 31
 33 32 32 32 32 31 31 30
 32 32 32 32 31 31 30 28
 32 32 32 31 31 30 28 28
 32 32 31 31 30 28 28 27
 32 31 31 30 28 28 27 26
 31 31 30 28 28 27 26 25
 31 30 28 28 27 26 25 25
 30 28 28 27 26 25 25 24
 28 28 27 26 25 25 24 24
 28 27 26 25 25 24 24 23
 27 26 25 25 24 24 23 22
 26 25 25 24 24 23 22 21
 25 25 24 24 23 22 21 21
 25 24 24 23 22 21 21 20
 24 24 23 22 21 21 20 20
 24 23 22 21 21 20 20 19
 23 22 21 21 20 20 19 18
 22 21 21 20 20 19 18 18
 21 21 20 20 19 18 18 17
 21 20 20 19 18 18 17 17
 20 20 19 18 18 17 17 16
 20 19 18 18 17 17 16 16
 19 18 18 17 17 16 16 15
 18 18 17 17 16 16 15 15
 18 17 17 16 16 15 15 14
 17 17 16 16 15 15 14 13
 17 16 16 15 15 14 13 13
 16 16 15 15 14 13 13 12
 16 15 15 14 13 13 12 11
 15 15 14 13 13 12 11 11
 15 14 13 13 12 11 11 10
 14 13 13 12 11 11 10 10
 13 13 12 11 11 10 10 9
 13 12 11 11 10 10 9 9
 12 11 11 10 10 9 9 8
 11 11 10 10 9 9 8 7
 11 10 10 9 9 8 7 6
 50 49 48 47 46 44 44 44
 49 48 47 46 44 44 44 41
 48 47 46 44 44 44 41 39
 47 46 44 44 44 41 39 37
 46 44 44 44 41 39 37 37
 44 44 44 41 39 37 37 34
 44 44 41 39 37 37 34 33
 44 41 39 37 37 34 33 33
 41 39 37 37 34 33 33 31
 39 37 37 34 33 33 31 30
 37 37 34 33 33 31 30 28
 37 34 33 33 31 30 28 27
 34 33 33 31 30 28 27 26
 33 33 31 30 28 27 26 25
 33 31 30 28 27 26 25 25
 31 30 28 27 26 25 25 23
 30 28 27 26 25 25 23 22
 28 27 26 25 25 23 22 18
 27 26 25 25 23 22 18 16
 26 25 25 23 22 18 16 15
 25 25 23 22 18 16 15 14
 25 23 22 18 16 15 14 13
 23 22 18 16 15 14 13 13
 22 18 16 15 14 13 13 12
 18 16 15 14 13 13 12 11
 16 15 14 13 13 12 11 11
 15 14 13 13 12 11 11 10
 14 13 13 12 11 11 10 10
 13 13 12 11 11 10 10 9
 13 12 11 11 10 10 9 9
 12 11 11 10 10 9 9 8
 11 11 10 10 9 9 8 8
 11 10 10 9 9 8 8 7
 10 10 9 9 8 8 7 7
 10 9 9 8 8 7 7 7
 9 9 8 8 7 7 7 6
 47 45 43 42 41 41 40 39
 45 43 42 41 41 40 39 38
 43 42 41 41 40 39 38 37
 42 41 41 40 39 38 37 36
 41 41 40 39 38 37 36 35
 41 40 39 38 37 36 35 35
 40 39 38 37 36 35 35 35
 39 38 37 36 35 35 35 33
 38 37 36 35 35 35 33 32
 37 36 35 35 35 33 32 31
 36 35 35 35 33 32 31 30
 35 35 35 33 32 31 30 29
 35 35 33 32 31 30 29 28
 35 33 32 31 30 29 28 27
 33 32 31 30 29 28 27 26
 32 31 30 29 28 27 26 22
 31 30 29 28 27 26 22 22
 30 29 28 27 26 22 22 20
 29 28 27 26 22 22 20 19
 28 27 26 22 22 20 19 18
 27 26 22 22 20 19 18 17
 26 22 22 20 19 18 17 16
 22 22 20 19 18 17 16 14
 22 20 19 18 17 16 14 14
 20 19 18 17 16 14 14 13
 19 18 17 16 14 14 13 12
 18 17 16 14 14 13 12 11
 17 16 14 14 13 12 11 10
 16 14 14 13 12 11 10 9
 14 14 13 12 11 10 9 9
 14 13 12 11 10 9 9 8
 13 12 11 10 9 9 8 7
 12 11 10 9 9 8 7 6
 11 10 9 9 8 7 6 6
 10 9 9 8 7 6 6 6
 9 9 8 7 6 6 6 5
 9 8 7 6 6 6 5 5
 8 7 6 6 6 5 5 4
 7 6 6 6 5 5 4 4
 6 6 6 5 5 4 4 3
 6 6 5 5 4 4 3 2
 6 5 5 4 4 3 2 1
 44 43 43 41 40 39 38 37
 43 43 41 40 39 38 37 35
 43 41 40 39 38 37 35 35
 41 40 39 38 37 35 35 34
 40 39 38 37 35 35 34 33
 39 38 37 35 35 34 33 31
 38 37 35 35 34 33 31 30
 37 35 35 34 33 31 30 29
 35 35 34 33 31 30 29 28
 35 34 33 31 30 29 28 26
 34 33 31 30 29 28 26 26
 33 31 30 29 28 26 26 24
 31 30 29 28 26 26 24 23
 30 29 28 26 26 24 23 22
 29 28 26 26 24 23 22 21
 28 26 26 24 23 22 21 20
 26 26 24 23 22 21 20 18
 26 24 23 22 21 20 18 16
 24 23 22 21 20 18 16 15
 23 22 21 20 18 16 15 14
 22 21 20 18 16 15 14 14
 21 20 18 16 15 14 14 13
 20 18 16 15 14 14 13 12
 18 16 15 14 14 13 12 11
 16 15 14 14 13 12 11 11
 15 14 14 13 12 11 11 10
 14 14 13 12 11 11 10 10
 14 13 12 11 11 10 10 9
 13 12 11 11 10 10 9 9
 12 11 11 10 10 9 9 8
 11 11 10 10 9 9 8 8
 11 10 10 9 9 8 8 7
 10 10 9 9 8 8 7 7
 10 9 9 8 8 7 7 6
 9 9 8 8 7 7 6 6
 9 8 8 7 7 6 6 6
 8 8 7 7 6 6 6 5
 8 7 7 6 6 6 5 5
 7 7 6 6 6 5 5 5
 7 6 6 6 5 5 5 4
 6 6 6 5 5 5 4 4
 6 6 5 5 5 4 4 4
 43 42 40 39 37 35 35 34
 42 40 39 37 35 35 34 33
 40 39 37 35 35 34 33 32
 39 37 35 35 34 33 32 31
 37 35 35 34 33 32 31 31
 35 35 34 33 32 31 31 30
 35 34 33 32 31 31 30 29
 34 33 32 31 31 30 29 28
 33 32 31 31 30 29 28 27
 32 31 31 30 29 28 27 26
 31 31 30 29 28 27 26 25
 31 30 29 28 27 26 25 25
 30 29 28 27 26 25 25 23
 29 28 27 26 25 25 23 22
 28 27 26 25 25 23 22 22
 27 26 25 25 23 22 22 20
 26 25 25 23 22 22 20 19
 25 25 23 22 22 20 19 18
 25 23 22 22 20 19 18 17
 23 22 22 20 19 18 17 16
 22 22 20 19 18 17 16 15
 22 20 19 18 17 16 15 14
 20 19 18 17 16 15 14 13
 19 18 17 16 15 14 13 12
 18 17 16 15 14 13 12 11
 17 16 15 14 13 12 11 11
 16 15 14 13 12 11 11 10
 15 14 13 12 11 11 10 9
 14 13 12 11 11 10 9 9
 13 12 11 11 10 9 9 8
 12 11 11 10 9 9 8 8
 11 11 10 9 9 8 8 7
 11 10 9 9 8 8 7 7
 10 9 9 8 8 7 7 7
 9 9 8 8 7 7 7 6
 9 8 8 7 7 7 6 6
 8 8 7 7 7 6 6 6
 8 7 7 7 6 6 6 5
 7 7 7 6 6 6 5 4
 7 7 6 6 6 5 4 4
 46 45 44 43 42 41 40 39
 45 44 43 42 41 40 39 38
 44 43 42 41 40 39 38 37
 43 42 41 40 39 38 37 36
 42 41 40 39 38 37 36 35
 41 40 39 38 37 36 35 35
 40 39 38 37 36 35 35 34
 39 38 37 36 35 35 34 31
 38 37 36 35 35 34 31 30
 37 36 35 35 34 31 30 29
 36 35 35 34 31 30 29 28
 35 35 34 31 30 29 28 28
 35 34 31 30 29 28 28 25
 34 31 30 29 28 28 25 24
 31 30 29 28 28 25 24 22
 30 29 28 28 25 24 22 20
 29 28 28 25 24 22 20 19
 28 28 25 24 22 20 19 17
 28 25 24 22 20 19 17 16
 25 24 22 20 19 17 16 16
 24 22 20 19 17 16 16 13
 22 20 19 17 16 16 13 13
 20 19 17 16 16 13 13 11
 19 17 16 16 13 13 11 11
 17 16 16 13 13 11 11 11
 16 16 13 13 11 11 11 9
 16 13 13 11 11 11 9 6
 13 13 11 11 11 9 6 6
 13 11 11 11 9 6 6 5
 11 11 11 9 6 6 5 4
 11 11 9 6 6 5 4 4
 11 9 6 6 5 4 4 3
 9 6 6 5 4 4 3 2
 6 6 5 4 4 3 2 2
 6 5 4 4 3 2 2 1
 5 4 4 3 2 2 1 1
 4 4 3 2 2 1 1 0
 4 3 2 2 1 1 0 0
 3 2 2 1 1 0 0 -1
 2 2 1 1 0 0 -1 -2
 2 1 1 0 0 -1 -2 -2
 57 55 54 53 52 51 50 48
 55 54 53 52 51 50 48 47
 54 53 52 51 50 48 47 46
 53 52 51 50 48 47 46 45
 52 51 50 48 47 46 45 43
 51 50 48 47 46 45 43 43
 50 48 47 46 45 43 43 41
 48 47 46 45 43 43 41 41
 47 46 45 43 43 41 41 39
 46 45 43 43 41 41 39 38
 45 43 43 41 41 39 38 37
 43 43 41 41 39 38 37 36
 43 41 41 39 38 37 36 35
 41 41 39 38 37 36 35 33
 41 39 38 37 36 35 33 32
 39 38 37 36 35 33 32 31
 38 37 36 35 33 32 31 30
 37 36 35 33 32 31 30 30
 36 35 33 32 31 30 30 28
 35 33 32 31 30 30 28 27
 33 32 31 30 30 28 27 27
 32 31 30 30 28 27 27 26
 31 30 30 28 27 27 26 25
 30 30 28 27 27 26 25 24
 30 28 27 27 26 25 24 23
 28 27 27 26 25 24 23 22
 27 27 26 25 24 23 22 21
 27 26 25 24 23 22 21 20
 26 25 24 23 22 21 20 19
 25 24 23 22 21 20 19 18
 24 23 22 21 20 19 18 18
 23 22 21 20 19 18 18 17
 22 21 20 19 18 18 17 17
 21 20 19 18 18 17 17 16
 20 19 18 18 17 17 16 15
 19 18 18 17 17 16 15 15
 18 18 17 17 16 15 15 14
 18 17 17 16 15 15 14 14
 17 17 16 15 15 14 14 13
 17 16 15 15 14 14 13 13
 16 15 15 14 14 13 13 12
 15 15 14 14 13 13 12 11
 15 14 14 13 13 12 11 11
 14 14 13 13 12 11 11 10
 44 43 42 41 41 39 38 37
 43 42 41 41 39 38 37 35
 42 41 41 39 38 37 35 34
 41 41 39 38 37 35 34 34
 41 39 38 37 35 34 34 32
 39 38 37 35 34 34 32 31
 38 37 35 34 34 32 31 30
 37 35 34 34 32 31 30 29
 35 34 34 32 31 30 29 28
 34 34 32 31 30 29 28 26
 34 32 31 30 29 28 26 25
 32 31 30 29 28 26 25 22
 31 30 29 28 26 25 22 20
 30 29 28 26 25 22 20 19
 29 28 26 25 22 20 19 18
 28 26 25 22 20 19 18 17
 26 25 22 20 19 18 17 16
 25 22 20 19 18 17 16 15
 22 20 19 18 17 16 15 15
 20 19 18 17 16 15 15 14
 19 18 17 16 15 15 14 12
 18 17 16 15 15 14 12 12
 17 16 15 15 14 12 12 11
 16 15 15 14 12 12 11 10
 15 15 14 12 12 11 10 9
 15 14 12 12 11 10 9 9
 14 12 12 11 10 9 9 8
 12 12 11 10 9 9 8 7
 12 11 10 9 9 8 7 7
 11 10 9 9 8 7 7 6
 10 9 9 8 7 7 6 5
 9 9 8 7 7 6 5 4
 9 8 7 7 6 5 4 4
 8 7 7 6 5 4 4 3
 7 7 6 5 4 4 3 3
 7 6 5 4 4 3 3 2
 6 5 4 4 3 3 2 2
 16 16 17 16 16 16 16 16
 16 17 16 16 16 16 16 15
 17 16 16 16 16 16 15 15
 16 16 16 16 16 15 15 15
 16 16 16 16 15 15 15 14
 16 16 16 15 15 15 14 14
 16 16 15 15 15 14 14 13
 16 15 15 15 14 14 13 13
 15 15 15 14 14 13 13 12
 15 15 14 14 13 13 12 12
 15 14 14 13 13 12 12 11
 14 14 13 13 12 12 11 11
 14 13 13 12 12 11 11 10
 13 13 12 12 11 11 10 9
 13 12 12 11 11 10 9 9
 12 12 11 11 10 9 9 8
 12 11 11 10 9 9 8 8
 11 11 10 9 9 8 8 7
 11 10 9 9 8 8 7 7
 10 9 9 8 8 7 7 7
 9 9 8 8 7 7 7 7
 9 8 8 7 7 7 7 7
 8 8 7 7 7 7 7 6
 8 7 7 7 7 7 6 6
 7 7 7 7 7 6 6 6
 7 7 7 7 6 6 6 6
 7 7 7 6 6 6 6 6
 7 7 6 6 6 6 6 5
 7 6 6 6 6 6 5 5
 6 6 6 6 6 5 5 5
 6 6 6 6 5 5 5 5
 6 6 6 5 5 5 5 5
 6 6 5 5 5 5 5 5
 6 5 5 5 5 5 5 5
 5 5 5 5 5 5 5 5
 5 5 5 5 5 5 5 5
 5 5 5 5 5 5 5 6
 5 5 5 5 5 5 6 6
 5 5 5 5 5 6 6 6
 5 5 5 5 6 6 6 7
 5 5 5 6 6 6 7 7
 5 5 6 6 6 7 7 7
 5 6 6 6 7 7 7 7
 6 6 6 7 7 7 7 8
 6 6 7 7 7 7 8 8
 6 7 7 7 7 8 8 8
 7 7 7 7 8 8 8 8
 7 7 7 8 8 8 8 8
 7 7 8 8 8 8 8 9
 13 13 15 15 16 16 15 15
 13 15 15 16 16 15 15 15
 15 15 16 16 15 15 15 16
 15 16 16 15 15 15 16 16
 16 16 15 15 15 16 16 16
 16 15 15 15 16 16 16 15
 15 15 15 16 16 16 15 15
 15 15 16 16 16 15 15 15
 15 16 16 16 15 15 15 14
 16 16 16 15 15 15 14 13
 16 16 15 15 15 14 13 13
 16 15 15 15 14 13 13 12
 15 15 15 14 13 13 12 11
 15 15 14 13 13 12 11 10
 15 14 13 13 12 11 10 10
 14 13 13 12 11 10 10 9
 13 13 12 11 10 10 9 9
 13 12 11 10 10 9 9 8
 12 11 10 10 9 9 8 7
 11 10 10 9 9 8 7 6
 10 10 9 9 8 7 6 6
 10 9 9 8 7 6 6 5
 9 9 8 7 6 6 5 5
 9 8 7 6 6 5 5 5
 8 7 6 6 5 5 5 5
 7 6 6 5 5 5 5 4
 6 6 5 5 5 5 4 4
 6 5 5 5 5 4 4 4
 5 5 5 5 4 4 4 4
 5 5 5 4 4 4 4 4
 5 5 4 4 4 4 4 4
 5 4 4 4 4 4 4 4
 4 4 4 4 4 4 4 4
 4 4 4 4 4 4 4 4
 4 4 4 4 4 4 4 4
 4 4 4 4 4 4 4 4
 4 4 4 4 4 4 4 5
 4 4 4 4 4 4 5 5
 4 4 4 4 4 5 5 5
 4 4 4 4 5 5 5 5
 4 4 4 5 5 5 5 5
 4 4 5 5 5 5 5 5
 4 5 5 5 5 5 5 5
 5 5 5 5 5 5 5 5
 5 5 5 5 5 5 5 5
 5 5 5 5 5 5 5 5
 5 5 5 5 5 5 5 5
 13 14 14 16 16 16 17 17
 14 14 16 16 16 17 17 17
 14 16 16 16 17 17 17 17
 16 16 16 17 17 17 17 17
 16 16 17 17 17 17 17 17
 16 17 17 17 17 17 17 17
 17 17 17 17 17 17 17 17
 17 17 17 17 17 17 17 16
 17 17 17 17 17 17 16 16
 17 17 17 17 17 16 16 15
 17 17 17 17 16 16 15 15
 17 17 17 16 16 15 15 14
 17 17 16 16 15 15 14 14
 17 16 16 15 15 14 14 13
 16 16 15 15 14 14 13 12
 16 15 15 14 14 13 12 11
 15 15 14 14 13 12 11 11
 15 14 14 13 12 11 11 10
 14 14 13 12 11 11 10 9
 14 13 12 11 11 10 9 9
 13 12 11 11 10 9 9 8
 12 11 11 10 9 9 8 8
 11 11 10 9 9 8 8 8
 11 10 9 9 8 8 8 7
 10 9 9 8 8 8 7 6
 9 9 8 8 8 7 6 6
 9 8 8 8 7 6 6 5
 8 8 8 7 6 6 5 5
 8 8 7 6 6 5 5 5
 8 7 6 6 5 5 5 5
 7 6 6 5 5 5 5 4
 6 6 5 5 5 5 4 4
 6 5 5 5 5 4 4 4
 5 5 5 5 4 4 4 4
 5 5 5 4 4 4 4 4
 5 5 4 4 4 4 4 3
 5 4 4 4 4 4 3 3
 4 4 4 4 4 3 3 3
 4 4 4 4 3 3 3 3
 4 4 4 3 3 3 3 3
 4 4 3 3 3 3 3 3
 4 3 3 3 3 3 3 3
 3 3 3 3 3 3 3 3
 3 3 3 3 3 3 3 3
 3 3 3 3 3 3 3 3
 3 3 3 3 3 3 3 3
 3 3 3 3 3 3 3 3
 3 3 3 3 3 3 3 3
 3 3 3 3 3 3 3 3
 3 3 3 3 3 3 3 3
 3 3 3 3 3 3 3 3
 3 3 3 3 3 3 3 3
 3 3 3 3 3 3 3 3
 10 11 13 14 14 15 15 15
 11 13 14 14 15 15 15 15
 13 14 14 15 15 15 15 15
 14 14 15 15 15 15 15 15
 14 15 15 15 15 15 15 15
 15 15 15 15 15 15 15 15
 15 15 15 15 15 15 15 15
 15 15 15 15 15 15 15 14
 15 15 15 15 15 15 14 14
 15 15 15 15 15 14 14 13
 15 15 15 15 14 14 13 13
 15 15 15 14 14 13 13 12
 15 15 14 14 13 13 12 11
 15 14 14 13 13 12 11 10
 14 14 13 13 12 11 10 9
 14 13 13 12 11 10 9 9
 13 13 12 11 10 9 9 8
 13 12 11 10 9 9 8 7
 12 11 10 9 9 8 7 6
 11 10 9 9 8 7 6 5
 10 9 9 8 7 6 5 4
 9 9 8 7 6 5 4 4
 9 8 7 6 5 4 4 3
 8 7 6 5 4 4 3 2
 7 6 5 4 4 3 2 2
 6 5 4 4 3 2 2 1
 5 4 4 3 2 2 1 0
 4 4 3 2 2 1 0 0
 4 3 2 2 1 0 0 0
 3 2 2 1 0 0 0 -1
 2 2 1 0 0 0 -1 -1
 2 1 0 0 0 -1 -1 -1
 1 0 0 0 -1 -1 -1 -1
 0 0 0 -1 -1 -1 -1 -1
 0 0 -1 -1 -1 -1 -1 -1
 0 -1 -1 -1 -1 -1 -1 -1
 -1 -1 -1 -1 -1 -1 -1 0
 -1 -1 -1 -1 -1 -1 0 0
 -1 -1 -1 -1 -1 0 0 0
 -1 -1 -1 -1 0 0 0 0
 -1 -1 -1 0 0 0 0 1
 -1 -1 0 0 0 0 1 2
 -1 0 0 0 0 1 2 2
 13 14 15 15 15 16 16 16
 14 15 15 15 16 16 16 16
 15 15 15 16 16 16 16 16
 15 15 16 16 16 16 16 16
 15 16 16 16 16 16 16 16
 16 16 16 16 16 16 16 16
 16 16 16 16 16 16 16 15
 16 16 16 16 16 16 15 14
 16 16 16 16 16 15 14 14
 16 16 16 16 15 14 14 13
 16 16 16 15 14 14 13 12
 16 16 15 14 14 13 12 12
 16 15 14 14 13 12 12 11
 15 14 14 13 12 12 11 10
 14 14 13 12 12 11 10 9
 14 13 12 12 11 10 9 9
 13 12 12 11 10 9 9 8
 12 12 11 10 9 9 8 7
 12 11 10 9 9 8 7 7
 11 10 9 9 8 7 7 6
 10 9 9 8 7 7 6 6
 9 9 8 7 7 6 6 5
 9 8 7 7 6 6 5 5
 8 7 7 6 6 5 5 4
 7 7 6 6 5 5 4 4
 7 6 6 5 5 4 4 3
 6 6 5 5 4 4 3 3
 6 5 5 4 4 3 3 3
 5 5 4 4 3 3 3 3
 5 4 4 3 3 3 3 3
 4 4 3 3 3 3 3 2
 4 3 3 3 3 3 2 2
 3 3 3 3 3 2 2 2
 3 3 3 3 2 2 2 2
 3 3 3 2 2 2 2 2
 3 3 2 2 2 2 2 2
 3 2 2 2 2 2 2 2
 2 2 2 2 2 2 2 2
 2 2 2 2 2 2 2 2
 2 2 2 2 2 2 2 1
 2 2 2 2 2 2 1 1
 2 2 2 2 2 1 1 1
 2 2 2 2 1 1 1 1
 2 2 2 1 1 1 1 1
 2 2 1 1 1 1 1 1
 2 1 1 1 1 1 1 1
 1 1 1 1 1 1 1 1
 1 1 1 1 1 1 1 1
 1 1 1 1 1 1 1 1
 1 1 1 1 1 1 1 1
 1 1 1 1 1 1 1 1
 20 21 21 21 22 22 22 22
 21 21 21 22 22 22 22 22
 21 21 22 22 22 22 22 22
 21 22 22 22 22 22 22 21
 22 22 22 22 22 22 21 21
 22 22 22 22 22 21 21 20
 22 22 22 22 21 21 20 20
 22 22 22 21 21 20 20 19
 22 22 21 21 20 20 19 18
 22 21 21 20 20 19 18 18
 21 21 20 20 19 18 18 17
 21 20 20 19 18 18 17 17
 20 20 19 18 18 17 17 16
 20 19 18 18 17 17 16 16
 19 18 18 17 17 16 16 15
 18 18 17 17 16 16 15 14
 18 17 17 16 16 15 14 13
 17 17 16 16 15 14 13 13
 17 16 16 15 14 13 13 12
 16 16 15 14 13 13 12 12
 16 15 14 13 13 12 12 11
 15 14 13 13 12 12 11 11
 14 13 13 12 12 11 11 11
 13 13 12 12 11 11 11 11
 13 12 12 11 11 11 11 10
 12 12 11 11 11 11 10 10
 12 11 11 11 11 10 10 10
 11 11 11 11 10 10 10 10
 11 11 11 10 10 10 10 10
 11 11 10 10 10 10 10 9
 11 10 10 10 10 10 9 9
 10 10 10 10 10 9 9 9
 10 10 10 10 9 9 9 9
 10 10 10 9 9 9 9 10
 10 10 9 9 9 9 10 10
 10 9 9 9 9 10 10 10
 9 9 9 9 10 10 10 10
 9 9 9 10 10 10 10 10
 9 9 10 10 10 10 10 10
 9 10 10 10 10 10 10 10
 10 10 10 10 10 10 10 10
 10 10 10 10 10 10 10 10
 10 10 10 10 10 10 10 10
 10 10 10 10 10 10 10 10
 10 10 10 10 10 10 10 11
 13 14 15 16 16 16 16 17
 14 15 16 16 16 16 17 17
 15 16 16 16 16 17 17 17
 16 16 16 16 17 17 17 17
 16 16 16 17 17 17 17 17
 16 16 17 17 17 17 17 17
 16 17 17 17 17 17 17 17
 17 17 17 17 17 17 17 16
 17 17 17 17 17 17 16 16
 17 17 17 17 17 16 16 15
 17 17 17 17 16 16 15 14
 17 17 17 16 16 15 14 14
 17 17 16 16 15 14 14 13
 17 16 16 15 14 14 13 12
 16 16 15 14 14 13 12 12
 16 15 14 14 13 12 12 11
 15 14 14 13 12 12 11 10
 14 14 13 12 12 11 10 10
 14 13 12 12 11 10 10 9
 13 12 12 11 10 10 9 9
 12 12 11 10 10 9 9 8
 12 11 10 10 9 9 8 7
 11 10 10 9 9 8 7 7
 10 10 9 9 8 7 7 6
 10 9 9 8 7 7 6 6
 9 9 8 7 7 6 6 6
 9 8 7 7 6 6 6 6
 8 7 7 6 6 6 6 5
 7 7 6 6 6 6 5 5
 7 6 6 6 6 5 5 5
 6 6 6 6 5 5 5 5
 6 6 6 5 5 5 5 5
 6 6 5 5 5 5 5 5
 6 5 5 5 5 5 5 5
 5 5 5 5 5 5 5 5
 5 5 5 5 5 5 5 5
 5 5 5 5 5 5 5 5
 5 5 5 5 5 5 5 5
 5 5 5 5 5 5 5 5
 5 5 5 5 5 5 5 5
 5 5 5 5 5 5 5 5
 5 5 5 5 5 5 5 5
 5 5 5 5 5 5 5 6
 5 5 5 5 5 5 6 6
 5 5 5 5 5 6 6 7
 5 5 5 5 6 6 7 8
 5 5 5 6 6 7 8 8
 5 5 6 6 7 8 8 9
 5 6 6 7 8 8 9 10
 15 16 17 18 18 19 18 18
 16 17 18 18 19 18 18 18
 17 18 18 19 18 18 18 18
 18 18 19 18 18 18 18 18
 18 19 18 18 18 18 18 18
 19 18 18 18 18 18 18 18
 18 18 18 18 18 18 18 17
 18 18 18 18 18 18 17 17
 18 18 18 18 18 17 17 17
 18 18 18 18 17 17 17 15
 18 18 18 17 17 17 15 15
 18 18 17 17 17 15 15 14
 18 17 17 17 15 15 14 13
 17 17 17 15 15 14 13 12
 17 17 15 15 14 13 12 12
 17 15 15 14 13 12 12 11
 15 15 14 13 12 12 11 10
 15 14 13 12 12 11 10 9
 14 13 12 12 11 10 9 9
 13 12 12 11 10 9 9 8
 12 12 11 10 9 9 8 8
 12 11 10 9 9 8 8 7
 11 10 9 9 8 8 7 7
 10 9 9 8 8 7 7 7
 9 9 8 8 7 7 7 6
 9 8 8 7 7 7 6 6
 8 8 7 7 7 6 6 6
 8 7 7 7 6 6 6 6
 7 7 7 6 6 6 6 5
 7 7 6 6 6 6 5 5
 7 6 6 6 6 5 5 5
 6 6 6 6 5 5 5 5
 6 6 6 5 5 5 5 5
 6 6 5 5 5 5 5 5
 6 5 5 5 5 5 5 5
 5 5 5 5 5 5 5 5
 5 5 5 5 5 5 5 5
 5 5 5 5 5 5 5 5
 5 5 5 5 5 5 5 5
 5 5 5 5 5 5 5 5
 5 5 5 5 5 5 5 5
 5 5 5 5 5 5 5 6
 5 5 5 5 5 5 6 6
 5 5 5 5 5 6 6 6
 5 5 5 5 6 6 6 6
 5 5 5 6 6 6 6 6
 13 16 16 17 17 17 17 17
 16 16 17 17 17 17 17 18
 16 17 17 17 17 17 18 18
 17 17 17 17 17 18 18 18
 17 17 17 17 18 18 18 18
 17 17 17 18 18 18 18 18
 17 17 18 18 18 18 18 17
 17 18 18 18 18 18 17 17
 18 18 18 18 18 17 17 17
 18 18 18 18 17 17 17 16
 18 18 18 17 17 17 16 16
 18 18 17 17 17 16 16 15
 18 17 17 17 16 16 15 15
 17 17 17 16 16 15 15 15
 17 17 16 16 15 15 15 14
 17 16 16 15 15 15 14 13
 16 16 15 15 15 14 13 13
 16 15 15 15 14 13 13 12
 15 15 15 14 13 13 12 12
 15 15 14 13 13 12 12 11
 15 14 13 13 12 12 11 11
 14 13 13 12 12 11 11 10
 13 13 12 12 11 11 10 9
 13 12 12 11 11 10 9 9
 12 12 11 11 10 9 9 8
 12 11 11 10 9 9 8 8
 11 11 10 9 9 8 8 7
 11 10 9 9 8 8 7 7
 10 9 9 8 8 7 7 7
 9 9 8 8 7 7 7 7
 9 8 8 7 7 7 7 6
 8 8 7 7 7 7 6 6
 8 7 7 7 7 6 6 5
 7 7 7 7 6 6 5 5
 7 7 7 6 6 5 5 5
 7 7 6 6 5 5 5 5
 7 6 6 5 5 5 5 5
 6 6 5 5 5 5 5 4
 6 5 5 5 5 5 4 4
 5 5 5 5 5 4 4 4
 5 5 5 5 4 4 4 4
 5 5 5 4 4 4 4 3
 5 5 4 4 4 4 3 3
 5 4 4 4 4 3 3 3
 4 4 4 4 3 3 3 3
 4 4 4 3 3 3 3 3
 4 4 3 3 3 3 3 3
 4 3 3 3 3 3 3 3
 3 3 3 3 3 3 3 3
 3 3 3 3 3 3 3 3
 3 3 3 3 3 3 3 3
 3 3 3 3 3 3 3 3
 3 3 3 3 3 3 3 4
 3 3 3 3 3 3 4 4
 3 3 3 3 3 4 4 4
 3 3 3 3 4 4 4 4
 14 14 15 15 15 15 15 14
 14 15 15 15 15 15 14 14
 15 15 15 15 15 14 14 14
 15 15 15 15 14 14 14 13
 15 15 15 14 14 14 13 13
 15 15 14 14 14 13 13 13
 15 14 14 14 13 13 13 12
 14 14 14 13 13 13 12 12
 14 14 13 13 13 12 12 12
 14 13 13 13 12 12 12 11
 13 13 13 12 12 12 11 11
 13 13 12 12 12 11 11 11
 13 12 12 12 11 11 11 11
 12 12 12 11 11 11 11 10
 12 12 11 11 11 11 10 9
 12 11 11 11 11 10 9 9
 11 11 11 11 10 9 9 8
 11 11 11 10 9 9 8 8
 11 11 10 9 9 8 8 7
 11 10 9 9 8 8 7 7
 10 9 9 8 8 7 7 6
 9 9 8 8 7 7 6 6
 9 8 8 7 7 6 6 6
 8 8 7 7 6 6 6 5
 8 7 7 6 6 6 5 5
 7 7 6 6 6 5 5 5
 7 6 6 6 5 5 5 5
 6 6 6 5 5 5 5 5
 6 6 5 5 5 5 5 5
 6 5 5 5 5 5 5 5
 5 5 5 5 5 5 5 5
 5 5 5 5 5 5 5 4
 5 5 5 5 5 5 4 4
 5 5 5 5 5 4 4 4
 5 5 5 5 4 4 4 4
 5 5 5 4 4 4 4 4
 5 5 4 4 4 4 4 3
 5 4 4 4 4 4 3 3
 4 4 4 4 4 3 3 3
 4 4 4 4 3 3 3 3
 4 4 4 3 3 3 3 4
 4 4 3 3 3 3 4 4
 4 3 3 3 3 4 4 4
 3 3 3 3 4 4 4 4
 3 3 3 4 4 4 4 4
 3 3 4 4 4 4 4 4
 3 4 4 4 4 4 4 4
 4 4 4 4 4 4 4 4
 4 4 4 4 4 4 4 4
 4 4 4 4 4 4 4 4
 4 4 4 4 4 4 4 4
 4 4 4 4 4 4 4 4
 4 4 4 4 4 4 4 4
 4 4 4 4 4 4 4 4
 4 4 4 4 4 4 4 4
 4 4 4 4 4 4 4 4
 20 21 21 21 21 21 21 21
 21 21 21 21 21 21 21 21
 21 21 21 21 21 21 21 21
 21 21 21 21 21 21 21 21
 21 21 21 21 21 21 21 20
 21 21 21 21 21 21 20 20
 21 21 21 21 21 20 20 20
 21 21 21 21 20 20 20 19
 21 21 21 20 20 20 19 19
 21 21 20 20 20 19 19 18
 21 20 20 20 19 19 18 18
 20 20 20 19 19 18 18 17
 20 20 19 19 18 18 17 17
 20 19 19 18 18 17 17 16
 19 19 18 18 17 17 16 16
 19 18 18 17 17 16 16 15
 18 18 17 17 16 16 15 15
 18 17 17 16 16 15 15 15
 17 17 16 16 15 15 15 14
 17 16 16 15 15 15 14 14
 16 16 15 15 15 14 14 13
 16 15 15 15 14 14 13 13
 15 15 15 14 14 13 13 13
 15 15 14 14 13 13 13 12
 15 14 14 13 13 13 12 12
 14 14 13 13 13 12 12 12
 14 13 13 13 12 12 12 11
 13 13 13 12 12 12 11 11
 13 13 12 12 12 11 11 11
 13 12 12 12 11 11 11 11
 12 12 12 11 11 11 11 10
 12 12 11 11 11 11 10 10
 12 11 11 11 11 10 10 10
 11 11 11 11 10 10 10 10
 11 11 11 10 10 10 10 10
 11 11 10 10 10 10 10 10
 11 10 10 10 10 10 10 10
 10 10 10 10 10 10 10 9
 10 10 10 10 10 10 9 9
 10 10 10 10 10 9 9 9
 10 10 10 10 9 9 9 9
 10 10 10 9 9 9 9 9
 10 10 9 9 9 9 9 9
 10 9 9 9 9 9 9 9
 9 9 9 9 9 9 9 9
 9 9 9 9 9 9 9 9
 9 9 9 9 9 9 9 8
 9 9 9 9 9 9 8 9
 9 9 9 9 9 8 9 9
 15 16 16 17 17 17 19 19
 16 16 17 17 17 19 19 19
 16 17 17 17 19 19 19 19
 17 17 17 19 19 19 19 19
 17 17 19 19 19 19 19 19
 17 19 19 19 19 19 19 19
 19 19 19 19 19 19 19 18
 19 19 19 19 19 19 18 18
 19 19 19 19 19 18 18 18
 19 19 19 19 18 18 18 18
 19 19 19 18 18 18 18 17
 19 19 18 18 18 18 17 17
 19 18 18 18 18 17 17 16
 18 18 18 18 17 17 16 16
 18 18 18 17 17 16 16 15
 18 18 17 17 16 16 15 15
 18 17 17 16 16 15 15 14
 17 17 16 16 15 15 14 14
 17 16 16 15 15 14 14 13
 16 16 15 15 14 14 13 12
 16 15 15 14 14 13 12 11
 15 15 14 14 13 12 11 11
 15 14 14 13 12 11 11 10
 14 14 13 12 11 11 10 9
 14 13 12 11 11 10 9 9
 13 12 11 11 10 9 9 9
 12 11 11 10 9 9 9 8
 11 11 10 9 9 9 8 8
 11 10 9 9 9 8 8 8
 10 9 9 9 8 8 8 8
 9 9 9 8 8 8 8 7
 9 9 8 8 8 8 7 7
 9 8 8 8 8 7 7 7
 8 8 8 8 7 7 7 7
 8 8 8 7 7 7 7 6
 8 8 7 7 7 7 6 6
 8 7 7 7 7 6 6 6
 7 7 7 7 6 6 6 6
 7 7 7 6 6 6 6 6
 7 7 6 6 6 6 6 6
 7 6 6 6 6 6 6 6
 6 6 6 6 6 6 6 6
 6 6 6 6 6 6 6 5
 6 6 6 6 6 6 5 5
 6 6 6 6 6 5 5 5
 6 6 6 6 5 5 5 5
 6 6 6 5 5 5 5 5
 6 6 5 5 5 5 5 5
 6 5 5 5 5 5 5 5
 5 5 5 5 5 5 5 5
 5 5 5 5 5 5 5 5
 5 5 5 5 5 5 5 5
 5 5 5 5 5 5 5 5
 12 14 15 15 15 15 16 16
 14 15 15 15 15 16 16 16
 15 15 15 15 16 16 16 15
 15 15 15 16 16 16 15 15
 15 15 16 16 16 15 15 15
 15 16 16 16 15 15 15 15
 16 16 16 15 15 15 15 15
 16 16 15 15 15 15 15 14
 16 15 15 15 15 15 14 14
 15 15 15 15 15 14 14 13
 15 15 15 15 14 14 13 13
 15 15 15 14 14 13 13 12
 15 15 14 14 13 13 12 11
 15 14 14 13 13 12 11 11
 14 14 13 13 12 11 11 10
 14 13 13 12 11 11 10 10
 13 13 12 11 11 10 10 9
 13 12 11 11 10 10 9 8
 12 11 11 10 10 9 8 8
 11 11 10 10 9 8 8 8
 11 10 10 9 8 8 8 7
 10 10 9 8 8 8 7 7
 10 9 8 8 8 7 7 6
 9 8 8 8 7 7 6 6
 8 8 8 7 7 6 6 6
 8 8 7 7 6 6 6 5
 8 7 7 6 6 6 5 5
 7 7 6 6 6 5 5 5
 7 6 6 6 5 5 5 5
 6 6 6 5 5 5 5 4
 6 6 5 5 5 5 4 4
 6 5 5 5 5 4 4 4
 5 5 5 5 4 4 4 4
 5 5 5 4 4 4 4 4
 5 5 4 4 4 4 4 4
 5 4 4 4 4 4 4 4
 4 4 4 4 4 4 4 4
 4 4 4 4 4 4 4 4
 4 4 4 4 4 4 4 4
 4 4 4 4 4 4 4 4
 4 4 4 4 4 4 4 4
 4 4 4 4 4 4 4 4
 4 4 4 4 4 4 4 4
 4 4 4 4 4 4 4 4
 4 4 4 4 4 4 4 5
 4 4 4 4 4 4 5 5
 15 16 16 16 16 16 16 16
 16 16 16 16 16 16 16 16
 16 16 16 16 16 16 16 15
 16 16 16 16 16 16 15 15
 16 16 16 16 16 15 15 14
 16 16 16 16 15 15 14 14
 16 16 16 15 15 14 14 13
 16 16 15 15 14 14 13 12
 16 15 15 14 14 13 12 12
 15 15 14 14 13 12 12 11
 15 14 14 13 12 12 11 10
 14 14 13 12 12 11 10 10
 14 13 12 12 11 10 10 9
 13 12 12 11 10 10 9 8
 12 12 11 10 10 9 8 8
 12 11 10 10 9 8 8 7
 11 10 10 9 8 8 7 7
 10 10 9 8 8 7 7 6
 10 9 8 8 7 7 6 5
 9 8 8 7 7 6 5 5
 8 8 7 7 6 5 5 4
 8 7 7 6 5 5 4 4
 7 7 6 5 5 4 4 4
 7 6 5 5 4 4 4 4
 6 5 5 4 4 4 4 3
 5 5 4 4 4 4 3 3
 5 4 4 4 4 3 3 3
 4 4 4 4 3 3 3 3
 4 4 4 3 3 3 3 3
 4 4 3 3 3 3 3 3
 4 3 3 3 3 3 3 3
 3 3 3 3 3 3 3 3
 3 3 3 3 3 3 3 3
 3 3 3 3 3 3 3 3
 3 3 3 3 3 3 3 4
 3 3 3 3 3 3 4 4
 3 3 3 3 3 4 4 4
 3 3 3 3 4 4 4 4
 3 3 3 4 4 4 4 4
 3 3 4 4 4 4 4 4
 3 4 4 4 4 4 4 4
 4 4 4 4 4 4 4 4
 4 4 4 4 4 4 4 4
 4 4 4 4 4 4 4 4
 4 4 4 4 4 4 4 4
 4 4 4 4 4 4 4 5
 4 4 4 4 4 4 5 5
 4 4 4 4 4 5 5 5
 13 14 14 14 15 15 15 15
 14 14 14 15 15 15 15 15
 14 14 15 15 15 15 15 15
 14 15 15 15 15 15 15 15
 15 15 15 15 15 15 15 14
 15 15 15 15 15 15 14 14
 15 15 15 15 15 14 14 13
 15 15 15 15 14 14 13 13
 15 15 15 14 14 13 13 13
 15 15 14 14 13 13 13 12
 15 14 14 13 13 13 12 11
 14 14 13 13 13 12 11 11
 14 13 13 13 12 11 11 10
 13 13 13 12 11 11 10 9
 13 13 12 11 11 10 9 9
 13 12 11 11 10 9 9 9
 12 11 11 10 9 9 9 9
 11 11 10 9 9 9 9 9
 11 10 9 9 9 9 9 9
 10 9 9 9 9 9 9 9
 9 9 9 9 9 9 9 7
 9 9 9 9 9 9 7 7
 9 9 9 9 9 7 7 6
 9 9 9 9 7 7 6 6
 9 9 9 7 7 6 6 6
 9 9 7 7 6 6 6 5
 9 7 7 6 6 6 5 5
 7 7 6 6 6 5 5 5
 7 6 6 6 5 5 5 5
 6 6 6 5 5 5 5 4
 6 6 5 5 5 5 4 4
 6 5 5 5 5 4 4 4
 5 5 5 5 4 4 4 4
 5 5 5 4 4 4 4 4
 5 5 4 4 4 4 4 4
 5 4 4 4 4 4 4 4
 4 4 4 4 4 4 4 4
 4 4 4 4 4 4 4 4
 4 4 4 4 4 4 4 3
 4 4 4 4 4 4 3 3
 4 4 4 4 4 3 3 4
 4 4 4 4 3 3 4 4
 4 4 4 3 3 4 4 4
 4 4 3 3 4 4 4 4
 4 3 3 4 4 4 4 4
 3 3 4 4 4 4 4 4
 3 4 4 4 4 4 4 5
 4 4 4 4 4 4 5 5
 4 4 4 4 4 5 5 5
 4 4 4 4 5 5 5 5
 4 4 4 5 5 5 5 5
 4 4 5 5 5 5 5 5
 24 24 24 26 26 27 27 28
 24 24 26 26 27 27 28 28
 24 26 26 27 27 28 28 28
 26 26 27 27 28 28 28 28
 26 27 27 28 28 28 28 28
 27 27 28 28 28 28 28 28
 27 28 28 28 28 28 28 28
 28 28 28 28 28 28 28 27
 28 28 28 28 28 28 27 27
 28 28 28 28 28 27 27 27
 28 28 28 28 27 27 27 26
 28 28 28 27 27 27 26 26
 28 28 27 27 27 26 26 25
 28 27 27 27 26 26 25 25
 27 27 27 26 26 25 25 24
 27 27 26 26 25 25 24 24
 27 26 26 25 25 24 24 23
 26 26 25 25 24 24 23 23
 26 25 25 24 24 23 23 22
 25 25 24 24 23 23 22 21
 25 24 24 23 23 22 21 21
 24 24 23 23 22 21 21 20
 24 23 23 22 21 21 20 20
 23 23 22 21 21 20 20 19
 23 22 21 21 20 20 19 19
 22 21 21 20 20 19 19 18
 21 21 20 20 19 19 18 18
 21 20 20 19 19 18 18 17
 20 20 19 19 18 18 17 17
 20 19 19 18 18 17 17 17
 19 19 18 18 17 17 17 17
 19 18 18 17 17 17 17 16
 18 18 17 17 17 17 16 16
 18 17 17 17 17 16 16 16
 17 17 17 17 16 16 16 16
 17 17 17 16 16 16 16 15
 17 17 16 16 16 16 15 15
 17 16 16 16 16 15 15 14
 16 16 16 16 15 15 14 14
 16 16 16 15 15 14 14 14
 16 16 15 15 14 14 14 14
 16 15 15 14 14 14 14 14
 15 15 14 14 14 14 14 14
 15 14 14 14 14 14 14 14
 14 14 14 14 14 14 14 14
 14 14 14 14 14 14 14 14
 14 14 14 14 14 14 14 14
 14 14 14 14 14 14 14 14
 14 14 14 14 14 14 14 14
 14 14 14 14 14 14 14 14
 14 14 14 14 14 14 14 14
 14 14 14 14 14 14 14 14
 14 14 14 14 14 14 14 14
 14 14 14 14 14 14 14 14
 14 14 14 14 14 14 14 14
 14 14 14 14 14 14 14 14
 14 14 14 14 14 14 14 14
 14 14 14 14 14 14 14 14
 14 14 14 14 14 14 14 14
 20 20 20 20 20 20 20 21
 20 20 20 20 20 20 21 20
 20 20 20 20 20 21 20 20
 20 20 20 20 21 20 20 20
 20 20 20 21 20 20 20 19
 20 20 21 20 20 20 19 19
 20 21 20 20 20 19 19 18
 21 20 20 20 19 19 18 17
 20 20 20 19 19 18 17 17
 20 20 19 19 18 17 17 16
 20 19 19 18 17 17 16 15
 19 19 18 17 17 16 15 15
 19 18 17 17 16 15 15 14
 18 17 17 16 15 15 14 13
 17 17 16 15 15 14 13 13
 17 16 15 15 14 13 13 13
 16 15 15 14 13 13 13 11
 15 15 14 13 13 13 11 11
 15 14 13 13 13 11 11 10
 14 13 13 13 11 11 10 10
 13 13 13 11 11 10 10 10
 13 13 11 11 10 10 10 9
 13 11 11 10 10 10 9 9
 11 11 10 10 10 9 9 9
 11 10 10 10 9 9 9 9
 10 10 10 9 9 9 9 8
 10 10 9 9 9 9 8 8
 10 9 9 9 9 8 8 8
 9 9 9 9 8 8 8 8
 9 9 9 8 8 8 8 8
 9 9 8 8 8 8 8 8
 9 8 8 8 8 8 8 8
 8 8 8 8 8 8 8 7
 8 8 8 8 8 8 7 7
 8 8 8 8 8 7 7 7
 8 8 8 8 7 7 7 7
 8 8 8 7 7 7 7 7
 8 8 7 7 7 7 7 7
 8 7 7 7 7 7 7 7
 7 7 7 7 7 7 7 7
 7 7 7 7 7 7 7 7
 7 7 7 7 7 7 7 7
 7 7 7 7 7 7 7 7
 7 7 7 7 7 7 7 7
 7 7 7 7 7 7 7 7
 7 7 7 7 7 7 7 7
 7 7 7 7 7 7 7 7
 7 7 7 7 7 7 7 7
 18 18 18 19 19 19 19 19
 18 18 19 19 19 19 19 19
 18 19 19 19 19 19 19 19
 19 19 19 19 19 19 19 19
 19 19 19 19 19 19 19 18
 19 19 19 19 19 19 18 18
 19 19 19 19 19 18 18 17
 19 19 19 19 18 18 17 17
 19 19 19 18 18 17 17 16
 19 19 18 18 17 17 16 16
 19 18 18 17 17 16 16 15
 18 18 17 17 16 16 15 15
 18 17 17 16 16 15 15 15
 17 17 16 16 15 15 15 13
 17 16 16 15 15 15 13 12
 16 16 15 15 15 13 12 12
 16 15 15 15 13 12 12 12
 15 15 15 13 12 12 12 11
 15 15 13 12 12 12 11 10
 15 13 12 12 12 11 10 10
 13 12 12 12 11 10 10 10
 12 12 12 11 10 10 10 9
 12 12 11 10 10 10 9 9
 12 11 10 10 10 9 9 8
 11 10 10 10 9 9 8 8
 10 10 10 9 9 8 8 8
 10 10 9 9 8 8 8 7
 10 9 9 8 8 8 7 7
 9 9 8 8 8 7 7 7
 9 8 8 8 7 7 7 7
 8 8 8 7 7 7 7 7
 8 8 7 7 7 7 7 7
 8 7 7 7 7 7 7 7
 7 7 7 7 7 7 7 6
 7 7 7 7 7 7 6 6
 7 7 7 7 7 6 6 6
 7 7 7 7 6 6 6 6
 7 7 7 6 6 6 6 6
 7 7 6 6 6 6 6 6
 7 6 6 6 6 6 6 6
 6 6 6 6 6 6 6 7
 6 6 6 6 6 6 7 7
 6 6 6 6 6 7 7 7
 6 6 6 6 7 7 7 7
 18 17 17 16 16 16 15 15
 17 17 16 16 16 15 15 14
 17 16 16 16 15 15 14 13
 16 16 16 15 15 14 13 12
 16 16 15 15 14 13 12 10
 16 15 15 14 13 12 10 9
 15 15 14 13 12 10 9 8
 15 14 13 12 10 9 8 7
 14 13 12 10 9 8 7 6
 13 12 10 9 8 7 6 5
 12 10 9 8 7 6 5 3
 10 9 8 7 6 5 3 3
 9 8 7 6 5 3 3 0
 8 7 6 5 3 3 0 0
 7 6 5 3 3 0 0 -4
 6 5 3 3 0 0 -4 -6
 5 3 3 0 0 -4 -6 -7
 3 3 0 0 -4 -6 -7 -7
 3 0 0 -4 -6 -7 -7 -10
 0 0 -4 -6 -7 -7 -10 -10
 0 -4 -6 -7 -7 -10 -10 -12
 -4 -6 -7 -7 -10 -10 -12 -12
 -6 -7 -7 -10 -10 -12 -12 -14
 -7 -7 -10 -10 -12 -12 -14 -15
 -7 -10 -10 -12 -12 -14 -15 -15
 -10 -10 -12 -12 -14 -15 -15 -16
 -10 -12 -12 -14 -15 -15 -16 -17
 -12 -12 -14 -15 -15 -16 -17 -17
 -12 -14 -15 -15 -16 -17 -17 -18
 -14 -15 -15 -16 -17 -17 -18 -19
 -15 -15 -16 -17 -17 -18 -19 -19
 -15 -16 -17 -17 -18 -19 -19 -21
 -16 -17 -17 -18 -19 -19 -21 -21
 -17 -17 -18 -19 -19 -21 -21 -21
 -17 -18 -19 -19 -21 -21 -21 -23
 -18 -19 -19 -21 -21 -21 -23 -24
 -19 -19 -21 -21 -21 -23 -24 -25
 -19 -21 -21 -21 -23 -24 -25 -26
 -21 -21 -21 -23 -24 -25 -26 -27
 -21 -21 -23 -24 -25 -26 -27 -27
 -21 -23 -24 -25 -26 -27 -27 -27
 -23 -24 -25 -26 -27 -27 -27 -29
 -24 -25 -26 -27 -27 -27 -29 -29
 -25 -26 -27 -27 -27 -29 -29 -30
 -26 -27 -27 -27 -29 -29 -30 -30
 -27 -27 -27 -29 -29 -30 -30 -30
 -27 -27 -29 -29 -30 -30 -30 -31
 -27 -29 -29 -30 -30 -30 -31 -32
 -29 -29 -30 -30 -30 -31 -32 -32
 -29 -30 -30 -30 -31 -32 -32 -32
 16 17 18 17 17 15 15 14
 17 18 17 17 15 15 14 13
 18 17 17 15 15 14 13 13
 17 17 15 15 14 13 13 12
 17 15 15 14 13 13 12 11
 15 15 14 13 13 12 11 10
 15 14 13 13 12 11 10 9
 14 13 13 12 11 10 9 6
 13 13 12 11 10 9 6 6
 13 12 11 10 9 6 6 3
 12 11 10 9 6 6 3 2
 11 10 9 6 6 3 2 0
 10 9 6 6 3 2 0 -1
 9 6 6 3 2 0 -1 -4
 6 6 3 2 0 -1 -4 -5
 6 3 2 0 -1 -4 -5 -7
 3 2 0 -1 -4 -5 -7 -7
 2 0 -1 -4 -5 -7 -7 -7
 0 -1 -4 -5 -7 -7 -7 -10
 -1 -4 -5 -7 -7 -7 -10 -11
 -4 -5 -7 -7 -7 -10 -11 -12
 -5 -7 -7 -7 -10 -11 -12 -13
 -7 -7 -7 -10 -11 -12 -13 -13
 -7 -7 -10 -11 -12 -13 -13 -15
 -7 -10 -11 -12 -13 -13 -15 -15
 -10 -11 -12 -13 -13 -15 -15 -16
 -11 -12 -13 -13 -15 -15 -16 -17
 -12 -13 -13 -15 -15 -16 -17 -17
 -13 -13 -15 -15 -16 -17 -17 -19
 -13 -15 -15 -16 -17 -17 -19 -19
 -15 -15 -16 -17 -17 -19 -19 -20
 -15 -16 -17 -17 -19 -19 -20 -21
 -16 -17 -17 -19 -19 -20 -21 -21
 -17 -17 -19 -19 -20 -21 -21 -23
 -17 -19 -19 -20 -21 -21 -23 -23
 -19 -19 -20 -21 -21 -23 -23 -24
 -19 -20 -21 -21 -23 -23 -24 -25
 -20 -21 -21 -23 -23 -24 -25 -25
 -21 -21 -23 -23 -24 -25 -25 -27
 -21 -23 -23 -24 -25 -25 -27 -27
 -23 -23 -24 -25 -25 -27 -27 -28
 -23 -24 -25 -25 -27 -27 -28 -29
 -24 -25 -25 -27 -27 -28 -29 -29
 -25 -25 -27 -27 -28 -29 -29 -30
 -25 -27 -27 -28 -29 -29 -30 -31
 -27 -27 -28 -29 -29 -30 -31 -32
 -27 -28 -29 -29 -30 -31 -32 -32
 -28 -29 -29 -30 -31 -32 -32 -32
 -29 -29 -30 -31 -32 -32 -32 -33
 19 19 19 18 18 17 17 17
 19 19 18 18 17 17 17 14
 19 18 18 17 17 17 14 14
 18 18 17 17 17 14 14 12
 18 17 17 17 14 14 12 12
 17 17 17 14 14 12 12 11
 17 17 14 14 12 12 11 10
 17 14 14 12 12 11 10 10
 14 14 12 12 11 10 10 8
 14 12 12 11 10 10 8 7
 12 12 11 10 10 8 7 6
 12 11 10 10 8 7 6 5
 11 10 10 8 7 6 5 5
 10 10 8 7 6 5 5 1
 10 8 7 6 5 5 1 0
 8 7 6 5 5 1 0 -2
 7 6 5 5 1 0 -2 -3
 6 5 5 1 0 -2 -3 -5
 5 5 1 0 -2 -3 -5 -6
 5 1 0 -2 -3 -5 -6 -6
 1 0 -2 -3 -5 -6 -6 -9
 0 -2 -3 -5 -6 -6 -9 -9
 -2 -3 -5 -6 -6 -9 -9 -11
 -3 -5 -6 -6 -9 -9 -11 -12
 -5 -6 -6 -9 -9 -11 -12 -14
 -6 -6 -9 -9 -11 -12 -14 -14
 -6 -9 -9 -11 -12 -14 -14 -14
 -9 -9 -11 -12 -14 -14 -14 -16
 -9 -11 -12 -14 -14 -14 -16 -17
 -11 -12 -14 -14 -14 -16 -17 -19
 -12 -14 -14 -14 -16 -17 -19 -19
 -14 -14 -14 -16 -17 -19 -19 -20
 -14 -14 -16 -17 -19 -19 -20 -22
 -14 -16 -17 -19 -19 -20 -22 -22
 -16 -17 -19 -19 -20 -22 -22 -23
 -17 -19 -19 -20 -22 -22 -23 -24
 -19 -19 -20 -22 -22 -23 -24 -25
 -19 -20 -22 -22 -23 -24 -25 -26
 -20 -22 -22 -23 -24 -25 -26 -27
 -22 -22 -23 -24 -25 -26 -27 -27
 -22 -23 -24 -25 -26 -27 -27 -27
 -23 -24 -25 -26 -27 -27 -27 -29
 -24 -25 -26 -27 -27 -27 -29 -29
 -25 -26 -27 -27 -27 -29 -29 -30
 -26 -27 -27 -27 -29 -29 -30 -31
 -27 -27 -27 -29 -29 -30 -31 -31
 -27 -27 -29 -29 -30 -31 -31 -31
 -27 -29 -29 -30 -31 -31 -31 -31
 -29 -29 -30 -31 -31 -31 -31 -32
 20 20 20 19 18 17 17 16
 20 20 19 18 17 17 16 15
 20 19 18 17 17 16 15 15
 19 18 17 17 16 15 15 14
 18 17 17 16 15 15 14 13
 17 17 16 15 15 14 13 12
 17 16 15 15 14 13 12 11
 16 15 15 14 13 12 11 9
 15 15 14 13 12 11 9 8
 15 14 13 12 11 9 8 7
 14 13 12 11 9 8 7 6
 13 12 11 9 8 7 6 5
 12 11 9 8 7 6 5 3
 11 9 8 7 6 5 3 2
 9 8 7 6 5 3 2 0
 8 7 6 5 3 2 0 -2
 7 6 5 3 2 0 -2 -4
 6 5 3 2 0 -2 -4 -5
 5 3 2 0 -2 -4 -5 -7
 3 2 0 -2 -4 -5 -7 -7
 2 0 -2 -4 -5 -7 -7 -7
 0 -2 -4 -5 -7 -7 -7 -10
 -2 -4 -5 -7 -7 -7 -10 -10
 -4 -5 -7 -7 -7 -10 -10 -11
 -5 -7 -7 -7 -10 -10 -11 -12
 -7 -7 -7 -10 -10 -11 -12 -13
 -7 -7 -10 -10 -11 -12 -13 -14
 -7 -10 -10 -11 -12 -13 -14 -15
 -10 -10 -11 -12 -13 -14 -15 -16
 -10 -11 -12 -13 -14 -15 -16 -16
 -11 -12 -13 -14 -15 -16 -16 -17
 -12 -13 -14 -15 -16 -16 -17 -18
 -13 -14 -15 -16 -16 -17 -18 -19
 -14 -15 -16 -16 -17 -18 -19 -20
 -15 -16 -16 -17 -18 -19 -20 -21
 -16 -16 -17 -18 -19 -20 -21 -22
 -16 -17 -18 -19 -20 -21 -22 -22
 -17 -18 -19 -20 -21 -22 -22 -24
 -18 -19 -20 -21 -22 -22 -24 -24
 -19 -20 -21 -22 -22 -24 -24 -25
 -20 -21 -22 -22 -24 -24 -25 -26
 -21 -22 -22 -24 -24 -25 -26 -27
 -22 -22 -24 -24 -25 -26 -27 -28
 -22 -24 -24 -25 -26 -27 -28 -28
 -24 -24 -25 -26 -27 -28 -28 -29
 -24 -25 -26 -27 -28 -28 -29 -29
 -25 -26 -27 -28 -28 -29 -29 -30
 -26 -27 -28 -28 -29 -29 -30 -30
 -27 -28 -28 -29 -29 -30 -30 -31
 -28 -28 -29 -29 -30 -30 -31 -31
 -28 -29 -29 -30 -30 -31 -31 -31
 18 18 17 16 16 15 14 13
 18 17 16 16 15 14 13 12
 17 16 16 15 14 13 12 12
 16 16 15 14 13 12 12 11
 16 15 14 13 12 12 11 10
 15 14 13 12 12 11 10 9
 14 13 12 12 11 10 9 8
 13 12 12 11 10 9 8 8
 12 12 11 10 9 8 8 7
 12 11 10 9 8 8 7 5
 11 10 9 8 8 7 5 4
 10 9 8 8 7 5 4 3
 9 8 8 7 5 4 3 2
 8 8 7 5 4 3 2 0
 8 7 5 4 3 2 0 -1
 7 5 4 3 2 0 -1 -4
 5 4 3 2 0 -1 -4 -4
 4 3 2 0 -1 -4 -4 -6
 3 2 0 -1 -4 -4 -6 -7
 2 0 -1 -4 -4 -6 -7 -8
 0 -1 -4 -4 -6 -7 -8 -9
 -1 -4 -4 -6 -7 -8 -9 -10
 -4 -4 -6 -7 -8 -9 -10 -11
 -4 -6 -7 -8 -9 -10 -11 -12
 -6 -7 -8 -9 -10 -11 -12 -13
 -7 -8 -9 -10 -11 -12 -13 -13
 -8 -9 -10 -11 -12 -13 -13 -14
 -9 -10 -11 -12 -13 -13 -14 -15
 -10 -11 -12 -13 -13 -14 -15 -15
 -11 -12 -13 -13 -14 -15 -15 -16
 -12 -13 -13 -14 -15 -15 -16 -16
 -13 -13 -14 -15 -15 -16 -16 -17
 -13 -14 -15 -15 -16 -16 -17 -18
 -14 -15 -15 -16 -16 -17 -18 -18
 -15 -15 -16 -16 -17 -18 -18 -20
 -15 -16 -16 -17 -18 -18 -20 -20
 -16 -16 -17 -18 -18 -20 -20 -21
 -16 -17 -18 -18 -20 -20 -21 -22
 -17 -18 -18 -20 -20 -21 -22 -22
 -18 -18 -20 -20 -21 -22 -22 -24
 -18 -20 -20 -21 -22 -22 -24 -25
 -20 -20 -21 -22 -22 -24 -25 -26
 -20 -21 -22 -22 -24 -25 -26 -27
 -21 -22 -22 -24 -25 -26 -27 -28
 -22 -22 -24 -25 -26 -27 -28 -29
 -22 -24 -25 -26 -27 -28 -29 -29
 -24 -25 -26 -27 -28 -29 -29 -31
 -25 -26 -27 -28 -29 -29 -31 -32
 -26 -27 -28 -29 -29 -31 -32 -32
 -27 -28 -29 -29 -31 -32 -32 -32
 18 18 18 18 17 17 16 15
 18 18 18 17 17 16 15 15
 18 18 17 17 16 15 15 14
 18 17 17 16 15 15 14 14
 17 17 16 15 15 14 14 12
 17 16 15 15 14 14 12 11
 16 15 15 14 14 12 11 9
 15 15 14 14 12 11 9 8
 15 14 14 12 11 9 8 7
 14 14 12 11 9 8 7 6
 14 12 11 9 8 7 6 6
 12 11 9 8 7 6 6 3
 11 9 8 7 6 6 3 2
 9 8 7 6 6 3 2 0
 8 7 6 6 3 2 0 -1
 7 6 6 3 2 0 -1 -4
 6 6 3 2 0 -1 -4 -4
 6 3 2 0 -1 -4 -4 -4
 3 2 0 -1 -4 -4 -4 -8
 2 0 -1 -4 -4 -4 -8 -8
 0 -1 -4 -4 -4 -8 -8 -10
 -1 -4 -4 -4 -8 -8 -10 -12
 -4 -4 -4 -8 -8 -10 -12 -13
 -4 -4 -8 -8 -10 -12 -13 -14
 -4 -8 -8 -10 -12 -13 -14 -15
 -8 -8 -10 -12 -13 -14 -15 -16
 -8 -10 -12 -13 -14 -15 -16 -17
 -10 -12 -13 -14 -15 -16 -17 -18
 -12 -13 -14 -15 -16 -17 -18 -18
 -13 -14 -15 -16 -17 -18 -18 -20
 -14 -15 -16 -17 -18 -18 -20 -20
 -15 -16 -17 -18 -18 -20 -20 -21
 -16 -17 -18 -18 -20 -20 -21 -22
 -17 -18 -18 -20 -20 -21 -22 -23
 -18 -18 -20 -20 -21 -22 -23 -24
 -18 -20 -20 -21 -22 -23 -24 -24
 -20 -20 -21 -22 -23 -24 -24 -26
 -20 -21 -22 -23 -24 -24 -26 -26
 -21 -22 -23 -24 -24 -26 -26 -27
 -22 -23 -24 -24 -26 -26 -27 -28
 -23 -24 -24 -26 -26 -27 -28 -29
 -24 -24 -26 -26 -27 -28 -29 -29
 -24 -26 -26 -27 -28 -29 -29 -30
 -26 -26 -27 -28 -29 -29 -30 -30
 -26 -27 -28 -29 -29 -30 -30 -31
 -27 -28 -29 -29 -30 -30 -31 -31
 -28 -29 -29 -30 -30 -31 -31 -31
 17 17 18 18 18 16 15 14
 17 18 18 18 16 15 14 13
 18 18 18 16 15 14 13 12
 18 18 16 15 14 13 12 12
 18 16 15 14 13 12 12 11
 16 15 14 13 12 12 11 10
 15 14 13 12 12 11 10 10
 14 13 12 12 11 10 10 7
 13 12 12 11 10 10 7 6
 12 12 11 10 10 7 6 5
 12 11 10 10 7 6 5 5
 11 10 10 7 6 5 5 1
 10 10 7 6 5 5 1 -1
 10 7 6 5 5 1 -1 -4
 7 6 5 5 1 -1 -4 -5
 6 5 5 1 -1 -4 -5 -7
 5 5 1 -1 -4 -5 -7 -7
 5 1 -1 -4 -5 -7 -7 -9
 1 -1 -4 -5 -7 -7 -9 -10
 -1 -4 -5 -7 -7 -9 -10 -10
 -4 -5 -7 -7 -9 -10 -10 -13
 -5 -7 -7 -9 -10 -10 -13 -14
 -7 -7 -9 -10 -10 -13 -14 -15
 -7 -9 -10 -10 -13 -14 -15 -15
 -9 -10 -10 -13 -14 -15 -15 -16
 -10 -10 -13 -14 -15 -15 -16 -17
 -10 -13 -14 -15 -15 -16 -17 -18
 -13 -14 -15 -15 -16 -17 -18 -19
 -14 -15 -15 -16 -17 -18 -19 -19
 -15 -15 -16 -17 -18 -19 -19 -21
 -15 -16 -17 -18 -19 -19 -21 -21
 -16 -17 -18 -19 -19 -21 -21 -22
 -17 -18 -19 -19 -21 -21 -22 -24
 -18 -19 -19 -21 -21 -22 -24 -24
 -19 -19 -21 -21 -22 -24 -24 -25
 -19 -21 -21 -22 -24 -24 -25 -26
 -21 -21 -22 -24 -24 -25 -26 -27
 -21 -22 -24 -24 -25 -26 -27 -27
 -22 -24 -24 -25 -26 -27 -27 -29
 -24 -24 -25 -26 -27 -27 -29 -29
 -24 -25 -26 -27 -27 -29 -29 -30
 -25 -26 -27 -27 -29 -29 -30 -31
 -26 -27 -27 -29 -29 -30 -31 -31
 -27 -27 -29 -29 -30 -31 -31 -32
 -27 -29 -29 -30 -31 -31 -32 -32
 -29 -29 -30 -31 -31 -32 -32 -32
 -29 -30 -31 -31 -32 -32 -32 -31
 18 19 17 17 17 17 17 15
 19 17 17 17 17 17 15 15
 17 17 17 17 17 15 15 13
 17 17 17 17 15 15 13 13
 17 17 17 15 15 13 13 11
 17 17 15 15 13 13 11 11
 17 15 15 13 13 11 11 11
 15 15 13 13 11 11 11 7
 15 13 13 11 11 11 7 5
 13 13 11 11 11 7 5 5
 13 11 11 11 7 5 5 5
 11 11 11 7 5 5 5 1
 11 11 7 5 5 5 1 0
 11 7 5 5 5 1 0 -3
 7 5 5 5 1 0 -3 -4
 5 5 5 1 0 -3 -4 -5
 5 5 1 0 -3 -4 -5 -6
 5 1 0 -3 -4 -5 -6 -6
 1 0 -3 -4 -5 -6 -6 -9
 0 -3 -4 -5 -6 -6 -9 -10
 -3 -4 -5 -6 -6 -9 -10 -11
 -4 -5 -6 -6 -9 -10 -11 -13
 -5 -6 -6 -9 -10 -11 -13 -14
 -6 -6 -9 -10 -11 -13 -14 -15
 -6 -9 -10 -11 -13 -14 -15 -17
 -9 -10 -11 -13 -14 -15 -17 -19
 -10 -11 -13 -14 -15 -17 -19 -20
 -11 -13 -14 -15 -17 -19 -20 -21
 -13 -14 -15 -17 -19 -20 -21 -22
 -14 -15 -17 -19 -20 -21 -22 -23
 -15 -17 -19 -20 -21 -22 -23 -23
 -17 -19 -20 -21 -22 -23 -23 -25
 -19 -20 -21 -22 -23 -23 -25 -26
 -20 -21 -22 -23 -23 -25 -26 -27
 -21 -22 -23 -23 -25 -26 -27 -28
 -22 -23 -23 -25 -26 -27 -28 -29
 -23 -23 -25 -26 -27 -28 -29 -29
 -23 -25 -26 -27 -28 -29 -29 -30
 -25 -26 -27 -28 -29 -29 -30 -31
 -26 -27 -28 -29 -29 -30 -31 -31
 -27 -28 -29 -29 -30 -31 -31 -31
 -28 -29 -29 -30 -31 -31 -31 -32
 -29 -29 -30 -31 -31 -31 -32 -32
 18 18 18 18 18 17 17 16
 18 18 18 18 17 17 16 16
 18 18 18 17 17 16 16 16
 18 18 17 17 16 16 16 15
 18 17 17 16 16 16 15 14
 17 17 16 16 16 15 14 12
 17 16 16 16 15 14 12 11
 16 16 16 15 14 12 11 10
 16 16 15 14 12 11 10 9
 16 15 14 12 11 10 9 8
 15 14 12 11 10 9 8 6
 14 12 11 10 9 8 6 4
 12 11 10 9 8 6 4 3
 11 10 9 8 6 4 3 1
 10 9 8 6 4 3 1 -1
 9 8 6 4 3 1 -1 -1
 8 6 4 3 1 -1 -1 -3
 6 4 3 1 -1 -1 -3 -4
 4 3 1 -1 -1 -3 -4 -6
 3 1 -1 -1 -3 -4 -6 -7
 1 -1 -1 -3 -4 -6 -7 -8
 -1 -1 -3 -4 -6 -7 -8 -9
 -1 -3 -4 -6 -7 -8 -9 -10
 -3 -4 -6 -7 -8 -9 -10 -12
 -4 -6 -7 -8 -9 -10 -12 -13
 -6 -7 -8 -9 -10 -12 -13 -14
 -7 -8 -9 -10 -12 -13 -14 -15
 -8 -9 -10 -12 -13 -14 -15 -16
 -9 -10 -12 -13 -14 -15 -16 -18
 -10 -12 -13 -14 -15 -16 -18 -19
 -12 -13 -14 -15 -16 -18 -19 -19
 -13 -14 -15 -16 -18 -19 -19 -20
 -14 -15 -16 -18 -19 -19 -20 -21
 -15 -16 -18 -19 -19 -20 -21 -21
 -16 -18 -19 -19 -20 -21 -21 -22
 -18 -19 -19 -20 -21 -21 -22 -23
 -19 -19 -20 -21 -21 -22 -23 -24
 -19 -20 -21 -21 -22 -23 -24 -25
 -20 -21 -21 -22 -23 -24 -25 -26
 -21 -21 -22 -23 -24 -25 -26 -28
 -21 -22 -23 -24 -25 -26 -28 -28
 -22 -23 -24 -25 -26 -28 -28 -30
 -23 -24 -25 -26 -28 -28 -30 -30
 -24 -25 -26 -28 -28 -30 -30 -31
 -25 -26 -28 -28 -30 -30 -31 -31
 -26 -28 -28 -30 -30 -31 -31 -32
 -28 -28 -30 -30 -31 -31 -32 -32
 -28 -30 -30 -31 -31 -32 -32 -32
 -30 -30 -31 -31 -32 -32 -32 -32
 20 20 20 19 18 18 17 16
 20 20 19 18 18 17 16 15
 20 19 18 18 17 16 15 14
 19 18 18 17 16 15 14 12
 18 18 17 16 15 14 12 10
 18 17 16 15 14 12 10 8
 17 16 15 14 12 10 8 7
 16 15 14 12 10 8 7 6
 15 14 12 10 8 7 6 5
 14 12 10 8 7 6 5 3
 12 10 8 7 6 5 3 2
 10 8 7 6 5 3 2 0
 8 7 6 5 3 2 0 -1
 7 6 5 3 2 0 -1 -2
 6 5 3 2 0 -1 -2 -4
 5 3 2 0 -1 -2 -4 -5
 3 2 0 -1 -2 -4 -5 -6
 2 0 -1 -2 -4 -5 -6 -8
 0 -1 -2 -4 -5 -6 -8 -9
 -1 -2 -4 -5 -6 -8 -9 -10
 -2 -4 -5 -6 -8 -9 -10 -12
 -4 -5 -6 -8 -9 -10 -12 -12
 -5 -6 -8 -9 -10 -12 -12 -14
 -6 -8 -9 -10 -12 -12 -14 -15
 -8 -9 -10 -12 -12 -14 -15 -16
 -9 -10 -12 -12 -14 -15 -16 -17
 -10 -12 -12 -14 -15 -16 -17 -19
 -12 -12 -14 -15 -16 -17 -19 -19
 -12 -14 -15 -16 -17 -19 -19 -20
 -14 -15 -16 -17 -19 -19 -20 -21
 -15 -16 -17 -19 -19 -20 -21 -22
 -16 -17 -19 -19 -20 -21 -22 -24
 -17 -19 -19 -20 -21 -22 -24 -24
 -19 -19 -20 -21 -22 -24 -24 -26
 -19 -20 -21 -22 -24 -24 -26 -26
 -20 -21 -22 -24 -24 -26 -26 -27
 -21 -22 -24 -24 -26 -26 -27 -29
 -22 -24 -24 -26 -26 -27 -29 -30
 -24 -24 -26 -26 -27 -29 -30 -30
 -24 -26 -26 -27 -29 -30 -30 -31
 -26 -26 -27 -29 -30 -30 -31 -31
 -26 -27 -29 -30 -30 -31 -31 -32
 -27 -29 -30 -30 -31 -31 -32 -32
 -29 -30 -30 -31 -31 -32 -32 -32
 -30 -30 -31 -31 -32 -32 -32 -31
 -30 -31 -31 -32 -32 -32 -31 -30
 18 18 18 18 17 16 15 14
 18 18 18 17 16 15 14 13
 18 18 17 16 15 14 13 12
 18 17 16 15 14 13 12 12
 17 16 15 14 13 12 12 11
 16 15 14 13 12 12 11 9
 15 14 13 12 12 11 9 7
 14 13 12 12 11 9 7 7
 13 12 12 11 9 7 7 5
 12 12 11 9 7 7 5 4
 12 11 9 7 7 5 4 3
 11 9 7 7 5 4 3 1
 9 7 7 5 4 3 1 0
 7 7 5 4 3 1 0 -2
 7 5 4 3 1 0 -2 -3
 5 4 3 1 0 -2 -3 -4
 4 3 1 0 -2 -3 -4 -5
 3 1 0 -2 -3 -4 -5 -6
 1 0 -2 -3 -4 -5 -6 -8
 0 -2 -3 -4 -5 -6 -8 -9
 -2 -3 -4 -5 -6 -8 -9 -10
 -3 -4 -5 -6 -8 -9 -10 -11
 -4 -5 -6 -8 -9 -10 -11 -12
 -5 -6 -8 -9 -10 -11 -12 -14
 -6 -8 -9 -10 -11 -12 -14 -16
 -8 -9 -10 -11 -12 -14 -16 -17
 -9 -10 -11 -12 -14 -16 -17 -18
 -10 -11 -12 -14 -16 -17 -18 -19
 -11 -12 -14 -16 -17 -18 -19 -19
 -12 -14 -16 -17 -18 -19 -19 -22
 -14 -16 -17 -18 -19 -19 -22 -23
 -16 -17 -18 -19 -19 -22 -23 -24
 -17 -18 -19 -19 -22 -23 -24 -24
 -18 -19 -19 -22 -23 -24 -24 -27
 -19 -19 -22 -23 -24 -24 -27 -27
 -19 -22 -23 -24 -24 -27 -27 -28
 -22 -23 -24 -24 -27 -27 -28 -29
 -23 -24 -24 -27 -27 -28 -29 -30
 -24 -24 -27 -27 -28 -29 -30 -31
 -24 -27 -27 -28 -29 -30 -31 -31
 -27 -27 -28 -29 -30 -31 -31 -32
 -27 -28 -29 -30 -31 -31 -32 -33
 -28 -29 -30 -31 -31 -32 -33 -34
 -29 -30 -31 -31 -32 -33 -34 -34
 -30 -31 -31 -32 -33 -34 -34 -34
 -31 -31 -32 -33 -34 -34 -34 -35
 -31 -32 -33 -34 -34 -34 -35 -35
 19 19 19 18 17 17 16 16
 19 19 18 17 17 16 16 14
 19 18 17 17 16 16 14 12
 18 17 17 16 16 14 12 11
 17 17 16 16 14 12 11 9
 17 16 16 14 12 11 9 9
 16 16 14 12 11 9 9 7
 16 14 12 11 9 9 7 6
 14 12 11 9 9 7 6 5
 12 11 9 9 7 6 5 2
 11 9 9 7 6 5 2 1
 9 9 7 6 5 2 1 -1
 9 7 6 5 2 1 -1 -2
 7 6 5 2 1 -1 -2 -3
 6 5 2 1 -1 -2 -3 -4
 5 2 1 -1 -2 -3 -4 -6
 2 1 -1 -2 -3 -4 -6 -7
 1 -1 -2 -3 -4 -6 -7 -7
 -1 -2 -3 -4 -6 -7 -7 -10
 -2 -3 -4 -6 -7 -7 -10 -10
 -3 -4 -6 -7 -7 -10 -10 -11
 -4 -6 -7 -7 -10 -10 -11 -12
 -6 -7 -7 -10 -10 -11 -12 -12
 -7 -7 -10 -10 -11 -12 -12 -14
 -7 -10 -10 -11 -12 -12 -14 -14
 -10 -10 -11 -12 -12 -14 -14 -15
 -10 -11 -12 -12 -14 -14 -15 -15
 -11 -12 -12 -14 -14 -15 -15 -15
 -12 -12 -14 -14 -15 -15 -15 -17
 -12 -14 -14 -15 -15 -15 -17 -19
 -14 -14 -15 -15 -15 -17 -19 -20
 -14 -15 -15 -15 -17 -19 -20 -21
 -15 -15 -15 -17 -19 -20 -21 -21
 -15 -15 -17 -19 -20 -21 -21 -21
 -15 -17 -19 -20 -21 -21 -21 -24
 -17 -19 -20 -21 -21 -21 -24 -24
 -19 -20 -21 -21 -21 -24 -24 -26
 -20 -21 -21 -21 -24 -24 -26 -27
 -21 -21 -21 -24 -24 -26 -27 -27
 -21 -21 -24 -24 -26 -27 -27 -29
 -21 -24 -24 -26 -27 -27 -29 -30
 -24 -24 -26 -27 -27 -29 -30 -31
 -24 -26 -27 -27 -29 -30 -31 -32
 -26 -27 -27 -29 -30 -31 -32 -33
 -27 -27 -29 -30 -31 -32 -33 -34
 -27 -29 -30 -31 -32 -33 -34 -34
 -29 -30 -31 -32 -33 -34 -34 -34
 18 18 18 18 16 16 16 15
 18 18 18 16 16 16 15 15
 18 18 16 16 16 15 15 14
 18 16 16 16 15 15 14 13
 16 16 16 15 15 14 13 12
 16 16 15 15 14 13 12 12
 16 15 15 14 13 12 12 12
 15 15 14 13 12 12 12 12
 15 14 13 12 12 12 12 7
 14 13 12 12 12 12 7 6
 13 12 12 12 12 7 6 6
 12 12 12 12 7 6 6 4
 12 12 12 7 6 6 4 3
 12 12 7 6 6 4 3 1
 12 7 6 6 4 3 1 1
 7 6 6 4 3 1 1 -2
 6 6 4 3 1 1 -2 -3
 6 4 3 1 1 -2 -3 -3
 4 3 1 1 -2 -3 -3 -7
 3 1 1 -2 -3 -3 -7 -8
 1 1 -2 -3 -3 -7 -8 -9
 1 -2 -3 -3 -7 -8 -9 -10
 -2 -3 -3 -7 -8 -9 -10 -12
 -3 -3 -7 -8 -9 -10 -12 -12
 -3 -7 -8 -9 -10 -12 -12 -12
 -7 -8 -9 -10 -12 -12 -12 -15
 -8 -9 -10 -12 -12 -12 -15 -16
 -9 -10 -12 -12 -12 -15 -16 -17
 -10 -12 -12 -12 -15 -16 -17 -18
 -12 -12 -12 -15 -16 -17 -18 -19
 -12 -12 -15 -16 -17 -18 -19 -20
 -12 -15 -16 -17 -18 -19 -20 -21
 -15 -16 -17 -18 -19 -20 -21 -21
 -16 -17 -18 -19 -20 -21 -21 -21
 -17 -18 -19 -20 -21 -21 -21 -24
 -18 -19 -20 -21 -21 -21 -24 -25
 -19 -20 -21 -21 -21 -24 -25 -26
 -20 -21 -21 -21 -24 -25 -26 -26
 -21 -21 -21 -24 -25 -26 -26 -28
 -21 -21 -24 -25 -26 -26 -28 -28
 -21 -24 -25 -26 -26 -28 -28 -28
 -24 -25 -26 -26 -28 -28 -28 -30
 -25 -26 -26 -28 -28 -28 -30 -32
 -26 -26 -28 -28 -28 -30 -32 -32
 -26 -28 -28 -28 -30 -32 -32 -33
 -28 -28 -28 -30 -32 -32 -33 -33
 -28 -28 -30 -32 -32 -33 -33 -33
 -28 -30 -32 -32 -33 -33 -33 -34
 -30 -32 -32 -33 -33 -33 -34 -34
 20 20 20 18 18 17 16 15
 20 20 18 18 17 16 15 14
 20 18 18 17 16 15 14 14
 18 18 17 16 15 14 14 11
 18 17 16 15 14 14 11 11
 17 16 15 14 14 11 11 10
 16 15 14 14 11 11 10 9
 15 14 14 11 11 10 9 8
 14 14 11 11 10 9 8 8
 14 11 11 10 9 8 8 8
 11 11 10 9 8 8 8 5
 11 10 9 8 8 8 5 4
 10 9 8 8 8 5 4 2
 9 8 8 8 5 4 2 1
 8 8 8 5 4 2 1 -1
 8 8 5 4 2 1 -1 -3
 8 5 4 2 1 -1 -3 -4
 5 4 2 1 -1 -3 -4 -5
 4 2 1 -1 -3 -4 -5 -7
 2 1 -1 -3 -4 -5 -7 -7
 1 -1 -3 -4 -5 -7 -7 -7
 -1 -3 -4 -5 -7 -7 -7 -10
 -3 -4 -5 -7 -7 -7 -10 -10
 -4 -5 -7 -7 -7 -10 -10 -12
 -5 -7 -7 -7 -10 -10 -12 -13
 -7 -7 -7 -10 -10 -12 -13 -14
 -7 -7 -10 -10 -12 -13 -14 -15
 -7 -10 -10 -12 -13 -14 -15 -15
 -10 -10 -12 -13 -14 -15 -15 -17
 -10 -12 -13 -14 -15 -15 -17 -18
 -12 -13 -14 -15 -15 -17 -18 -19
 -13 -14 -15 -15 -17 -18 -19 -20
 -14 -15 -15 -17 -18 -19 -20 -21
 -15 -15 -17 -18 -19 -20 -21 -22
 -15 -17 -18 -19 -20 -21 -22 -23
 -17 -18 -19 -20 -21 -22 -23 -24
 -18 -19 -20 -21 -22 -23 -24 -25
 -19 -20 -21 -22 -23 -24 -25 -27
 -20 -21 -22 -23 -24 -25 -27 -28
 -21 -22 -23 -24 -25 -27 -28 -29
 -22 -23 -24 -25 -27 -28 -29 -29
 -23 -24 -25 -27 -28 -29 -29 -30
 -24 -25 -27 -28 -29 -29 -30 -30
 -25 -27 -28 -29 -29 -30 -30 -31
 -27 -28 -29 -29 -30 -30 -31 -31
 -28 -29 -29 -30 -30 -31 -31 -32
 -29 -29 -30 -30 -31 -31 -32 -32
 -29 -30 -30 -31 -31 -32 -32 -32
 -30 -30 -31 -31 -32 -32 -32 -32
 -30 -31 -31 -32 -32 -32 -32 -32
 22 23 23 21 21 20 19 18
 23 23 21 21 20 19 18 18
 23 21 21 20 19 18 18 16
 21 21 20 19 18 18 16 15
 21 20 19 18 18 16 15 15
 20 19 18 18 16 15 15 13
 19 18 18 16 15 15 13 12
 18 18 16 15 15 13 12 11
 18 16 15 15 13 12 11 10
 16 15 15 13 12 11 10 8
 15 15 13 12 11 10 8 7
 15 13 12 11 10 8 7 6
 13 12 11 10 8 7 6 5
 12 11 10 8 7 6 5 3
 11 10 8 7 6 5 3 1
 10 8 7 6 5 3 1 -2
 8 7 6 5 3 1 -2 -3
 7 6 5 3 1 -2 -3 -4
 6 5 3 1 -2 -3 -4 -6
 5 3 1 -2 -3 -4 -6 -6
 3 1 -2 -3 -4 -6 -6 -8
 1 -2 -3 -4 -6 -6 -8 -9
 -2 -3 -4 -6 -6 -8 -9 -10
 -3 -4 -6 -6 -8 -9 -10 -11
 -4 -6 -6 -8 -9 -10 -11 -13
 -6 -6 -8 -9 -10 -11 -13 -14
 -6 -8 -9 -10 -11 -13 -14 -14
 -8 -9 -10 -11 -13 -14 -14 -15
 -9 -10 -11 -13 -14 -14 -15 -16
 -10 -11 -13 -14 -14 -15 -16 -18
 -11 -13 -14 -14 -15 -16 -18 -19
 -13 -14 -14 -15 -16 -18 -19 -20
 -14 -14 -15 -16 -18 -19 -20 -20
 -14 -15 -16 -18 -19 -20 -20 -21
 -15 -16 -18 -19 -20 -20 -21 -22
 -16 -18 -19 -20 -20 -21 -22 -23
 -18 -19 -20 -20 -21 -22 -23 -24
 -19 -20 -20 -21 -22 -23 -24 -24
 -20 -20 -21 -22 -23 -24 -24 -25
 -20 -21 -22 -23 -24 -24 -25 -26
 -21 -22 -23 -24 -24 -25 -26 -26
 -22 -23 -24 -24 -25 -26 -26 -27
 -23 -24 -24 -25 -26 -26 -27 -28
 -24 -24 -25 -26 -26 -27 -28 -28
 -24 -25 -26 -26 -27 -28 -28 -29
 -25 -26 -26 -27 -28 -28 -29 -29
 -26 -26 -27 -28 -28 -29 -29 -30
 -26 -27 -28 -28 -29 -29 -30 -30
 -27 -28 -28 -29 -29 -30 -30 -30
 20 21 21 20 19 18 17 16
 21 21 20 19 18 17 16 15
 21 20 19 18 17 16 15 15
 20 19 18 17 16 15 15 14
 19 18 17 16 15 15 14 13
 18 17 16 15 15 14 13 13
 17 16 15 15 14 13 13 10
 16 15 15 14 13 13 10 10
 15 15 14 13 13 10 10 8
 15 14 13 13 10 10 8 8
 14 13 13 10 10 8 8 7
 13 13 10 10 8 8 7 6
 13 10 10 8 8 7 6 6
 10 10 8 8 7 6 6 3
 10 8 8 7 6 6 3 2
 8 8 7 6 6 3 2 0
 8 7 6 6 3 2 0 -1
 7 6 6 3 2 0 -1 -2
 6 6 3 2 0 -1 -2 -3
 6 3 2 0 -1 -2 -3 -5
 3 2 0 -1 -2 -3 -5 -5
 2 0 -1 -2 -3 -5 -5 -7
 0 -1 -2 -3 -5 -5 -7 -8
 -1 -2 -3 -5 -5 -7 -8 -9
 -2 -3 -5 -5 -7 -8 -9 -10
 -3 -5 -5 -7 -8 -9 -10 -11
 -5 -5 -7 -8 -9 -10 -11 -12
 -5 -7 -8 -9 -10 -11 -12 -13
 -7 -8 -9 -10 -11 -12 -13 -14
 -8 -9 -10 -11 -12 -13 -14 -16
 -9 -10 -11 -12 -13 -14 -16 -16
 -10 -11 -12 -13 -14 -16 -16 -18
 -11 -12 -13 -14 -16 -16 -18 -20
 -12 -13 -14 -16 -16 -18 -20 -21
 -13 -14 -16 -16 -18 -20 -21 -21
 -14 -16 -16 -18 -20 -21 -21 -23
 -16 -16 -18 -20 -21 -21 -23 -23
 -16 -18 -20 -21 -21 -23 -23 -24
 -18 -20 -21 -21 -23 -23 -24 -26
 -20 -21 -21 -23 -23 -24 -26 -27
 -21 -21 -23 -23 -24 -26 -27 -28
 -21 -23 -23 -24 -26 -27 -28 -28
 -23 -23 -24 -26 -27 -28 -28 -29
 -23 -24 -26 -27 -28 -28 -29 -29
 -24 -26 -27 -28 -28 -29 -29 -30
 -26 -27 -28 -28 -29 -29 -30 -30
 -27 -28 -28 -29 -29 -30 -30 -31
 -28 -28 -29 -29 -30 -30 -31 -31
 -28 -29 -29 -30 -30 -31 -31 -32
 -29 -29 -30 -30 -31 -31 -32 -32
 24 23 22 21 19 18 17 16
 23 22 21 19 18 17 16 15
 22 21 19 18 17 16 15 14
 21 19 18 17 16 15 14 13
 19 18 17 16 15 14 13 12
 18 17 16 15 14 13 12 10
 17 16 15 14 13 12 10 9
 16 15 14 13 12 10 9 8
 15 14 13 12 10 9 8 7
 14 13 12 10 9 8 7 5
 13 12 10 9 8 7 5 4
 12 10 9 8 7 5 4 3
 10 9 8 7 5 4 3 2
 9 8 7 5 4 3 2 1
 8 7 5 4 3 2 1 0
 7 5 4 3 2 1 0 -1
 5 4 3 2 1 0 -1 -1
 4 3 2 1 0 -1 -1 -2
 3 2 1 0 -1 -1 -2 -3
 2 1 0 -1 -1 -2 -3 -4
 1 0 -1 -1 -2 -3 -4 -4
 0 -1 -1 -2 -3 -4 -4 -5
 -1 -1 -2 -3 -4 -4 -5 -6
 -1 -2 -3 -4 -4 -5 -6 -8
 -2 -3 -4 -4 -5 -6 -8 -8
 -3 -4 -4 -5 -6 -8 -8 -9
 -4 -4 -5 -6 -8 -8 -9 -11
 -4 -5 -6 -8 -8 -9 -11 -11
 -5 -6 -8 -8 -9 -11 -11 -12
 -6 -8 -8 -9 -11 -11 -12 -13
 -8 -8 -9 -11 -11 -12 -13 -14
 -8 -9 -11 -11 -12 -13 -14 -15
 -9 -11 -11 -12 -13 -14 -15 -16
 -11 -11 -12 -13 -14 -15 -16 -17
 -11 -12 -13 -14 -15 -16 -17 -17
 -12 -13 -14 -15 -16 -17 -17 -18
 -13 -14 -15 -16 -17 -17 -18 -19
 -14 -15 -16 -17 -17 -18 -19 -20
 -15 -16 -17 -17 -18 -19 -20 -20
 -16 -17 -17 -18 -19 -20 -20 -21
 -17 -17 -18 -19 -20 -20 -21 -21
 -17 -18 -19 -20 -20 -21 -21 -21
 -18 -19 -20 -20 -21 -21 -21 -21
 -19 -20 -20 -21 -21 -21 -21 -21
 26 25 24 23 22 21 21 20
 25 24 23 22 21 21 20 19
 24 23 22 21 21 20 19 18
 23 22 21 21 20 19 18 17
 22 21 21 20 19 18 17 15
 21 21 20 19 18 17 15 15
 21 20 19 18 17 15 15 13
 20 19 18 17 15 15 13 12
 19 18 17 15 15 13 12 11
 18 17 15 15 13 12 11 10
 17 15 15 13 12 11 10 9
 15 15 13 12 11 10 9 8
 15 13 12 11 10 9 8 6
 13 12 11 10 9 8 6 5
 12 11 10 9 8 6 5 4
 11 10 9 8 6 5 4 2
 10 9 8 6 5 4 2 2
 9 8 6 5 4 2 2 -1
 8 6 5 4 2 2 -1 -1
 6 5 4 2 2 -1 -1 -3
 5 4 2 2 -1 -1 -3 -4
 4 2 2 -1 -1 -3 -4 -5
 2 2 -1 -1 -3 -4 -5 -5
 2 -1 -1 -3 -4 -5 -5 -5
 -1 -1 -3 -4 -5 -5 -5 -7
 -1 -3 -4 -5 -5 -5 -7 -8
 -3 -4 -5 -5 -5 -7 -8 -9
 -4 -5 -5 -5 -7 -8 -9 -9
 -5 -5 -5 -7 -8 -9 -9 -10
 -5 -5 -7 -8 -9 -9 -10 -11
 -5 -7 -8 -9 -9 -10 -11 -12
 -7 -8 -9 -9 -10 -11 -12 -13
 -8 -9 -9 -10 -11 -12 -13 -13
 -9 -9 -10 -11 -12 -13 -13 -15
 -9 -10 -11 -12 -13 -13 -15 -16
 -10 -11 -12 -13 -13 -15 -16 -17
 -11 -12 -13 -13 -15 -16 -17 -18
 -12 -13 -13 -15 -16 -17 -18 -19
 -13 -13 -15 -16 -17 -18 -19 -20
 -13 -15 -16 -17 -18 -19 -20 -21
 -15 -16 -17 -18 -19 -20 -21 -22
 -16 -17 -18 -19 -20 -21 -22 -23
 -17 -18 -19 -20 -21 -22 -23 -23
 -18 -19 -20 -21 -22 -23 -23 -24
 -19 -20 -21 -22 -23 -23 -24 -24
 -20 -21 -22 -23 -23 -24 -24 -24
 -21 -22 -23 -23 -24 -24 -24 -25
 -22 -23 -23 -24 -24 -24 -25 -25
 -23 -23 -24 -24 -24 -25 -25 -25
 -23 -24 -24 -24 -25 -25 -25 -25
 -24 -24 -24 -25 -25 -25 -25 -24
 40 37 35 34 33 32 30 30
 37 35 34 33 32 30 30 28
 35 34 33 32 30 30 28 27
 34 33 32 30 30 28 27 26
 33 32 30 30 28 27 26 25
 32 30 30 28 27 26 25 25
 30 30 28 27 26 25 25 23
 30 28 27 26 25 25 23 22
 28 27 26 25 25 23 22 20
 27 26 25 25 23 22 20 19
 26 25 25 23 22 20 19 18
 25 25 23 22 20 19 18 18
 25 23 22 20 19 18 18 16
 23 22 20 19 18 18 16 15
 22 20 19 18 18 16 15 14
 20 19 18 18 16 15 14 13
 19 18 18 16 15 14 13 13
 18 18 16 15 14 13 13 11
 18 16 15 14 13 13 11 11
 16 15 14 13 13 11 11 9
 15 14 13 13 11 11 9 9
 14 13 13 11 11 9 9 8
 13 13 11 11 9 9 8 7
 13 11 11 9 9 8 7 7
 11 11 9 9 8 7 7 6
 11 9 9 8 7 7 6 5
 9 9 8 7 7 6 5 5
 9 8 7 7 6 5 5 4
 8 7 7 6 5 5 4 3
 7 7 6 5 5 4 3 3
 7 6 5 5 4 3 3 3
 6 5 5 4 3 3 3 2
 5 5 4 3 3 3 2 2
 5 4 3 3 3 2 2 2
 4 3 3 3 2 2 2 2
 3 3 3 2 2 2 2 1
 3 3 2 2 2 2 1 1
 3 2 2 2 2 1 1 1
 2 2 2 2 1 1 1 1
 2 2 2 1 1 1 1 0
 2 2 1 1 1 1 0 0
 2 1 1 1 1 0 0 0
 1 1 1 1 0 0 0 0
 1 1 1 0 0 0 0 -1
 36 35 30 29 28 28 26 26
 35 30 29 28 28 26 26 25
 30 29 28 28 26 26 25 23
 29 28 28 26 26 25 23 23
 28 28 26 26 25 23 23 22
 28 26 26 25 23 23 22 21
 26 26 25 23 23 22 21 20
 26 25 23 23 22 21 20 20
 25 23 23 22 21 20 20 20
 23 23 22 21 20 20 20 18
 23 22 21 20 20 20 18 17
 22 21 20 20 20 18 17 16
 21 20 20 20 18 17 16 15
 20 20 20 18 17 16 15 13
 20 20 18 17 16 15 13 13
 20 18 17 16 15 13 13 12
 18 17 16 15 13 13 12 11
 17 16 15 13 13 12 11 10
 16 15 13 13 12 11 10 9
 15 13 13 12 11 10 9 8
 13 13 12 11 10 9 8 7
 13 12 11 10 9 8 7 7
 12 11 10 9 8 7 7 6
 11 10 9 8 7 7 6 6
 10 9 8 7 7 6 6 5
 9 8 7 7 6 6 5 4
 8 7 7 6 6 5 4 4
 7 7 6 6 5 4 4 3
 7 6 6 5 4 4 3 3
 6 6 5 4 4 3 3 2
 6 5 4 4 3 3 2 2
 5 4 4 3 3 2 2 1
 4 4 3 3 2 2 1 1
 4 3 3 2 2 1 1 1
 3 3 2 2 1 1 1 1
 3 2 2 1 1 1 1 1
 2 2 1 1 1 1 1 1
 2 1 1 1 1 1 1 0
 1 1 1 1 1 1 0 0
 1 1 1 1 1 0 0 0
 1 1 1 1 0 0 0 0
 1 1 1 0 0 0 0 0
 1 1 0 0 0 0 0 0
 1 0 0 0 0 0 0 0
 0 0 0 0 0 0 0 0
 37 36 35 34 32 32 31 30
 36 35 34 32 32 31 30 29
 35 34 32 32 31 30 29 28
 34 32 32 31 30 29 28 27
 32 32 31 30 29 28 27 25
 32 31 30 29 28 27 25 24
 31 30 29 28 27 25 24 23
 30 29 28 27 25 24 23 22
 29 28 27 25 24 23 22 21
 28 27 25 24 23 22 21 21
 27 25 24 23 22 21 21 19
 25 24 23 22 21 21 19 19
 24 23 22 21 21 19 19 18
 23 22 21 21 19 19 18 17
 22 21 21 19 19 18 17 16
 21 21 19 19 18 17 16 15
 21 19 19 18 17 16 15 15
 19 19 18 17 16 15 15 14
 19 18 17 16 15 15 14 13
 18 17 16 15 15 14 13 12
 17 16 15 15 14 13 12 11
 16 15 15 14 13 12 11 10
 15 15 14 13 12 11 10 9
 15 14 13 12 11 10 9 9
 14 13 12 11 10 9 9 9
 13 12 11 10 9 9 9 8
 12 11 10 9 9 9 8 7
 11 10 9 9 9 8 7 7
 10 9 9 9 8 7 7 6
 9 9 9 8 7 7 6 6
 9 9 8 7 7 6 6 6
 9 8 7 7 6 6 6 5
 8 7 7 6 6 6 5 5
 7 7 6 6 6 5 5 5
 7 6 6 6 5 5 5 5
 6 6 6 5 5 5 5 4
 6 6 5 5 5 5 4 4
 6 5 5 5 5 4 4 4
 5 5 5 5 4 4 4 4
 5 5 5 4 4 4 4 4
 5 5 4 4 4 4 4 4
 5 4 4 4 4 4 4 4
 4 4 4 4 4 4 4 4
 4 4 4 4 4 4 4 4
 4 4 4 4 4 4 4 3
 4 4 4 4 4 4 3 3
 43 42 40 40 38 37 35 34
 42 40 40 38 37 35 34 33
 40 40 38 37 35 34 33 31
 40 38 37 35 34 33 31 30
 38 37 35 34 33 31 30 29
 37 35 34 33 31 30 29 28
 35 34 33 31 30 29 28 27
 34 33 31 30 29 28 27 26
 33 31 30 29 28 27 26 24
 31 30 29 28 27 26 24 23
 30 29 28 27 26 24 23 23
 29 28 27 26 24 23 23 21
 28 27 26 24 23 23 21 20
 27 26 24 23 23 21 20 19
 26 24 23 23 21 20 19 18
 24 23 23 21 20 19 18 17
 23 23 21 20 19 18 17 15
 23 21 20 19 18 17 15 14
 21 20 19 18 17 15 14 13
 20 19 18 17 15 14 13 11
 19 18 17 15 14 13 11 11
 18 17 15 14 13 11 11 10
 17 15 14 13 11 11 10 9
 15 14 13 11 11 10 9 9
 14 13 11 11 10 9 9 8
 13 11 11 10 9 9 8 8
 11 11 10 9 9 8 8 7
 11 10 9 9 8 8 7 7
 10 9 9 8 8 7 7 6
 9 9 8 8 7 7 6 6
 9 8 8 7 7 6 6 6
 8 8 7 7 6 6 6 5
 8 7 7 6 6 6 5 5
 7 7 6 6 6 5 5 4
 7 6 6 6 5 5 4 4
 6 6 6 5 5 4 4 4
 6 6 5 5 4 4 4 3
 6 5 5 4 4 4 3 3
 5 5 4 4 4 3 3 3
 5 4 4 4 3 3 3 3
 4 4 4 3 3 3 3 2
 4 4 3 3 3 3 2 2
 4 3 3 3 3 2 2 2
 3 3 3 3 2 2 2 1
 40 38 36 35 34 33 32 31
 38 36 35 34 33 32 31 29
 36 35 34 33 32 31 29 28
 35 34 33 32 31 29 28 27
 34 33 32 31 29 28 27 26
 33 32 31 29 28 27 26 25
 32 31 29 28 27 26 25 24
 31 29 28 27 26 25 24 23
 29 28 27 26 25 24 23 22
 28 27 26 25 24 23 22 21
 27 26 25 24 23 22 21 20
 26 25 24 23 22 21 20 18
 25 24 23 22 21 20 18 16
 24 23 22 21 20 18 16 15
 23 22 21 20 18 16 15 14
 22 21 20 18 16 15 14 13
 21 20 18 16 15 14 13 12
 20 18 16 15 14 13 12 11
 18 16 15 14 13 12 11 10
 16 15 14 13 12 11 10 10
 15 14 13 12 11 10 10 9
 14 13 12 11 10 10 9 9
 13 12 11 10 10 9 9 8
 12 11 10 10 9 9 8 7
 11 10 10 9 9 8 7 6
 10 10 9 9 8 7 6 6
 10 9 9 8 7 6 6 5
 9 9 8 7 6 6 5 5
 9 8 7 6 6 5 5 5
 8 7 6 6 5 5 5 5
 7 6 6 5 5 5 5 5
 6 6 5 5 5 5 5 6
 6 5 5 5 5 5 6 6
 5 5 5 5 5 6 6 6
 5 5 5 5 6 6 6 6
 5 5 5 6 6 6 6 6
 5 5 6 6 6 6 6 6
 5 6 6 6 6 6 6 6
 6 6 6 6 6 6 6 6
 6 6 6 6 6 6 6 6
 6 6 6 6 6 6 6 5
 6 6 6 6 6 6 5 5
 6 6 6 6 6 5 5 4
 38 37 36 35 34 32 31 30
 37 36 35 34 32 31 30 29
 36 35 34 32 31 30 29 28
 35 34 32 31 30 29 28 27
 34 32 31 30 29 28 27 26
 32 31 30 29 28 27 26 25
 31 30 29 28 27 26 25 24
 30 29 28 27 26 25 24 23
 29 28 27 26 25 24 23 21
 28 27 26 25 24 23 21 21
 27 26 25 24 23 21 21 19
 26 25 24 23 21 21 19 18
 25 24 23 21 21 19 18 17
 24 23 21 21 19 18 17 16
 23 21 21 19 18 17 16 15
 21 21 19 18 17 16 15 13
 21 19 18 17 16 15 13 13
 19 18 17 16 15 13 13 11
 18 17 16 15 13 13 11 11
 17 16 15 13 13 11 11 9
 16 15 13 13 11 11 9 9
 15 13 13 11 11 9 9 8
 13 13 11 11 9 9 8 7
 13 11 11 9 9 8 7 7
 11 11 9 9 8 7 7 6
 11 9 9 8 7 7 6 6
 9 9 8 7 7 6 6 5
 9 8 7 7 6 6 5 5
 8 7 7 6 6 5 5 4
 7 7 6 6 5 5 4 4
 7 6 6 5 5 4 4 4
 6 6 5 5 4 4 4 4
 6 5 5 4 4 4 4 4
 5 5 4 4 4 4 4 4
 5 4 4 4 4 4 4 4
 4 4 4 4 4 4 4 4
 4 4 4 4 4 4 4 4
 4 4 4 4 4 4 4 4
 4 4 4 4 4 4 4 4
 4 4 4 4 4 4 4 4
 4 4 4 4 4 4 4 3
 4 4 4 4 4 4 3 3
 4 4 4 4 4 3 3 3
 35 35 33 31 31 29 28 27
 35 33 31 31 29 28 27 26
 33 31 31 29 28 27 26 25
 31 31 29 28 27 26 25 24
 31 29 28 27 26 25 24 23
 29 28 27 26 25 24 23 22
 28 27 26 25 24 23 22 20
 27 26 25 24 23 22 20 20
 26 25 24 23 22 20 20 18
 25 24 23 22 20 20 18 17
 24 23 22 20 20 18 17 14
 23 22 20 20 18 17 14 12
 22 20 20 18 17 14 12 11
 20 20 18 17 14 12 11 10
 20 18 17 14 12 11 10 9
 18 17 14 12 11 10 9 8
 17 14 12 11 10 9 8 8
 14 12 11 10 9 8 8 7
 12 11 10 9 8 8 7 6
 11 10 9 8 8 7 6 5
 10 9 8 8 7 6 5 4
 9 8 8 7 6 5 4 3
 8 8 7 6 5 4 3 2
 8 7 6 5 4 3 2 2
 7 6 5 4 3 2 2 1
 6 5 4 3 2 2 1 1
 5 4 3 2 2 1 1 0
 4 3 2 2 1 1 0 0
 3 2 2 1 1 0 0 0
 2 2 1 1 0 0 0 0
 2 1 1 0 0 0 0 0
 1 1 0 0 0 0 0 0
 1 0 0 0 0 0 0 0
 0 0 0 0 0 0 0 0
 0 0 0 0 0 0 0 0
 0 0 0 0 0 0 0 0
 0 0 0 0 0 0 0 0
 0 0 0 0 0 0 0 0
 0 0 0 0 0 0 0 0
 0 0 0 0 0 0 0 -1
 0 0 0 0 0 0 -1 -1
 0 0 0 0 0 -1 -1 -1
 42 41 40 39 38 37 36 35
 41 40 39 38 37 36 35 32
 40 39 38 37 36 35 32 31
 39 38 37 36 35 32 31 30
 38 37 36 35 32 31 30 29
 37 36 35 32 31 30 29 28
 36 35 32 31 30 29 28 27
 35 32 31 30 29 28 27 26
 32 31 30 29 28 27 26 24
 31 30 29 28 27 26 24 22
 30 29 28 27 26 24 22 21
 29 28 27 26 24 22 21 20
 28 27 26 24 22 21 20 19
 27 26 24 22 21 20 19 17
 26 24 22 21 20 19 17 17
 24 22 21 20 19 17 17 16
 22 21 20 19 17 17 16 14
 21 20 19 17 17 16 14 14
 20 19 17 17 16 14 14 13
 19 17 17 16 14 14 13 12
 17 17 16 14 14 13 12 11
 17 16 14 14 13 12 11 10
 16 14 14 13 12 11 10 9
 14 14 13 12 11 10 9 7
 14 13 12 11 10 9 7 7
 13 12 11 10 9 7 7 6
 12 11 10 9 7 7 6 6
 11 10 9 7 7 6 6 5
 10 9 7 7 6 6 5 5
 9 7 7 6 6 5 5 4
 7 7 6 6 5 5 4 4
 7 6 6 5 5 4 4 4
 6 6 5 5 4 4 4 4
 6 5 5 4 4 4 4 3
 5 5 4 4 4 4 3 3
 5 4 4 4 4 3 3 3
 4 4 4 4 3 3 3 3
 4 4 4 3 3 3 3 3
 4 4 3 3 3 3 3 2
 4 3 3 3 3 3 2 2
 3 3 3 3 3 2 2 1
 3 3 3 3 2 2 1 1
 38 35 34 33 32 32 30 29
 35 34 33 32 32 30 29 28
 34 33 32 32 30 29 28 27
 33 32 32 30 29 28 27 26
 32 32 30 29 28 27 26 24
 32 30 29 28 27 26 24 23
 30 29 28 27 26 24 23 22
 29 28 27 26 24 23 22 21
 28 27 26 24 23 22 21 20
 27 26 24 23 22 21 20 19
 26 24 23 22 21 20 19 18
 24 23 22 21 20 19 18 17
 23 22 21 20 19 18 17 16
 22 21 20 19 18 17 16 15
 21 20 19 18 17 16 15 14
 20 19 18 17 16 15 14 14
 19 18 17 16 15 14 14 12
 18 17 16 15 14 14 12 10
 17 16 15 14 14 12 10 10
 16 15 14 14 12 10 10 9
 15 14 14 12 10 10 9 8
 14 14 12 10 10 9 8 7
 14 12 10 10 9 8 7 6
 12 10 10 9 8 7 6 6
 10 10 9 8 7 6 6 5
 10 9 8 7 6 6 5 4
 9 8 7 6 6 5 4 4
 8 7 6 6 5 4 4 3
 7 6 6 5 4 4 3 3
 6 6 5 4 4 3 3 2
 6 5 4 4 3 3 2 2
 5 4 4 3 3 2 2 1
 4 4 3 3 2 2 1 1
 4 3 3 2 2 1 1 0
 3 3 2 2 1 1 0 0
 3 2 2 1 1 0 0 -1
 2 2 1 1 0 0 -1 -1
 2 1 1 0 0 -1 -1 -2
 1 1 0 0 -1 -1 -2 -2
 1 0 0 -1 -1 -2 -2 -2
 0 0 -1 -1 -2 -2 -2 -3
 0 -1 -1 -2 -2 -2 -3 -3
 -1 -1 -2 -2 -2 -3 -3 -3
 -1 -2 -2 -2 -3 -3 -3 -3
 -2 -2 -2 -3 -3 -3 -3 -4
 -2 -2 -3 -3 -3 -3 -4 -4
 31 29 29 28 27 25 25 25
 29 29 28 27 25 25 25 22
 29 28 27 25 25 25 22 21
 28 27 25 25 25 22 21 20
 27 25 25 25 22 21 20 19
 25 25 25 22 21 20 19 18
 25 25 22 21 20 19 18 17
 25 22 21 20 19 18 17 16
 22 21 20 19 18 17 16 15
 21 20 19 18 17 16 15 14
 20 19 18 17 16 15 14 14
 19 18 17 16 15 14 14 13
 18 17 16 15 14 14 13 11
 17 16 15 14 14 13 11 10
 16 15 14 14 13 11 10 9
 15 14 14 13 11 10 9 7
 14 14 13 11 10 9 7 6
 14 13 11 10 9 7 6 6
 13 11 10 9 7 6 6 5
 11 10 9 7 6 6 5 4
 10 9 7 6 6 5 4 3
 9 7 6 6 5 4 3 2
 7 6 6 5 4 3 2 1
 6 6 5 4 3 2 1 0
 6 5 4 3 2 1 0 0
 5 4 3 2 1 0 0 -1
 4 3 2 1 0 0 -1 -2
 3 2 1 0 0 -1 -2 -3
 2 1 0 0 -1 -2 -3 -3
 1 0 0 -1 -2 -3 -3 -4
 0 0 -1 -2 -3 -3 -4 -4
 0 -1 -2 -3 -3 -4 -4 -5
 -1 -2 -3 -3 -4 -4 -5 -5
 -2 -3 -3 -4 -4 -5 -5 -6
 -3 -3 -4 -4 -5 -5 -6 -6
 -3 -4 -4 -5 -5 -6 -6 -6
 -4 -4 -5 -5 -6 -6 -6 -6
 -4 -5 -5 -6 -6 -6 -6 -6
 -5 -5 -6 -6 -6 -6 -6 -6
 -5 -6 -6 -6 -6 -6 -6 -6
 -6 -6 -6 -6 -6 -6 -6 -6
 -6 -6 -6 -6 -6 -6 -6 -6
 -6 -6 -6 -6 -6 -6 -6 -7
 -6 -6 -6 -6 -6 -6 -7 -7
 -6 -6 -6 -6 -6 -7 -7 -8
 -6 -6 -6 -6 -7 -7 -8 -8
 28 27 25 24 23 22 21 20
 27 25 24 23 22 21 20 19
 25 24 23 22 21 20 19 17
 24 23 22 21 20 19 17 16
 23 22 21 20 19 17 16 16
 22 21 20 19 17 16 16 14
 21 20 19 17 16 16 14 13
 20 19 17 16 16 14 13 13
 19 17 16 16 14 13 13 12
 17 16 16 14 13 13 12 11
 16 16 14 13 13 12 11 10
 16 14 13 13 12 11 10 9
 14 13 13 12 11 10 9 8
 13 13 12 11 10 9 8 7
 13 12 11 10 9 8 7 6
 12 11 10 9 8 7 6 5
 11 10 9 8 7 6 5 3
 10 9 8 7 6 5 3 2
 9 8 7 6 5 3 2 2
 8 7 6 5 3 2 2 1
 7 6 5 3 2 2 1 0
 6 5 3 2 2 1 0 -1
 5 3 2 2 1 0 -1 -2
 3 2 2 1 0 -1 -2 -2
 2 2 1 0 -1 -2 -2 -4
 2 1 0 -1 -2 -2 -4 -4
 1 0 -1 -2 -2 -4 -4 -5
 0 -1 -2 -2 -4 -4 -5 -5
 -1 -2 -2 -4 -4 -5 -5 -6
 -2 -2 -4 -4 -5 -5 -6 -6
 -2 -4 -4 -5 -5 -6 -6 -7
 -4 -4 -5 -5 -6 -6 -7 -7
 -4 -5 -5 -6 -6 -7 -7 -7
 -5 -5 -6 -6 -7 -7 -7 -7
 -5 -6 -6 -7 -7 -7 -7 -7
 -6 -6 -7 -7 -7 -7 -7 -7
 -6 -7 -7 -7 -7 -7 -7 -7
 -7 -7 -7 -7 -7 -7 -7 -7
 -7 -7 -7 -7 -7 -7 -7 -7
 -7 -7 -7 -7 -7 -7 -7 -7
 -7 -7 -7 -7 -7 -7 -7 -6
 -7 -7 -7 -7 -7 -7 -6 -6
 -7 -7 -7 -7 -7 -6 -6 -6
 -7 -7 -7 -7 -6 -6 -6 -6
 -7 -7 -7 -6 -6 -6 -6 -7
 -7 -7 -6 -6 -6 -6 -7 -7
 30 30 29 27 27 25 23 22
 30 29 27 27 25 23 22 21
 29 27 27 25 23 22 21 20
 27 27 25 23 22 21 20 19
 27 25 23 22 21 20 19 17
 25 23 22 21 20 19 17 16
 23 22 21 20 19 17 16 15
 22 21 20 19 17 16 15 14
 21 20 19 17 16 15 14 13
 20 19 17 16 15 14 13 12
 19 17 16 15 14 13 12 12
 17 16 15 14 13 12 12 10
 16 15 14 13 12 12 10 9
 15 14 13 12 12 10 9 8
 14 13 12 12 10 9 8 7
 13 12 12 10 9 8 7 6
 12 12 10 9 8 7 6 5
 12 10 9 8 7 6 5 4
 10 9 8 7 6 5 4 3
 9 8 7 6 5 4 3 2
 8 7 6 5 4 3 2 1
 7 6 5 4 3 2 1 -1
 6 5 4 3 2 1 -1 -2
 5 4 3 2 1 -1 -2 -3
 4 3 2 1 -1 -2 -3 -3
 3 2 1 -1 -2 -3 -3 -4
 2 1 -1 -2 -3 -3 -4 -4
 1 -1 -2 -3 -3 -4 -4 -5
 -1 -2 -3 -3 -4 -4 -5 -5
 -2 -3 -3 -4 -4 -5 -5 -5
 -3 -3 -4 -4 -5 -5 -5 -5
 -3 -4 -4 -5 -5 -5 -5 -5
 -4 -4 -5 -5 -5 -5 -5 -5
 -4 -5 -5 -5 -5 -5 -5 -5
 -5 -5 -5 -5 -5 -5 -5 -4
 -5 -5 -5 -5 -5 -5 -4 -4
 -5 -5 -5 -5 -5 -4 -4 -4
 -5 -5 -5 -5 -4 -4 -4 -4
 -5 -5 -5 -4 -4 -4 -4 -4
 -5 -5 -4 -4 -4 -4 -4 -4
 -5 -4 -4 -4 -4 -4 -4 -5
 -4 -4 -4 -4 -4 -4 -5 -5
 -4 -4 -4 -4 -4 -5 -5 -6
 -4 -4 -4 -4 -5 -5 -6 -6
 -4 -4 -4 -5 -5 -6 -6 -6
 -4 -4 -5 -5 -6 -6 -6 -6
 -4 -5 -5 -6 -6 -6 -6 -7
 47 45 45 43 42 40 39 38
 45 45 43 42 40 39 38 37
 45 43 42 40 39 38 37 36
 43 42 40 39 38 37 36 35
 42 40 39 38 37 36 35 33
 40 39 38 37 36 35 33 31
 39 38 37 36 35 33 31 28
 38 37 36 35 33 31 28 27
 37 36 35 33 31 28 27 26
 36 35 33 31 28 27 26 25
 35 33 31 28 27 26 25 24
 33 31 28 27 26 25 24 23
 31 28 27 26 25 24 23 22
 28 27 26 25 24 23 22 21
 27 26 25 24 23 22 21 20
 26 25 24 23 22 21 20 19
 25 24 23 22 21 20 19 18
 24 23 22 21 20 19 18 17
 23 22 21 20 19 18 17 16
 22 21 20 19 18 17 16 15
 21 20 19 18 17 16 15 14
 20 19 18 17 16 15 14 14
 19 18 17 16 15 14 14 13
 18 17 16 15 14 14 13 13
 17 16 15 14 14 13 13 12
 16 15 14 14 13 13 12 12
 15 14 14 13 13 12 12 11
 14 14 13 13 12 12 11 11
 14 13 13 12 12 11 11 10
 13 13 12 12 11 11 10 10
 13 12 12 11 11 10 10 10
 12 12 11 11 10 10 10 9
 12 11 11 10 10 10 9 9
 11 11 10 10 10 9 9 9
 11 10 10 10 9 9 9 8
 10 10 10 9 9 9 8 8
 10 10 9 9 9 8 8 8
 10 9 9 9 8 8 8 8
 9 9 9 8 8 8 8 7
 9 9 8 8 8 8 7 7
 41 40 39 38 36 36 34 33
 40 39 38 36 36 34 33 32
 39 38 36 36 34 33 32 31
 38 36 36 34 33 32 31 30
 36 36 34 33 32 31 30 29
 36 34 33 32 31 30 29 27
 34 33 32 31 30 29 27 27
 33 32 31 30 29 27 27 25
 32 31 30 29 27 27 25 24
 31 30 29 27 27 25 24 23
 30 29 27 27 25 24 23 22
 29 27 27 25 24 23 22 21
 27 27 25 24 23 22 21 19
 27 25 24 23 22 21 19 19
 25 24 23 22 21 19 19 17
 24 23 22 21 19 19 17 17
 23 22 21 19 19 17 17 16
 22 21 19 19 17 17 16 14
 21 19 19 17 17 16 14 14
 19 19 17 17 16 14 14 12
 19 17 17 16 14 14 12 12
 17 17 16 14 14 12 12 11
 17 16 14 14 12 12 11 10
 16 14 14 12 12 11 10 9
 14 14 12 12 11 10 9 8
 14 12 12 11 10 9 8 7
 12 12 11 10 9 8 7 7
 12 11 10 9 8 7 7 6
 11 10 9 8 7 7 6 6
 10 9 8 7 7 6 6 5
 9 8 7 7 6 6 5 5
 8 7 7 6 6 5 5 5
 7 7 6 6 5 5 5 4
 7 6 6 5 5 5 4 4
 6 6 5 5 5 4 4 4
 6 5 5 5 4 4 4 4
 5 5 5 4 4 4 4 5
 5 5 4 4 4 4 5 5
 5 4 4 4 4 5 5 5
 4 4 4 4 5 5 5 5
 4 4 4 5 5 5 5 5
 4 4 5 5 5 5 5 6
 4 5 5 5 5 5 6 6
 5 5 5 5 5 6 6 6
 5 5 5 5 6 6 6 6
 5 5 5 6 6 6 6 6
 5 5 6 6 6 6 6 6
 5 6 6 6 6 6 6 6
 6 6 6 6 6 6 6 5
 6 6 6 6 6 6 5 4
 6 6 6 6 6 5 4 4
 6 6 6 6 5 4 4 4
 6 6 6 5 4 4 4 3
 42 40 38 37 36 35 34 33
 40 38 37 36 35 34 33 32
 38 37 36 35 34 33 32 31
 37 36 35 34 33 32 31 30
 36 35 34 33 32 31 30 29
 35 34 33 32 31 30 29 28
 34 33 32 31 30 29 28 27
 33 32 31 30 29 28 27 26
 32 31 30 29 28 27 26 25
 31 30 29 28 27 26 25 23
 30 29 28 27 26 25 23 22
 29 28 27 26 25 23 22 21
 28 27 26 25 23 22 21 20
 27 26 25 23 22 21 20 19
 26 25 23 22 21 20 19 18
 25 23 22 21 20 19 18 16
 23 22 21 20 19 18 16 16
 22 21 20 19 18 16 16 14
 21 20 19 18 16 16 14 14
 20 19 18 16 16 14 14 13
 19 18 16 16 14 14 13 12
 18 16 16 14 14 13 12 11
 16 16 14 14 13 12 11 10
 16 14 14 13 12 11 10 10
 14 14 13 12 11 10 10 9
 14 13 12 11 10 10 9 8
 13 12 11 10 10 9 8 7
 12 11 10 10 9 8 7 7
 11 10 10 9 8 7 7 7
 10 10 9 8 7 7 7 6
 10 9 8 7 7 7 6 6
 9 8 7 7 7 6 6 5
 8 7 7 7 6 6 5 5
 7 7 7 6 6 5 5 5
 7 7 6 6 5 5 5 5
 7 6 6 5 5 5 5 5
 6 6 5 5 5 5 5 5
 6 5 5 5 5 5 5 5
 5 5 5 5 5 5 5 4
 5 5 5 5 5 5 4 4
 5 5 5 5 5 4 4 4
 5 5 5 5 4 4 4 3
 5 5 5 4 4 4 3 3
 5 5 4 4 4 3 3 2
 38 37 36 35 34 33 32 31
 37 36 35 34 33 32 31 30
 36 35 34 33 32 31 30 29
 35 34 33 32 31 30 29 27
 34 33 32 31 30 29 27 26
 33 32 31 30 29 27 26 24
 32 31 30 29 27 26 24 23
 31 30 29 27 26 24 23 22
 30 29 27 26 24 23 22 21
 29 27 26 24 23 22 21 19
 27 26 24 23 22 21 19 18
 26 24 23 22 21 19 18 17
 24 23 22 21 19 18 17 16
 23 22 21 19 18 17 16 15
 22 21 19 18 17 16 15 13
 21 19 18 17 16 15 13 12
 19 18 17 16 15 13 12 11
 18 17 16 15 13 12 11 10
 17 16 15 13 12 11 10 9
 16 15 13 12 11 10 9 8
 15 13 12 11 10 9 8 7
 13 12 11 10 9 8 7 6
 12 11 10 9 8 7 6 5
 11 10 9 8 7 6 5 5
 10 9 8 7 6 5 5 4
 9 8 7 6 5 5 4 4
 8 7 6 5 5 4 4 3
 7 6 5 5 4 4 3 3
 6 5 5 4 4 3 3 3
 5 5 4 4 3 3 3 3
 5 4 4 3 3 3 3 2
 4 4 3 3 3 3 2 2
 4 3 3 3 3 2 2 2
 3 3 3 3 2 2 2 2
 3 3 3 2 2 2 2 2
 3 3 2 2 2 2 2 2
 3 2 2 2 2 2 2 2
 2 2 2 2 2 2 2 2
 2 2 2 2 2 2 2 2
 2 2 2 2 2 2 2 2
 2 2 2 2 2 2 2 1
 2 2 2 2 2 2 1 1
 41 41 39 38 36 35 33 32
 41 39 38 36 35 33 32 31
 39 38 36 35 33 32 31 29
 38 36 35 33 32 31 29 28
 36 35 33 32 31 29 28 27
 35 33 32 31 29 28 27 25
 33 32 31 29 28 27 25 25
 32 31 29 28 27 25 25 23
 31 29 28 27 25 25 23 22
 29 28 27 25 25 23 22 21
 28 27 25 25 23 22 21 20
 27 25 25 23 22 21 20 19
 25 25 23 22 21 20 19 17
 25 23 22 21 20 19 17 15
 23 22 21 20 19 17 15 14
 22 21 20 19 17 15 14 13
 21 20 19 17 15 14 13 12
 20 19 17 15 14 13 12 11
 19 17 15 14 13 12 11 10
 17 15 14 13 12 11 10 9
 15 14 13 12 11 10 9 8
 14 13 12 11 10 9 8 7
 13 12 11 10 9 8 7 6
 12 11 10 9 8 7 6 5
 11 10 9 8 7 6 5 4
 10 9 8 7 6 5 4 4
 9 8 7 6 5 4 4 4
 8 7 6 5 4 4 4 3
 7 6 5 4 4 4 3 3
 6 5 4 4 4 3 3 3
 5 4 4 4 3 3 3 3
 4 4 4 3 3 3 3 3
 4 4 3 3 3 3 3 3
 4 3 3 3 3 3 3 3
 3 3 3 3 3 3 3 4
 3 3 3 3 3 3 4 4
 3 3 3 3 3 4 4 4
 3 3 3 3 4 4 4 4
 3 3 3 4 4 4 4 3
 3 3 4 4 4 4 3 3
 40 39 38 37 36 34 33 32
 39 38 37 36 34 33 32 30
 38 37 36 34 33 32 30 29
 37 36 34 33 32 30 29 29
 36 34 33 32 30 29 29 28
 34 33 32 30 29 29 28 27
 33 32 30 29 29 28 27 25
 32 30 29 29 28 27 25 24
 30 29 29 28 27 25 24 24
 29 29 28 27 25 24 24 23
 29 28 27 25 24 24 23 22
 28 27 25 24 24 23 22 21
 27 25 24 24 23 22 21 20
 25 24 24 23 22 21 20 18
 24 24 23 22 21 20 18 17
 24 23 22 21 20 18 17 16
 23 22 21 20 18 17 16 15
 22 21 20 18 17 16 15 14
 21 20 18 17 16 15 14 13
 20 18 17 16 15 14 13 12
 18 17 16 15 14 13 12 12
 17 16 15 14 13 12 12 11
 16 15 14 13 12 12 11 10
 15 14 13 12 12 11 10 9
 14 13 12 12 11 10 9 8
 13 12 12 11 10 9 8 8
 12 12 11 10 9 8 8 7
 12 11 10 9 8 8 7 6
 11 10 9 8 8 7 6 5
 10 9 8 8 7 6 5 5
 9 8 8 7 6 5 5 4
 8 8 7 6 5 5 4 4
 8 7 6 5 5 4 4 3
 7 6 5 5 4 4 3 3
 6 5 5 4 4 3 3 2
 5 5 4 4 3 3 2 2
 5 4 4 3 3 2 2 2
 4 4 3 3 2 2 2 2
 4 3 3 2 2 2 2 1
 3 3 2 2 2 2 1 1
 3 2 2 2 2 1 1 1
 2 2 2 2 1 1 1 1
 2 2 2 1 1 1 1 0
 2 2 1 1 1 1 0 0
 2 1 1 1 1 0 0 -1
 15 15 15 16 16 16 16 15
 15 15 16 16 16 16 15 15
 15 16 16 16 16 15 15 14
 16 16 16 16 15 15 14 13
 16 16 16 15 15 14 13 13
 16 16 15 15 14 13 13 12
 16 15 15 14 13 13 12 12
 15 15 14 13 13 12 12 11
 15 14 13 13 12 12 11 11
 14 13 13 12 12 11 11 10
 13 13 12 12 11 11 10 10
 13 12 12 11 11 10 10 9
 12 12 11 11 10 10 9 9
 12 11 11 10 10 9 9 9
 11 11 10 10 9 9 9 7
 11 10 10 9 9 9 7 7
 10 10 9 9 9 7 7 6
 10 9 9 9 7 7 6 6
 9 9 9 7 7 6 6 5
 9 9 7 7 6 6 5 5
 9 7 7 6 6 5 5 4
 7 7 6 6 5 5 4 4
 7 6 6 5 5 4 4 4
 6 6 5 5 4 4 4 3
 6 5 5 4 4 4 3 3
 5 5 4 4 4 3 3 3
 5 4 4 4 3 3 3 3
 4 4 4 3 3 3 3 2
 4 4 3 3 3 3 2 2
 4 3 3 3 3 2 2 2
 3 3 3 3 2 2 2 2
 3 3 3 2 2 2 2 2
 3 3 2 2 2 2 2 2
 3 2 2 2 2 2 2 2
 2 2 2 2 2 2 2 2
 2 2 2 2 2 2 2 2
 2 2 2 2 2 2 2 2
 2 2 2 2 2 2 2 3
 2 2 2 2 2 2 3 3
 2 2 2 2 2 3 3 4
 2 2 2 2 3 3 4 4
 2 2 2 3 3 4 4 5
 2 2 3 3 4 4 5 5
 2 3 3 4 4 5 5 5
 3 3 4 4 5 5 5 6
 3 4 4 5 5 5 6 6
 4 4 5 5 5 6 6 6
 4 5 5 5 6 6 6 6
 5 5 5 6 6 6 6 6
 5 5 6 6 6 6 6 6
 24 22 22 24 24 24 24 24
 22 22 24 24 24 24 24 25
 22 24 24 24 24 24 25 25
 24 24 24 24 24 25 25 24
 24 24 24 24 25 25 24 23
 24 24 24 25 25 24 23 23
 24 24 25 25 24 23 23 22
 24 25 25 24 23 23 22 22
 25 25 24 23 23 22 22 21
 25 24 23 23 22 22 21 21
 24 23 23 22 22 21 21 20
 23 23 22 22 21 21 20 19
 23 22 22 21 21 20 19 18
 22 22 21 21 20 19 18 18
 22 21 21 20 19 18 18 18
 21 21 20 19 18 18 18 16
 21 20 19 18 18 18 16 16
 20 19 18 18 18 16 16 15
 19 18 18 18 16 16 15 14
 18 18 18 16 16 15 14 13
 18 18 16 16 15 14 13 13
 18 16 16 15 14 13 13 13
 16 16 15 14 13 13 13 12
 16 15 14 13 13 13 12 11
 15 14 13 13 13 12 11 10
 14 13 13 13 12 11 10 10
 13 13 13 12 11 10 10 9
 13 13 12 11 10 10 9 9
 13 12 11 10 10 9 9 9
 12 11 10 10 9 9 9 8
 11 10 10 9 9 9 8 8
 10 10 9 9 9 8 8 8
 10 9 9 9 8 8 8 8
 9 9 9 8 8 8 8 8
 9 9 8 8 8 8 8 7
 9 8 8 8 8 8 7 7
 8 8 8 8 8 7 7 8
 8 8 8 8 7 7 8 8
 8 8 8 7 7 8 8 8
 8 8 7 7 8 8 8 8
 8 7 7 8 8 8 8 9
 7 7 8 8 8 8 9 9
 7 8 8 8 8 9 9 9
 8 8 8 8 9 9 9 10
 8 8 8 9 9 9 10 10
 8 8 9 9 9 10 10 11
 8 9 9 9 10 10 11 11
 9 9 9 10 10 11 11 11
 9 9 10 10 11 11 11 11
 9 10 10 11 11 11 11 11
 10 10 11 11 11 11 11 11
 10 11 11 11 11 11 11 11
 11 11 11 11 11 11 11 12
 11 11 11 11 11 11 12 12
 11 11 11 11 11 12 12 12
 11 11 11 11 12 12 12 12
 11 11 11 12 12 12 12 12
 11 11 12 12 12 12 12 12
 11 12 12 12 12 12 12 12
 12 12 12 12 12 12 12 12
 12 12 12 12 12 12 12 12
 21 22 22 22 22 22 22 21
 22 22 22 22 22 22 21 21
 22 22 22 22 22 21 21 20
 22 22 22 22 21 21 20 20
 22 22 22 21 21 20 20 19
 22 22 21 21 20 20 19 18
 22 21 21 20 20 19 18 18
 21 21 20 20 19 18 18 17
 21 20 20 19 18 18 17 16
 20 20 19 18 18 17 16 16
 20 19 18 18 17 16 16 15
 19 18 18 17 16 16 15 15
 18 18 17 16 16 15 15 13
 18 17 16 16 15 15 13 13
 17 16 16 15 15 13 13 12
 16 16 15 15 13 13 12 12
 16 15 15 13 13 12 12 12
 15 15 13 13 12 12 12 10
 15 13 13 12 12 12 10 10
 13 13 12 12 12 10 10 9
 13 12 12 12 10 10 9 8
 12 12 12 10 10 9 8 8
 12 12 10 10 9 8 8 8
 12 10 10 9 8 8 8 7
 10 10 9 8 8 8 7 7
 10 9 8 8 8 7 7 7
 9 8 8 8 7 7 7 7
 8 8 8 7 7 7 7 7
 8 8 7 7 7 7 7 7
 8 7 7 7 7 7 7 7
 7 7 7 7 7 7 7 7
 7 7 7 7 7 7 7 7
 7 7 7 7 7 7 7 8
 7 7 7 7 7 7 8 9
 7 7 7 7 7 8 9 9
 7 7 7 7 8 9 9 9
 7 7 7 8 9 9 9 10
 7 7 8 9 9 9 10 10
 7 8 9 9 9 10 10 11
 8 9 9 9 10 10 11 11
 9 9 9 10 10 11 11 11
 9 9 10 10 11 11 11 11
 9 10 10 11 11 11 11 11
 10 10 11 11 11 11 11 11
 10 11 11 11 11 11 11 11
 11 11 11 11 11 11 11 12
 11 11 11 11 11 11 12 12
 18 18 19 19 19 20 20 20
 18 19 19 19 20 20 20 20
 19 19 19 20 20 20 20 20
 19 19 20 20 20 20 20 20
 19 20 20 20 20 20 20 20
 20 20 20 20 20 20 20 18
 20 20 20 20 20 20 18 17
 20 20 20 20 20 18 17 16
 20 20 20 20 18 17 16 15
 20 20 20 18 17 16 15 15
 20 20 18 17 16 15 15 14
 20 18 17 16 15 15 14 13
 18 17 16 15 15 14 13 11
 17 16 15 15 14 13 11 11
 16 15 15 14 13 11 11 10
 15 15 14 13 11 11 10 9
 15 14 13 11 11 10 9 8
 14 13 11 11 10 9 8 7
 13 11 11 10 9 8 7 7
 11 11 10 9 8 7 7 6
 11 10 9 8 7 7 6 5
 10 9 8 7 7 6 5 4
 9 8 7 7 6 5 4 4
 8 7 7 6 5 4 4 3
 7 7 6 5 4 4 3 3
 7 6 5 4 4 3 3 3
 6 5 4 4 3 3 3 3
 5 4 4 3 3 3 3 2
 4 4 3 3 3 3 2 2
 4 3 3 3 3 2 2 3
 3 3 3 3 2 2 3 3
 3 3 3 2 2 3 3 3
 3 3 2 2 3 3 3 4
 3 2 2 3 3 3 4 5
 2 2 3 3 3 4 5 5
 2 3 3 3 4 5 5 6
 3 3 3 4 5 5 6 6
 3 3 4 5 5 6 6 6
 3 4 5 5 6 6 6 7
 4 5 5 6 6 6 7 7
 5 5 6 6 6 7 7 7
 5 6 6 6 7 7 7 7
 6 6 6 7 7 7 7 7
 6 6 7 7 7 7 7 8
 6 7 7 7 7 7 8 8
 7 7 7 7 7 8 8 8
 7 7 7 7 8 8 8 8
 7 7 7 8 8 8 8 8
 7 7 8 8 8 8 8 9
 7 8 8 8 8 8 9 9
 8 8 8 8 8 9 9 10
 16 16 17 17 18 18 18 19
 16 17 17 18 18 18 19 19
 17 17 18 18 18 19 19 19
 17 18 18 18 19 19 19 19
 18 18 18 19 19 19 19 19
 18 18 19 19 19 19 19 18
 18 19 19 19 19 19 18 18
 19 19 19 19 19 18 18 18
 19 19 19 19 18 18 18 17
 19 19 19 18 18 18 17 17
 19 19 18 18 18 17 17 16
 19 18 18 18 17 17 16 16
 18 18 18 17 17 16 16 15
 18 18 17 17 16 16 15 15
 18 17 17 16 16 15 15 14
 17 17 16 16 15 15 14 14
 17 16 16 15 15 14 14 13
 16 16 15 15 14 14 13 13
 16 15 15 14 14 13 13 13
 15 15 14 14 13 13 13 11
 15 14 14 13 13 13 11 11
 14 14 13 13 13 11 11 10
 14 13 13 13 11 11 10 9
 13 13 13 11 11 10 9 9
 13 13 11 11 10 9 9 8
 13 11 11 10 9 9 8 8
 11 11 10 9 9 8 8 7
 11 10 9 9 8 8 7 7
 10 9 9 8 8 7 7 6
 9 9 8 8 7 7 6 6
 9 8 8 7 7 6 6 6
 8 8 7 7 6 6 6 6
 8 7 7 6 6 6 6 5
 7 7 6 6 6 6 5 5
 7 6 6 6 6 5 5 5
 6 6 6 6 5 5 5 6
 6 6 6 5 5 5 6 6
 6 6 5 5 5 6 6 6
 6 5 5 5 6 6 6 6
 5 5 5 6 6 6 6 7
 5 5 6 6 6 6 7 7
 5 6 6 6 6 7 7 7
 6 6 6 6 7 7 7 8
 6 6 6 7 7 7 8 8
 6 6 7 7 7 8 8 8
 6 7 7 7 8 8 8 8
 7 7 7 8 8 8 8 8
 7 7 8 8 8 8 8 8
 7 8 8 8 8 8 8 8
 8 8 8 8 8 8 8 8
 8 8 8 8 8 8 8 9
 8 8 8 8 8 8 9 9
 8 8 8 8 8 9 9 9
 13 14 14 15 15 16 16 16
 14 14 15 15 16 16 16 17
 14 15 15 16 16 16 17 17
 15 15 16 16 16 17 17 17
 15 16 16 16 17 17 17 16
 16 16 16 17 17 17 16 15
 16 16 17 17 17 16 15 15
 16 17 17 17 16 15 15 14
 17 17 17 16 15 15 14 14
 17 17 16 15 15 14 14 13
 17 16 15 15 14 14 13 13
 16 15 15 14 14 13 13 12
 15 15 14 14 13 13 12 11
 15 14 14 13 13 12 11 11
 14 14 13 13 12 11 11 10
 14 13 13 12 11 11 10 9
 13 13 12 11 11 10 9 9
 13 12 11 11 10 9 9 8
 12 11 11 10 9 9 8 8
 11 11 10 9 9 8 8 7
 11 10 9 9 8 8 7 6
 10 9 9 8 8 7 6 6
 9 9 8 8 7 6 6 5
 9 8 8 7 6 6 5 5
 8 8 7 6 6 5 5 4
 8 7 6 6 5 5 4 4
 7 6 6 5 5 4 4 4
 6 6 5 5 4 4 4 4
 6 5 5 4 4 4 4 2
 5 5 4 4 4 4 2 2
 5 4 4 4 4 2 2 2
 4 4 4 4 2 2 2 1
 4 4 4 2 2 2 1 1
 4 4 2 2 2 1 1 1
 4 2 2 2 1 1 1 1
 2 2 2 1 1 1 1 1
 2 2 1 1 1 1 1 1
 2 1 1 1 1 1 1 1
 1 1 1 1 1 1 1 2
 1 1 1 1 1 1 2 2
 1 1 1 1 1 2 2 3
 1 1 1 1 2 2 3 3
 1 1 1 2 2 3 3 3
 1 1 2 2 3 3 3 3
 1 2 2 3 3 3 3 4
 2 2 3 3 3 3 4 4
 2 3 3 3 3 4 4 5
 3 3 3 3 4 4 5 5
 3 3 3 4 4 5 5 5
 23 25 25 25 26 25 25 25
 25 25 25 26 25 25 25 25
 25 25 26 25 25 25 25 24
 25 26 25 25 25 25 24 24
 26 25 25 25 25 24 24 23
 25 25 25 25 24 24 23 22
 25 25 25 24 24 23 22 21
 25 25 24 24 23 22 21 21
 25 24 24 23 22 21 21 20
 24 24 23 22 21 21 20 19
 24 23 22 21 21 20 19 19
 23 22 21 21 20 19 19 18
 22 21 21 20 19 19 18 17
 21 21 20 19 19 18 17 17
 21 20 19 19 18 17 17 16
 20 19 19 18 17 17 16 16
 19 19 18 17 17 16 16 15
 19 18 17 17 16 16 15 15
 18 17 17 16 16 15 15 14
 17 17 16 16 15 15 14 14
 17 16 16 15 15 14 14 14
 16 16 15 15 14 14 14 12
 16 15 15 14 14 14 12 12
 15 15 14 14 14 12 12 12
 15 14 14 14 12 12 12 12
 14 14 14 12 12 12 12 12
 14 14 12 12 12 12 12 12
 14 12 12 12 12 12 12 13
 12 12 12 12 12 12 13 13
 12 12 12 12 12 13 13 13
 12 12 12 12 13 13 13 14
 12 12 12 13 13 13 14 15
 12 12 13 13 13 14 15 15
 12 13 13 13 14 15 15 16
 13 13 13 14 15 15 16 16
 13 13 14 15 15 16 16 16
 13 14 15 15 16 16 16 16
 14 15 15 16 16 16 16 17
 15 15 16 16 16 16 17 17
 15 16 16 16 16 17 17 17
 16 16 16 16 17 17 17 17
 16 16 16 17 17 17 17 17
 16 16 17 17 17 17 17 16
 16 17 17 17 17 17 16 16
 17 17 17 17 17 16 16 16
 19 19 22 22 22 23 22 22
 19 22 22 22 23 22 22 22
 22 22 22 23 22 22 22 22
 22 22 23 22 22 22 22 21
 22 23 22 22 22 22 21 21
 23 22 22 22 22 21 21 21
 22 22 22 22 21 21 21 20
 22 22 22 21 21 21 20 19
 22 22 21 21 21 20 19 18
 22 21 21 21 20 19 18 18
 21 21 21 20 19 18 18 17
 21 21 20 19 18 18 17 16
 21 20 19 18 18 17 16 16
 20 19 18 18 17 16 16 15
 19 18 18 17 16 16 15 14
 18 18 17 16 16 15 14 14
 18 17 16 16 15 14 14 13
 17 16 16 15 14 14 13 12
 16 16 15 14 14 13 12 12
 16 15 14 14 13 12 12 11
 15 14 14 13 12 12 11 11
 14 14 13 12 12 11 11 10
 14 13 12 12 11 11 10 10
 13 12 12 11 11 10 10 10
 12 12 11 11 10 10 10 10
 12 11 11 10 10 10 10 10
 11 11 10 10 10 10 10 9
 11 10 10 10 10 10 9 10
 10 10 10 10 10 9 10 10
 10 10 10 10 9 10 10 10
 10 10 10 9 10 10 10 11
 10 10 9 10 10 10 11 11
 10 9 10 10 10 11 11 11
 9 10 10 10 11 11 11 11
 10 10 10 11 11 11 11 11
 10 10 11 11 11 11 11 12
 10 11 11 11 11 11 12 12
 11 11 11 11 11 12 12 12
 11 11 11 11 12 12 12 12
 11 11 11 12 12 12 12 12
 11 11 12 12 12 12 12 12
 11 12 12 12 12 12 12 13
 12 12 12 12 12 12 13 13
 12 12 12 12 12 13 13 13
 16 17 17 17 19 19 18 18
 17 17 17 19 19 18 18 17
 17 17 19 19 18 18 17 17
 17 19 19 18 18 17 17 17
 19 19 18 18 17 17 17 16
 19 18 18 17 17 17 16 16
 18 18 17 17 17 16 16 15
 18 17 17 17 16 16 15 14
 17 17 17 16 16 15 14 13
 17 17 16 16 15 14 13 13
 17 16 16 15 14 13 13 12
 16 16 15 14 13 13 12 11
 16 15 14 13 13 12 11 10
 15 14 13 13 12 11 10 9
 14 13 13 12 11 10 9 9
 13 13 12 11 10 9 9 9
 13 12 11 10 9 9 9 8
 12 11 10 9 9 9 8 8
 11 10 9 9 9 8 8 7
 10 9 9 9 8 8 7 7
 9 9 9 8 8 7 7 7
 9 9 8 8 7 7 7 7
 9 8 8 7 7 7 7 6
 8 8 7 7 7 7 6 6
 8 7 7 7 7 6 6 6
 7 7 7 7 6 6 6 6
 7 7 7 6 6 6 6 6
 7 7 6 6 6 6 6 6
 7 6 6 6 6 6 6 7
 6 6 6 6 6 6 7 7
 6 6 6 6 6 7 7 7
 6 6 6 6 7 7 7 8
 6 6 6 7 7 7 8 8
 6 6 7 7 7 8 8 8
 6 7 7 7 8 8 8 9
 7 7 7 8 8 8 9 10
 7 7 8 8 8 9 10 10
 7 8 8 8 9 10 10 10
 8 8 8 9 10 10 10 11
 8 8 9 10 10 10 11 11
 18 18 18 19 19 20 20 19
 18 18 19 19 20 20 19 19
 18 19 19 20 20 19 19 18
 19 19 20 20 19 19 18 18
 19 20 20 19 19 18 18 17
 20 20 19 19 18 18 17 17
 20 19 19 18 18 17 17 16
 19 19 18 18 17 17 16 15
 19 18 18 17 17 16 15 15
 18 18 17 17 16 15 15 14
 18 17 17 16 15 15 14 13
 17 17 16 15 15 14 13 12
 17 16 15 15 14 13 12 11
 16 15 15 14 13 12 11 11
 15 15 14 13 12 11 11 10
 15 14 13 12 11 11 10 9
 14 13 12 11 11 10 9 8
 13 12 11 11 10 9 8 8
 12 11 11 10 9 8 8 7
 11 11 10 9 8 8 7 7
 11 10 9 8 8 7 7 6
 10 9 8 8 7 7 6 6
 9 8 8 7 7 6 6 5
 8 8 7 7 6 6 5 5
 8 7 7 6 6 5 5 5
 7 7 6 6 5 5 5 5
 7 6 6 5 5 5 5 5
 6 6 5 5 5 5 5 5
 6 5 5 5 5 5 5 5
 5 5 5 5 5 5 5 5
 5 5 5 5 5 5 5 5
 5 5 5 5 5 5 5 6
 5 5 5 5 5 5 6 6
 5 5 5 5 5 6 6 6
 5 5 5 5 6 6 6 8
 5 5 5 6 6 6 8 8
 5 5 6 6 6 8 8 8
 5 6 6 6 8 8 8 9
 6 6 6 8 8 8 9 9
 6 6 8 8 8 9 9 9
 6 8 8 8 9 9 9 9
 8 8 8 9 9 9 9 8
 8 8 9 9 9 9 8 8
 8 9 9 9 9 8 8 9
 17 17 18 18 20 18 18 17
 17 18 18 20 18 18 17 16
 18 18 20 18 18 17 16 16
 18 20 18 18 17 16 16 16
 20 18 18 17 16 16 16 16
 18 18 17 16 16 16 16 14
 18 17 16 16 16 16 14 13
 17 16 16 16 16 14 13 12
 16 16 16 16 14 13 12 11
 16 16 16 14 13 12 11 10
 16 16 14 13 12 11 10 10
 16 14 13 12 11 10 10 10
 14 13 12 11 10 10 10 8
 13 12 11 10 10 10 8 8
 12 11 10 10 10 8 8 7
 11 10 10 10 8 8 7 6
 10 10 10 8 8 7 6 6
 10 10 8 8 7 6 6 5
 10 8 8 7 6 6 5 5
 8 8 7 6 6 5 5 5
 8 7 6 6 5 5 5 4
 7 6 6 5 5 5 4 4
 6 6 5 5 5 4 4 4
 6 5 5 5 4 4 4 4
 5 5 5 4 4 4 4 4
 5 5 4 4 4 4 4 5
 5 4 4 4 4 4 5 5
 4 4 4 4 4 5 5 6
 4 4 4 4 5 5 6 6
 4 4 4 5 5 6 6 7
 4 4 5 5 6 6 7 8
 4 5 5 6 6 7 8 8
 5 5 6 6 7 8 8 8
 5 6 6 7 8 8 8 8
 6 6 7 8 8 8 8 9
 6 7 8 8 8 8 9 9
 7 8 8 8 8 9 9 9
 8 8 8 8 9 9 9 9
 8 8 8 9 9 9 9 9
 26 26 27 27 28 28 27 26
 26 27 27 28 28 27 26 25
 27 27 28 28 27 26 25 25
 27 28 28 27 26 25 25 25
 28 28 27 26 25 25 25 24
 28 27 26 25 25 25 24 23
 27 26 25 25 25 24 23 22
 26 25 25 25 24 23 22 21
 25 25 25 24 23 22 21 20
 25 25 24 23 22 21 20 20
 25 24 23 22 21 20 20 19
 24 23 22 21 20 20 19 19
 23 22 21 20 20 19 19 18
 22 21 20 20 19 19 18 17
 21 20 20 19 19 18 17 17
 20 20 19 19 18 17 17 16
 20 19 19 18 17 17 16 15
 19 19 18 17 17 16 15 14
 19 18 17 17 16 15 14 14
 18 17 17 16 15 14 14 14
 17 17 16 15 14 14 14 13
 17 16 15 14 14 14 13 13
 16 15 14 14 14 13 13 13
 15 14 14 14 13 13 13 13
 14 14 14 13 13 13 13 12
 14 14 13 13 13 13 12 12
 14 13 13 13 13 12 12 12
 13 13 13 13 12 12 12 13
 13 13 13 12 12 12 13 13
 13 13 12 12 12 13 13 13
 13 12 12 12 13 13 13 13
 12 12 12 13 13 13 13 14
 12 12 13 13 13 13 14 14
 12 13 13 13 13 14 14 14
 13 13 13 13 14 14 14 14
 13 13 13 14 14 14 14 14
 13 13 14 14 14 14 14 14
 13 14 14 14 14 14 14 14
 14 14 14 14 14 14 14 14
 14 14 14 14 14 14 14 14
 14 14 14 14 14 14 14 14
 14 14 14 14 14 14 14 14
 14 14 14 14 14 14 14 15
 14 14 14 14 14 14 15 15
 14 14 14 14 14 15 15 15
 14 14 14 14 15 15 15 16
 14 14 14 15 15 15 16 17
 14 14 15 15 15 16 17 18
 28 28 28 28 27 26 26 25
 28 28 28 27 26 26 25 25
 28 28 27 26 26 25 25 25
 28 27 26 26 25 25 25 24
 27 26 26 25 25 25 24 24
 26 26 25 25 25 24 24 22
 26 25 25 25 24 24 22 21
 25 25 25 24 24 22 21 20
 25 25 24 24 22 21 20 19
 25 24 24 22 21 20 19 19
 24 24 22 21 20 19 19 19
 24 22 21 20 19 19 19 17
 22 21 20 19 19 19 17 16
 21 20 19 19 19 17 16 15
 20 19 19 19 17 16 15 15
 19 19 19 17 16 15 15 14
 19 19 17 16 15 15 14 13
 19 17 16 15 15 14 13 11
 17 16 15 15 14 13 11 11
 16 15 15 14 13 11 11 10
 15 15 14 13 11 11 10 9
 15 14 13 11 11 10 9 9
 14 13 11 11 10 9 9 9
 13 11 11 10 9 9 9 9
 11 11 10 9 9 9 9 9
 11 10 9 9 9 9 9 9
 10 9 9 9 9 9 9 9
 9 9 9 9 9 9 9 9
 9 9 9 9 9 9 9 9
 9 9 9 9 9 9 9 10
 9 9 9 9 9 9 10 10
 9 9 9 9 9 10 10 10
 9 9 9 9 10 10 10 10
 9 9 9 10 10 10 10 11
 9 9 10 10 10 10 11 11
 9 10 10 10 10 11 11 11
 10 10 10 10 11 11 11 11
 10 10 10 11 11 11 11 12
 10 10 11 11 11 11 12 12
 10 11 11 11 11 12 12 13
 22 22 22 24 24 24 24 23
 22 22 24 24 24 24 23 22
 22 24 24 24 24 23 22 22
 24 24 24 24 23 22 22 21
 24 24 24 23 22 22 21 21
 24 24 23 22 22 21 21 20
 24 23 22 22 21 21 20 19
 23 22 22 21 21 20 19 19
 22 22 21 21 20 19 19 17
 22 21 21 20 19 19 17 17
 21 21 20 19 19 17 17 15
 21 20 19 19 17 17 15 13
 20 19 19 17 17 15 13 13
 19 19 17 17 15 13 13 12
 19 17 17 15 13 13 12 11
 17 17 15 13 13 12 11 11
 17 15 13 13 12 11 11 9
 15 13 13 12 11 11 9 9
 13 13 12 11 11 9 9 8
 13 12 11 11 9 9 8 8
 12 11 11 9 9 8 8 7
 11 11 9 9 8 8 7 7
 11 9 9 8 8 7 7 7
 9 9 8 8 7 7 7 6
 9 8 8 7 7 7 6 6
 8 8 7 7 7 6 6 6
 8 7 7 7 6 6 6 7
 7 7 7 6 6 6 7 7
 7 7 6 6 6 7 7 7
 7 6 6 6 7 7 7 8
 6 6 6 7 7 7 8 8
 6 6 7 7 7 8 8 9
 6 7 7 7 8 8 9 9
 7 7 7 8 8 9 9 9
 7 7 8 8 9 9 9 10
 7 8 8 9 9 9 10 10
 8 8 9 9 9 10 10 11
 8 9 9 9 10 10 11 11
 9 9 9 10 10 11 11 12
 9 9 10 10 11 11 12 13
 18 20 20 21 23 23 23 22
 20 20 21 23 23 23 22 22
 20 21 23 23 23 22 22 21
 21 23 23 23 22 22 21 20
 23 23 23 22 22 21 20 19
 23 23 22 22 21 20 19 19
 23 22 22 21 20 19 19 18
 22 22 21 20 19 19 18 18
 22 21 20 19 19 18 18 16
 21 20 19 19 18 18 16 15
 20 19 19 18 18 16 15 14
 19 19 18 18 16 15 14 14
 19 18 18 16 15 14 14 13
 18 18 16 15 14 14 13 12
 18 16 15 14 14 13 12 12
 16 15 14 14 13 12 12 11
 15 14 14 13 12 12 11 10
 14 14 13 12 12 11 10 10
 14 13 12 12 11 10 10 9
 13 12 12 11 10 10 9 9
 12 12 11 10 10 9 9 8
 12 11 10 10 9 9 8 8
 11 10 10 9 9 8 8 8
 10 10 9 9 8 8 8 8
 10 9 9 8 8 8 8 8
 9 9 8 8 8 8 8 8
 9 8 8 8 8 8 8 8
 8 8 8 8 8 8 8 8
 8 8 8 8 8 8 8 8
 8 8 8 8 8 8 8 9
 8 8 8 8 8 8 9 9
 8 8 8 8 8 9 9 9
 8 8 8 8 9 9 9 9
 8 8 8 9 9 9 9 10
 8 8 9 9 9 9 10 10
 8 9 9 9 9 10 10 11
 9 9 9 9 10 10 11 11
 9 9 9 10 10 11 11 11
 9 9 10 10 11 11 11 11
 9 10 10 11 11 11 11 11
 10 10 11 11 11 11 11 11
 10 11 11 11 11 11 11 12
 11 11 11 11 11 11 12 12
 16 17 18 18 19 20 20 21
 17 18 18 19 20 20 21 20
 18 18 19 20 20 21 20 20
 18 19 20 20 21 20 20 20
 19 20 20 21 20 20 20 20
 20 20 21 20 20 20 20 19
 20 21 20 20 20 20 19 19
 21 20 20 20 20 19 19 18
 20 20 20 20 19 19 18 18
 20 20 20 19 19 18 18 17
 20 20 19 19 18 18 17 17
 20 19 19 18 18 17 17 16
 19 19 18 18 17 17 16 15
 19 18 18 17 17 16 15 14
 18 18 17 17 16 15 14 13
 18 17 17 16 15 14 13 12
 17 17 16 15 14 13 12 12
 17 16 15 14 13 12 12 11
 16 15 14 13 12 12 11 10
 15 14 13 12 12 11 10 9
 14 13 12 12 11 10 9 8
 13 12 12 11 10 9 8 8
 12 12 11 10 9 8 8 7
 12 11 10 9 8 8 7 7
 11 10 9 8 8 7 7 7
 10 9 8 8 7 7 7 6
 9 8 8 7 7 7 6 6
 8 8 7 7 7 6 6 6
 8 7 7 7 6 6 6 6
 7 7 7 6 6 6 6 6
 7 7 6 6 6 6 6 5
 7 6 6 6 6 6 5 5
 6 6 6 6 6 5 5 5
 6 6 6 6 5 5 5 6
 6 6 6 5 5 5 6 6
 6 6 5 5 5 6 6 6
 6 5 5 5 6 6 6 7
 5 5 5 6 6 6 7 7
 5 5 6 6 6 7 7 7
 5 6 6 6 7 7 7 7
 6 6 6 7 7 7 7 8
 6 6 7 7 7 7 8 9
 6 7 7 7 7 8 9 9
 7 7 7 7 8 9 9 9
 7 7 7 8 9 9 9 10
 7 7 8 9 9 9 10 10
 7 8 9 9 9 10 10 10
 8 9 9 9 10 10 10 11
 9 9 9 10 10 10 11 11
 9 9 10 10 10 11 11 12
 9 10 10 10 11 11 12 12
 10 10 10 11 11 12 12 13
 10 10 11 11 12 12 13 13
 10 11 11 12 12 13 13 14
 34 34 34 36 36 37 38 38
 34 34 36 36 37 38 38 38
 34 36 36 37 38 38 38 37
 36 36 37 38 38 38 37 37
 36 37 38 38 38 37 37 36
 37 38 38 38 37 37 36 36
 38 38 38 37 37 36 36 35
 38 38 37 37 36 36 35 34
 38 37 37 36 36 35 34 34
 37 37 36 36 35 34 34 33
 37 36 36 35 34 34 33 33
 36 36 35 34 34 33 33 33
 36 35 34 34 33 33 33 31
 35 34 34 33 33 33 31 30
 34 34 33 33 33 31 30 29
 34 33 33 33 31 30 29 28
 33 33 33 31 30 29 28 27
 33 33 31 30 29 28 27 26
 33 31 30 29 28 27 26 25
 31 30 29 28 27 26 25 25
 30 29 28 27 26 25 25 24
 29 28 27 26 25 25 24 23
 28 27 26 25 25 24 23 22
 27 26 25 25 24 23 22 22
 26 25 25 24 23 22 22 21
 25 25 24 23 22 22 21 21
 25 24 23 22 22 21 21 21
 24 23 22 22 21 21 21 20
 23 22 22 21 21 21 20 20
 22 22 21 21 21 20 20 20
 22 21 21 21 20 20 20 20
 21 21 21 20 20 20 20 20
 21 21 20 20 20 20 20 21
 21 20 20 20 20 20 21 21
 20 20 20 20 20 21 21 21
 20 20 20 20 21 21 21 21
 20 20 20 21 21 21 21 22
 20 20 21 21 21 21 22 22
 20 21 21 21 21 22 22 22
 21 21 21 21 22 22 22 22
 21 21 21 22 22 22 22 23
 21 21 22 22 22 22 23 22
 21 22 22 22 22 23 22 22
 22 22 22 22 23 22 22 23
 26 26 28 28 28 28 29 29
 26 28 28 28 28 29 29 28
 28 28 28 28 29 29 28 28
 28 28 28 29 29 28 28 28
 28 28 29 29 28 28 28 27
 28 29 29 28 28 28 27 26
 29 29 28 28 28 27 26 26
 29 28 28 28 27 26 26 25
 28 28 28 27 26 26 25 24
 28 28 27 26 26 25 24 24
 28 27 26 26 25 24 24 23
 27 26 26 25 24 24 23 23
 26 26 25 24 24 23 23 23
 26 25 24 24 23 23 23 21
 25 24 24 23 23 23 21 20
 24 24 23 23 23 21 20 19
 24 23 23 23 21 20 19 19
 23 23 23 21 20 19 19 18
 23 23 21 20 19 19 18 17
 23 21 20 19 19 18 17 16
 21 20 19 19 18 17 16 16
 20 19 19 18 17 16 16 15
 19 19 18 17 16 16 15 15
 19 18 17 16 16 15 15 15
 18 17 16 16 15 15 15 14
 17 16 16 15 15 15 14 13
 16 16 15 15 15 14 13 13
 16 15 15 15 14 13 13 12
 15 15 15 14 13 13 12 12
 15 15 14 13 13 12 12 12
 15 14 13 13 12 12 12 12
 14 13 13 12 12 12 12 12
 13 13 12 12 12 12 12 12
 13 12 12 12 12 12 12 12
 12 12 12 12 12 12 12 12
 12 12 12 12 12 12 12 13
 12 12 12 12 12 12 13 13
 12 12 12 12 12 13 13 14
 12 12 12 12 13 13 14 14
 12 12 12 13 13 14 14 15
 12 12 13 13 14 14 15 15
 12 13 13 14 14 15 15 16
 13 13 14 14 15 15 16 16
