# Supplementary material for: A SE-DenseNet-LSTM model for locomotion mode recognition in lower limb exoskeleton
Source: PeerJ Comput Sci. 2024 Feb 29;10:e1881. doi: 10.7717/peerj-cs.1881 (PMC10909223; doi:10.7717/peerj-cs.1881)
Supplement: Supplemental Information 1 — Each data represents a sampling point with a sampling frequency of 100Hz, and a motion period is divided into a support state and a pendulum state. Several points from these two gait phases are taken to process and form the dataset used in the experiment. [file peerj-cs-10-1881-s001.zip › dataset/mergeData/train/平上下楼/SWHipAngle.txt]

 1 1 2 3 3 4 4 4
 1 2 3 3 4 4 4 4
 2 3 3 4 4 4 4 5
 3 3 4 4 4 4 5 5
 3 4 4 4 4 5 5 6
 4 4 4 4 5 5 6 6
 4 4 4 5 5 6 6 7
 4 4 5 5 6 6 7 8
 4 5 5 6 6 7 8 9
 5 5 6 6 7 8 9 10
 5 6 6 7 8 9 10 11
 6 6 7 8 9 10 11 11
 6 7 8 9 10 11 11 12
 7 8 9 10 11 11 12 13
 8 9 10 11 11 12 13 14
 9 10 11 11 12 13 14 15
 10 11 11 12 13 14 15 15
 11 11 12 13 14 15 15 16
 11 12 13 14 15 15 16 17
 12 13 14 15 15 16 17 17
 13 14 15 15 16 17 17 18
 14 15 15 16 17 17 18 18
 15 15 16 17 17 18 18 19
 15 16 17 17 18 18 19 20
 16 17 17 18 18 19 20 21
 17 17 18 18 19 20 21 22
 17 18 18 19 20 21 22 22
 18 18 19 20 21 22 22 24
 18 19 20 21 22 22 24 25
 19 20 21 22 22 24 25 25
 20 21 22 22 24 25 25 27
 21 22 22 24 25 25 27 27
 22 22 24 25 25 27 27 28
 22 24 25 25 27 27 28 30
 24 25 25 27 27 28 30 30
 25 25 27 27 28 30 30 31
 25 27 27 28 30 30 31 32
 27 27 28 30 30 31 32 33
 27 28 30 30 31 32 33 34
 28 30 30 31 32 33 34 34
 30 30 31 32 33 34 34 35
 30 31 32 33 34 34 35 36
 31 32 33 34 34 35 36 36
 32 33 34 34 35 36 36 37
 33 34 34 35 36 36 37 37
 34 34 35 36 36 37 37 38
 34 35 36 36 37 37 38 38
 35 36 36 37 37 38 38 38
 36 36 37 37 38 38 38 38
 36 37 37 38 38 38 38 38
 37 37 38 38 38 38 38 38
 37 38 38 38 38 38 38 38
 38 38 38 38 38 38 38 37
 38 38 38 38 38 38 37 37
 38 38 38 38 38 37 37 36
 38 38 38 38 37 37 36 36
 38 38 38 37 37 36 36 36
 38 38 37 37 36 36 36 35
 38 37 37 36 36 36 35 35
 37 37 36 36 36 35 35 35
 37 36 36 36 35 35 35 34
 36 36 36 35 35 35 34 34
 -5 -5 -4 -3 -2 -2 -1 0
 -5 -4 -3 -2 -2 -1 0 0
 -4 -3 -2 -2 -1 0 0 1
 -3 -2 -2 -1 0 0 1 2
 -2 -2 -1 0 0 1 2 3
 -2 -1 0 0 1 2 3 4
 -1 0 0 1 2 3 4 5
 0 0 1 2 3 4 5 6
 0 1 2 3 4 5 6 7
 1 2 3 4 5 6 7 8
 2 3 4 5 6 7 8 10
 3 4 5 6 7 8 10 10
 4 5 6 7 8 10 10 11
 5 6 7 8 10 10 11 12
 6 7 8 10 10 11 12 13
 7 8 10 10 11 12 13 14
 8 10 10 11 12 13 14 14
 10 10 11 12 13 14 14 15
 10 11 12 13 14 14 15 16
 11 12 13 14 14 15 16 17
 12 13 14 14 15 16 17 18
 13 14 14 15 16 17 18 18
 14 14 15 16 17 18 18 20
 14 15 16 17 18 18 20 20
 15 16 17 18 18 20 20 21
 16 17 18 18 20 20 21 22
 17 18 18 20 20 21 22 23
 18 18 20 20 21 22 23 24
 18 20 20 21 22 23 24 24
 20 20 21 22 23 24 24 26
 20 21 22 23 24 24 26 27
 21 22 23 24 24 26 27 28
 22 23 24 24 26 27 28 29
 23 24 24 26 27 28 29 30
 24 24 26 27 28 29 30 31
 24 26 27 28 29 30 31 31
 26 27 28 29 30 31 31 32
 27 28 29 30 31 31 32 32
 28 29 30 31 31 32 32 32
 29 30 31 31 32 32 32 33
 30 31 31 32 32 32 33 33
 31 31 32 32 32 33 33 33
 31 32 32 32 33 33 33 33
 32 32 32 33 33 33 33 34
 32 32 33 33 33 33 34 34
 32 33 33 33 33 34 34 35
 33 33 33 33 34 34 35 35
 33 33 33 34 34 35 35 35
 33 33 34 34 35 35 35 36
 33 34 34 35 35 35 36 36
 34 34 35 35 35 36 36 36
 34 35 35 35 36 36 36 37
 35 35 35 36 36 36 37 37
 35 35 36 36 36 37 37 37
 35 36 36 36 37 37 37 37
 36 36 36 37 37 37 37 36
 36 36 37 37 37 37 36 36
 36 37 37 37 37 36 36 36
 37 37 37 37 36 36 36 36
 37 37 37 36 36 36 36 36
 37 37 36 36 36 36 36 36
 37 36 36 36 36 36 36 36
 36 36 36 36 36 36 36 35
 36 36 36 36 36 36 35 35
 -10 -9 -8 -7 -7 -6 -5 -5
 -9 -8 -7 -7 -6 -5 -5 -4
 -8 -7 -7 -6 -5 -5 -4 -4
 -7 -7 -6 -5 -5 -4 -4 -3
 -7 -6 -5 -5 -4 -4 -3 -2
 -6 -5 -5 -4 -4 -3 -2 -1
 -5 -5 -4 -4 -3 -2 -1 0
 -5 -4 -4 -3 -2 -1 0 1
 -4 -4 -3 -2 -1 0 1 2
 -4 -3 -2 -1 0 1 2 3
 -3 -2 -1 0 1 2 3 4
 -2 -1 0 1 2 3 4 5
 -1 0 1 2 3 4 5 6
 0 1 2 3 4 5 6 7
 1 2 3 4 5 6 7 9
 2 3 4 5 6 7 9 9
 3 4 5 6 7 9 9 10
 4 5 6 7 9 9 10 11
 5 6 7 9 9 10 11 12
 6 7 9 9 10 11 12 14
 7 9 9 10 11 12 14 14
 9 9 10 11 12 14 14 15
 9 10 11 12 14 14 15 16
 10 11 12 14 14 15 16 17
 11 12 14 14 15 16 17 18
 12 14 14 15 16 17 18 19
 14 14 15 16 17 18 19 20
 14 15 16 17 18 19 20 20
 15 16 17 18 19 20 20 22
 16 17 18 19 20 20 22 23
 17 18 19 20 20 22 23 23
 18 19 20 20 22 23 23 24
 19 20 20 22 23 23 24 25
 20 20 22 23 23 24 25 26
 20 22 23 23 24 25 26 27
 22 23 23 24 25 26 27 28
 23 23 24 25 26 27 28 29
 23 24 25 26 27 28 29 29
 24 25 26 27 28 29 29 30
 25 26 27 28 29 29 30 31
 26 27 28 29 29 30 31 31
 27 28 29 29 30 31 31 31
 28 29 29 30 31 31 31 32
 29 29 30 31 31 31 32 32
 29 30 31 31 31 32 32 32
 30 31 31 31 32 32 32 32
 31 31 31 32 32 32 32 32
 31 31 32 32 32 32 32 32
 31 32 32 32 32 32 32 32
 32 32 32 32 32 32 32 32
 32 32 32 32 32 32 32 31
 32 32 32 32 32 32 31 31
 32 32 32 32 32 31 31 31
 32 32 32 32 31 31 31 31
 32 32 32 31 31 31 31 31
 32 32 31 31 31 31 31 31
 32 31 31 31 31 31 31 31
 31 31 31 31 31 31 31 31
 31 31 31 31 31 31 31 31
 31 31 31 31 31 31 31 31
 -10 -9 -9 -8 -8 -7 -7 -6
 -9 -9 -8 -8 -7 -7 -6 -6
 -9 -8 -8 -7 -7 -6 -6 -4
 -8 -8 -7 -7 -6 -6 -4 -3
 -8 -7 -7 -6 -6 -4 -3 -2
 -7 -7 -6 -6 -4 -3 -2 0
 -7 -6 -6 -4 -3 -2 0 1
 -6 -6 -4 -3 -2 0 1 3
 -6 -4 -3 -2 0 1 3 4
 -4 -3 -2 0 1 3 4 5
 -3 -2 0 1 3 4 5 7
 -2 0 1 3 4 5 7 7
 0 1 3 4 5 7 7 9
 1 3 4 5 7 7 9 10
 3 4 5 7 7 9 10 10
 4 5 7 7 9 10 10 11
 5 7 7 9 10 10 11 12
 7 7 9 10 10 11 12 13
 7 9 10 10 11 12 13 14
 9 10 10 11 12 13 14 15
 10 10 11 12 13 14 15 16
 10 11 12 13 14 15 16 17
 11 12 13 14 15 16 17 18
 12 13 14 15 16 17 18 20
 13 14 15 16 17 18 20 20
 14 15 16 17 18 20 20 21
 15 16 17 18 20 20 21 22
 16 17 18 20 20 21 22 23
 17 18 20 20 21 22 23 24
 18 20 20 21 22 23 24 25
 20 20 21 22 23 24 25 26
 20 21 22 23 24 25 26 26
 21 22 23 24 25 26 26 27
 22 23 24 25 26 26 27 28
 23 24 25 26 26 27 28 29
 24 25 26 26 27 28 29 30
 25 26 26 27 28 29 30 30
 26 26 27 28 29 30 30 31
 26 27 28 29 30 30 31 31
 27 28 29 30 30 31 31 32
 28 29 30 30 31 31 32 32
 29 30 30 31 31 32 32 33
 30 30 31 31 32 32 33 33
 30 31 31 32 32 33 33 34
 31 31 32 32 33 33 34 34
 31 32 32 33 33 34 34 34
 32 32 33 33 34 34 34 34
 32 33 33 34 34 34 34 35
 33 33 34 34 34 34 35 34
 33 34 34 34 34 35 34 34
 34 34 34 34 35 34 34 34
 34 34 34 35 34 34 34 33
 34 34 35 34 34 34 33 32
 34 35 34 34 34 33 32 32
 35 34 34 34 33 32 32 32
 34 34 34 33 32 32 32 31
 34 34 33 32 32 32 31 31
 34 33 32 32 32 31 31 31
 33 32 32 32 31 31 31 30
 32 32 32 31 31 31 30 30
 -14 -13 -12 -11 -11 -10 -9 -8
 -13 -12 -11 -11 -10 -9 -8 -7
 -12 -11 -11 -10 -9 -8 -7 -7
 -11 -11 -10 -9 -8 -7 -7 -5
 -11 -10 -9 -8 -7 -7 -5 -5
 -10 -9 -8 -7 -7 -5 -5 -3
 -9 -8 -7 -7 -5 -5 -3 -1
 -8 -7 -7 -5 -5 -3 -1 0
 -7 -7 -5 -5 -3 -1 0 2
 -7 -5 -5 -3 -1 0 2 3
 -5 -5 -3 -1 0 2 3 4
 -5 -3 -1 0 2 3 4 6
 -3 -1 0 2 3 4 6 7
 -1 0 2 3 4 6 7 8
 0 2 3 4 6 7 8 9
 2 3 4 6 7 8 9 10
 3 4 6 7 8 9 10 12
 4 6 7 8 9 10 12 12
 6 7 8 9 10 12 12 14
 7 8 9 10 12 12 14 15
 8 9 10 12 12 14 15 16
 9 10 12 12 14 15 16 17
 10 12 12 14 15 16 17 18
 12 12 14 15 16 17 18 19
 12 14 15 16 17 18 19 20
 14 15 16 17 18 19 20 21
 15 16 17 18 19 20 21 22
 16 17 18 19 20 21 22 22
 17 18 19 20 21 22 22 23
 18 19 20 21 22 22 23 24
 19 20 21 22 22 23 24 25
 20 21 22 22 23 24 25 26
 21 22 22 23 24 25 26 27
 22 22 23 24 25 26 27 28
 22 23 24 25 26 27 28 28
 23 24 25 26 27 28 28 29
 24 25 26 27 28 28 29 29
 25 26 27 28 28 29 29 30
 26 27 28 28 29 29 30 30
 27 28 28 29 29 30 30 30
 28 28 29 29 30 30 30 30
 28 29 29 30 30 30 30 31
 29 29 30 30 30 30 31 31
 29 30 30 30 30 31 31 32
 30 30 30 30 31 31 32 32
 30 30 30 31 31 32 32 32
 30 30 31 31 32 32 32 32
 30 31 31 32 32 32 32 32
 31 31 32 32 32 32 32 32
 31 32 32 32 32 32 32 32
 32 32 32 32 32 32 32 31
 32 32 32 32 32 32 31 31
 32 32 32 32 32 31 31 30
 32 32 32 32 31 31 30 30
 32 32 32 31 31 30 30 30
 32 32 31 31 30 30 30 30
 -14 -13 -12 -11 -10 -10 -9 -9
 -13 -12 -11 -10 -10 -9 -9 -8
 -12 -11 -10 -10 -9 -9 -8 -6
 -11 -10 -10 -9 -9 -8 -6 -6
 -10 -10 -9 -9 -8 -6 -6 -5
 -10 -9 -9 -8 -6 -6 -5 -4
 -9 -9 -8 -6 -6 -5 -4 -2
 -9 -8 -6 -6 -5 -4 -2 -1
 -8 -6 -6 -5 -4 -2 -1 0
 -6 -6 -5 -4 -2 -1 0 2
 -6 -5 -4 -2 -1 0 2 3
 -5 -4 -2 -1 0 2 3 5
 -4 -2 -1 0 2 3 5 6
 -2 -1 0 2 3 5 6 6
 -1 0 2 3 5 6 6 8
 0 2 3 5 6 6 8 8
 2 3 5 6 6 8 8 10
 3 5 6 6 8 8 10 11
 5 6 6 8 8 10 11 11
 6 6 8 8 10 11 11 13
 6 8 8 10 11 11 13 13
 8 8 10 11 11 13 13 15
 8 10 11 11 13 13 15 16
 10 11 11 13 13 15 16 17
 11 11 13 13 15 16 17 18
 11 13 13 15 16 17 18 18
 13 13 15 16 17 18 18 19
 13 15 16 17 18 18 19 21
 15 16 17 18 18 19 21 21
 16 17 18 18 19 21 21 23
 17 18 18 19 21 21 23 23
 18 18 19 21 21 23 23 25
 18 19 21 21 23 23 25 26
 19 21 21 23 23 25 26 26
 21 21 23 23 25 26 26 27
 21 23 23 25 26 26 27 27
 23 23 25 26 26 27 27 28
 23 25 26 26 27 27 28 28
 25 26 26 27 27 28 28 28
 26 26 27 27 28 28 28 29
 26 27 27 28 28 28 29 29
 27 27 28 28 28 29 29 30
 27 28 28 28 29 29 30 30
 28 28 28 29 29 30 30 31
 28 28 29 29 30 30 31 31
 28 29 29 30 30 31 31 32
 29 29 30 30 31 31 32 32
 29 30 30 31 31 32 32 32
 30 30 31 31 32 32 32 32
 30 31 31 32 32 32 32 32
 31 31 32 32 32 32 32 31
 31 32 32 32 32 32 31 31
 32 32 32 32 32 31 31 30
 32 32 32 32 31 31 30 30
 32 32 32 31 31 30 30 29
 32 32 31 31 30 30 29 29
 32 31 31 30 30 29 29 29
 31 31 30 30 29 29 29 28
 31 30 30 29 29 29 28 28
 -12 -11 -10 -9 -8 -8 -7 -6
 -11 -10 -9 -8 -8 -7 -6 -5
 -10 -9 -8 -8 -7 -6 -5 -5
 -9 -8 -8 -7 -6 -5 -5 -4
 -8 -8 -7 -6 -5 -5 -4 -2
 -8 -7 -6 -5 -5 -4 -2 -2
 -7 -6 -5 -5 -4 -2 -2 0
 -6 -5 -5 -4 -2 -2 0 0
 -5 -5 -4 -2 -2 0 0 2
 -5 -4 -2 -2 0 0 2 4
 -4 -2 -2 0 0 2 4 5
 -2 -2 0 0 2 4 5 6
 -2 0 0 2 4 5 6 7
 0 0 2 4 5 6 7 9
 0 2 4 5 6 7 9 10
 2 4 5 6 7 9 10 10
 4 5 6 7 9 10 10 12
 5 6 7 9 10 10 12 12
 6 7 9 10 10 12 12 13
 7 9 10 10 12 12 13 15
 9 10 10 12 12 13 15 15
 10 10 12 12 13 15 15 16
 10 12 12 13 15 15 16 17
 12 12 13 15 15 16 17 18
 12 13 15 15 16 17 18 19
 13 15 15 16 17 18 19 19
 15 15 16 17 18 19 19 20
 15 16 17 18 19 19 20 20
 16 17 18 19 19 20 20 21
 17 18 19 19 20 20 21 22
 18 19 19 20 20 21 22 22
 19 19 20 20 21 22 22 23
 19 20 20 21 22 22 23 24
 20 20 21 22 22 23 24 25
 20 21 22 22 23 24 25 25
 21 22 22 23 24 25 25 26
 22 22 23 24 25 25 26 26
 22 23 24 25 25 26 26 26
 23 24 25 25 26 26 26 26
 24 25 25 26 26 26 26 26
 25 25 26 26 26 26 26 26
 25 26 26 26 26 26 26 26
 26 26 26 26 26 26 26 26
 26 26 26 26 26 26 26 27
 26 26 26 26 26 26 27 27
 26 26 26 26 26 27 27 28
 26 26 26 26 27 27 28 28
 26 26 26 27 27 28 28 28
 26 26 27 27 28 28 28 28
 26 27 27 28 28 28 28 28
 27 27 28 28 28 28 28 27
 27 28 28 28 28 28 27 27
 28 28 28 28 28 27 27 26
 28 28 28 28 27 27 26 26
 28 28 28 27 27 26 26 26
 28 28 27 27 26 26 26 26
 28 27 27 26 26 26 26 26
 27 27 26 26 26 26 26 26
 -7 -7 -6 -5 -5 -4 -4 -3
 -7 -6 -5 -5 -4 -4 -3 -2
 -6 -5 -5 -4 -4 -3 -2 -1
 -5 -5 -4 -4 -3 -2 -1 -1
 -5 -4 -4 -3 -2 -1 -1 0
 -4 -4 -3 -2 -1 -1 0 2
 -4 -3 -2 -1 -1 0 2 2
 -3 -2 -1 -1 0 2 2 4
 -2 -1 -1 0 2 2 4 5
 -1 -1 0 2 2 4 5 7
 -1 0 2 2 4 5 7 9
 0 2 2 4 5 7 9 9
 2 2 4 5 7 9 9 12
 2 4 5 7 9 9 12 12
 4 5 7 9 9 12 12 13
 5 7 9 9 12 12 13 14
 7 9 9 12 12 13 14 15
 9 9 12 12 13 14 15 15
 9 12 12 13 14 15 15 16
 12 12 13 14 15 15 16 17
 12 13 14 15 15 16 17 17
 13 14 15 15 16 17 17 18
 14 15 15 16 17 17 18 19
 15 15 16 17 17 18 19 19
 15 16 17 17 18 19 19 20
 16 17 17 18 19 19 20 21
 17 17 18 19 19 20 21 22
 17 18 19 19 20 21 22 22
 18 19 19 20 21 22 22 23
 19 19 20 21 22 22 23 24
 19 20 21 22 22 23 24 25
 20 21 22 22 23 24 25 25
 21 22 22 23 24 25 25 26
 22 22 23 24 25 25 26 26
 22 23 24 25 25 26 26 26
 23 24 25 25 26 26 26 26
 24 25 25 26 26 26 26 26
 25 25 26 26 26 26 26 26
 25 26 26 26 26 26 26 26
 26 26 26 26 26 26 26 26
 26 26 26 26 26 26 26 26
 26 26 26 26 26 26 26 26
 26 26 26 26 26 26 26 25
 26 26 26 26 26 26 25 25
 26 26 26 26 26 25 25 24
 26 26 26 26 25 25 24 24
 26 26 26 25 25 24 24 23
 26 26 25 25 24 24 23 22
 26 25 25 24 24 23 22 21
 25 25 24 24 23 22 21 19
 25 24 24 23 22 21 19 19
 24 24 23 22 21 19 19 17
 24 23 22 21 19 19 17 17
 23 22 21 19 19 17 17 16
 22 21 19 19 17 17 16 16
 21 19 19 17 17 16 16 15
 19 19 17 17 16 16 15 15
 19 17 17 16 16 15 15 16
 17 17 16 16 15 15 16 16
 17 16 16 15 15 16 16 16
 4 4 5 6 6 8 8 10
 4 5 6 6 8 8 10 10
 5 6 6 8 8 10 10 10
 6 6 8 8 10 10 10 14
 6 8 8 10 10 10 14 15
 8 8 10 10 10 14 15 17
 8 10 10 10 14 15 17 19
 10 10 10 14 15 17 19 20
 10 10 14 15 17 19 20 21
 10 14 15 17 19 20 21 22
 14 15 17 19 20 21 22 24
 15 17 19 20 21 22 24 24
 17 19 20 21 22 24 24 25
 19 20 21 22 24 24 25 26
 20 21 22 24 24 25 26 27
 21 22 24 24 25 26 27 28
 22 24 24 25 26 27 28 28
 24 24 25 26 27 28 28 29
 24 25 26 27 28 28 29 29
 25 26 27 28 28 29 29 29
 26 27 28 28 29 29 29 31
 27 28 28 29 29 29 31 32
 28 28 29 29 29 31 32 32
 28 29 29 29 31 32 32 33
 29 29 29 31 32 32 33 33
 29 29 31 32 32 33 33 34
 29 31 32 32 33 33 34 34
 31 32 32 33 33 34 34 34
 32 32 33 33 34 34 34 34
 32 33 33 34 34 34 34 34
 33 33 34 34 34 34 34 34
 33 34 34 34 34 34 34 34
 34 34 34 34 34 34 34 34
 34 34 34 34 34 34 34 34
 34 34 34 34 34 34 34 34
 34 34 34 34 34 34 34 34
 34 34 34 34 34 34 34 34
 34 34 34 34 34 34 34 34
 34 34 34 34 34 34 34 34
 34 34 34 34 34 34 34 34
 34 34 34 34 34 34 34 34
 34 34 34 34 34 34 34 34
 34 34 34 34 34 34 34 34
 34 34 34 34 34 34 34 34
 34 34 34 34 34 34 34 34
 34 34 34 34 34 34 34 35
 34 34 34 34 34 34 35 35
 34 34 34 34 34 35 35 35
 34 34 34 34 35 35 35 35
 34 34 34 35 35 35 35 35
 34 34 35 35 35 35 35 35
 34 35 35 35 35 35 35 35
 35 35 35 35 35 35 35 35
 35 35 35 35 35 35 35 35
 -1 0 1 1 2 3 4 4
 0 1 1 2 3 4 4 4
 1 1 2 3 4 4 4 7
 1 2 3 4 4 4 7 8
 2 3 4 4 4 7 8 10
 3 4 4 4 7 8 10 12
 4 4 4 7 8 10 12 13
 4 4 7 8 10 12 13 15
 4 7 8 10 12 13 15 16
 7 8 10 12 13 15 16 17
 8 10 12 13 15 16 17 19
 10 12 13 15 16 17 19 20
 12 13 15 16 17 19 20 21
 13 15 16 17 19 20 21 22
 15 16 17 19 20 21 22 23
 16 17 19 20 21 22 23 23
 17 19 20 21 22 23 23 24
 19 20 21 22 23 23 24 25
 20 21 22 23 23 24 25 26
 21 22 23 23 24 25 26 26
 22 23 23 24 25 26 26 27
 23 23 24 25 26 26 27 28
 23 24 25 26 26 27 28 28
 24 25 26 26 27 28 28 29
 25 26 26 27 28 28 29 29
 26 26 27 28 28 29 29 30
 26 27 28 28 29 29 30 30
 27 28 28 29 29 30 30 31
 28 28 29 29 30 30 31 31
 28 29 29 30 30 31 31 31
 29 29 30 30 31 31 31 31
 29 30 30 31 31 31 31 31
 30 30 31 31 31 31 31 31
 30 31 31 31 31 31 31 31
 31 31 31 31 31 31 31 31
 31 31 31 31 31 31 31 31
 31 31 31 31 31 31 31 31
 31 31 31 31 31 31 31 31
 31 31 31 31 31 31 31 31
 31 31 31 31 31 31 31 31
 31 31 31 31 31 31 31 31
 31 31 31 31 31 31 31 31
 31 31 31 31 31 31 31 31
 31 31 31 31 31 31 31 31
 31 31 31 31 31 31 31 31
 31 31 31 31 31 31 31 31
 31 31 31 31 31 31 31 31
 31 31 31 31 31 31 31 31
 31 31 31 31 31 31 31 31
 31 31 31 31 31 31 31 31
 31 31 31 31 31 31 31 32
 31 31 31 31 31 31 32 32
 31 31 31 31 31 32 32 32
 31 31 31 31 32 32 32 32
 31 31 31 32 32 32 32 33
 31 31 32 32 32 32 33 33
 31 32 32 32 32 33 33 33
 32 32 32 32 33 33 33 33
 32 32 32 33 33 33 33 33
 32 32 33 33 33 33 33 33
 32 33 33 33 33 33 33 33
 33 33 33 33 33 33 33 33
 33 33 33 33 33 33 33 33
 33 33 33 33 33 33 33 33
 33 33 33 33 33 33 33 33
 33 33 33 33 33 33 33 32
 -1 -1 0 1 1 2 3 3
 -1 0 1 1 2 3 3 4
 0 1 1 2 3 3 4 5
 1 1 2 3 3 4 5 6
 1 2 3 3 4 5 6 6
 2 3 3 4 5 6 6 8
 3 3 4 5 6 6 8 9
 3 4 5 6 6 8 9 10
 4 5 6 6 8 9 10 11
 5 6 6 8 9 10 11 11
 6 6 8 9 10 11 11 13
 6 8 9 10 11 11 13 14
 8 9 10 11 11 13 14 14
 9 10 11 11 13 14 14 15
 10 11 11 13 14 14 15 15
 11 11 13 14 14 15 15 16
 11 13 14 14 15 15 16 17
 13 14 14 15 15 16 17 17
 14 14 15 15 16 17 17 18
 14 15 15 16 17 17 18 18
 15 15 16 17 17 18 18 19
 15 16 17 17 18 18 19 19
 16 17 17 18 18 19 19 20
 17 17 18 18 19 19 20 20
 17 18 18 19 19 20 20 20
 18 18 19 19 20 20 20 22
 18 19 19 20 20 20 22 22
 19 19 20 20 20 22 22 23
 19 20 20 20 22 22 23 23
 20 20 20 22 22 23 23 23
 20 20 22 22 23 23 23 25
 20 22 22 23 23 23 25 25
 22 22 23 23 23 25 25 26
 22 23 23 23 25 25 26 26
 23 23 23 25 25 26 26 26
 23 23 25 25 26 26 26 27
 23 25 25 26 26 26 27 28
 25 25 26 26 26 27 28 28
 25 26 26 26 27 28 28 29
 26 26 26 27 28 28 29 30
 26 26 27 28 28 29 30 30
 26 27 28 28 29 30 30 30
 27 28 28 29 30 30 30 31
 28 28 29 30 30 30 31 31
 28 29 30 30 30 31 31 31
 29 30 30 30 31 31 31 31
 30 30 30 31 31 31 31 31
 30 30 31 31 31 31 31 31
 30 31 31 31 31 31 31 31
 31 31 31 31 31 31 31 31
 31 31 31 31 31 31 31 32
 31 31 31 31 31 31 32 32
 31 31 31 31 31 32 32 32
 31 31 31 31 32 32 32 32
 31 31 31 32 32 32 32 33
 31 31 32 32 32 32 33 33
 31 32 32 32 32 33 33 33
 32 32 32 32 33 33 33 34
 32 32 32 33 33 33 34 34
 32 32 33 33 33 34 34 34
 32 33 33 33 34 34 34 34
 33 33 33 34 34 34 34 34
 33 33 34 34 34 34 34 34
 33 34 34 34 34 34 34 34
 34 34 34 34 34 34 34 33
 -4 -2 -2 -2 0 1 2 2
 -2 -2 -2 0 1 2 2 4
 -2 -2 0 1 2 2 4 6
 -2 0 1 2 2 4 6 7
 0 1 2 2 4 6 7 9
 1 2 2 4 6 7 9 10
 2 2 4 6 7 9 10 10
 2 4 6 7 9 10 10 14
 4 6 7 9 10 10 14 16
 6 7 9 10 10 14 16 18
 7 9 10 10 14 16 18 19
 9 10 10 14 16 18 19 20
 10 10 14 16 18 19 20 21
 10 14 16 18 19 20 21 22
 14 16 18 19 20 21 22 24
 16 18 19 20 21 22 24 25
 18 19 20 21 22 24 25 26
 19 20 21 22 24 25 26 27
 20 21 22 24 25 26 27 28
 21 22 24 25 26 27 28 29
 22 24 25 26 27 28 29 29
 24 25 26 27 28 29 29 30
 25 26 27 28 29 29 30 31
 26 27 28 29 29 30 31 31
 27 28 29 29 30 31 31 31
 28 29 29 30 31 31 31 32
 29 29 30 31 31 31 32 32
 29 30 31 31 31 32 32 32
 30 31 31 31 32 32 32 32
 31 31 31 32 32 32 32 31
 31 31 32 32 32 32 31 31
 31 32 32 32 32 31 31 31
 32 32 32 32 31 31 31 31
 32 32 32 31 31 31 31 31
 32 32 31 31 31 31 31 31
 32 31 31 31 31 31 31 31
 31 31 31 31 31 31 31 32
 31 31 31 31 31 31 32 32
 31 31 31 31 31 32 32 32
 31 31 31 31 32 32 32 32
 31 31 31 32 32 32 32 33
 31 31 32 32 32 32 33 33
 31 32 32 32 32 33 33 33
 32 32 32 32 33 33 33 33
 32 32 32 33 33 33 33 33
 32 32 33 33 33 33 33 33
 32 33 33 33 33 33 33 33
 33 33 33 33 33 33 33 33
 33 33 33 33 33 33 33 33
 33 33 33 33 33 33 33 33
 33 33 33 33 33 33 33 33
 33 33 33 33 33 33 33 33
 33 33 33 33 33 33 33 33
 33 33 33 33 33 33 33 32
 -5 -4 -3 -2 -1 -1 1 2
 -4 -3 -2 -1 -1 1 2 3
 -3 -2 -1 -1 1 2 3 5
 -2 -1 -1 1 2 3 5 6
 -1 -1 1 2 3 5 6 8
 -1 1 2 3 5 6 8 10
 1 2 3 5 6 8 10 11
 2 3 5 6 8 10 11 13
 3 5 6 8 10 11 13 14
 5 6 8 10 11 13 14 16
 6 8 10 11 13 14 16 17
 8 10 11 13 14 16 17 18
 10 11 13 14 16 17 18 19
 11 13 14 16 17 18 19 20
 13 14 16 17 18 19 20 20
 14 16 17 18 19 20 20 23
 16 17 18 19 20 20 23 23
 17 18 19 20 20 23 23 25
 18 19 20 20 23 23 25 25
 19 20 20 23 23 25 25 26
 20 20 23 23 25 25 26 27
 20 23 23 25 25 26 27 28
 23 23 25 25 26 27 28 29
 23 25 25 26 27 28 29 29
 25 25 26 27 28 29 29 30
 25 26 27 28 29 29 30 30
 26 27 28 29 29 30 30 30
 27 28 29 29 30 30 30 31
 28 29 29 30 30 30 31 31
 29 29 30 30 30 31 31 31
 29 30 30 30 31 31 31 31
 30 30 30 31 31 31 31 31
 30 30 31 31 31 31 31 31
 30 31 31 31 31 31 31 31
 31 31 31 31 31 31 31 31
 31 31 31 31 31 31 31 31
 31 31 31 31 31 31 31 31
 31 31 31 31 31 31 31 31
 31 31 31 31 31 31 31 31
 31 31 31 31 31 31 31 31
 31 31 31 31 31 31 31 31
 31 31 31 31 31 31 31 31
 31 31 31 31 31 31 31 31
 31 31 31 31 31 31 31 31
 31 31 31 31 31 31 31 31
 31 31 31 31 31 31 31 31
 31 31 31 31 31 31 31 31
 31 31 31 31 31 31 31 31
 31 31 31 31 31 31 31 31
 31 31 31 31 31 31 31 31
 31 31 31 31 31 31 31 31
 31 31 31 31 31 31 31 31
 31 31 31 31 31 31 31 31
 31 31 31 31 31 31 31 30
 31 31 31 31 31 31 30 30
 31 31 31 31 31 30 30 30
 -8 -6 -5 -5 -4 -3 -2 0
 -6 -5 -5 -4 -3 -2 0 1
 -5 -5 -4 -3 -2 0 1 3
 -5 -4 -3 -2 0 1 3 4
 -4 -3 -2 0 1 3 4 6
 -3 -2 0 1 3 4 6 8
 -2 0 1 3 4 6 8 9
 0 1 3 4 6 8 9 12
 1 3 4 6 8 9 12 13
 3 4 6 8 9 12 13 13
 4 6 8 9 12 13 13 16
 6 8 9 12 13 13 16 17
 8 9 12 13 13 16 17 19
 9 12 13 13 16 17 19 19
 12 13 13 16 17 19 19 21
 13 13 16 17 19 19 21 22
 13 16 17 19 19 21 22 23
 16 17 19 19 21 22 23 24
 17 19 19 21 22 23 24 25
 19 19 21 22 23 24 25 26
 19 21 22 23 24 25 26 27
 21 22 23 24 25 26 27 27
 22 23 24 25 26 27 27 28
 23 24 25 26 27 27 28 29
 24 25 26 27 27 28 29 29
 25 26 27 27 28 29 29 30
 26 27 27 28 29 29 30 30
 27 27 28 29 29 30 30 30
 27 28 29 29 30 30 30 30
 28 29 29 30 30 30 30 30
 29 29 30 30 30 30 30 30
 29 30 30 30 30 30 30 30
 30 30 30 30 30 30 30 30
 30 30 30 30 30 30 30 30
 30 30 30 30 30 30 30 30
 30 30 30 30 30 30 30 30
 30 30 30 30 30 30 30 30
 30 30 30 30 30 30 30 30
 30 30 30 30 30 30 30 30
 30 30 30 30 30 30 30 31
 30 30 30 30 30 30 31 31
 30 30 30 30 30 31 31 31
 30 30 30 30 31 31 31 31
 30 30 30 31 31 31 31 31
 30 30 31 31 31 31 31 31
 30 31 31 31 31 31 31 31
 31 31 31 31 31 31 31 31
 31 31 31 31 31 31 31 31
 31 31 31 31 31 31 31 31
 31 31 31 31 31 31 31 30
 31 31 31 31 31 31 30 30
 31 31 31 31 31 30 30 30
 31 31 31 31 30 30 30 30
 31 31 31 30 30 30 30 30
 -6 -5 -4 -4 -4 -1 1 3
 -5 -4 -4 -4 -1 1 3 4
 -4 -4 -4 -1 1 3 4 6
 -4 -4 -1 1 3 4 6 7
 -4 -1 1 3 4 6 7 9
 -1 1 3 4 6 7 9 11
 1 3 4 6 7 9 11 12
 3 4 6 7 9 11 12 14
 4 6 7 9 11 12 14 15
 6 7 9 11 12 14 15 16
 7 9 11 12 14 15 16 17
 9 11 12 14 15 16 17 19
 11 12 14 15 16 17 19 20
 12 14 15 16 17 19 20 21
 14 15 16 17 19 20 21 22
 15 16 17 19 20 21 22 24
 16 17 19 20 21 22 24 24
 17 19 20 21 22 24 24 26
 19 20 21 22 24 24 26 26
 20 21 22 24 24 26 26 27
 21 22 24 24 26 26 27 28
 22 24 24 26 26 27 28 28
 24 24 26 26 27 28 28 29
 24 26 26 27 28 28 29 30
 26 26 27 28 28 29 30 30
 26 27 28 28 29 30 30 30
 27 28 28 29 30 30 30 30
 28 28 29 30 30 30 30 30
 28 29 30 30 30 30 30 30
 29 30 30 30 30 30 30 30
 30 30 30 30 30 30 30 30
 30 30 30 30 30 30 30 30
 30 30 30 30 30 30 30 29
 30 30 30 30 30 30 29 29
 30 30 30 30 30 29 29 29
 30 30 30 30 29 29 29 29
 30 30 30 29 29 29 29 29
 30 30 29 29 29 29 29 29
 30 29 29 29 29 29 29 29
 29 29 29 29 29 29 29 28
 29 29 29 29 29 29 28 28
 29 29 29 29 29 28 28 28
 29 29 29 29 28 28 28 28
 29 29 29 28 28 28 28 28
 29 29 28 28 28 28 28 28
 29 28 28 28 28 28 28 29
 28 28 28 28 28 28 29 29
 28 28 28 28 28 29 29 29
 28 28 28 28 29 29 29 29
 28 28 28 29 29 29 29 29
 28 28 29 29 29 29 29 29
 28 29 29 29 29 29 29 29
 29 29 29 29 29 29 29 28
 -3 -3 -2 -2 0 1 2 4
 -3 -2 -2 0 1 2 4 6
 -2 -2 0 1 2 4 6 7
 -2 0 1 2 4 6 7 9
 0 1 2 4 6 7 9 10
 1 2 4 6 7 9 10 11
 2 4 6 7 9 10 11 12
 4 6 7 9 10 11 12 12
 6 7 9 10 11 12 12 16
 7 9 10 11 12 12 16 17
 9 10 11 12 12 16 17 18
 10 11 12 12 16 17 18 20
 11 12 12 16 17 18 20 21
 12 12 16 17 18 20 21 22
 12 16 17 18 20 21 22 23
 16 17 18 20 21 22 23 24
 17 18 20 21 22 23 24 25
 18 20 21 22 23 24 25 25
 20 21 22 23 24 25 25 26
 21 22 23 24 25 25 26 27
 22 23 24 25 25 26 27 28
 23 24 25 25 26 27 28 28
 24 25 25 26 27 28 28 29
 25 25 26 27 28 28 29 30
 25 26 27 28 28 29 30 30
 26 27 28 28 29 30 30 31
 27 28 28 29 30 30 31 31
 28 28 29 30 30 31 31 31
 28 29 30 30 31 31 31 32
 29 30 30 31 31 31 32 32
 30 30 31 31 31 32 32 32
 30 31 31 31 32 32 32 32
 31 31 31 32 32 32 32 31
 31 31 32 32 32 32 31 31
 31 32 32 32 32 31 31 31
 32 32 32 32 31 31 31 31
 32 32 32 31 31 31 31 30
 32 32 31 31 31 31 30 30
 32 31 31 31 31 30 30 30
 31 31 31 31 30 30 30 30
 31 31 31 30 30 30 30 30
 31 31 30 30 30 30 30 30
 31 30 30 30 30 30 30 30
 30 30 30 30 30 30 30 30
 30 30 30 30 30 30 30 30
 30 30 30 30 30 30 30 29
 30 30 30 30 30 30 29 29
 30 30 30 30 30 29 29 29
 30 30 30 30 29 29 29 29
 30 30 30 29 29 29 29 29
 30 30 29 29 29 29 29 28
 30 29 29 29 29 29 28 28
 29 29 29 29 29 28 28 28
 29 29 29 29 28 28 28 28
 29 29 29 28 28 28 28 28
 29 29 28 28 28 28 28 27
 29 28 28 28 28 28 27 27
 3 5 6 7 7 7 10 10
 5 6 7 7 7 10 10 12
 6 7 7 7 10 10 12 12
 7 7 7 10 10 12 12 12
 7 7 10 10 12 12 12 15
 7 10 10 12 12 12 15 16
 10 10 12 12 12 15 16 17
 10 12 12 12 15 16 17 18
 12 12 12 15 16 17 18 18
 12 12 15 16 17 18 18 20
 12 15 16 17 18 18 20 20
 15 16 17 18 18 20 20 21
 16 17 18 18 20 20 21 22
 17 18 18 20 20 21 22 22
 18 18 20 20 21 22 22 23
 18 20 20 21 22 22 23 23
 20 20 21 22 22 23 23 24
 20 21 22 22 23 23 24 24
 21 22 22 23 23 24 24 24
 22 22 23 23 24 24 24 25
 22 23 23 24 24 24 25 25
 23 23 24 24 24 25 25 25
 23 24 24 24 25 25 25 25
 24 24 24 25 25 25 25 25
 24 24 25 25 25 25 25 25
 24 25 25 25 25 25 25 25
 25 25 25 25 25 25 25 25
 25 25 25 25 25 25 25 25
 25 25 25 25 25 25 25 25
 25 25 25 25 25 25 25 24
 25 25 25 25 25 25 24 24
 25 25 25 25 25 24 24 24
 25 25 25 25 24 24 24 24
 25 25 25 24 24 24 24 24
 25 25 24 24 24 24 24 24
 25 24 24 24 24 24 24 23
 24 24 24 24 24 24 23 23
 24 24 24 24 24 23 23 23
 24 24 24 24 23 23 23 22
 24 24 24 23 23 23 22 22
 24 24 23 23 23 22 22 22
 24 23 23 23 22 22 22 21
 23 23 23 22 22 22 21 21
 23 23 22 22 22 21 21 20
 23 22 22 22 21 21 20 20
 22 22 22 21 21 20 20 20
 22 22 21 21 20 20 20 18
 22 21 21 20 20 20 18 17
 21 21 20 20 20 18 17 16
 21 20 20 20 18 17 16 16
 20 20 20 18 17 16 16 16
 20 20 18 17 16 16 16 14
 20 18 17 16 16 16 14 14
 18 17 16 16 16 14 14 13
 17 16 16 16 14 14 13 13
 16 16 16 14 14 13 13 13
 16 16 14 14 13 13 13 13
 16 14 14 13 13 13 13 13
 14 14 13 13 13 13 13 13
 14 13 13 13 13 13 13 12
 -3 -2 -1 -1 0 0 1 2
 -2 -1 -1 0 0 1 2 2
 -1 -1 0 0 1 2 2 3
 -1 0 0 1 2 2 3 4
 0 0 1 2 2 3 4 5
 0 1 2 2 3 4 5 7
 1 2 2 3 4 5 7 8
 2 2 3 4 5 7 8 10
 2 3 4 5 7 8 10 11
 3 4 5 7 8 10 11 13
 4 5 7 8 10 11 13 14
 5 7 8 10 11 13 14 15
 7 8 10 11 13 14 15 17
 8 10 11 13 14 15 17 18
 10 11 13 14 15 17 18 19
 11 13 14 15 17 18 19 21
 13 14 15 17 18 19 21 22
 14 15 17 18 19 21 22 23
 15 17 18 19 21 22 23 24
 17 18 19 21 22 23 24 25
 18 19 21 22 23 24 25 26
 19 21 22 23 24 25 26 27
 21 22 23 24 25 26 27 28
 22 23 24 25 26 27 28 28
 23 24 25 26 27 28 28 29
 24 25 26 27 28 28 29 30
 25 26 27 28 28 29 30 30
 26 27 28 28 29 30 30 31
 27 28 28 29 30 30 31 31
 28 28 29 30 30 31 31 32
 28 29 30 30 31 31 32 33
 29 30 30 31 31 32 33 33
 30 30 31 31 32 33 33 34
 30 31 31 32 33 33 34 34
 31 31 32 33 33 34 34 34
 31 32 33 33 34 34 34 34
 32 33 33 34 34 34 34 34
 33 33 34 34 34 34 34 34
 33 34 34 34 34 34 34 34
 34 34 34 34 34 34 34 34
 34 34 34 34 34 34 34 34
 34 34 34 34 34 34 34 34
 34 34 34 34 34 34 34 34
 34 34 34 34 34 34 34 34
 34 34 34 34 34 34 34 34
 34 34 34 34 34 34 34 34
 34 34 34 34 34 34 34 34
 34 34 34 34 34 34 34 33
 34 34 34 34 34 34 33 33
 34 34 34 34 34 33 33 32
 34 34 34 34 33 33 32 32
 34 34 34 33 33 32 32 31
 -12 -11 -9 -7 -5 -3 -2 0
 -11 -9 -7 -5 -3 -2 0 3
 -9 -7 -5 -3 -2 0 3 5
 -7 -5 -3 -2 0 3 5 6
 -5 -3 -2 0 3 5 6 8
 -3 -2 0 3 5 6 8 9
 -2 0 3 5 6 8 9 11
 0 3 5 6 8 9 11 14
 3 5 6 8 9 11 14 16
 5 6 8 9 11 14 16 17
 6 8 9 11 14 16 17 18
 8 9 11 14 16 17 18 20
 9 11 14 16 17 18 20 21
 11 14 16 17 18 20 21 22
 14 16 17 18 20 21 22 23
 16 17 18 20 21 22 23 25
 17 18 20 21 22 23 25 26
 18 20 21 22 23 25 26 27
 20 21 22 23 25 26 27 28
 21 22 23 25 26 27 28 29
 22 23 25 26 27 28 29 30
 23 25 26 27 28 29 30 30
 25 26 27 28 29 30 30 30
 26 27 28 29 30 30 30 30
 27 28 29 30 30 30 30 30
 28 29 30 30 30 30 30 30
 29 30 30 30 30 30 30 30
 30 30 30 30 30 30 30 29
 30 30 30 30 30 30 29 29
 30 30 30 30 30 29 29 28
 30 30 30 30 29 29 28 28
 30 30 30 29 29 28 28 28
 30 30 29 29 28 28 28 28
 30 29 29 28 28 28 28 27
 29 29 28 28 28 28 27 27
 29 28 28 28 28 27 27 28
 28 28 28 28 27 27 28 28
 28 28 28 27 27 28 28 28
 28 28 27 27 28 28 28 28
 28 27 27 28 28 28 28 29
 27 27 28 28 28 28 29 29
 27 28 28 28 28 29 29 30
 28 28 28 28 29 29 30 30
 28 28 28 29 29 30 30 31
 28 28 29 29 30 30 31 31
 28 29 29 30 30 31 31 30
 29 29 30 30 31 31 30 30
 29 30 30 31 31 30 30 30
 -12 -10 -9 -7 -6 -5 -3 -2
 -10 -9 -7 -6 -5 -3 -2 0
 -9 -7 -6 -5 -3 -2 0 3
 -7 -6 -5 -3 -2 0 3 7
 -6 -5 -3 -2 0 3 7 8
 -5 -3 -2 0 3 7 8 10
 -3 -2 0 3 7 8 10 11
 -2 0 3 7 8 10 11 13
 0 3 7 8 10 11 13 16
 3 7 8 10 11 13 16 18
 7 8 10 11 13 16 18 20
 8 10 11 13 16 18 20 22
 10 11 13 16 18 20 22 22
 11 13 16 18 20 22 22 24
 13 16 18 20 22 22 24 24
 16 18 20 22 22 24 24 25
 18 20 22 22 24 24 25 26
 20 22 22 24 24 25 26 26
 22 22 24 24 25 26 26 27
 22 24 24 25 26 26 27 28
 24 24 25 26 26 27 28 28
 24 25 26 26 27 28 28 28
 25 26 26 27 28 28 28 28
 26 26 27 28 28 28 28 28
 26 27 28 28 28 28 28 28
 27 28 28 28 28 28 28 28
 28 28 28 28 28 28 28 26
 28 28 28 28 28 28 26 26
 28 28 28 28 28 26 26 26
 28 28 28 28 26 26 26 25
 28 28 28 26 26 26 25 25
 28 28 26 26 26 25 25 25
 28 26 26 26 25 25 25 25
 26 26 26 25 25 25 25 25
 26 26 25 25 25 25 25 25
 26 25 25 25 25 25 25 25
 25 25 25 25 25 25 25 25
 25 25 25 25 25 25 25 25
 25 25 25 25 25 25 25 25
 25 25 25 25 25 25 25 25
 25 25 25 25 25 25 25 25
 25 25 25 25 25 25 25 25
 25 25 25 25 25 25 25 25
 25 25 25 25 25 25 25 24
 -15 -14 -12 -11 -10 -8 -7 -5
 -14 -12 -11 -10 -8 -7 -5 -4
 -12 -11 -10 -8 -7 -5 -4 -2
 -11 -10 -8 -7 -5 -4 -2 0
 -10 -8 -7 -5 -4 -2 0 1
 -8 -7 -5 -4 -2 0 1 3
 -7 -5 -4 -2 0 1 3 4
 -5 -4 -2 0 1 3 4 6
 -4 -2 0 1 3 4 6 8
 -2 0 1 3 4 6 8 9
 0 1 3 4 6 8 9 12
 1 3 4 6 8 9 12 13
 3 4 6 8 9 12 13 14
 4 6 8 9 12 13 14 16
 6 8 9 12 13 14 16 17
 8 9 12 13 14 16 17 18
 9 12 13 14 16 17 18 19
 12 13 14 16 17 18 19 20
 13 14 16 17 18 19 20 21
 14 16 17 18 19 20 21 22
 16 17 18 19 20 21 22 23
 17 18 19 20 21 22 23 24
 18 19 20 21 22 23 24 24
 19 20 21 22 23 24 24 24
 20 21 22 23 24 24 24 25
 21 22 23 24 24 24 25 25
 22 23 24 24 24 25 25 25
 23 24 24 24 25 25 25 25
 24 24 24 25 25 25 25 25
 24 24 25 25 25 25 25 25
 24 25 25 25 25 25 25 25
 25 25 25 25 25 25 25 24
 25 25 25 25 25 25 24 24
 25 25 25 25 25 24 24 24
 25 25 25 25 24 24 24 24
 25 25 25 24 24 24 24 24
 25 25 24 24 24 24 24 24
 25 24 24 24 24 24 24 24
 24 24 24 24 24 24 24 25
 24 24 24 24 24 24 25 25
 24 24 24 24 24 25 25 25
 24 24 24 24 25 25 25 25
 24 24 24 25 25 25 25 25
 24 24 25 25 25 25 25 25
 24 25 25 25 25 25 25 25
 25 25 25 25 25 25 25 25
 25 25 25 25 25 25 25 25
 -18 -17 -14 -13 -12 -11 -9 -7
 -17 -14 -13 -12 -11 -9 -7 -6
 -14 -13 -12 -11 -9 -7 -6 -3
 -13 -12 -11 -9 -7 -6 -3 -1
 -12 -11 -9 -7 -6 -3 -1 2
 -11 -9 -7 -6 -3 -1 2 3
 -9 -7 -6 -3 -1 2 3 5
 -7 -6 -3 -1 2 3 5 6
 -6 -3 -1 2 3 5 6 8
 -3 -1 2 3 5 6 8 10
 -1 2 3 5 6 8 10 11
 2 3 5 6 8 10 11 13
 3 5 6 8 10 11 13 16
 5 6 8 10 11 13 16 17
 6 8 10 11 13 16 17 18
 8 10 11 13 16 17 18 19
 10 11 13 16 17 18 19 20
 11 13 16 17 18 19 20 21
 13 16 17 18 19 20 21 22
 16 17 18 19 20 21 22 23
 17 18 19 20 21 22 23 23
 18 19 20 21 22 23 23 23
 19 20 21 22 23 23 23 23
 20 21 22 23 23 23 23 24
 21 22 23 23 23 23 24 24
 22 23 23 23 23 24 24 23
 23 23 23 23 24 24 23 23
 23 23 23 24 24 23 23 23
 23 23 24 24 23 23 23 22
 23 24 24 23 23 23 22 22
 24 24 23 23 23 22 22 22
 24 23 23 23 22 22 22 21
 23 23 23 22 22 22 21 21
 23 23 22 22 22 21 21 21
 23 22 22 22 21 21 21 20
 22 22 22 21 21 21 20 21
 22 22 21 21 21 20 21 22
 22 21 21 21 20 21 22 23
 21 21 21 20 21 22 23 23
 21 21 20 21 22 23 23 24
 21 20 21 22 23 23 24 24
 20 21 22 23 23 24 24 24
 21 22 23 23 24 24 24 24
 22 23 23 24 24 24 24 24
 -15 -14 -12 -11 -10 -8 -7 -5
 -14 -12 -11 -10 -8 -7 -5 -3
 -12 -11 -10 -8 -7 -5 -3 -1
 -11 -10 -8 -7 -5 -3 -1 1
 -10 -8 -7 -5 -3 -1 1 3
 -8 -7 -5 -3 -1 1 3 5
 -7 -5 -3 -1 1 3 5 6
 -5 -3 -1 1 3 5 6 8
 -3 -1 1 3 5 6 8 9
 -1 1 3 5 6 8 9 11
 1 3 5 6 8 9 11 13
 3 5 6 8 9 11 13 14
 5 6 8 9 11 13 14 15
 6 8 9 11 13 14 15 16
 8 9 11 13 14 15 16 17
 9 11 13 14 15 16 17 18
 11 13 14 15 16 17 18 19
 13 14 15 16 17 18 19 20
 14 15 16 17 18 19 20 21
 15 16 17 18 19 20 21 20
 16 17 18 19 20 21 20 22
 17 18 19 20 21 20 22 23
 18 19 20 21 20 22 23 23
 19 20 21 20 22 23 23 23
 20 21 20 22 23 23 23 24
 21 20 22 23 23 23 24 24
 20 22 23 23 23 24 24 24
 22 23 23 23 24 24 24 23
 23 23 23 24 24 24 23 23
 23 23 24 24 24 23 23 23
 23 24 24 24 23 23 23 22
 24 24 24 23 23 23 22 22
 24 24 23 23 23 22 22 21
 24 23 23 23 22 22 21 21
 23 23 23 22 22 21 21 21
 23 23 22 22 21 21 21 20
 23 22 22 21 21 21 20 20
 22 22 21 21 21 20 20 20
 22 21 21 21 20 20 20 20
 21 21 21 20 20 20 20 21
 21 21 20 20 20 20 21 21
 21 20 20 20 20 21 21 22
 20 20 20 20 21 21 22 22
 20 20 20 21 21 22 22 22
 20 20 21 21 22 22 22 22
 20 21 21 22 22 22 22 23
 21 21 22 22 22 22 23 22
 21 22 22 22 22 23 22 22
 22 22 22 22 23 22 22 22
 -17 -15 -14 -12 -11 -10 -9 -7
 -15 -14 -12 -11 -10 -9 -7 -5
 -14 -12 -11 -10 -9 -7 -5 -4
 -12 -11 -10 -9 -7 -5 -4 -2
 -11 -10 -9 -7 -5 -4 -2 0
 -10 -9 -7 -5 -4 -2 0 1
 -9 -7 -5 -4 -2 0 1 3
 -7 -5 -4 -2 0 1 3 4
 -5 -4 -2 0 1 3 4 7
 -4 -2 0 1 3 4 7 9
 -2 0 1 3 4 7 9 11
 0 1 3 4 7 9 11 12
 1 3 4 7 9 11 12 13
 3 4 7 9 11 12 13 16
 4 7 9 11 12 13 16 17
 7 9 11 12 13 16 17 17
 9 11 12 13 16 17 17 18
 11 12 13 16 17 17 18 19
 12 13 16 17 17 18 19 20
 13 16 17 17 18 19 20 21
 16 17 17 18 19 20 21 22
 17 17 18 19 20 21 22 22
 17 18 19 20 21 22 22 22
 18 19 20 21 22 22 22 23
 19 20 21 22 22 22 23 22
 20 21 22 22 22 23 22 22
 21 22 22 22 23 22 22 22
 22 22 22 23 22 22 22 22
 22 22 23 22 22 22 22 22
 22 23 22 22 22 22 22 21
 23 22 22 22 22 22 21 21
 22 22 22 22 22 21 21 20
 22 22 22 22 21 21 20 20
 22 22 22 21 21 20 20 20
 22 22 21 21 20 20 20 20
 22 21 21 20 20 20 20 20
 21 21 20 20 20 20 20 20
 21 20 20 20 20 20 20 20
 20 20 20 20 20 20 20 21
 20 20 20 20 20 20 21 21
 20 20 20 20 20 21 21 21
 20 20 20 20 21 21 21 22
 20 20 20 21 21 21 22 22
 20 20 21 21 21 22 22 22
 20 21 21 21 22 22 22 22
 21 21 21 22 22 22 22 22
 21 21 22 22 22 22 22 22
 -16 -16 -14 -13 -12 -10 -8 -7
 -16 -14 -13 -12 -10 -8 -7 -5
 -14 -13 -12 -10 -8 -7 -5 -3
 -13 -12 -10 -8 -7 -5 -3 -2
 -12 -10 -8 -7 -5 -3 -2 1
 -10 -8 -7 -5 -3 -2 1 2
 -8 -7 -5 -3 -2 1 2 4
 -7 -5 -3 -2 1 2 4 5
 -5 -3 -2 1 2 4 5 7
 -3 -2 1 2 4 5 7 9
 -2 1 2 4 5 7 9 10
 1 2 4 5 7 9 10 11
 2 4 5 7 9 10 11 12
 4 5 7 9 10 11 12 15
 5 7 9 10 11 12 15 16
 7 9 10 11 12 15 16 17
 9 10 11 12 15 16 17 18
 10 11 12 15 16 17 18 19
 11 12 15 16 17 18 19 20
 12 15 16 17 18 19 20 21
 15 16 17 18 19 20 21 21
 16 17 18 19 20 21 21 22
 17 18 19 20 21 21 22 22
 18 19 20 21 21 22 22 22
 19 20 21 21 22 22 22 22
 20 21 21 22 22 22 22 22
 21 21 22 22 22 22 22 22
 21 22 22 22 22 22 22 21
 22 22 22 22 22 22 21 21
 22 22 22 22 22 21 21 20
 22 22 22 22 21 21 20 20
 22 22 22 21 21 20 20 19
 22 22 21 21 20 20 19 19
 22 21 21 20 20 19 19 18
 21 21 20 20 19 19 18 18
 21 20 20 19 19 18 18 19
 20 20 19 19 18 18 19 19
 20 19 19 18 18 19 19 20
 19 19 18 18 19 19 20 20
 19 18 18 19 19 20 20 20
 18 18 19 19 20 20 20 21
 18 19 19 20 20 20 21 21
 19 19 20 20 20 21 21 21
 19 20 20 20 21 21 21 21
 20 20 20 21 21 21 21 21
 -17 -16 -15 -13 -13 -11 -10 -8
 -16 -15 -13 -13 -11 -10 -8 -6
 -15 -13 -13 -11 -10 -8 -6 -4
 -13 -13 -11 -10 -8 -6 -4 -1
 -13 -11 -10 -8 -6 -4 -1 1
 -11 -10 -8 -6 -4 -1 1 3
 -10 -8 -6 -4 -1 1 3 4
 -8 -6 -4 -1 1 3 4 6
 -6 -4 -1 1 3 4 6 7
 -4 -1 1 3 4 6 7 10
 -1 1 3 4 6 7 10 11
 1 3 4 6 7 10 11 13
 3 4 6 7 10 11 13 13
 4 6 7 10 11 13 13 15
 6 7 10 11 13 13 15 16
 7 10 11 13 13 15 16 18
 10 11 13 13 15 16 18 18
 11 13 13 15 16 18 18 20
 13 13 15 16 18 18 20 20
 13 15 16 18 18 20 20 21
 15 16 18 18 20 20 21 21
 16 18 18 20 20 21 21 22
 18 18 20 20 21 21 22 22
 18 20 20 21 21 22 22 22
 20 20 21 21 22 22 22 21
 20 21 21 22 22 22 21 21
 21 21 22 22 22 21 21 21
 21 22 22 22 21 21 21 21
 22 22 22 21 21 21 21 20
 22 22 21 21 21 21 20 20
 22 21 21 21 21 20 20 20
 21 21 21 21 20 20 20 20
 21 21 21 20 20 20 20 20
 21 21 20 20 20 20 20 20
 21 20 20 20 20 20 20 21
 20 20 20 20 20 20 21 21
 20 20 20 20 20 21 21 21
 20 20 20 20 21 21 21 22
 20 20 20 21 21 21 22 22
 20 20 21 21 21 22 22 23
 20 21 21 21 22 22 23 23
 21 21 21 22 22 23 23 23
 21 21 22 22 23 23 23 22
 21 22 22 23 23 23 22 22
 -14 -13 -12 -10 -9 -7 -6 -4
 -13 -12 -10 -9 -7 -6 -4 -2
 -12 -10 -9 -7 -6 -4 -2 -1
 -10 -9 -7 -6 -4 -2 -1 1
 -9 -7 -6 -4 -2 -1 1 2
 -7 -6 -4 -2 -1 1 2 5
 -6 -4 -2 -1 1 2 5 7
 -4 -2 -1 1 2 5 7 10
 -2 -1 1 2 5 7 10 11
 -1 1 2 5 7 10 11 13
 1 2 5 7 10 11 13 13
 2 5 7 10 11 13 13 15
 5 7 10 11 13 13 15 16
 7 10 11 13 13 15 16 17
 10 11 13 13 15 16 17 18
 11 13 13 15 16 17 18 20
 13 13 15 16 17 18 20 21
 13 15 16 17 18 20 21 22
 15 16 17 18 20 21 22 23
 16 17 18 20 21 22 23 23
 17 18 20 21 22 23 23 24
 18 20 21 22 23 23 24 24
 20 21 22 23 23 24 24 25
 21 22 23 23 24 24 25 25
 22 23 23 24 24 25 25 25
 23 23 24 24 25 25 25 25
 23 24 24 25 25 25 25 24
 24 24 25 25 25 25 24 24
 24 25 25 25 25 24 24 24
 25 25 25 25 24 24 24 23
 25 25 25 24 24 24 23 23
 25 25 24 24 24 23 23 22
 25 24 24 24 23 23 22 22
 24 24 24 23 23 22 22 21
 24 24 23 23 22 22 21 21
 24 23 23 22 22 21 21 21
 23 23 22 22 21 21 21 21
 23 22 22 21 21 21 21 21
 22 22 21 21 21 21 21 21
 22 21 21 21 21 21 21 21
 21 21 21 21 21 21 21 22
 21 21 21 21 21 21 22 22
 21 21 21 21 21 22 22 22
 21 21 21 21 22 22 22 22
 21 21 21 22 22 22 22 22
 21 21 22 22 22 22 22 22
 21 22 22 22 22 22 22 22
 22 22 22 22 22 22 22 22
 -16 -14 -12 -12 -10 -9 -8 -6
 -14 -12 -12 -10 -9 -8 -6 -5
 -12 -12 -10 -9 -8 -6 -5 -3
 -12 -10 -9 -8 -6 -5 -3 -1
 -10 -9 -8 -6 -5 -3 -1 3
 -9 -8 -6 -5 -3 -1 3 5
 -8 -6 -5 -3 -1 3 5 7
 -6 -5 -3 -1 3 5 7 8
 -5 -3 -1 3 5 7 8 10
 -3 -1 3 5 7 8 10 10
 -1 3 5 7 8 10 10 12
 3 5 7 8 10 10 12 14
 5 7 8 10 10 12 14 15
 7 8 10 10 12 14 15 16
 8 10 10 12 14 15 16 17
 10 10 12 14 15 16 17 18
 10 12 14 15 16 17 18 19
 12 14 15 16 17 18 19 20
 14 15 16 17 18 19 20 20
 15 16 17 18 19 20 20 21
 16 17 18 19 20 20 21 22
 17 18 19 20 20 21 22 22
 18 19 20 20 21 22 22 22
 19 20 20 21 22 22 22 22
 20 20 21 22 22 22 22 22
 20 21 22 22 22 22 22 22
 21 22 22 22 22 22 22 22
 22 22 22 22 22 22 22 22
 22 22 22 22 22 22 22 22
 22 22 22 22 22 22 22 21
 22 22 22 22 22 22 21 20
 22 22 22 22 22 21 20 20
 22 22 22 22 21 20 20 20
 22 22 22 21 20 20 20 20
 22 22 21 20 20 20 20 20
 22 21 20 20 20 20 20 20
 21 20 20 20 20 20 20 20
 20 20 20 20 20 20 20 21
 20 20 20 20 20 20 21 22
 20 20 20 20 20 21 22 22
 20 20 20 20 21 22 22 23
 20 20 20 21 22 22 23 23
 20 20 21 22 22 23 23 23
 20 21 22 22 23 23 23 23
 21 22 22 23 23 23 23 23
 22 22 23 23 23 23 23 23
 22 23 23 23 23 23 23 23
 23 23 23 23 23 23 23 22
 23 23 23 23 23 23 22 22
 -16 -15 -13 -12 -11 -9 -7 -6
 -15 -13 -12 -11 -9 -7 -6 -4
 -13 -12 -11 -9 -7 -6 -4 -2
 -12 -11 -9 -7 -6 -4 -2 0
 -11 -9 -7 -6 -4 -2 0 1
 -9 -7 -6 -4 -2 0 1 6
 -7 -6 -4 -2 0 1 6 7
 -6 -4 -2 0 1 6 7 9
 -4 -2 0 1 6 7 9 10
 -2 0 1 6 7 9 10 13
 0 1 6 7 9 10 13 14
 1 6 7 9 10 13 14 15
 6 7 9 10 13 14 15 15
 7 9 10 13 14 15 15 17
 9 10 13 14 15 15 17 19
 10 13 14 15 15 17 19 20
 13 14 15 15 17 19 20 20
 14 15 15 17 19 20 20 21
 15 15 17 19 20 20 21 22
 15 17 19 20 20 21 22 22
 17 19 20 20 21 22 22 22
 19 20 20 21 22 22 22 23
 20 20 21 22 22 22 23 23
 20 21 22 22 22 23 23 23
 21 22 22 22 23 23 23 23
 22 22 22 23 23 23 23 23
 22 22 23 23 23 23 23 23
 22 23 23 23 23 23 23 22
 23 23 23 23 23 23 22 22
 23 23 23 23 23 22 22 21
 23 23 23 23 22 22 21 21
 23 23 23 22 22 21 21 21
 23 23 22 22 21 21 21 21
 23 22 22 21 21 21 21 21
 22 22 21 21 21 21 21 21
 22 21 21 21 21 21 21 21
 21 21 21 21 21 21 21 21
 21 21 21 21 21 21 21 21
 21 21 21 21 21 21 21 21
 21 21 21 21 21 21 21 22
 21 21 21 21 21 21 22 22
 21 21 21 21 21 22 22 22
 21 21 21 21 22 22 22 22
 21 21 21 22 22 22 22 22
 21 21 22 22 22 22 22 22
 21 22 22 22 22 22 22 22
 -16 -15 -14 -12 -11 -10 -10 -6
 -15 -14 -12 -11 -10 -10 -6 -4
 -14 -12 -11 -10 -10 -6 -4 -2
 -12 -11 -10 -10 -6 -4 -2 -1
 -11 -10 -10 -6 -4 -2 -1 1
 -10 -10 -6 -4 -2 -1 1 2
 -10 -6 -4 -2 -1 1 2 4
 -6 -4 -2 -1 1 2 4 6
 -4 -2 -1 1 2 4 6 9
 -2 -1 1 2 4 6 9 11
 -1 1 2 4 6 9 11 12
 1 2 4 6 9 11 12 14
 2 4 6 9 11 12 14 14
 4 6 9 11 12 14 14 16
 6 9 11 12 14 14 16 17
 9 11 12 14 14 16 17 17
 11 12 14 14 16 17 17 19
 12 14 14 16 17 17 19 20
 14 14 16 17 17 19 20 21
 14 16 17 17 19 20 21 21
 16 17 17 19 20 21 21 22
 17 17 19 20 21 21 22 22
 17 19 20 21 21 22 22 23
 19 20 21 21 22 22 23 23
 20 21 21 22 22 23 23 24
 21 21 22 22 23 23 24 24
 21 22 22 23 23 24 24 24
 22 22 23 23 24 24 24 24
 22 23 23 24 24 24 24 24
 23 23 24 24 24 24 24 23
 23 24 24 24 24 24 23 23
 24 24 24 24 24 23 23 23
 24 24 24 24 23 23 23 22
 24 24 24 23 23 23 22 21
 24 24 23 23 23 22 21 20
 24 23 23 23 22 21 20 20
 23 23 23 22 21 20 20 20
 23 23 22 21 20 20 20 20
 23 22 21 20 20 20 20 21
 22 21 20 20 20 20 21 21
 21 20 20 20 20 21 21 22
 20 20 20 20 21 21 22 23
 20 20 20 21 21 22 23 23
 20 20 21 21 22 23 23 23
 20 21 21 22 23 23 23 23
 21 21 22 23 23 23 23 23
 21 22 23 23 23 23 23 23
 22 23 23 23 23 23 23 23
 -20 -19 -17 -16 -15 -13 -12 -11
 -19 -17 -16 -15 -13 -12 -11 -9
 -17 -16 -15 -13 -12 -11 -9 -8
 -16 -15 -13 -12 -11 -9 -8 -6
 -15 -13 -12 -11 -9 -8 -6 -4
 -13 -12 -11 -9 -8 -6 -4 -2
 -12 -11 -9 -8 -6 -4 -2 0
 -11 -9 -8 -6 -4 -2 0 1
 -9 -8 -6 -4 -2 0 1 3
 -8 -6 -4 -2 0 1 3 4
 -6 -4 -2 0 1 3 4 6
 -4 -2 0 1 3 4 6 8
 -2 0 1 3 4 6 8 10
 0 1 3 4 6 8 10 11
 1 3 4 6 8 10 11 13
 3 4 6 8 10 11 13 14
 4 6 8 10 11 13 14 15
 6 8 10 11 13 14 15 17
 8 10 11 13 14 15 17 20
 10 11 13 14 15 17 20 21
 11 13 14 15 17 20 21 21
 13 14 15 17 20 21 21 22
 14 15 17 20 21 21 22 23
 15 17 20 21 21 22 23 24
 17 20 21 21 22 23 24 25
 20 21 21 22 23 24 25 25
 21 21 22 23 24 25 25 26
 21 22 23 24 25 25 26 26
 22 23 24 25 25 26 26 27
 23 24 25 25 26 26 27 27
 24 25 25 26 26 27 27 27
 25 25 26 26 27 27 27 27
 25 26 26 27 27 27 27 27
 26 26 27 27 27 27 27 26
 26 27 27 27 27 27 26 26
 27 27 27 27 27 26 26 26
 27 27 27 27 26 26 26 25
 27 27 27 26 26 26 25 25
 27 27 26 26 26 25 25 24
 27 26 26 26 25 25 24 24
 26 26 26 25 25 24 24 24
 26 26 25 25 24 24 24 24
 26 25 25 24 24 24 24 25
 25 25 24 24 24 24 25 26
 25 24 24 24 24 25 26 26
 24 24 24 24 25 26 26 26
 24 24 24 25 26 26 26 27
 24 24 25 26 26 26 27 27
 24 25 26 26 26 27 27 28
 25 26 26 26 27 27 28 28
 26 26 26 27 27 28 28 27
 -4 -3 -2 -1 1 3 4 6
 -3 -2 -1 1 3 4 6 9
 -2 -1 1 3 4 6 9 11
 -1 1 3 4 6 9 11 13
 1 3 4 6 9 11 13 14
 3 4 6 9 11 13 14 18
 4 6 9 11 13 14 18 21
 6 9 11 13 14 18 21 24
 9 11 13 14 18 21 24 25
 11 13 14 18 21 24 25 25
 13 14 18 21 24 25 25 29
 14 18 21 24 25 25 29 29
 18 21 24 25 25 29 29 33
 21 24 25 25 29 29 33 34
 24 25 25 29 29 33 34 35
 25 25 29 29 33 34 35 36
 25 29 29 33 34 35 36 37
 29 29 33 34 35 36 37 38
 29 33 34 35 36 37 38 38
 33 34 35 36 37 38 38 39
 34 35 36 37 38 38 39 39
 35 36 37 38 38 39 39 40
 36 37 38 38 39 39 40 40
 37 38 38 39 39 40 40 41
 38 38 39 39 40 40 41 41
 38 39 39 40 40 41 41 41
 39 39 40 40 41 41 41 40
 39 40 40 41 41 41 40 40
 40 40 41 41 41 40 40 39
 40 41 41 41 40 40 39 39
 41 41 41 40 40 39 39 38
 41 41 40 40 39 39 38 38
 41 40 40 39 39 38 38 37
 40 40 39 39 38 38 37 37
 40 39 39 38 38 37 37 37
 39 39 38 38 37 37 37 36
 39 38 38 37 37 37 36 36
 38 38 37 37 37 36 36 36
 38 37 37 37 36 36 36 36
 37 37 37 36 36 36 36 35
 37 37 36 36 36 36 35 35
 37 36 36 36 36 35 35 35
 36 36 36 36 35 35 35 33
 36 36 36 35 35 35 33 33
 36 36 35 35 35 33 33 32
 36 35 35 35 33 33 32 32
 35 35 35 33 33 32 32 32
 35 35 33 33 32 32 32 31
 -10 -8 -6 -5 -2 -1 -1 5
 -8 -6 -5 -2 -1 -1 5 6
 -6 -5 -2 -1 -1 5 6 8
 -5 -2 -1 -1 5 6 8 9
 -2 -1 -1 5 6 8 9 13
 -1 -1 5 6 8 9 13 15
 -1 5 6 8 9 13 15 15
 5 6 8 9 13 15 15 20
 6 8 9 13 15 15 20 21
 8 9 13 15 15 20 21 23
 9 13 15 15 20 21 23 24
 13 15 15 20 21 23 24 24
 15 15 20 21 23 24 24 29
 15 20 21 23 24 24 29 31
 20 21 23 24 24 29 31 32
 21 23 24 24 29 31 32 33
 23 24 24 29 31 32 33 34
 24 24 29 31 32 33 34 34
 24 29 31 32 33 34 34 34
 29 31 32 33 34 34 34 35
 31 32 33 34 34 34 35 35
 32 33 34 34 34 35 35 35
 33 34 34 34 35 35 35 35
 34 34 34 35 35 35 35 35
 34 34 35 35 35 35 35 35
 34 35 35 35 35 35 35 34
 35 35 35 35 35 35 34 34
 35 35 35 35 35 34 34 34
 35 35 35 35 34 34 34 33
 35 35 35 34 34 34 33 32
 35 35 34 34 34 33 32 31
 35 34 34 34 33 32 31 30
 34 34 34 33 32 31 30 30
 34 34 33 32 31 30 30 30
 34 33 32 31 30 30 30 30
 33 32 31 30 30 30 30 30
 32 31 30 30 30 30 30 30
 31 30 30 30 30 30 30 30
 30 30 30 30 30 30 30 29
 30 30 30 30 30 30 29 29
 30 30 30 30 30 29 29 29
 30 30 30 30 29 29 29 28
 30 30 30 29 29 29 28 28
 30 30 29 29 29 28 28 28
 30 29 29 29 28 28 28 27
 29 29 29 28 28 28 27 27
 29 29 28 28 28 27 27 27
 -12 -12 -9 -7 -5 -4 -2 2
 -12 -9 -7 -5 -4 -2 2 4
 -9 -7 -5 -4 -2 2 4 6
 -7 -5 -4 -2 2 4 6 6
 -5 -4 -2 2 4 6 6 11
 -4 -2 2 4 6 6 11 13
 -2 2 4 6 6 11 13 16
 2 4 6 6 11 13 16 20
 4 6 6 11 13 16 20 22
 6 6 11 13 16 20 22 23
 6 11 13 16 20 22 23 25
 11 13 16 20 22 23 25 26
 13 16 20 22 23 25 26 28
 16 20 22 23 25 26 28 29
 20 22 23 25 26 28 29 30
 22 23 25 26 28 29 30 30
 23 25 26 28 29 30 30 30
 25 26 28 29 30 30 30 31
 26 28 29 30 30 30 31 32
 28 29 30 30 30 31 32 32
 29 30 30 30 31 32 32 32
 30 30 30 31 32 32 32 33
 30 30 31 32 32 32 33 33
 30 31 32 32 32 33 33 33
 31 32 32 32 33 33 33 33
 32 32 32 33 33 33 33 33
 32 32 33 33 33 33 33 32
 32 33 33 33 33 33 32 31
 33 33 33 33 33 32 31 31
 33 33 33 33 32 31 31 30
 33 33 33 32 31 31 30 30
 33 33 32 31 31 30 30 30
 33 32 31 31 30 30 30 29
 32 31 31 30 30 30 29 29
 31 31 30 30 30 29 29 29
 31 30 30 30 29 29 29 29
 30 30 30 29 29 29 29 29
 30 30 29 29 29 29 29 29
 30 29 29 29 29 29 29 29
 29 29 29 29 29 29 29 28
 29 29 29 29 29 29 28 28
 29 29 29 29 29 28 28 28
 29 29 29 29 28 28 28 27
 29 29 29 28 28 28 27 27
 29 29 28 28 28 27 27 27
 -14 -12 -10 -6 -5 -1 2 3
 -12 -10 -6 -5 -1 2 3 3
 -10 -6 -5 -1 2 3 3 8
 -6 -5 -1 2 3 3 8 9
 -5 -1 2 3 3 8 9 12
 -1 2 3 3 8 9 12 15
 2 3 3 8 9 12 15 16
 3 3 8 9 12 15 16 18
 3 8 9 12 15 16 18 19
 8 9 12 15 16 18 19 21
 9 12 15 16 18 19 21 21
 12 15 16 18 19 21 21 23
 15 16 18 19 21 21 23 24
 16 18 19 21 21 23 24 25
 18 19 21 21 23 24 25 26
 19 21 21 23 24 25 26 27
 21 21 23 24 25 26 27 28
 21 23 24 25 26 27 28 29
 23 24 25 26 27 28 29 29
 24 25 26 27 28 29 29 30
 25 26 27 28 29 29 30 30
 26 27 28 29 29 30 30 31
 27 28 29 29 30 30 31 31
 28 29 29 30 30 31 31 31
 29 29 30 30 31 31 31 31
 29 30 30 31 31 31 31 30
 30 30 31 31 31 31 30 30
 30 31 31 31 31 30 30 30
 31 31 31 31 30 30 30 29
 31 31 31 30 30 30 29 28
 31 31 30 30 30 29 28 28
 31 30 30 30 29 28 28 28
 30 30 30 29 28 28 28 28
 30 30 29 28 28 28 28 28
 30 29 28 28 28 28 28 28
 29 28 28 28 28 28 28 28
 28 28 28 28 28 28 28 28
 28 28 28 28 28 28 28 28
 28 28 28 28 28 28 28 27
 28 28 28 28 28 28 27 27
 28 28 28 28 28 27 27 27
 28 28 28 28 27 27 27 27
 28 28 28 27 27 27 27 27
 -14 -12 -10 -6 -4 -3 0 2
 -12 -10 -6 -4 -3 0 2 5
 -10 -6 -4 -3 0 2 5 7
 -6 -4 -3 0 2 5 7 10
 -4 -3 0 2 5 7 10 13
 -3 0 2 5 7 10 13 15
 0 2 5 7 10 13 15 17
 2 5 7 10 13 15 17 18
 5 7 10 13 15 17 18 21
 7 10 13 15 17 18 21 25
 10 13 15 17 18 21 25 26
 13 15 17 18 21 25 26 28
 15 17 18 21 25 26 28 29
 17 18 21 25 26 28 29 30
 18 21 25 26 28 29 30 30
 21 25 26 28 29 30 30 31
 25 26 28 29 30 30 31 32
 26 28 29 30 30 31 32 32
 28 29 30 30 31 32 32 32
 29 30 30 31 32 32 32 32
 30 30 31 32 32 32 32 32
 30 31 32 32 32 32 32 32
 31 32 32 32 32 32 32 32
 32 32 32 32 32 32 32 32
 32 32 32 32 32 32 32 31
 32 32 32 32 32 32 31 30
 32 32 32 32 32 31 30 29
 32 32 32 32 31 30 29 29
 32 32 32 31 30 29 29 28
 32 32 31 30 29 29 28 27
 32 31 30 29 29 28 27 27
 31 30 29 29 28 27 27 26
 30 29 29 28 27 27 26 25
 29 29 28 27 27 26 25 25
 29 28 27 27 26 25 25 24
 28 27 27 26 25 25 24 24
 27 27 26 25 25 24 24 24
 27 26 25 25 24 24 24 24
 26 25 25 24 24 24 24 24
 25 25 24 24 24 24 24 24
 25 24 24 24 24 24 24 24
 24 24 24 24 24 24 24 24
 2 2 3 4 5 7 9 11
 2 3 4 5 7 9 11 12
 3 4 5 7 9 11 12 14
 4 5 7 9 11 12 14 16
 5 7 9 11 12 14 16 18
 7 9 11 12 14 16 18 20
 9 11 12 14 16 18 20 21
 11 12 14 16 18 20 21 23
 12 14 16 18 20 21 23 24
 14 16 18 20 21 23 24 26
 16 18 20 21 23 24 26 28
 18 20 21 23 24 26 28 29
 20 21 23 24 26 28 29 32
 21 23 24 26 28 29 32 34
 23 24 26 28 29 32 34 36
 24 26 28 29 32 34 36 38
 26 28 29 32 34 36 38 39
 28 29 32 34 36 38 39 41
 29 32 34 36 38 39 41 43
 32 34 36 38 39 41 43 44
 34 36 38 39 41 43 44 46
 36 38 39 41 43 44 46 47
 38 39 41 43 44 46 47 48
 39 41 43 44 46 47 48 49
 41 43 44 46 47 48 49 51
 43 44 46 47 48 49 51 52
 44 46 47 48 49 51 52 53
 46 47 48 49 51 52 53 54
 47 48 49 51 52 53 54 55
 48 49 51 52 53 54 55 56
 49 51 52 53 54 55 56 57
 51 52 53 54 55 56 57 58
 52 53 54 55 56 57 58 58
 53 54 55 56 57 58 58 59
 54 55 56 57 58 58 59 59
 55 56 57 58 58 59 59 60
 56 57 58 58 59 59 60 60
 57 58 58 59 59 60 60 61
 58 58 59 59 60 60 61 61
 58 59 59 60 60 61 61 61
 59 59 60 60 61 61 61 62
 59 60 60 61 61 61 62 62
 60 60 61 61 61 62 62 62
 60 61 61 61 62 62 62 62
 61 61 61 62 62 62 62 62
 61 61 62 62 62 62 62 62
 61 62 62 62 62 62 62 61
 -6 -6 -4 -3 -1 1 3 4
 -6 -4 -3 -1 1 3 4 6
 -4 -3 -1 1 3 4 6 9
 -3 -1 1 3 4 6 9 10
 -1 1 3 4 6 9 10 12
 1 3 4 6 9 10 12 13
 3 4 6 9 10 12 13 15
 4 6 9 10 12 13 15 17
 6 9 10 12 13 15 17 18
 9 10 12 13 15 17 18 21
 10 12 13 15 17 18 21 22
 12 13 15 17 18 21 22 26
 13 15 17 18 21 22 26 27
 15 17 18 21 22 26 27 29
 17 18 21 22 26 27 29 30
 18 21 22 26 27 29 30 32
 21 22 26 27 29 30 32 34
 22 26 27 29 30 32 34 35
 26 27 29 30 32 34 35 38
 27 29 30 32 34 35 38 39
 29 30 32 34 35 38 39 40
 30 32 34 35 38 39 40 41
 32 34 35 38 39 40 41 43
 34 35 38 39 40 41 43 45
 35 38 39 40 41 43 45 46
 38 39 40 41 43 45 46 47
 39 40 41 43 45 46 47 49
 40 41 43 45 46 47 49 50
 41 43 45 46 47 49 50 51
 43 45 46 47 49 50 51 52
 45 46 47 49 50 51 52 53
 46 47 49 50 51 52 53 54
 47 49 50 51 52 53 54 54
 49 50 51 52 53 54 54 55
 50 51 52 53 54 54 55 55
 51 52 53 54 54 55 55 56
 52 53 54 54 55 55 56 56
 53 54 54 55 55 56 56 57
 54 54 55 55 56 56 57 57
 54 55 55 56 56 57 57 57
 55 55 56 56 57 57 57 58
 55 56 56 57 57 57 58 58
 56 56 57 57 57 58 58 59
 56 57 57 57 58 58 59 58
 57 57 57 58 58 59 58 58
 57 57 58 58 59 58 58 58
 57 58 58 59 58 58 58 57
 -5 -4 -3 -2 -1 0 2 4
 -4 -3 -2 -1 0 2 4 6
 -3 -2 -1 0 2 4 6 8
 -2 -1 0 2 4 6 8 9
 -1 0 2 4 6 8 9 11
 0 2 4 6 8 9 11 12
 2 4 6 8 9 11 12 14
 4 6 8 9 11 12 14 16
 6 8 9 11 12 14 16 20
 8 9 11 12 14 16 20 23
 9 11 12 14 16 20 23 25
 11 12 14 16 20 23 25 27
 12 14 16 20 23 25 27 29
 14 16 20 23 25 27 29 30
 16 20 23 25 27 29 30 32
 20 23 25 27 29 30 32 34
 23 25 27 29 30 32 34 35
 25 27 29 30 32 34 35 36
 27 29 30 32 34 35 36 38
 29 30 32 34 35 36 38 39
 30 32 34 35 36 38 39 40
 32 34 35 36 38 39 40 43
 34 35 36 38 39 40 43 45
 35 36 38 39 40 43 45 46
 36 38 39 40 43 45 46 47
 38 39 40 43 45 46 47 47
 39 40 43 45 46 47 47 48
 40 43 45 46 47 47 48 49
 43 45 46 47 47 48 49 50
 45 46 47 47 48 49 50 50
 46 47 47 48 49 50 50 51
 47 47 48 49 50 50 51 51
 47 48 49 50 50 51 51 52
 48 49 50 50 51 51 52 52
 49 50 50 51 51 52 52 53
 50 50 51 51 52 52 53 53
 50 51 51 52 52 53 53 54
 51 51 52 52 53 53 54 54
 51 52 52 53 53 54 54 54
 52 52 53 53 54 54 54 54
 52 53 53 54 54 54 54 54
 53 53 54 54 54 54 54 54
 53 54 54 54 54 54 54 53
 -9 -9 -9 -7 -7 -5 -4 -2
 -9 -9 -7 -7 -5 -4 -2 0
 -9 -7 -7 -5 -4 -2 0 1
 -7 -7 -5 -4 -2 0 1 3
 -7 -5 -4 -2 0 1 3 5
 -5 -4 -2 0 1 3 5 7
 -4 -2 0 1 3 5 7 9
 -2 0 1 3 5 7 9 11
 0 1 3 5 7 9 11 12
 1 3 5 7 9 11 12 14
 3 5 7 9 11 12 14 17
 5 7 9 11 12 14 17 18
 7 9 11 12 14 17 18 21
 9 11 12 14 17 18 21 23
 11 12 14 17 18 21 23 25
 12 14 17 18 21 23 25 26
 14 17 18 21 23 25 26 28
 17 18 21 23 25 26 28 29
 18 21 23 25 26 28 29 30
 21 23 25 26 28 29 30 32
 23 25 26 28 29 30 32 34
 25 26 28 29 30 32 34 36
 26 28 29 30 32 34 36 37
 28 29 30 32 34 36 37 39
 29 30 32 34 36 37 39 40
 30 32 34 36 37 39 40 41
 32 34 36 37 39 40 41 43
 34 36 37 39 40 41 43 44
 36 37 39 40 41 43 44 45
 37 39 40 41 43 44 45 46
 39 40 41 43 44 45 46 47
 40 41 43 44 45 46 47 48
 41 43 44 45 46 47 48 49
 43 44 45 46 47 48 49 50
 44 45 46 47 48 49 50 51
 45 46 47 48 49 50 51 53
 46 47 48 49 50 51 53 53
 47 48 49 50 51 53 53 54
 48 49 50 51 53 53 54 54
 49 50 51 53 53 54 54 55
 50 51 53 53 54 54 55 55
 51 53 53 54 54 55 55 56
 53 53 54 54 55 55 56 55
 53 54 54 55 55 56 55 55
 54 54 55 55 56 55 55 54
 54 55 55 56 55 55 54 54
 -11 -11 -10 -9 -8 -7 -4 -3
 -11 -10 -9 -8 -7 -4 -3 -1
 -10 -9 -8 -7 -4 -3 -1 0
 -9 -8 -7 -4 -3 -1 0 2
 -8 -7 -4 -3 -1 0 2 3
 -7 -4 -3 -1 0 2 3 5
 -4 -3 -1 0 2 3 5 9
 -3 -1 0 2 3 5 9 12
 -1 0 2 3 5 9 12 13
 0 2 3 5 9 12 13 15
 2 3 5 9 12 13 15 16
 3 5 9 12 13 15 16 18
 5 9 12 13 15 16 18 20
 9 12 13 15 16 18 20 22
 12 13 15 16 18 20 22 24
 13 15 16 18 20 22 24 26
 15 16 18 20 22 24 26 28
 16 18 20 22 24 26 28 29
 18 20 22 24 26 28 29 31
 20 22 24 26 28 29 31 32
 22 24 26 28 29 31 32 34
 24 26 28 29 31 32 34 36
 26 28 29 31 32 34 36 37
 28 29 31 32 34 36 37 38
 29 31 32 34 36 37 38 39
 31 32 34 36 37 38 39 41
 32 34 36 37 38 39 41 42
 34 36 37 38 39 41 42 43
 36 37 38 39 41 42 43 45
 37 38 39 41 42 43 45 45
 38 39 41 42 43 45 45 47
 39 41 42 43 45 45 47 48
 41 42 43 45 45 47 48 49
 42 43 45 45 47 48 49 50
 43 45 45 47 48 49 50 51
 45 45 47 48 49 50 51 52
 45 47 48 49 50 51 52 52
 47 48 49 50 51 52 52 53
 48 49 50 51 52 52 53 54
 49 50 51 52 52 53 54 54
 50 51 52 52 53 54 54 55
 51 52 52 53 54 54 55 55
 52 52 53 54 54 55 55 56
 52 53 54 54 55 55 56 56
 53 54 54 55 55 56 56 57
 54 54 55 55 56 56 57 57
 54 55 55 56 56 57 57 57
 55 55 56 56 57 57 57 57
 55 56 56 57 57 57 57 57
 56 56 57 57 57 57 57 56
 56 57 57 57 57 57 56 56
 57 57 57 57 57 56 56 55
 12 13 14 15 16 18 20 21
 13 14 15 16 18 20 21 24
 14 15 16 18 20 21 24 25
 15 16 18 20 21 24 25 27
 16 18 20 21 24 25 27 30
 18 20 21 24 25 27 30 31
 20 21 24 25 27 30 31 33
 21 24 25 27 30 31 33 35
 24 25 27 30 31 33 35 37
 25 27 30 31 33 35 37 40
 27 30 31 33 35 37 40 41
 30 31 33 35 37 40 41 43
 31 33 35 37 40 41 43 44
 33 35 37 40 41 43 44 47
 35 37 40 41 43 44 47 49
 37 40 41 43 44 47 49 50
 40 41 43 44 47 49 50 52
 41 43 44 47 49 50 52 54
 43 44 47 49 50 52 54 56
 44 47 49 50 52 54 56 57
 47 49 50 52 54 56 57 58
 49 50 52 54 56 57 58 60
 50 52 54 56 57 58 60 61
 52 54 56 57 58 60 61 62
 54 56 57 58 60 61 62 64
 56 57 58 60 61 62 64 65
 57 58 60 61 62 64 65 66
 58 60 61 62 64 65 66 68
 60 61 62 64 65 66 68 68
 61 62 64 65 66 68 68 69
 62 64 65 66 68 68 69 70
 64 65 66 68 68 69 70 70
 65 66 68 68 69 70 70 71
 66 68 68 69 70 70 71 71
 68 68 69 70 70 71 71 71
 68 69 70 70 71 71 71 72
 69 70 70 71 71 71 72 72
 70 70 71 71 71 72 72 72
 70 71 71 71 72 72 72 72
 71 71 71 72 72 72 72 73
 71 71 72 72 72 72 73 74
 71 72 72 72 72 73 74 74
 72 72 72 72 73 74 74 74
 72 72 72 73 74 74 74 74
 72 72 73 74 74 74 74 73
 72 73 74 74 74 74 73 73
 73 74 74 74 74 73 73 72
 6 6 7 8 8 9 10 12
 6 7 8 8 9 10 12 13
 7 8 8 9 10 12 13 14
 8 8 9 10 12 13 14 16
 8 9 10 12 13 14 16 18
 9 10 12 13 14 16 18 20
 10 12 13 14 16 18 20 25
 12 13 14 16 18 20 25 27
 13 14 16 18 20 25 27 28
 14 16 18 20 25 27 28 29
 16 18 20 25 27 28 29 31
 18 20 25 27 28 29 31 32
 20 25 27 28 29 31 32 36
 25 27 28 29 31 32 36 38
 27 28 29 31 32 36 38 39
 28 29 31 32 36 38 39 40
 29 31 32 36 38 39 40 42
 31 32 36 38 39 40 42 43
 32 36 38 39 40 42 43 45
 36 38 39 40 42 43 45 46
 38 39 40 42 43 45 46 47
 39 40 42 43 45 46 47 49
 40 42 43 45 46 47 49 50
 42 43 45 46 47 49 50 51
 43 45 46 47 49 50 51 53
 45 46 47 49 50 51 53 53
 46 47 49 50 51 53 53 55
 47 49 50 51 53 53 55 56
 49 50 51 53 53 55 56 57
 50 51 53 53 55 56 57 58
 51 53 53 55 56 57 58 59
 53 53 55 56 57 58 59 60
 53 55 56 57 58 59 60 60
 55 56 57 58 59 60 60 61
 56 57 58 59 60 60 61 61
 57 58 59 60 60 61 61 62
 58 59 60 60 61 61 62 63
 59 60 60 61 61 62 63 63
 60 60 61 61 62 63 63 64
 60 61 61 62 63 63 64 64
 61 61 62 63 63 64 64 65
 61 62 63 63 64 64 65 65
 62 63 63 64 64 65 65 66
 63 63 64 64 65 65 66 66
 63 64 64 65 65 66 66 66
 64 64 65 65 66 66 66 66
 64 65 65 66 66 66 66 65
 65 65 66 66 66 66 65 65
 2 2 2 3 4 5 6 7
 2 2 3 4 5 6 7 10
 2 3 4 5 6 7 10 11
 3 4 5 6 7 10 11 13
 4 5 6 7 10 11 13 14
 5 6 7 10 11 13 14 16
 6 7 10 11 13 14 16 17
 7 10 11 13 14 16 17 19
 10 11 13 14 16 17 19 21
 11 13 14 16 17 19 21 22
 13 14 16 17 19 21 22 24
 14 16 17 19 21 22 24 25
 16 17 19 21 22 24 25 26
 17 19 21 22 24 25 26 28
 19 21 22 24 25 26 28 29
 21 22 24 25 26 28 29 31
 22 24 25 26 28 29 31 34
 24 25 26 28 29 31 34 36
 25 26 28 29 31 34 36 37
 26 28 29 31 34 36 37 39
 28 29 31 34 36 37 39 40
 29 31 34 36 37 39 40 42
 31 34 36 37 39 40 42 45
 34 36 37 39 40 42 45 46
 36 37 39 40 42 45 46 48
 37 39 40 42 45 46 48 49
 39 40 42 45 46 48 49 50
 40 42 45 46 48 49 50 52
 42 45 46 48 49 50 52 52
 45 46 48 49 50 52 52 54
 46 48 49 50 52 52 54 55
 48 49 50 52 52 54 55 56
 49 50 52 52 54 55 56 57
 50 52 52 54 55 56 57 58
 52 52 54 55 56 57 58 58
 52 54 55 56 57 58 58 59
 54 55 56 57 58 58 59 59
 55 56 57 58 58 59 59 59
 56 57 58 58 59 59 59 60
 57 58 58 59 59 59 60 60
 58 58 59 59 59 60 60 60
 58 59 59 59 60 60 60 61
 59 59 59 60 60 60 61 61
 59 59 60 60 60 61 61 61
 59 60 60 60 61 61 61 61
 60 60 60 61 61 61 61 61
 60 60 61 61 61 61 61 61
 60 61 61 61 61 61 61 60
 -2 -2 -1 0 0 2 2 4
 -2 -1 0 0 2 2 4 6
 -1 0 0 2 2 4 6 10
 0 0 2 2 4 6 10 11
 0 2 2 4 6 10 11 13
 2 2 4 6 10 11 13 15
 2 4 6 10 11 13 15 17
 4 6 10 11 13 15 17 18
 6 10 11 13 15 17 18 21
 10 11 13 15 17 18 21 23
 11 13 15 17 18 21 23 26
 13 15 17 18 21 23 26 27
 15 17 18 21 23 26 27 29
 17 18 21 23 26 27 29 30
 18 21 23 26 27 29 30 31
 21 23 26 27 29 30 31 33
 23 26 27 29 30 31 33 35
 26 27 29 30 31 33 35 38
 27 29 30 31 33 35 38 39
 29 30 31 33 35 38 39 41
 30 31 33 35 38 39 41 42
 31 33 35 38 39 41 42 44
 33 35 38 39 41 42 44 45
 35 38 39 41 42 44 45 46
 38 39 41 42 44 45 46 48
 39 41 42 44 45 46 48 49
 41 42 44 45 46 48 49 50
 42 44 45 46 48 49 50 52
 44 45 46 48 49 50 52 52
 45 46 48 49 50 52 52 54
 46 48 49 50 52 52 54 54
 48 49 50 52 52 54 54 56
 49 50 52 52 54 54 56 56
 50 52 52 54 54 56 56 57
 52 52 54 54 56 56 57 58
 52 54 54 56 56 57 58 59
 54 54 56 56 57 58 59 59
 54 56 56 57 58 59 59 60
 56 56 57 58 59 59 60 60
 56 57 58 59 59 60 60 61
 57 58 59 59 60 60 61 61
 58 59 59 60 60 61 61 62
 59 59 60 60 61 61 62 62
 59 60 60 61 61 62 62 62
 60 60 61 61 62 62 62 63
 60 61 61 62 62 62 63 63
 61 61 62 62 62 63 63 63
 61 62 62 62 63 63 63 62
 62 62 62 63 63 63 62 62
 62 62 63 63 63 62 62 60
 -2 -1 -1 0 2 4 5 7
 -1 -1 0 2 4 5 7 9
 -1 0 2 4 5 7 9 9
 0 2 4 5 7 9 9 12
 2 4 5 7 9 9 12 15
 4 5 7 9 9 12 15 17
 5 7 9 9 12 15 17 19
 7 9 9 12 15 17 19 21
 9 9 12 15 17 19 21 23
 9 12 15 17 19 21 23 24
 12 15 17 19 21 23 24 26
 15 17 19 21 23 24 26 27
 17 19 21 23 24 26 27 28
 19 21 23 24 26 27 28 30
 21 23 24 26 27 28 30 31
 23 24 26 27 28 30 31 33
 24 26 27 28 30 31 33 34
 26 27 28 30 31 33 34 35
 27 28 30 31 33 34 35 37
 28 30 31 33 34 35 37 38
 30 31 33 34 35 37 38 41
 31 33 34 35 37 38 41 43
 33 34 35 37 38 41 43 44
 34 35 37 38 41 43 44 46
 35 37 38 41 43 44 46 48
 37 38 41 43 44 46 48 49
 38 41 43 44 46 48 49 51
 41 43 44 46 48 49 51 52
 43 44 46 48 49 51 52 53
 44 46 48 49 51 52 53 55
 46 48 49 51 52 53 55 55
 48 49 51 52 53 55 55 57
 49 51 52 53 55 55 57 58
 51 52 53 55 55 57 58 59
 52 53 55 55 57 58 59 61
 53 55 55 57 58 59 61 62
 55 55 57 58 59 61 62 63
 55 57 58 59 61 62 63 64
 57 58 59 61 62 63 64 65
 58 59 61 62 63 64 65 65
 59 61 62 63 64 65 65 66
 61 62 63 64 65 65 66 66
 62 63 64 65 65 66 66 67
 63 64 65 65 66 66 67 68
 64 65 65 66 66 67 68 68
 65 65 66 66 67 68 68 69
 65 66 66 67 68 68 69 69
 66 66 67 68 68 69 69 69
 66 67 68 68 69 69 69 69
 67 68 68 69 69 69 69 69
 68 68 69 69 69 69 69 69
 68 69 69 69 69 69 69 69
 69 69 69 69 69 69 69 69
 69 69 69 69 69 69 69 68
 69 69 69 69 69 69 68 68
 69 69 69 69 69 68 68 67
 69 69 69 69 68 68 67 66
 69 69 69 68 68 67 66 66
 2 2 3 4 5 7 9 11
 2 3 4 5 7 9 11 12
 3 4 5 7 9 11 12 14
 4 5 7 9 11 12 14 16
 5 7 9 11 12 14 16 18
 7 9 11 12 14 16 18 20
 9 11 12 14 16 18 20 21
 11 12 14 16 18 20 21 23
 12 14 16 18 20 21 23 24
 14 16 18 20 21 23 24 26
 16 18 20 21 23 24 26 28
 18 20 21 23 24 26 28 29
 20 21 23 24 26 28 29 32
 21 23 24 26 28 29 32 34
 23 24 26 28 29 32 34 36
 24 26 28 29 32 34 36 38
 26 28 29 32 34 36 38 39
 28 29 32 34 36 38 39 41
 29 32 34 36 38 39 41 43
 32 34 36 38 39 41 43 44
 34 36 38 39 41 43 44 46
 36 38 39 41 43 44 46 47
 38 39 41 43 44 46 47 48
 39 41 43 44 46 47 48 49
 41 43 44 46 47 48 49 51
 43 44 46 47 48 49 51 52
 44 46 47 48 49 51 52 53
 46 47 48 49 51 52 53 54
 47 48 49 51 52 53 54 55
 48 49 51 52 53 54 55 56
 49 51 52 53 54 55 56 57
 51 52 53 54 55 56 57 58
 52 53 54 55 56 57 58 58
 53 54 55 56 57 58 58 59
 54 55 56 57 58 58 59 59
 55 56 57 58 58 59 59 60
 56 57 58 58 59 59 60 60
 57 58 58 59 59 60 60 61
 58 58 59 59 60 60 61 61
 58 59 59 60 60 61 61 61
 59 59 60 60 61 61 61 62
 59 60 60 61 61 61 62 62
 60 60 61 61 61 62 62 62
 60 61 61 61 62 62 62 62
 61 61 61 62 62 62 62 62
 61 61 62 62 62 62 62 62
 61 62 62 62 62 62 62 61
 -6 -6 -4 -3 -1 1 3 4
 -6 -4 -3 -1 1 3 4 6
 -4 -3 -1 1 3 4 6 9
 -3 -1 1 3 4 6 9 10
 -1 1 3 4 6 9 10 12
 1 3 4 6 9 10 12 13
 3 4 6 9 10 12 13 15
 4 6 9 10 12 13 15 17
 6 9 10 12 13 15 17 18
 9 10 12 13 15 17 18 21
 10 12 13 15 17 18 21 22
 12 13 15 17 18 21 22 26
 13 15 17 18 21 22 26 27
 15 17 18 21 22 26 27 29
 17 18 21 22 26 27 29 30
 18 21 22 26 27 29 30 32
 21 22 26 27 29 30 32 34
 22 26 27 29 30 32 34 35
 26 27 29 30 32 34 35 38
 27 29 30 32 34 35 38 39
 29 30 32 34 35 38 39 40
 30 32 34 35 38 39 40 41
 32 34 35 38 39 40 41 43
 34 35 38 39 40 41 43 45
 35 38 39 40 41 43 45 46
 38 39 40 41 43 45 46 47
 39 40 41 43 45 46 47 49
 40 41 43 45 46 47 49 50
 41 43 45 46 47 49 50 51
 43 45 46 47 49 50 51 52
 45 46 47 49 50 51 52 53
 46 47 49 50 51 52 53 54
 47 49 50 51 52 53 54 54
 49 50 51 52 53 54 54 55
 50 51 52 53 54 54 55 55
 51 52 53 54 54 55 55 56
 52 53 54 54 55 55 56 56
 53 54 54 55 55 56 56 57
 54 54 55 55 56 56 57 57
 54 55 55 56 56 57 57 57
 55 55 56 56 57 57 57 58
 55 56 56 57 57 57 58 58
 56 56 57 57 57 58 58 59
 56 57 57 57 58 58 59 58
 57 57 57 58 58 59 58 58
 57 57 58 58 59 58 58 58
 57 58 58 59 58 58 58 57
 -5 -4 -3 -2 -1 0 2 4
 -4 -3 -2 -1 0 2 4 6
 -3 -2 -1 0 2 4 6 8
 -2 -1 0 2 4 6 8 9
 -1 0 2 4 6 8 9 11
 0 2 4 6 8 9 11 12
 2 4 6 8 9 11 12 14
 4 6 8 9 11 12 14 16
 6 8 9 11 12 14 16 20
 8 9 11 12 14 16 20 23
 9 11 12 14 16 20 23 25
 11 12 14 16 20 23 25 27
 12 14 16 20 23 25 27 29
 14 16 20 23 25 27 29 30
 16 20 23 25 27 29 30 32
 20 23 25 27 29 30 32 34
 23 25 27 29 30 32 34 35
 25 27 29 30 32 34 35 36
 27 29 30 32 34 35 36 38
 29 30 32 34 35 36 38 39
 30 32 34 35 36 38 39 40
 32 34 35 36 38 39 40 43
 34 35 36 38 39 40 43 45
 35 36 38 39 40 43 45 46
 36 38 39 40 43 45 46 47
 38 39 40 43 45 46 47 47
 39 40 43 45 46 47 47 48
 40 43 45 46 47 47 48 49
 43 45 46 47 47 48 49 50
 45 46 47 47 48 49 50 50
 46 47 47 48 49 50 50 51
 47 47 48 49 50 50 51 51
 47 48 49 50 50 51 51 52
 48 49 50 50 51 51 52 52
 49 50 50 51 51 52 52 53
 50 50 51 51 52 52 53 53
 50 51 51 52 52 53 53 54
 51 51 52 52 53 53 54 54
 51 52 52 53 53 54 54 54
 52 52 53 53 54 54 54 54
 52 53 53 54 54 54 54 54
 53 53 54 54 54 54 54 54
 53 54 54 54 54 54 54 53
 -9 -9 -9 -7 -7 -5 -4 -2
 -9 -9 -7 -7 -5 -4 -2 0
 -9 -7 -7 -5 -4 -2 0 1
 -7 -7 -5 -4 -2 0 1 3
 -7 -5 -4 -2 0 1 3 5
 -5 -4 -2 0 1 3 5 7
 -4 -2 0 1 3 5 7 9
 -2 0 1 3 5 7 9 11
 0 1 3 5 7 9 11 12
 1 3 5 7 9 11 12 14
 3 5 7 9 11 12 14 17
 5 7 9 11 12 14 17 18
 7 9 11 12 14 17 18 21
 9 11 12 14 17 18 21 23
 11 12 14 17 18 21 23 25
 12 14 17 18 21 23 25 26
 14 17 18 21 23 25 26 28
 17 18 21 23 25 26 28 29
 18 21 23 25 26 28 29 30
 21 23 25 26 28 29 30 32
 23 25 26 28 29 30 32 34
 25 26 28 29 30 32 34 36
 26 28 29 30 32 34 36 37
 28 29 30 32 34 36 37 39
 29 30 32 34 36 37 39 40
 30 32 34 36 37 39 40 41
 32 34 36 37 39 40 41 43
 34 36 37 39 40 41 43 44
 36 37 39 40 41 43 44 45
 37 39 40 41 43 44 45 46
 39 40 41 43 44 45 46 47
 40 41 43 44 45 46 47 48
 41 43 44 45 46 47 48 49
 43 44 45 46 47 48 49 50
 44 45 46 47 48 49 50 51
 45 46 47 48 49 50 51 53
 46 47 48 49 50 51 53 53
 47 48 49 50 51 53 53 54
 48 49 50 51 53 53 54 54
 49 50 51 53 53 54 54 55
 50 51 53 53 54 54 55 55
 51 53 53 54 54 55 55 56
 53 53 54 54 55 55 56 55
 53 54 54 55 55 56 55 55
 54 54 55 55 56 55 55 54
 54 55 55 56 55 55 54 54
 -11 -11 -10 -9 -8 -7 -4 -3
 -11 -10 -9 -8 -7 -4 -3 -1
 -10 -9 -8 -7 -4 -3 -1 0
 -9 -8 -7 -4 -3 -1 0 2
 -8 -7 -4 -3 -1 0 2 3
 -7 -4 -3 -1 0 2 3 5
 -4 -3 -1 0 2 3 5 9
 -3 -1 0 2 3 5 9 12
 -1 0 2 3 5 9 12 13
 0 2 3 5 9 12 13 15
 2 3 5 9 12 13 15 16
 3 5 9 12 13 15 16 18
 5 9 12 13 15 16 18 20
 9 12 13 15 16 18 20 22
 12 13 15 16 18 20 22 24
 13 15 16 18 20 22 24 26
 15 16 18 20 22 24 26 28
 16 18 20 22 24 26 28 29
 18 20 22 24 26 28 29 31
 20 22 24 26 28 29 31 32
 22 24 26 28 29 31 32 34
 24 26 28 29 31 32 34 36
 26 28 29 31 32 34 36 37
 28 29 31 32 34 36 37 38
 29 31 32 34 36 37 38 39
 31 32 34 36 37 38 39 41
 32 34 36 37 38 39 41 42
 34 36 37 38 39 41 42 43
 36 37 38 39 41 42 43 45
 37 38 39 41 42 43 45 45
 38 39 41 42 43 45 45 47
 39 41 42 43 45 45 47 48
 41 42 43 45 45 47 48 49
 42 43 45 45 47 48 49 50
 43 45 45 47 48 49 50 51
 45 45 47 48 49 50 51 52
 45 47 48 49 50 51 52 52
 47 48 49 50 51 52 52 53
 48 49 50 51 52 52 53 54
 49 50 51 52 52 53 54 54
 50 51 52 52 53 54 54 55
 51 52 52 53 54 54 55 55
 52 52 53 54 54 55 55 56
 52 53 54 54 55 55 56 56
 53 54 54 55 55 56 56 57
 54 54 55 55 56 56 57 57
 54 55 55 56 56 57 57 57
 55 55 56 56 57 57 57 57
 55 56 56 57 57 57 57 57
 56 56 57 57 57 57 57 56
 56 57 57 57 57 57 56 56
 57 57 57 57 57 56 56 55
 12 13 14 15 16 18 20 21
 13 14 15 16 18 20 21 24
 14 15 16 18 20 21 24 25
 15 16 18 20 21 24 25 27
 16 18 20 21 24 25 27 30
 18 20 21 24 25 27 30 31
 20 21 24 25 27 30 31 33
 21 24 25 27 30 31 33 35
 24 25 27 30 31 33 35 37
 25 27 30 31 33 35 37 40
 27 30 31 33 35 37 40 41
 30 31 33 35 37 40 41 43
 31 33 35 37 40 41 43 44
 33 35 37 40 41 43 44 47
 35 37 40 41 43 44 47 49
 37 40 41 43 44 47 49 50
 40 41 43 44 47 49 50 52
 41 43 44 47 49 50 52 54
 43 44 47 49 50 52 54 56
 44 47 49 50 52 54 56 57
 47 49 50 52 54 56 57 58
 49 50 52 54 56 57 58 60
 50 52 54 56 57 58 60 61
 52 54 56 57 58 60 61 62
 54 56 57 58 60 61 62 64
 56 57 58 60 61 62 64 65
 57 58 60 61 62 64 65 66
 58 60 61 62 64 65 66 68
 60 61 62 64 65 66 68 68
 61 62 64 65 66 68 68 69
 62 64 65 66 68 68 69 70
 64 65 66 68 68 69 70 70
 65 66 68 68 69 70 70 71
 66 68 68 69 70 70 71 71
 68 68 69 70 70 71 71 71
 68 69 70 70 71 71 71 72
 69 70 70 71 71 71 72 72
 70 70 71 71 71 72 72 72
 70 71 71 71 72 72 72 72
 71 71 71 72 72 72 72 73
 71 71 72 72 72 72 73 74
 71 72 72 72 72 73 74 74
 72 72 72 72 73 74 74 74
 72 72 72 73 74 74 74 74
 72 72 73 74 74 74 74 73
 72 73 74 74 74 74 73 73
 73 74 74 74 74 73 73 72
 6 6 7 8 8 9 10 12
 6 7 8 8 9 10 12 13
 7 8 8 9 10 12 13 14
 8 8 9 10 12 13 14 16
 8 9 10 12 13 14 16 18
 9 10 12 13 14 16 18 20
 10 12 13 14 16 18 20 25
 12 13 14 16 18 20 25 27
 13 14 16 18 20 25 27 28
 14 16 18 20 25 27 28 29
 16 18 20 25 27 28 29 31
 18 20 25 27 28 29 31 32
 20 25 27 28 29 31 32 36
 25 27 28 29 31 32 36 38
 27 28 29 31 32 36 38 39
 28 29 31 32 36 38 39 40
 29 31 32 36 38 39 40 42
 31 32 36 38 39 40 42 43
 32 36 38 39 40 42 43 45
 36 38 39 40 42 43 45 46
 38 39 40 42 43 45 46 47
 39 40 42 43 45 46 47 49
 40 42 43 45 46 47 49 50
 42 43 45 46 47 49 50 51
 43 45 46 47 49 50 51 53
 45 46 47 49 50 51 53 53
 46 47 49 50 51 53 53 55
 47 49 50 51 53 53 55 56
 49 50 51 53 53 55 56 57
 50 51 53 53 55 56 57 58
 51 53 53 55 56 57 58 59
 53 53 55 56 57 58 59 60
 53 55 56 57 58 59 60 60
 55 56 57 58 59 60 60 61
 56 57 58 59 60 60 61 61
 57 58 59 60 60 61 61 62
 58 59 60 60 61 61 62 63
 59 60 60 61 61 62 63 63
 60 60 61 61 62 63 63 64
 60 61 61 62 63 63 64 64
 61 61 62 63 63 64 64 65
 61 62 63 63 64 64 65 65
 62 63 63 64 64 65 65 66
 63 63 64 64 65 65 66 66
 63 64 64 65 65 66 66 66
 64 64 65 65 66 66 66 66
 64 65 65 66 66 66 66 65
 65 65 66 66 66 66 65 65
 2 2 2 3 4 5 6 7
 2 2 3 4 5 6 7 10
 2 3 4 5 6 7 10 11
 3 4 5 6 7 10 11 13
 4 5 6 7 10 11 13 14
 5 6 7 10 11 13 14 16
 6 7 10 11 13 14 16 17
 7 10 11 13 14 16 17 19
 10 11 13 14 16 17 19 21
 11 13 14 16 17 19 21 22
 13 14 16 17 19 21 22 24
 14 16 17 19 21 22 24 25
 16 17 19 21 22 24 25 26
 17 19 21 22 24 25 26 28
 19 21 22 24 25 26 28 29
 21 22 24 25 26 28 29 31
 22 24 25 26 28 29 31 34
 24 25 26 28 29 31 34 36
 25 26 28 29 31 34 36 37
 26 28 29 31 34 36 37 39
 28 29 31 34 36 37 39 40
 29 31 34 36 37 39 40 42
 31 34 36 37 39 40 42 45
 34 36 37 39 40 42 45 46
 36 37 39 40 42 45 46 48
 37 39 40 42 45 46 48 49
 39 40 42 45 46 48 49 50
 40 42 45 46 48 49 50 52
 42 45 46 48 49 50 52 52
 45 46 48 49 50 52 52 54
 46 48 49 50 52 52 54 55
 48 49 50 52 52 54 55 56
 49 50 52 52 54 55 56 57
 50 52 52 54 55 56 57 58
 52 52 54 55 56 57 58 58
 52 54 55 56 57 58 58 59
 54 55 56 57 58 58 59 59
 55 56 57 58 58 59 59 59
 56 57 58 58 59 59 59 60
 57 58 58 59 59 59 60 60
 58 58 59 59 59 60 60 60
 58 59 59 59 60 60 60 61
 59 59 59 60 60 60 61 61
 59 59 60 60 60 61 61 61
 59 60 60 60 61 61 61 61
 60 60 60 61 61 61 61 61
 60 60 61 61 61 61 61 61
 60 61 61 61 61 61 61 60
 -10 -10 -9 -9 -8 -7 -5 -3
 -10 -9 -9 -8 -7 -5 -3 -2
 -9 -9 -8 -7 -5 -3 -2 1
 -9 -8 -7 -5 -3 -2 1 2
 -8 -7 -5 -3 -2 1 2 4
 -7 -5 -3 -2 1 2 4 5
 -5 -3 -2 1 2 4 5 8
 -3 -2 1 2 4 5 8 10
 -2 1 2 4 5 8 10 12
 1 2 4 5 8 10 12 14
 2 4 5 8 10 12 14 15
 4 5 8 10 12 14 15 18
 5 8 10 12 14 15 18 19
 8 10 12 14 15 18 19 21
 10 12 14 15 18 19 21 23
 12 14 15 18 19 21 23 25
 14 15 18 19 21 23 25 28
 15 18 19 21 23 25 28 32
 18 19 21 23 25 28 32 34
 19 21 23 25 28 32 34 36
 21 23 25 28 32 34 36 37
 23 25 28 32 34 36 37 38
 25 28 32 34 36 37 38 39
 28 32 34 36 37 38 39 41
 32 34 36 37 38 39 41 43
 34 36 37 38 39 41 43 45
 36 37 38 39 41 43 45 46
 37 38 39 41 43 45 46 47
 38 39 41 43 45 46 47 48
 39 41 43 45 46 47 48 50
 41 43 45 46 47 48 50 51
 43 45 46 47 48 50 51 53
 45 46 47 48 50 51 53 54
 46 47 48 50 51 53 54 54
 47 48 50 51 53 54 54 55
 48 50 51 53 54 54 55 55
 50 51 53 54 54 55 55 56
 51 53 54 54 55 55 56 56
 53 54 54 55 55 56 56 56
 54 54 55 55 56 56 56 56
 54 55 55 56 56 56 56 56
 55 55 56 56 56 56 56 56
 55 56 56 56 56 56 56 56
 56 56 56 56 56 56 56 56
 56 56 56 56 56 56 56 55
 56 56 56 56 56 56 55 55
 56 56 56 56 56 55 55 53
 56 56 56 56 55 55 53 52
 -14 -13 -12 -11 -9 -7 -6 -4
 -13 -12 -11 -9 -7 -6 -4 -3
 -12 -11 -9 -7 -6 -4 -3 -1
 -11 -9 -7 -6 -4 -3 -1 1
 -9 -7 -6 -4 -3 -1 1 3
 -7 -6 -4 -3 -1 1 3 5
 -6 -4 -3 -1 1 3 5 6
 -4 -3 -1 1 3 5 6 8
 -3 -1 1 3 5 6 8 9
 -1 1 3 5 6 8 9 12
 1 3 5 6 8 9 12 14
 3 5 6 8 9 12 14 15
 5 6 8 9 12 14 15 17
 6 8 9 12 14 15 17 21
 8 9 12 14 15 17 21 22
 9 12 14 15 17 21 22 24
 12 14 15 17 21 22 24 26
 14 15 17 21 22 24 26 27
 15 17 21 22 24 26 27 28
 17 21 22 24 26 27 28 29
 21 22 24 26 27 28 29 32
 22 24 26 27 28 29 32 34
 24 26 27 28 29 32 34 35
 26 27 28 29 32 34 35 36
 27 28 29 32 34 35 36 38
 28 29 32 34 35 36 38 39
 29 32 34 35 36 38 39 40
 32 34 35 36 38 39 40 42
 34 35 36 38 39 40 42 42
 35 36 38 39 40 42 42 44
 36 38 39 40 42 42 44 46
 38 39 40 42 42 44 46 46
 39 40 42 42 44 46 46 47
 40 42 42 44 46 46 47 48
 42 42 44 46 46 47 48 49
 42 44 46 46 47 48 49 49
 44 46 46 47 48 49 49 50
 46 46 47 48 49 49 50 51
 46 47 48 49 49 50 51 51
 47 48 49 49 50 51 51 52
 48 49 49 50 51 51 52 52
 49 49 50 51 51 52 52 53
 49 50 51 51 52 52 53 53
 50 51 51 52 52 53 53 53
 51 51 52 52 53 53 53 53
 51 52 52 53 53 53 53 54
 52 52 53 53 53 53 54 53
 52 53 53 53 53 54 53 53
 53 53 53 53 54 53 53 52
 53 53 53 54 53 53 52 52
 53 53 54 53 53 52 52 51
 53 54 53 53 52 52 51 51
 54 53 53 52 52 51 51 50
 53 53 52 52 51 51 50 49
 -14 -13 -12 -12 -10 -9 -8 -6
 -13 -12 -12 -10 -9 -8 -6 -5
 -12 -12 -10 -9 -8 -6 -5 -3
 -12 -10 -9 -8 -6 -5 -3 -1
 -10 -9 -8 -6 -5 -3 -1 2
 -9 -8 -6 -5 -3 -1 2 3
 -8 -6 -5 -3 -1 2 3 5
 -6 -5 -3 -1 2 3 5 7
 -5 -3 -1 2 3 5 7 8
 -3 -1 2 3 5 7 8 12
 -1 2 3 5 7 8 12 13
 2 3 5 7 8 12 13 15
 3 5 7 8 12 13 15 16
 5 7 8 12 13 15 16 18
 7 8 12 13 15 16 18 20
 8 12 13 15 16 18 20 22
 12 13 15 16 18 20 22 24
 13 15 16 18 20 22 24 25
 15 16 18 20 22 24 25 27
 16 18 20 22 24 25 27 29
 18 20 22 24 25 27 29 30
 20 22 24 25 27 29 30 31
 22 24 25 27 29 30 31 33
 24 25 27 29 30 31 33 35
 25 27 29 30 31 33 35 36
 27 29 30 31 33 35 36 38
 29 30 31 33 35 36 38 39
 30 31 33 35 36 38 39 41
 31 33 35 36 38 39 41 42
 33 35 36 38 39 41 42 44
 35 36 38 39 41 42 44 45
 36 38 39 41 42 44 45 46
 38 39 41 42 44 45 46 46
 39 41 42 44 45 46 46 47
 41 42 44 45 46 46 47 48
 42 44 45 46 46 47 48 48
 44 45 46 46 47 48 48 50
 45 46 46 47 48 48 50 50
 46 46 47 48 48 50 50 51
 46 47 48 48 50 50 51 51
 47 48 48 50 50 51 51 52
 48 48 50 50 51 51 52 52
 48 50 50 51 51 52 52 52
 50 50 51 51 52 52 52 53
 50 51 51 52 52 52 53 53
 51 51 52 52 52 53 53 53
 51 52 52 52 53 53 53 53
 52 52 52 53 53 53 53 52
 52 52 53 53 53 53 52 51
 52 53 53 53 53 52 51 51
 53 53 53 53 52 51 51 50
 -13 -12 -12 -10 -9 -6 -5 -3
 -12 -12 -10 -9 -6 -5 -3 -2
 -12 -10 -9 -6 -5 -3 -2 0
 -10 -9 -6 -5 -3 -2 0 2
 -9 -6 -5 -3 -2 0 2 3
 -6 -5 -3 -2 0 2 3 6
 -5 -3 -2 0 2 3 6 7
 -3 -2 0 2 3 6 7 9
 -2 0 2 3 6 7 9 11
 0 2 3 6 7 9 11 13
 2 3 6 7 9 11 13 16
 3 6 7 9 11 13 16 17
 6 7 9 11 13 16 17 19
 7 9 11 13 16 17 19 20
 9 11 13 16 17 19 20 22
 11 13 16 17 19 20 22 24
 13 16 17 19 20 22 24 25
 16 17 19 20 22 24 25 30
 17 19 20 22 24 25 30 31
 19 20 22 24 25 30 31 32
 20 22 24 25 30 31 32 34
 22 24 25 30 31 32 34 36
 24 25 30 31 32 34 36 38
 25 30 31 32 34 36 38 39
 30 31 32 34 36 38 39 40
 31 32 34 36 38 39 40 41
 32 34 36 38 39 40 41 42
 34 36 38 39 40 41 42 43
 36 38 39 40 41 42 43 44
 38 39 40 41 42 43 44 45
 39 40 41 42 43 44 45 45
 40 41 42 43 44 45 45 46
 41 42 43 44 45 45 46 47
 42 43 44 45 45 46 47 47
 43 44 45 45 46 47 47 48
 44 45 45 46 47 47 48 48
 45 45 46 47 47 48 48 48
 45 46 47 47 48 48 48 48
 46 47 47 48 48 48 48 49
 47 47 48 48 48 48 49 49
 47 48 48 48 48 49 49 49
 48 48 48 48 49 49 49 50
 48 48 48 49 49 49 50 50
 48 48 49 49 49 50 50 50
 48 49 49 49 50 50 50 49
 49 49 49 50 50 50 49 49
 49 49 50 50 50 49 49 49
 49 50 50 50 49 49 49 48
 50 50 50 49 49 49 48 47
 -15 -14 -13 -13 -11 -11 -9 -8
 -14 -13 -13 -11 -11 -9 -8 -7
 -13 -13 -11 -11 -9 -8 -7 -5
 -13 -11 -11 -9 -8 -7 -5 -3
 -11 -11 -9 -8 -7 -5 -3 0
 -11 -9 -8 -7 -5 -3 0 1
 -9 -8 -7 -5 -3 0 1 2
 -8 -7 -5 -3 0 1 2 3
 -7 -5 -3 0 1 2 3 6
 -5 -3 0 1 2 3 6 8
 -3 0 1 2 3 6 8 10
 0 1 2 3 6 8 10 13
 1 2 3 6 8 10 13 15
 2 3 6 8 10 13 15 17
 3 6 8 10 13 15 17 18
 6 8 10 13 15 17 18 19
 8 10 13 15 17 18 19 21
 10 13 15 17 18 19 21 21
 13 15 17 18 19 21 21 23
 15 17 18 19 21 21 23 25
 17 18 19 21 21 23 25 27
 18 19 21 21 23 25 27 28
 19 21 21 23 25 27 28 29
 21 21 23 25 27 28 29 31
 21 23 25 27 28 29 31 32
 23 25 27 28 29 31 32 33
 25 27 28 29 31 32 33 35
 27 28 29 31 32 33 35 36
 28 29 31 32 33 35 36 37
 29 31 32 33 35 36 37 38
 31 32 33 35 36 37 38 39
 32 33 35 36 37 38 39 40
 33 35 36 37 38 39 40 41
 35 36 37 38 39 40 41 42
 36 37 38 39 40 41 42 43
 37 38 39 40 41 42 43 44
 38 39 40 41 42 43 44 45
 39 40 41 42 43 44 45 45
 40 41 42 43 44 45 45 46
 41 42 43 44 45 45 46 47
 42 43 44 45 45 46 47 48
 43 44 45 45 46 47 48 49
 44 45 45 46 47 48 49 49
 45 45 46 47 48 49 49 50
 45 46 47 48 49 49 50 50
 46 47 48 49 49 50 50 51
 47 48 49 49 50 50 51 51
 48 49 49 50 50 51 51 52
 49 49 50 50 51 51 52 52
 49 50 50 51 51 52 52 52
 50 50 51 51 52 52 52 52
 50 51 51 52 52 52 52 52
 51 51 52 52 52 52 52 52
 51 52 52 52 52 52 52 52
 52 52 52 52 52 52 52 52
 52 52 52 52 52 52 52 51
 52 52 52 52 52 52 51 51
 52 52 52 52 52 51 51 51
 -11 -11 -10 -10 -9 -8 -6 -3
 -11 -10 -10 -9 -8 -6 -3 -1
 -10 -10 -9 -8 -6 -3 -1 0
 -10 -9 -8 -6 -3 -1 0 2
 -9 -8 -6 -3 -1 0 2 3
 -8 -6 -3 -1 0 2 3 6
 -6 -3 -1 0 2 3 6 7
 -3 -1 0 2 3 6 7 9
 -1 0 2 3 6 7 9 10
 0 2 3 6 7 9 10 12
 2 3 6 7 9 10 12 13
 3 6 7 9 10 12 13 16
 6 7 9 10 12 13 16 17
 7 9 10 12 13 16 17 19
 9 10 12 13 16 17 19 20
 10 12 13 16 17 19 20 21
 12 13 16 17 19 20 21 23
 13 16 17 19 20 21 23 24
 16 17 19 20 21 23 24 28
 17 19 20 21 23 24 28 31
 19 20 21 23 24 28 31 32
 20 21 23 24 28 31 32 33
 21 23 24 28 31 32 33 34
 23 24 28 31 32 33 34 36
 24 28 31 32 33 34 36 37
 28 31 32 33 34 36 37 38
 31 32 33 34 36 37 38 40
 32 33 34 36 37 38 40 41
 33 34 36 37 38 40 41 42
 34 36 37 38 40 41 42 43
 36 37 38 40 41 42 43 44
 37 38 40 41 42 43 44 45
 38 40 41 42 43 44 45 45
 40 41 42 43 44 45 45 46
 41 42 43 44 45 45 46 47
 42 43 44 45 45 46 47 48
 43 44 45 45 46 47 48 48
 44 45 45 46 47 48 48 49
 45 45 46 47 48 48 49 50
 45 46 47 48 48 49 50 50
 46 47 48 48 49 50 50 50
 47 48 48 49 50 50 50 51
 48 48 49 50 50 50 51 51
 48 49 50 50 50 51 51 51
 49 50 50 50 51 51 51 50
 50 50 50 51 51 51 50 50
 50 50 51 51 51 50 50 50
 50 51 51 51 50 50 50 49
 51 51 51 50 50 50 49 48
 -12 -12 -11 -10 -9 -9 -4 -2
 -12 -11 -10 -9 -9 -4 -2 0
 -11 -10 -9 -9 -4 -2 0 2
 -10 -9 -9 -4 -2 0 2 4
 -9 -9 -4 -2 0 2 4 6
 -9 -4 -2 0 2 4 6 7
 -4 -2 0 2 4 6 7 10
 -2 0 2 4 6 7 10 12
 0 2 4 6 7 10 12 13
 2 4 6 7 10 12 13 18
 4 6 7 10 12 13 18 20
 6 7 10 12 13 18 20 21
 7 10 12 13 18 20 21 22
 10 12 13 18 20 21 22 24
 12 13 18 20 21 22 24 25
 13 18 20 21 22 24 25 27
 18 20 21 22 24 25 27 28
 20 21 22 24 25 27 28 31
 21 22 24 25 27 28 31 33
 22 24 25 27 28 31 33 35
 24 25 27 28 31 33 35 36
 25 27 28 31 33 35 36 37
 27 28 31 33 35 36 37 38
 28 31 33 35 36 37 38 40
 31 33 35 36 37 38 40 42
 33 35 36 37 38 40 42 43
 35 36 37 38 40 42 43 43
 36 37 38 40 42 43 43 45
 37 38 40 42 43 43 45 46
 38 40 42 43 43 45 46 46
 40 42 43 43 45 46 46 47
 42 43 43 45 46 46 47 48
 43 43 45 46 46 47 48 48
 43 45 46 46 47 48 48 49
 45 46 46 47 48 48 49 49
 46 46 47 48 48 49 49 49
 46 47 48 48 49 49 49 50
 47 48 48 49 49 49 50 50
 48 48 49 49 49 50 50 51
 48 49 49 49 50 50 51 51
 49 49 49 50 50 51 51 52
 49 49 50 50 51 51 52 52
 49 50 50 51 51 52 52 52
 50 50 51 51 52 52 52 52
 50 51 51 52 52 52 52 52
 51 51 52 52 52 52 52 51
 51 52 52 52 52 52 51 51
 -8 -8 -8 -7 -6 -5 -4 -2
 -8 -8 -7 -6 -5 -4 -2 -1
 -8 -7 -6 -5 -4 -2 -1 1
 -7 -6 -5 -4 -2 -1 1 2
 -6 -5 -4 -2 -1 1 2 4
 -5 -4 -2 -1 1 2 4 5
 -4 -2 -1 1 2 4 5 6
 -2 -1 1 2 4 5 6 8
 -1 1 2 4 5 6 8 8
 1 2 4 5 6 8 8 10
 2 4 5 6 8 8 10 11
 4 5 6 8 8 10 11 14
 5 6 8 8 10 11 14 15
 6 8 8 10 11 14 15 17
 8 8 10 11 14 15 17 17
 8 10 11 14 15 17 17 19
 10 11 14 15 17 17 19 20
 11 14 15 17 17 19 20 21
 14 15 17 17 19 20 21 23
 15 17 17 19 20 21 23 24
 17 17 19 20 21 23 24 26
 17 19 20 21 23 24 26 27
 19 20 21 23 24 26 27 29
 20 21 23 24 26 27 29 31
 21 23 24 26 27 29 31 32
 23 24 26 27 29 31 32 33
 24 26 27 29 31 32 33 35
 26 27 29 31 32 33 35 36
 27 29 31 32 33 35 36 38
 29 31 32 33 35 36 38 39
 31 32 33 35 36 38 39 40
 32 33 35 36 38 39 40 41
 33 35 36 38 39 40 41 42
 35 36 38 39 40 41 42 43
 36 38 39 40 41 42 43 44
 38 39 40 41 42 43 44 45
 39 40 41 42 43 44 45 47
 40 41 42 43 44 45 47 48
 41 42 43 44 45 47 48 49
 42 43 44 45 47 48 49 50
 43 44 45 47 48 49 50 51
 44 45 47 48 49 50 51 51
 45 47 48 49 50 51 51 52
 47 48 49 50 51 51 52 52
 48 49 50 51 51 52 52 53
 49 50 51 51 52 52 53 54
 50 51 51 52 52 53 54 54
 51 51 52 52 53 54 54 54
 51 52 52 53 54 54 54 54
 52 52 53 54 54 54 54 54
 52 53 54 54 54 54 54 54
 53 54 54 54 54 54 54 54
 54 54 54 54 54 54 54 54
 54 54 54 54 54 54 54 53
 54 54 54 54 54 54 53 53
 54 54 54 54 54 53 53 52
 -15 -15 -15 -14 -12 -11 -8 -6
 -15 -15 -14 -12 -11 -8 -6 -5
 -15 -14 -12 -11 -8 -6 -5 -3
 -14 -12 -11 -8 -6 -5 -3 -1
 -12 -11 -8 -6 -5 -3 -1 0
 -11 -8 -6 -5 -3 -1 0 1
 -8 -6 -5 -3 -1 0 1 2
 -6 -5 -3 -1 0 1 2 5
 -5 -3 -1 0 1 2 5 6
 -3 -1 0 1 2 5 6 9
 -1 0 1 2 5 6 9 10
 0 1 2 5 6 9 10 12
 1 2 5 6 9 10 12 14
 2 5 6 9 10 12 14 15
 5 6 9 10 12 14 15 17
 6 9 10 12 14 15 17 18
 9 10 12 14 15 17 18 20
 10 12 14 15 17 18 20 21
 12 14 15 17 18 20 21 24
 14 15 17 18 20 21 24 25
 15 17 18 20 21 24 25 27
 17 18 20 21 24 25 27 29
 18 20 21 24 25 27 29 30
 20 21 24 25 27 29 30 31
 21 24 25 27 29 30 31 32
 24 25 27 29 30 31 32 34
 25 27 29 30 31 32 34 36
 27 29 30 31 32 34 36 37
 29 30 31 32 34 36 37 39
 30 31 32 34 36 37 39 40
 31 32 34 36 37 39 40 41
 32 34 36 37 39 40 41 42
 34 36 37 39 40 41 42 43
 36 37 39 40 41 42 43 44
 37 39 40 41 42 43 44 46
 39 40 41 42 43 44 46 47
 40 41 42 43 44 46 47 48
 41 42 43 44 46 47 48 49
 42 43 44 46 47 48 49 50
 43 44 46 47 48 49 50 50
 44 46 47 48 49 50 50 51
 46 47 48 49 50 50 51 51
 47 48 49 50 50 51 51 52
 48 49 50 50 51 51 52 53
 49 50 50 51 51 52 53 53
 50 50 51 51 52 53 53 54
 50 51 51 52 53 53 54 54
 51 51 52 53 53 54 54 54
 51 52 53 53 54 54 54 54
 52 53 53 54 54 54 54 53
 53 53 54 54 54 54 53 52
 53 54 54 54 54 53 52 51
 -7 -7 -6 -6 -5 -4 -3 -2
 -7 -6 -6 -5 -4 -3 -2 -1
 -6 -6 -5 -4 -3 -2 -1 1
 -6 -5 -4 -3 -2 -1 1 2
 -5 -4 -3 -2 -1 1 2 4
 -4 -3 -2 -1 1 2 4 5
 -3 -2 -1 1 2 4 5 6
 -2 -1 1 2 4 5 6 8
 -1 1 2 4 5 6 8 9
 1 2 4 5 6 8 9 10
 2 4 5 6 8 9 10 11
 4 5 6 8 9 10 11 14
 5 6 8 9 10 11 14 14
 6 8 9 10 11 14 14 16
 8 9 10 11 14 14 16 17
 9 10 11 14 14 16 17 18
 10 11 14 14 16 17 18 20
 11 14 14 16 17 18 20 21
 14 14 16 17 18 20 21 22
 14 16 17 18 20 21 22 24
 16 17 18 20 21 22 24 25
 17 18 20 21 22 24 25 27
 18 20 21 22 24 25 27 28
 20 21 22 24 25 27 28 30
 21 22 24 25 27 28 30 32
 22 24 25 27 28 30 32 34
 24 25 27 28 30 32 34 36
 25 27 28 30 32 34 36 37
 27 28 30 32 34 36 37 38
 28 30 32 34 36 37 38 39
 30 32 34 36 37 38 39 40
 32 34 36 37 38 39 40 42
 34 36 37 38 39 40 42 44
 36 37 38 39 40 42 44 44
 37 38 39 40 42 44 44 46
 38 39 40 42 44 44 46 46
 39 40 42 44 44 46 46 47
 40 42 44 44 46 46 47 48
 42 44 44 46 46 47 48 49
 44 44 46 46 47 48 49 50
 44 46 46 47 48 49 50 52
 46 46 47 48 49 50 52 52
 46 47 48 49 50 52 52 53
 47 48 49 50 52 52 53 53
 48 49 50 52 52 53 53 54
 49 50 52 52 53 53 54 54
 50 52 52 53 53 54 54 54
 52 52 53 53 54 54 54 55
 52 53 53 54 54 54 55 55
 53 53 54 54 54 55 55 55
 53 54 54 54 55 55 55 55
 54 54 54 55 55 55 55 54
 54 54 55 55 55 55 54 54
 54 55 55 55 55 54 54 54
 55 55 55 55 54 54 54 53
 -13 -13 -13 -12 -12 -11 -10 -9
 -13 -13 -12 -12 -11 -10 -9 -8
 -13 -12 -12 -11 -10 -9 -8 -7
 -12 -12 -11 -10 -9 -8 -7 -6
 -12 -11 -10 -9 -8 -7 -6 -4
 -11 -10 -9 -8 -7 -6 -4 -2
 -10 -9 -8 -7 -6 -4 -2 -1
 -9 -8 -7 -6 -4 -2 -1 0
 -8 -7 -6 -4 -2 -1 0 2
 -7 -6 -4 -2 -1 0 2 5
 -6 -4 -2 -1 0 2 5 6
 -4 -2 -1 0 2 5 6 8
 -2 -1 0 2 5 6 8 9
 -1 0 2 5 6 8 9 11
 0 2 5 6 8 9 11 13
 2 5 6 8 9 11 13 14
 5 6 8 9 11 13 14 16
 6 8 9 11 13 14 16 17
 8 9 11 13 14 16 17 19
 9 11 13 14 16 17 19 23
 11 13 14 16 17 19 23 25
 13 14 16 17 19 23 25 26
 14 16 17 19 23 25 26 28
 16 17 19 23 25 26 28 29
 17 19 23 25 26 28 29 31
 19 23 25 26 28 29 31 34
 23 25 26 28 29 31 34 36
 25 26 28 29 31 34 36 37
 26 28 29 31 34 36 37 39
 28 29 31 34 36 37 39 40
 29 31 34 36 37 39 40 41
 31 34 36 37 39 40 41 42
 34 36 37 39 40 41 42 43
 36 37 39 40 41 42 43 44
 37 39 40 41 42 43 44 45
 39 40 41 42 43 44 45 46
 40 41 42 43 44 45 46 47
 41 42 43 44 45 46 47 47
 42 43 44 45 46 47 47 48
 43 44 45 46 47 47 48 48
 44 45 46 47 47 48 48 48
 45 46 47 47 48 48 48 49
 46 47 47 48 48 48 49 50
 47 47 48 48 48 49 50 50
 47 48 48 48 49 50 50 50
 48 48 48 49 50 50 50 50
 48 48 49 50 50 50 50 49
 48 49 50 50 50 50 49 49
 49 50 50 50 50 49 49 48
 -16 -15 -14 -14 -13 -12 -11 -9
 -15 -14 -14 -13 -12 -11 -9 -8
 -14 -14 -13 -12 -11 -9 -8 -6
 -14 -13 -12 -11 -9 -8 -6 -4
 -13 -12 -11 -9 -8 -6 -4 -3
 -12 -11 -9 -8 -6 -4 -3 -1
 -11 -9 -8 -6 -4 -3 -1 0
 -9 -8 -6 -4 -3 -1 0 2
 -8 -6 -4 -3 -1 0 2 4
 -6 -4 -3 -1 0 2 4 5
 -4 -3 -1 0 2 4 5 7
 -3 -1 0 2 4 5 7 10
 -1 0 2 4 5 7 10 11
 0 2 4 5 7 10 11 12
 2 4 5 7 10 11 12 14
 4 5 7 10 11 12 14 16
 5 7 10 11 12 14 16 18
 7 10 11 12 14 16 18 20
 10 11 12 14 16 18 20 21
 11 12 14 16 18 20 21 22
 12 14 16 18 20 21 22 23
 14 16 18 20 21 22 23 25
 16 18 20 21 22 23 25 26
 18 20 21 22 23 25 26 28
 20 21 22 23 25 26 28 30
 21 22 23 25 26 28 30 31
 22 23 25 26 28 30 31 32
 23 25 26 28 30 31 32 32
 25 26 28 30 31 32 32 35
 26 28 30 31 32 32 35 37
 28 30 31 32 32 35 37 38
 30 31 32 32 35 37 38 39
 31 32 32 35 37 38 39 41
 32 32 35 37 38 39 41 42
 32 35 37 38 39 41 42 44
 35 37 38 39 41 42 44 45
 37 38 39 41 42 44 45 45
 38 39 41 42 44 45 45 46
 39 41 42 44 45 45 46 47
 41 42 44 45 45 46 47 48
 42 44 45 45 46 47 48 49
 44 45 45 46 47 48 49 49
 45 45 46 47 48 49 49 50
 45 46 47 48 49 49 50 50
 46 47 48 49 49 50 50 51
 47 48 49 49 50 50 51 51
 48 49 49 50 50 51 51 52
 49 49 50 50 51 51 52 52
 49 50 50 51 51 52 52 52
 50 50 51 51 52 52 52 51
 50 51 51 52 52 52 51 51
 51 51 52 52 52 51 51 51
 51 52 52 52 51 51 51 49
 -16 -15 -14 -13 -12 -8 -6 -5
 -15 -14 -13 -12 -8 -6 -5 -3
 -14 -13 -12 -8 -6 -5 -3 -1
 -13 -12 -8 -6 -5 -3 -1 0
 -12 -8 -6 -5 -3 -1 0 2
 -8 -6 -5 -3 -1 0 2 3
 -6 -5 -3 -1 0 2 3 6
 -5 -3 -1 0 2 3 6 7
 -3 -1 0 2 3 6 7 9
 -1 0 2 3 6 7 9 11
 0 2 3 6 7 9 11 12
 2 3 6 7 9 11 12 14
 3 6 7 9 11 12 14 15
 6 7 9 11 12 14 15 17
 7 9 11 12 14 15 17 19
 9 11 12 14 15 17 19 22
 11 12 14 15 17 19 22 23
 12 14 15 17 19 22 23 25
 14 15 17 19 22 23 25 27
 15 17 19 22 23 25 27 28
 17 19 22 23 25 27 28 30
 19 22 23 25 27 28 30 31
 22 23 25 27 28 30 31 33
 23 25 27 28 30 31 33 34
 25 27 28 30 31 33 34 36
 27 28 30 31 33 34 36 37
 28 30 31 33 34 36 37 38
 30 31 33 34 36 37 38 39
 31 33 34 36 37 38 39 40
 33 34 36 37 38 39 40 41
 34 36 37 38 39 40 41 42
 36 37 38 39 40 41 42 44
 37 38 39 40 41 42 44 45
 38 39 40 41 42 44 45 45
 39 40 41 42 44 45 45 46
 40 41 42 44 45 45 46 46
 41 42 44 45 45 46 46 46
 42 44 45 45 46 46 46 47
 44 45 45 46 46 46 47 48
 45 45 46 46 46 47 48 48
 45 46 46 46 47 48 48 49
 46 46 46 47 48 48 49 49
 46 46 47 48 48 49 49 49
 46 47 48 48 49 49 49 49
 47 48 48 49 49 49 49 48
 48 48 49 49 49 49 48 48
 48 49 49 49 49 48 48 47
 49 49 49 49 48 48 47 47
 -17 -17 -15 -13 -12 -11 -9 -8
 -17 -15 -13 -12 -11 -9 -8 -6
 -15 -13 -12 -11 -9 -8 -6 -5
 -13 -12 -11 -9 -8 -6 -5 -3
 -12 -11 -9 -8 -6 -5 -3 -1
 -11 -9 -8 -6 -5 -3 -1 1
 -9 -8 -6 -5 -3 -1 1 6
 -8 -6 -5 -3 -1 1 6 7
 -6 -5 -3 -1 1 6 7 9
 -5 -3 -1 1 6 7 9 11
 -3 -1 1 6 7 9 11 12
 -1 1 6 7 9 11 12 14
 1 6 7 9 11 12 14 19
 6 7 9 11 12 14 19 21
 7 9 11 12 14 19 21 23
 9 11 12 14 19 21 23 23
 11 12 14 19 21 23 23 25
 12 14 19 21 23 23 25 26
 14 19 21 23 23 25 26 28
 19 21 23 23 25 26 28 30
 21 23 23 25 26 28 30 32
 23 23 25 26 28 30 32 33
 23 25 26 28 30 32 33 34
 25 26 28 30 32 33 34 36
 26 28 30 32 33 34 36 36
 28 30 32 33 34 36 36 38
 30 32 33 34 36 36 38 39
 32 33 34 36 36 38 39 40
 33 34 36 36 38 39 40 42
 34 36 36 38 39 40 42 43
 36 36 38 39 40 42 43 44
 36 38 39 40 42 43 44 46
 38 39 40 42 43 44 46 46
 39 40 42 43 44 46 46 47
 40 42 43 44 46 46 47 48
 42 43 44 46 46 47 48 49
 43 44 46 46 47 48 49 49
 44 46 46 47 48 49 49 50
 46 46 47 48 49 49 50 50
 46 47 48 49 49 50 50 51
 47 48 49 49 50 50 51 51
 48 49 49 50 50 51 51 51
 49 49 50 50 51 51 51 52
 49 50 50 51 51 51 52 52
 50 50 51 51 51 52 52 52
 50 51 51 51 52 52 52 52
 51 51 51 52 52 52 52 52
 51 51 52 52 52 52 52 52
 51 52 52 52 52 52 52 51
 52 52 52 52 52 52 51 51
 52 52 52 52 52 51 51 50
 52 52 52 52 51 51 50 50
 52 52 52 51 51 50 50 49
 -4 -5 -5 -4 -4 -3 -2 0
 -5 -5 -4 -4 -3 -2 0 1
 -5 -4 -4 -3 -2 0 1 3
 -4 -4 -3 -2 0 1 3 5
 -4 -3 -2 0 1 3 5 6
 -3 -2 0 1 3 5 6 8
 -2 0 1 3 5 6 8 10
 0 1 3 5 6 8 10 12
 1 3 5 6 8 10 12 13
 3 5 6 8 10 12 13 14
 5 6 8 10 12 13 14 16
 6 8 10 12 13 14 16 18
 8 10 12 13 14 16 18 19
 10 12 13 14 16 18 19 21
 12 13 14 16 18 19 21 22
 13 14 16 18 19 21 22 23
 14 16 18 19 21 22 23 25
 16 18 19 21 22 23 25 27
 18 19 21 22 23 25 27 28
 19 21 22 23 25 27 28 31
 21 22 23 25 27 28 31 33
 22 23 25 27 28 31 33 34
 23 25 27 28 31 33 34 36
 25 27 28 31 33 34 36 38
 27 28 31 33 34 36 38 38
 28 31 33 34 36 38 38 40
 31 33 34 36 38 38 40 41
 33 34 36 38 38 40 41 43
 34 36 38 38 40 41 43 44
 36 38 38 40 41 43 44 45
 38 38 40 41 43 44 45 48
 38 40 41 43 44 45 48 48
 40 41 43 44 45 48 48 49
 41 43 44 45 48 48 49 50
 43 44 45 48 48 49 50 51
 44 45 48 48 49 50 51 52
 45 48 48 49 50 51 52 53
 48 48 49 50 51 52 53 54
 48 49 50 51 52 53 54 54
 49 50 51 52 53 54 54 55
 50 51 52 53 54 54 55 56
 51 52 53 54 54 55 56 57
 52 53 54 54 55 56 57 58
 53 54 54 55 56 57 58 59
 54 54 55 56 57 58 59 59
 54 55 56 57 58 59 59 60
 55 56 57 58 59 59 60 60
 56 57 58 59 59 60 60 60
 57 58 59 59 60 60 60 60
 58 59 59 60 60 60 60 60
 59 59 60 60 60 60 60 59
 59 60 60 60 60 60 59 58
 -9 -8 -7 -6 -5 -4 -2 -1
 -8 -7 -6 -5 -4 -2 -1 1
 -7 -6 -5 -4 -2 -1 1 2
 -6 -5 -4 -2 -1 1 2 4
 -5 -4 -2 -1 1 2 4 6
 -4 -2 -1 1 2 4 6 7
 -2 -1 1 2 4 6 7 9
 -1 1 2 4 6 7 9 10
 1 2 4 6 7 9 10 13
 2 4 6 7 9 10 13 14
 4 6 7 9 10 13 14 17
 6 7 9 10 13 14 17 18
 7 9 10 13 14 17 18 20
 9 10 13 14 17 18 20 22
 10 13 14 17 18 20 22 24
 13 14 17 18 20 22 24 26
 14 17 18 20 22 24 26 27
 17 18 20 22 24 26 27 29
 18 20 22 24 26 27 29 29
 20 22 24 26 27 29 29 31
 22 24 26 27 29 29 31 34
 24 26 27 29 29 31 34 35
 26 27 29 29 31 34 35 36
 27 29 29 31 34 35 36 38
 29 29 31 34 35 36 38 39
 29 31 34 35 36 38 39 40
 31 34 35 36 38 39 40 42
 34 35 36 38 39 40 42 43
 35 36 38 39 40 42 43 44
 36 38 39 40 42 43 44 46
 38 39 40 42 43 44 46 46
 39 40 42 43 44 46 46 47
 40 42 43 44 46 46 47 48
 42 43 44 46 46 47 48 49
 43 44 46 46 47 48 49 49
 44 46 46 47 48 49 49 50
 46 46 47 48 49 49 50 51
 46 47 48 49 49 50 51 52
 47 48 49 49 50 51 52 53
 48 49 49 50 51 52 53 53
 49 49 50 51 52 53 53 54
 49 50 51 52 53 53 54 54
 50 51 52 53 53 54 54 55
 51 52 53 53 54 54 55 55
 52 53 53 54 54 55 55 56
 53 53 54 54 55 55 56 56
 53 54 54 55 55 56 56 56
 54 54 55 55 56 56 56 55
 54 55 55 56 56 56 55 55
 55 55 56 56 56 55 55 54
 55 56 56 56 55 55 54 53
 -10 -10 -9 -9 -8 -6 -5 -4
 -10 -9 -9 -8 -6 -5 -4 -2
 -9 -9 -8 -6 -5 -4 -2 0
 -9 -8 -6 -5 -4 -2 0 1
 -8 -6 -5 -4 -2 0 1 3
 -6 -5 -4 -2 0 1 3 4
 -5 -4 -2 0 1 3 4 5
 -4 -2 0 1 3 4 5 7
 -2 0 1 3 4 5 7 9
 0 1 3 4 5 7 9 10
 1 3 4 5 7 9 10 12
 3 4 5 7 9 10 12 14
 4 5 7 9 10 12 14 15
 5 7 9 10 12 14 15 17
 7 9 10 12 14 15 17 19
 9 10 12 14 15 17 19 20
 10 12 14 15 17 19 20 21
 12 14 15 17 19 20 21 23
 14 15 17 19 20 21 23 25
 15 17 19 20 21 23 25 26
 17 19 20 21 23 25 26 28
 19 20 21 23 25 26 28 29
 20 21 23 25 26 28 29 30
 21 23 25 26 28 29 30 32
 23 25 26 28 29 30 32 34
 25 26 28 29 30 32 34 36
 26 28 29 30 32 34 36 38
 28 29 30 32 34 36 38 40
 29 30 32 34 36 38 40 40
 30 32 34 36 38 40 40 42
 32 34 36 38 40 40 42 43
 34 36 38 40 40 42 43 44
 36 38 40 40 42 43 44 45
 38 40 40 42 43 44 45 46
 40 40 42 43 44 45 46 47
 40 42 43 44 45 46 47 47
 42 43 44 45 46 47 47 50
 43 44 45 46 47 47 50 51
 44 45 46 47 47 50 51 52
 45 46 47 47 50 51 52 52
 46 47 47 50 51 52 52 53
 47 47 50 51 52 52 53 53
 47 50 51 52 52 53 53 54
 50 51 52 52 53 53 54 54
 51 52 52 53 53 54 54 55
 52 52 53 53 54 54 55 55
 52 53 53 54 54 55 55 55
 53 53 54 54 55 55 55 54
 53 54 54 55 55 55 54 54
 54 54 55 55 55 54 54 53
 54 55 55 55 54 54 53 53
 55 55 55 54 54 53 53 52
 -12 -11 -11 -10 -9 -8 -7 -4
 -11 -11 -10 -9 -8 -7 -4 -2
 -11 -10 -9 -8 -7 -4 -2 -1
 -10 -9 -8 -7 -4 -2 -1 0
 -9 -8 -7 -4 -2 -1 0 1
 -8 -7 -4 -2 -1 0 1 3
 -7 -4 -2 -1 0 1 3 5
 -4 -2 -1 0 1 3 5 6
 -2 -1 0 1 3 5 6 9
 -1 0 1 3 5 6 9 12
 0 1 3 5 6 9 12 13
 1 3 5 6 9 12 13 15
 3 5 6 9 12 13 15 17
 5 6 9 12 13 15 17 18
 6 9 12 13 15 17 18 20
 9 12 13 15 17 18 20 21
 12 13 15 17 18 20 21 23
 13 15 17 18 20 21 23 25
 15 17 18 20 21 23 25 26
 17 18 20 21 23 25 26 28
 18 20 21 23 25 26 28 29
 20 21 23 25 26 28 29 31
 21 23 25 26 28 29 31 33
 23 25 26 28 29 31 33 34
 25 26 28 29 31 33 34 36
 26 28 29 31 33 34 36 39
 28 29 31 33 34 36 39 40
 29 31 33 34 36 39 40 41
 31 33 34 36 39 40 41 42
 33 34 36 39 40 41 42 43
 34 36 39 40 41 42 43 44
 36 39 40 41 42 43 44 45
 39 40 41 42 43 44 45 46
 40 41 42 43 44 45 46 47
 41 42 43 44 45 46 47 48
 42 43 44 45 46 47 48 49
 43 44 45 46 47 48 49 49
 44 45 46 47 48 49 49 50
 45 46 47 48 49 49 50 51
 46 47 48 49 49 50 51 52
 47 48 49 49 50 51 52 52
 48 49 49 50 51 52 52 53
 49 49 50 51 52 52 53 54
 49 50 51 52 52 53 54 54
 50 51 52 52 53 54 54 54
 51 52 52 53 54 54 54 55
 52 52 53 54 54 54 55 55
 52 53 54 54 54 55 55 55
 53 54 54 54 55 55 55 54
 54 54 54 55 55 55 54 54
 54 54 55 55 55 54 54 53
 54 55 55 55 54 54 53 52
 19 20 20 21 22 23 23 24
 20 20 21 22 23 23 24 24
 20 21 22 23 23 24 24 25
 21 22 23 23 24 24 25 25
 22 23 23 24 24 25 25 26
 23 23 24 24 25 25 26 27
 23 24 24 25 25 26 27 28
 24 24 25 25 26 27 28 29
 24 25 25 26 27 28 29 29
 25 25 26 27 28 29 29 30
 25 26 27 28 29 29 30 30
 26 27 28 29 29 30 30 31
 27 28 29 29 30 30 31 32
 28 29 29 30 30 31 32 33
 29 29 30 30 31 32 33 34
 29 30 30 31 32 33 34 34
 30 30 31 32 33 34 34 34
 30 31 32 33 34 34 34 34
 31 32 33 34 34 34 34 33
 32 33 34 34 34 34 33 33
 33 34 34 34 34 33 33 33
 34 34 34 34 33 33 33 32
 34 34 34 33 33 33 32 32
 34 34 33 33 33 32 32 31
 34 33 33 33 32 32 31 31
 33 33 33 32 32 31 31 30
 33 33 32 32 31 31 30 29
 33 32 32 31 31 30 29 29
 32 32 31 31 30 29 29 28
 32 31 31 30 29 29 28 27
 31 31 30 29 29 28 27 27
 31 30 29 29 28 27 27 26
 30 29 29 28 27 27 26 24
 29 29 28 27 27 26 24 24
 29 28 27 27 26 24 24 23
 28 27 27 26 24 24 23 22
 27 27 26 24 24 23 22 21
 27 26 24 24 23 22 21 20
 26 24 24 23 22 21 20 20
 24 24 23 22 21 20 20 19
 24 23 22 21 20 20 19 19
 23 22 21 20 20 19 19 18
 22 21 20 20 19 19 18 17
 21 20 20 19 19 18 17 17
 16 16 17 18 19 20 21 22
 16 17 18 19 20 21 22 23
 17 18 19 20 21 22 23 24
 18 19 20 21 22 23 24 24
 19 20 21 22 23 24 24 25
 20 21 22 23 24 24 25 26
 21 22 23 24 24 25 26 26
 22 23 24 24 25 26 26 27
 23 24 24 25 26 26 27 28
 24 24 25 26 26 27 28 28
 24 25 26 26 27 28 28 29
 25 26 26 27 28 28 29 30
 26 26 27 28 28 29 30 30
 26 27 28 28 29 30 30 31
 27 28 28 29 30 30 31 32
 28 28 29 30 30 31 32 32
 28 29 30 30 31 32 32 32
 29 30 30 31 32 32 32 32
 30 30 31 32 32 32 32 32
 30 31 32 32 32 32 32 32
 31 32 32 32 32 32 32 32
 32 32 32 32 32 32 32 32
 32 32 32 32 32 32 32 31
 32 32 32 32 32 32 31 31
 32 32 32 32 32 31 31 30
 32 32 32 32 31 31 30 29
 32 32 32 31 31 30 29 29
 32 32 31 31 30 29 29 28
 32 31 31 30 29 29 28 27
 31 31 30 29 29 28 27 27
 31 30 29 29 28 27 27 26
 30 29 29 28 27 27 26 25
 29 29 28 27 27 26 25 24
 29 28 27 27 26 25 24 22
 28 27 27 26 25 24 22 22
 27 27 26 25 24 22 22 20
 27 26 25 24 22 22 20 20
 26 25 24 22 22 20 20 19
 25 24 22 22 20 20 19 18
 24 22 22 20 20 19 18 17
 22 22 20 20 19 18 17 16
 22 20 20 19 18 17 16 15
 20 20 19 18 17 16 15 15
 20 19 18 17 16 15 15 14
 11 11 11 12 13 14 15 16
 11 11 12 13 14 15 16 17
 11 12 13 14 15 16 17 17
 12 13 14 15 16 17 17 18
 13 14 15 16 17 17 18 19
 14 15 16 17 17 18 19 20
 15 16 17 17 18 19 20 21
 16 17 17 18 19 20 21 21
 17 17 18 19 20 21 21 22
 17 18 19 20 21 21 22 23
 18 19 20 21 21 22 23 24
 19 20 21 21 22 23 24 25
 20 21 21 22 23 24 25 25
 21 21 22 23 24 25 25 26
 21 22 23 24 25 25 26 27
 22 23 24 25 25 26 27 28
 23 24 25 25 26 27 28 28
 24 25 25 26 27 28 28 28
 25 25 26 27 28 28 28 28
 25 26 27 28 28 28 28 28
 26 27 28 28 28 28 28 28
 27 28 28 28 28 28 28 27
 28 28 28 28 28 28 27 27
 28 28 28 28 28 27 27 26
 28 28 28 28 27 27 26 26
 28 28 28 27 27 26 26 25
 28 28 27 27 26 26 25 25
 28 27 27 26 26 25 25 24
 27 27 26 26 25 25 24 23
 27 26 26 25 25 24 23 23
 26 26 25 25 24 23 23 22
 26 25 25 24 23 23 22 21
 25 25 24 23 23 22 21 20
 25 24 23 23 22 21 20 19
 24 23 23 22 21 20 19 18
 23 23 22 21 20 19 18 17
 23 22 21 20 19 18 17 16
 22 21 20 19 18 17 16 16
 21 20 19 18 17 16 16 15
 12 12 12 13 14 15 15 17
 12 12 13 14 15 15 17 18
 12 13 14 15 15 17 18 18
 13 14 15 15 17 18 18 19
 14 15 15 17 18 18 19 20
 15 15 17 18 18 19 20 21
 15 17 18 18 19 20 21 22
 17 18 18 19 20 21 22 22
 18 18 19 20 21 22 22 23
 18 19 20 21 22 22 23 23
 19 20 21 22 22 23 23 24
 20 21 22 22 23 23 24 25
 21 22 22 23 23 24 25 26
 22 22 23 23 24 25 26 27
 22 23 23 24 25 26 27 27
 23 23 24 25 26 27 27 28
 23 24 25 26 27 27 28 28
 24 25 26 27 27 28 28 28
 25 26 27 27 28 28 28 27
 26 27 27 28 28 28 27 27
 27 27 28 28 28 27 27 26
 27 28 28 28 27 27 26 26
 28 28 28 27 27 26 26 25
 28 28 27 27 26 26 25 24
 28 27 27 26 26 25 24 24
 27 27 26 26 25 24 24 23
 27 26 26 25 24 24 23 22
 26 26 25 24 24 23 22 22
 26 25 24 24 23 22 22 21
 25 24 24 23 22 22 21 20
 24 24 23 22 22 21 20 19
 24 23 22 22 21 20 19 18
 23 22 22 21 20 19 18 18
 22 22 21 20 19 18 18 17
 22 21 20 19 18 18 17 16
 21 20 19 18 18 17 16 15
 20 19 18 18 17 16 15 15
 19 18 18 17 16 15 15 14
 18 18 17 16 15 15 14 13
 18 17 16 15 15 14 13 13
 11 11 11 11 12 13 14 15
 11 11 11 12 13 14 15 16
 11 11 12 13 14 15 16 17
 11 12 13 14 15 16 17 18
 12 13 14 15 16 17 18 18
 13 14 15 16 17 18 18 19
 14 15 16 17 18 18 19 20
 15 16 17 18 18 19 20 21
 16 17 18 18 19 20 21 22
 17 18 18 19 20 21 22 22
 18 18 19 20 21 22 22 23
 18 19 20 21 22 22 23 23
 19 20 21 22 22 23 23 24
 20 21 22 22 23 23 24 25
 21 22 22 23 23 24 25 25
 22 22 23 23 24 25 25 26
 22 23 23 24 25 25 26 27
 23 23 24 25 25 26 27 27
 23 24 25 25 26 27 27 27
 24 25 25 26 27 27 27 27
 25 25 26 27 27 27 27 27
 25 26 27 27 27 27 27 26
 26 27 27 27 27 27 26 26
 27 27 27 27 27 26 26 26
 27 27 27 27 26 26 26 25
 27 27 27 26 26 26 25 25
 27 27 26 26 26 25 25 24
 27 26 26 26 25 25 24 24
 26 26 26 25 25 24 24 23
 26 26 25 25 24 24 23 23
 26 25 25 24 24 23 23 22
 25 25 24 24 23 23 22 21
 25 24 24 23 23 22 21 20
 24 24 23 23 22 21 20 19
 24 23 23 22 21 20 19 19
 23 23 22 21 20 19 19 18
 23 22 21 20 19 19 18 17
 22 21 20 19 19 18 17 17
 21 20 19 19 18 17 17 16
 20 19 19 18 17 17 16 16
 19 19 18 17 17 16 16 15
 19 18 17 17 16 16 15 15
 18 17 17 16 16 15 15 15
 17 17 16 16 15 15 15 15
 10 11 12 13 14 16 18 19
 11 12 13 14 16 18 19 21
 12 13 14 16 18 19 21 22
 13 14 16 18 19 21 22 25
 14 16 18 19 21 22 25 28
 16 18 19 21 22 25 28 29
 18 19 21 22 25 28 29 30
 19 21 22 25 28 29 30 31
 21 22 25 28 29 30 31 32
 22 25 28 29 30 31 32 33
 25 28 29 30 31 32 33 34
 28 29 30 31 32 33 34 34
 29 30 31 32 33 34 34 35
 30 31 32 33 34 34 35 35
 31 32 33 34 34 35 35 36
 32 33 34 34 35 35 36 36
 33 34 34 35 35 36 36 36
 34 34 35 35 36 36 36 37
 34 35 35 36 36 36 37 37
 35 35 36 36 36 37 37 37
 35 36 36 36 37 37 37 36
 36 36 36 37 37 37 36 36
 36 36 37 37 37 36 36 36
 36 37 37 37 36 36 36 35
 37 37 37 36 36 36 35 34
 37 37 36 36 36 35 34 34
 37 36 36 36 35 34 34 33
 36 36 36 35 34 34 33 33
 36 36 35 34 34 33 33 32
 36 35 34 34 33 33 32 31
 35 34 34 33 33 32 31 30
 34 34 33 33 32 31 30 29
 34 33 33 32 31 30 29 29
 33 33 32 31 30 29 29 29
 33 32 31 30 29 29 29 27
 32 31 30 29 29 29 27 26
 31 30 29 29 29 27 26 25
 30 29 29 29 27 26 25 24
 29 29 29 27 26 25 24 24
 29 29 27 26 25 24 24 21
 29 27 26 25 24 24 21 20
 27 26 25 24 24 21 20 19
 26 25 24 24 21 20 19 18
 25 24 24 21 20 19 18 18
 24 24 21 20 19 18 18 15
 24 21 20 19 18 18 15 15
 21 20 19 18 18 15 15 14
 20 19 18 18 15 15 14 14
 24 25 27 29 30 32 33 35
 25 27 29 30 32 33 35 37
 27 29 30 32 33 35 37 37
 29 30 32 33 35 37 37 38
 30 32 33 35 37 37 38 39
 32 33 35 37 37 38 39 39
 33 35 37 37 38 39 39 40
 35 37 37 38 39 39 40 41
 37 37 38 39 39 40 41 41
 37 38 39 39 40 41 41 41
 38 39 39 40 41 41 41 41
 39 39 40 41 41 41 41 41
 39 40 41 41 41 41 41 41
 40 41 41 41 41 41 41 40
 41 41 41 41 41 41 40 40
 41 41 41 41 41 40 40 39
 41 41 41 41 40 40 39 38
 41 41 41 40 40 39 38 37
 41 41 40 40 39 38 37 36
 41 40 40 39 38 37 36 35
 40 40 39 38 37 36 35 35
 40 39 38 37 36 35 35 32
 39 38 37 36 35 35 32 31
 38 37 36 35 35 32 31 30
 37 36 35 35 32 31 30 29
 36 35 35 32 31 30 29 29
 35 35 32 31 30 29 29 27
 35 32 31 30 29 29 27 26
 32 31 30 29 29 27 26 25
 31 30 29 29 27 26 25 24
 30 29 29 27 26 25 24 24
 29 29 27 26 25 24 24 21
 29 27 26 25 24 24 21 21
 27 26 25 24 24 21 21 19
 26 25 24 24 21 21 19 18
 25 24 24 21 21 19 18 18
 24 24 21 21 19 18 18 16
 24 21 21 19 18 18 16 15
 21 21 19 18 18 16 15 15
 21 19 18 18 16 15 15 14
 19 18 18 16 15 15 14 14
 18 18 16 15 15 14 14 13
 18 16 15 15 14 14 13 13
 21 23 24 26 27 27 31 32
 23 24 26 27 27 31 32 34
 24 26 27 27 31 32 34 34
 26 27 27 31 32 34 34 35
 27 27 31 32 34 34 35 36
 27 31 32 34 34 35 36 36
 31 32 34 34 35 36 36 38
 32 34 34 35 36 36 38 38
 34 34 35 36 36 38 38 38
 34 35 36 36 38 38 38 38
 35 36 36 38 38 38 38 38
 36 36 38 38 38 38 38 38
 36 38 38 38 38 38 38 38
 38 38 38 38 38 38 38 38
 38 38 38 38 38 38 38 38
 38 38 38 38 38 38 38 38
 38 38 38 38 38 38 38 36
 38 38 38 38 38 38 36 35
 38 38 38 38 38 36 35 34
 38 38 38 38 36 35 34 33
 38 38 38 36 35 34 33 33
 38 38 36 35 34 33 33 31
 38 36 35 34 33 33 31 30
 36 35 34 33 33 31 30 29
 35 34 33 33 31 30 29 29
 34 33 33 31 30 29 29 28
 33 33 31 30 29 29 28 26
 33 31 30 29 29 28 26 26
 31 30 29 29 28 26 26 24
 30 29 29 28 26 26 24 24
 29 29 28 26 26 24 24 24
 29 28 26 26 24 24 24 21
 28 26 26 24 24 24 21 20
 26 26 24 24 24 21 20 19
 26 24 24 24 21 20 19 18
 24 24 24 21 20 19 18 18
 24 24 21 20 19 18 18 15
 24 21 20 19 18 18 15 15
 21 20 19 18 18 15 15 14
 20 19 18 18 15 15 14 13
 19 18 18 15 15 14 13 13
 18 18 15 15 14 13 13 12
 21 23 24 26 27 29 31 32
 23 24 26 27 29 31 32 34
 24 26 27 29 31 32 34 34
 26 27 29 31 32 34 34 35
 27 29 31 32 34 34 35 36
 29 31 32 34 34 35 36 36
 31 32 34 34 35 36 36 37
 32 34 34 35 36 36 37 37
 34 34 35 36 36 37 37 37
 34 35 36 36 37 37 37 37
 35 36 36 37 37 37 37 37
 36 36 37 37 37 37 37 36
 36 37 37 37 37 37 36 36
 37 37 37 37 37 36 36 35
 37 37 37 37 36 36 35 34
 37 37 37 36 36 35 34 33
 37 37 36 36 35 34 33 31
 37 36 36 35 34 33 31 31
 36 36 35 34 33 31 31 31
 36 35 34 33 31 31 31 27
 35 34 33 31 31 31 27 27
 34 33 31 31 31 27 27 26
 33 31 31 31 27 27 26 25
 31 31 31 27 27 26 25 25
 31 31 27 27 26 25 25 23
 31 27 27 26 25 25 23 22
 27 27 26 25 25 23 22 21
 27 26 25 25 23 22 21 20
 26 25 25 23 22 21 20 20
 25 25 23 22 21 20 20 17
 25 23 22 21 20 20 17 16
 23 22 21 20 20 17 16 14
 22 21 20 20 17 16 14 13
 21 20 20 17 16 14 13 13
 20 20 17 16 14 13 13 11
 20 17 16 14 13 13 11 10
 17 16 14 13 13 11 10 9
 18 20 21 23 24 26 28 29
 20 21 23 24 26 28 29 31
 21 23 24 26 28 29 31 31
 23 24 26 28 29 31 31 33
 24 26 28 29 31 31 33 33
 26 28 29 31 31 33 33 34
 28 29 31 31 33 33 34 34
 29 31 31 33 33 34 34 34
 31 31 33 33 34 34 34 34
 31 33 33 34 34 34 34 34
 33 33 34 34 34 34 34 34
 33 34 34 34 34 34 34 34
 34 34 34 34 34 34 34 34
 34 34 34 34 34 34 34 33
 34 34 34 34 34 34 33 32
 34 34 34 34 34 33 32 31
 34 34 34 34 33 32 31 30
 34 34 34 33 32 31 30 29
 34 34 33 32 31 30 29 28
 34 33 32 31 30 29 28 27
 33 32 31 30 29 28 27 27
 32 31 30 29 28 27 27 25
 31 30 29 28 27 27 25 24
 30 29 28 27 27 25 24 23
 29 28 27 27 25 24 23 22
 28 27 27 25 24 23 22 22
 27 27 25 24 23 22 22 20
 27 25 24 23 22 22 20 19
 25 24 23 22 22 20 19 18
 24 23 22 22 20 19 18 17
 23 22 22 20 19 18 17 17
 22 22 20 19 18 17 17 15
 22 20 19 18 17 17 15 14
 20 19 18 17 17 15 14 13
 19 18 17 17 15 14 13 13
 18 17 17 15 14 13 13 13
 17 17 15 14 13 13 13 11
 17 15 14 13 13 13 11 11
 15 14 13 13 13 11 11 10
 14 13 13 13 11 11 10 10
 13 13 13 11 11 10 10 10
 12 13 14 16 17 19 21 21
 13 14 16 17 19 21 21 23
 14 16 17 19 21 21 23 23
 16 17 19 21 21 23 23 24
 17 19 21 21 23 23 24 25
 19 21 21 23 23 24 25 25
 21 21 23 23 24 25 25 26
 21 23 23 24 25 25 26 26
 23 23 24 25 25 26 26 27
 23 24 25 25 26 26 27 27
 24 25 25 26 26 27 27 27
 25 25 26 26 27 27 27 27
 25 26 26 27 27 27 27 27
 26 26 27 27 27 27 27 27
 26 27 27 27 27 27 27 27
 27 27 27 27 27 27 27 27
 27 27 27 27 27 27 27 26
 27 27 27 27 27 27 26 26
 27 27 27 27 27 26 26 25
 27 27 27 27 26 26 25 24
 27 27 27 26 26 25 24 24
 27 27 26 26 25 24 24 23
 27 26 26 25 24 24 23 23
 26 26 25 24 24 23 23 22
 26 25 24 24 23 23 22 21
 25 24 24 23 23 22 21 21
 24 24 23 23 22 21 21 21
 24 23 23 22 21 21 21 20
 23 23 22 21 21 21 20 20
 23 22 21 21 21 20 20 19
 22 21 21 21 20 20 19 19
 21 21 21 20 20 19 19 18
 21 21 20 20 19 19 18 18
 21 20 20 19 19 18 18 17
 20 20 19 19 18 18 17 17
 20 19 19 18 18 17 17 17
 19 19 18 18 17 17 17 16
 19 18 18 17 17 17 16 16
 18 18 17 17 17 16 16 15
 18 17 17 17 16 16 15 15
 17 17 17 16 16 15 15 15
 17 17 16 16 15 15 15 15
 17 16 16 15 15 15 15 15
 16 16 15 15 15 15 15 14
 16 15 15 15 15 15 14 14
 15 15 15 15 15 14 14 14
 15 15 15 15 14 14 14 14
 15 15 15 14 14 14 14 14
 15 15 14 14 14 14 14 13
 15 14 14 14 14 14 13 13
 14 14 14 14 14 13 13 13
 14 14 14 14 13 13 13 12
 14 14 14 13 13 13 12 12
 12 13 13 14 15 16 17 18
 13 13 14 15 16 17 18 18
 13 14 15 16 17 18 18 19
 14 15 16 17 18 18 19 20
 15 16 17 18 18 19 20 21
 16 17 18 18 19 20 21 22
 17 18 18 19 20 21 22 23
 18 18 19 20 21 22 23 24
 18 19 20 21 22 23 24 25
 19 20 21 22 23 24 25 26
 20 21 22 23 24 25 26 27
 21 22 23 24 25 26 27 28
 22 23 24 25 26 27 28 28
 23 24 25 26 27 28 28 29
 24 25 26 27 28 28 29 30
 25 26 27 28 28 29 30 30
 26 27 28 28 29 30 30 31
 27 28 28 29 30 30 31 31
 28 28 29 30 30 31 31 31
 28 29 30 30 31 31 31 31
 29 30 30 31 31 31 31 31
 30 30 31 31 31 31 31 31
 30 31 31 31 31 31 31 30
 31 31 31 31 31 31 30 30
 31 31 31 31 31 30 30 30
 31 31 31 31 30 30 30 29
 31 31 31 30 30 30 29 28
 31 31 30 30 30 29 28 28
 31 30 30 30 29 28 28 27
 30 30 30 29 28 28 27 26
 30 30 29 28 28 27 26 25
 30 29 28 28 27 26 25 24
 29 28 28 27 26 25 24 24
 28 28 27 26 25 24 24 22
 28 27 26 25 24 24 22 22
 27 26 25 24 24 22 22 20
 26 25 24 24 22 22 20 20
 25 24 24 22 22 20 20 19
 24 24 22 22 20 20 19 18
 14 15 15 17 17 19 21 22
 15 15 17 17 19 21 22 23
 15 17 17 19 21 22 23 24
 17 17 19 21 22 23 24 25
 17 19 21 22 23 24 25 26
 19 21 22 23 24 25 26 27
 21 22 23 24 25 26 27 28
 22 23 24 25 26 27 28 29
 23 24 25 26 27 28 29 29
 24 25 26 27 28 29 29 30
 25 26 27 28 29 29 30 31
 26 27 28 29 29 30 31 32
 27 28 29 29 30 31 32 32
 28 29 29 30 31 32 32 33
 29 29 30 31 32 32 33 34
 29 30 31 32 32 33 34 34
 30 31 32 32 33 34 34 34
 31 32 32 33 34 34 34 34
 32 32 33 34 34 34 34 34
 32 33 34 34 34 34 34 34
 33 34 34 34 34 34 34 33
 34 34 34 34 34 34 33 33
 34 34 34 34 34 33 33 32
 34 34 34 34 33 33 32 32
 34 34 34 33 33 32 32 31
 34 34 33 33 32 32 31 30
 34 33 33 32 32 31 30 29
 33 33 32 32 31 30 29 28
 33 32 32 31 30 29 28 27
 32 32 31 30 29 28 27 26
 32 31 30 29 28 27 26 25
 31 30 29 28 27 26 25 24
 30 29 28 27 26 25 24 23
 29 28 27 26 25 24 23 22
 28 27 26 25 24 23 22 21
 27 26 25 24 23 22 21 20
 26 25 24 23 22 21 20 19
 25 24 23 22 21 20 19 18
 24 23 22 21 20 19 18 18
 18 18 18 19 20 21 22 24
 18 18 19 20 21 22 24 25
 18 19 20 21 22 24 25 26
 19 20 21 22 24 25 26 27
 20 21 22 24 25 26 27 28
 21 22 24 25 26 27 28 29
 22 24 25 26 27 28 29 30
 24 25 26 27 28 29 30 30
 25 26 27 28 29 30 30 31
 26 27 28 29 30 30 31 31
 27 28 29 30 30 31 31 32
 28 29 30 30 31 31 32 32
 29 30 30 31 31 32 32 34
 30 30 31 31 32 32 34 34
 30 31 31 32 32 34 34 35
 31 31 32 32 34 34 35 35
 31 32 32 34 34 35 35 36
 32 32 34 34 35 35 36 35
 32 34 34 35 35 36 35 35
 34 34 35 35 36 35 35 35
 34 35 35 36 35 35 35 34
 35 35 36 35 35 35 34 33
 35 36 35 35 35 34 33 33
 36 35 35 35 34 33 33 31
 35 35 35 34 33 33 31 31
 35 35 34 33 33 31 31 29
 35 34 33 33 31 31 29 27
 34 33 33 31 31 29 27 26
 33 33 31 31 29 27 26 25
 33 31 31 29 27 26 25 24
 31 31 29 27 26 25 24 22
 31 29 27 26 25 24 22 20
 29 27 26 25 24 22 20 20
 27 26 25 24 22 20 20 18
 26 25 24 22 20 20 18 18
 14 14 15 15 16 17 18 19
 14 15 15 16 17 18 19 20
 15 15 16 17 18 19 20 21
 15 16 17 18 19 20 21 22
 16 17 18 19 20 21 22 24
 17 18 19 20 21 22 24 24
 18 19 20 21 22 24 24 25
 19 20 21 22 24 24 25 25
 20 21 22 24 24 25 25 25
 21 22 24 24 25 25 25 26
 22 24 24 25 25 25 26 27
 24 24 25 25 25 26 27 28
 24 25 25 25 26 27 28 29
 25 25 25 26 27 28 29 29
 25 25 26 27 28 29 29 30
 25 26 27 28 29 29 30 31
 26 27 28 29 29 30 31 31
 27 28 29 29 30 31 31 31
 28 29 29 30 31 31 31 31
 29 29 30 31 31 31 31 30
 29 30 31 31 31 31 30 29
 30 31 31 31 31 30 29 29
 31 31 31 31 30 29 29 28
 31 31 31 30 29 29 28 27
 31 31 30 29 29 28 27 26
 31 30 29 29 28 27 26 24
 30 29 29 28 27 26 24 24
 29 29 28 27 26 24 24 22
 29 28 27 26 24 24 22 21
 28 27 26 24 24 22 21 20
 27 26 24 24 22 21 20 18
 26 24 24 22 21 20 18 17
 24 24 22 21 20 18 17 16
 24 22 21 20 18 17 16 15
 22 21 20 18 17 16 15 14
 21 20 18 17 16 15 14 13
 18 19 20 20 21 22 23 24
 19 20 20 21 22 23 24 24
 20 20 21 22 23 24 24 26
 20 21 22 23 24 24 26 27
 21 22 23 24 24 26 27 27
 22 23 24 24 26 27 27 28
 23 24 24 26 27 27 28 28
 24 24 26 27 27 28 28 29
 24 26 27 27 28 28 29 29
 26 27 27 28 28 29 29 29
 27 27 28 28 29 29 29 30
 27 28 28 29 29 29 30 30
 28 28 29 29 29 30 30 31
 28 29 29 29 30 30 31 32
 29 29 29 30 30 31 32 32
 29 29 30 30 31 32 32 32
 29 30 30 31 32 32 32 32
 30 30 31 32 32 32 32 32
 30 31 32 32 32 32 32 32
 31 32 32 32 32 32 32 32
 32 32 32 32 32 32 32 31
 32 32 32 32 32 32 31 31
 32 32 32 32 32 31 31 30
 32 32 32 32 31 31 30 29
 32 32 32 31 31 30 29 28
 32 32 31 31 30 29 28 27
 32 31 31 30 29 28 27 26
 31 31 30 29 28 27 26 24
 31 30 29 28 27 26 24 22
 30 29 28 27 26 24 22 20
 29 28 27 26 24 22 20 18
 28 27 26 24 22 20 18 17
 27 26 24 22 20 18 17 15
 26 24 22 20 18 17 15 13
 24 22 20 18 17 15 13 12
 22 20 18 17 15 13 12 11
 20 18 17 15 13 12 11 10
 18 17 15 13 12 11 10 9
 17 15 13 12 11 10 9 8
 6 7 7 11 12 13 14 14
 7 7 11 12 13 14 14 18
 7 11 12 13 14 14 18 19
 11 12 13 14 14 18 19 21
 12 13 14 14 18 19 21 22
 13 14 14 18 19 21 22 22
 14 14 18 19 21 22 22 26
 14 18 19 21 22 22 26 27
 18 19 21 22 22 26 27 29
 19 21 22 22 26 27 29 30
 21 22 22 26 27 29 30 30
 22 22 26 27 29 30 30 32
 22 26 27 29 30 30 32 32
 26 27 29 30 30 32 32 33
 27 29 30 30 32 32 33 33
 29 30 30 32 32 33 33 33
 30 30 32 32 33 33 33 35
 30 32 32 33 33 33 35 35
 32 32 33 33 33 35 35 35
 32 33 33 33 35 35 35 35
 33 33 33 35 35 35 35 35
 33 33 35 35 35 35 35 36
 33 35 35 35 35 35 36 36
 35 35 35 35 35 36 36 35
 35 35 35 35 36 36 35 35
 35 35 35 36 36 35 35 35
 35 35 36 36 35 35 35 34
 35 36 36 35 35 35 34 34
 36 36 35 35 35 34 34 34
 36 35 35 35 34 34 34 34
 35 35 35 34 34 34 34 34
 35 35 34 34 34 34 34 33
 35 34 34 34 34 34 33 33
 34 34 34 34 34 33 33 32
 34 34 34 34 33 33 32 32
 34 34 34 33 33 32 32 32
 34 34 33 33 32 32 32 31
 34 33 33 32 32 32 31 30
 33 33 32 32 32 31 30 30
 33 32 32 32 31 30 30 29
 32 32 32 31 30 30 29 29
 32 32 31 30 30 29 29 26
 32 31 30 30 29 29 26 26
 31 30 30 29 29 26 26 24
 30 30 29 29 26 26 24 23
 30 29 29 26 26 24 23 23
 29 29 26 26 24 23 23 21
 29 26 26 24 23 23 21 20
 26 26 24 23 23 21 20 19
 26 24 23 23 21 20 19 18
 24 23 23 21 20 19 18 17
 23 23 21 20 19 18 17 16
 23 21 20 19 18 17 16 15
 21 20 19 18 17 16 15 14
 20 19 18 17 16 15 14 13
 19 18 17 16 15 14 13 13
 21 21 25 26 28 29 29 32
 21 25 26 28 29 29 32 33
 25 26 28 29 29 32 33 34
 26 28 29 29 32 33 34 35
 28 29 29 32 33 34 35 35
 29 29 32 33 34 35 35 37
 29 32 33 34 35 35 37 37
 32 33 34 35 35 37 37 38
 33 34 35 35 37 37 38 38
 34 35 35 37 37 38 38 38
 35 35 37 37 38 38 38 38
 35 37 37 38 38 38 38 38
 37 37 38 38 38 38 38 38
 37 38 38 38 38 38 38 38
 38 38 38 38 38 38 38 38
 38 38 38 38 38 38 38 38
 38 38 38 38 38 38 38 37
 38 38 38 38 38 38 37 36
 38 38 38 38 38 37 36 36
 38 38 38 38 37 36 36 36
 38 38 38 37 36 36 36 33
 38 38 37 36 36 36 33 32
 38 37 36 36 36 33 32 31
 37 36 36 36 33 32 31 30
 36 36 36 33 32 31 30 30
 36 36 33 32 31 30 30 28
 36 33 32 31 30 30 28 27
 33 32 31 30 30 28 27 27
 32 31 30 30 28 27 27 26
 31 30 30 28 27 27 26 26
 30 30 28 27 27 26 26 24
 30 28 27 27 26 26 24 23
 28 27 27 26 26 24 23 21
 27 27 26 26 24 23 21 21
 27 26 26 24 23 21 21 21
 26 26 24 23 21 21 21 17
 26 24 23 21 21 21 17 17
 24 23 21 21 21 17 17 15
 23 21 21 21 17 17 15 14
 21 21 21 17 17 15 14 14
 21 21 17 17 15 14 14 12
 21 17 17 15 14 14 12 11
 29 28 28 28 28 27 27 26
 28 28 28 28 27 27 26 26
 28 28 28 27 27 26 26 26
 28 28 27 27 26 26 26 26
 28 27 27 26 26 26 26 26
 27 27 26 26 26 26 26 26
 27 26 26 26 26 26 26 26
 26 26 26 26 26 26 26 27
 26 26 26 26 26 26 27 27
 26 26 26 26 26 27 27 27
 26 26 26 26 27 27 27 28
 26 26 26 27 27 27 28 29
 26 26 27 27 27 28 29 29
 26 27 27 27 28 29 29 30
 27 27 27 28 29 29 30 31
 27 27 28 29 29 30 31 32
 27 28 29 29 30 31 32 33
 28 29 29 30 31 32 33 34
 29 29 30 31 32 33 34 34
 29 30 31 32 33 34 34 35
 30 31 32 33 34 34 35 36
 31 32 33 34 34 35 36 37
 32 33 34 34 35 36 37 38
 33 34 34 35 36 37 38 38
 34 34 35 36 37 38 38 39
 34 35 36 37 38 38 39 40
 35 36 37 38 38 39 40 41
 36 37 38 38 39 40 41 41
 37 38 38 39 40 41 41 42
 38 38 39 40 41 41 42 42
 38 39 40 41 41 42 42 43
 39 40 41 41 42 42 43 44
 40 41 41 42 42 43 44 44
 41 41 42 42 43 44 44 44
 41 42 42 43 44 44 44 44
 42 42 43 44 44 44 44 44
 42 43 44 44 44 44 44 44
 43 44 44 44 44 44 44 44
 44 44 44 44 44 44 44 44
 44 44 44 44 44 44 44 44
 44 44 44 44 44 44 44 44
 44 44 44 44 44 44 44 43
 44 44 44 44 44 44 43 43
 44 44 44 44 44 43 43 42
 44 44 44 44 43 43 42 42
 44 44 44 43 43 42 42 40
 44 44 43 43 42 42 40 40
 44 43 43 42 42 40 40 39
 43 43 42 42 40 40 39 39
 43 42 42 40 40 39 39 38
 42 42 40 40 39 39 38 37
 42 40 40 39 39 38 37 37
 40 40 39 39 38 37 37 36
 40 39 39 38 37 37 36 36
 39 39 38 37 37 36 36 36
 39 38 37 37 36 36 36 35
 38 37 37 36 36 36 35 34
 37 37 36 36 36 35 34 34
 37 36 36 36 35 34 34 33
 36 36 36 35 34 34 33 33
 36 36 35 34 34 33 33 32
 36 35 34 34 33 33 32 31
 35 34 34 33 33 32 31 30
 34 34 33 33 32 31 30 29
 34 33 33 32 31 30 29 29
 33 33 32 31 30 29 29 28
 33 32 31 30 29 29 28 28
 32 31 30 29 29 28 28 27
 31 30 29 29 28 28 27 27
 30 29 29 28 28 27 27 26
 29 29 28 28 27 27 26 25
 29 28 28 27 27 26 25 25
 28 28 27 27 26 25 25 24
 28 27 27 26 25 25 24 24
 27 27 26 25 25 24 24 23
 25 25 26 26 26 27 27 27
 25 26 26 26 27 27 27 28
 26 26 26 27 27 27 28 28
 26 26 27 27 27 28 28 29
 26 27 27 27 28 28 29 29
 27 27 27 28 28 29 29 30
 27 27 28 28 29 29 30 31
 27 28 28 29 29 30 31 31
 28 28 29 29 30 31 31 32
 28 29 29 30 31 31 32 32
 29 29 30 31 31 32 32 33
 29 30 31 31 32 32 33 33
 30 31 31 32 32 33 33 34
 31 31 32 32 33 33 34 35
 31 32 32 33 33 34 35 35
 32 32 33 33 34 35 35 36
 32 33 33 34 35 35 36 37
 33 33 34 35 35 36 37 37
 33 34 35 35 36 37 37 38
 34 35 35 36 37 37 38 38
 35 35 36 37 37 38 38 39
 35 36 37 37 38 38 39 39
 36 37 37 38 38 39 39 39
 37 37 38 38 39 39 39 39
 37 38 38 39 39 39 39 40
 38 38 39 39 39 39 40 40
 38 39 39 39 39 40 40 40
 39 39 39 39 40 40 40 40
 39 39 39 40 40 40 40 40
 39 39 40 40 40 40 40 40
 39 40 40 40 40 40 40 39
 40 40 40 40 40 40 39 39
 40 40 40 40 40 39 39 39
 40 40 40 40 39 39 39 38
 40 40 40 39 39 39 38 38
 40 40 39 39 39 38 38 37
 40 39 39 39 38 38 37 37
 39 39 39 38 38 37 37 36
 39 39 38 38 37 37 36 35
 39 38 38 37 37 36 35 35
 38 38 37 37 36 35 35 34
 38 37 37 36 35 35 34 34
 37 37 36 35 35 34 34 32
 37 36 35 35 34 34 32 32
 36 35 35 34 34 32 32 31
 35 35 34 34 32 32 31 30
 35 34 34 32 32 31 30 30
 34 34 32 32 31 30 30 29
 34 32 32 31 30 30 29 28
 32 32 31 30 30 29 28 27
 32 31 30 30 29 28 27 27
 31 30 30 29 28 27 27 26
 30 30 29 28 27 27 26 25
 30 29 28 27 27 26 25 25
 29 28 27 27 26 25 25 24
 28 27 27 26 25 25 24 24
 27 27 26 25 25 24 24 23
 27 26 25 25 24 24 23 22
 26 25 25 24 24 23 22 22
 25 25 24 24 23 22 22 22
 25 24 24 23 22 22 22 22
 24 24 23 22 22 22 22 22
 24 23 22 22 22 22 22 22
 23 22 22 22 22 22 22 22
 22 22 22 22 22 22 22 22
 22 22 22 22 22 22 22 22
 22 22 22 22 22 22 22 22
 22 22 22 22 22 22 22 21
 29 29 31 32 32 33 34 35
 29 31 32 32 33 34 35 35
 31 32 32 33 34 35 35 36
 32 32 33 34 35 35 36 37
 32 33 34 35 35 36 37 37
 33 34 35 35 36 37 37 38
 34 35 35 36 37 37 38 38
 35 35 36 37 37 38 38 39
 35 36 37 37 38 38 39 39
 36 37 37 38 38 39 39 39
 37 37 38 38 39 39 39 39
 37 38 38 39 39 39 39 40
 38 38 39 39 39 39 40 40
 38 39 39 39 39 40 40 40
 39 39 39 39 40 40 40 40
 39 39 39 40 40 40 40 40
 39 39 40 40 40 40 40 40
 39 40 40 40 40 40 40 40
 40 40 40 40 40 40 40 40
 40 40 40 40 40 40 40 39
 40 40 40 40 40 40 39 39
 40 40 40 40 40 39 39 39
 40 40 40 40 39 39 39 38
 40 40 40 39 39 39 38 38
 40 40 39 39 39 38 38 37
 40 39 39 39 38 38 37 37
 39 39 39 38 38 37 37 37
 39 39 38 38 37 37 37 36
 39 38 38 37 37 37 36 36
 38 38 37 37 37 36 36 35
 38 37 37 37 36 36 35 35
 37 37 37 36 36 35 35 34
 37 37 36 36 35 35 34 34
 37 36 36 35 35 34 34 33
 36 36 35 35 34 34 33 32
 36 35 35 34 34 33 32 32
 35 35 34 34 33 32 32 31
 35 34 34 33 32 32 31 30
 34 34 33 32 32 31 30 30
 34 33 32 32 31 30 30 29
 33 32 32 31 30 30 29 28
 32 32 31 30 30 29 28 28
 32 31 30 30 29 28 28 27
 31 30 30 29 28 28 27 26
 30 30 29 28 28 27 26 25
 30 29 28 28 27 26 25 25
 29 28 28 27 26 25 25 24
 28 28 27 26 25 25 24 24
 28 27 26 25 25 24 24 23
 27 26 25 25 24 24 23 23
 26 25 25 24 24 23 23 22
 25 25 24 24 23 23 22 22
 25 24 24 23 23 22 22 22
 24 24 23 23 22 22 22 22
 24 23 23 22 22 22 22 22
 23 23 22 22 22 22 22 22
 23 22 22 22 22 22 22 22
 22 22 22 22 22 22 22 22
 22 22 22 22 22 22 22 22
 22 22 22 22 22 22 22 22
 22 22 22 22 22 22 22 22
 22 22 22 22 22 22 22 22
 26 27 28 29 29 31 32 32
 27 28 29 29 31 32 32 33
 28 29 29 31 32 32 33 34
 29 29 31 32 32 33 34 35
 29 31 32 32 33 34 35 36
 31 32 32 33 34 35 36 36
 32 32 33 34 35 36 36 37
 32 33 34 35 36 36 37 37
 33 34 35 36 36 37 37 38
 34 35 36 36 37 37 38 38
 35 36 36 37 37 38 38 38
 36 36 37 37 38 38 38 38
 36 37 37 38 38 38 38 39
 37 37 38 38 38 38 39 39
 37 38 38 38 38 39 39 39
 38 38 38 38 39 39 39 39
 38 38 38 39 39 39 39 39
 38 38 39 39 39 39 39 40
 38 39 39 39 39 39 40 40
 39 39 39 39 39 40 40 40
 39 39 39 39 40 40 40 39
 39 39 39 40 40 40 39 39
 39 39 40 40 40 39 39 39
 39 40 40 40 39 39 39 39
 40 40 40 39 39 39 39 38
 40 40 39 39 39 39 38 38
 40 39 39 39 39 38 38 38
 39 39 39 39 38 38 38 37
 39 39 39 38 38 38 37 36
 39 39 38 38 38 37 36 36
 39 38 38 38 37 36 36 35
 38 38 38 37 36 36 35 34
 38 38 37 36 36 35 34 34
 38 37 36 36 35 34 34 33
 37 36 36 35 34 34 33 33
 36 36 35 34 34 33 33 31
 36 35 34 34 33 33 31 31
 35 34 34 33 33 31 31 30
 34 34 33 33 31 31 30 30
 34 33 33 31 31 30 30 29
 33 33 31 31 30 30 29 28
 33 31 31 30 30 29 28 28
 31 31 30 30 29 28 28 27
 31 30 30 29 28 28 27 27
 30 30 29 28 28 27 27 26
 30 29 28 28 27 27 26 25
 29 28 28 27 27 26 25 24
 28 28 27 27 26 25 24 23
 28 27 27 26 25 24 23 23
 27 27 26 25 24 23 23 22
 27 26 25 24 23 23 22 22
 26 25 24 23 23 22 22 22
 25 24 23 23 22 22 22 22
 24 23 23 22 22 22 22 22
 23 23 22 22 22 22 22 22
 23 22 22 22 22 22 22 22
 22 22 22 22 22 22 22 22
 24 26 27 28 29 30 31 31
 26 27 28 29 30 31 31 32
 27 28 29 30 31 31 32 32
 28 29 30 31 31 32 32 32
 29 30 31 31 32 32 32 33
 30 31 31 32 32 32 33 33
 31 31 32 32 32 33 33 33
 31 32 32 32 33 33 33 33
 32 32 32 33 33 33 33 33
 32 32 33 33 33 33 33 34
 32 33 33 33 33 33 34 34
 33 33 33 33 33 34 34 34
 33 33 33 33 34 34 34 34
 33 33 33 34 34 34 34 34
 33 33 34 34 34 34 34 34
 33 34 34 34 34 34 34 34
 34 34 34 34 34 34 34 34
 34 34 34 34 34 34 34 34
 34 34 34 34 34 34 34 33
 34 34 34 34 34 34 33 33
 34 34 34 34 34 33 33 33
 34 34 34 34 33 33 33 32
 34 34 34 33 33 33 32 32
 34 34 33 33 33 32 32 32
 34 33 33 33 32 32 32 30
 33 33 33 32 32 32 30 30
 33 33 32 32 32 30 30 29
 33 32 32 32 30 30 29 28
 32 32 32 30 30 29 28 28
 32 32 30 30 29 28 28 27
 32 30 30 29 28 28 27 26
 30 30 29 28 28 27 26 26
 30 29 28 28 27 26 26 25
 29 28 28 27 26 26 25 25
 28 28 27 26 26 25 25 25
 28 27 26 26 25 25 25 24
 27 26 26 25 25 25 24 23
 26 26 25 25 25 24 23 23
 26 25 25 25 24 23 23 23
 25 25 25 24 23 23 23 22
 25 25 24 23 23 23 22 22
 25 24 23 23 23 22 22 21
 24 23 23 23 22 22 21 21
 23 23 23 22 22 21 21 21
 23 23 22 22 21 21 21 20
 23 22 22 21 21 21 20 20
 22 22 21 21 21 20 20 20
 22 21 21 21 20 20 20 20
 21 21 21 20 20 20 20 20
 21 21 20 20 20 20 20 20
 21 20 20 20 20 20 20 20
 20 20 20 20 20 20 20 20
 20 20 20 20 20 20 20 20
 20 20 20 20 20 20 20 20
 20 20 20 20 20 20 20 21
 20 20 20 20 20 20 21 21
 20 20 20 20 20 21 21 21
 20 20 20 20 21 21 21 21
 20 20 20 21 21 21 21 21
 20 20 21 21 21 21 21 21
 30 31 31 32 32 33 34 34
 31 31 32 32 33 34 34 35
 31 32 32 33 34 34 35 36
 32 32 33 34 34 35 36 36
 32 33 34 34 35 36 36 37
 33 34 34 35 36 36 37 37
 34 34 35 36 36 37 37 38
 34 35 36 36 37 37 38 38
 35 36 36 37 37 38 38 39
 36 36 37 37 38 38 39 39
 36 37 37 38 38 39 39 40
 37 37 38 38 39 39 40 40
 37 38 38 39 39 40 40 41
 38 38 39 39 40 40 41 41
 38 39 39 40 40 41 41 41
 39 39 40 40 41 41 41 41
 39 40 40 41 41 41 41 42
 40 40 41 41 41 41 42 43
 40 41 41 41 41 42 43 43
 41 41 41 41 42 43 43 43
 41 41 41 42 43 43 43 44
 41 41 42 43 43 43 44 44
 41 42 43 43 43 44 44 44
 42 43 43 43 44 44 44 44
 43 43 43 44 44 44 44 44
 43 43 44 44 44 44 44 44
 43 44 44 44 44 44 44 44
 44 44 44 44 44 44 44 44
 44 44 44 44 44 44 44 44
 44 44 44 44 44 44 44 44
 44 44 44 44 44 44 44 43
 44 44 44 44 44 44 43 43
 44 44 44 44 44 43 43 43
 44 44 44 44 43 43 43 42
 44 44 44 43 43 43 42 42
 44 44 43 43 43 42 42 41
 44 43 43 43 42 42 41 41
 43 43 43 42 42 41 41 40
 43 43 42 42 41 41 40 40
 43 42 42 41 41 40 40 39
 42 42 41 41 40 40 39 38
 42 41 41 40 40 39 38 37
 41 41 40 40 39 38 37 37
 41 40 40 39 38 37 37 36
 40 40 39 38 37 37 36 36
 40 39 38 37 37 36 36 35
 39 38 37 37 36 36 35 34
 38 37 37 36 36 35 34 34
 37 37 36 36 35 34 34 33
 37 36 36 35 34 34 33 32
 36 36 35 34 34 33 32 31
 36 35 34 34 33 32 31 31
 35 34 34 33 32 31 31 30
 34 34 33 32 31 31 30 30
 34 33 32 31 31 30 30 29
 33 32 31 31 30 30 29 29
 32 31 31 30 30 29 29 28
 31 31 30 30 29 29 28 28
 31 30 30 29 29 28 28 28
 30 30 29 29 28 28 28 28
 30 29 29 28 28 28 28 28
 29 29 28 28 28 28 28 27
 29 28 28 28 28 28 27 27
 28 28 28 28 28 27 27 27
 28 28 28 28 27 27 27 27
 28 28 28 27 27 27 27 27
 28 28 27 27 27 27 27 27
 28 27 27 27 27 27 27 26
 27 27 27 27 27 27 26 26
 27 27 27 27 27 26 26 26
 27 27 27 27 26 26 26 26
 27 27 27 26 26 26 26 26
 31 31 32 32 32 33 33 34
 31 32 32 32 33 33 34 34
 32 32 32 33 33 34 34 34
 32 32 33 33 34 34 34 35
 32 33 33 34 34 34 35 35
 33 33 34 34 34 35 35 35
 33 34 34 34 35 35 35 36
 34 34 34 35 35 35 36 36
 34 34 35 35 35 36 36 37
 34 35 35 35 36 36 37 37
 35 35 35 36 36 37 37 37
 35 35 36 36 37 37 37 38
 35 36 36 37 37 37 38 38
 36 36 37 37 37 38 38 39
 36 37 37 37 38 38 39 39
 37 37 37 38 38 39 39 40
 37 37 38 38 39 39 40 40
 37 38 38 39 39 40 40 40
 38 38 39 39 40 40 40 40
 38 39 39 40 40 40 40 40
 39 39 40 40 40 40 40 40
 39 40 40 40 40 40 40 40
 40 40 40 40 40 40 40 40
 40 40 40 40 40 40 40 40
 40 40 40 40 40 40 40 40
 40 40 40 40 40 40 40 40
 40 40 40 40 40 40 40 40
 40 40 40 40 40 40 40 40
 40 40 40 40 40 40 40 39
 40 40 40 40 40 40 39 39
 40 40 40 40 40 39 39 39
 40 40 40 40 39 39 39 38
 40 40 40 39 39 39 38 38
 40 40 39 39 39 38 38 38
 40 39 39 39 38 38 38 37
 39 39 39 38 38 38 37 37
 39 39 38 38 38 37 37 36
 39 38 38 38 37 37 36 36
 38 38 38 37 37 36 36 35
 38 38 37 37 36 36 35 34
 38 37 37 36 36 35 34 34
 37 37 36 36 35 34 34 33
 37 36 36 35 34 34 33 32
 36 36 35 34 34 33 32 32
 36 35 34 34 33 32 32 31
 35 34 34 33 32 32 31 31
 34 34 33 32 32 31 31 30
 34 33 32 32 31 31 30 29
 33 32 32 31 31 30 29 29
 32 32 31 31 30 29 29 28
 32 31 31 30 29 29 28 28
 31 31 30 29 29 28 28 27
 31 30 29 29 28 28 27 27
 30 29 29 28 28 27 27 26
 29 29 28 28 27 27 26 25
 29 28 28 27 27 26 25 25
 28 28 27 27 26 25 25 25
 28 27 27 26 25 25 25 24
 27 27 26 25 25 25 24 24
 27 26 25 25 25 24 24 24
 26 25 25 25 24 24 24 24
 25 25 25 24 24 24 24 24
 25 25 24 24 24 24 24 24
 25 24 24 24 24 24 24 24
 24 24 24 24 24 24 24 23
 24 24 24 24 24 24 23 23
 24 24 24 24 24 23 23 23
 24 24 24 24 23 23 23 23
 24 24 24 23 23 23 23 23
 24 24 23 23 23 23 23 22
 24 23 23 23 23 23 22 22
 23 23 23 23 23 22 22 21
 23 23 23 23 22 22 21 21
 23 23 23 22 22 21 21 21
 23 23 22 22 21 21 21 20
 26 27 27 28 29 30 30 31
 27 27 28 29 30 30 31 32
 27 28 29 30 30 31 32 33
 28 29 30 30 31 32 33 33
 29 30 30 31 32 33 33 33
 30 30 31 32 33 33 33 34
 30 31 32 33 33 33 34 34
 31 32 33 33 33 34 34 35
 32 33 33 33 34 34 35 35
 33 33 33 34 34 35 35 35
 33 33 34 34 35 35 35 36
 33 34 34 35 35 35 36 36
 34 34 35 35 35 36 36 36
 34 35 35 35 36 36 36 37
 35 35 35 36 36 36 37 37
 35 35 36 36 36 37 37 38
 35 36 36 36 37 37 38 38
 36 36 36 37 37 38 38 38
 36 36 37 37 38 38 38 38
 36 37 37 38 38 38 38 38
 37 37 38 38 38 38 38 38
 37 38 38 38 38 38 38 38
 38 38 38 38 38 38 38 38
 38 38 38 38 38 38 38 38
 38 38 38 38 38 38 38 37
 38 38 38 38 38 38 37 37
 38 38 38 38 38 37 37 37
 38 38 38 38 37 37 37 37
 38 38 38 37 37 37 37 36
 38 38 37 37 37 37 36 36
 38 37 37 37 37 36 36 35
 37 37 37 37 36 36 35 34
 37 37 37 36 36 35 34 33
 37 37 36 36 35 34 33 33
 37 36 36 35 34 33 33 32
 36 36 35 34 33 33 32 31
 36 35 34 33 33 32 31 31
 35 34 33 33 32 31 31 30
 34 33 33 32 31 31 30 29
 33 33 32 31 31 30 29 29
 33 32 31 31 30 29 29 28
 32 31 31 30 29 29 28 28
 31 31 30 29 29 28 28 28
 31 30 29 29 28 28 28 27
 30 29 29 28 28 28 27 26
 29 29 28 28 28 27 26 25
 29 28 28 28 27 26 25 24
 28 28 28 27 26 25 24 22
 28 28 27 26 25 24 22 22
 28 27 26 25 24 22 22 21
 27 26 25 24 22 22 21 21
 26 25 24 22 22 21 21 20
 25 24 22 22 21 21 20 20
 24 22 22 21 21 20 20 19
 22 22 21 21 20 20 19 19
 22 21 21 20 20 19 19 18
 21 21 20 20 19 19 18 18
 21 20 20 19 19 18 18 18
 20 20 19 19 18 18 18 17
 23 24 25 26 27 27 28 29
 24 25 26 27 27 28 29 30
 25 26 27 27 28 29 30 30
 26 27 27 28 29 30 30 31
 27 27 28 29 30 30 31 32
 27 28 29 30 30 31 32 32
 28 29 30 30 31 32 32 33
 29 30 30 31 32 32 33 34
 30 30 31 32 32 33 34 34
 30 31 32 32 33 34 34 35
 31 32 32 33 34 34 35 35
 32 32 33 34 34 35 35 36
 32 33 34 34 35 35 36 36
 33 34 34 35 35 36 36 37
 34 34 35 35 36 36 37 37
 34 35 35 36 36 37 37 37
 35 35 36 36 37 37 37 38
 35 36 36 37 37 37 38 38
 36 36 37 37 37 38 38 38
 36 37 37 37 38 38 38 38
 37 37 37 38 38 38 38 39
 37 37 38 38 38 38 39 39
 37 38 38 38 38 39 39 39
 38 38 38 38 39 39 39 39
 38 38 38 39 39 39 39 39
 38 38 39 39 39 39 39 39
 38 39 39 39 39 39 39 38
 39 39 39 39 39 39 38 38
 39 39 39 39 39 38 38 38
 39 39 39 39 38 38 38 37
 39 39 39 38 38 38 37 37
 39 39 38 38 38 37 37 36
 39 38 38 38 37 37 36 36
 38 38 38 37 37 36 36 35
 38 38 37 37 36 36 35 34
 38 37 37 36 36 35 34 34
 37 37 36 36 35 34 34 33
 37 36 36 35 34 34 33 32
 36 36 35 34 34 33 32 32
 36 35 34 34 33 32 32 31
 35 34 34 33 32 32 31 30
 34 34 33 32 32 31 30 28
 34 33 32 32 31 30 28 28
 33 32 32 31 30 28 28 27
 32 32 31 30 28 28 27 26
 32 31 30 28 28 27 26 25
 31 30 28 28 27 26 25 24
 30 28 28 27 26 25 24 23
 28 28 27 26 25 24 23 23
 28 27 26 25 24 23 23 22
 27 26 25 24 23 23 22 21
 26 25 24 23 23 22 21 20
 25 24 23 23 22 21 20 20
 24 23 23 22 21 20 20 20
 23 23 22 21 20 20 20 19
 23 22 21 20 20 20 19 19
 22 21 20 20 20 19 19 19
 21 20 20 20 19 19 19 19
 20 20 20 19 19 19 19 19
 20 20 19 19 19 19 19 19
 20 19 19 19 19 19 19 19
 19 19 19 19 19 19 19 18
 19 19 19 19 19 19 18 18
 19 19 19 19 19 18 18 18
 19 19 19 19 18 18 18 18
 21 22 23 23 24 24 25 26
 22 23 23 24 24 25 26 27
 23 23 24 24 25 26 27 27
 23 24 24 25 26 27 27 28
 24 24 25 26 27 27 28 28
 24 25 26 27 27 28 28 29
 25 26 27 27 28 28 29 29
 26 27 27 28 28 29 29 30
 27 27 28 28 29 29 30 30
 27 28 28 29 29 30 30 30
 28 28 29 29 30 30 30 30
 28 29 29 30 30 30 30 30
 29 29 30 30 30 30 30 31
 29 30 30 30 30 30 31 31
 30 30 30 30 30 31 31 31
 30 30 30 30 31 31 31 31
 30 30 30 31 31 31 31 31
 30 30 31 31 31 31 31 31
 30 31 31 31 31 31 31 32
 31 31 31 31 31 31 32 32
 31 31 31 31 31 32 32 32
 31 31 31 31 32 32 32 32
 31 31 31 32 32 32 32 31
 31 31 32 32 32 32 31 31
 31 32 32 32 32 31 31 31
 32 32 32 32 31 31 31 31
 32 32 32 31 31 31 31 30
 32 32 31 31 31 31 30 29
 32 31 31 31 31 30 29 29
 31 31 31 31 30 29 29 29
 31 31 31 30 29 29 29 28
 31 31 30 29 29 29 28 27
 31 30 29 29 29 28 27 27
 30 29 29 29 28 27 27 26
 29 29 29 28 27 27 26 26
 29 29 28 27 27 26 26 25
 29 28 27 27 26 26 25 25
 28 27 27 26 26 25 25 24
 27 27 26 26 25 25 24 24
 27 26 26 25 25 24 24 23
 26 26 25 25 24 24 23 23
 26 25 25 24 24 23 23 22
 25 25 24 24 23 23 22 22
 25 24 24 23 23 22 22 21
 24 24 23 23 22 22 21 21
 24 23 23 22 22 21 21 20
 23 23 22 22 21 21 20 20
 23 22 22 21 21 20 20 19
 22 22 21 21 20 20 19 19
 22 21 21 20 20 19 19 18
 21 21 20 20 19 19 18 18
 21 20 20 19 19 18 18 18
 20 20 19 19 18 18 18 18
 20 19 19 18 18 18 18 18
 19 19 18 18 18 18 18 18
 19 18 18 18 18 18 18 18
 18 18 18 18 18 18 18 18
 18 18 18 18 18 18 18 18
 18 18 18 18 18 18 18 19
 18 18 18 18 18 18 19 19
 18 18 18 18 18 19 19 19
 34 35 36 36 37 38 38 39
 35 36 36 37 38 38 39 39
 36 36 37 38 38 39 39 40
 36 37 38 38 39 39 40 41
 37 38 38 39 39 40 41 41
 38 38 39 39 40 41 41 42
 38 39 39 40 41 41 42 42
 39 39 40 41 41 42 42 43
 39 40 41 41 42 42 43 43
 40 41 41 42 42 43 43 43
 41 41 42 42 43 43 43 43
 41 42 42 43 43 43 43 44
 42 42 43 43 43 43 44 44
 42 43 43 43 43 44 44 44
 43 43 43 43 44 44 44 45
 43 43 43 44 44 44 45 45
 43 43 44 44 44 45 45 45
 43 44 44 44 45 45 45 46
 44 44 44 45 45 45 46 46
 44 44 45 45 45 46 46 46
 44 45 45 45 46 46 46 46
 45 45 45 46 46 46 46 46
 45 45 46 46 46 46 46 45
 45 46 46 46 46 46 45 45
 46 46 46 46 46 45 45 45
 46 46 46 46 45 45 45 44
 46 46 46 45 45 45 44 44
 46 46 45 45 45 44 44 44
 46 45 45 45 44 44 44 43
 45 45 45 44 44 44 43 43
 45 45 44 44 44 43 43 42
 45 44 44 44 43 43 42 41
 44 44 44 43 43 42 41 40
 44 44 43 43 42 41 40 40
 44 43 43 42 41 40 40 39
 43 43 42 41 40 40 39 38
 43 42 41 40 40 39 38 37
 42 41 40 40 39 38 37 36
 41 40 40 39 38 37 36 35
 40 40 39 38 37 36 35 35
 40 39 38 37 36 35 35 34
 39 38 37 36 35 35 34 34
 38 37 36 35 35 34 34 33
 37 36 35 35 34 34 33 32
 36 35 35 34 34 33 32 31
 35 35 34 34 33 32 31 30
 35 34 34 33 32 31 30 30
 34 34 33 32 31 30 30 28
 34 33 32 31 30 30 28 28
 33 32 31 30 30 28 28 27
 32 31 30 30 28 28 27 27
 31 30 30 28 28 27 27 26
 30 30 28 28 27 27 26 26
 30 28 28 27 27 26 26 26
 28 28 27 27 26 26 26 25
 28 27 27 26 26 26 25 25
 27 27 26 26 26 25 25 24
 27 26 26 26 25 25 24 24
 26 26 26 25 25 24 24 23
 26 26 25 25 24 24 23 23
 26 25 25 24 24 23 23 22
 25 25 24 24 23 23 22 22
 25 24 24 23 23 22 22 21
 24 24 23 23 22 22 21 21
 24 23 23 22 22 21 21 20
 23 23 22 22 21 21 20 20
 23 22 22 21 21 20 20 20
 22 22 21 21 20 20 20 20
 22 21 21 20 20 20 20 20
 21 21 20 20 20 20 20 19
 21 20 20 20 20 20 19 19
 20 20 20 20 20 19 19 19
 28 29 30 31 32 33 34 34
 29 30 31 32 33 34 34 36
 30 31 32 33 34 34 36 37
 31 32 33 34 34 36 37 38
 32 33 34 34 36 37 38 38
 33 34 34 36 37 38 38 39
 34 34 36 37 38 38 39 39
 34 36 37 38 38 39 39 40
 36 37 38 38 39 39 40 41
 37 38 38 39 39 40 41 41
 38 38 39 39 40 41 41 42
 38 39 39 40 41 41 42 42
 39 39 40 41 41 42 42 43
 39 40 41 41 42 42 43 43
 40 41 41 42 42 43 43 44
 41 41 42 42 43 43 44 44
 41 42 42 43 43 44 44 44
 42 42 43 43 44 44 44 45
 42 43 43 44 44 44 45 46
 43 43 44 44 44 45 46 46
 43 44 44 44 45 46 46 46
 44 44 44 45 46 46 46 46
 44 44 45 46 46 46 46 46
 44 45 46 46 46 46 46 46
 45 46 46 46 46 46 46 46
 46 46 46 46 46 46 46 46
 46 46 46 46 46 46 46 46
 46 46 46 46 46 46 46 46
 46 46 46 46 46 46 46 46
 46 46 46 46 46 46 46 45
 46 46 46 46 46 46 45 45
 46 46 46 46 46 45 45 45
 46 46 46 46 45 45 45 45
 46 46 46 45 45 45 45 44
 46 46 45 45 45 45 44 43
 46 45 45 45 45 44 43 42
 45 45 45 45 44 43 42 42
 45 45 45 44 43 42 42 41
 45 45 44 43 42 42 41 41
 45 44 43 42 42 41 41 40
 44 43 42 42 41 41 40 39
 43 42 42 41 41 40 39 38
 42 42 41 41 40 39 38 37
 42 41 41 40 39 38 37 37
 41 41 40 39 38 37 37 36
 41 40 39 38 37 37 36 35
 40 39 38 37 37 36 35 35
 39 38 37 37 36 35 35 34
 38 37 37 36 35 35 34 33
 37 37 36 35 35 34 33 32
 37 36 35 35 34 33 32 31
 36 35 35 34 33 32 31 31
 35 35 34 33 32 31 31 30
 35 34 33 32 31 31 30 29
 34 33 32 31 31 30 29 28
 33 32 31 31 30 29 28 28
 32 31 31 30 29 28 28 27
 31 31 30 29 28 28 27 27
 31 30 29 28 28 27 27 26
 30 29 28 28 27 27 26 25
 29 28 28 27 27 26 25 25
 28 28 27 27 26 25 25 25
 28 27 27 26 25 25 25 25
 27 27 26 25 25 25 25 24
 27 26 25 25 25 25 24 24
 26 25 25 25 25 24 24 23
 25 25 25 25 24 24 23 23
 25 25 25 24 24 23 23 22
 25 25 24 24 23 23 22 22
 25 24 24 23 23 22 22 22
 24 24 23 23 22 22 22 22
 24 23 23 22 22 22 22 21
 23 23 22 22 22 22 21 21
 28 29 30 31 32 34 34 36
 29 30 31 32 34 34 36 38
 30 31 32 34 34 36 38 38
 31 32 34 34 36 38 38 39
 32 34 34 36 38 38 39 40
 34 34 36 38 38 39 40 41
 34 36 38 38 39 40 41 41
 36 38 38 39 40 41 41 42
 38 38 39 40 41 41 42 42
 38 39 40 41 41 42 42 42
 39 40 41 41 42 42 42 43
 40 41 41 42 42 42 43 43
 41 41 42 42 42 43 43 43
 41 42 42 42 43 43 43 43
 42 42 42 43 43 43 43 43
 42 42 43 43 43 43 43 43
 42 43 43 43 43 43 43 43
 43 43 43 43 43 43 43 43
 43 43 43 43 43 43 43 42
 43 43 43 43 43 43 42 42
 43 43 43 43 43 42 42 42
 43 43 43 43 42 42 42 41
 43 43 43 42 42 42 41 41
 43 43 42 42 42 41 41 41
 43 42 42 42 41 41 41 40
 42 42 42 41 41 41 40 40
 42 42 41 41 41 40 40 39
 42 41 41 41 40 40 39 39
 41 41 41 40 40 39 39 38
 41 41 40 40 39 39 38 38
 41 40 40 39 39 38 38 37
 40 40 39 39 38 38 37 36
 40 39 39 38 38 37 36 35
 39 39 38 38 37 36 35 33
 39 38 38 37 36 35 33 32
 38 38 37 36 35 33 32 31
 38 37 36 35 33 32 31 30
 37 36 35 33 32 31 30 29
 36 35 33 32 31 30 29 29
 35 33 32 31 30 29 29 28
 33 32 31 30 29 29 28 27
 32 31 30 29 29 28 27 26
 31 30 29 29 28 27 26 25
 30 29 29 28 27 26 25 24
 29 29 28 27 26 25 24 23
 29 28 27 26 25 24 23 22
 28 27 26 25 24 23 22 22
 27 26 25 24 23 22 22 21
 26 25 24 23 22 22 21 21
 25 24 23 22 22 21 21 21
 24 23 22 22 21 21 21 21
 23 22 22 21 21 21 21 20
 22 22 21 21 21 21 20 20
 22 21 21 21 21 20 20 20
 21 21 21 21 20 20 20 20
 21 21 21 20 20 20 20 20
 21 21 20 20 20 20 20 20
 21 20 20 20 20 20 20 20
 20 20 20 20 20 20 20 19
 20 20 20 20 20 20 19 19
 20 20 20 20 20 19 19 19
 26 28 29 29 31 31 32 33
 28 29 29 31 31 32 33 34
 29 29 31 31 32 33 34 35
 29 31 31 32 33 34 35 36
 31 31 32 33 34 35 36 37
 31 32 33 34 35 36 37 37
 32 33 34 35 36 37 37 38
 33 34 35 36 37 37 38 38
 34 35 36 37 37 38 38 38
 35 36 37 37 38 38 38 39
 36 37 37 38 38 38 39 39
 37 37 38 38 38 39 39 39
 37 38 38 38 39 39 39 39
 38 38 38 39 39 39 39 39
 38 38 39 39 39 39 39 40
 38 39 39 39 39 39 40 40
 39 39 39 39 39 40 40 40
 39 39 39 39 40 40 40 40
 39 39 39 40 40 40 40 39
 39 39 40 40 40 40 39 39
 39 40 40 40 40 39 39 39
 40 40 40 40 39 39 39 38
 40 40 40 39 39 39 38 38
 40 40 39 39 39 38 38 37
 40 39 39 39 38 38 37 37
 39 39 39 38 38 37 37 36
 39 39 38 38 37 37 36 35
 39 38 38 37 37 36 35 34
 38 38 37 37 36 35 34 33
 38 37 37 36 35 34 33 32
 37 37 36 35 34 33 32 32
 37 36 35 34 33 32 32 30
 36 35 34 33 32 32 30 30
 35 34 33 32 32 30 30 28
 34 33 32 32 30 30 28 25
 33 32 32 30 30 28 25 25
 32 32 30 30 28 25 25 24
 32 30 30 28 25 25 24 23
 30 30 28 25 25 24 23 22
 30 28 25 25 24 23 22 21
 28 25 25 24 23 22 21 20
 25 25 24 23 22 21 20 20
 25 24 23 22 21 20 20 19
 24 23 22 21 20 20 19 19
 23 22 21 20 20 19 19 19
 22 21 20 20 19 19 19 19
 21 20 20 19 19 19 19 19
 20 20 19 19 19 19 19 19
 20 19 19 19 19 19 19 19
 19 19 19 19 19 19 19 19
 19 19 19 19 19 19 19 19
 19 19 19 19 19 19 19 19
 19 19 19 19 19 19 19 19
 19 19 19 19 19 19 19 19
 28 30 30 31 33 33 35 36
 30 30 31 33 33 35 36 37
 30 31 33 33 35 36 37 37
 31 33 33 35 36 37 37 38
 33 33 35 36 37 37 38 38
 33 35 36 37 37 38 38 38
 35 36 37 37 38 38 38 39
 36 37 37 38 38 38 39 39
 37 37 38 38 38 39 39 40
 37 38 38 38 39 39 40 40
 38 38 38 39 39 40 40 40
 38 38 39 39 40 40 40 40
 38 39 39 40 40 40 40 40
 39 39 40 40 40 40 40 41
 39 40 40 40 40 40 41 41
 40 40 40 40 40 41 41 41
 40 40 40 40 41 41 41 41
 40 40 40 41 41 41 41 41
 40 40 41 41 41 41 41 41
 40 41 41 41 41 41 41 40
 41 41 41 41 41 41 40 40
 41 41 41 41 41 40 40 40
 41 41 41 41 40 40 40 40
 41 41 41 40 40 40 40 40
 41 41 40 40 40 40 40 39
 41 40 40 40 40 40 39 38
 40 40 40 40 40 39 38 38
 40 40 40 40 39 38 38 37
 40 40 40 39 38 38 37 37
 40 40 39 38 38 37 37 36
 40 39 38 38 37 37 36 35
 39 38 38 37 37 36 35 35
 38 38 37 37 36 35 35 34
 38 37 37 36 35 35 34 33
 37 37 36 35 35 34 33 32
 37 36 35 35 34 33 32 31
 36 35 35 34 33 32 31 30
 35 35 34 33 32 31 30 29
 35 34 33 32 31 30 29 28
 34 33 32 31 30 29 28 28
 33 32 31 30 29 28 28 27
 32 31 30 29 28 28 27 26
 31 30 29 28 28 27 26 26
 30 29 28 28 27 26 26 25
 29 28 28 27 26 26 25 24
 28 28 27 26 26 25 24 23
 28 27 26 26 25 24 23 22
 27 26 26 25 24 23 22 21
 26 26 25 24 23 22 21 21
 26 25 24 23 22 21 21 20
 25 24 23 22 21 21 20 20
 24 23 22 21 21 20 20 20
 23 22 21 21 20 20 20 19
 22 21 21 20 20 20 19 19
 21 21 20 20 20 19 19 19
 21 20 20 20 19 19 19 19
 20 20 20 19 19 19 19 19
 20 20 19 19 19 19 19 18
 20 19 19 19 19 19 18 18
 19 19 19 19 19 18 18 18
 19 19 19 19 18 18 18 18
 19 19 19 18 18 18 18 18
 19 19 18 18 18 18 18 17
 31 32 33 34 34 35 36 37
 32 33 34 34 35 36 37 38
 33 34 34 35 36 37 38 39
 34 34 35 36 37 38 39 40
 34 35 36 37 38 39 40 40
 35 36 37 38 39 40 40 42
 36 37 38 39 40 40 42 43
 37 38 39 40 40 42 43 44
 38 39 40 40 42 43 44 44
 39 40 40 42 43 44 44 45
 40 40 42 43 44 44 45 46
 40 42 43 44 44 45 46 47
 42 43 44 44 45 46 47 47
 43 44 44 45 46 47 47 48
 44 44 45 46 47 47 48 48
 44 45 46 47 47 48 48 49
 45 46 47 47 48 48 49 49
 46 47 47 48 48 49 49 51
 47 47 48 48 49 49 51 51
 47 48 48 49 49 51 51 51
 48 48 49 49 51 51 51 51
 48 49 49 51 51 51 51 51
 49 49 51 51 51 51 51 51
 49 51 51 51 51 51 51 51
 51 51 51 51 51 51 51 51
 51 51 51 51 51 51 51 50
 51 51 51 51 51 51 50 50
 51 51 51 51 51 50 50 49
 51 51 51 51 50 50 49 48
 51 51 51 50 50 49 48 48
 51 51 50 50 49 48 48 47
 51 50 50 49 48 48 47 45
 50 50 49 48 48 47 45 45
 50 49 48 48 47 45 45 43
 49 48 48 47 45 45 43 43
 48 48 47 45 45 43 43 41
 48 47 45 45 43 43 41 40
 47 45 45 43 43 41 40 40
 45 45 43 43 41 40 40 38
 45 43 43 41 40 40 38 37
 43 43 41 40 40 38 37 35
 43 41 40 40 38 37 35 35
 41 40 40 38 37 35 35 33
 40 40 38 37 35 35 33 33
 40 38 37 35 35 33 33 32
 38 37 35 35 33 33 32 31
 37 35 35 33 33 32 31 30
 35 35 33 33 32 31 30 29
 35 33 33 32 31 30 29 29
 33 33 32 31 30 29 29 28
 33 32 31 30 29 29 28 28
 32 31 30 29 29 28 28 27
 31 30 29 29 28 28 27 27
 30 29 29 28 28 27 27 27
 29 29 28 28 27 27 27 27
 29 28 28 27 27 27 27 26
 28 28 27 27 27 27 26 26
 28 27 27 27 27 26 26 26
 27 27 27 27 26 26 26 26
 27 27 27 26 26 26 26 26
 27 27 26 26 26 26 26 26
 27 28 29 30 31 32 33 34
 28 29 30 31 32 33 34 35
 29 30 31 32 33 34 35 36
 30 31 32 33 34 35 36 37
 31 32 33 34 35 36 37 38
 32 33 34 35 36 37 38 38
 33 34 35 36 37 38 38 39
 34 35 36 37 38 38 39 39
 35 36 37 38 38 39 39 40
 36 37 38 38 39 39 40 40
 37 38 38 39 39 40 40 40
 38 38 39 39 40 40 40 41
 38 39 39 40 40 40 41 41
 39 39 40 40 40 41 41 41
 39 40 40 40 41 41 41 42
 40 40 40 41 41 41 42 42
 40 40 41 41 41 42 42 42
 40 41 41 41 42 42 42 42
 41 41 41 42 42 42 42 42
 41 41 42 42 42 42 42 42
 41 42 42 42 42 42 42 42
 42 42 42 42 42 42 42 42
 42 42 42 42 42 42 42 42
 42 42 42 42 42 42 42 42
 42 42 42 42 42 42 42 41
 42 42 42 42 42 42 41 41
 42 42 42 42 42 41 41 41
 42 42 42 42 41 41 41 40
 42 42 42 41 41 41 40 40
 42 42 41 41 41 40 40 39
 42 41 41 41 40 40 39 39
 41 41 41 40 40 39 39 38
 41 41 40 40 39 39 38 37
 41 40 40 39 39 38 37 37
 40 40 39 39 38 37 37 36
 40 39 39 38 37 37 36 35
 39 39 38 37 37 36 35 33
 39 38 37 37 36 35 33 32
 38 37 37 36 35 33 32 31
 37 37 36 35 33 32 31 30
 37 36 35 33 32 31 30 29
 36 35 33 32 31 30 29 30
 35 33 32 31 30 29 30 28
 33 32 31 30 29 30 28 27
 32 31 30 29 30 28 27 26
 31 30 29 30 28 27 26 26
 30 29 30 28 27 26 26 25
 29 30 28 27 26 26 25 24
 30 28 27 26 26 25 24 24
 28 27 26 26 25 24 24 23
 27 26 26 25 24 24 23 23
 26 26 25 24 24 23 23 23
 26 25 24 24 23 23 23 22
 25 24 24 23 23 23 22 22
 24 24 23 23 23 22 22 22
 24 23 23 23 22 22 22 22
 23 23 23 22 22 22 22 22
 23 23 22 22 22 22 22 22
 23 22 22 22 22 22 22 22
 22 22 22 22 22 22 22 22
 22 22 22 22 22 22 22 22
 22 22 22 22 22 22 22 21
 22 22 22 22 22 22 21 21
 22 22 22 22 22 21 21 21
 22 22 22 22 21 21 21 21
 22 22 22 21 21 21 21 20
 27 27 28 29 29 31 33 33
 27 28 29 29 31 33 33 34
 28 29 29 31 33 33 34 35
 29 29 31 33 33 34 35 35
 29 31 33 33 34 35 35 36
 31 33 33 34 35 35 36 36
 33 33 34 35 35 36 36 37
 33 34 35 35 36 36 37 38
 34 35 35 36 36 37 38 38
 35 35 36 36 37 38 38 39
 35 36 36 37 38 38 39 39
 36 36 37 38 38 39 39 40
 36 37 38 38 39 39 40 40
 37 38 38 39 39 40 40 41
 38 38 39 39 40 40 41 41
 38 39 39 40 40 41 41 41
 39 39 40 40 41 41 41 41
 39 40 40 41 41 41 41 41
 40 40 41 41 41 41 41 41
 40 41 41 41 41 41 41 40
 41 41 41 41 41 41 40 40
 41 41 41 41 41 40 40 40
 41 41 41 41 40 40 40 39
 41 41 41 40 40 40 39 38
 41 41 40 40 40 39 38 38
 41 40 40 40 39 38 38 37
 40 40 40 39 38 38 37 37
 40 40 39 38 38 37 37 36
 40 39 38 38 37 37 36 35
 39 38 38 37 37 36 35 35
 38 38 37 37 36 35 35 34
 38 37 37 36 35 35 34 33
 37 37 36 35 35 34 33 32
 37 36 35 35 34 33 32 31
 36 35 35 34 33 32 31 30
 35 35 34 33 32 31 30 29
 35 34 33 32 31 30 29 28
 34 33 32 31 30 29 28 27
 33 32 31 30 29 28 27 26
 32 31 30 29 28 27 26 25
 31 30 29 28 27 26 25 24
 30 29 28 27 26 25 24 23
 29 28 27 26 25 24 23 22
 28 27 26 25 24 23 22 21
 27 26 25 24 23 22 21 21
 26 25 24 23 22 21 21 20
 25 24 23 22 21 21 20 20
 24 23 22 21 21 20 20 20
 23 22 21 21 20 20 20 20
 22 21 21 20 20 20 20 20
 21 21 20 20 20 20 20 20
 21 20 20 20 20 20 20 20
 20 20 20 20 20 20 20 20
 20 20 20 20 20 20 20 20
 20 20 20 20 20 20 20 20
 -3 -2 -1 1 2 3 4 5
 -2 -1 1 2 3 4 5 7
 -1 1 2 3 4 5 7 8
 1 2 3 4 5 7 8 10
 2 3 4 5 7 8 10 12
 3 4 5 7 8 10 12 14
 4 5 7 8 10 12 14 17
 5 7 8 10 12 14 17 18
 7 8 10 12 14 17 18 20
 8 10 12 14 17 18 20 22
 10 12 14 17 18 20 22 22
 12 14 17 18 20 22 22 24
 14 17 18 20 22 22 24 25
 17 18 20 22 22 24 25 25
 18 20 22 22 24 25 25 26
 20 22 22 24 25 25 26 27
 22 22 24 25 25 26 27 28
 22 24 25 25 26 27 28 28
 24 25 25 26 27 28 28 29
 25 25 26 27 28 28 29 29
 25 26 27 28 28 29 29 29
 26 27 28 28 29 29 29 29
 27 28 28 29 29 29 29 29
 28 28 29 29 29 29 29 30
 28 29 29 29 29 29 30 30
 29 29 29 29 29 30 30 30
 29 29 29 29 30 30 30 30
 29 29 29 30 30 30 30 30
 29 29 30 30 30 30 30 30
 29 30 30 30 30 30 30 31
 30 30 30 30 30 30 31 31
 30 30 30 30 30 31 31 32
 30 30 30 30 31 31 32 32
 30 30 30 31 31 32 32 34
 30 30 31 31 32 32 34 34
 30 31 31 32 32 34 34 35
 31 31 32 32 34 34 35 35
 31 32 32 34 34 35 35 35
 32 32 34 34 35 35 35 35
 32 34 34 35 35 35 35 35
 34 34 35 35 35 35 35 35
 34 35 35 35 35 35 35 35
 35 35 35 35 35 35 35 35
 35 35 35 35 35 35 35 35
 -5 -3 -1 0 1 2 4 6
 -3 -1 0 1 2 4 6 8
 -1 0 1 2 4 6 8 11
 0 1 2 4 6 8 11 12
 1 2 4 6 8 11 12 14
 2 4 6 8 11 12 14 15
 4 6 8 11 12 14 15 17
 6 8 11 12 14 15 17 19
 8 11 12 14 15 17 19 22
 11 12 14 15 17 19 22 22
 12 14 15 17 19 22 22 23
 14 15 17 19 22 22 23 24
 15 17 19 22 22 23 24 25
 17 19 22 22 23 24 25 26
 19 22 22 23 24 25 26 26
 22 22 23 24 25 26 26 26
 22 23 24 25 26 26 26 26
 23 24 25 26 26 26 26 26
 24 25 26 26 26 26 26 27
 25 26 26 26 26 26 27 27
 26 26 26 26 26 27 27 27
 26 26 26 26 27 27 27 27
 26 26 26 27 27 27 27 27
 26 26 27 27 27 27 27 26
 26 27 27 27 27 27 26 26
 27 27 27 27 27 26 26 26
 27 27 27 27 26 26 26 26
 27 27 27 26 26 26 26 26
 27 27 26 26 26 26 26 27
 27 26 26 26 26 26 27 27
 26 26 26 26 26 27 27 28
 26 26 26 26 27 27 28 29
 26 26 26 27 27 28 29 30
 26 26 27 27 28 29 30 30
 26 27 27 28 29 30 30 31
 27 27 28 29 30 30 31 31
 27 28 29 30 30 31 31 31
 28 29 30 30 31 31 31 30
 29 30 30 31 31 31 30 30
 30 30 31 31 31 30 30 30
 30 31 31 31 30 30 30 30
 -10 -7 -5 -5 -4 -2 -2 0
 -7 -5 -5 -4 -2 -2 0 2
 -5 -5 -4 -2 -2 0 2 4
 -5 -4 -2 -2 0 2 4 5
 -4 -2 -2 0 2 4 5 8
 -2 -2 0 2 4 5 8 10
 -2 0 2 4 5 8 10 11
 0 2 4 5 8 10 11 13
 2 4 5 8 10 11 13 16
 4 5 8 10 11 13 16 19
 5 8 10 11 13 16 19 21
 8 10 11 13 16 19 21 21
 10 11 13 16 19 21 21 22
 11 13 16 19 21 21 22 23
 13 16 19 21 21 22 23 23
 16 19 21 21 22 23 23 23
 19 21 21 22 23 23 23 24
 21 21 22 23 23 23 24 24
 21 22 23 23 23 24 24 24
 22 23 23 23 24 24 24 24
 23 23 23 24 24 24 24 24
 23 23 24 24 24 24 24 24
 23 24 24 24 24 24 24 24
 24 24 24 24 24 24 24 24
 24 24 24 24 24 24 24 24
 24 24 24 24 24 24 24 24
 24 24 24 24 24 24 24 24
 24 24 24 24 24 24 24 24
 24 24 24 24 24 24 24 24
 24 24 24 24 24 24 24 24
 24 24 24 24 24 24 24 24
 24 24 24 24 24 24 24 25
 24 24 24 24 24 24 25 25
 24 24 24 24 24 25 25 26
 24 24 24 24 25 25 26 27
 24 24 24 25 25 26 27 28
 24 24 25 25 26 27 28 28
 24 25 25 26 27 28 28 29
 25 25 26 27 28 28 29 28
 25 26 27 28 28 29 28 28
 26 27 28 28 29 28 28 28
 27 28 28 29 28 28 28 28
 28 28 29 28 28 28 28 27
 28 29 28 28 28 28 27 27
 29 28 28 28 28 27 27 27
 -13 -11 -9 -7 -6 -5 -4 -3
 -11 -9 -7 -6 -5 -4 -3 -1
 -9 -7 -6 -5 -4 -3 -1 0
 -7 -6 -5 -4 -3 -1 0 3
 -6 -5 -4 -3 -1 0 3 5
 -5 -4 -3 -1 0 3 5 7
 -4 -3 -1 0 3 5 7 9
 -3 -1 0 3 5 7 9 10
 -1 0 3 5 7 9 10 12
 0 3 5 7 9 10 12 13
 3 5 7 9 10 12 13 15
 5 7 9 10 12 13 15 16
 7 9 10 12 13 15 16 17
 9 10 12 13 15 16 17 19
 10 12 13 15 16 17 19 20
 12 13 15 16 17 19 20 21
 13 15 16 17 19 20 21 21
 15 16 17 19 20 21 21 22
 16 17 19 20 21 21 22 22
 17 19 20 21 21 22 22 22
 19 20 21 21 22 22 22 22
 20 21 21 22 22 22 22 23
 21 21 22 22 22 22 23 23
 21 22 22 22 22 23 23 23
 22 22 22 22 23 23 23 23
 22 22 22 23 23 23 23 23
 22 22 23 23 23 23 23 23
 22 23 23 23 23 23 23 22
 23 23 23 23 23 23 22 23
 23 23 23 23 23 22 23 23
 23 23 23 23 22 23 23 23
 23 23 23 22 23 23 23 24
 23 23 22 23 23 23 24 24
 23 22 23 23 23 24 24 26
 22 23 23 23 24 24 26 26
 23 23 23 24 24 26 26 27
 23 23 24 24 26 26 27 27
 23 24 24 26 26 27 27 28
 24 24 26 26 27 27 28 28
 24 26 26 27 27 28 28 28
 26 26 27 27 28 28 28 28
 26 27 27 28 28 28 28 28
 27 27 28 28 28 28 28 27
 27 28 28 28 28 28 27 27
 -11 -9 -7 -6 -4 -4 -3 -2
 -9 -7 -6 -4 -4 -3 -2 0
 -7 -6 -4 -4 -3 -2 0 2
 -6 -4 -4 -3 -2 0 2 3
 -4 -4 -3 -2 0 2 3 5
 -4 -3 -2 0 2 3 5 9
 -3 -2 0 2 3 5 9 11
 -2 0 2 3 5 9 11 12
 0 2 3 5 9 11 12 14
 2 3 5 9 11 12 14 15
 3 5 9 11 12 14 15 18
 5 9 11 12 14 15 18 19
 9 11 12 14 15 18 19 20
 11 12 14 15 18 19 20 21
 12 14 15 18 19 20 21 21
 14 15 18 19 20 21 21 22
 15 18 19 20 21 21 22 22
 18 19 20 21 21 22 22 22
 19 20 21 21 22 22 22 22
 20 21 21 22 22 22 22 22
 21 21 22 22 22 22 22 22
 21 22 22 22 22 22 22 22
 22 22 22 22 22 22 22 22
 22 22 22 22 22 22 22 22
 22 22 22 22 22 22 22 22
 22 22 22 22 22 22 22 22
 22 22 22 22 22 22 22 22
 22 22 22 22 22 22 22 22
 22 22 22 22 22 22 22 22
 22 22 22 22 22 22 22 22
 22 22 22 22 22 22 22 23
 22 22 22 22 22 22 23 23
 22 22 22 22 22 23 23 25
 22 22 22 22 23 23 25 25
 22 22 22 23 23 25 25 27
 22 22 23 23 25 25 27 27
 22 23 23 25 25 27 27 28
 23 23 25 25 27 27 28 28
 23 25 25 27 27 28 28 27
 25 25 27 27 28 28 27 27
 25 27 27 28 28 27 27 27
 27 27 28 28 27 27 27 27
 -11 -9 -8 -7 -6 -5 -3 0
 -9 -8 -7 -6 -5 -3 0 3
 -8 -7 -6 -5 -3 0 3 5
 -7 -6 -5 -3 0 3 5 8
 -6 -5 -3 0 3 5 8 11
 -5 -3 0 3 5 8 11 13
 -3 0 3 5 8 11 13 14
 0 3 5 8 11 13 14 16
 3 5 8 11 13 14 16 18
 5 8 11 13 14 16 18 19
 8 11 13 14 16 18 19 20
 11 13 14 16 18 19 20 21
 13 14 16 18 19 20 21 22
 14 16 18 19 20 21 22 22
 16 18 19 20 21 22 22 22
 18 19 20 21 22 22 22 22
 19 20 21 22 22 22 22 22
 20 21 22 22 22 22 22 22
 21 22 22 22 22 22 22 22
 22 22 22 22 22 22 22 22
 22 22 22 22 22 22 22 22
 22 22 22 22 22 22 22 22
 22 22 22 22 22 22 22 22
 22 22 22 22 22 22 22 22
 22 22 22 22 22 22 22 22
 22 22 22 22 22 22 22 22
 22 22 22 22 22 22 22 23
 22 22 22 22 22 22 23 23
 22 22 22 22 22 23 23 24
 22 22 22 22 23 23 24 25
 22 22 22 23 23 24 25 26
 22 22 23 23 24 25 26 27
 22 23 23 24 25 26 27 27
 23 23 24 25 26 27 27 27
 23 24 25 26 27 27 27 28
 24 25 26 27 27 27 28 28
 25 26 27 27 27 28 28 27
 26 27 27 27 28 28 27 27
 27 27 27 28 28 27 27 27
 27 27 28 28 27 27 27 28
 -13 -10 -8 -8 -7 -6 -5 -3
 -10 -8 -8 -7 -6 -5 -3 -2
 -8 -8 -7 -6 -5 -3 -2 0
 -8 -7 -6 -5 -3 -2 0 1
 -7 -6 -5 -3 -2 0 1 3
 -6 -5 -3 -2 0 1 3 5
 -5 -3 -2 0 1 3 5 6
 -3 -2 0 1 3 5 6 10
 -2 0 1 3 5 6 10 12
 0 1 3 5 6 10 12 13
 1 3 5 6 10 12 13 14
 3 5 6 10 12 13 14 16
 5 6 10 12 13 14 16 16
 6 10 12 13 14 16 16 18
 10 12 13 14 16 16 18 18
 12 13 14 16 16 18 18 19
 13 14 16 16 18 18 19 20
 14 16 16 18 18 19 20 21
 16 16 18 18 19 20 21 21
 16 18 18 19 20 21 21 22
 18 18 19 20 21 21 22 22
 18 19 20 21 21 22 22 22
 19 20 21 21 22 22 22 23
 20 21 21 22 22 22 23 23
 21 21 22 22 22 23 23 23
 21 22 22 22 23 23 23 23
 22 22 22 23 23 23 23 23
 22 22 23 23 23 23 23 23
 22 23 23 23 23 23 23 23
 23 23 23 23 23 23 23 23
 23 23 23 23 23 23 23 23
 23 23 23 23 23 23 23 24
 23 23 23 23 23 23 24 24
 23 23 23 23 23 24 24 25
 23 23 23 23 24 24 25 25
 23 23 23 24 24 25 25 27
 23 23 24 24 25 25 27 27
 23 24 24 25 25 27 27 28
 24 24 25 25 27 27 28 28
 24 25 25 27 27 28 28 28
 25 25 27 27 28 28 28 28
 25 27 27 28 28 28 28 27
 27 27 28 28 28 28 27 27
 27 28 28 28 28 27 27 27
 -12 -11 -10 -8 -7 -6 -6 -4
 -11 -10 -8 -7 -6 -6 -4 -2
 -10 -8 -7 -6 -6 -4 -2 0
 -8 -7 -6 -6 -4 -2 0 2
 -7 -6 -6 -4 -2 0 2 4
 -6 -6 -4 -2 0 2 4 6
 -6 -4 -2 0 2 4 6 7
 -4 -2 0 2 4 6 7 11
 -2 0 2 4 6 7 11 13
 0 2 4 6 7 11 13 14
 2 4 6 7 11 13 14 15
 4 6 7 11 13 14 15 16
 6 7 11 13 14 15 16 17
 7 11 13 14 15 16 17 18
 11 13 14 15 16 17 18 19
 13 14 15 16 17 18 19 20
 14 15 16 17 18 19 20 21
 15 16 17 18 19 20 21 21
 16 17 18 19 20 21 21 21
 17 18 19 20 21 21 21 21
 18 19 20 21 21 21 21 22
 19 20 21 21 21 21 22 22
 20 21 21 21 21 22 22 22
 21 21 21 21 22 22 22 22
 21 21 21 22 22 22 22 22
 21 21 22 22 22 22 22 22
 21 22 22 22 22 22 22 22
 22 22 22 22 22 22 22 22
 22 22 22 22 22 22 22 22
 22 22 22 22 22 22 22 22
 22 22 22 22 22 22 22 22
 22 22 22 22 22 22 22 23
 22 22 22 22 22 22 23 23
 22 22 22 22 22 23 23 25
 22 22 22 22 23 23 25 25
 22 22 22 23 23 25 25 26
 22 22 23 23 25 25 26 27
 22 23 23 25 25 26 27 27
 23 23 25 25 26 27 27 27
 23 25 25 26 27 27 27 27
 25 25 26 27 27 27 27 27
 25 26 27 27 27 27 27 27
 26 27 27 27 27 27 27 27
 27 27 27 27 27 27 27 27
 27 27 27 27 27 27 27 27
 -12 -10 -8 -6 -5 -5 -3 -2
 -10 -8 -6 -5 -5 -3 -2 -1
 -8 -6 -5 -5 -3 -2 -1 1
 -6 -5 -5 -3 -2 -1 1 3
 -5 -5 -3 -2 -1 1 3 7
 -5 -3 -2 -1 1 3 7 9
 -3 -2 -1 1 3 7 9 12
 -2 -1 1 3 7 9 12 13
 -1 1 3 7 9 12 13 15
 1 3 7 9 12 13 15 16
 3 7 9 12 13 15 16 17
 7 9 12 13 15 16 17 18
 9 12 13 15 16 17 18 19
 12 13 15 16 17 18 19 20
 13 15 16 17 18 19 20 20
 15 16 17 18 19 20 20 21
 16 17 18 19 20 20 21 22
 17 18 19 20 20 21 22 22
 18 19 20 20 21 22 22 22
 19 20 20 21 22 22 22 22
 20 20 21 22 22 22 22 22
 20 21 22 22 22 22 22 22
 21 22 22 22 22 22 22 22
 22 22 22 22 22 22 22 22
 22 22 22 22 22 22 22 22
 22 22 22 22 22 22 22 22
 22 22 22 22 22 22 22 22
 22 22 22 22 22 22 22 22
 22 22 22 22 22 22 22 22
 22 22 22 22 22 22 22 22
 22 22 22 22 22 22 22 23
 22 22 22 22 22 22 23 24
 22 22 22 22 22 23 24 25
 22 22 22 22 23 24 25 26
 22 22 22 23 24 25 26 26
 22 22 23 24 25 26 26 27
 22 23 24 25 26 26 27 28
 23 24 25 26 26 27 28 28
 24 25 26 26 27 28 28 28
 25 26 26 27 28 28 28 28
 26 26 27 28 28 28 28 27
 26 27 28 28 28 28 27 27
 27 28 28 28 28 27 27 27
 28 28 28 28 27 27 27 27
 -10 -8 -6 -6 -4 -3 -1 0
 -8 -6 -6 -4 -3 -1 0 2
 -6 -6 -4 -3 -1 0 2 5
 -6 -4 -3 -1 0 2 5 6
 -4 -3 -1 0 2 5 6 8
 -3 -1 0 2 5 6 8 10
 -1 0 2 5 6 8 10 14
 0 2 5 6 8 10 14 16
 2 5 6 8 10 14 16 17
 5 6 8 10 14 16 17 18
 6 8 10 14 16 17 18 19
 8 10 14 16 17 18 19 19
 10 14 16 17 18 19 19 20
 14 16 17 18 19 19 20 21
 16 17 18 19 19 20 21 21
 17 18 19 19 20 21 21 22
 18 19 19 20 21 21 22 22
 19 19 20 21 21 22 22 23
 19 20 21 21 22 22 23 23
 20 21 21 22 22 23 23 23
 21 21 22 22 23 23 23 24
 21 22 22 23 23 23 24 24
 22 22 23 23 23 24 24 24
 22 23 23 23 24 24 24 24
 23 23 23 24 24 24 24 24
 23 23 24 24 24 24 24 24
 23 24 24 24 24 24 24 24
 24 24 24 24 24 24 24 24
 24 24 24 24 24 24 24 25
 24 24 24 24 24 24 25 25
 24 24 24 24 24 25 25 26
 24 24 24 24 25 25 26 27
 24 24 24 25 25 26 27 27
 24 24 25 25 26 27 27 28
 24 25 25 26 27 27 28 28
 25 25 26 27 27 28 28 28
 25 26 27 27 28 28 28 28
 26 27 27 28 28 28 28 28
 27 27 28 28 28 28 28 28
 27 28 28 28 28 28 28 28
 28 28 28 28 28 28 28 28
 28 28 28 28 28 28 28 28
 -11 -8 -8 -6 -6 -5 -4 0
 -8 -8 -6 -6 -5 -4 0 2
 -8 -6 -6 -5 -4 0 2 4
 -6 -6 -5 -4 0 2 4 7
 -6 -5 -4 0 2 4 7 9
 -5 -4 0 2 4 7 9 11
 -4 0 2 4 7 9 11 13
 0 2 4 7 9 11 13 15
 2 4 7 9 11 13 15 16
 4 7 9 11 13 15 16 17
 7 9 11 13 15 16 17 18
 9 11 13 15 16 17 18 19
 11 13 15 16 17 18 19 20
 13 15 16 17 18 19 20 20
 15 16 17 18 19 20 20 21
 16 17 18 19 20 20 21 22
 17 18 19 20 20 21 22 22
 18 19 20 20 21 22 22 22
 19 20 20 21 22 22 22 22
 20 20 21 22 22 22 22 23
 20 21 22 22 22 22 23 23
 21 22 22 22 22 23 23 23
 22 22 22 22 23 23 23 23
 22 22 22 23 23 23 23 23
 22 22 23 23 23 23 23 23
 22 23 23 23 23 23 23 23
 23 23 23 23 23 23 23 22
 23 23 23 23 23 23 22 23
 23 23 23 23 23 22 23 23
 23 23 23 23 22 23 23 24
 23 23 23 22 23 23 24 25
 23 23 22 23 23 24 25 26
 23 22 23 23 24 25 26 26
 22 23 23 24 25 26 26 27
 23 23 24 25 26 26 27 27
 23 24 25 26 26 27 27 27
 24 25 26 26 27 27 27 27
 25 26 26 27 27 27 27 27
 26 26 27 27 27 27 27 26
 26 27 27 27 27 27 26 26
 -11 -9 -7 -6 -5 -5 -4 -1
 -9 -7 -6 -5 -5 -4 -1 1
 -7 -6 -5 -5 -4 -1 1 2
 -6 -5 -5 -4 -1 1 2 4
 -5 -5 -4 -1 1 2 4 6
 -5 -4 -1 1 2 4 6 10
 -4 -1 1 2 4 6 10 12
 -1 1 2 4 6 10 12 14
 1 2 4 6 10 12 14 15
 2 4 6 10 12 14 15 17
 4 6 10 12 14 15 17 18
 6 10 12 14 15 17 18 19
 10 12 14 15 17 18 19 20
 12 14 15 17 18 19 20 21
 14 15 17 18 19 20 21 22
 15 17 18 19 20 21 22 23
 17 18 19 20 21 22 23 23
 18 19 20 21 22 23 23 24
 19 20 21 22 23 23 24 24
 20 21 22 23 23 24 24 24
 21 22 23 23 24 24 24 24
 22 23 23 24 24 24 24 24
 23 23 24 24 24 24 24 24
 23 24 24 24 24 24 24 24
 24 24 24 24 24 24 24 24
 24 24 24 24 24 24 24 24
 24 24 24 24 24 24 24 23
 24 24 24 24 24 24 23 23
 24 24 24 24 24 23 23 24
 24 24 24 24 23 23 24 24
 24 24 24 23 23 24 24 25
 24 24 23 23 24 24 25 26
 24 23 23 24 24 25 26 27
 23 23 24 24 25 26 27 27
 23 24 24 25 26 27 27 28
 24 24 25 26 27 27 28 28
 24 25 26 27 27 28 28 28
 25 26 27 27 28 28 28 28
 26 27 27 28 28 28 28 28
 27 27 28 28 28 28 28 28
 -12 -10 -9 -6 -6 -5 -4 -3
 -10 -9 -6 -6 -5 -4 -3 -1
 -9 -6 -6 -5 -4 -3 -1 1
 -6 -6 -5 -4 -3 -1 1 4
 -6 -5 -4 -3 -1 1 4 6
 -5 -4 -3 -1 1 4 6 10
 -4 -3 -1 1 4 6 10 13
 -3 -1 1 4 6 10 13 14
 -1 1 4 6 10 13 14 16
 1 4 6 10 13 14 16 18
 4 6 10 13 14 16 18 19
 6 10 13 14 16 18 19 20
 10 13 14 16 18 19 20 21
 13 14 16 18 19 20 21 22
 14 16 18 19 20 21 22 23
 16 18 19 20 21 22 23 23
 18 19 20 21 22 23 23 23
 19 20 21 22 23 23 23 24
 20 21 22 23 23 23 24 24
 21 22 23 23 23 24 24 24
 22 23 23 23 24 24 24 24
 23 23 23 24 24 24 24 24
 23 23 24 24 24 24 24 24
 23 24 24 24 24 24 24 24
 24 24 24 24 24 24 24 24
 24 24 24 24 24 24 24 24
 24 24 24 24 24 24 24 23
 24 24 24 24 24 24 23 23
 24 24 24 24 24 23 23 23
 24 24 24 24 23 23 23 24
 24 24 24 23 23 23 24 24
 24 24 23 23 23 24 24 25
 24 23 23 23 24 24 25 26
 23 23 23 24 24 25 26 27
 23 23 24 24 25 26 27 27
 23 24 24 25 26 27 27 28
 24 24 25 26 27 27 28 28
 24 25 26 27 27 28 28 27
 25 26 27 27 28 28 27 27
 26 27 27 28 28 27 27 27
 27 27 28 28 27 27 27 27
 27 28 28 27 27 27 27 27
 -12 -10 -8 -6 -6 -4 -3 -2
 -10 -8 -6 -6 -4 -3 -2 -1
 -8 -6 -6 -4 -3 -2 -1 0
 -6 -6 -4 -3 -2 -1 0 2
 -6 -4 -3 -2 -1 0 2 5
 -4 -3 -2 -1 0 2 5 7
 -3 -2 -1 0 2 5 7 9
 -2 -1 0 2 5 7 9 11
 -1 0 2 5 7 9 11 13
 0 2 5 7 9 11 13 15
 2 5 7 9 11 13 15 16
 5 7 9 11 13 15 16 18
 7 9 11 13 15 16 18 19
 9 11 13 15 16 18 19 19
 11 13 15 16 18 19 19 20
 13 15 16 18 19 19 20 20
 15 16 18 19 19 20 20 21
 16 18 19 19 20 20 21 21
 18 19 19 20 20 21 21 21
 19 19 20 20 21 21 21 22
 19 20 20 21 21 21 22 22
 20 20 21 21 21 22 22 22
 20 21 21 21 22 22 22 22
 21 21 21 22 22 22 22 22
 21 21 22 22 22 22 22 22
 21 22 22 22 22 22 22 22
 22 22 22 22 22 22 22 22
 22 22 22 22 22 22 22 22
 22 22 22 22 22 22 22 22
 22 22 22 22 22 22 22 23
 22 22 22 22 22 22 23 23
 22 22 22 22 22 23 23 24
 22 22 22 22 23 23 24 25
 22 22 22 23 23 24 25 26
 22 22 23 23 24 25 26 27
 22 23 23 24 25 26 27 27
 23 23 24 25 26 27 27 28
 23 24 25 26 27 27 28 28
 24 25 26 27 27 28 28 28
 25 26 27 27 28 28 28 28
 26 27 27 28 28 28 28 27
 27 27 28 28 28 28 27 27
 27 28 28 28 28 27 27 26
 -11 -9 -8 -6 -5 -5 -3 -2
 -9 -8 -6 -5 -5 -3 -2 0
 -8 -6 -5 -5 -3 -2 0 2
 -6 -5 -5 -3 -2 0 2 6
 -5 -5 -3 -2 0 2 6 7
 -5 -3 -2 0 2 6 7 8
 -3 -2 0 2 6 7 8 8
 -2 0 2 6 7 8 8 12
 0 2 6 7 8 8 12 14
 2 6 7 8 8 12 14 15
 6 7 8 8 12 14 15 16
 7 8 8 12 14 15 16 18
 8 8 12 14 15 16 18 19
 8 12 14 15 16 18 19 19
 12 14 15 16 18 19 19 20
 14 15 16 18 19 19 20 20
 15 16 18 19 19 20 20 21
 16 18 19 19 20 20 21 21
 18 19 19 20 20 21 21 21
 19 19 20 20 21 21 21 22
 19 20 20 21 21 21 22 22
 20 20 21 21 21 22 22 22
 20 21 21 21 22 22 22 22
 21 21 21 22 22 22 22 22
 21 21 22 22 22 22 22 22
 21 22 22 22 22 22 22 22
 22 22 22 22 22 22 22 22
 22 22 22 22 22 22 22 22
 22 22 22 22 22 22 22 22
 22 22 22 22 22 22 22 22
 22 22 22 22 22 22 22 22
 22 22 22 22 22 22 22 23
 22 22 22 22 22 22 23 23
 22 22 22 22 22 23 23 24
 22 22 22 22 23 23 24 25
 22 22 22 23 23 24 25 26
 22 22 23 23 24 25 26 26
 22 23 23 24 25 26 26 26
 23 23 24 25 26 26 26 26
 23 24 25 26 26 26 26 26
 24 25 26 26 26 26 26 26
 25 26 26 26 26 26 26 25
 26 26 26 26 26 26 25 25
 26 26 26 26 26 25 25 25
 26 26 26 26 25 25 25 26
 -11 -9 -7 -7 -6 -5 -4 -2
 -9 -7 -7 -6 -5 -4 -2 1
 -7 -7 -6 -5 -4 -2 1 2
 -7 -6 -5 -4 -2 1 2 5
 -6 -5 -4 -2 1 2 5 6
 -5 -4 -2 1 2 5 6 8
 -4 -2 1 2 5 6 8 10
 -2 1 2 5 6 8 10 11
 1 2 5 6 8 10 11 13
 2 5 6 8 10 11 13 15
 5 6 8 10 11 13 15 17
 6 8 10 11 13 15 17 18
 8 10 11 13 15 17 18 19
 10 11 13 15 17 18 19 19
 11 13 15 17 18 19 19 20
 13 15 17 18 19 19 20 20
 15 17 18 19 19 20 20 20
 17 18 19 19 20 20 20 21
 18 19 19 20 20 20 21 21
 19 19 20 20 20 21 21 21
 19 20 20 20 21 21 21 21
 20 20 20 21 21 21 21 22
 20 20 21 21 21 21 22 22
 20 21 21 21 21 22 22 22
 21 21 21 21 22 22 22 22
 21 21 21 22 22 22 22 22
 21 21 22 22 22 22 22 21
 21 22 22 22 22 22 21 21
 22 22 22 22 22 21 21 21
 22 22 22 22 21 21 21 22
 22 22 22 21 21 21 22 23
 22 22 21 21 21 22 23 23
 22 21 21 21 22 23 23 25
 21 21 21 22 23 23 25 25
 21 21 22 23 23 25 25 25
 21 22 23 23 25 25 25 25
 22 23 23 25 25 25 25 25
 23 23 25 25 25 25 25 25
 23 25 25 25 25 25 25 25
 25 25 25 25 25 25 25 25
 25 25 25 25 25 25 25 25
 -11 -10 -7 -7 -6 -5 -3 -2
 -10 -7 -7 -6 -5 -3 -2 0
 -7 -7 -6 -5 -3 -2 0 3
 -7 -6 -5 -3 -2 0 3 5
 -6 -5 -3 -2 0 3 5 6
 -5 -3 -2 0 3 5 6 9
 -3 -2 0 3 5 6 9 10
 -2 0 3 5 6 9 10 12
 0 3 5 6 9 10 12 13
 3 5 6 9 10 12 13 15
 5 6 9 10 12 13 15 16
 6 9 10 12 13 15 16 16
 9 10 12 13 15 16 16 17
 10 12 13 15 16 16 17 18
 12 13 15 16 16 17 18 19
 13 15 16 16 17 18 19 19
 15 16 16 17 18 19 19 20
 16 16 17 18 19 19 20 20
 16 17 18 19 19 20 20 20
 17 18 19 19 20 20 20 21
 18 19 19 20 20 20 21 21
 19 19 20 20 20 21 21 21
 19 20 20 20 21 21 21 21
 20 20 20 21 21 21 21 21
 20 20 21 21 21 21 21 21
 20 21 21 21 21 21 21 21
 21 21 21 21 21 21 21 21
 21 21 21 21 21 21 21 21
 21 21 21 21 21 21 21 22
 21 21 21 21 21 21 22 22
 21 21 21 21 21 22 22 23
 21 21 21 21 22 22 23 24
 21 21 21 22 22 23 24 25
 21 21 22 22 23 24 25 26
 21 22 22 23 24 25 26 27
 22 22 23 24 25 26 27 27
 22 23 24 25 26 27 27 27
 23 24 25 26 27 27 27 27
 24 25 26 27 27 27 27 27
 25 26 27 27 27 27 27 27
 26 27 27 27 27 27 27 27
 -12 -10 -8 -7 -5 -4 -3 0
 -10 -8 -7 -5 -4 -3 0 1
 -8 -7 -5 -4 -3 0 1 4
 -7 -5 -4 -3 0 1 4 6
 -5 -4 -3 0 1 4 6 8
 -4 -3 0 1 4 6 8 9
 -3 0 1 4 6 8 9 10
 0 1 4 6 8 9 10 14
 1 4 6 8 9 10 14 15
 4 6 8 9 10 14 15 17
 6 8 9 10 14 15 17 18
 8 9 10 14 15 17 18 19
 9 10 14 15 17 18 19 20
 10 14 15 17 18 19 20 20
 14 15 17 18 19 20 20 21
 15 17 18 19 20 20 21 22
 17 18 19 20 20 21 22 22
 18 19 20 20 21 22 22 22
 19 20 20 21 22 22 22 22
 20 20 21 22 22 22 22 22
 20 21 22 22 22 22 22 22
 21 22 22 22 22 22 22 22
 22 22 22 22 22 22 22 22
 22 22 22 22 22 22 22 22
 22 22 22 22 22 22 22 22
 22 22 22 22 22 22 22 22
 22 22 22 22 22 22 22 22
 22 22 22 22 22 22 22 23
 22 22 22 22 22 22 23 24
 22 22 22 22 22 23 24 26
 22 22 22 22 23 24 26 27
 22 22 22 23 24 26 27 28
 22 22 23 24 26 27 28 28
 22 23 24 26 27 28 28 29
 23 24 26 27 28 28 29 29
 24 26 27 28 28 29 29 29
 26 27 28 28 29 29 29 28
 27 28 28 29 29 29 28 28
 10 11 11 12 13 14 16 18
 11 11 12 13 14 16 18 19
 11 12 13 14 16 18 19 21
 12 13 14 16 18 19 21 21
 13 14 16 18 19 21 21 23
 14 16 18 19 21 21 23 24
 16 18 19 21 21 23 24 25
 18 19 21 21 23 24 25 27
 19 21 21 23 24 25 27 28
 21 21 23 24 25 27 28 29
 21 23 24 25 27 28 29 30
 23 24 25 27 28 29 30 32
 24 25 27 28 29 30 32 33
 25 27 28 29 30 32 33 35
 27 28 29 30 32 33 35 38
 28 29 30 32 33 35 38 40
 29 30 32 33 35 38 40 42
 30 32 33 35 38 40 42 43
 32 33 35 38 40 42 43 45
 33 35 38 40 42 43 45 47
 35 38 40 42 43 45 47 48
 38 40 42 43 45 47 48 49
 40 42 43 45 47 48 49 50
 42 43 45 47 48 49 50 51
 43 45 47 48 49 50 51 52
 45 47 48 49 50 51 52 53
 47 48 49 50 51 52 53 53
 48 49 50 51 52 53 53 54
 49 50 51 52 53 53 54 55
 50 51 52 53 53 54 55 55
 51 52 53 53 54 55 55 56
 52 53 53 54 55 55 56 56
 53 53 54 55 55 56 56 56
 53 54 55 55 56 56 56 57
 54 55 55 56 56 56 57 57
 55 55 56 56 56 57 57 57
 55 56 56 56 57 57 57 57
 56 56 56 57 57 57 57 57
 56 56 57 57 57 57 57 58
 56 57 57 57 57 57 58 58
 57 57 57 57 57 58 58 58
 57 57 57 57 58 58 58 57
 57 57 57 58 58 58 57 57
 57 57 58 58 58 57 57 56
 3 3 4 4 6 7 9 9
 3 4 4 6 7 9 9 11
 4 4 6 7 9 9 11 13
 4 6 7 9 9 11 13 14
 6 7 9 9 11 13 14 16
 7 9 9 11 13 14 16 16
 9 9 11 13 14 16 16 18
 9 11 13 14 16 16 18 20
 11 13 14 16 16 18 20 21
 13 14 16 16 18 20 21 23
 14 16 16 18 20 21 23 24
 16 16 18 20 21 23 24 26
 16 18 20 21 23 24 26 28
 18 20 21 23 24 26 28 31
 20 21 23 24 26 28 31 32
 21 23 24 26 28 31 32 35
 23 24 26 28 31 32 35 36
 24 26 28 31 32 35 36 38
 26 28 31 32 35 36 38 39
 28 31 32 35 36 38 39 40
 31 32 35 36 38 39 40 42
 32 35 36 38 39 40 42 42
 35 36 38 39 40 42 42 44
 36 38 39 40 42 42 44 45
 38 39 40 42 42 44 45 47
 39 40 42 42 44 45 47 47
 40 42 42 44 45 47 47 48
 42 42 44 45 47 47 48 49
 42 44 45 47 47 48 49 50
 44 45 47 47 48 49 50 50
 45 47 47 48 49 50 50 51
 47 47 48 49 50 50 51 51
 47 48 49 50 50 51 51 52
 48 49 50 50 51 51 52 52
 49 50 50 51 51 52 52 52
 50 50 51 51 52 52 52 53
 50 51 51 52 52 52 53 53
 51 51 52 52 52 53 53 53
 51 52 52 52 53 53 53 53
 52 52 52 53 53 53 53 53
 52 52 53 53 53 53 53 53
 52 53 53 53 53 53 53 52
 53 53 53 53 53 53 52 51
 3 4 5 6 7 8 9 10
 4 5 6 7 8 9 10 12
 5 6 7 8 9 10 12 13
 6 7 8 9 10 12 13 14
 7 8 9 10 12 13 14 15
 8 9 10 12 13 14 15 17
 9 10 12 13 14 15 17 18
 10 12 13 14 15 17 18 19
 12 13 14 15 17 18 19 22
 13 14 15 17 18 19 22 23
 14 15 17 18 19 22 23 25
 15 17 18 19 22 23 25 26
 17 18 19 22 23 25 26 28
 18 19 22 23 25 26 28 29
 19 22 23 25 26 28 29 31
 22 23 25 26 28 29 31 33
 23 25 26 28 29 31 33 34
 25 26 28 29 31 33 34 36
 26 28 29 31 33 34 36 37
 28 29 31 33 34 36 37 39
 29 31 33 34 36 37 39 41
 31 33 34 36 37 39 41 42
 33 34 36 37 39 41 42 44
 34 36 37 39 41 42 44 45
 36 37 39 41 42 44 45 46
 37 39 41 42 44 45 46 47
 39 41 42 44 45 46 47 48
 41 42 44 45 46 47 48 49
 42 44 45 46 47 48 49 50
 44 45 46 47 48 49 50 50
 45 46 47 48 49 50 50 51
 46 47 48 49 50 50 51 51
 47 48 49 50 50 51 51 51
 48 49 50 50 51 51 51 52
 49 50 50 51 51 51 52 52
 50 50 51 51 51 52 52 52
 50 51 51 51 52 52 52 53
 51 51 51 52 52 52 53 53
 51 51 52 52 52 53 53 53
 51 52 52 52 53 53 53 53
 52 52 52 53 53 53 53 53
 52 52 53 53 53 53 53 51
 52 53 53 53 53 53 51 50
 -2 0 0 2 3 4 6 6
 0 0 2 3 4 6 6 9
 0 2 3 4 6 6 9 10
 2 3 4 6 6 9 10 11
 3 4 6 6 9 10 11 13
 4 6 6 9 10 11 13 14
 6 6 9 10 11 13 14 16
 6 9 10 11 13 14 16 18
 9 10 11 13 14 16 18 20
 10 11 13 14 16 18 20 21
 11 13 14 16 18 20 21 23
 13 14 16 18 20 21 23 25
 14 16 18 20 21 23 25 26
 16 18 20 21 23 25 26 29
 18 20 21 23 25 26 29 30
 20 21 23 25 26 29 30 32
 21 23 25 26 29 30 32 34
 23 25 26 29 30 32 34 35
 25 26 29 30 32 34 35 36
 26 29 30 32 34 35 36 37
 29 30 32 34 35 36 37 39
 30 32 34 35 36 37 39 40
 32 34 35 36 37 39 40 42
 34 35 36 37 39 40 42 43
 35 36 37 39 40 42 43 43
 36 37 39 40 42 43 43 45
 37 39 40 42 43 43 45 45
 39 40 42 43 43 45 45 47
 40 42 43 43 45 45 47 48
 42 43 43 45 45 47 48 48
 43 43 45 45 47 48 48 49
 43 45 45 47 48 48 49 49
 45 45 47 48 48 49 49 50
 45 47 48 48 49 49 50 50
 47 48 48 49 49 50 50 51
 48 48 49 49 50 50 51 52
 48 49 49 50 50 51 52 52
 49 49 50 50 51 52 52 52
 49 50 50 51 52 52 52 51
 50 50 51 52 52 52 51 51
 50 51 52 52 52 51 51 50
 51 52 52 52 51 51 50 49
 -5 -5 -3 -1 0 1 2 4
 -5 -3 -1 0 1 2 4 5
 -3 -1 0 1 2 4 5 6
 -1 0 1 2 4 5 6 8
 0 1 2 4 5 6 8 9
 1 2 4 5 6 8 9 11
 2 4 5 6 8 9 11 13
 4 5 6 8 9 11 13 14
 5 6 8 9 11 13 14 16
 6 8 9 11 13 14 16 17
 8 9 11 13 14 16 17 20
 9 11 13 14 16 17 20 22
 11 13 14 16 17 20 22 23
 13 14 16 17 20 22 23 26
 14 16 17 20 22 23 26 28
 16 17 20 22 23 26 28 30
 17 20 22 23 26 28 30 32
 20 22 23 26 28 30 32 33
 22 23 26 28 30 32 33 35
 23 26 28 30 32 33 35 36
 26 28 30 32 33 35 36 38
 28 30 32 33 35 36 38 39
 30 32 33 35 36 38 39 41
 32 33 35 36 38 39 41 42
 33 35 36 38 39 41 42 43
 35 36 38 39 41 42 43 44
 36 38 39 41 42 43 44 45
 38 39 41 42 43 44 45 46
 39 41 42 43 44 45 46 47
 41 42 43 44 45 46 47 47
 42 43 44 45 46 47 47 48
 43 44 45 46 47 47 48 48
 44 45 46 47 47 48 48 49
 45 46 47 47 48 48 49 49
 46 47 47 48 48 49 49 49
 47 47 48 48 49 49 49 49
 47 48 48 49 49 49 49 50
 48 48 49 49 49 49 50 50
 48 49 49 49 49 50 50 50
 49 49 49 49 50 50 50 50
 49 49 49 50 50 50 50 50
 49 49 50 50 50 50 50 50
 49 50 50 50 50 50 50 49
 50 50 50 50 50 50 49 48
 50 50 50 50 50 49 48 47
 -3 -3 -3 -2 -1 1 2 5
 -3 -3 -2 -1 1 2 5 9
 -3 -2 -1 1 2 5 9 10
 -2 -1 1 2 5 9 10 13
 -1 1 2 5 9 10 13 19
 1 2 5 9 10 13 19 21
 2 5 9 10 13 19 21 21
 5 9 10 13 19 21 21 27
 9 10 13 19 21 21 27 29
 10 13 19 21 21 27 29 32
 13 19 21 21 27 29 32 34
 19 21 21 27 29 32 34 34
 21 21 27 29 32 34 34 39
 21 27 29 32 34 34 39 40
 27 29 32 34 34 39 40 42
 29 32 34 34 39 40 42 44
 32 34 34 39 40 42 44 46
 34 34 39 40 42 44 46 47
 34 39 40 42 44 46 47 49
 39 40 42 44 46 47 49 50
 40 42 44 46 47 49 50 52
 42 44 46 47 49 50 52 53
 44 46 47 49 50 52 53 54
 46 47 49 50 52 53 54 54
 47 49 50 52 53 54 54 55
 49 50 52 53 54 54 55 56
 50 52 53 54 54 55 56 56
 52 53 54 54 55 56 56 56
 53 54 54 55 56 56 56 57
 54 54 55 56 56 56 57 57
 54 55 56 56 56 57 57 57
 55 56 56 56 57 57 57 57
 56 56 56 57 57 57 57 57
 56 56 57 57 57 57 57 57
 56 57 57 57 57 57 57 57
 57 57 57 57 57 57 57 56
 57 57 57 57 57 57 56 56
 57 57 57 57 57 56 56 55
 57 57 57 57 56 56 55 55
 3 4 4 4 4 6 7 9
 4 4 4 4 6 7 9 10
 4 4 4 6 7 9 10 12
 4 4 6 7 9 10 12 13
 4 6 7 9 10 12 13 15
 6 7 9 10 12 13 15 18
 7 9 10 12 13 15 18 19
 9 10 12 13 15 18 19 22
 10 12 13 15 18 19 22 25
 12 13 15 18 19 22 25 28
 13 15 18 19 22 25 28 31
 15 18 19 22 25 28 31 33
 18 19 22 25 28 31 33 34
 19 22 25 28 31 33 34 36
 22 25 28 31 33 34 36 37
 25 28 31 33 34 36 37 39
 28 31 33 34 36 37 39 40
 31 33 34 36 37 39 40 42
 33 34 36 37 39 40 42 43
 34 36 37 39 40 42 43 44
 36 37 39 40 42 43 44 45
 37 39 40 42 43 44 45 46
 39 40 42 43 44 45 46 47
 40 42 43 44 45 46 47 48
 42 43 44 45 46 47 48 49
 43 44 45 46 47 48 49 50
 44 45 46 47 48 49 50 51
 45 46 47 48 49 50 51 51
 46 47 48 49 50 51 51 52
 47 48 49 50 51 51 52 52
 48 49 50 51 51 52 52 53
 49 50 51 51 52 52 53 53
 50 51 51 52 52 53 53 53
 51 51 52 52 53 53 53 53
 51 52 52 53 53 53 53 54
 52 52 53 53 53 53 54 53
 52 53 53 53 53 54 53 53
 53 53 53 53 54 53 53 53
 53 53 53 54 53 53 53 53
 53 53 54 53 53 53 53 52
 53 54 53 53 53 53 52 51
 4 4 4 5 5 5 6 7
 4 4 5 5 5 6 7 11
 4 5 5 5 6 7 11 13
 5 5 5 6 7 11 13 15
 5 5 6 7 11 13 15 16
 5 6 7 11 13 15 16 18
 6 7 11 13 15 16 18 19
 7 11 13 15 16 18 19 22
 11 13 15 16 18 19 22 25
 13 15 16 18 19 22 25 26
 15 16 18 19 22 25 26 29
 16 18 19 22 25 26 29 30
 18 19 22 25 26 29 30 34
 19 22 25 26 29 30 34 35
 22 25 26 29 30 34 35 37
 25 26 29 30 34 35 37 39
 26 29 30 34 35 37 39 42
 29 30 34 35 37 39 42 43
 30 34 35 37 39 42 43 44
 34 35 37 39 42 43 44 45
 35 37 39 42 43 44 45 46
 37 39 42 43 44 45 46 46
 39 42 43 44 45 46 46 47
 42 43 44 45 46 46 47 48
 43 44 45 46 46 47 48 49
 44 45 46 46 47 48 49 49
 45 46 46 47 48 49 49 49
 46 46 47 48 49 49 49 49
 46 47 48 49 49 49 49 50
 47 48 49 49 49 49 50 50
 48 49 49 49 49 50 50 50
 49 49 49 49 50 50 50 50
 49 49 49 50 50 50 50 50
 49 49 50 50 50 50 50 51
 49 50 50 50 50 50 51 51
 50 50 50 50 50 51 51 51
 50 50 50 50 51 51 51 50
 50 50 50 51 51 51 50 50
 50 50 51 51 51 50 50 49
 -2 -1 -1 -1 0 1 2 3
 -1 -1 -1 0 1 2 3 4
 -1 -1 0 1 2 3 4 5
 -1 0 1 2 3 4 5 6
 0 1 2 3 4 5 6 7
 1 2 3 4 5 6 7 8
 2 3 4 5 6 7 8 11
 3 4 5 6 7 8 11 13
 4 5 6 7 8 11 13 16
 5 6 7 8 11 13 16 19
 6 7 8 11 13 16 19 19
 7 8 11 13 16 19 19 25
 8 11 13 16 19 19 25 28
 11 13 16 19 19 25 28 31
 13 16 19 19 25 28 31 33
 16 19 19 25 28 31 33 34
 19 19 25 28 31 33 34 36
 19 25 28 31 33 34 36 38
 25 28 31 33 34 36 38 38
 28 31 33 34 36 38 38 40
 31 33 34 36 38 38 40 41
 33 34 36 38 38 40 41 43
 34 36 38 38 40 41 43 44
 36 38 38 40 41 43 44 46
 38 38 40 41 43 44 46 47
 38 40 41 43 44 46 47 48
 40 41 43 44 46 47 48 48
 41 43 44 46 47 48 48 49
 43 44 46 47 48 48 49 49
 44 46 47 48 48 49 49 49
 46 47 48 48 49 49 49 50
 47 48 48 49 49 49 50 50
 48 48 49 49 49 50 50 51
 48 49 49 49 50 50 51 51
 49 49 49 50 50 51 51 51
 49 49 50 50 51 51 51 50
 49 50 50 51 51 51 50 50
 -2 -2 -2 -1 -1 0 0 2
 -2 -2 -1 -1 0 0 2 4
 -2 -1 -1 0 0 2 4 5
 -1 -1 0 0 2 4 5 7
 -1 0 0 2 4 5 7 10
 0 0 2 4 5 7 10 11
 0 2 4 5 7 10 11 13
 2 4 5 7 10 11 13 14
 4 5 7 10 11 13 14 14
 5 7 10 11 13 14 14 19
 7 10 11 13 14 14 19 20
 10 11 13 14 14 19 20 23
 11 13 14 14 19 20 23 24
 13 14 14 19 20 23 24 24
 14 14 19 20 23 24 24 29
 14 19 20 23 24 24 29 29
 19 20 23 24 24 29 29 33
 20 23 24 24 29 29 33 34
 23 24 24 29 29 33 34 36
 24 24 29 29 33 34 36 38
 24 29 29 33 34 36 38 40
 29 29 33 34 36 38 40 41
 29 33 34 36 38 40 41 42
 33 34 36 38 40 41 42 43
 34 36 38 40 41 42 43 43
 36 38 40 41 42 43 43 46
 38 40 41 42 43 43 46 49
 40 41 42 43 43 46 49 50
 41 42 43 43 46 49 50 50
 42 43 43 46 49 50 50 50
 43 43 46 49 50 50 50 51
 43 46 49 50 50 50 51 52
 46 49 50 50 50 51 52 52
 49 50 50 50 51 52 52 53
 50 50 50 51 52 52 53 53
 50 50 51 52 52 53 53 53
 50 51 52 52 53 53 53 53
 51 52 52 53 53 53 53 52
 52 52 53 53 53 53 52 52
 52 53 53 53 53 52 52 51
 13 15 17 18 20 22 24 26
 15 17 18 20 22 24 26 28
 17 18 20 22 24 26 28 30
 18 20 22 24 26 28 30 31
 20 22 24 26 28 30 31 34
 22 24 26 28 30 31 34 36
 24 26 28 30 31 34 36 39
 26 28 30 31 34 36 39 44
 28 30 31 34 36 39 44 46
 30 31 34 36 39 44 46 48
 31 34 36 39 44 46 48 50
 34 36 39 44 46 48 50 51
 36 39 44 46 48 50 51 52
 39 44 46 48 50 51 52 54
 44 46 48 50 51 52 54 54
 46 48 50 51 52 54 54 56
 48 50 51 52 54 54 56 57
 50 51 52 54 54 56 57 60
 51 52 54 54 56 57 60 60
 52 54 54 56 57 60 60 61
 54 54 56 57 60 60 61 62
 54 56 57 60 60 61 62 63
 56 57 60 60 61 62 63 64
 57 60 60 61 62 63 64 65
 60 60 61 62 63 64 65 66
 60 61 62 63 64 65 66 66
 61 62 63 64 65 66 66 67
 62 63 64 65 66 66 67 68
 63 64 65 66 66 67 68 68
 64 65 66 66 67 68 68 69
 65 66 66 67 68 68 69 69
 66 66 67 68 68 69 69 70
 66 67 68 68 69 69 70 70
 67 68 68 69 69 70 70 70
 68 68 69 69 70 70 70 70
 68 69 69 70 70 70 70 70
 69 69 70 70 70 70 70 70
 69 70 70 70 70 70 70 70
 70 70 70 70 70 70 70 70
 70 70 70 70 70 70 70 70
 70 70 70 70 70 70 70 69
 70 70 70 70 70 70 69 69
 70 70 70 70 70 69 69 67
 6 7 8 9 10 12 14 15
 7 8 9 10 12 14 15 19
 8 9 10 12 14 15 19 20
 9 10 12 14 15 19 20 23
 10 12 14 15 19 20 23 25
 12 14 15 19 20 23 25 26
 14 15 19 20 23 25 26 29
 15 19 20 23 25 26 29 30
 19 20 23 25 26 29 30 32
 20 23 25 26 29 30 32 35
 23 25 26 29 30 32 35 37
 25 26 29 30 32 35 37 39
 26 29 30 32 35 37 39 40
 29 30 32 35 37 39 40 42
 30 32 35 37 39 40 42 43
 32 35 37 39 40 42 43 44
 35 37 39 40 42 43 44 46
 37 39 40 42 43 44 46 47
 39 40 42 43 44 46 47 51
 40 42 43 44 46 47 51 52
 42 43 44 46 47 51 52 53
 43 44 46 47 51 52 53 53
 44 46 47 51 52 53 53 53
 46 47 51 52 53 53 53 54
 47 51 52 53 53 53 54 54
 51 52 53 53 53 54 54 54
 52 53 53 53 54 54 54 54
 53 53 53 54 54 54 54 54
 53 53 54 54 54 54 54 54
 53 54 54 54 54 54 54 54
 54 54 54 54 54 54 54 54
 54 54 54 54 54 54 54 54
 54 54 54 54 54 54 54 54
 54 54 54 54 54 54 54 54
 54 54 54 54 54 54 54 53
 54 54 54 54 54 54 53 52
 3 3 5 6 7 9 9 10
 3 5 6 7 9 9 10 11
 5 6 7 9 9 10 11 12
 6 7 9 9 10 11 12 14
 7 9 9 10 11 12 14 15
 9 9 10 11 12 14 15 16
 9 10 11 12 14 15 16 18
 10 11 12 14 15 16 18 19
 11 12 14 15 16 18 19 21
 12 14 15 16 18 19 21 22
 14 15 16 18 19 21 22 24
 15 16 18 19 21 22 24 25
 16 18 19 21 22 24 25 27
 18 19 21 22 24 25 27 29
 19 21 22 24 25 27 29 30
 21 22 24 25 27 29 30 34
 22 24 25 27 29 30 34 36
 24 25 27 29 30 34 36 36
 25 27 29 30 34 36 36 38
 27 29 30 34 36 36 38 38
 29 30 34 36 36 38 38 40
 30 34 36 36 38 38 40 41
 34 36 36 38 38 40 41 42
 36 36 38 38 40 41 42 43
 36 38 38 40 41 42 43 43
 38 38 40 41 42 43 43 44
 38 40 41 42 43 43 44 45
 40 41 42 43 43 44 45 45
 41 42 43 43 44 45 45 46
 42 43 43 44 45 45 46 47
 43 43 44 45 45 46 47 47
 43 44 45 45 46 47 47 47
 44 45 45 46 47 47 47 47
 45 45 46 47 47 47 47 48
 45 46 47 47 47 47 48 48
 46 47 47 47 47 48 48 48
 47 47 47 47 48 48 48 48
 47 47 47 48 48 48 48 48
 47 47 48 48 48 48 48 48
 47 48 48 48 48 48 48 48
 48 48 48 48 48 48 48 47
 48 48 48 48 48 48 47 45
 -5 -5 -4 -4 -1 0 2 5
 -5 -4 -4 -1 0 2 5 6
 -4 -4 -1 0 2 5 6 8
 -4 -1 0 2 5 6 8 8
 -1 0 2 5 6 8 8 11
 0 2 5 6 8 8 11 12
 2 5 6 8 8 11 12 13
 5 6 8 8 11 12 13 15
 6 8 8 11 12 13 15 17
 8 8 11 12 13 15 17 19
 8 11 12 13 15 17 19 21
 11 12 13 15 17 19 21 22
 12 13 15 17 19 21 22 24
 13 15 17 19 21 22 24 26
 15 17 19 21 22 24 26 28
 17 19 21 22 24 26 28 29
 19 21 22 24 26 28 29 33
 21 22 24 26 28 29 33 34
 22 24 26 28 29 33 34 36
 24 26 28 29 33 34 36 36
 26 28 29 33 34 36 36 38
 28 29 33 34 36 36 38 38
 29 33 34 36 36 38 38 40
 33 34 36 36 38 38 40 41
 34 36 36 38 38 40 41 41
 36 36 38 38 40 41 41 42
 36 38 38 40 41 41 42 43
 38 38 40 41 41 42 43 44
 38 40 41 41 42 43 44 45
 40 41 41 42 43 44 45 46
 41 41 42 43 44 45 46 46
 41 42 43 44 45 46 46 46
 42 43 44 45 46 46 46 47
 43 44 45 46 46 46 47 47
 44 45 46 46 46 47 47 48
 45 46 46 46 47 47 48 48
 46 46 46 47 47 48 48 49
 46 46 47 47 48 48 49 49
 46 47 47 48 48 49 49 48
 47 47 48 48 49 49 48 48
 47 48 48 49 49 48 48 47
 48 48 49 49 48 48 47 47
 -5 -5 -3 -1 2 4 5 6
 -5 -3 -1 2 4 5 6 7
 -3 -1 2 4 5 6 7 9
 -1 2 4 5 6 7 9 10
 2 4 5 6 7 9 10 11
 4 5 6 7 9 10 11 12
 5 6 7 9 10 11 12 14
 6 7 9 10 11 12 14 16
 7 9 10 11 12 14 16 17
 9 10 11 12 14 16 17 19
 10 11 12 14 16 17 19 20
 11 12 14 16 17 19 20 22
 12 14 16 17 19 20 22 25
 14 16 17 19 20 22 25 27
 16 17 19 20 22 25 27 29
 17 19 20 22 25 27 29 30
 19 20 22 25 27 29 30 32
 20 22 25 27 29 30 32 33
 22 25 27 29 30 32 33 35
 25 27 29 30 32 33 35 36
 27 29 30 32 33 35 36 38
 29 30 32 33 35 36 38 38
 30 32 33 35 36 38 38 40
 32 33 35 36 38 38 40 41
 33 35 36 38 38 40 41 42
 35 36 38 38 40 41 42 43
 36 38 38 40 41 42 43 44
 38 38 40 41 42 43 44 46
 38 40 41 42 43 44 46 46
 40 41 42 43 44 46 46 47
 41 42 43 44 46 46 47 47
 42 43 44 46 46 47 47 48
 43 44 46 46 47 47 48 48
 44 46 46 47 47 48 48 49
 46 46 47 47 48 48 49 49
 46 47 47 48 48 49 49 49
 47 47 48 48 49 49 49 49
 47 48 48 49 49 49 49 49
 48 48 49 49 49 49 49 49
 48 49 49 49 49 49 49 48
 -6 -5 -4 -2 -1 1 2 4
 -5 -4 -2 -1 1 2 4 5
 -4 -2 -1 1 2 4 5 6
 -2 -1 1 2 4 5 6 8
 -1 1 2 4 5 6 8 9
 1 2 4 5 6 8 9 11
 2 4 5 6 8 9 11 13
 4 5 6 8 9 11 13 16
 5 6 8 9 11 13 16 19
 6 8 9 11 13 16 19 21
 8 9 11 13 16 19 21 22
 9 11 13 16 19 21 22 24
 11 13 16 19 21 22 24 27
 13 16 19 21 22 24 27 29
 16 19 21 22 24 27 29 31
 19 21 22 24 27 29 31 33
 21 22 24 27 29 31 33 35
 22 24 27 29 31 33 35 37
 24 27 29 31 33 35 37 37
 27 29 31 33 35 37 37 39
 29 31 33 35 37 37 39 39
 31 33 35 37 37 39 39 41
 33 35 37 37 39 39 41 42
 35 37 37 39 39 41 42 42
 37 37 39 39 41 42 42 43
 37 39 39 41 42 42 43 44
 39 39 41 42 42 43 44 45
 39 41 42 42 43 44 45 46
 41 42 42 43 44 45 46 47
 42 42 43 44 45 46 47 47
 42 43 44 45 46 47 47 47
 43 44 45 46 47 47 47 48
 44 45 46 47 47 47 48 48
 45 46 47 47 47 48 48 49
 46 47 47 47 48 48 49 50
 47 47 47 48 48 49 50 50
 47 47 48 48 49 50 50 50
 47 48 48 49 50 50 50 50
 48 48 49 50 50 50 50 50
 48 49 50 50 50 50 50 49
 49 50 50 50 50 50 49 48
 3 3 3 4 5 7 8 10
 3 3 4 5 7 8 10 12
 3 4 5 7 8 10 12 14
 4 5 7 8 10 12 14 16
 5 7 8 10 12 14 16 17
 7 8 10 12 14 16 17 20
 8 10 12 14 16 17 20 23
 10 12 14 16 17 20 23 24
 12 14 16 17 20 23 24 27
 14 16 17 20 23 24 27 28
 16 17 20 23 24 27 28 31
 17 20 23 24 27 28 31 34
 20 23 24 27 28 31 34 35
 23 24 27 28 31 34 35 38
 24 27 28 31 34 35 38 39
 27 28 31 34 35 38 39 41
 28 31 34 35 38 39 41 42
 31 34 35 38 39 41 42 43
 34 35 38 39 41 42 43 45
 35 38 39 41 42 43 45 46
 38 39 41 42 43 45 46 47
 39 41 42 43 45 46 47 49
 41 42 43 45 46 47 49 50
 42 43 45 46 47 49 50 51
 43 45 46 47 49 50 51 52
 45 46 47 49 50 51 52 54
 46 47 49 50 51 52 54 55
 47 49 50 51 52 54 55 56
 49 50 51 52 54 55 56 57
 50 51 52 54 55 56 57 57
 51 52 54 55 56 57 57 57
 52 54 55 56 57 57 57 59
 54 55 56 57 57 57 59 60
 55 56 57 57 57 59 60 60
 56 57 57 57 59 60 60 61
 57 57 57 59 60 60 61 61
 57 57 59 60 60 61 61 61
 57 59 60 60 61 61 61 61
 59 60 60 61 61 61 61 61
 60 60 61 61 61 61 61 61
 60 61 61 61 61 61 61 60
 61 61 61 61 61 61 60 60
 61 61 61 61 61 60 60 60
 61 61 61 61 60 60 60 59
 3 3 2 2 2 3 5 7
 3 2 2 2 3 5 7 8
 2 2 2 3 5 7 8 9
 2 2 3 5 7 8 9 11
 2 3 5 7 8 9 11 13
 3 5 7 8 9 11 13 15
 5 7 8 9 11 13 15 16
 7 8 9 11 13 15 16 19
 8 9 11 13 15 16 19 21
 9 11 13 15 16 19 21 24
 11 13 15 16 19 21 24 27
 13 15 16 19 21 24 27 34
 15 16 19 21 24 27 34 35
 16 19 21 24 27 34 35 36
 19 21 24 27 34 35 36 38
 21 24 27 34 35 36 38 40
 24 27 34 35 36 38 40 41
 27 34 35 36 38 40 41 42
 34 35 36 38 40 41 42 42
 35 36 38 40 41 42 42 44
 36 38 40 41 42 42 44 45
 38 40 41 42 42 44 45 46
 40 41 42 42 44 45 46 47
 41 42 42 44 45 46 47 48
 42 42 44 45 46 47 48 48
 42 44 45 46 47 48 48 48
 44 45 46 47 48 48 48 50
 45 46 47 48 48 48 50 50
 46 47 48 48 48 50 50 51
 47 48 48 48 50 50 51 51
 48 48 48 50 50 51 51 51
 48 48 50 50 51 51 51 51
 48 50 50 51 51 51 51 51
 50 50 51 51 51 51 51 52
 50 51 51 51 51 51 52 52
 51 51 51 51 51 52 52 52
 51 51 51 51 52 52 52 52
 16 19 21 24 25 27 28 30
 19 21 24 25 27 28 30 31
 21 24 25 27 28 30 31 32
 24 25 27 28 30 31 32 33
 25 27 28 30 31 32 33 33
 27 28 30 31 32 33 33 34
 28 30 31 32 33 33 34 34
 30 31 32 33 33 34 34 34
 31 32 33 33 34 34 34 34
 32 33 33 34 34 34 34 34
 33 33 34 34 34 34 34 34
 33 34 34 34 34 34 34 33
 34 34 34 34 34 34 33 33
 34 34 34 34 34 33 33 33
 34 34 34 34 33 33 33 32
 34 34 34 33 33 33 32 31
 34 34 33 33 33 32 31 30
 34 33 33 33 32 31 30 30
 33 33 33 32 31 30 30 29
 33 33 32 31 30 30 29 28
 33 32 31 30 30 29 28 27
 32 31 30 30 29 28 27 26
 31 30 30 29 28 27 26 24
 30 30 29 28 27 26 24 23
 30 29 28 27 26 24 23 22
 29 28 27 26 24 23 22 21
 28 27 26 24 23 22 21 20
 27 26 24 23 22 21 20 19
 26 24 23 22 21 20 19 19
 24 23 22 21 20 19 19 18
 23 22 21 20 19 19 18 17
 22 21 20 19 19 18 17 17
 21 20 19 19 18 17 17 16
 20 19 19 18 17 17 16 16
 19 19 18 17 17 16 16 15
 19 18 17 17 16 16 15 15
 18 17 17 16 16 15 15 14
 17 17 16 16 15 15 14 14
 17 16 16 15 15 14 14 13
 16 16 15 15 14 14 13 13
 16 15 15 14 14 13 13 12
 15 15 14 14 13 13 12 12
 15 14 14 13 13 12 12 12
 14 14 13 13 12 12 12 11
 14 13 13 12 12 12 11 11
 13 13 12 12 12 11 11 11
 13 12 12 12 11 11 11 11
 12 12 12 11 11 11 11 11
 12 12 11 11 11 11 11 12
 19 21 22 24 26 28 29 30
 21 22 24 26 28 29 30 31
 22 24 26 28 29 30 31 31
 24 26 28 29 30 31 31 34
 26 28 29 30 31 31 34 36
 28 29 30 31 31 34 36 37
 29 30 31 31 34 36 37 38
 30 31 31 34 36 37 38 38
 31 31 34 36 37 38 38 38
 31 34 36 37 38 38 38 39
 34 36 37 38 38 38 39 39
 36 37 38 38 38 39 39 39
 37 38 38 38 39 39 39 39
 38 38 38 39 39 39 39 38
 38 38 39 39 39 39 38 38
 38 39 39 39 39 38 38 37
 39 39 39 39 38 38 37 36
 39 39 39 38 38 37 36 36
 39 39 38 38 37 36 36 34
 39 38 38 37 36 36 34 32
 38 38 37 36 36 34 32 31
 38 37 36 36 34 32 31 30
 37 36 36 34 32 31 30 29
 36 36 34 32 31 30 29 28
 36 34 32 31 30 29 28 27
 34 32 31 30 29 28 27 25
 32 31 30 29 28 27 25 24
 31 30 29 28 27 25 24 23
 30 29 28 27 25 24 23 22
 29 28 27 25 24 23 22 21
 28 27 25 24 23 22 21 21
 27 25 24 23 22 21 21 19
 25 24 23 22 21 21 19 19
 24 23 22 21 21 19 19 18
 23 22 21 21 19 19 18 17
 22 21 21 19 19 18 17 16
 21 21 19 19 18 17 16 15
 21 19 19 18 17 16 15 13
 19 19 18 17 16 15 13 13
 19 18 17 16 15 13 13 13
 18 17 16 15 13 13 13 12
 17 16 15 13 13 13 12 12
 16 15 13 13 13 12 12 12
 15 13 13 13 12 12 12 12
 13 13 13 12 12 12 12 11
 13 13 12 12 12 12 11 11
 13 12 12 12 12 11 11 11
 14 15 16 19 20 22 25 26
 15 16 19 20 22 25 26 29
 16 19 20 22 25 26 29 30
 19 20 22 25 26 29 30 32
 20 22 25 26 29 30 32 33
 22 25 26 29 30 32 33 34
 25 26 29 30 32 33 34 35
 26 29 30 32 33 34 35 36
 29 30 32 33 34 35 36 36
 30 32 33 34 35 36 36 37
 32 33 34 35 36 36 37 37
 33 34 35 36 36 37 37 37
 34 35 36 36 37 37 37 37
 35 36 36 37 37 37 37 37
 36 36 37 37 37 37 37 37
 36 37 37 37 37 37 37 36
 37 37 37 37 37 37 36 35
 37 37 37 37 37 36 35 35
 37 37 37 37 36 35 35 34
 37 37 37 36 35 35 34 34
 37 37 36 35 35 34 34 32
 37 36 35 35 34 34 32 31
 36 35 35 34 34 32 31 30
 35 35 34 34 32 31 30 29
 35 34 34 32 31 30 29 28
 34 34 32 31 30 29 28 26
 34 32 31 30 29 28 26 25
 32 31 30 29 28 26 25 23
 31 30 29 28 26 25 23 23
 30 29 28 26 25 23 23 21
 29 28 26 25 23 23 21 21
 28 26 25 23 23 21 21 20
 26 25 23 23 21 21 20 19
 25 23 23 21 21 20 19 17
 23 23 21 21 20 19 17 16
 23 21 21 20 19 17 16 16
 21 21 20 19 17 16 16 15
 21 20 19 17 16 16 15 14
 20 19 17 16 16 15 14 14
 19 17 16 16 15 14 14 13
 17 16 16 15 14 14 13 12
 16 16 15 14 14 13 12 12
 16 15 14 14 13 12 12 11
 15 14 14 13 12 12 11 11
 14 14 13 12 12 11 11 11
 14 13 12 12 11 11 11 11
 13 12 12 11 11 11 11 10
 12 12 11 11 11 11 10 10
 12 11 11 11 11 10 10 10
 11 11 11 11 10 10 10 10
 11 11 11 10 10 10 10 10
 11 11 10 10 10 10 10 10
 11 10 10 10 10 10 10 10
 14 18 20 21 24 24 29 32
 18 20 21 24 24 29 32 33
 20 21 24 24 29 32 33 34
 21 24 24 29 32 33 34 35
 24 24 29 32 33 34 35 35
 24 29 32 33 34 35 35 36
 29 32 33 34 35 35 36 37
 32 33 34 35 35 36 37 37
 33 34 35 35 36 37 37 38
 34 35 35 36 37 37 38 38
 35 35 36 37 37 38 38 38
 35 36 37 37 38 38 38 37
 36 37 37 38 38 38 37 37
 37 37 38 38 38 37 37 37
 37 38 38 38 37 37 37 36
 38 38 38 37 37 37 36 35
 38 38 37 37 37 36 35 34
 38 37 37 37 36 35 34 33
 37 37 37 36 35 34 33 31
 37 37 36 35 34 33 31 30
 37 36 35 34 33 31 30 28
 36 35 34 33 31 30 28 26
 35 34 33 31 30 28 26 25
 34 33 31 30 28 26 25 24
 33 31 30 28 26 25 24 22
 31 30 28 26 25 24 22 21
 30 28 26 25 24 22 21 19
 28 26 25 24 22 21 19 18
 26 25 24 22 21 19 18 17
 25 24 22 21 19 18 17 16
 24 22 21 19 18 17 16 16
 22 21 19 18 17 16 16 15
 21 19 18 17 16 16 15 15
 19 18 17 16 16 15 15 14
 18 17 16 16 15 15 14 13
 17 16 16 15 15 14 13 12
 16 16 15 15 14 13 12 12
 16 15 15 14 13 12 12 12
 15 15 14 13 12 12 12 11
 15 14 13 12 12 12 11 11
 14 13 12 12 12 11 11 11
 13 12 12 12 11 11 11 10
 12 12 12 11 11 11 10 10
 19 20 22 23 25 27 28 29
 20 22 23 25 27 28 29 30
 22 23 25 27 28 29 30 31
 23 25 27 28 29 30 31 31
 25 27 28 29 30 31 31 32
 27 28 29 30 31 31 32 32
 28 29 30 31 31 32 32 33
 29 30 31 31 32 32 33 33
 30 31 31 32 32 33 33 33
 31 31 32 32 33 33 33 33
 31 32 32 33 33 33 33 32
 32 32 33 33 33 33 32 32
 32 33 33 33 33 32 32 32
 33 33 33 33 32 32 32 31
 33 33 33 32 32 32 31 30
 33 33 32 32 32 31 30 29
 33 32 32 32 31 30 29 29
 32 32 32 31 30 29 29 28
 32 32 31 30 29 29 28 27
 32 31 30 29 29 28 27 26
 31 30 29 29 28 27 26 25
 30 29 29 28 27 26 25 24
 29 29 28 27 26 25 24 23
 29 28 27 26 25 24 23 22
 28 27 26 25 24 23 22 22
 27 26 25 24 23 22 22 21
 26 25 24 23 22 22 21 20
 25 24 23 22 22 21 20 19
 24 23 22 22 21 20 19 19
 23 22 22 21 20 19 19 18
 22 22 21 20 19 19 18 17
 22 21 20 19 19 18 17 17
 21 20 19 19 18 17 17 16
 20 19 19 18 17 17 16 15
 19 19 18 17 17 16 15 15
 19 18 17 17 16 15 15 14
 18 17 17 16 15 15 14 14
 17 17 16 15 15 14 14 13
 17 16 15 15 14 14 13 13
 16 15 15 14 14 13 13 13
 15 15 14 14 13 13 13 13
 15 14 14 13 13 13 13 13
 14 14 13 13 13 13 13 13
 14 13 13 13 13 13 13 13
 13 13 13 13 13 13 13 13
 13 13 13 13 13 13 13 13
 13 13 13 13 13 13 13 13
 13 13 13 13 13 13 13 13
 13 13 13 13 13 13 13 13
 13 13 13 13 13 13 13 13
 13 13 13 13 13 13 13 13
 22 24 25 28 29 30 32 33
 24 25 28 29 30 32 33 34
 25 28 29 30 32 33 34 34
 28 29 30 32 33 34 34 35
 29 30 32 33 34 34 35 35
 30 32 33 34 34 35 35 36
 32 33 34 34 35 35 36 36
 33 34 34 35 35 36 36 37
 34 34 35 35 36 36 37 37
 34 35 35 36 36 37 37 37
 35 35 36 36 37 37 37 36
 35 36 36 37 37 37 36 36
 36 36 37 37 37 36 36 36
 36 37 37 37 36 36 36 36
 37 37 37 36 36 36 36 35
 37 37 36 36 36 36 35 34
 37 36 36 36 36 35 34 33
 36 36 36 36 35 34 33 32
 36 36 36 35 34 33 32 31
 36 36 35 34 33 32 31 30
 36 35 34 33 32 31 30 29
 35 34 33 32 31 30 29 28
 34 33 32 31 30 29 28 26
 33 32 31 30 29 28 26 25
 32 31 30 29 28 26 25 24
 31 30 29 28 26 25 24 22
 30 29 28 26 25 24 22 22
 29 28 26 25 24 22 22 21
 28 26 25 24 22 22 21 20
 26 25 24 22 22 21 20 18
 25 24 22 22 21 20 18 18
 24 22 22 21 20 18 18 18
 22 22 21 20 18 18 18 17
 22 21 20 18 18 18 17 17
 21 20 18 18 18 17 17 16
 20 18 18 18 17 17 16 14
 18 18 18 17 17 16 14 14
 18 18 17 17 16 14 14 13
 18 17 17 16 14 14 13 12
 17 17 16 14 14 13 12 12
 17 16 14 14 13 12 12 12
 16 14 14 13 12 12 12 11
 14 14 13 12 12 12 11 11
 14 13 12 12 12 11 11 11
 13 12 12 12 11 11 11 11
 12 14 17 18 20 21 23 24
 14 17 18 20 21 23 24 26
 17 18 20 21 23 24 26 27
 18 20 21 23 24 26 27 29
 20 21 23 24 26 27 29 30
 21 23 24 26 27 29 30 31
 23 24 26 27 29 30 31 32
 24 26 27 29 30 31 32 32
 26 27 29 30 31 32 32 33
 27 29 30 31 32 32 33 34
 29 30 31 32 32 33 34 34
 30 31 32 32 33 34 34 34
 31 32 32 33 34 34 34 34
 32 32 33 34 34 34 34 34
 32 33 34 34 34 34 34 34
 33 34 34 34 34 34 34 34
 34 34 34 34 34 34 34 34
 34 34 34 34 34 34 34 33
 34 34 34 34 34 34 33 33
 34 34 34 34 34 33 33 32
 34 34 34 34 33 33 32 31
 34 34 34 33 33 32 31 31
 34 34 33 33 32 31 31 30
 34 33 33 32 31 31 30 29
 33 33 32 31 31 30 29 28
 33 32 31 31 30 29 28 26
 32 31 31 30 29 28 26 26
 31 31 30 29 28 26 26 24
 31 30 29 28 26 26 24 23
 30 29 28 26 26 24 23 21
 29 28 26 26 24 23 21 21
 28 26 26 24 23 21 21 19
 26 26 24 23 21 21 19 19
 26 24 23 21 21 19 19 17
 24 23 21 21 19 19 17 16
 23 21 21 19 19 17 16 15
 21 21 19 19 17 16 15 15
 21 19 19 17 16 15 15 14
 19 19 17 16 15 15 14 13
 19 17 16 15 15 14 13 13
 17 16 15 15 14 13 13 12
 16 15 15 14 13 13 12 12
 15 15 14 13 13 12 12 11
 15 14 13 13 12 12 11 11
 14 13 13 12 12 11 11 10
 13 13 12 12 11 11 10 10
 13 12 12 11 11 10 10 10
 12 12 11 11 10 10 10 9
 12 11 11 10 10 10 9 9
 11 13 15 19 20 22 23 25
 13 15 19 20 22 23 25 27
 15 19 20 22 23 25 27 27
 19 20 22 23 25 27 27 29
 20 22 23 25 27 27 29 31
 22 23 25 27 27 29 31 32
 23 25 27 27 29 31 32 32
 25 27 27 29 31 32 32 33
 27 27 29 31 32 32 33 33
 27 29 31 32 32 33 33 34
 29 31 32 32 33 33 34 34
 31 32 32 33 33 34 34 34
 32 32 33 33 34 34 34 34
 32 33 33 34 34 34 34 34
 33 33 34 34 34 34 34 34
 33 34 34 34 34 34 34 33
 34 34 34 34 34 34 33 33
 34 34 34 34 34 33 33 32
 34 34 34 34 33 33 32 32
 34 34 34 33 33 32 32 31
 34 34 33 33 32 32 31 29
 34 33 33 32 32 31 29 28
 33 33 32 32 31 29 28 27
 33 32 32 31 29 28 27 26
 32 32 31 29 28 27 26 25
 32 31 29 28 27 26 25 24
 31 29 28 27 26 25 24 23
 29 28 27 26 25 24 23 21
 28 27 26 25 24 23 21 19
 27 26 25 24 23 21 19 18
 26 25 24 23 21 19 18 17
 25 24 23 21 19 18 17 15
 24 23 21 19 18 17 15 13
 23 21 19 18 17 15 13 12
 21 19 18 17 15 13 12 11
 19 18 17 15 13 12 11 10
 18 17 15 13 12 11 10 9
 17 15 13 12 11 10 9 9
 15 13 12 11 10 9 9 8
 13 12 11 10 9 9 8 7
 12 11 10 9 9 8 7 7
 11 10 9 9 8 7 7 6
 10 9 9 8 7 7 6 6
 9 9 8 7 7 6 6 6
 9 8 7 7 6 6 6 6
 8 7 7 6 6 6 6 6
 11 14 17 19 20 23 25 26
 14 17 19 20 23 25 26 29
 17 19 20 23 25 26 29 29
 19 20 23 25 26 29 29 31
 20 23 25 26 29 29 31 31
 23 25 26 29 29 31 31 32
 25 26 29 29 31 31 32 33
 26 29 29 31 31 32 33 33
 29 29 31 31 32 33 33 34
 29 31 31 32 33 33 34 34
 31 31 32 33 33 34 34 34
 31 32 33 33 34 34 34 34
 32 33 33 34 34 34 34 34
 33 33 34 34 34 34 34 34
 33 34 34 34 34 34 34 34
 34 34 34 34 34 34 34 34
 34 34 34 34 34 34 34 33
 34 34 34 34 34 34 33 33
 34 34 34 34 34 33 33 33
 34 34 34 34 33 33 33 32
 34 34 34 33 33 33 32 31
 34 34 33 33 33 32 31 31
 34 33 33 33 32 31 31 30
 33 33 33 32 31 31 30 28
 33 33 32 31 31 30 28 27
 33 32 31 31 30 28 27 26
 32 31 31 30 28 27 26 24
 31 31 30 28 27 26 24 24
 31 30 28 27 26 24 24 23
 30 28 27 26 24 24 23 22
 28 27 26 24 24 23 22 21
 27 26 24 24 23 22 21 20
 26 24 24 23 22 21 20 19
 24 24 23 22 21 20 19 18
 24 23 22 21 20 19 18 17
 23 22 21 20 19 18 17 16
 22 21 20 19 18 17 16 15
 21 20 19 18 17 16 15 15
 20 19 18 17 16 15 15 14
 19 18 17 16 15 15 14 13
 18 17 16 15 15 14 13 12
 17 16 15 15 14 13 12 12
 16 15 15 14 13 12 12 11
 15 15 14 13 12 12 11 11
 15 14 13 12 12 11 11 10
 14 13 12 12 11 11 10 9
 13 12 12 11 11 10 9 9
 12 12 11 11 10 9 9 8
 12 11 11 10 9 9 8 8
 11 11 10 9 9 8 8 8
 11 10 9 9 8 8 8 8
 10 9 9 8 8 8 8 7
 9 9 8 8 8 8 7 7
 9 8 8 8 8 7 7 7
 8 8 8 8 7 7 7 7
 8 8 8 7 7 7 7 7
 10 11 11 13 14 16 17 18
 11 11 13 14 16 17 18 20
 11 13 14 16 17 18 20 21
 13 14 16 17 18 20 21 23
 14 16 17 18 20 21 23 24
 16 17 18 20 21 23 24 25
 17 18 20 21 23 24 25 26
 18 20 21 23 24 25 26 27
 20 21 23 24 25 26 27 27
 21 23 24 25 26 27 27 28
 23 24 25 26 27 27 28 28
 24 25 26 27 27 28 28 29
 25 26 27 27 28 28 29 29
 26 27 27 28 28 29 29 29
 27 27 28 28 29 29 29 29
 27 28 28 29 29 29 29 30
 28 28 29 29 29 29 30 30
 28 29 29 29 29 30 30 30
 29 29 29 29 30 30 30 29
 29 29 29 30 30 30 29 29
 29 29 30 30 30 29 29 29
 29 30 30 30 29 29 29 28
 30 30 30 29 29 29 28 28
 30 30 29 29 29 28 28 27
 30 29 29 29 28 28 27 27
 29 29 29 28 28 27 27 26
 29 29 28 28 27 27 26 25
 29 28 28 27 27 26 25 25
 28 28 27 27 26 25 25 24
 28 27 27 26 25 25 24 23
 27 27 26 25 25 24 23 22
 27 26 25 25 24 23 22 21
 26 25 25 24 23 22 21 20
 25 25 24 23 22 21 20 19
 25 24 23 22 21 20 19 19
 24 23 22 21 20 19 19 17
 23 22 21 20 19 19 17 16
 22 21 20 19 19 17 16 16
 21 20 19 19 17 16 16 15
 20 19 19 17 16 16 15 14
 19 19 17 16 16 15 14 13
 19 17 16 16 15 14 13 13
 17 16 16 15 14 13 13 12
 16 16 15 14 13 13 12 10
 16 15 14 13 13 12 10 10
 15 14 13 13 12 10 10 9
 14 13 13 12 10 10 9 9
 13 13 12 10 10 9 9 9
 13 12 10 10 9 9 9 8
 12 10 10 9 9 9 8 8
 10 10 9 9 9 8 8 8
 10 9 9 9 8 8 8 8
 9 9 9 8 8 8 8 8
 9 9 8 8 8 8 8 7
 9 8 8 8 8 8 7 7
 8 8 8 8 8 7 7 8
 28 28 30 31 33 34 35 37
 28 30 31 33 34 35 37 37
 30 31 33 34 35 37 37 38
 31 33 34 35 37 37 38 39
 33 34 35 37 37 38 39 39
 34 35 37 37 38 39 39 40
 35 37 37 38 39 39 40 40
 37 37 38 39 39 40 40 41
 37 38 39 39 40 40 41 41
 38 39 39 40 40 41 41 41
 39 39 40 40 41 41 41 41
 39 40 40 41 41 41 41 41
 40 40 41 41 41 41 41 41
 40 41 41 41 41 41 41 40
 41 41 41 41 41 41 40 40
 41 41 41 41 41 40 40 39
 41 41 41 41 40 40 39 39
 41 41 41 40 40 39 39 38
 41 41 40 40 39 39 38 37
 41 40 40 39 39 38 37 37
 40 40 39 39 38 37 37 36
 40 39 39 38 37 37 36 34
 39 39 38 37 37 36 34 33
 39 38 37 37 36 34 33 33
 38 37 37 36 34 33 33 32
 37 37 36 34 33 33 32 30
 37 36 34 33 33 32 30 28
 36 34 33 33 32 30 28 28
 34 33 33 32 30 28 28 26
 33 33 32 30 28 28 26 26
 33 32 30 28 28 26 26 25
 32 30 28 28 26 26 25 24
 30 28 28 26 26 25 24 23
 28 28 26 26 25 24 23 22
 28 26 26 25 24 23 22 22
 26 26 25 24 23 22 22 21
 26 25 24 23 22 22 21 20
 25 24 23 22 22 21 20 19
 24 23 22 22 21 20 19 18
 23 22 22 21 20 19 18 17
 22 22 21 20 19 18 17 17
 22 21 20 19 18 17 17 16
 21 20 19 18 17 17 16 16
 20 19 18 17 17 16 16 16
 19 18 17 17 16 16 16 15
 18 17 17 16 16 16 15 15
 17 17 16 16 16 15 15 15
 17 16 16 16 15 15 15 14
 16 16 16 15 15 15 14 14
 16 18 20 21 23 24 27 28
 18 20 21 23 24 27 28 29
 20 21 23 24 27 28 29 31
 21 23 24 27 28 29 31 31
 23 24 27 28 29 31 31 33
 24 27 28 29 31 31 33 34
 27 28 29 31 31 33 34 35
 28 29 31 31 33 34 35 36
 29 31 31 33 34 35 36 37
 31 31 33 34 35 36 37 37
 31 33 34 35 36 37 37 37
 33 34 35 36 37 37 37 38
 34 35 36 37 37 37 38 38
 35 36 37 37 37 38 38 38
 36 37 37 37 38 38 38 38
 37 37 37 38 38 38 38 38
 37 37 38 38 38 38 38 38
 37 38 38 38 38 38 38 38
 38 38 38 38 38 38 38 38
 38 38 38 38 38 38 38 37
 38 38 38 38 38 38 37 36
 38 38 38 38 38 37 36 35
 38 38 38 38 37 36 35 35
 38 38 38 37 36 35 35 33
 38 38 37 36 35 35 33 31
 38 37 36 35 35 33 31 31
 37 36 35 35 33 31 31 30
 36 35 35 33 31 31 30 29
 35 35 33 31 31 30 29 28
 35 33 31 31 30 29 28 27
 33 31 31 30 29 28 27 26
 31 31 30 29 28 27 26 25
 31 30 29 28 27 26 25 24
 30 29 28 27 26 25 24 23
 29 28 27 26 25 24 23 23
 28 27 26 25 24 23 23 21
 27 26 25 24 23 23 21 20
 26 25 24 23 23 21 20 19
 25 24 23 23 21 20 19 18
 24 23 23 21 20 19 18 17
 23 23 21 20 19 18 17 17
 23 21 20 19 18 17 17 16
 21 20 19 18 17 17 16 16
 20 19 18 17 17 16 16 15
 19 18 17 17 16 16 15 15
 18 17 17 16 16 15 15 15
 17 17 16 16 15 15 15 15
 17 16 16 15 15 15 15 15
 16 16 15 15 15 15 15 15
 16 15 15 15 15 15 15 14
 15 15 15 15 15 15 14 14
 15 15 15 15 15 14 14 14
 15 15 15 15 14 14 14 14
 18 19 21 23 26 27 29 30
 19 21 23 26 27 29 30 31
 21 23 26 27 29 30 31 32
 23 26 27 29 30 31 32 33
 26 27 29 30 31 32 33 33
 27 29 30 31 32 33 33 34
 29 30 31 32 33 33 34 34
 30 31 32 33 33 34 34 35
 31 32 33 33 34 34 35 35
 32 33 33 34 34 35 35 35
 33 33 34 34 35 35 35 35
 33 34 34 35 35 35 35 35
 34 34 35 35 35 35 35 35
 34 35 35 35 35 35 35 35
 35 35 35 35 35 35 35 34
 35 35 35 35 35 35 34 34
 35 35 35 35 35 34 34 33
 35 35 35 35 34 34 33 32
 35 35 35 34 34 33 32 31
 35 35 34 34 33 32 31 30
 35 34 34 33 32 31 30 30
 34 34 33 32 31 30 30 29
 34 33 32 31 30 30 29 27
 33 32 31 30 30 29 27 26
 32 31 30 30 29 27 26 24
 31 30 30 29 27 26 24 23
 30 30 29 27 26 24 23 22
 30 29 27 26 24 23 22 20
 29 27 26 24 23 22 20 19
 27 26 24 23 22 20 19 18
 26 24 23 22 20 19 18 18
 24 23 22 20 19 18 18 17
 23 22 20 19 18 18 17 17
 22 20 19 18 18 17 17 16
 20 19 18 18 17 17 16 15
 19 18 18 17 17 16 15 14
 18 18 17 17 16 15 14 13
 18 17 17 16 15 14 13 13
 17 17 16 15 14 13 13 12
 17 16 15 14 13 13 12 12
 16 15 14 13 13 12 12 11
 15 14 13 13 12 12 11 11
 14 13 13 12 12 11 11 11
 13 13 12 12 11 11 11 11
 13 12 12 11 11 11 11 10
 12 12 11 11 11 11 10 10
 19 21 23 25 27 28 29 31
 21 23 25 27 28 29 31 32
 23 25 27 28 29 31 32 33
 25 27 28 29 31 32 33 34
 27 28 29 31 32 33 34 34
 28 29 31 32 33 34 34 35
 29 31 32 33 34 34 35 35
 31 32 33 34 34 35 35 35
 32 33 34 34 35 35 35 36
 33 34 34 35 35 35 36 36
 34 34 35 35 35 36 36 36
 34 35 35 35 36 36 36 36
 35 35 35 36 36 36 36 35
 35 35 36 36 36 36 35 35
 35 36 36 36 36 35 35 35
 36 36 36 36 35 35 35 34
 36 36 36 35 35 35 34 33
 36 36 35 35 35 34 33 32
 36 35 35 35 34 33 32 31
 35 35 35 34 33 32 31 30
 35 35 34 33 32 31 30 30
 35 34 33 32 31 30 30 28
 34 33 32 31 30 30 28 27
 33 32 31 30 30 28 27 26
 32 31 30 30 28 27 26 25
 31 30 30 28 27 26 25 24
 30 30 28 27 26 25 24 24
 30 28 27 26 25 24 24 22
 28 27 26 25 24 24 22 21
 27 26 25 24 24 22 21 21
 26 25 24 24 22 21 21 19
 25 24 24 22 21 21 19 18
 24 24 22 21 21 19 18 17
 24 22 21 21 19 18 17 16
 22 21 21 19 18 17 16 15
 21 21 19 18 17 16 15 13
 21 19 18 17 16 15 13 11
 19 18 17 16 15 13 11 11
 18 17 16 15 13 11 11 10
 17 16 15 13 11 11 10 9
 16 15 13 11 11 10 9 9
 15 13 11 11 10 9 9 8
 13 11 11 10 9 9 8 8
 11 11 10 9 9 8 8 8
 11 10 9 9 8 8 8 8
 10 9 9 8 8 8 8 8
 9 9 8 8 8 8 8 8
 9 8 8 8 8 8 8 8
 17 19 20 22 25 27 28 30
 19 20 22 25 27 28 30 31
 20 22 25 27 28 30 31 32
 22 25 27 28 30 31 32 33
 25 27 28 30 31 32 33 34
 27 28 30 31 32 33 34 35
 28 30 31 32 33 34 35 35
 30 31 32 33 34 35 35 35
 31 32 33 34 35 35 35 35
 32 33 34 35 35 35 35 35
 33 34 35 35 35 35 35 36
 34 35 35 35 35 35 36 36
 35 35 35 35 35 36 36 35
 35 35 35 35 36 36 35 35
 35 35 35 36 36 35 35 35
 35 35 36 36 35 35 35 35
 35 36 36 35 35 35 35 34
 36 36 35 35 35 35 34 33
 36 35 35 35 35 34 33 32
 35 35 35 35 34 33 32 31
 35 35 35 34 33 32 31 31
 35 35 34 33 32 31 31 30
 35 34 33 32 31 31 30 29
 34 33 32 31 31 30 29 28
 33 32 31 31 30 29 28 27
 32 31 31 30 29 28 27 25
 31 31 30 29 28 27 25 23
 31 30 29 28 27 25 23 23
 30 29 28 27 25 23 23 22
 29 28 27 25 23 23 22 21
 28 27 25 23 23 22 21 20
 27 25 23 23 22 21 20 19
 25 23 23 22 21 20 19 18
 23 23 22 21 20 19 18 17
 23 22 21 20 19 18 17 17
 22 21 20 19 18 17 17 16
 21 20 19 18 17 17 16 15
 20 19 18 17 17 16 15 15
 19 18 17 17 16 15 15 14
 18 17 17 16 15 15 14 13
 17 17 16 15 15 14 13 13
 17 16 15 15 14 13 13 12
 16 15 15 14 13 13 12 12
 15 15 14 13 13 12 12 12
 15 14 13 13 12 12 12 12
 14 13 13 12 12 12 12 12
 13 13 12 12 12 12 12 11
 13 12 12 12 12 12 11 11
 12 12 12 12 12 11 11 11
 12 12 12 12 11 11 11 11
 12 12 12 11 11 11 11 11
 12 12 11 11 11 11 11 11
 20 22 22 24 26 29 31 32
 22 22 24 26 29 31 32 33
 22 24 26 29 31 32 33 34
 24 26 29 31 32 33 34 35
 26 29 31 32 33 34 35 38
 29 31 32 33 34 35 38 39
 31 32 33 34 35 38 39 40
 32 33 34 35 38 39 40 41
 33 34 35 38 39 40 41 41
 34 35 38 39 40 41 41 42
 35 38 39 40 41 41 42 43
 38 39 40 41 41 42 43 43
 39 40 41 41 42 43 43 43
 40 41 41 42 43 43 43 43
 41 41 42 43 43 43 43 43
 41 42 43 43 43 43 43 43
 42 43 43 43 43 43 43 43
 43 43 43 43 43 43 43 43
 43 43 43 43 43 43 43 43
 43 43 43 43 43 43 43 42
 43 43 43 43 43 43 42 42
 43 43 43 43 43 42 42 41
 43 43 43 43 42 42 41 40
 43 43 43 42 42 41 40 39
 43 43 42 42 41 40 39 38
 43 42 42 41 40 39 38 37
 42 42 41 40 39 38 37 36
 42 41 40 39 38 37 36 35
 41 40 39 38 37 36 35 34
 40 39 38 37 36 35 34 33
 39 38 37 36 35 34 33 32
 38 37 36 35 34 33 32 31
 37 36 35 34 33 32 31 30
 36 35 34 33 32 31 30 29
 35 34 33 32 31 30 29 28
 34 33 32 31 30 29 28 27
 33 32 31 30 29 28 27 25
 32 31 30 29 28 27 25 24
 31 30 29 28 27 25 24 23
 30 29 28 27 25 24 23 22
 29 28 27 25 24 23 22 21
 28 27 25 24 23 22 21 20
 27 25 24 23 22 21 20 19
 25 24 23 22 21 20 19 18
 24 23 22 21 20 19 18 18
 23 22 21 20 19 18 18 17
 22 21 20 19 18 18 17 17
 21 20 19 18 18 17 17 17
 20 19 18 18 17 17 17 16
 19 18 18 17 17 17 16 16
 18 18 17 17 17 16 16 15
 18 17 17 17 16 16 15 15
 17 17 17 16 16 15 15 14
 17 17 16 16 15 15 14 14
 17 16 16 15 15 14 14 14
 16 16 15 15 14 14 14 14
 16 15 15 14 14 14 14 14
 15 15 14 14 14 14 14 14
 15 14 14 14 14 14 14 14
 20 22 25 27 28 30 32 33
 22 25 27 28 30 32 33 35
 25 27 28 30 32 33 35 35
 27 28 30 32 33 35 35 36
 28 30 32 33 35 35 36 37
 30 32 33 35 35 36 37 37
 32 33 35 35 36 37 37 37
 33 35 35 36 37 37 37 37
 35 35 36 37 37 37 37 37
 35 36 37 37 37 37 37 37
 36 37 37 37 37 37 37 37
 37 37 37 37 37 37 37 37
 37 37 37 37 37 37 37 36
 37 37 37 37 37 37 36 36
 37 37 37 37 37 36 36 35
 37 37 37 37 36 36 35 35
 37 37 37 36 36 35 35 35
 37 37 36 36 35 35 35 34
 37 36 36 35 35 35 34 34
 36 36 35 35 35 34 34 33
 36 35 35 35 34 34 33 32
 35 35 35 34 34 33 32 31
 35 35 34 34 33 32 31 29
 35 34 34 33 32 31 29 28
 34 34 33 32 31 29 28 27
 34 33 32 31 29 28 27 26
 33 32 31 29 28 27 26 24
 32 31 29 28 27 26 24 22
 31 29 28 27 26 24 22 21
 29 28 27 26 24 22 21 21
 28 27 26 24 22 21 21 20
 27 26 24 22 21 21 20 19
 26 24 22 21 21 20 19 18
 24 22 21 21 20 19 18 16
 22 21 21 20 19 18 16 15
 21 21 20 19 18 16 15 15
 21 20 19 18 16 15 15 13
 20 19 18 16 15 15 13 13
 19 18 16 15 15 13 13 12
 18 16 15 15 13 13 12 12
 16 15 15 13 13 12 12 11
 15 15 13 13 12 12 11 11
 15 13 13 12 12 11 11 10
 13 13 12 12 11 11 10 10
 13 12 12 11 11 10 10 10
 12 12 11 11 10 10 10 10
 12 11 11 10 10 10 10 10
 11 11 10 10 10 10 10 10
 10 12 14 18 19 21 23 24
 12 14 18 19 21 23 24 26
 14 18 19 21 23 24 26 27
 18 19 21 23 24 26 27 29
 19 21 23 24 26 27 29 29
 21 23 24 26 27 29 29 30
 23 24 26 27 29 29 30 30
 24 26 27 29 29 30 30 31
 26 27 29 29 30 30 31 31
 27 29 29 30 30 31 31 31
 29 29 30 30 31 31 31 31
 29 30 30 31 31 31 31 31
 30 30 31 31 31 31 31 31
 30 31 31 31 31 31 31 31
 31 31 31 31 31 31 31 30
 31 31 31 31 31 31 30 30
 31 31 31 31 31 30 30 29
 31 31 31 31 30 30 29 29
 31 31 31 30 30 29 29 28
 31 31 30 30 29 29 28 27
 31 30 30 29 29 28 27 27
 30 30 29 29 28 27 27 25
 30 29 29 28 27 27 25 24
 29 29 28 27 27 25 24 22
 29 28 27 27 25 24 22 22
 28 27 27 25 24 22 22 20
 27 27 25 24 22 22 20 18
 27 25 24 22 22 20 18 17
 25 24 22 22 20 18 17 16
 24 22 22 20 18 17 16 15
 22 22 20 18 17 16 15 15
 22 20 18 17 16 15 15 14
 20 18 17 16 15 15 14 13
 18 17 16 15 15 14 13 12
 17 16 15 15 14 13 12 11
 16 15 15 14 13 12 11 10
 15 15 14 13 12 11 10 9
 15 14 13 12 11 10 9 8
 14 13 12 11 10 9 8 7
 13 12 11 10 9 8 7 7
 12 11 10 9 8 7 7 6
 11 10 9 8 7 7 6 6
 10 9 8 7 7 6 6 6
 9 8 7 7 6 6 6 6
 -25 -23 -22 -21 -20 -19 -18 -17
 -23 -22 -21 -20 -19 -18 -17 -16
 -22 -21 -20 -19 -18 -17 -16 -15
 -21 -20 -19 -18 -17 -16 -15 -15
 -20 -19 -18 -17 -16 -15 -15 -13
 -19 -18 -17 -16 -15 -15 -13 -12
 -18 -17 -16 -15 -15 -13 -12 -11
 -17 -16 -15 -15 -13 -12 -11 -10
 -16 -15 -15 -13 -12 -11 -10 -8
 -15 -15 -13 -12 -11 -10 -8 -6
 -15 -13 -12 -11 -10 -8 -6 -3
 -13 -12 -11 -10 -8 -6 -3 -2
 -12 -11 -10 -8 -6 -3 -2 0
 -11 -10 -8 -6 -3 -2 0 2
 -10 -8 -6 -3 -2 0 2 3
 -8 -6 -3 -2 0 2 3 5
 -6 -3 -2 0 2 3 5 7
 -3 -2 0 2 3 5 7 8
 -2 0 2 3 5 7 8 9
 0 2 3 5 7 8 9 10
 2 3 5 7 8 9 10 11
 3 5 7 8 9 10 11 12
 5 7 8 9 10 11 12 13
 7 8 9 10 11 12 13 14
 8 9 10 11 12 13 14 14
 9 10 11 12 13 14 14 15
 10 11 12 13 14 14 15 15
 11 12 13 14 14 15 15 15
 12 13 14 14 15 15 15 15
 13 14 14 15 15 15 15 15
 14 14 15 15 15 15 15 15
 14 15 15 15 15 15 15 15
 15 15 15 15 15 15 15 15
 15 15 15 15 15 15 15 15
 15 15 15 15 15 15 15 15
 15 15 15 15 15 15 15 14
 15 15 15 15 15 15 14 14
 15 15 15 15 15 14 14 14
 15 15 15 15 14 14 14 14
 15 15 15 14 14 14 14 14
 15 15 14 14 14 14 14 15
 15 14 14 14 14 14 15 16
 14 14 14 14 14 15 16 17
 14 14 14 14 15 16 17 17
 14 14 14 15 16 17 17 17
 14 14 15 16 17 17 17 17
 14 15 16 17 17 17 17 17
 15 16 17 17 17 17 17 17
 16 17 17 17 17 17 17 17
 17 17 17 17 17 17 17 17
 -25 -23 -21 -21 -20 -20 -19 -18
 -23 -21 -21 -20 -20 -19 -18 -17
 -21 -21 -20 -20 -19 -18 -17 -16
 -21 -20 -20 -19 -18 -17 -16 -15
 -20 -20 -19 -18 -17 -16 -15 -14
 -20 -19 -18 -17 -16 -15 -14 -12
 -19 -18 -17 -16 -15 -14 -12 -11
 -18 -17 -16 -15 -14 -12 -11 -8
 -17 -16 -15 -14 -12 -11 -8 -6
 -16 -15 -14 -12 -11 -8 -6 -5
 -15 -14 -12 -11 -8 -6 -5 -3
 -14 -12 -11 -8 -6 -5 -3 -2
 -12 -11 -8 -6 -5 -3 -2 0
 -11 -8 -6 -5 -3 -2 0 2
 -8 -6 -5 -3 -2 0 2 4
 -6 -5 -3 -2 0 2 4 5
 -5 -3 -2 0 2 4 5 6
 -3 -2 0 2 4 5 6 8
 -2 0 2 4 5 6 8 9
 0 2 4 5 6 8 9 10
 2 4 5 6 8 9 10 11
 4 5 6 8 9 10 11 12
 5 6 8 9 10 11 12 12
 6 8 9 10 11 12 12 13
 8 9 10 11 12 12 13 13
 9 10 11 12 12 13 13 14
 10 11 12 12 13 13 14 14
 11 12 12 13 13 14 14 14
 12 12 13 13 14 14 14 14
 12 13 13 14 14 14 14 14
 13 13 14 14 14 14 14 14
 13 14 14 14 14 14 14 14
 14 14 14 14 14 14 14 14
 14 14 14 14 14 14 14 14
 14 14 14 14 14 14 14 14
 14 14 14 14 14 14 14 14
 14 14 14 14 14 14 14 13
 14 14 14 14 14 14 13 13
 14 14 14 14 14 13 13 13
 14 14 14 14 13 13 13 13
 14 14 14 13 13 13 13 15
 14 14 13 13 13 13 15 15
 14 13 13 13 13 15 15 17
 13 13 13 13 15 15 17 17
 13 13 13 15 15 17 17 18
 13 13 15 15 17 17 18 18
 13 15 15 17 17 18 18 18
 15 15 17 17 18 18 18 18
 15 17 17 18 18 18 18 18
 -24 -23 -21 -20 -19 -19 -18 -17
 -23 -21 -20 -19 -19 -18 -17 -16
 -21 -20 -19 -19 -18 -17 -16 -15
 -20 -19 -19 -18 -17 -16 -15 -14
 -19 -19 -18 -17 -16 -15 -14 -13
 -19 -18 -17 -16 -15 -14 -13 -12
 -18 -17 -16 -15 -14 -13 -12 -11
 -17 -16 -15 -14 -13 -12 -11 -9
 -16 -15 -14 -13 -12 -11 -9 -8
 -15 -14 -13 -12 -11 -9 -8 -6
 -14 -13 -12 -11 -9 -8 -6 -4
 -13 -12 -11 -9 -8 -6 -4 -2
 -12 -11 -9 -8 -6 -4 -2 0
 -11 -9 -8 -6 -4 -2 0 1
 -9 -8 -6 -4 -2 0 1 3
 -8 -6 -4 -2 0 1 3 4
 -6 -4 -2 0 1 3 4 6
 -4 -2 0 1 3 4 6 8
 -2 0 1 3 4 6 8 8
 0 1 3 4 6 8 8 10
 1 3 4 6 8 8 10 11
 3 4 6 8 8 10 11 12
 4 6 8 8 10 11 12 13
 6 8 8 10 11 12 13 14
 8 8 10 11 12 13 14 15
 8 10 11 12 13 14 15 15
 10 11 12 13 14 15 15 15
 11 12 13 14 15 15 15 15
 12 13 14 15 15 15 15 16
 13 14 15 15 15 15 16 16
 14 15 15 15 15 16 16 16
 15 15 15 15 16 16 16 16
 15 15 15 16 16 16 16 16
 15 15 16 16 16 16 16 16
 15 16 16 16 16 16 16 16
 16 16 16 16 16 16 16 15
 16 16 16 16 16 16 15 15
 16 16 16 16 16 15 15 14
 16 16 16 16 15 15 14 14
 16 16 16 15 15 14 14 15
 16 16 15 15 14 14 15 16
 16 15 15 14 14 15 16 16
 15 15 14 14 15 16 16 18
 15 14 14 15 16 16 18 18
 14 14 15 16 16 18 18 18
 14 15 16 16 18 18 18 18
 15 16 16 18 18 18 18 18
 16 16 18 18 18 18 18 19
 16 18 18 18 18 18 19 19
 -24 -23 -22 -21 -20 -20 -19 -18
 -23 -22 -21 -20 -20 -19 -18 -17
 -22 -21 -20 -20 -19 -18 -17 -16
 -21 -20 -20 -19 -18 -17 -16 -15
 -20 -20 -19 -18 -17 -16 -15 -14
 -20 -19 -18 -17 -16 -15 -14 -13
 -19 -18 -17 -16 -15 -14 -13 -12
 -18 -17 -16 -15 -14 -13 -12 -10
 -17 -16 -15 -14 -13 -12 -10 -8
 -16 -15 -14 -13 -12 -10 -8 -7
 -15 -14 -13 -12 -10 -8 -7 -5
 -14 -13 -12 -10 -8 -7 -5 -3
 -13 -12 -10 -8 -7 -5 -3 -2
 -12 -10 -8 -7 -5 -3 -2 2
 -10 -8 -7 -5 -3 -2 2 4
 -8 -7 -5 -3 -2 2 4 5
 -7 -5 -3 -2 2 4 5 6
 -5 -3 -2 2 4 5 6 8
 -3 -2 2 4 5 6 8 10
 -2 2 4 5 6 8 10 10
 2 4 5 6 8 10 10 12
 4 5 6 8 10 10 12 12
 5 6 8 10 10 12 12 14
 6 8 10 10 12 12 14 14
 8 10 10 12 12 14 14 15
 10 10 12 12 14 14 15 15
 10 12 12 14 14 15 15 16
 12 12 14 14 15 15 16 16
 12 14 14 15 15 16 16 16
 14 14 15 15 16 16 16 16
 14 15 15 16 16 16 16 16
 15 15 16 16 16 16 16 16
 15 16 16 16 16 16 16 16
 16 16 16 16 16 16 16 16
 16 16 16 16 16 16 16 15
 16 16 16 16 16 16 15 15
 16 16 16 16 16 15 15 15
 16 16 16 16 15 15 15 15
 16 16 16 15 15 15 15 15
 16 16 15 15 15 15 15 15
 16 15 15 15 15 15 15 15
 15 15 15 15 15 15 15 16
 15 15 15 15 15 15 16 17
 15 15 15 15 15 16 17 17
 15 15 15 15 16 17 17 18
 15 15 15 16 17 17 18 18
 15 15 16 17 17 18 18 18
 15 16 17 17 18 18 18 18
 16 17 17 18 18 18 18 18
 17 17 18 18 18 18 18 19
 17 18 18 18 18 18 19 19
 -23 -22 -20 -19 -19 -18 -18 -17
 -22 -20 -19 -19 -18 -18 -17 -16
 -20 -19 -19 -18 -18 -17 -16 -15
 -19 -19 -18 -18 -17 -16 -15 -14
 -19 -18 -18 -17 -16 -15 -14 -13
 -18 -18 -17 -16 -15 -14 -13 -12
 -18 -17 -16 -15 -14 -13 -12 -10
 -17 -16 -15 -14 -13 -12 -10 -9
 -16 -15 -14 -13 -12 -10 -9 -7
 -15 -14 -13 -12 -10 -9 -7 -7
 -14 -13 -12 -10 -9 -7 -7 -4
 -13 -12 -10 -9 -7 -7 -4 -3
 -12 -10 -9 -7 -7 -4 -3 -1
 -10 -9 -7 -7 -4 -3 -1 1
 -9 -7 -7 -4 -3 -1 1 2
 -7 -7 -4 -3 -1 1 2 5
 -7 -4 -3 -1 1 2 5 6
 -4 -3 -1 1 2 5 6 7
 -3 -1 1 2 5 6 7 8
 -1 1 2 5 6 7 8 9
 1 2 5 6 7 8 9 11
 2 5 6 7 8 9 11 11
 5 6 7 8 9 11 11 13
 6 7 8 9 11 11 13 14
 7 8 9 11 11 13 14 14
 8 9 11 11 13 14 14 15
 9 11 11 13 14 14 15 15
 11 11 13 14 14 15 15 15
 11 13 14 14 15 15 15 15
 13 14 14 15 15 15 15 16
 14 14 15 15 15 15 16 16
 14 15 15 15 15 16 16 16
 15 15 15 15 16 16 16 16
 15 15 15 16 16 16 16 15
 15 15 16 16 16 16 15 15
 15 16 16 16 16 15 15 15
 16 16 16 16 15 15 15 14
 16 16 16 15 15 15 14 14
 16 16 15 15 15 14 14 15
 16 15 15 15 14 14 15 15
 15 15 15 14 14 15 15 16
 15 15 14 14 15 15 16 17
 15 14 14 15 15 16 17 19
 14 14 15 15 16 17 19 19
 14 15 15 16 17 19 19 20
 15 15 16 17 19 19 20 20
 15 16 17 19 19 20 20 20
 16 17 19 19 20 20 20 20
 17 19 19 20 20 20 20 20
 19 19 20 20 20 20 20 20
 -26 -24 -22 -22 -21 -20 -19 -18
 -24 -22 -22 -21 -20 -19 -18 -17
 -22 -22 -21 -20 -19 -18 -17 -16
 -22 -21 -20 -19 -18 -17 -16 -15
 -21 -20 -19 -18 -17 -16 -15 -14
 -20 -19 -18 -17 -16 -15 -14 -13
 -19 -18 -17 -16 -15 -14 -13 -10
 -18 -17 -16 -15 -14 -13 -10 -9
 -17 -16 -15 -14 -13 -10 -9 -7
 -16 -15 -14 -13 -10 -9 -7 -6
 -15 -14 -13 -10 -9 -7 -6 -4
 -14 -13 -10 -9 -7 -6 -4 -2
 -13 -10 -9 -7 -6 -4 -2 0
 -10 -9 -7 -6 -4 -2 0 2
 -9 -7 -6 -4 -2 0 2 3
 -7 -6 -4 -2 0 2 3 5
 -6 -4 -2 0 2 3 5 5
 -4 -2 0 2 3 5 5 7
 -2 0 2 3 5 5 7 9
 0 2 3 5 5 7 9 9
 2 3 5 5 7 9 9 11
 3 5 5 7 9 9 11 12
 5 5 7 9 9 11 12 13
 5 7 9 9 11 12 13 13
 7 9 9 11 12 13 13 14
 9 9 11 12 13 13 14 14
 9 11 12 13 13 14 14 14
 11 12 13 13 14 14 14 14
 12 13 13 14 14 14 14 15
 13 13 14 14 14 14 15 15
 13 14 14 14 14 15 15 15
 14 14 14 14 15 15 15 15
 14 14 14 15 15 15 15 14
 14 14 15 15 15 15 14 14
 14 15 15 15 15 14 14 13
 15 15 15 15 14 14 13 13
 15 15 15 14 14 13 13 12
 15 15 14 14 13 13 12 13
 15 14 14 13 13 12 13 14
 14 14 13 13 12 13 14 15
 14 13 13 12 13 14 15 17
 13 13 12 13 14 15 17 17
 13 12 13 14 15 17 17 17
 12 13 14 15 17 17 17 17
 13 14 15 17 17 17 17 17
 14 15 17 17 17 17 17 17
 15 17 17 17 17 17 17 18
 -28 -27 -25 -23 -22 -21 -20 -18
 -27 -25 -23 -22 -21 -20 -18 -18
 -25 -23 -22 -21 -20 -18 -18 -16
 -23 -22 -21 -20 -18 -18 -16 -15
 -22 -21 -20 -18 -18 -16 -15 -14
 -21 -20 -18 -18 -16 -15 -14 -13
 -20 -18 -18 -16 -15 -14 -13 -12
 -18 -18 -16 -15 -14 -13 -12 -10
 -18 -16 -15 -14 -13 -12 -10 -8
 -16 -15 -14 -13 -12 -10 -8 -5
 -15 -14 -13 -12 -10 -8 -5 -3
 -14 -13 -12 -10 -8 -5 -3 -1
 -13 -12 -10 -8 -5 -3 -1 1
 -12 -10 -8 -5 -3 -1 1 3
 -10 -8 -5 -3 -1 1 3 5
 -8 -5 -3 -1 1 3 5 6
 -5 -3 -1 1 3 5 6 7
 -3 -1 1 3 5 6 7 8
 -1 1 3 5 6 7 8 9
 1 3 5 6 7 8 9 10
 3 5 6 7 8 9 10 12
 5 6 7 8 9 10 12 13
 6 7 8 9 10 12 13 14
 7 8 9 10 12 13 14 14
 8 9 10 12 13 14 14 14
 9 10 12 13 14 14 14 15
 10 12 13 14 14 14 15 15
 12 13 14 14 14 15 15 16
 13 14 14 14 15 15 16 16
 14 14 14 15 15 16 16 16
 14 14 15 15 16 16 16 16
 14 15 15 16 16 16 16 16
 15 15 16 16 16 16 16 15
 15 16 16 16 16 16 15 14
 16 16 16 16 16 15 14 13
 16 16 16 16 15 14 13 13
 16 16 16 15 14 13 13 13
 16 16 15 14 13 13 13 14
 16 15 14 13 13 13 14 16
 15 14 13 13 13 14 16 17
 14 13 13 13 14 16 17 18
 13 13 13 14 16 17 18 18
 13 13 14 16 17 18 18 18
 13 14 16 17 18 18 18 18
 14 16 17 18 18 18 18 18
 16 17 18 18 18 18 18 17
 17 18 18 18 18 18 17 17
 -25 -23 -21 -21 -20 -19 -18 -17
 -23 -21 -21 -20 -19 -18 -17 -16
 -21 -21 -20 -19 -18 -17 -16 -14
 -21 -20 -19 -18 -17 -16 -14 -14
 -20 -19 -18 -17 -16 -14 -14 -12
 -19 -18 -17 -16 -14 -14 -12 -10
 -18 -17 -16 -14 -14 -12 -10 -9
 -17 -16 -14 -14 -12 -10 -9 -6
 -16 -14 -14 -12 -10 -9 -6 -4
 -14 -14 -12 -10 -9 -6 -4 -2
 -14 -12 -10 -9 -6 -4 -2 -1
 -12 -10 -9 -6 -4 -2 -1 1
 -10 -9 -6 -4 -2 -1 1 2
 -9 -6 -4 -2 -1 1 2 5
 -6 -4 -2 -1 1 2 5 6
 -4 -2 -1 1 2 5 6 7
 -2 -1 1 2 5 6 7 9
 -1 1 2 5 6 7 9 9
 1 2 5 6 7 9 9 11
 2 5 6 7 9 9 11 11
 5 6 7 9 9 11 11 12
 6 7 9 9 11 11 12 13
 7 9 9 11 11 12 13 14
 9 9 11 11 12 13 14 14
 9 11 11 12 13 14 14 14
 11 11 12 13 14 14 14 14
 11 12 13 14 14 14 14 14
 12 13 14 14 14 14 14 14
 13 14 14 14 14 14 14 14
 14 14 14 14 14 14 14 15
 14 14 14 14 14 14 15 14
 14 14 14 14 14 15 14 14
 14 14 14 14 15 14 14 13
 14 14 14 15 14 14 13 13
 14 14 15 14 14 13 13 13
 14 15 14 14 13 13 13 14
 15 14 14 13 13 13 14 15
 14 14 13 13 13 14 15 17
 14 13 13 13 14 15 17 17
 13 13 13 14 15 17 17 17
 13 13 14 15 17 17 17 17
 13 14 15 17 17 17 17 17
 14 15 17 17 17 17 17 18
 -29 -27 -26 -25 -24 -22 -21 -20
 -27 -26 -25 -24 -22 -21 -20 -20
 -26 -25 -24 -22 -21 -20 -20 -19
 -25 -24 -22 -21 -20 -20 -19 -18
 -24 -22 -21 -20 -20 -19 -18 -16
 -22 -21 -20 -20 -19 -18 -16 -15
 -21 -20 -20 -19 -18 -16 -15 -14
 -20 -20 -19 -18 -16 -15 -14 -12
 -20 -19 -18 -16 -15 -14 -12 -11
 -19 -18 -16 -15 -14 -12 -11 -9
 -18 -16 -15 -14 -12 -11 -9 -7
 -16 -15 -14 -12 -11 -9 -7 -5
 -15 -14 -12 -11 -9 -7 -5 -3
 -14 -12 -11 -9 -7 -5 -3 -2
 -12 -11 -9 -7 -5 -3 -2 0
 -11 -9 -7 -5 -3 -2 0 2
 -9 -7 -5 -3 -2 0 2 3
 -7 -5 -3 -2 0 2 3 6
 -5 -3 -2 0 2 3 6 7
 -3 -2 0 2 3 6 7 8
 -2 0 2 3 6 7 8 9
 0 2 3 6 7 8 9 10
 2 3 6 7 8 9 10 11
 3 6 7 8 9 10 11 12
 6 7 8 9 10 11 12 13
 7 8 9 10 11 12 13 13
 8 9 10 11 12 13 13 13
 9 10 11 12 13 13 13 13
 10 11 12 13 13 13 13 14
 11 12 13 13 13 13 14 13
 12 13 13 13 13 14 13 14
 13 13 13 13 14 13 14 14
 13 13 13 14 13 14 14 14
 13 13 14 13 14 14 14 15
 13 14 13 14 14 14 15 15
 14 13 14 14 14 15 15 14
 13 14 14 14 15 15 14 14
 14 14 14 15 15 14 14 14
 14 14 15 15 14 14 14 14
 14 15 15 14 14 14 14 15
 15 15 14 14 14 14 15 16
 15 14 14 14 14 15 16 17
 14 14 14 14 15 16 17 18
 14 14 14 15 16 17 18 18
 14 14 15 16 17 18 18 18
 14 15 16 17 18 18 18 18
 15 16 17 18 18 18 18 18
 16 17 18 18 18 18 18 18
 17 18 18 18 18 18 18 18
 -23 -21 -20 -19 -18 -17 -17 -15
 -21 -20 -19 -18 -17 -17 -15 -14
 -20 -19 -18 -17 -17 -15 -14 -14
 -19 -18 -17 -17 -15 -14 -14 -12
 -18 -17 -17 -15 -14 -14 -12 -10
 -17 -17 -15 -14 -14 -12 -10 -8
 -17 -15 -14 -14 -12 -10 -8 -7
 -15 -14 -14 -12 -10 -8 -7 -5
 -14 -14 -12 -10 -8 -7 -5 -3
 -14 -12 -10 -8 -7 -5 -3 -2
 -12 -10 -8 -7 -5 -3 -2 -1
 -10 -8 -7 -5 -3 -2 -1 1
 -8 -7 -5 -3 -2 -1 1 3
 -7 -5 -3 -2 -1 1 3 4
 -5 -3 -2 -1 1 3 4 6
 -3 -2 -1 1 3 4 6 6
 -2 -1 1 3 4 6 6 8
 -1 1 3 4 6 6 8 9
 1 3 4 6 6 8 9 10
 3 4 6 6 8 9 10 12
 4 6 6 8 9 10 12 12
 6 6 8 9 10 12 12 13
 6 8 9 10 12 12 13 14
 8 9 10 12 12 13 14 14
 9 10 12 12 13 14 14 15
 10 12 12 13 14 14 15 15
 12 12 13 14 14 15 15 15
 12 13 14 14 15 15 15 15
 13 14 14 15 15 15 15 15
 14 14 15 15 15 15 15 15
 14 15 15 15 15 15 15 15
 15 15 15 15 15 15 15 15
 15 15 15 15 15 15 15 15
 15 15 15 15 15 15 15 15
 15 15 15 15 15 15 15 14
 15 15 15 15 15 15 14 14
 15 15 15 15 15 14 14 16
 15 15 15 15 14 14 16 17
 15 15 15 14 14 16 17 18
 15 15 14 14 16 17 18 18
 15 14 14 16 17 18 18 19
 14 14 16 17 18 18 19 19
 14 16 17 18 18 19 19 19
 16 17 18 18 19 19 19 19
 17 18 18 19 19 19 19 19
 18 18 19 19 19 19 19 19
 -24 -23 -21 -20 -19 -18 -17 -17
 -23 -21 -20 -19 -18 -17 -17 -15
 -21 -20 -19 -18 -17 -17 -15 -15
 -20 -19 -18 -17 -17 -15 -15 -14
 -19 -18 -17 -17 -15 -15 -14 -13
 -18 -17 -17 -15 -15 -14 -13 -11
 -17 -17 -15 -15 -14 -13 -11 -9
 -17 -15 -15 -14 -13 -11 -9 -7
 -15 -15 -14 -13 -11 -9 -7 -6
 -15 -14 -13 -11 -9 -7 -6 -4
 -14 -13 -11 -9 -7 -6 -4 -2
 -13 -11 -9 -7 -6 -4 -2 0
 -11 -9 -7 -6 -4 -2 0 2
 -9 -7 -6 -4 -2 0 2 3
 -7 -6 -4 -2 0 2 3 5
 -6 -4 -2 0 2 3 5 6
 -4 -2 0 2 3 5 6 7
 -2 0 2 3 5 6 7 9
 0 2 3 5 6 7 9 10
 2 3 5 6 7 9 10 12
 3 5 6 7 9 10 12 12
 5 6 7 9 10 12 12 13
 6 7 9 10 12 12 13 14
 7 9 10 12 12 13 14 15
 9 10 12 12 13 14 15 15
 10 12 12 13 14 15 15 16
 12 12 13 14 15 15 16 16
 12 13 14 15 15 16 16 16
 13 14 15 15 16 16 16 16
 14 15 15 16 16 16 16 16
 15 15 16 16 16 16 16 16
 15 16 16 16 16 16 16 16
 16 16 16 16 16 16 16 16
 16 16 16 16 16 16 16 16
 16 16 16 16 16 16 16 15
 16 16 16 16 16 16 15 15
 16 16 16 16 16 15 15 15
 16 16 16 16 15 15 15 16
 16 16 16 15 15 15 16 17
 16 16 15 15 15 16 17 18
 16 15 15 15 16 17 18 19
 15 15 15 16 17 18 19 19
 15 15 16 17 18 19 19 19
 15 16 17 18 19 19 19 19
 16 17 18 19 19 19 19 19
 17 18 19 19 19 19 19 19
 18 19 19 19 19 19 19 20
 -24 -23 -22 -21 -19 -19 -18 -17
 -23 -22 -21 -19 -19 -18 -17 -16
 -22 -21 -19 -19 -18 -17 -16 -14
 -21 -19 -19 -18 -17 -16 -14 -13
 -19 -19 -18 -17 -16 -14 -13 -12
 -19 -18 -17 -16 -14 -13 -12 -10
 -18 -17 -16 -14 -13 -12 -10 -9
 -17 -16 -14 -13 -12 -10 -9 -7
 -16 -14 -13 -12 -10 -9 -7 -6
 -14 -13 -12 -10 -9 -7 -6 -4
 -13 -12 -10 -9 -7 -6 -4 -2
 -12 -10 -9 -7 -6 -4 -2 -1
 -10 -9 -7 -6 -4 -2 -1 1
 -9 -7 -6 -4 -2 -1 1 2
 -7 -6 -4 -2 -1 1 2 3
 -6 -4 -2 -1 1 2 3 6
 -4 -2 -1 1 2 3 6 7
 -2 -1 1 2 3 6 7 8
 -1 1 2 3 6 7 8 9
 1 2 3 6 7 8 9 10
 2 3 6 7 8 9 10 11
 3 6 7 8 9 10 11 12
 6 7 8 9 10 11 12 13
 7 8 9 10 11 12 13 13
 8 9 10 11 12 13 13 14
 9 10 11 12 13 13 14 14
 10 11 12 13 13 14 14 14
 11 12 13 13 14 14 14 15
 12 13 13 14 14 14 15 15
 13 13 14 14 14 15 15 15
 13 14 14 14 15 15 15 16
 14 14 14 15 15 15 16 17
 14 14 15 15 15 16 17 17
 14 15 15 15 16 17 17 17
 15 15 15 16 17 17 17 16
 15 15 16 17 17 17 16 16
 15 16 17 17 17 16 16 16
 16 17 17 17 16 16 16 16
 17 17 17 16 16 16 16 17
 17 17 16 16 16 16 17 17
 17 16 16 16 16 17 17 19
 16 16 16 16 17 17 19 19
 16 16 16 17 17 19 19 20
 16 16 17 17 19 19 20 20
 16 17 17 19 19 20 20 20
 17 17 19 19 20 20 20 20
 17 19 19 20 20 20 20 20
 -26 -25 -24 -23 -22 -21 -20 -19
 -25 -24 -23 -22 -21 -20 -19 -18
 -24 -23 -22 -21 -20 -19 -18 -18
 -23 -22 -21 -20 -19 -18 -18 -17
 -22 -21 -20 -19 -18 -18 -17 -16
 -21 -20 -19 -18 -18 -17 -16 -15
 -20 -19 -18 -18 -17 -16 -15 -13
 -19 -18 -18 -17 -16 -15 -13 -11
 -18 -18 -17 -16 -15 -13 -11 -9
 -18 -17 -16 -15 -13 -11 -9 -7
 -17 -16 -15 -13 -11 -9 -7 -5
 -16 -15 -13 -11 -9 -7 -5 -4
 -15 -13 -11 -9 -7 -5 -4 -2
 -13 -11 -9 -7 -5 -4 -2 -1
 -11 -9 -7 -5 -4 -2 -1 1
 -9 -7 -5 -4 -2 -1 1 3
 -7 -5 -4 -2 -1 1 3 5
 -5 -4 -2 -1 1 3 5 7
 -4 -2 -1 1 3 5 7 7
 -2 -1 1 3 5 7 7 9
 -1 1 3 5 7 7 9 10
 1 3 5 7 7 9 10 12
 3 5 7 7 9 10 12 12
 5 7 7 9 10 12 12 13
 7 7 9 10 12 12 13 14
 7 9 10 12 12 13 14 14
 9 10 12 12 13 14 14 15
 10 12 12 13 14 14 15 15
 12 12 13 14 14 15 15 15
 12 13 14 14 15 15 15 15
 13 14 14 15 15 15 15 16
 14 14 15 15 15 15 16 16
 14 15 15 15 15 16 16 17
 15 15 15 15 16 16 17 16
 15 15 15 16 16 17 16 16
 15 15 16 16 17 16 16 15
 15 16 16 17 16 16 15 15
 16 16 17 16 16 15 15 15
 16 17 16 16 15 15 15 16
 17 16 16 15 15 15 16 17
 16 16 15 15 15 16 17 18
 16 15 15 15 16 17 18 20
 15 15 15 16 17 18 20 21
 15 15 16 17 18 20 21 21
 15 16 17 18 20 21 21 22
 16 17 18 20 21 21 22 22
 17 18 20 21 21 22 22 22
 18 20 21 21 22 22 22 22
 20 21 21 22 22 22 22 22
 -24 -23 -21 -20 -19 -19 -18 -17
 -23 -21 -20 -19 -19 -18 -17 -16
 -21 -20 -19 -19 -18 -17 -16 -15
 -20 -19 -19 -18 -17 -16 -15 -13
 -19 -19 -18 -17 -16 -15 -13 -12
 -19 -18 -17 -16 -15 -13 -12 -11
 -18 -17 -16 -15 -13 -12 -11 -10
 -17 -16 -15 -13 -12 -11 -10 -9
 -16 -15 -13 -12 -11 -10 -9 -7
 -15 -13 -12 -11 -10 -9 -7 -5
 -13 -12 -11 -10 -9 -7 -5 -3
 -12 -11 -10 -9 -7 -5 -3 -1
 -11 -10 -9 -7 -5 -3 -1 0
 -10 -9 -7 -5 -3 -1 0 2
 -9 -7 -5 -3 -1 0 2 3
 -7 -5 -3 -1 0 2 3 6
 -5 -3 -1 0 2 3 6 7
 -3 -1 0 2 3 6 7 9
 -1 0 2 3 6 7 9 10
 0 2 3 6 7 9 10 11
 2 3 6 7 9 10 11 13
 3 6 7 9 10 11 13 13
 6 7 9 10 11 13 13 14
 7 9 10 11 13 13 14 15
 9 10 11 13 13 14 15 16
 10 11 13 13 14 15 16 16
 11 13 13 14 15 16 16 16
 13 13 14 15 16 16 16 16
 13 14 15 16 16 16 16 16
 14 15 16 16 16 16 16 17
 15 16 16 16 16 16 17 17
 16 16 16 16 16 17 17 17
 16 16 16 16 17 17 17 18
 16 16 16 17 17 17 18 18
 16 16 17 17 17 18 18 18
 16 17 17 17 18 18 18 18
 17 17 17 18 18 18 18 18
 17 17 18 18 18 18 18 18
 17 18 18 18 18 18 18 19
 18 18 18 18 18 18 19 19
 18 18 18 18 18 19 19 20
 18 18 18 18 19 19 20 21
 18 18 18 19 19 20 21 21
 18 18 19 19 20 21 21 22
 18 19 19 20 21 21 22 22
 19 19 20 21 21 22 22 22
 19 20 21 21 22 22 22 22
 20 21 21 22 22 22 22 22
 21 21 22 22 22 22 22 22
 21 22 22 22 22 22 22 22
 -27 -26 -23 -22 -20 -20 -19 -18
 -26 -23 -22 -20 -20 -19 -18 -18
 -23 -22 -20 -20 -19 -18 -18 -17
 -22 -20 -20 -19 -18 -18 -17 -15
 -20 -20 -19 -18 -18 -17 -15 -14
 -20 -19 -18 -18 -17 -15 -14 -13
 -19 -18 -18 -17 -15 -14 -13 -12
 -18 -18 -17 -15 -14 -13 -12 -10
 -18 -17 -15 -14 -13 -12 -10 -9
 -17 -15 -14 -13 -12 -10 -9 -5
 -15 -14 -13 -12 -10 -9 -5 -3
 -14 -13 -12 -10 -9 -5 -3 -2
 -13 -12 -10 -9 -5 -3 -2 0
 -12 -10 -9 -5 -3 -2 0 2
 -10 -9 -5 -3 -2 0 2 4
 -9 -5 -3 -2 0 2 4 6
 -5 -3 -2 0 2 4 6 8
 -3 -2 0 2 4 6 8 9
 -2 0 2 4 6 8 9 10
 0 2 4 6 8 9 10 12
 2 4 6 8 9 10 12 12
 4 6 8 9 10 12 12 13
 6 8 9 10 12 12 13 14
 8 9 10 12 12 13 14 15
 9 10 12 12 13 14 15 15
 10 12 12 13 14 15 15 16
 12 12 13 14 15 15 16 16
 12 13 14 15 15 16 16 16
 13 14 15 15 16 16 16 17
 14 15 15 16 16 16 17 17
 15 15 16 16 16 17 17 18
 15 16 16 16 17 17 18 18
 16 16 16 17 17 18 18 18
 16 16 17 17 18 18 18 18
 16 17 17 18 18 18 18 18
 17 17 18 18 18 18 18 17
 17 18 18 18 18 18 17 18
 18 18 18 18 18 17 18 18
 18 18 18 18 17 18 18 18
 18 18 18 17 18 18 18 19
 18 18 17 18 18 18 19 20
 18 17 18 18 18 19 20 21
 17 18 18 18 19 20 21 21
 18 18 18 19 20 21 21 21
 18 18 19 20 21 21 21 21
 18 19 20 21 21 21 21 21
 19 20 21 21 21 21 21 21
 20 21 21 21 21 21 21 21
 21 21 21 21 21 21 21 22
 -22 -21 -20 -19 -19 -17 -16 -15
 -21 -20 -19 -19 -17 -16 -15 -14
 -20 -19 -19 -17 -16 -15 -14 -13
 -19 -19 -17 -16 -15 -14 -13 -11
 -19 -17 -16 -15 -14 -13 -11 -10
 -17 -16 -15 -14 -13 -11 -10 -8
 -16 -15 -14 -13 -11 -10 -8 -6
 -15 -14 -13 -11 -10 -8 -6 -4
 -14 -13 -11 -10 -8 -6 -4 -3
 -13 -11 -10 -8 -6 -4 -3 -1
 -11 -10 -8 -6 -4 -3 -1 1
 -10 -8 -6 -4 -3 -1 1 2
 -8 -6 -4 -3 -1 1 2 4
 -6 -4 -3 -1 1 2 4 5
 -4 -3 -1 1 2 4 5 7
 -3 -1 1 2 4 5 7 8
 -1 1 2 4 5 7 8 10
 1 2 4 5 7 8 10 11
 2 4 5 7 8 10 11 12
 4 5 7 8 10 11 12 13
 5 7 8 10 11 12 13 14
 7 8 10 11 12 13 14 15
 8 10 11 12 13 14 15 15
 10 11 12 13 14 15 15 16
 11 12 13 14 15 15 16 16
 12 13 14 15 15 16 16 17
 13 14 15 15 16 16 17 17
 14 15 15 16 16 17 17 18
 15 15 16 16 17 17 18 18
 15 16 16 17 17 18 18 19
 16 16 17 17 18 18 19 20
 16 17 17 18 18 19 20 20
 17 17 18 18 19 20 20 21
 17 18 18 19 20 20 21 22
 18 18 19 20 20 21 22 22
 18 19 20 20 21 22 22 23
 19 20 20 21 22 22 23 23
 20 20 21 22 22 23 23 23
 20 21 22 22 23 23 23 23
 21 22 22 23 23 23 23 23
 22 22 23 23 23 23 23 23
 22 23 23 23 23 23 23 23
 23 23 23 23 23 23 23 23
 23 23 23 23 23 23 23 24
 23 23 23 23 23 23 24 25
 23 23 23 23 23 24 25 25
 23 23 23 23 24 25 25 26
 23 23 23 24 25 25 26 25
 23 23 24 25 25 26 25 25
 23 24 25 25 26 25 25 25
 -13 -12 -11 -10 -8 -7 -6 -5
 -12 -11 -10 -8 -7 -6 -5 -5
 -11 -10 -8 -7 -6 -5 -5 -3
 -10 -8 -7 -6 -5 -5 -3 -2
 -8 -7 -6 -5 -5 -3 -2 -1
 -7 -6 -5 -5 -3 -2 -1 1
 -6 -5 -5 -3 -2 -1 1 2
 -5 -5 -3 -2 -1 1 2 3
 -5 -3 -2 -1 1 2 3 4
 -3 -2 -1 1 2 3 4 6
 -2 -1 1 2 3 4 6 8
 -1 1 2 3 4 6 8 10
 1 2 3 4 6 8 10 11
 2 3 4 6 8 10 11 12
 3 4 6 8 10 11 12 14
 4 6 8 10 11 12 14 15
 6 8 10 11 12 14 15 16
 8 10 11 12 14 15 16 16
 10 11 12 14 15 16 16 19
 11 12 14 15 16 16 19 19
 12 14 15 16 16 19 19 20
 14 15 16 16 19 19 20 20
 15 16 16 19 19 20 20 21
 16 16 19 19 20 20 21 21
 16 19 19 20 20 21 21 22
 19 19 20 20 21 21 22 22
 19 20 20 21 21 22 22 22
 20 20 21 21 22 22 22 22
 20 21 21 22 22 22 22 22
 21 21 22 22 22 22 22 21
 21 22 22 22 22 22 21 21
 22 22 22 22 22 21 21 21
 22 22 22 22 21 21 21 21
 22 22 22 21 21 21 21 20
 22 22 21 21 21 21 20 20
 22 21 21 21 21 20 20 20
 21 21 21 21 20 20 20 21
 21 21 21 20 20 20 21 22
 21 21 20 20 20 21 22 23
 21 20 20 20 21 22 23 23
 20 20 20 21 22 23 23 23
 20 20 21 22 23 23 23 23
 20 21 22 23 23 23 23 23
 21 22 23 23 23 23 23 23
 -15 -14 -13 -12 -11 -10 -8 -8
 -14 -13 -12 -11 -10 -8 -8 -6
 -13 -12 -11 -10 -8 -8 -6 -5
 -12 -11 -10 -8 -8 -6 -5 -4
 -11 -10 -8 -8 -6 -5 -4 -2
 -10 -8 -8 -6 -5 -4 -2 -1
 -8 -8 -6 -5 -4 -2 -1 -1
 -8 -6 -5 -4 -2 -1 -1 1
 -6 -5 -4 -2 -1 -1 1 2
 -5 -4 -2 -1 -1 1 2 3
 -4 -2 -1 -1 1 2 3 4
 -2 -1 -1 1 2 3 4 5
 -1 -1 1 2 3 4 5 7
 -1 1 2 3 4 5 7 8
 1 2 3 4 5 7 8 9
 2 3 4 5 7 8 9 11
 3 4 5 7 8 9 11 11
 4 5 7 8 9 11 11 13
 5 7 8 9 11 11 13 15
 7 8 9 11 11 13 15 16
 8 9 11 11 13 15 16 16
 9 11 11 13 15 16 16 17
 11 11 13 15 16 16 17 18
 11 13 15 16 16 17 18 18
 13 15 16 16 17 18 18 19
 15 16 16 17 18 18 19 19
 16 16 17 18 18 19 19 19
 16 17 18 18 19 19 19 20
 17 18 18 19 19 19 20 20
 18 18 19 19 19 20 20 20
 18 19 19 19 20 20 20 20
 19 19 19 20 20 20 20 20
 19 19 20 20 20 20 20 20
 19 20 20 20 20 20 20 20
 20 20 20 20 20 20 20 20
 20 20 20 20 20 20 20 19
 20 20 20 20 20 20 19 19
 20 20 20 20 20 19 19 18
 20 20 20 20 19 19 18 18
 20 20 20 19 19 18 18 18
 20 20 19 19 18 18 18 19
 20 19 19 18 18 18 19 19
 19 19 18 18 18 19 19 20
 19 18 18 18 19 19 20 20
 18 18 18 19 19 20 20 21
 18 18 19 19 20 20 21 21
 18 19 19 20 20 21 21 21
 19 19 20 20 21 21 21 21
 19 20 20 21 21 21 21 21
 20 20 21 21 21 21 21 21
 20 21 21 21 21 21 21 21
 -3 -3 -3 -2 -2 -1 1 2
 -3 -3 -2 -2 -1 1 2 4
 -3 -2 -2 -1 1 2 4 5
 -2 -2 -1 1 2 4 5 6
 -2 -1 1 2 4 5 6 7
 -1 1 2 4 5 6 7 8
 1 2 4 5 6 7 8 10
 2 4 5 6 7 8 10 11
 4 5 6 7 8 10 11 12
 5 6 7 8 10 11 12 16
 6 7 8 10 11 12 16 17
 7 8 10 11 12 16 17 19
 8 10 11 12 16 17 19 22
 10 11 12 16 17 19 22 23
 11 12 16 17 19 22 23 26
 12 16 17 19 22 23 26 28
 16 17 19 22 23 26 28 30
 17 19 22 23 26 28 30 32
 19 22 23 26 28 30 32 33
 22 23 26 28 30 32 33 36
 23 26 28 30 32 33 36 37
 26 28 30 32 33 36 37 38
 28 30 32 33 36 37 38 39
 30 32 33 36 37 38 39 41
 32 33 36 37 38 39 41 42
 33 36 37 38 39 41 42 43
 36 37 38 39 41 42 43 44
 37 38 39 41 42 43 44 45
 38 39 41 42 43 44 45 47
 39 41 42 43 44 45 47 47
 41 42 43 44 45 47 47 49
 42 43 44 45 47 47 49 49
 43 44 45 47 47 49 49 50
 44 45 47 47 49 49 50 50
 45 47 47 49 49 50 50 50
 47 47 49 49 50 50 50 51
 47 49 49 50 50 50 51 51
 49 49 50 50 50 51 51 52
 49 50 50 50 51 51 52 52
 50 50 50 51 51 52 52 53
 50 50 51 51 52 52 53 53
 50 51 51 52 52 53 53 53
 51 51 52 52 53 53 53 53
 51 52 52 53 53 53 53 53
 -1 -1 0 1 3 3 5 5
 -1 0 1 3 3 5 5 6
 0 1 3 3 5 5 6 8
 1 3 3 5 5 6 8 8
 3 3 5 5 6 8 8 9
 3 5 5 6 8 8 9 10
 5 5 6 8 8 9 10 11
 5 6 8 8 9 10 11 13
 6 8 8 9 10 11 13 13
 8 8 9 10 11 13 13 15
 8 9 10 11 13 13 15 16
 9 10 11 13 13 15 16 18
 10 11 13 13 15 16 18 20
 11 13 13 15 16 18 20 23
 13 13 15 16 18 20 23 24
 13 15 16 18 20 23 24 26
 15 16 18 20 23 24 26 27
 16 18 20 23 24 26 27 29
 18 20 23 24 26 27 29 31
 20 23 24 26 27 29 31 32
 23 24 26 27 29 31 32 34
 24 26 27 29 31 32 34 35
 26 27 29 31 32 34 35 37
 27 29 31 32 34 35 37 37
 29 31 32 34 35 37 37 39
 31 32 34 35 37 37 39 40
 32 34 35 37 37 39 40 41
 34 35 37 37 39 40 41 42
 35 37 37 39 40 41 42 43
 37 37 39 40 41 42 43 45
 37 39 40 41 42 43 45 45
 39 40 41 42 43 45 45 46
 40 41 42 43 45 45 46 47
 41 42 43 45 45 46 47 47
 42 43 45 45 46 47 47 48
 43 45 45 46 47 47 48 48
 45 45 46 47 47 48 48 49
 45 46 47 47 48 48 49 49
 46 47 47 48 48 49 49 50
 47 47 48 48 49 49 50 50
 47 48 48 49 49 50 50 50
 48 48 49 49 50 50 50 51
 48 49 49 50 50 50 51 51
 49 49 50 50 50 51 51 51
 49 50 50 50 51 51 51 51
 -4 -4 -3 -3 -2 -1 0 1
 -4 -3 -3 -2 -1 0 1 2
 -3 -3 -2 -1 0 1 2 3
 -3 -2 -1 0 1 2 3 5
 -2 -1 0 1 2 3 5 7
 -1 0 1 2 3 5 7 8
 0 1 2 3 5 7 8 9
 1 2 3 5 7 8 9 10
 2 3 5 7 8 9 10 12
 3 5 7 8 9 10 12 13
 5 7 8 9 10 12 13 15
 7 8 9 10 12 13 15 17
 8 9 10 12 13 15 17 18
 9 10 12 13 15 17 18 20
 10 12 13 15 17 18 20 21
 12 13 15 17 18 20 21 24
 13 15 17 18 20 21 24 26
 15 17 18 20 21 24 26 27
 17 18 20 21 24 26 27 30
 18 20 21 24 26 27 30 32
 20 21 24 26 27 30 32 33
 21 24 26 27 30 32 33 34
 24 26 27 30 32 33 34 36
 26 27 30 32 33 34 36 38
 27 30 32 33 34 36 38 39
 30 32 33 34 36 38 39 40
 32 33 34 36 38 39 40 41
 33 34 36 38 39 40 41 43
 34 36 38 39 40 41 43 44
 36 38 39 40 41 43 44 45
 38 39 40 41 43 44 45 46
 39 40 41 43 44 45 46 47
 40 41 43 44 45 46 47 48
 41 43 44 45 46 47 48 48
 43 44 45 46 47 48 48 49
 44 45 46 47 48 48 49 49
 45 46 47 48 48 49 49 50
 46 47 48 48 49 49 50 50
 47 48 48 49 49 50 50 51
 48 48 49 49 50 50 51 51
 48 49 49 50 50 51 51 51
 49 49 50 50 51 51 51 51
 49 50 50 51 51 51 51 51
 50 50 51 51 51 51 51 51
 50 51 51 51 51 51 51 51
 51 51 51 51 51 51 51 51
 -2 -1 -1 0 0 2 2 4
 -1 -1 0 0 2 2 4 6
 -1 0 0 2 2 4 6 6
 0 0 2 2 4 6 6 9
 0 2 2 4 6 6 9 10
 2 2 4 6 6 9 10 11
 2 4 6 6 9 10 11 12
 4 6 6 9 10 11 12 14
 6 6 9 10 11 12 14 15
 6 9 10 11 12 14 15 15
 9 10 11 12 14 15 15 18
 10 11 12 14 15 15 18 19
 11 12 14 15 15 18 19 21
 12 14 15 15 18 19 21 22
 14 15 15 18 19 21 22 22
 15 15 18 19 21 22 22 27
 15 18 19 21 22 22 27 29
 18 19 21 22 22 27 29 32
 19 21 22 22 27 29 32 34
 21 22 22 27 29 32 34 36
 22 22 27 29 32 34 36 38
 22 27 29 32 34 36 38 39
 27 29 32 34 36 38 39 41
 29 32 34 36 38 39 41 42
 32 34 36 38 39 41 42 44
 34 36 38 39 41 42 44 44
 36 38 39 41 42 44 44 44
 38 39 41 42 44 44 44 47
 39 41 42 44 44 44 47 47
 41 42 44 44 44 47 47 48
 42 44 44 44 47 47 48 48
 44 44 44 47 47 48 48 48
 44 44 47 47 48 48 48 49
 44 47 47 48 48 48 49 49
 47 47 48 48 48 49 49 49
 47 48 48 48 49 49 49 49
 48 48 48 49 49 49 49 49
 48 48 49 49 49 49 49 49
 48 49 49 49 49 49 49 50
 49 49 49 49 49 49 50 50
 49 49 49 49 49 50 50 50
 49 49 49 49 50 50 50 50
 49 49 49 50 50 50 50 50
 49 49 50 50 50 50 50 47
 -5 -5 -4 -3 -3 -3 0 1
 -5 -4 -3 -3 -3 0 1 2
 -4 -3 -3 -3 0 1 2 3
 -3 -3 -3 0 1 2 3 5
 -3 -3 0 1 2 3 5 5
 -3 0 1 2 3 5 5 5
 0 1 2 3 5 5 5 8
 1 2 3 5 5 5 8 9
 2 3 5 5 5 8 9 10
 3 5 5 5 8 9 10 11
 5 5 5 8 9 10 11 11
 5 5 8 9 10 11 11 18
 5 8 9 10 11 11 18 20
 8 9 10 11 11 18 20 23
 9 10 11 11 18 20 23 24
 10 11 11 18 20 23 24 27
 11 11 18 20 23 24 27 28
 11 18 20 23 24 27 28 28
 18 20 23 24 27 28 28 32
 20 23 24 27 28 28 32 33
 23 24 27 28 28 32 33 35
 24 27 28 28 32 33 35 35
 27 28 28 32 33 35 35 35
 28 28 32 33 35 35 35 40
 28 32 33 35 35 35 40 41
 32 33 35 35 35 40 41 43
 33 35 35 35 40 41 43 44
 35 35 35 40 41 43 44 45
 35 35 40 41 43 44 45 45
 35 40 41 43 44 45 45 47
 40 41 43 44 45 45 47 48
 41 43 44 45 45 47 48 49
 43 44 45 45 47 48 49 50
 44 45 45 47 48 49 50 51
 45 45 47 48 49 50 51 51
 45 47 48 49 50 51 51 52
 47 48 49 50 51 51 52 52
 48 49 50 51 51 52 52 52
 49 50 51 51 52 52 52 54
 50 51 51 52 52 52 54 54
 51 51 52 52 52 54 54 55
 51 52 52 52 54 54 55 55
 52 52 52 54 54 55 55 53
 -6 -5 -5 -5 -2 0 1 1
 -5 -5 -5 -2 0 1 1 4
 -5 -5 -2 0 1 1 4 5
 -5 -2 0 1 1 4 5 6
 -2 0 1 1 4 5 6 7
 0 1 1 4 5 6 7 7
 1 1 4 5 6 7 7 10
 1 4 5 6 7 7 10 11
 4 5 6 7 7 10 11 12
 5 6 7 7 10 11 12 13
 6 7 7 10 11 12 13 15
 7 7 10 11 12 13 15 16
 7 10 11 12 13 15 16 16
 10 11 12 13 15 16 16 20
 11 12 13 15 16 16 20 21
 12 13 15 16 16 20 21 24
 13 15 16 16 20 21 24 25
 15 16 16 20 21 24 25 28
 16 16 20 21 24 25 28 29
 16 20 21 24 25 28 29 31
 20 21 24 25 28 29 31 32
 21 24 25 28 29 31 32 32
 24 25 28 29 31 32 32 36
 25 28 29 31 32 32 36 37
 28 29 31 32 32 36 37 38
 29 31 32 32 36 37 38 39
 31 32 32 36 37 38 39 39
 32 32 36 37 38 39 39 42
 32 36 37 38 39 39 42 43
 36 37 38 39 39 42 43 44
 37 38 39 39 42 43 44 45
 38 39 39 42 43 44 45 46
 39 39 42 43 44 45 46 46
 39 42 43 44 45 46 46 47
 42 43 44 45 46 46 47 48
 43 44 45 46 46 47 48 48
 44 45 46 46 47 48 48 48
 45 46 46 47 48 48 48 48
 46 46 47 48 48 48 48 48
 46 47 48 48 48 48 48 48
 47 48 48 48 48 48 48 49
 48 48 48 48 48 48 49 48
 48 48 48 48 48 49 48 48
 -7 -7 -7 -7 -7 -5 -5 -3
 -7 -7 -7 -7 -5 -5 -3 -2
 -7 -7 -7 -5 -5 -3 -2 -1
 -7 -7 -5 -5 -3 -2 -1 0
 -7 -5 -5 -3 -2 -1 0 1
 -5 -5 -3 -2 -1 0 1 2
 -5 -3 -2 -1 0 1 2 4
 -3 -2 -1 0 1 2 4 4
 -2 -1 0 1 2 4 4 6
 -1 0 1 2 4 4 6 6
 0 1 2 4 4 6 6 10
 1 2 4 4 6 6 10 13
 2 4 4 6 6 10 13 15
 4 4 6 6 10 13 15 17
 4 6 6 10 13 15 17 18
 6 6 10 13 15 17 18 20
 6 10 13 15 17 18 20 21
 10 13 15 17 18 20 21 23
 13 15 17 18 20 21 23 25
 15 17 18 20 21 23 25 27
 17 18 20 21 23 25 27 29
 18 20 21 23 25 27 29 31
 20 21 23 25 27 29 31 33
 21 23 25 27 29 31 33 34
 23 25 27 29 31 33 34 36
 25 27 29 31 33 34 36 38
 27 29 31 33 34 36 38 39
 29 31 33 34 36 38 39 41
 31 33 34 36 38 39 41 42
 33 34 36 38 39 41 42 42
 34 36 38 39 41 42 42 44
 36 38 39 41 42 42 44 44
 38 39 41 42 42 44 44 46
 39 41 42 42 44 44 46 46
 41 42 42 44 44 46 46 47
 42 42 44 44 46 46 47 47
 42 44 44 46 46 47 47 48
 44 44 46 46 47 47 48 48
 44 46 46 47 47 48 48 48
 46 46 47 47 48 48 48 48
 46 47 47 48 48 48 48 48
 47 47 48 48 48 48 48 46
 2 2 3 3 4 5 6 7
 2 3 3 4 5 6 7 10
 3 3 4 5 6 7 10 11
 3 4 5 6 7 10 11 12
 4 5 6 7 10 11 12 14
 5 6 7 10 11 12 14 14
 6 7 10 11 12 14 14 16
 7 10 11 12 14 14 16 18
 10 11 12 14 14 16 18 21
 11 12 14 14 16 18 21 23
 12 14 14 16 18 21 23 25
 14 14 16 18 21 23 25 26
 14 16 18 21 23 25 26 28
 16 18 21 23 25 26 28 31
 18 21 23 25 26 28 31 33
 21 23 25 26 28 31 33 35
 23 25 26 28 31 33 35 36
 25 26 28 31 33 35 36 38
 26 28 31 33 35 36 38 39
 28 31 33 35 36 38 39 40
 31 33 35 36 38 39 40 42
 33 35 36 38 39 40 42 43
 35 36 38 39 40 42 43 45
 36 38 39 40 42 43 45 47
 38 39 40 42 43 45 47 47
 39 40 42 43 45 47 47 47
 40 42 43 45 47 47 47 49
 42 43 45 47 47 47 49 50
 43 45 47 47 47 49 50 51
 45 47 47 47 49 50 51 52
 47 47 47 49 50 51 52 53
 47 47 49 50 51 52 53 53
 47 49 50 51 52 53 53 53
 49 50 51 52 53 53 53 54
 50 51 52 53 53 53 54 54
 51 52 53 53 53 54 54 54
 52 53 53 53 54 54 54 54
 53 53 53 54 54 54 54 55
 53 53 54 54 54 54 55 55
 53 54 54 54 54 55 55 55
 54 54 54 54 55 55 55 55
 54 54 54 55 55 55 55 54
 0 1 2 2 3 4 6 7
 1 2 2 3 4 6 7 8
 2 2 3 4 6 7 8 9
 2 3 4 6 7 8 9 10
 3 4 6 7 8 9 10 12
 4 6 7 8 9 10 12 13
 6 7 8 9 10 12 13 14
 7 8 9 10 12 13 14 15
 8 9 10 12 13 14 15 17
 9 10 12 13 14 15 17 19
 10 12 13 14 15 17 19 20
 12 13 14 15 17 19 20 21
 13 14 15 17 19 20 21 23
 14 15 17 19 20 21 23 24
 15 17 19 20 21 23 24 24
 17 19 20 21 23 24 24 28
 19 20 21 23 24 24 28 31
 20 21 23 24 24 28 31 33
 21 23 24 24 28 31 33 35
 23 24 24 28 31 33 35 35
 24 24 28 31 33 35 35 37
 24 28 31 33 35 35 37 38
 28 31 33 35 35 37 38 38
 31 33 35 35 37 38 38 41
 33 35 35 37 38 38 41 41
 35 35 37 38 38 41 41 43
 35 37 38 38 41 41 43 43
 37 38 38 41 41 43 43 43
 38 38 41 41 43 43 43 46
 38 41 41 43 43 43 46 46
 41 41 43 43 43 46 46 47
 41 43 43 43 46 46 47 47
 43 43 43 46 46 47 47 47
 43 43 46 46 47 47 47 49
 43 46 46 47 47 47 49 49
 46 46 47 47 47 49 49 49
 46 47 47 47 49 49 49 50
 47 47 47 49 49 49 50 50
 47 47 49 49 49 50 50 50
 47 49 49 49 50 50 50 50
 49 49 49 50 50 50 50 50
 49 49 50 50 50 50 50 51
 49 50 50 50 50 50 51 50
 50 50 50 50 50 51 50 50
 50 50 50 50 51 50 50 50
 50 50 50 51 50 50 50 49
 -6 -6 -5 -4 -2 -2 0 0
 -6 -5 -4 -2 -2 0 0 0
 -5 -4 -2 -2 0 0 0 3
 -4 -2 -2 0 0 0 3 4
 -2 -2 0 0 0 3 4 5
 -2 0 0 0 3 4 5 5
 0 0 0 3 4 5 5 7
 0 0 3 4 5 5 7 8
 0 3 4 5 5 7 8 8
 3 4 5 5 7 8 8 11
 4 5 5 7 8 8 11 12
 5 5 7 8 8 11 12 14
 5 7 8 8 11 12 14 16
 7 8 8 11 12 14 16 18
 8 8 11 12 14 16 18 21
 8 11 12 14 16 18 21 24
 11 12 14 16 18 21 24 26
 12 14 16 18 21 24 26 27
 14 16 18 21 24 26 27 27
 16 18 21 24 26 27 27 31
 18 21 24 26 27 27 31 33
 21 24 26 27 27 31 33 34
 24 26 27 27 31 33 34 34
 26 27 27 31 33 34 34 37
 27 27 31 33 34 34 37 38
 27 31 33 34 34 37 38 40
 31 33 34 34 37 38 40 40
 33 34 34 37 38 40 40 42
 34 34 37 38 40 40 42 43
 34 37 38 40 40 42 43 44
 37 38 40 40 42 43 44 45
 38 40 40 42 43 44 45 46
 40 40 42 43 44 45 46 47
 40 42 43 44 45 46 47 47
 42 43 44 45 46 47 47 48
 43 44 45 46 47 47 48 49
 44 45 46 47 47 48 49 49
 45 46 47 47 48 49 49 50
 46 47 47 48 49 49 50 50
 47 47 48 49 49 50 50 50
 47 48 49 49 50 50 50 50
 48 49 49 50 50 50 50 50
 49 49 50 50 50 50 50 50
 49 50 50 50 50 50 50 49
 50 50 50 50 50 50 49 48
 50 50 50 50 50 49 48 46
 -6 -6 -5 -4 -3 -3 -2 -1
 -6 -5 -4 -3 -3 -2 -1 0
 -5 -4 -3 -3 -2 -1 0 2
 -4 -3 -3 -2 -1 0 2 2
 -3 -3 -2 -1 0 2 2 3
 -3 -2 -1 0 2 2 3 4
 -2 -1 0 2 2 3 4 5
 -1 0 2 2 3 4 5 6
 0 2 2 3 4 5 6 7
 2 2 3 4 5 6 7 9
 2 3 4 5 6 7 9 10
 3 4 5 6 7 9 10 12
 4 5 6 7 9 10 12 13
 5 6 7 9 10 12 13 15
 6 7 9 10 12 13 15 16
 7 9 10 12 13 15 16 17
 9 10 12 13 15 16 17 21
 10 12 13 15 16 17 21 23
 12 13 15 16 17 21 23 24
 13 15 16 17 21 23 24 26
 15 16 17 21 23 24 26 28
 16 17 21 23 24 26 28 29
 17 21 23 24 26 28 29 31
 21 23 24 26 28 29 31 32
 23 24 26 28 29 31 32 34
 24 26 28 29 31 32 34 36
 26 28 29 31 32 34 36 38
 28 29 31 32 34 36 38 38
 29 31 32 34 36 38 38 40
 31 32 34 36 38 38 40 41
 32 34 36 38 38 40 41 42
 34 36 38 38 40 41 42 44
 36 38 38 40 41 42 44 44
 38 38 40 41 42 44 44 45
 38 40 41 42 44 44 45 46
 40 41 42 44 44 45 46 47
 41 42 44 44 45 46 47 48
 42 44 44 45 46 47 48 48
 44 44 45 46 47 48 48 49
 44 45 46 47 48 48 49 50
 45 46 47 48 48 49 50 51
 46 47 48 48 49 50 51 51
 47 48 48 49 50 51 51 51
 48 48 49 50 51 51 51 51
 48 49 50 51 51 51 51 51
 49 50 51 51 51 51 51 51
 -7 -7 -7 -7 -6 -5 -5 -3
 -7 -7 -7 -6 -5 -5 -3 -2
 -7 -7 -6 -5 -5 -3 -2 -1
 -7 -6 -5 -5 -3 -2 -1 -1
 -6 -5 -5 -3 -2 -1 -1 1
 -5 -5 -3 -2 -1 -1 1 3
 -5 -3 -2 -1 -1 1 3 4
 -3 -2 -1 -1 1 3 4 5
 -2 -1 -1 1 3 4 5 5
 -1 -1 1 3 4 5 5 8
 -1 1 3 4 5 5 8 9
 1 3 4 5 5 8 9 10
 3 4 5 5 8 9 10 12
 4 5 5 8 9 10 12 15
 5 5 8 9 10 12 15 16
 5 8 9 10 12 15 16 18
 8 9 10 12 15 16 18 20
 9 10 12 15 16 18 20 22
 10 12 15 16 18 20 22 23
 12 15 16 18 20 22 23 27
 15 16 18 20 22 23 27 29
 16 18 20 22 23 27 29 31
 18 20 22 23 27 29 31 33
 20 22 23 27 29 31 33 35
 22 23 27 29 31 33 35 36
 23 27 29 31 33 35 36 38
 27 29 31 33 35 36 38 39
 29 31 33 35 36 38 39 39
 31 33 35 36 38 39 39 42
 33 35 36 38 39 39 42 43
 35 36 38 39 39 42 43 45
 36 38 39 39 42 43 45 45
 38 39 39 42 43 45 45 45
 39 39 42 43 45 45 45 48
 39 42 43 45 45 45 48 49
 42 43 45 45 45 48 49 51
 43 45 45 45 48 49 51 52
 45 45 45 48 49 51 52 52
 45 45 48 49 51 52 52 52
 45 48 49 51 52 52 52 54
 48 49 51 52 52 52 54 55
 49 51 52 52 52 54 55 56
 51 52 52 52 54 55 56 56
 52 52 52 54 55 56 56 56
 52 52 54 55 56 56 56 56
 52 54 55 56 56 56 56 56
 54 55 56 56 56 56 56 54
 2 2 2 2 3 4 5 7
 2 2 2 3 4 5 7 8
 2 2 3 4 5 7 8 8
 2 3 4 5 7 8 8 10
 3 4 5 7 8 8 10 11
 4 5 7 8 8 10 11 14
 5 7 8 8 10 11 14 17
 7 8 8 10 11 14 17 19
 8 8 10 11 14 17 19 20
 8 10 11 14 17 19 20 22
 10 11 14 17 19 20 22 23
 11 14 17 19 20 22 23 23
 14 17 19 20 22 23 23 27
 17 19 20 22 23 23 27 28
 19 20 22 23 23 27 28 30
 20 22 23 23 27 28 30 31
 22 23 23 27 28 30 31 31
 23 23 27 28 30 31 31 36
 23 27 28 30 31 31 36 39
 27 28 30 31 31 36 39 40
 28 30 31 31 36 39 40 41
 30 31 31 36 39 40 41 42
 31 31 36 39 40 41 42 42
 31 36 39 40 41 42 42 45
 36 39 40 41 42 42 45 45
 39 40 41 42 42 45 45 47
 40 41 42 42 45 45 47 49
 41 42 42 45 45 47 49 50
 42 42 45 45 47 49 50 50
 42 45 45 47 49 50 50 51
 45 45 47 49 50 50 51 51
 45 47 49 50 50 51 51 53
 47 49 50 50 51 51 53 53
 49 50 50 51 51 53 53 54
 50 50 51 51 53 53 54 54
 50 51 51 53 53 54 54 54
 51 51 53 53 54 54 54 54
 51 53 53 54 54 54 54 54
 53 53 54 54 54 54 54 54
 53 54 54 54 54 54 54 53
 -4 -4 -4 -3 -2 -1 0 0
 -4 -4 -3 -2 -1 0 0 1
 -4 -3 -2 -1 0 0 1 1
 -3 -2 -1 0 0 1 1 2
 -2 -1 0 0 1 1 2 3
 -1 0 0 1 1 2 3 3
 0 0 1 1 2 3 3 4
 0 1 1 2 3 3 4 5
 1 1 2 3 3 4 5 7
 1 2 3 3 4 5 7 8
 2 3 3 4 5 7 8 9
 3 3 4 5 7 8 9 11
 3 4 5 7 8 9 11 11
 4 5 7 8 9 11 11 13
 5 7 8 9 11 11 13 14
 7 8 9 11 11 13 14 15
 8 9 11 11 13 14 15 17
 9 11 11 13 14 15 17 18
 11 11 13 14 15 17 18 20
 11 13 14 15 17 18 20 21
 13 14 15 17 18 20 21 24
 14 15 17 18 20 21 24 25
 15 17 18 20 21 24 25 27
 17 18 20 21 24 25 27 29
 18 20 21 24 25 27 29 31
 20 21 24 25 27 29 31 33
 21 24 25 27 29 31 33 33
 24 25 27 29 31 33 33 35
 25 27 29 31 33 33 35 36
 27 29 31 33 33 35 36 38
 29 31 33 33 35 36 38 39
 31 33 33 35 36 38 39 40
 33 33 35 36 38 39 40 41
 33 35 36 38 39 40 41 42
 35 36 38 39 40 41 42 43
 36 38 39 40 41 42 43 44
 38 39 40 41 42 43 44 44
 39 40 41 42 43 44 44 45
 40 41 42 43 44 44 45 46
 41 42 43 44 44 45 46 46
 42 43 44 44 45 46 46 47
 43 44 44 45 46 46 47 47
 44 44 45 46 46 47 47 48
 44 45 46 46 47 47 48 48
 45 46 46 47 47 48 48 48
 46 46 47 47 48 48 48 48
 46 47 47 48 48 48 48 48
 47 47 48 48 48 48 48 49
 47 48 48 48 48 48 49 48
 48 48 48 48 48 49 48 48
 48 48 48 48 49 48 48 46
 48 48 48 49 48 48 46 46
 48 48 49 48 48 46 46 46
 -7 -6 -5 -4 -3 -2 -2 0
 -6 -5 -4 -3 -2 -2 0 1
 -5 -4 -3 -2 -2 0 1 2
 -4 -3 -2 -2 0 1 2 3
 -3 -2 -2 0 1 2 3 3
 -2 -2 0 1 2 3 3 5
 -2 0 1 2 3 3 5 6
 0 1 2 3 3 5 6 7
 1 2 3 3 5 6 7 9
 2 3 3 5 6 7 9 11
 3 3 5 6 7 9 11 12
 3 5 6 7 9 11 12 14
 5 6 7 9 11 12 14 15
 6 7 9 11 12 14 15 15
 7 9 11 12 14 15 15 19
 9 11 12 14 15 15 19 21
 11 12 14 15 15 19 21 23
 12 14 15 15 19 21 23 24
 14 15 15 19 21 23 24 26
 15 15 19 21 23 24 26 27
 15 19 21 23 24 26 27 27
 19 21 23 24 26 27 27 31
 21 23 24 26 27 27 31 32
 23 24 26 27 27 31 32 34
 24 26 27 27 31 32 34 35
 26 27 27 31 32 34 35 36
 27 27 31 32 34 35 36 37
 27 31 32 34 35 36 37 38
 31 32 34 35 36 37 38 39
 32 34 35 36 37 38 39 39
 34 35 36 37 38 39 39 41
 35 36 37 38 39 39 41 42
 36 37 38 39 39 41 42 43
 37 38 39 39 41 42 43 44
 38 39 39 41 42 43 44 44
 39 39 41 42 43 44 44 45
 39 41 42 43 44 44 45 45
 41 42 43 44 44 45 45 46
 42 43 44 44 45 45 46 46
 43 44 44 45 45 46 46 46
 44 44 45 45 46 46 46 46
 44 45 45 46 46 46 46 46
 45 45 46 46 46 46 46 45
 45 46 46 46 46 46 45 44
 -3 -3 -2 -2 -2 0 1 2
 -3 -2 -2 -2 0 1 2 3
 -2 -2 -2 0 1 2 3 4
 -2 -2 0 1 2 3 4 5
 -2 0 1 2 3 4 5 7
 0 1 2 3 4 5 7 7
 1 2 3 4 5 7 7 9
 2 3 4 5 7 7 9 9
 3 4 5 7 7 9 9 11
 4 5 7 7 9 9 11 13
 5 7 7 9 9 11 13 14
 7 7 9 9 11 13 14 16
 7 9 9 11 13 14 16 17
 9 9 11 13 14 16 17 20
 9 11 13 14 16 17 20 22
 11 13 14 16 17 20 22 25
 13 14 16 17 20 22 25 27
 14 16 17 20 22 25 27 29
 16 17 20 22 25 27 29 30
 17 20 22 25 27 29 30 32
 20 22 25 27 29 30 32 34
 22 25 27 29 30 32 34 35
 25 27 29 30 32 34 35 37
 27 29 30 32 34 35 37 37
 29 30 32 34 35 37 37 39
 30 32 34 35 37 37 39 40
 32 34 35 37 37 39 40 41
 34 35 37 37 39 40 41 42
 35 37 37 39 40 41 42 42
 37 37 39 40 41 42 42 43
 37 39 40 41 42 42 43 44
 39 40 41 42 42 43 44 45
 40 41 42 42 43 44 45 45
 41 42 42 43 44 45 45 46
 42 42 43 44 45 45 46 46
 42 43 44 45 45 46 46 46
 43 44 45 45 46 46 46 46
 44 45 45 46 46 46 46 46
 45 45 46 46 46 46 46 46
 45 46 46 46 46 46 46 46
 46 46 46 46 46 46 46 45
 46 46 46 46 46 46 45 44
 1 1 1 2 3 4 5 7
 1 1 2 3 4 5 7 8
 1 2 3 4 5 7 8 9
 2 3 4 5 7 8 9 10
 3 4 5 7 8 9 10 11
 4 5 7 8 9 10 11 14
 5 7 8 9 10 11 14 14
 7 8 9 10 11 14 14 17
 8 9 10 11 14 14 17 18
 9 10 11 14 14 17 18 19
 10 11 14 14 17 18 19 20
 11 14 14 17 18 19 20 20
 14 14 17 18 19 20 20 26
 14 17 18 19 20 20 26 29
 17 18 19 20 20 26 29 32
 18 19 20 20 26 29 32 33
 19 20 20 26 29 32 33 33
 20 20 26 29 32 33 33 37
 20 26 29 32 33 33 37 38
 26 29 32 33 33 37 38 39
 29 32 33 33 37 38 39 41
 32 33 33 37 38 39 41 42
 33 33 37 38 39 41 42 43
 33 37 38 39 41 42 43 45
 37 38 39 41 42 43 45 47
 38 39 41 42 43 45 47 47
 39 41 42 43 45 47 47 49
 41 42 43 45 47 47 49 49
 42 43 45 47 47 49 49 50
 43 45 47 47 49 49 50 51
 45 47 47 49 49 50 51 52
 47 47 49 49 50 51 52 53
 47 49 49 50 51 52 53 53
 49 49 50 51 52 53 53 54
 49 50 51 52 53 53 54 54
 50 51 52 53 53 54 54 55
 51 52 53 53 54 54 55 56
 52 53 53 54 54 55 56 56
 53 53 54 54 55 56 56 56
 53 54 54 55 56 56 56 56
 -3 -3 -2 -1 0 0 3 4
 -3 -2 -1 0 0 3 4 6
 -2 -1 0 0 3 4 6 7
 -1 0 0 3 4 6 7 8
 0 0 3 4 6 7 8 8
 0 3 4 6 7 8 8 11
 3 4 6 7 8 8 11 12
 4 6 7 8 8 11 12 14
 6 7 8 8 11 12 14 15
 7 8 8 11 12 14 15 17
 8 8 11 12 14 15 17 19
 8 11 12 14 15 17 19 21
 11 12 14 15 17 19 21 23
 12 14 15 17 19 21 23 25
 14 15 17 19 21 23 25 27
 15 17 19 21 23 25 27 30
 17 19 21 23 25 27 30 31
 19 21 23 25 27 30 31 34
 21 23 25 27 30 31 34 35
 23 25 27 30 31 34 35 36
 25 27 30 31 34 35 36 37
 27 30 31 34 35 36 37 37
 30 31 34 35 36 37 37 40
 31 34 35 36 37 37 40 41
 34 35 36 37 37 40 41 42
 35 36 37 37 40 41 42 43
 36 37 37 40 41 42 43 45
 37 37 40 41 42 43 45 45
 37 40 41 42 43 45 45 47
 40 41 42 43 45 45 47 47
 41 42 43 45 45 47 47 47
 42 43 45 45 47 47 47 49
 43 45 45 47 47 47 49 50
 45 45 47 47 47 49 50 50
 45 47 47 47 49 50 50 51
 47 47 47 49 50 50 51 51
 47 47 49 50 50 51 51 52
 47 49 50 50 51 51 52 52
 49 50 50 51 51 52 52 52
 50 50 51 51 52 52 52 52
 50 51 51 52 52 52 52 52
 51 51 52 52 52 52 52 52
 51 52 52 52 52 52 52 52
 52 52 52 52 52 52 52 51
 52 52 52 52 52 52 51 51
 8 9 10 11 12 12 13 14
 9 10 11 12 12 13 14 15
 10 11 12 12 13 14 15 15
 11 12 12 13 14 15 15 16
 12 12 13 14 15 15 16 17
 12 13 14 15 15 16 17 17
 13 14 15 15 16 17 17 17
 14 15 15 16 17 17 17 17
 15 15 16 17 17 17 17 16
 15 16 17 17 17 17 16 16
 16 17 17 17 17 16 16 16
 17 17 17 17 16 16 16 16
 17 17 17 16 16 16 16 16
 17 17 16 16 16 16 16 16
 17 16 16 16 16 16 16 16
 16 16 16 16 16 16 16 16
 16 16 16 16 16 16 16 17
 16 16 16 16 16 16 17 17
 16 16 16 16 16 17 17 16
 16 16 16 16 17 17 16 16
 16 16 16 17 17 16 16 16
 16 16 17 17 16 16 16 16
 16 17 17 16 16 16 16 16
 17 17 16 16 16 16 16 15
 17 16 16 16 16 16 15 15
 16 16 16 16 16 15 15 15
 16 16 16 16 15 15 15 14
 16 16 16 15 15 15 14 14
 16 16 15 15 15 14 14 14
 16 15 15 15 14 14 14 13
 15 15 15 14 14 14 13 13
 15 15 14 14 14 13 13 12
 15 14 14 14 13 13 12 11
 14 14 14 13 13 12 11 10
 14 14 13 13 12 11 10 8
 14 13 13 12 11 10 8 8
 13 13 12 11 10 8 8 7
 13 12 11 10 8 8 7 6
 12 11 10 8 8 7 6 5
 11 10 8 8 7 6 5 5
 10 8 8 7 6 5 5 4
 8 8 7 6 5 5 4 4
 8 7 6 5 5 4 4 3
 7 6 5 5 4 4 3 3
 6 5 5 4 4 3 3 2
 5 5 4 4 3 3 2 2
 5 4 4 3 3 2 2 2
 4 4 3 3 2 2 2 2
 4 3 3 2 2 2 2 1
 3 3 2 2 2 2 1 1
 7 9 9 11 12 13 13 14
 9 9 11 12 13 13 14 15
 9 11 12 13 13 14 15 16
 11 12 13 13 14 15 16 17
 12 13 13 14 15 16 17 19
 13 13 14 15 16 17 19 20
 13 14 15 16 17 19 20 22
 14 15 16 17 19 20 22 23
 15 16 17 19 20 22 23 24
 16 17 19 20 22 23 24 25
 17 19 20 22 23 24 25 26
 19 20 22 23 24 25 26 27
 20 22 23 24 25 26 27 27
 22 23 24 25 26 27 27 27
 23 24 25 26 27 27 27 28
 24 25 26 27 27 27 28 28
 25 26 27 27 27 28 28 28
 26 27 27 27 28 28 28 29
 27 27 27 28 28 28 29 29
 27 27 28 28 28 29 29 30
 27 28 28 28 29 29 30 30
 28 28 28 29 29 30 30 30
 28 28 29 29 30 30 30 30
 28 29 29 30 30 30 30 31
 29 29 30 30 30 30 31 31
 29 30 30 30 30 31 31 32
 30 30 30 30 31 31 32 32
 30 30 30 31 31 32 32 32
 30 30 31 31 32 32 32 33
 30 31 31 32 32 32 33 33
 31 31 32 32 32 33 33 33
 31 32 32 32 33 33 33 33
 32 32 32 33 33 33 33 33
 32 32 33 33 33 33 33 32
 32 33 33 33 33 33 32 32
 33 33 33 33 33 32 32 31
 33 33 33 33 32 32 31 30
 33 33 33 32 32 31 30 30
 33 33 32 32 31 30 30 29
 33 32 32 31 30 30 29 28
 32 32 31 30 30 29 28 28
 32 31 30 30 29 28 28 27
 31 30 30 29 28 28 27 27
 30 30 29 28 28 27 27 26
 30 29 28 28 27 27 26 25
 29 28 28 27 27 26 25 23
 28 28 27 27 26 25 23 23
 28 27 27 26 25 23 23 22
 27 27 26 25 23 23 22 21
 27 26 25 23 23 22 21 21
 26 25 23 23 22 21 21 20
 25 23 23 22 21 21 20 20
 23 23 22 21 21 20 20 19
 23 22 21 21 20 20 19 18
 22 21 21 20 20 19 18 18
 21 21 20 20 19 18 18 17
 21 20 20 19 18 18 17 17
 20 20 19 18 18 17 17 16
 20 19 18 18 17 17 16 16
 19 18 18 17 17 16 16 15
 18 18 17 17 16 16 15 14
 12 13 13 14 14 15 16 17
 13 13 14 14 15 16 17 19
 13 14 14 15 16 17 19 20
 14 14 15 16 17 19 20 21
 14 15 16 17 19 20 21 22
 15 16 17 19 20 21 22 24
 16 17 19 20 21 22 24 25
 17 19 20 21 22 24 25 25
 19 20 21 22 24 25 25 25
 20 21 22 24 25 25 25 26
 21 22 24 25 25 25 26 26
 22 24 25 25 25 26 26 26
 24 25 25 25 26 26 26 26
 25 25 25 26 26 26 26 26
 25 25 26 26 26 26 26 26
 25 26 26 26 26 26 26 25
 26 26 26 26 26 26 25 25
 26 26 26 26 26 25 25 24
 26 26 26 26 25 25 24 24
 26 26 26 25 25 24 24 23
 26 26 25 25 24 24 23 22
 26 25 25 24 24 23 22 21
 25 25 24 24 23 22 21 20
 25 24 24 23 22 21 20 20
 24 24 23 22 21 20 20 19
 24 23 22 21 20 20 19 18
 23 22 21 20 20 19 18 17
 22 21 20 20 19 18 17 16
 21 20 20 19 18 17 16 16
 20 20 19 18 17 16 16 15
 20 19 18 17 16 16 15 14
 19 18 17 16 16 15 14 13
 18 17 16 16 15 14 13 12
 17 16 16 15 14 13 12 11
 16 16 15 14 13 12 11 11
 16 15 14 13 12 11 11 10
 15 14 13 12 11 11 10 10
 14 13 12 11 11 10 10 10
 13 12 11 11 10 10 10 10
 12 11 11 10 10 10 10 9
 11 11 10 10 10 10 9 9
 11 10 10 10 10 9 9 9
 10 10 10 10 9 9 9 9
 10 10 10 9 9 9 9 9
 10 10 9 9 9 9 9 9
 10 9 9 9 9 9 9 9
 9 9 9 9 9 9 9 8
 6 7 9 10 11 12 13 14
 7 9 10 11 12 13 14 15
 9 10 11 12 13 14 15 16
 10 11 12 13 14 15 16 18
 11 12 13 14 15 16 18 19
 12 13 14 15 16 18 19 22
 13 14 15 16 18 19 22 23
 14 15 16 18 19 22 23 24
 15 16 18 19 22 23 24 24
 16 18 19 22 23 24 24 24
 18 19 22 23 24 24 24 24
 19 22 23 24 24 24 24 24
 22 23 24 24 24 24 24 24
 23 24 24 24 24 24 24 23
 24 24 24 24 24 24 23 23
 24 24 24 24 24 23 23 23
 24 24 24 24 23 23 23 23
 24 24 24 23 23 23 23 22
 24 24 23 23 23 23 22 22
 24 23 23 23 23 22 22 21
 23 23 23 23 22 22 21 20
 23 23 23 22 22 21 20 19
 23 23 22 22 21 20 19 18
 23 22 22 21 20 19 18 18
 22 22 21 20 19 18 18 17
 22 21 20 19 18 18 17 17
 21 20 19 18 18 17 17 16
 20 19 18 18 17 17 16 16
 19 18 18 17 17 16 16 16
 18 18 17 17 16 16 16 15
 18 17 17 16 16 16 15 14
 17 17 16 16 16 15 14 14
 17 16 16 16 15 14 14 13
 16 16 16 15 14 14 13 12
 16 16 15 14 14 13 12 12
 16 15 14 14 13 12 12 12
 15 14 14 13 12 12 12 11
 14 14 13 12 12 12 11 11
 14 13 12 12 12 11 11 11
 13 12 12 12 11 11 11 11
 12 12 12 11 11 11 11 10
 12 12 11 11 11 11 10 10
 12 11 11 11 11 10 10 10
 11 11 11 11 10 10 10 9
 11 11 11 10 10 10 9 9
 11 11 10 10 10 9 9 9
 11 10 10 10 9 9 9 9
 10 10 10 9 9 9 9 8
 10 10 9 9 9 9 8 8
 10 9 9 9 9 8 8 8
 9 9 9 9 8 8 8 7
 6 7 8 9 11 11 12 13
 7 8 9 11 11 12 13 14
 8 9 11 11 12 13 14 15
 9 11 11 12 13 14 15 17
 11 11 12 13 14 15 17 17
 11 12 13 14 15 17 17 19
 12 13 14 15 17 17 19 20
 13 14 15 17 17 19 20 23
 14 15 17 17 19 20 23 24
 15 17 17 19 20 23 24 25
 17 17 19 20 23 24 25 26
 17 19 20 23 24 25 26 26
 19 20 23 24 25 26 26 26
 20 23 24 25 26 26 26 26
 23 24 25 26 26 26 26 27
 24 25 26 26 26 26 27 27
 25 26 26 26 26 27 27 26
 26 26 26 26 27 27 26 26
 26 26 26 27 27 26 26 26
 26 26 27 27 26 26 26 26
 26 27 27 26 26 26 26 26
 27 27 26 26 26 26 26 25
 27 26 26 26 26 26 25 25
 26 26 26 26 26 25 25 25
 26 26 26 26 25 25 25 25
 26 26 26 25 25 25 25 25
 26 26 25 25 25 25 25 24
 26 25 25 25 25 25 24 24
 25 25 25 25 25 24 24 23
 25 25 25 25 24 24 23 22
 25 25 25 24 24 23 22 22
 25 25 24 24 23 22 22 21
 25 24 24 23 22 22 21 20
 24 24 23 22 22 21 20 19
 24 23 22 22 21 20 19 19
 23 22 22 21 20 19 19 18
 22 22 21 20 19 19 18 17
 22 21 20 19 19 18 17 16
 21 20 19 19 18 17 16 15
 20 19 19 18 17 16 15 15
 19 19 18 17 16 15 15 15
 19 18 17 16 15 15 15 14
 18 17 16 15 15 15 14 14
 17 16 15 15 15 14 14 13
 16 15 15 15 14 14 13 13
 15 15 15 14 14 13 13 12
 15 15 14 14 13 13 12 12
 15 14 14 13 13 12 12 12
 14 14 13 13 12 12 12 11
 14 13 13 12 12 12 11 11
 13 13 12 12 12 11 11 11
 13 12 12 12 11 11 11 11
 12 12 12 11 11 11 11 10
 5 6 7 8 10 10 12 12
 6 7 8 10 10 12 12 12
 7 8 10 10 12 12 12 14
 8 10 10 12 12 12 14 16
 10 10 12 12 12 14 16 18
 10 12 12 12 14 16 18 19
 12 12 12 14 16 18 19 21
 12 12 14 16 18 19 21 22
 12 14 16 18 19 21 22 23
 14 16 18 19 21 22 23 23
 16 18 19 21 22 23 23 24
 18 19 21 22 23 23 24 24
 19 21 22 23 23 24 24 24
 21 22 23 23 24 24 24 24
 22 23 23 24 24 24 24 24
 23 23 24 24 24 24 24 24
 23 24 24 24 24 24 24 24
 24 24 24 24 24 24 24 24
 24 24 24 24 24 24 24 24
 24 24 24 24 24 24 24 23
 24 24 24 24 24 24 23 22
 24 24 24 24 24 23 22 21
 24 24 24 24 23 22 21 21
 24 24 24 23 22 21 21 20
 24 24 23 22 21 21 20 20
 24 23 22 21 21 20 20 19
 23 22 21 21 20 20 19 18
 22 21 21 20 20 19 18 17
 21 21 20 20 19 18 17 16
 21 20 20 19 18 17 16 16
 20 20 19 18 17 16 16 15
 20 19 18 17 16 16 15 14
 19 18 17 16 16 15 14 13
 18 17 16 16 15 14 13 13
 17 16 16 15 14 13 13 12
 16 16 15 14 13 13 12 12
 16 15 14 13 13 12 12 12
 15 14 13 13 12 12 12 11
 14 13 13 12 12 12 11 11
 13 13 12 12 12 11 11 11
 13 12 12 12 11 11 11 11
 12 12 12 11 11 11 11 11
 12 12 11 11 11 11 11 11
 12 11 11 11 11 11 11 11
 11 11 11 11 11 11 11 11
 11 11 11 11 11 11 11 11
 11 11 11 11 11 11 11 10
 11 11 11 11 11 11 10 10
 11 11 11 11 11 10 10 10
 12 15 17 19 22 25 27 28
 15 17 19 22 25 27 28 31
 17 19 22 25 27 28 31 33
 19 22 25 27 28 31 33 34
 22 25 27 28 31 33 34 37
 25 27 28 31 33 34 37 38
 27 28 31 33 34 37 38 40
 28 31 33 34 37 38 40 41
 31 33 34 37 38 40 41 42
 33 34 37 38 40 41 42 43
 34 37 38 40 41 42 43 44
 37 38 40 41 42 43 44 45
 38 40 41 42 43 44 45 46
 40 41 42 43 44 45 46 46
 41 42 43 44 45 46 46 47
 42 43 44 45 46 46 47 48
 43 44 45 46 46 47 48 48
 44 45 46 46 47 48 48 48
 45 46 46 47 48 48 48 48
 46 46 47 48 48 48 48 48
 46 47 48 48 48 48 48 48
 47 48 48 48 48 48 48 47
 48 48 48 48 48 48 47 47
 48 48 48 48 48 47 47 47
 48 48 48 48 47 47 47 46
 48 48 48 47 47 47 46 46
 48 48 47 47 47 46 46 44
 48 47 47 47 46 46 44 43
 47 47 47 46 46 44 43 42
 47 47 46 46 44 43 42 41
 47 46 46 44 43 42 41 41
 46 46 44 43 42 41 41 39
 46 44 43 42 41 41 39 39
 44 43 42 41 41 39 39 37
 43 42 41 41 39 39 37 36
 42 41 41 39 39 37 36 36
 41 41 39 39 37 36 36 35
 41 39 39 37 36 36 35 34
 39 39 37 36 36 35 34 34
 39 37 36 36 35 34 34 32
 37 36 36 35 34 34 32 32
 36 36 35 34 34 32 32 31
 36 35 34 34 32 32 31 30
 35 34 34 32 32 31 30 29
 34 34 32 32 31 30 29 29
 32 33 35 37 37 39 41 42
 33 35 37 37 39 41 42 44
 35 37 37 39 41 42 44 45
 37 37 39 41 42 44 45 48
 37 39 41 42 44 45 48 50
 39 41 42 44 45 48 50 51
 41 42 44 45 48 50 51 51
 42 44 45 48 50 51 51 53
 44 45 48 50 51 51 53 54
 45 48 50 51 51 53 54 54
 48 50 51 51 53 54 54 55
 50 51 51 53 54 54 55 55
 51 51 53 54 54 55 55 55
 51 53 54 54 55 55 55 55
 53 54 54 55 55 55 55 55
 54 54 55 55 55 55 55 55
 54 55 55 55 55 55 55 55
 55 55 55 55 55 55 55 54
 55 55 55 55 55 55 54 53
 55 55 55 55 55 54 53 52
 55 55 55 55 54 53 52 51
 55 55 55 54 53 52 51 50
 55 55 54 53 52 51 50 49
 55 54 53 52 51 50 49 48
 54 53 52 51 50 49 48 48
 53 52 51 50 49 48 48 46
 52 51 50 49 48 48 46 45
 51 50 49 48 48 46 45 44
 50 49 48 48 46 45 44 44
 49 48 48 46 45 44 44 44
 48 48 46 45 44 44 44 43
 48 46 45 44 44 44 43 43
 46 45 44 44 44 43 43 42
 45 44 44 44 43 43 42 42
 44 44 44 43 43 42 42 41
 44 44 43 43 42 42 41 40
 44 43 43 42 42 41 40 39
 43 43 42 42 41 40 39 39
 43 42 42 41 40 39 39 38
 42 42 41 40 39 39 38 37
 42 41 40 39 39 38 37 36
 41 40 39 39 38 37 36 35
 40 39 39 38 37 36 35 35
 39 39 38 37 36 35 35 34
 39 41 42 43 44 46 49 51
 41 42 43 44 46 49 51 54
 42 43 44 46 49 51 54 56
 43 44 46 49 51 54 56 58
 44 46 49 51 54 56 58 59
 46 49 51 54 56 58 59 60
 49 51 54 56 58 59 60 61
 51 54 56 58 59 60 61 62
 54 56 58 59 60 61 62 62
 56 58 59 60 61 62 62 62
 58 59 60 61 62 62 62 62
 59 60 61 62 62 62 62 62
 60 61 62 62 62 62 62 62
 61 62 62 62 62 62 62 62
 62 62 62 62 62 62 62 62
 62 62 62 62 62 62 62 61
 62 62 62 62 62 62 61 60
 62 62 62 62 62 61 60 60
 62 62 62 62 61 60 60 59
 62 62 62 61 60 60 59 58
 62 62 61 60 60 59 58 57
 62 61 60 60 59 58 57 56
 61 60 60 59 58 57 56 55
 60 60 59 58 57 56 55 54
 60 59 58 57 56 55 54 53
 59 58 57 56 55 54 53 52
 58 57 56 55 54 53 52 51
 57 56 55 54 53 52 51 50
 56 55 54 53 52 51 50 49
 55 54 53 52 51 50 49 48
 54 53 52 51 50 49 48 47
 53 52 51 50 49 48 47 47
 52 51 50 49 48 47 47 46
 51 50 49 48 47 47 46 46
 50 49 48 47 47 46 46 45
 49 48 47 47 46 46 45 45
 48 47 47 46 46 45 45 44
 47 47 46 46 45 45 44 44
 47 46 46 45 45 44 44 44
 46 46 45 45 44 44 44 43
 44 45 47 48 50 52 53 57
 45 47 48 50 52 53 57 58
 47 48 50 52 53 57 58 61
 48 50 52 53 57 58 61 62
 50 52 53 57 58 61 62 64
 52 53 57 58 61 62 64 65
 53 57 58 61 62 64 65 65
 57 58 61 62 64 65 65 67
 58 61 62 64 65 65 67 67
 61 62 64 65 65 67 67 67
 62 64 65 65 67 67 67 67
 64 65 65 67 67 67 67 67
 65 65 67 67 67 67 67 67
 65 67 67 67 67 67 67 67
 67 67 67 67 67 67 67 67
 67 67 67 67 67 67 67 67
 67 67 67 67 67 67 67 66
 67 67 67 67 67 67 66 66
 67 67 67 67 67 66 66 64
 67 67 67 67 66 66 64 63
 67 67 67 66 66 64 63 62
 67 67 66 66 64 63 62 62
 67 66 66 64 63 62 62 60
 66 66 64 63 62 62 60 60
 66 64 63 62 62 60 60 59
 64 63 62 62 60 60 59 58
 63 62 62 60 60 59 58 57
 62 62 60 60 59 58 57 56
 62 60 60 59 58 57 56 55
 60 60 59 58 57 56 55 55
 60 59 58 57 56 55 55 54
 59 58 57 56 55 55 54 53
 58 57 56 55 55 54 53 53
 57 56 55 55 54 53 53 52
 56 55 55 54 53 53 52 52
 55 55 54 53 53 52 52 51
 55 54 53 53 52 52 51 51
 54 53 53 52 52 51 51 51
 53 53 52 52 51 51 51 50
 53 52 52 51 51 51 50 50
 52 52 51 51 51 50 50 50
 52 51 51 51 50 50 50 50
 51 51 51 50 50 50 50 49
 51 51 50 50 50 50 49 49
 47 51 52 54 55 59 60 62
 51 52 54 55 59 60 62 62
 52 54 55 59 60 62 62 63
 54 55 59 60 62 62 63 63
 55 59 60 62 62 63 63 63
 59 60 62 62 63 63 63 64
 60 62 62 63 63 63 64 64
 62 62 63 63 63 64 64 64
 62 63 63 63 64 64 64 63
 63 63 63 64 64 64 63 63
 63 63 64 64 64 63 63 63
 63 64 64 64 63 63 63 62
 64 64 64 63 63 63 62 62
 64 64 63 63 63 62 62 62
 64 63 63 63 62 62 62 62
 63 63 63 62 62 62 62 60
 63 63 62 62 62 62 60 59
 63 62 62 62 62 60 59 58
 62 62 62 62 60 59 58 57
 62 62 62 60 59 58 57 56
 62 62 60 59 58 57 56 55
 62 60 59 58 57 56 55 54
 60 59 58 57 56 55 54 53
 59 58 57 56 55 54 53 53
 58 57 56 55 54 53 53 52
 57 56 55 54 53 53 52 51
 56 55 54 53 53 52 51 50
 55 54 53 53 52 51 50 49
 54 53 53 52 51 50 49 48
 53 53 52 51 50 49 48 48
 53 52 51 50 49 48 48 47
 52 51 50 49 48 48 47 46
 51 50 49 48 48 47 46 46
 50 49 48 48 47 46 46 46
 49 48 48 47 46 46 46 46
 48 48 47 46 46 46 46 45
 48 47 46 46 46 46 45 45
 47 46 46 46 46 45 45 45
 46 46 46 46 45 45 45 44
 9 9 11 12 13 15 17 21
 9 11 12 13 15 17 21 23
 11 12 13 15 17 21 23 24
 12 13 15 17 21 23 24 24
 13 15 17 21 23 24 24 24
 15 17 21 23 24 24 24 25
 17 21 23 24 24 24 25 25
 21 23 24 24 24 25 25 24
 23 24 24 24 25 25 24 24
 24 24 24 25 25 24 24 24
 24 24 25 25 24 24 24 23
 24 25 25 24 24 24 23 22
 25 25 24 24 24 23 22 22
 25 24 24 24 23 22 22 21
 24 24 24 23 22 22 21 20
 24 24 23 22 22 21 20 19
 24 23 22 22 21 20 19 17
 23 22 22 21 20 19 17 15
 22 22 21 20 19 17 15 15
 22 21 20 19 17 15 15 14
 21 20 19 17 15 15 14 13
 20 19 17 15 15 14 13 13
 19 17 15 15 14 13 13 12
 17 15 15 14 13 13 12 11
 15 15 14 13 13 12 11 9
 15 14 13 13 12 11 9 9
 14 13 13 12 11 9 9 8
 13 13 12 11 9 9 8 8
 13 12 11 9 9 8 8 7
 12 11 9 9 8 8 7 6
 11 9 9 8 8 7 6 6
 9 9 8 8 7 6 6 5
 9 8 8 7 6 6 5 5
 8 8 7 6 6 5 5 5
 8 7 6 6 5 5 5 4
 7 6 6 5 5 5 4 4
 6 6 5 5 5 4 4 4
 6 5 5 5 4 4 4 4
 5 5 5 4 4 4 4 4
 5 5 4 4 4 4 4 4
 5 4 4 4 4 4 4 4
 4 4 4 4 4 4 4 4
 4 4 4 4 4 4 4 4
 4 4 4 4 4 4 4 3
 4 4 4 4 4 4 3 3
 4 4 4 4 4 3 3 3
 4 4 4 4 3 3 3 2
 4 4 4 3 3 3 2 2
 11 13 14 15 17 19 20 21
 13 14 15 17 19 20 21 22
 14 15 17 19 20 21 22 23
 15 17 19 20 21 22 23 24
 17 19 20 21 22 23 24 25
 19 20 21 22 23 24 25 26
 20 21 22 23 24 25 26 26
 21 22 23 24 25 26 26 26
 22 23 24 25 26 26 26 26
 23 24 25 26 26 26 26 26
 24 25 26 26 26 26 26 26
 25 26 26 26 26 26 26 25
 26 26 26 26 26 26 25 24
 26 26 26 26 26 25 24 24
 26 26 26 26 25 24 24 23
 26 26 26 25 24 24 23 23
 26 26 25 24 24 23 23 21
 26 25 24 24 23 23 21 21
 25 24 24 23 23 21 21 20
 24 24 23 23 21 21 20 18
 24 23 23 21 21 20 18 16
 23 23 21 21 20 18 16 15
 23 21 21 20 18 16 15 14
 21 21 20 18 16 15 14 13
 21 20 18 16 15 14 13 12
 20 18 16 15 14 13 12 11
 18 16 15 14 13 12 11 10
 16 15 14 13 12 11 10 10
 15 14 13 12 11 10 10 9
 14 13 12 11 10 10 9 9
 13 12 11 10 10 9 9 8
 12 11 10 10 9 9 8 8
 11 10 10 9 9 8 8 8
 10 10 9 9 8 8 8 8
 10 9 9 8 8 8 8 7
 9 9 8 8 8 8 7 7
 9 8 8 8 8 7 7 7
 8 8 8 8 7 7 7 6
 8 8 8 7 7 7 6 6
 8 8 7 7 7 6 6 6
 10 11 13 15 16 17 20 22
 11 13 15 16 17 20 22 23
 13 15 16 17 20 22 23 25
 15 16 17 20 22 23 25 26
 16 17 20 22 23 25 26 27
 17 20 22 23 25 26 27 27
 20 22 23 25 26 27 27 27
 22 23 25 26 27 27 27 27
 23 25 26 27 27 27 27 27
 25 26 27 27 27 27 27 27
 26 27 27 27 27 27 27 26
 27 27 27 27 27 27 26 25
 27 27 27 27 27 26 25 24
 27 27 27 27 26 25 24 24
 27 27 27 26 25 24 24 24
 27 27 26 25 24 24 24 24
 27 26 25 24 24 24 24 23
 26 25 24 24 24 24 23 22
 25 24 24 24 24 23 22 20
 24 24 24 24 23 22 20 18
 24 24 24 23 22 20 18 18
 24 24 23 22 20 18 18 17
 24 23 22 20 18 18 17 16
 23 22 20 18 18 17 16 16
 22 20 18 18 17 16 16 15
 20 18 18 17 16 16 15 14
 18 18 17 16 16 15 14 14
 18 17 16 16 15 14 14 14
 17 16 16 15 14 14 14 13
 16 16 15 14 14 14 13 13
 16 15 14 14 14 13 13 13
 15 14 14 14 13 13 13 13
 14 14 14 13 13 13 13 13
 14 14 13 13 13 13 13 13
 14 13 13 13 13 13 13 13
 13 13 13 13 13 13 13 12
 13 13 13 13 13 13 12 12
 13 13 13 13 13 12 12 11
 13 13 13 13 12 12 11 11
 13 13 13 12 12 11 11 11
 10 12 15 18 19 22 23 25
 12 15 18 19 22 23 25 28
 15 18 19 22 23 25 28 29
 18 19 22 23 25 28 29 31
 19 22 23 25 28 29 31 32
 22 23 25 28 29 31 32 32
 23 25 28 29 31 32 32 32
 25 28 29 31 32 32 32 32
 28 29 31 32 32 32 32 32
 29 31 32 32 32 32 32 31
 31 32 32 32 32 32 31 31
 32 32 32 32 32 31 31 31
 32 32 32 32 31 31 31 31
 32 32 32 31 31 31 31 31
 32 32 31 31 31 31 31 30
 32 31 31 31 31 31 30 29
 31 31 31 31 31 30 29 28
 31 31 31 31 30 29 28 27
 31 31 31 30 29 28 27 25
 31 31 30 29 28 27 25 24
 31 30 29 28 27 25 24 23
 30 29 28 27 25 24 23 22
 29 28 27 25 24 23 22 21
 28 27 25 24 23 22 21 20
 27 25 24 23 22 21 20 19
 25 24 23 22 21 20 19 18
 24 23 22 21 20 19 18 18
 23 22 21 20 19 18 18 17
 22 21 20 19 18 18 17 17
 21 20 19 18 18 17 17 16
 20 19 18 18 17 17 16 16
 19 18 18 17 17 16 16 15
 18 18 17 17 16 16 15 15
 18 17 17 16 16 15 15 15
 17 17 16 16 15 15 15 15
 17 16 16 15 15 15 15 14
 16 16 15 15 15 15 14 14
 16 15 15 15 15 14 14 13
 15 15 15 15 14 14 13 13
 15 15 15 14 14 13 13 12
 15 15 14 14 13 13 12 12
 15 14 14 13 13 12 12 12
 14 14 13 13 12 12 12 11
 7 9 10 12 14 14 16 18
 9 10 12 14 14 16 18 19
 10 12 14 14 16 18 19 22
 12 14 14 16 18 19 22 23
 14 14 16 18 19 22 23 25
 14 16 18 19 22 23 25 27
 16 18 19 22 23 25 27 28
 18 19 22 23 25 27 28 29
 19 22 23 25 27 28 29 29
 22 23 25 27 28 29 29 30
 23 25 27 28 29 29 30 30
 25 27 28 29 29 30 30 31
 27 28 29 29 30 30 31 31
 28 29 29 30 30 31 31 31
 29 29 30 30 31 31 31 31
 29 30 30 31 31 31 31 31
 30 30 31 31 31 31 31 31
 30 31 31 31 31 31 31 31
 31 31 31 31 31 31 31 32
 31 31 31 31 31 31 32 31
 31 31 31 31 31 32 31 30
 31 31 31 31 32 31 30 29
 31 31 31 32 31 30 29 28
 31 31 32 31 30 29 28 27
 31 32 31 30 29 28 27 26
 32 31 30 29 28 27 26 26
 31 30 29 28 27 26 26 25
 30 29 28 27 26 26 25 25
 29 28 27 26 26 25 25 24
 28 27 26 26 25 25 24 23
 27 26 26 25 25 24 23 23
 26 26 25 25 24 23 23 22
 26 25 25 24 23 23 22 21
 25 25 24 23 23 22 21 20
 25 24 23 23 22 21 20 19
 24 23 23 22 21 20 19 19
 23 23 22 21 20 19 19 19
 23 22 21 20 19 19 19 19
 22 21 20 19 19 19 19 19
 21 20 19 19 19 19 19 19
 20 19 19 19 19 19 19 19
 19 19 19 19 19 19 19 19
 19 19 19 19 19 19 19 19
 19 19 19 19 19 19 19 18
 19 19 19 19 19 19 18 18
 19 19 19 19 19 18 18 18
 19 19 19 19 18 18 18 18
 19 19 19 18 18 18 18 18
 19 19 18 18 18 18 18 18
 19 18 18 18 18 18 18 18
 18 18 18 18 18 18 18 18
 18 18 18 18 18 18 18 18
 18 18 18 18 18 18 18 18
 18 18 18 18 18 18 18 18
 26 27 29 30 33 34 36 37
 27 29 30 33 34 36 37 38
 29 30 33 34 36 37 38 40
 30 33 34 36 37 38 40 42
 33 34 36 37 38 40 42 44
 34 36 37 38 40 42 44 47
 36 37 38 40 42 44 47 48
 37 38 40 42 44 47 48 49
 38 40 42 44 47 48 49 49
 40 42 44 47 48 49 49 50
 42 44 47 48 49 49 50 50
 44 47 48 49 49 50 50 51
 47 48 49 49 50 50 51 51
 48 49 49 50 50 51 51 51
 49 49 50 50 51 51 51 51
 49 50 50 51 51 51 51 51
 50 50 51 51 51 51 51 51
 50 51 51 51 51 51 51 50
 51 51 51 51 51 51 50 50
 51 51 51 51 51 50 50 49
 51 51 51 51 50 50 49 48
 51 51 51 50 50 49 48 47
 51 51 50 50 49 48 47 46
 51 50 50 49 48 47 46 46
 50 50 49 48 47 46 46 45
 50 49 48 47 46 46 45 44
 49 48 47 46 46 45 44 44
 48 47 46 46 45 44 44 44
 47 46 46 45 44 44 44 44
 46 46 45 44 44 44 44 43
 46 45 44 44 44 44 43 42
 45 44 44 44 44 43 42 42
 44 44 44 44 43 42 42 41
 44 44 44 43 42 42 41 41
 44 44 43 42 42 41 41 40
 44 43 42 42 41 41 40 39
 43 42 42 41 41 40 39 37
 42 42 41 41 40 39 37 37
 42 41 41 40 39 37 37 36
 41 41 40 39 37 37 36 35
 41 40 39 37 37 36 35 33
 40 39 37 37 36 35 33 33
 39 37 37 36 35 33 33 32
 37 37 36 35 33 33 32 32
 31 33 35 36 38 40 41 42
 33 35 36 38 40 41 42 43
 35 36 38 40 41 42 43 44
 36 38 40 41 42 43 44 45
 38 40 41 42 43 44 45 47
 40 41 42 43 44 45 47 47
 41 42 43 44 45 47 47 48
 42 43 44 45 47 47 48 48
 43 44 45 47 47 48 48 49
 44 45 47 47 48 48 49 49
 45 47 47 48 48 49 49 50
 47 47 48 48 49 49 50 49
 47 48 48 49 49 50 49 49
 48 48 49 49 50 49 49 49
 48 49 49 50 49 49 49 48
 49 49 50 49 49 49 48 48
 49 50 49 49 49 48 48 47
 50 49 49 49 48 48 47 47
 49 49 49 48 48 47 47 45
 49 49 48 48 47 47 45 45
 49 48 48 47 47 45 45 44
 48 48 47 47 45 45 44 43
 48 47 47 45 45 44 43 43
 47 47 45 45 44 43 43 42
 47 45 45 44 43 43 42 41
 45 45 44 43 43 42 41 40
 45 44 43 43 42 41 40 39
 44 43 43 42 41 40 39 38
 43 43 42 41 40 39 38 37
 43 42 41 40 39 38 37 37
 42 41 40 39 38 37 37 36
 41 40 39 38 37 37 36 36
 40 39 38 37 37 36 36 35
 39 38 37 37 36 36 35 35
 38 37 37 36 36 35 35 34
 37 37 36 36 35 35 34 33
 37 36 36 35 35 34 33 33
 36 36 35 35 34 33 33 32
 36 35 35 34 33 33 32 32
 35 35 34 33 33 32 32 31
 35 34 33 33 32 32 31 31
 34 33 33 32 32 31 31 31
 33 33 32 32 31 31 31 30
