# Supplementary material for: A SE-DenseNet-LSTM model for locomotion mode recognition in lower limb exoskeleton
Source: PeerJ Comput Sci. 2024 Feb 29;10:e1881. doi: 10.7717/peerj-cs.1881 (PMC10909223; doi:10.7717/peerj-cs.1881)
Supplement: Supplemental Information 1 — Each data represents a sampling point with a sampling frequency of 100Hz, and a motion period is divided into a support state and a pendulum state. Several points from these two gait phases are taken to process and form the dataset used in the experiment. [file peerj-cs-10-1881-s001.zip › dataset/mergeData/train/平上下楼/SWKneeAngle.txt]

 -16 -19 -20 -21 -24 -25 -27 -28
 -19 -20 -21 -24 -25 -27 -28 -29
 -20 -21 -24 -25 -27 -28 -29 -30
 -21 -24 -25 -27 -28 -29 -30 -32
 -24 -25 -27 -28 -29 -30 -32 -32
 -25 -27 -28 -29 -30 -32 -32 -34
 -27 -28 -29 -30 -32 -32 -34 -35
 -28 -29 -30 -32 -32 -34 -35 -37
 -29 -30 -32 -32 -34 -35 -37 -38
 -30 -32 -32 -34 -35 -37 -38 -39
 -32 -32 -34 -35 -37 -38 -39 -41
 -32 -34 -35 -37 -38 -39 -41 -42
 -34 -35 -37 -38 -39 -41 -42 -42
 -35 -37 -38 -39 -41 -42 -42 -43
 -37 -38 -39 -41 -42 -42 -43 -44
 -38 -39 -41 -42 -42 -43 -44 -45
 -39 -41 -42 -42 -43 -44 -45 -45
 -41 -42 -42 -43 -44 -45 -45 -45
 -42 -42 -43 -44 -45 -45 -45 -45
 -42 -43 -44 -45 -45 -45 -45 -46
 -43 -44 -45 -45 -45 -45 -46 -45
 -44 -45 -45 -45 -45 -46 -45 -44
 -45 -45 -45 -45 -46 -45 -44 -44
 -45 -45 -45 -46 -45 -44 -44 -43
 -45 -45 -46 -45 -44 -44 -43 -43
 -45 -46 -45 -44 -44 -43 -43 -43
 -46 -45 -44 -44 -43 -43 -43 -42
 -45 -44 -44 -43 -43 -43 -42 -41
 -44 -44 -43 -43 -43 -42 -41 -41
 -44 -43 -43 -43 -42 -41 -41 -40
 -43 -43 -43 -42 -41 -41 -40 -38
 -43 -43 -42 -41 -41 -40 -38 -38
 -43 -42 -41 -41 -40 -38 -38 -37
 -42 -41 -41 -40 -38 -38 -37 -36
 -41 -41 -40 -38 -38 -37 -36 -36
 -41 -40 -38 -38 -37 -36 -36 -34
 -40 -38 -38 -37 -36 -36 -34 -32
 -38 -38 -37 -36 -36 -34 -32 -32
 -38 -37 -36 -36 -34 -32 -32 -31
 -37 -36 -36 -34 -32 -32 -31 -31
 -36 -36 -34 -32 -32 -31 -31 -28
 -36 -34 -32 -32 -31 -31 -28 -27
 -34 -32 -32 -31 -31 -28 -27 -27
 -32 -32 -31 -31 -28 -27 -27 -24
 -32 -31 -31 -28 -27 -27 -24 -24
 -31 -31 -28 -27 -27 -24 -24 -22
 -31 -28 -27 -27 -24 -24 -22 -20
 -28 -27 -27 -24 -24 -22 -20 -19
 -27 -27 -24 -24 -22 -20 -19 -17
 -27 -24 -24 -22 -20 -19 -17 -16
 -24 -24 -22 -20 -19 -17 -16 -15
 -24 -22 -20 -19 -17 -16 -15 -13
 -22 -20 -19 -17 -16 -15 -13 -12
 -20 -19 -17 -16 -15 -13 -12 -10
 -19 -17 -16 -15 -13 -12 -10 -8
 -17 -16 -15 -13 -12 -10 -8 -7
 -16 -15 -13 -12 -10 -8 -7 -6
 -15 -13 -12 -10 -8 -7 -6 -6
 -13 -12 -10 -8 -7 -6 -6 -4
 -12 -10 -8 -7 -6 -6 -4 -4
 -10 -8 -7 -6 -6 -4 -4 -4
 -8 -7 -6 -6 -4 -4 -4 -3
 -21 -22 -25 -28 -30 -32 -34 -37
 -22 -25 -28 -30 -32 -34 -37 -39
 -25 -28 -30 -32 -34 -37 -39 -40
 -28 -30 -32 -34 -37 -39 -40 -43
 -30 -32 -34 -37 -39 -40 -43 -45
 -32 -34 -37 -39 -40 -43 -45 -47
 -34 -37 -39 -40 -43 -45 -47 -48
 -37 -39 -40 -43 -45 -47 -48 -50
 -39 -40 -43 -45 -47 -48 -50 -51
 -40 -43 -45 -47 -48 -50 -51 -52
 -43 -45 -47 -48 -50 -51 -52 -54
 -45 -47 -48 -50 -51 -52 -54 -53
 -47 -48 -50 -51 -52 -54 -53 -54
 -48 -50 -51 -52 -54 -53 -54 -54
 -50 -51 -52 -54 -53 -54 -54 -55
 -51 -52 -54 -53 -54 -54 -55 -55
 -52 -54 -53 -54 -54 -55 -55 -54
 -54 -53 -54 -54 -55 -55 -54 -54
 -53 -54 -54 -55 -55 -54 -54 -54
 -54 -54 -55 -55 -54 -54 -54 -54
 -54 -55 -55 -54 -54 -54 -54 -53
 -55 -55 -54 -54 -54 -54 -53 -52
 -55 -54 -54 -54 -54 -53 -52 -53
 -54 -54 -54 -54 -53 -52 -53 -51
 -54 -54 -54 -53 -52 -53 -51 -51
 -54 -54 -53 -52 -53 -51 -51 -49
 -54 -53 -52 -53 -51 -51 -49 -49
 -53 -52 -53 -51 -51 -49 -49 -48
 -52 -53 -51 -51 -49 -49 -48 -46
 -53 -51 -51 -49 -49 -48 -46 -46
 -51 -51 -49 -49 -48 -46 -46 -45
 -51 -49 -49 -48 -46 -46 -45 -43
 -49 -49 -48 -46 -46 -45 -43 -43
 -49 -48 -46 -46 -45 -43 -43 -42
 -48 -46 -46 -45 -43 -43 -42 -41
 -46 -46 -45 -43 -43 -42 -41 -39
 -46 -45 -43 -43 -42 -41 -39 -37
 -45 -43 -43 -42 -41 -39 -37 -35
 -43 -43 -42 -41 -39 -37 -35 -33
 -43 -42 -41 -39 -37 -35 -33 -32
 -42 -41 -39 -37 -35 -33 -32 -30
 -41 -39 -37 -35 -33 -32 -30 -27
 -39 -37 -35 -33 -32 -30 -27 -26
 -37 -35 -33 -32 -30 -27 -26 -24
 -35 -33 -32 -30 -27 -26 -24 -23
 -33 -32 -30 -27 -26 -24 -23 -22
 -32 -30 -27 -26 -24 -23 -22 -19
 -30 -27 -26 -24 -23 -22 -19 -18
 -27 -26 -24 -23 -22 -19 -18 -17
 -26 -24 -23 -22 -19 -18 -17 -16
 -24 -23 -22 -19 -18 -17 -16 -15
 -23 -22 -19 -18 -17 -16 -15 -14
 -22 -19 -18 -17 -16 -15 -14 -13
 -19 -18 -17 -16 -15 -14 -13 -12
 -18 -17 -16 -15 -14 -13 -12 -11
 -17 -16 -15 -14 -13 -12 -11 -9
 -16 -15 -14 -13 -12 -11 -9 -9
 -15 -14 -13 -12 -11 -9 -9 -8
 -14 -13 -12 -11 -9 -9 -8 -8
 -13 -12 -11 -9 -9 -8 -8 -8
 -12 -11 -9 -9 -8 -8 -8 -8
 -11 -9 -9 -8 -8 -8 -8 -8
 -9 -9 -8 -8 -8 -8 -8 -8
 -9 -8 -8 -8 -8 -8 -8 -9
 -20 -21 -24 -26 -28 -31 -33 -34
 -21 -24 -26 -28 -31 -33 -34 -37
 -24 -26 -28 -31 -33 -34 -37 -38
 -26 -28 -31 -33 -34 -37 -38 -40
 -28 -31 -33 -34 -37 -38 -40 -42
 -31 -33 -34 -37 -38 -40 -42 -43
 -33 -34 -37 -38 -40 -42 -43 -45
 -34 -37 -38 -40 -42 -43 -45 -46
 -37 -38 -40 -42 -43 -45 -46 -48
 -38 -40 -42 -43 -45 -46 -48 -49
 -40 -42 -43 -45 -46 -48 -49 -50
 -42 -43 -45 -46 -48 -49 -50 -50
 -43 -45 -46 -48 -49 -50 -50 -51
 -45 -46 -48 -49 -50 -50 -51 -51
 -46 -48 -49 -50 -50 -51 -51 -53
 -48 -49 -50 -50 -51 -51 -53 -52
 -49 -50 -50 -51 -51 -53 -52 -52
 -50 -50 -51 -51 -53 -52 -52 -52
 -50 -51 -51 -53 -52 -52 -52 -52
 -51 -51 -53 -52 -52 -52 -52 -53
 -51 -53 -52 -52 -52 -52 -53 -52
 -53 -52 -52 -52 -52 -53 -52 -51
 -52 -52 -52 -52 -53 -52 -51 -51
 -52 -52 -52 -53 -52 -51 -51 -50
 -52 -52 -53 -52 -51 -51 -50 -50
 -52 -53 -52 -51 -51 -50 -50 -49
 -53 -52 -51 -51 -50 -50 -49 -48
 -52 -51 -51 -50 -50 -49 -48 -47
 -51 -51 -50 -50 -49 -48 -47 -46
 -51 -50 -50 -49 -48 -47 -46 -46
 -50 -50 -49 -48 -47 -46 -46 -44
 -50 -49 -48 -47 -46 -46 -44 -42
 -49 -48 -47 -46 -46 -44 -42 -42
 -48 -47 -46 -46 -44 -42 -42 -40
 -47 -46 -46 -44 -42 -42 -40 -40
 -46 -46 -44 -42 -42 -40 -40 -38
 -46 -44 -42 -42 -40 -40 -38 -37
 -44 -42 -42 -40 -40 -38 -37 -36
 -42 -42 -40 -40 -38 -37 -36 -34
 -42 -40 -40 -38 -37 -36 -34 -34
 -40 -40 -38 -37 -36 -34 -34 -31
 -40 -38 -37 -36 -34 -34 -31 -28
 -38 -37 -36 -34 -34 -31 -28 -28
 -37 -36 -34 -34 -31 -28 -28 -26
 -36 -34 -34 -31 -28 -28 -26 -24
 -34 -34 -31 -28 -28 -26 -24 -22
 -34 -31 -28 -28 -26 -24 -22 -19
 -31 -28 -28 -26 -24 -22 -19 -18
 -28 -28 -26 -24 -22 -19 -18 -15
 -28 -26 -24 -22 -19 -18 -15 -13
 -26 -24 -22 -19 -18 -15 -13 -10
 -24 -22 -19 -18 -15 -13 -10 -8
 -22 -19 -18 -15 -13 -10 -8 -7
 -19 -18 -15 -13 -10 -8 -7 -6
 -18 -15 -13 -10 -8 -7 -6 -5
 -15 -13 -10 -8 -7 -6 -5 -4
 -13 -10 -8 -7 -6 -5 -4 -4
 -10 -8 -7 -6 -5 -4 -4 -4
 -8 -7 -6 -5 -4 -4 -4 -4
 -7 -6 -5 -4 -4 -4 -4 -5
 -21 -23 -25 -28 -29 -32 -33 -36
 -23 -25 -28 -29 -32 -33 -36 -38
 -25 -28 -29 -32 -33 -36 -38 -40
 -28 -29 -32 -33 -36 -38 -40 -43
 -29 -32 -33 -36 -38 -40 -43 -44
 -32 -33 -36 -38 -40 -43 -44 -47
 -33 -36 -38 -40 -43 -44 -47 -49
 -36 -38 -40 -43 -44 -47 -49 -51
 -38 -40 -43 -44 -47 -49 -51 -52
 -40 -43 -44 -47 -49 -51 -52 -53
 -43 -44 -47 -49 -51 -52 -53 -55
 -44 -47 -49 -51 -52 -53 -55 -54
 -47 -49 -51 -52 -53 -55 -54 -56
 -49 -51 -52 -53 -55 -54 -56 -56
 -51 -52 -53 -55 -54 -56 -56 -56
 -52 -53 -55 -54 -56 -56 -56 -55
 -53 -55 -54 -56 -56 -56 -55 -55
 -55 -54 -56 -56 -56 -55 -55 -55
 -54 -56 -56 -56 -55 -55 -55 -55
 -56 -56 -56 -55 -55 -55 -55 -55
 -56 -56 -55 -55 -55 -55 -55 -54
 -56 -55 -55 -55 -55 -55 -54 -53
 -55 -55 -55 -55 -55 -54 -53 -53
 -55 -55 -55 -55 -54 -53 -53 -53
 -55 -55 -55 -54 -53 -53 -53 -52
 -55 -55 -54 -53 -53 -53 -52 -50
 -55 -54 -53 -53 -53 -52 -50 -49
 -54 -53 -53 -53 -52 -50 -49 -48
 -53 -53 -53 -52 -50 -49 -48 -47
 -53 -53 -52 -50 -49 -48 -47 -46
 -53 -52 -50 -49 -48 -47 -46 -45
 -52 -50 -49 -48 -47 -46 -45 -42
 -50 -49 -48 -47 -46 -45 -42 -41
 -49 -48 -47 -46 -45 -42 -41 -40
 -48 -47 -46 -45 -42 -41 -40 -38
 -47 -46 -45 -42 -41 -40 -38 -37
 -46 -45 -42 -41 -40 -38 -37 -34
 -45 -42 -41 -40 -38 -37 -34 -34
 -42 -41 -40 -38 -37 -34 -34 -31
 -41 -40 -38 -37 -34 -34 -31 -29
 -40 -38 -37 -34 -34 -31 -29 -28
 -38 -37 -34 -34 -31 -29 -28 -26
 -37 -34 -34 -31 -29 -28 -26 -25
 -34 -34 -31 -29 -28 -26 -25 -23
 -34 -31 -29 -28 -26 -25 -23 -21
 -31 -29 -28 -26 -25 -23 -21 -19
 -29 -28 -26 -25 -23 -21 -19 -17
 -28 -26 -25 -23 -21 -19 -17 -17
 -26 -25 -23 -21 -19 -17 -17 -14
 -25 -23 -21 -19 -17 -17 -14 -13
 -23 -21 -19 -17 -17 -14 -13 -12
 -21 -19 -17 -17 -14 -13 -12 -10
 -19 -17 -17 -14 -13 -12 -10 -8
 -17 -17 -14 -13 -12 -10 -8 -7
 -17 -14 -13 -12 -10 -8 -7 -7
 -14 -13 -12 -10 -8 -7 -7 -6
 -13 -12 -10 -8 -7 -7 -6 -7
 -12 -10 -8 -7 -7 -6 -7 -7
 -10 -8 -7 -7 -6 -7 -7 -7
 -8 -7 -7 -6 -7 -7 -7 -8
 -18 -20 -23 -25 -27 -31 -33 -36
 -20 -23 -25 -27 -31 -33 -36 -38
 -23 -25 -27 -31 -33 -36 -38 -39
 -25 -27 -31 -33 -36 -38 -39 -42
 -27 -31 -33 -36 -38 -39 -42 -43
 -31 -33 -36 -38 -39 -42 -43 -46
 -33 -36 -38 -39 -42 -43 -46 -48
 -36 -38 -39 -42 -43 -46 -48 -49
 -38 -39 -42 -43 -46 -48 -49 -51
 -39 -42 -43 -46 -48 -49 -51 -52
 -42 -43 -46 -48 -49 -51 -52 -53
 -43 -46 -48 -49 -51 -52 -53 -54
 -46 -48 -49 -51 -52 -53 -54 -54
 -48 -49 -51 -52 -53 -54 -54 -54
 -49 -51 -52 -53 -54 -54 -54 -55
 -51 -52 -53 -54 -54 -54 -55 -54
 -52 -53 -54 -54 -54 -55 -54 -56
 -53 -54 -54 -54 -55 -54 -56 -54
 -54 -54 -54 -55 -54 -56 -54 -54
 -54 -54 -55 -54 -56 -54 -54 -54
 -54 -55 -54 -56 -54 -54 -54 -53
 -55 -54 -56 -54 -54 -54 -53 -53
 -54 -56 -54 -54 -54 -53 -53 -52
 -56 -54 -54 -54 -53 -53 -52 -51
 -54 -54 -54 -53 -53 -52 -51 -50
 -54 -54 -53 -53 -52 -51 -50 -49
 -54 -53 -53 -52 -51 -50 -49 -49
 -53 -53 -52 -51 -50 -49 -49 -46
 -53 -52 -51 -50 -49 -49 -46 -44
 -52 -51 -50 -49 -49 -46 -44 -44
 -51 -50 -49 -49 -46 -44 -44 -42
 -50 -49 -49 -46 -44 -44 -42 -41
 -49 -49 -46 -44 -44 -42 -41 -39
 -49 -46 -44 -44 -42 -41 -39 -37
 -46 -44 -44 -42 -41 -39 -37 -36
 -44 -44 -42 -41 -39 -37 -36 -34
 -44 -42 -41 -39 -37 -36 -34 -32
 -42 -41 -39 -37 -36 -34 -32 -30
 -41 -39 -37 -36 -34 -32 -30 -27
 -39 -37 -36 -34 -32 -30 -27 -26
 -37 -36 -34 -32 -30 -27 -26 -23
 -36 -34 -32 -30 -27 -26 -23 -22
 -34 -32 -30 -27 -26 -23 -22 -20
 -32 -30 -27 -26 -23 -22 -20 -18
 -30 -27 -26 -23 -22 -20 -18 -17
 -27 -26 -23 -22 -20 -18 -17 -14
 -26 -23 -22 -20 -18 -17 -14 -13
 -23 -22 -20 -18 -17 -14 -13 -11
 -22 -20 -18 -17 -14 -13 -11 -10
 -20 -18 -17 -14 -13 -11 -10 -9
 -18 -17 -14 -13 -11 -10 -9 -7
 -17 -14 -13 -11 -10 -9 -7 -6
 -14 -13 -11 -10 -9 -7 -6 -5
 -13 -11 -10 -9 -7 -6 -5 -5
 -11 -10 -9 -7 -6 -5 -5 -5
 -10 -9 -7 -6 -5 -5 -5 -6
 -19 -22 -24 -28 -31 -32 -35 -36
 -22 -24 -28 -31 -32 -35 -36 -39
 -24 -28 -31 -32 -35 -36 -39 -42
 -28 -31 -32 -35 -36 -39 -42 -43
 -31 -32 -35 -36 -39 -42 -43 -45
 -32 -35 -36 -39 -42 -43 -45 -46
 -35 -36 -39 -42 -43 -45 -46 -49
 -36 -39 -42 -43 -45 -46 -49 -50
 -39 -42 -43 -45 -46 -49 -50 -51
 -42 -43 -45 -46 -49 -50 -51 -53
 -43 -45 -46 -49 -50 -51 -53 -54
 -45 -46 -49 -50 -51 -53 -54 -55
 -46 -49 -50 -51 -53 -54 -55 -55
 -49 -50 -51 -53 -54 -55 -55 -55
 -50 -51 -53 -54 -55 -55 -55 -56
 -51 -53 -54 -55 -55 -55 -56 -55
 -53 -54 -55 -55 -55 -56 -55 -56
 -54 -55 -55 -55 -56 -55 -56 -56
 -55 -55 -55 -56 -55 -56 -56 -55
 -55 -55 -56 -55 -56 -56 -55 -55
 -55 -56 -55 -56 -56 -55 -55 -53
 -56 -55 -56 -56 -55 -55 -53 -54
 -55 -56 -56 -55 -55 -53 -54 -53
 -56 -56 -55 -55 -53 -54 -53 -53
 -56 -55 -55 -53 -54 -53 -53 -51
 -55 -55 -53 -54 -53 -53 -51 -49
 -55 -53 -54 -53 -53 -51 -49 -48
 -53 -54 -53 -53 -51 -49 -48 -48
 -54 -53 -53 -51 -49 -48 -48 -47
 -53 -53 -51 -49 -48 -48 -47 -46
 -53 -51 -49 -48 -48 -47 -46 -43
 -51 -49 -48 -48 -47 -46 -43 -44
 -49 -48 -48 -47 -46 -43 -44 -42
 -48 -48 -47 -46 -43 -44 -42 -40
 -48 -47 -46 -43 -44 -42 -40 -39
 -47 -46 -43 -44 -42 -40 -39 -39
 -46 -43 -44 -42 -40 -39 -39 -35
 -43 -44 -42 -40 -39 -39 -35 -32
 -44 -42 -40 -39 -39 -35 -32 -31
 -42 -40 -39 -39 -35 -32 -31 -29
 -40 -39 -39 -35 -32 -31 -29 -26
 -39 -39 -35 -32 -31 -29 -26 -24
 -39 -35 -32 -31 -29 -26 -24 -22
 -35 -32 -31 -29 -26 -24 -22 -21
 -32 -31 -29 -26 -24 -22 -21 -19
 -31 -29 -26 -24 -22 -21 -19 -19
 -29 -26 -24 -22 -21 -19 -19 -16
 -26 -24 -22 -21 -19 -19 -16 -14
 -24 -22 -21 -19 -19 -16 -14 -13
 -22 -21 -19 -19 -16 -14 -13 -11
 -21 -19 -19 -16 -14 -13 -11 -9
 -19 -19 -16 -14 -13 -11 -9 -8
 -19 -16 -14 -13 -11 -9 -8 -6
 -16 -14 -13 -11 -9 -8 -6 -6
 -14 -13 -11 -9 -8 -6 -6 -4
 -13 -11 -9 -8 -6 -6 -4 -4
 -11 -9 -8 -6 -6 -4 -4 -4
 -9 -8 -6 -6 -4 -4 -4 -4
 -8 -6 -6 -4 -4 -4 -4 -4
 -22 -24 -27 -29 -32 -34 -36 -39
 -24 -27 -29 -32 -34 -36 -39 -41
 -27 -29 -32 -34 -36 -39 -41 -42
 -29 -32 -34 -36 -39 -41 -42 -44
 -32 -34 -36 -39 -41 -42 -44 -47
 -34 -36 -39 -41 -42 -44 -47 -48
 -36 -39 -41 -42 -44 -47 -48 -50
 -39 -41 -42 -44 -47 -48 -50 -51
 -41 -42 -44 -47 -48 -50 -51 -53
 -42 -44 -47 -48 -50 -51 -53 -55
 -44 -47 -48 -50 -51 -53 -55 -55
 -47 -48 -50 -51 -53 -55 -55 -56
 -48 -50 -51 -53 -55 -55 -56 -56
 -50 -51 -53 -55 -55 -56 -56 -57
 -51 -53 -55 -55 -56 -56 -57 -58
 -53 -55 -55 -56 -56 -57 -58 -56
 -55 -55 -56 -56 -57 -58 -56 -58
 -55 -56 -56 -57 -58 -56 -58 -56
 -56 -56 -57 -58 -56 -58 -56 -56
 -56 -57 -58 -56 -58 -56 -56 -57
 -57 -58 -56 -58 -56 -56 -57 -55
 -58 -56 -58 -56 -56 -57 -55 -55
 -56 -58 -56 -56 -57 -55 -55 -53
 -58 -56 -56 -57 -55 -55 -53 -52
 -56 -56 -57 -55 -55 -53 -52 -52
 -56 -57 -55 -55 -53 -52 -52 -49
 -57 -55 -55 -53 -52 -52 -49 -49
 -55 -55 -53 -52 -52 -49 -49 -47
 -55 -53 -52 -52 -49 -49 -47 -45
 -53 -52 -52 -49 -49 -47 -45 -45
 -52 -52 -49 -49 -47 -45 -45 -42
 -52 -49 -49 -47 -45 -45 -42 -41
 -49 -49 -47 -45 -45 -42 -41 -39
 -49 -47 -45 -45 -42 -41 -39 -37
 -47 -45 -45 -42 -41 -39 -37 -36
 -45 -45 -42 -41 -39 -37 -36 -34
 -45 -42 -41 -39 -37 -36 -34 -32
 -42 -41 -39 -37 -36 -34 -32 -29
 -41 -39 -37 -36 -34 -32 -29 -26
 -39 -37 -36 -34 -32 -29 -26 -24
 -37 -36 -34 -32 -29 -26 -24 -21
 -36 -34 -32 -29 -26 -24 -21 -18
 -34 -32 -29 -26 -24 -21 -18 -17
 -32 -29 -26 -24 -21 -18 -17 -15
 -29 -26 -24 -21 -18 -17 -15 -14
 -26 -24 -21 -18 -17 -15 -14 -12
 -24 -21 -18 -17 -15 -14 -12 -10
 -21 -18 -17 -15 -14 -12 -10 -9
 -18 -17 -15 -14 -12 -10 -9 -7
 -17 -15 -14 -12 -10 -9 -7 -6
 -15 -14 -12 -10 -9 -7 -6 -4
 -14 -12 -10 -9 -7 -6 -4 -2
 -12 -10 -9 -7 -6 -4 -2 -1
 -10 -9 -7 -6 -4 -2 -1 0
 -9 -7 -6 -4 -2 -1 0 0
 -7 -6 -4 -2 -1 0 0 -1
 -6 -4 -2 -1 0 0 -1 -2
 -4 -2 -1 0 0 -1 -2 -2
 -27 -28 -31 -33 -35 -38 -38 -41
 -28 -31 -33 -35 -38 -38 -41 -43
 -31 -33 -35 -38 -38 -41 -43 -45
 -33 -35 -38 -38 -41 -43 -45 -46
 -35 -38 -38 -41 -43 -45 -46 -47
 -38 -38 -41 -43 -45 -46 -47 -50
 -38 -41 -43 -45 -46 -47 -50 -50
 -41 -43 -45 -46 -47 -50 -50 -52
 -43 -45 -46 -47 -50 -50 -52 -53
 -45 -46 -47 -50 -50 -52 -53 -55
 -46 -47 -50 -50 -52 -53 -55 -56
 -47 -50 -50 -52 -53 -55 -56 -56
 -50 -50 -52 -53 -55 -56 -56 -58
 -50 -52 -53 -55 -56 -56 -58 -57
 -52 -53 -55 -56 -56 -58 -57 -57
 -53 -55 -56 -56 -58 -57 -57 -57
 -55 -56 -56 -58 -57 -57 -57 -57
 -56 -56 -58 -57 -57 -57 -57 -56
 -56 -58 -57 -57 -57 -57 -56 -56
 -58 -57 -57 -57 -57 -56 -56 -55
 -57 -57 -57 -57 -56 -56 -55 -54
 -57 -57 -57 -56 -56 -55 -54 -53
 -57 -57 -56 -56 -55 -54 -53 -52
 -57 -56 -56 -55 -54 -53 -52 -51
 -56 -56 -55 -54 -53 -52 -51 -48
 -56 -55 -54 -53 -52 -51 -48 -48
 -55 -54 -53 -52 -51 -48 -48 -47
 -54 -53 -52 -51 -48 -48 -47 -44
 -53 -52 -51 -48 -48 -47 -44 -44
 -52 -51 -48 -48 -47 -44 -44 -42
 -51 -48 -48 -47 -44 -44 -42 -42
 -48 -48 -47 -44 -44 -42 -42 -40
 -48 -47 -44 -44 -42 -42 -40 -38
 -47 -44 -44 -42 -42 -40 -38 -37
 -44 -44 -42 -42 -40 -38 -37 -34
 -44 -42 -42 -40 -38 -37 -34 -33
 -42 -42 -40 -38 -37 -34 -33 -31
 -42 -40 -38 -37 -34 -33 -31 -28
 -40 -38 -37 -34 -33 -31 -28 -27
 -38 -37 -34 -33 -31 -28 -27 -25
 -37 -34 -33 -31 -28 -27 -25 -24
 -34 -33 -31 -28 -27 -25 -24 -21
 -33 -31 -28 -27 -25 -24 -21 -18
 -31 -28 -27 -25 -24 -21 -18 -17
 -28 -27 -25 -24 -21 -18 -17 -14
 -27 -25 -24 -21 -18 -17 -14 -13
 -25 -24 -21 -18 -17 -14 -13 -11
 -24 -21 -18 -17 -14 -13 -11 -8
 -21 -18 -17 -14 -13 -11 -8 -6
 -18 -17 -14 -13 -11 -8 -6 -3
 -17 -14 -13 -11 -8 -6 -3 -3
 -14 -13 -11 -8 -6 -3 -3 0
 -13 -11 -8 -6 -3 -3 0 1
 -11 -8 -6 -3 -3 0 1 2
 -8 -6 -3 -3 0 1 2 2
 -6 -3 -3 0 1 2 2 3
 -3 -3 0 1 2 2 3 3
 -3 0 1 2 2 3 3 2
 0 1 2 2 3 3 2 1
 1 2 2 3 3 2 1 1
 -35 -36 -39 -41 -42 -45 -45 -50
 -36 -39 -41 -42 -45 -45 -50 -50
 -39 -41 -42 -45 -45 -50 -50 -51
 -41 -42 -45 -45 -50 -50 -51 -55
 -42 -45 -45 -50 -50 -51 -55 -56
 -45 -45 -50 -50 -51 -55 -56 -59
 -45 -50 -50 -51 -55 -56 -59 -61
 -50 -50 -51 -55 -56 -59 -61 -62
 -50 -51 -55 -56 -59 -61 -62 -63
 -51 -55 -56 -59 -61 -62 -63 -64
 -55 -56 -59 -61 -62 -63 -64 -66
 -56 -59 -61 -62 -63 -64 -66 -66
 -59 -61 -62 -63 -64 -66 -66 -65
 -61 -62 -63 -64 -66 -66 -65 -65
 -62 -63 -64 -66 -66 -65 -65 -65
 -63 -64 -66 -66 -65 -65 -65 -65
 -64 -66 -66 -65 -65 -65 -65 -65
 -66 -66 -65 -65 -65 -65 -65 -63
 -66 -65 -65 -65 -65 -65 -63 -62
 -65 -65 -65 -65 -65 -63 -62 -60
 -65 -65 -65 -65 -63 -62 -60 -61
 -65 -65 -65 -63 -62 -60 -61 -60
 -65 -65 -63 -62 -60 -61 -60 -58
 -65 -63 -62 -60 -61 -60 -58 -58
 -63 -62 -60 -61 -60 -58 -58 -55
 -62 -60 -61 -60 -58 -58 -55 -55
 -60 -61 -60 -58 -58 -55 -55 -55
 -61 -60 -58 -58 -55 -55 -55 -50
 -60 -58 -58 -55 -55 -55 -50 -49
 -58 -58 -55 -55 -55 -50 -49 -46
 -58 -55 -55 -55 -50 -49 -46 -44
 -55 -55 -55 -50 -49 -46 -44 -43
 -55 -55 -50 -49 -46 -44 -43 -40
 -55 -50 -49 -46 -44 -43 -40 -39
 -50 -49 -46 -44 -43 -40 -39 -36
 -49 -46 -44 -43 -40 -39 -36 -34
 -46 -44 -43 -40 -39 -36 -34 -32
 -44 -43 -40 -39 -36 -34 -32 -30
 -43 -40 -39 -36 -34 -32 -30 -29
 -40 -39 -36 -34 -32 -30 -29 -27
 -39 -36 -34 -32 -30 -29 -27 -24
 -36 -34 -32 -30 -29 -27 -24 -23
 -34 -32 -30 -29 -27 -24 -23 -22
 -32 -30 -29 -27 -24 -23 -22 -21
 -30 -29 -27 -24 -23 -22 -21 -19
 -29 -27 -24 -23 -22 -21 -19 -19
 -27 -24 -23 -22 -21 -19 -19 -18
 -24 -23 -22 -21 -19 -19 -18 -17
 -23 -22 -21 -19 -19 -18 -17 -17
 -22 -21 -19 -19 -18 -17 -17 -16
 -21 -19 -19 -18 -17 -17 -16 -16
 -19 -19 -18 -17 -17 -16 -16 -16
 -19 -18 -17 -17 -16 -16 -16 -17
 -18 -17 -17 -16 -16 -16 -17 -17
 -31 -33 -36 -36 -37 -42 -44 -45
 -33 -36 -36 -37 -42 -44 -45 -46
 -36 -36 -37 -42 -44 -45 -46 -49
 -36 -37 -42 -44 -45 -46 -49 -52
 -37 -42 -44 -45 -46 -49 -52 -54
 -42 -44 -45 -46 -49 -52 -54 -57
 -44 -45 -46 -49 -52 -54 -57 -58
 -45 -46 -49 -52 -54 -57 -58 -60
 -46 -49 -52 -54 -57 -58 -60 -62
 -49 -52 -54 -57 -58 -60 -62 -62
 -52 -54 -57 -58 -60 -62 -62 -64
 -54 -57 -58 -60 -62 -62 -64 -65
 -57 -58 -60 -62 -62 -64 -65 -65
 -58 -60 -62 -62 -64 -65 -65 -66
 -60 -62 -62 -64 -65 -65 -66 -67
 -62 -62 -64 -65 -65 -66 -67 -65
 -62 -64 -65 -65 -66 -67 -65 -65
 -64 -65 -65 -66 -67 -65 -65 -65
 -65 -65 -66 -67 -65 -65 -65 -65
 -65 -66 -67 -65 -65 -65 -65 -64
 -66 -67 -65 -65 -65 -65 -64 -63
 -67 -65 -65 -65 -65 -64 -63 -63
 -65 -65 -65 -65 -64 -63 -63 -61
 -65 -65 -65 -64 -63 -63 -61 -60
 -65 -65 -64 -63 -63 -61 -60 -59
 -65 -64 -63 -63 -61 -60 -59 -58
 -64 -63 -63 -61 -60 -59 -58 -57
 -63 -63 -61 -60 -59 -58 -57 -55
 -63 -61 -60 -59 -58 -57 -55 -53
 -61 -60 -59 -58 -57 -55 -53 -51
 -60 -59 -58 -57 -55 -53 -51 -49
 -59 -58 -57 -55 -53 -51 -49 -47
 -58 -57 -55 -53 -51 -49 -47 -45
 -57 -55 -53 -51 -49 -47 -45 -42
 -55 -53 -51 -49 -47 -45 -42 -41
 -53 -51 -49 -47 -45 -42 -41 -38
 -51 -49 -47 -45 -42 -41 -38 -37
 -49 -47 -45 -42 -41 -38 -37 -37
 -47 -45 -42 -41 -38 -37 -37 -31
 -45 -42 -41 -38 -37 -37 -31 -30
 -42 -41 -38 -37 -37 -31 -30 -27
 -41 -38 -37 -37 -31 -30 -27 -26
 -38 -37 -37 -31 -30 -27 -26 -26
 -37 -37 -31 -30 -27 -26 -26 -20
 -37 -31 -30 -27 -26 -26 -20 -19
 -31 -30 -27 -26 -26 -20 -19 -17
 -30 -27 -26 -26 -20 -19 -17 -15
 -27 -26 -26 -20 -19 -17 -15 -15
 -26 -26 -20 -19 -17 -15 -15 -11
 -26 -20 -19 -17 -15 -15 -11 -10
 -20 -19 -17 -15 -15 -11 -10 -9
 -19 -17 -15 -15 -11 -10 -9 -8
 -17 -15 -15 -11 -10 -9 -8 -8
 -15 -15 -11 -10 -9 -8 -8 -5
 -15 -11 -10 -9 -8 -8 -5 -5
 -11 -10 -9 -8 -8 -5 -5 -4
 -10 -9 -8 -8 -5 -5 -4 -4
 -9 -8 -8 -5 -5 -4 -4 -4
 -8 -8 -5 -5 -4 -4 -4 -3
 -8 -5 -5 -4 -4 -4 -3 -3
 -5 -5 -4 -4 -4 -3 -3 -3
 -5 -4 -4 -4 -3 -3 -3 -3
 -4 -4 -4 -3 -3 -3 -3 -3
 -4 -4 -3 -3 -3 -3 -3 -5
 -4 -3 -3 -3 -3 -3 -5 -5
 -3 -3 -3 -3 -3 -5 -5 -5
 -31 -32 -35 -36 -38 -40 -41 -43
 -32 -35 -36 -38 -40 -41 -43 -45
 -35 -36 -38 -40 -41 -43 -45 -47
 -36 -38 -40 -41 -43 -45 -47 -48
 -38 -40 -41 -43 -45 -47 -48 -48
 -40 -41 -43 -45 -47 -48 -48 -51
 -41 -43 -45 -47 -48 -48 -51 -52
 -43 -45 -47 -48 -48 -51 -52 -53
 -45 -47 -48 -48 -51 -52 -53 -54
 -47 -48 -48 -51 -52 -53 -54 -54
 -48 -48 -51 -52 -53 -54 -54 -55
 -48 -51 -52 -53 -54 -54 -55 -56
 -51 -52 -53 -54 -54 -55 -56 -55
 -52 -53 -54 -54 -55 -56 -55 -55
 -53 -54 -54 -55 -56 -55 -55 -55
 -54 -54 -55 -56 -55 -55 -55 -54
 -54 -55 -56 -55 -55 -55 -54 -55
 -55 -56 -55 -55 -55 -54 -55 -54
 -56 -55 -55 -55 -54 -55 -54 -54
 -55 -55 -55 -54 -55 -54 -54 -54
 -55 -55 -54 -55 -54 -54 -54 -52
 -55 -54 -55 -54 -54 -54 -52 -51
 -54 -55 -54 -54 -54 -52 -51 -50
 -55 -54 -54 -54 -52 -51 -50 -49
 -54 -54 -54 -52 -51 -50 -49 -49
 -54 -54 -52 -51 -50 -49 -49 -47
 -54 -52 -51 -50 -49 -49 -47 -46
 -52 -51 -50 -49 -49 -47 -46 -45
 -51 -50 -49 -49 -47 -46 -45 -43
 -50 -49 -49 -47 -46 -45 -43 -43
 -49 -49 -47 -46 -45 -43 -43 -41
 -49 -47 -46 -45 -43 -43 -41 -40
 -47 -46 -45 -43 -43 -41 -40 -38
 -46 -45 -43 -43 -41 -40 -38 -36
 -45 -43 -43 -41 -40 -38 -36 -35
 -43 -43 -41 -40 -38 -36 -35 -34
 -43 -41 -40 -38 -36 -35 -34 -34
 -41 -40 -38 -36 -35 -34 -34 -31
 -40 -38 -36 -35 -34 -34 -31 -30
 -38 -36 -35 -34 -34 -31 -30 -29
 -36 -35 -34 -34 -31 -30 -29 -27
 -35 -34 -34 -31 -30 -29 -27 -25
 -34 -34 -31 -30 -29 -27 -25 -24
 -34 -31 -30 -29 -27 -25 -24 -23
 -31 -30 -29 -27 -25 -24 -23 -21
 -30 -29 -27 -25 -24 -23 -21 -19
 -29 -27 -25 -24 -23 -21 -19 -18
 -27 -25 -24 -23 -21 -19 -18 -16
 -25 -24 -23 -21 -19 -18 -16 -15
 -24 -23 -21 -19 -18 -16 -15 -13
 -23 -21 -19 -18 -16 -15 -13 -12
 -21 -19 -18 -16 -15 -13 -12 -11
 -19 -18 -16 -15 -13 -12 -11 -10
 -18 -16 -15 -13 -12 -11 -10 -9
 -16 -15 -13 -12 -11 -10 -9 -9
 -15 -13 -12 -11 -10 -9 -9 -8
 -13 -12 -11 -10 -9 -9 -8 -8
 -12 -11 -10 -9 -9 -8 -8 -8
 -11 -10 -9 -9 -8 -8 -8 -8
 -10 -9 -9 -8 -8 -8 -8 -8
 -9 -9 -8 -8 -8 -8 -8 -8
 -9 -8 -8 -8 -8 -8 -8 -9
 -8 -8 -8 -8 -8 -8 -9 -9
 -8 -8 -8 -8 -8 -9 -9 -10
 -8 -8 -8 -8 -9 -9 -10 -10
 -32 -35 -37 -38 -40 -45 -47 -48
 -35 -37 -38 -40 -45 -47 -48 -51
 -37 -38 -40 -45 -47 -48 -51 -53
 -38 -40 -45 -47 -48 -51 -53 -56
 -40 -45 -47 -48 -51 -53 -56 -58
 -45 -47 -48 -51 -53 -56 -58 -59
 -47 -48 -51 -53 -56 -58 -59 -60
 -48 -51 -53 -56 -58 -59 -60 -63
 -51 -53 -56 -58 -59 -60 -63 -64
 -53 -56 -58 -59 -60 -63 -64 -66
 -56 -58 -59 -60 -63 -64 -66 -66
 -58 -59 -60 -63 -64 -66 -66 -67
 -59 -60 -63 -64 -66 -66 -67 -66
 -60 -63 -64 -66 -66 -67 -66 -67
 -63 -64 -66 -66 -67 -66 -67 -69
 -64 -66 -66 -67 -66 -67 -69 -67
 -66 -66 -67 -66 -67 -69 -67 -66
 -66 -67 -66 -67 -69 -67 -66 -65
 -67 -66 -67 -69 -67 -66 -65 -65
 -66 -67 -69 -67 -66 -65 -65 -64
 -67 -69 -67 -66 -65 -65 -64 -61
 -69 -67 -66 -65 -65 -64 -61 -61
 -67 -66 -65 -65 -64 -61 -61 -59
 -66 -65 -65 -64 -61 -61 -59 -58
 -65 -65 -64 -61 -61 -59 -58 -55
 -65 -64 -61 -61 -59 -58 -55 -53
 -64 -61 -61 -59 -58 -55 -53 -52
 -61 -61 -59 -58 -55 -53 -52 -49
 -61 -59 -58 -55 -53 -52 -49 -47
 -59 -58 -55 -53 -52 -49 -47 -43
 -58 -55 -53 -52 -49 -47 -43 -40
 -55 -53 -52 -49 -47 -43 -40 -39
 -53 -52 -49 -47 -43 -40 -39 -35
 -52 -49 -47 -43 -40 -39 -35 -34
 -49 -47 -43 -40 -39 -35 -34 -31
 -47 -43 -40 -39 -35 -34 -31 -28
 -43 -40 -39 -35 -34 -31 -28 -27
 -40 -39 -35 -34 -31 -28 -27 -24
 -39 -35 -34 -31 -28 -27 -24 -23
 -35 -34 -31 -28 -27 -24 -23 -20
 -34 -31 -28 -27 -24 -23 -20 -18
 -31 -28 -27 -24 -23 -20 -18 -17
 -28 -27 -24 -23 -20 -18 -17 -15
 -27 -24 -23 -20 -18 -17 -15 -14
 -24 -23 -20 -18 -17 -15 -14 -12
 -23 -20 -18 -17 -15 -14 -12 -10
 -20 -18 -17 -15 -14 -12 -10 -9
 -18 -17 -15 -14 -12 -10 -9 -7
 -17 -15 -14 -12 -10 -9 -7 -7
 -15 -14 -12 -10 -9 -7 -7 -7
 -14 -12 -10 -9 -7 -7 -7 -7
 -12 -10 -9 -7 -7 -7 -7 -7
 -10 -9 -7 -7 -7 -7 -7 -9
 -9 -7 -7 -7 -7 -7 -9 -9
 -31 -34 -37 -39 -42 -43 -47 -49
 -34 -37 -39 -42 -43 -47 -49 -50
 -37 -39 -42 -43 -47 -49 -50 -54
 -39 -42 -43 -47 -49 -50 -54 -56
 -42 -43 -47 -49 -50 -54 -56 -59
 -43 -47 -49 -50 -54 -56 -59 -61
 -47 -49 -50 -54 -56 -59 -61 -62
 -49 -50 -54 -56 -59 -61 -62 -64
 -50 -54 -56 -59 -61 -62 -64 -65
 -54 -56 -59 -61 -62 -64 -65 -66
 -56 -59 -61 -62 -64 -65 -66 -67
 -59 -61 -62 -64 -65 -66 -67 -67
 -61 -62 -64 -65 -66 -67 -67 -67
 -62 -64 -65 -66 -67 -67 -67 -68
 -64 -65 -66 -67 -67 -67 -68 -68
 -65 -66 -67 -67 -67 -68 -68 -68
 -66 -67 -67 -67 -68 -68 -68 -68
 -67 -67 -67 -68 -68 -68 -68 -68
 -67 -67 -68 -68 -68 -68 -68 -67
 -67 -68 -68 -68 -68 -68 -67 -66
 -68 -68 -68 -68 -68 -67 -66 -65
 -68 -68 -68 -68 -67 -66 -65 -65
 -68 -68 -68 -67 -66 -65 -65 -64
 -68 -68 -67 -66 -65 -65 -64 -63
 -68 -67 -66 -65 -65 -64 -63 -61
 -67 -66 -65 -65 -64 -63 -61 -59
 -66 -65 -65 -64 -63 -61 -59 -58
 -65 -65 -64 -63 -61 -59 -58 -56
 -65 -64 -63 -61 -59 -58 -56 -54
 -64 -63 -61 -59 -58 -56 -54 -54
 -63 -61 -59 -58 -56 -54 -54 -49
 -61 -59 -58 -56 -54 -54 -49 -47
 -59 -58 -56 -54 -54 -49 -47 -44
 -58 -56 -54 -54 -49 -47 -44 -43
 -56 -54 -54 -49 -47 -44 -43 -43
 -54 -54 -49 -47 -44 -43 -43 -37
 -54 -49 -47 -44 -43 -43 -37 -35
 -49 -47 -44 -43 -43 -37 -35 -32
 -47 -44 -43 -43 -37 -35 -32 -31
 -44 -43 -43 -37 -35 -32 -31 -31
 -43 -43 -37 -35 -32 -31 -31 -25
 -43 -37 -35 -32 -31 -31 -25 -23
 -37 -35 -32 -31 -31 -25 -23 -20
 -35 -32 -31 -31 -25 -23 -20 -19
 -32 -31 -31 -25 -23 -20 -19 -19
 -31 -31 -25 -23 -20 -19 -19 -14
 -31 -25 -23 -20 -19 -19 -14 -13
 -25 -23 -20 -19 -19 -14 -13 -10
 -23 -20 -19 -19 -14 -13 -10 -10
 -20 -19 -19 -14 -13 -10 -10 -10
 -19 -19 -14 -13 -10 -10 -10 -6
 -19 -14 -13 -10 -10 -10 -6 -6
 -14 -13 -10 -10 -10 -6 -6 -5
 -13 -10 -10 -10 -6 -6 -5 -4
 -10 -10 -10 -6 -6 -5 -4 -4
 -10 -10 -6 -6 -5 -4 -4 -5
 -30 -33 -36 -38 -40 -43 -45 -48
 -33 -36 -38 -40 -43 -45 -48 -51
 -36 -38 -40 -43 -45 -48 -51 -53
 -38 -40 -43 -45 -48 -51 -53 -55
 -40 -43 -45 -48 -51 -53 -55 -57
 -43 -45 -48 -51 -53 -55 -57 -60
 -45 -48 -51 -53 -55 -57 -60 -61
 -48 -51 -53 -55 -57 -60 -61 -64
 -51 -53 -55 -57 -60 -61 -64 -64
 -53 -55 -57 -60 -61 -64 -64 -64
 -55 -57 -60 -61 -64 -64 -64 -67
 -57 -60 -61 -64 -64 -64 -67 -66
 -60 -61 -64 -64 -64 -67 -66 -68
 -61 -64 -64 -64 -67 -66 -68 -67
 -64 -64 -64 -67 -66 -68 -67 -68
 -64 -64 -67 -66 -68 -67 -68 -68
 -64 -67 -66 -68 -67 -68 -68 -67
 -67 -66 -68 -67 -68 -68 -67 -67
 -66 -68 -67 -68 -68 -67 -67 -66
 -68 -67 -68 -68 -67 -67 -66 -66
 -67 -68 -68 -67 -67 -66 -66 -67
 -68 -68 -67 -67 -66 -66 -67 -62
 -68 -67 -67 -66 -66 -67 -62 -62
 -67 -67 -66 -66 -67 -62 -62 -61
 -67 -66 -66 -67 -62 -62 -61 -59
 -66 -66 -67 -62 -62 -61 -59 -60
 -66 -67 -62 -62 -61 -59 -60 -55
 -67 -62 -62 -61 -59 -60 -55 -53
 -62 -62 -61 -59 -60 -55 -53 -50
 -62 -61 -59 -60 -55 -53 -50 -49
 -61 -59 -60 -55 -53 -50 -49 -49
 -59 -60 -55 -53 -50 -49 -49 -42
 -60 -55 -53 -50 -49 -49 -42 -41
 -55 -53 -50 -49 -49 -42 -41 -38
 -53 -50 -49 -49 -42 -41 -38 -34
 -50 -49 -49 -42 -41 -38 -34 -33
 -49 -49 -42 -41 -38 -34 -33 -30
 -49 -42 -41 -38 -34 -33 -30 -28
 -42 -41 -38 -34 -33 -30 -28 -25
 -41 -38 -34 -33 -30 -28 -25 -25
 -38 -34 -33 -30 -28 -25 -25 -25
 -34 -33 -30 -28 -25 -25 -25 -19
 -33 -30 -28 -25 -25 -25 -19 -18
 -30 -28 -25 -25 -25 -19 -18 -15
 -28 -25 -25 -25 -19 -18 -15 -13
 -25 -25 -25 -19 -18 -15 -13 -11
 -25 -25 -19 -18 -15 -13 -11 -9
 -25 -19 -18 -15 -13 -11 -9 -9
 -19 -18 -15 -13 -11 -9 -9 -7
 -18 -15 -13 -11 -9 -9 -7 -5
 -15 -13 -11 -9 -9 -7 -5 -5
 -13 -11 -9 -9 -7 -5 -5 -4
 -11 -9 -9 -7 -5 -5 -4 -4
 -9 -9 -7 -5 -5 -4 -4 -5
 -33 -35 -38 -39 -40 -46 -50 -52
 -35 -38 -39 -40 -46 -50 -52 -53
 -38 -39 -40 -46 -50 -52 -53 -58
 -39 -40 -46 -50 -52 -53 -58 -59
 -40 -46 -50 -52 -53 -58 -59 -61
 -46 -50 -52 -53 -58 -59 -61 -63
 -50 -52 -53 -58 -59 -61 -63 -64
 -52 -53 -58 -59 -61 -63 -64 -66
 -53 -58 -59 -61 -63 -64 -66 -66
 -58 -59 -61 -63 -64 -66 -66 -67
 -59 -61 -63 -64 -66 -66 -67 -67
 -61 -63 -64 -66 -66 -67 -67 -69
 -63 -64 -66 -66 -67 -67 -69 -68
 -64 -66 -66 -67 -67 -69 -68 -69
 -66 -66 -67 -67 -69 -68 -69 -68
 -66 -67 -67 -69 -68 -69 -68 -70
 -67 -67 -69 -68 -69 -68 -70 -70
 -67 -69 -68 -69 -68 -70 -70 -68
 -69 -68 -69 -68 -70 -70 -68 -67
 -68 -69 -68 -70 -70 -68 -67 -66
 -69 -68 -70 -70 -68 -67 -66 -66
 -68 -70 -70 -68 -67 -66 -66 -66
 -70 -70 -68 -67 -66 -66 -66 -62
 -70 -68 -67 -66 -66 -66 -62 -61
 -68 -67 -66 -66 -66 -62 -61 -58
 -67 -66 -66 -66 -62 -61 -58 -57
 -66 -66 -66 -62 -61 -58 -57 -54
 -66 -66 -62 -61 -58 -57 -54 -51
 -66 -62 -61 -58 -57 -54 -51 -49
 -62 -61 -58 -57 -54 -51 -49 -46
 -61 -58 -57 -54 -51 -49 -46 -44
 -58 -57 -54 -51 -49 -46 -44 -41
 -57 -54 -51 -49 -46 -44 -41 -37
 -54 -51 -49 -46 -44 -41 -37 -35
 -51 -49 -46 -44 -41 -37 -35 -32
 -49 -46 -44 -41 -37 -35 -32 -31
 -46 -44 -41 -37 -35 -32 -31 -27
 -44 -41 -37 -35 -32 -31 -27 -24
 -41 -37 -35 -32 -31 -27 -24 -23
 -37 -35 -32 -31 -27 -24 -23 -19
 -35 -32 -31 -27 -24 -23 -19 -17
 -32 -31 -27 -24 -23 -19 -17 -14
 -31 -27 -24 -23 -19 -17 -14 -12
 -27 -24 -23 -19 -17 -14 -12 -11
 -24 -23 -19 -17 -14 -12 -11 -8
 -23 -19 -17 -14 -12 -11 -8 -9
 -19 -17 -14 -12 -11 -8 -9 -7
 -17 -14 -12 -11 -8 -9 -7 -6
 -14 -12 -11 -8 -9 -7 -6 -5
 -12 -11 -8 -9 -7 -6 -5 -5
 -11 -8 -9 -7 -6 -5 -5 -5
 -8 -9 -7 -6 -5 -5 -5 -6
 -9 -7 -6 -5 -5 -5 -6 -6
 -33 -37 -38 -40 -43 -44 -49 -51
 -37 -38 -40 -43 -44 -49 -51 -54
 -38 -40 -43 -44 -49 -51 -54 -57
 -40 -43 -44 -49 -51 -54 -57 -59
 -43 -44 -49 -51 -54 -57 -59 -61
 -44 -49 -51 -54 -57 -59 -61 -62
 -49 -51 -54 -57 -59 -61 -62 -63
 -51 -54 -57 -59 -61 -62 -63 -63
 -54 -57 -59 -61 -62 -63 -63 -67
 -57 -59 -61 -62 -63 -63 -67 -68
 -59 -61 -62 -63 -63 -67 -68 -68
 -61 -62 -63 -63 -67 -68 -68 -70
 -62 -63 -63 -67 -68 -68 -70 -70
 -63 -63 -67 -68 -68 -70 -70 -70
 -63 -67 -68 -68 -70 -70 -70 -70
 -67 -68 -68 -70 -70 -70 -70 -71
 -68 -68 -70 -70 -70 -70 -71 -70
 -68 -70 -70 -70 -70 -71 -70 -69
 -70 -70 -70 -70 -71 -70 -69 -69
 -70 -70 -70 -71 -70 -69 -69 -68
 -70 -70 -71 -70 -69 -69 -68 -68
 -70 -71 -70 -69 -69 -68 -68 -66
 -71 -70 -69 -69 -68 -68 -66 -65
 -70 -69 -69 -68 -68 -66 -65 -65
 -69 -69 -68 -68 -66 -65 -65 -63
 -69 -68 -68 -66 -65 -65 -63 -62
 -68 -68 -66 -65 -65 -63 -62 -60
 -68 -66 -65 -65 -63 -62 -60 -57
 -66 -65 -65 -63 -62 -60 -57 -57
 -65 -65 -63 -62 -60 -57 -57 -54
 -65 -63 -62 -60 -57 -57 -54 -52
 -63 -62 -60 -57 -57 -54 -52 -49
 -62 -60 -57 -57 -54 -52 -49 -45
 -60 -57 -57 -54 -52 -49 -45 -44
 -57 -57 -54 -52 -49 -45 -44 -41
 -57 -54 -52 -49 -45 -44 -41 -39
 -54 -52 -49 -45 -44 -41 -39 -38
 -52 -49 -45 -44 -41 -39 -38 -32
 -49 -45 -44 -41 -39 -38 -32 -31
 -45 -44 -41 -39 -38 -32 -31 -28
 -44 -41 -39 -38 -32 -31 -28 -26
 -41 -39 -38 -32 -31 -28 -26 -23
 -39 -38 -32 -31 -28 -26 -23 -21
 -38 -32 -31 -28 -26 -23 -21 -19
 -32 -31 -28 -26 -23 -21 -19 -17
 -31 -28 -26 -23 -21 -19 -17 -15
 -28 -26 -23 -21 -19 -17 -15 -15
 -26 -23 -21 -19 -17 -15 -15 -11
 -23 -21 -19 -17 -15 -15 -11 -10
 -21 -19 -17 -15 -15 -11 -10 -9
 -19 -17 -15 -15 -11 -10 -9 -7
 -17 -15 -15 -11 -10 -9 -7 -7
 -15 -15 -11 -10 -9 -7 -7 -6
 -15 -11 -10 -9 -7 -7 -6 -6
 -11 -10 -9 -7 -7 -6 -6 -7
 -10 -9 -7 -7 -6 -6 -7 -6
 -9 -7 -7 -6 -6 -7 -6 -6
 -38 -41 -43 -45 -46 -47 -52 -53
 -41 -43 -45 -46 -47 -52 -53 -56
 -43 -45 -46 -47 -52 -53 -56 -56
 -45 -46 -47 -52 -53 -56 -56 -57
 -46 -47 -52 -53 -56 -56 -57 -61
 -47 -52 -53 -56 -56 -57 -61 -63
 -52 -53 -56 -56 -57 -61 -63 -64
 -53 -56 -56 -57 -61 -63 -64 -65
 -56 -56 -57 -61 -63 -64 -65 -65
 -56 -57 -61 -63 -64 -65 -65 -67
 -57 -61 -63 -64 -65 -65 -67 -67
 -61 -63 -64 -65 -65 -67 -67 -67
 -63 -64 -65 -65 -67 -67 -67 -68
 -64 -65 -65 -67 -67 -67 -68 -67
 -65 -65 -67 -67 -67 -68 -67 -68
 -65 -67 -67 -67 -68 -67 -68 -67
 -67 -67 -67 -68 -67 -68 -67 -67
 -67 -67 -68 -67 -68 -67 -67 -67
 -67 -68 -67 -68 -67 -67 -67 -65
 -68 -67 -68 -67 -67 -67 -65 -65
 -67 -68 -67 -67 -67 -65 -65 -64
 -68 -67 -67 -67 -65 -65 -64 -63
 -67 -67 -67 -65 -65 -64 -63 -62
 -67 -67 -65 -65 -64 -63 -62 -62
 -67 -65 -65 -64 -63 -62 -62 -58
 -65 -65 -64 -63 -62 -62 -58 -57
 -65 -64 -63 -62 -62 -58 -57 -55
 -64 -63 -62 -62 -58 -57 -55 -54
 -63 -62 -62 -58 -57 -55 -54 -54
 -62 -62 -58 -57 -55 -54 -54 -49
 -62 -58 -57 -55 -54 -54 -49 -48
 -58 -57 -55 -54 -54 -49 -48 -46
 -57 -55 -54 -54 -49 -48 -46 -45
 -55 -54 -54 -49 -48 -46 -45 -45
 -54 -54 -49 -48 -46 -45 -45 -41
 -54 -49 -48 -46 -45 -45 -41 -39
 -49 -48 -46 -45 -45 -41 -39 -37
 -48 -46 -45 -45 -41 -39 -37 -36
 -46 -45 -45 -41 -39 -37 -36 -33
 -45 -45 -41 -39 -37 -36 -33 -32
 -45 -41 -39 -37 -36 -33 -32 -32
 -41 -39 -37 -36 -33 -32 -32 -28
 -39 -37 -36 -33 -32 -32 -28 -27
 -37 -36 -33 -32 -32 -28 -27 -25
 -36 -33 -32 -32 -28 -27 -25 -24
 -33 -32 -32 -28 -27 -25 -24 -24
 -32 -32 -28 -27 -25 -24 -24 -20
 -32 -28 -27 -25 -24 -24 -20 -18
 -28 -27 -25 -24 -24 -20 -18 -16
 -27 -25 -24 -24 -20 -18 -16 -16
 -25 -24 -24 -20 -18 -16 -16 -16
 -24 -24 -20 -18 -16 -16 -16 -12
 -24 -20 -18 -16 -16 -16 -12 -12
 -20 -18 -16 -16 -16 -12 -12 -10
 -18 -16 -16 -16 -12 -12 -10 -10
 -16 -16 -16 -12 -12 -10 -10 -10
 -16 -16 -12 -12 -10 -10 -10 -10
 -16 -12 -12 -10 -10 -10 -10 -10
 -12 -12 -10 -10 -10 -10 -10 -10
 -12 -10 -10 -10 -10 -10 -10 -9
 -31 -34 -36 -38 -42 -43 -46 -48
 -34 -36 -38 -42 -43 -46 -48 -49
 -36 -38 -42 -43 -46 -48 -49 -51
 -38 -42 -43 -46 -48 -49 -51 -53
 -42 -43 -46 -48 -49 -51 -53 -55
 -43 -46 -48 -49 -51 -53 -55 -57
 -46 -48 -49 -51 -53 -55 -57 -58
 -48 -49 -51 -53 -55 -57 -58 -60
 -49 -51 -53 -55 -57 -58 -60 -61
 -51 -53 -55 -57 -58 -60 -61 -63
 -53 -55 -57 -58 -60 -61 -63 -63
 -55 -57 -58 -60 -61 -63 -63 -63
 -57 -58 -60 -61 -63 -63 -63 -64
 -58 -60 -61 -63 -63 -63 -64 -65
 -60 -61 -63 -63 -63 -64 -65 -64
 -61 -63 -63 -63 -64 -65 -64 -66
 -63 -63 -63 -64 -65 -64 -66 -65
 -63 -63 -64 -65 -64 -66 -65 -64
 -63 -64 -65 -64 -66 -65 -64 -64
 -64 -65 -64 -66 -65 -64 -64 -63
 -65 -64 -66 -65 -64 -64 -63 -63
 -64 -66 -65 -64 -64 -63 -63 -61
 -66 -65 -64 -64 -63 -63 -61 -60
 -65 -64 -64 -63 -63 -61 -60 -58
 -64 -64 -63 -63 -61 -60 -58 -56
 -64 -63 -63 -61 -60 -58 -56 -55
 -63 -63 -61 -60 -58 -56 -55 -53
 -63 -61 -60 -58 -56 -55 -53 -51
 -61 -60 -58 -56 -55 -53 -51 -49
 -60 -58 -56 -55 -53 -51 -49 -47
 -58 -56 -55 -53 -51 -49 -47 -45
 -56 -55 -53 -51 -49 -47 -45 -43
 -55 -53 -51 -49 -47 -45 -43 -41
 -53 -51 -49 -47 -45 -43 -41 -39
 -51 -49 -47 -45 -43 -41 -39 -36
 -49 -47 -45 -43 -41 -39 -36 -32
 -47 -45 -43 -41 -39 -36 -32 -31
 -45 -43 -41 -39 -36 -32 -31 -27
 -43 -41 -39 -36 -32 -31 -27 -26
 -41 -39 -36 -32 -31 -27 -26 -22
 -39 -36 -32 -31 -27 -26 -22 -19
 -36 -32 -31 -27 -26 -22 -19 -18
 -32 -31 -27 -26 -22 -19 -18 -15
 -31 -27 -26 -22 -19 -18 -15 -14
 -27 -26 -22 -19 -18 -15 -14 -12
 -26 -22 -19 -18 -15 -14 -12 -11
 -22 -19 -18 -15 -14 -12 -11 -10
 -19 -18 -15 -14 -12 -11 -10 -8
 -18 -15 -14 -12 -11 -10 -8 -8
 -15 -14 -12 -11 -10 -8 -8 -7
 -14 -12 -11 -10 -8 -8 -7 -7
 -12 -11 -10 -8 -8 -7 -7 -7
 -18 -21 -25 -30 -34 -39 -41 -46
 -21 -25 -30 -34 -39 -41 -46 -50
 -25 -30 -34 -39 -41 -46 -50 -53
 -30 -34 -39 -41 -46 -50 -53 -54
 -34 -39 -41 -46 -50 -53 -54 -57
 -39 -41 -46 -50 -53 -54 -57 -59
 -41 -46 -50 -53 -54 -57 -59 -61
 -46 -50 -53 -54 -57 -59 -61 -64
 -50 -53 -54 -57 -59 -61 -64 -66
 -53 -54 -57 -59 -61 -64 -66 -66
 -54 -57 -59 -61 -64 -66 -66 -66
 -57 -59 -61 -64 -66 -66 -66 -67
 -59 -61 -64 -66 -66 -66 -67 -66
 -61 -64 -66 -66 -66 -67 -66 -67
 -64 -66 -66 -66 -67 -66 -67 -65
 -66 -66 -66 -67 -66 -67 -65 -65
 -66 -66 -67 -66 -67 -65 -65 -63
 -66 -67 -66 -67 -65 -65 -63 -62
 -67 -66 -67 -65 -65 -63 -62 -56
 -66 -67 -65 -65 -63 -62 -56 -54
 -67 -65 -65 -63 -62 -56 -54 -52
 -65 -65 -63 -62 -56 -54 -52 -48
 -65 -63 -62 -56 -54 -52 -48 -46
 -63 -62 -56 -54 -52 -48 -46 -43
 -62 -56 -54 -52 -48 -46 -43 -41
 -56 -54 -52 -48 -46 -43 -41 -37
 -54 -52 -48 -46 -43 -41 -37 -34
 -52 -48 -46 -43 -41 -37 -34 -31
 -48 -46 -43 -41 -37 -34 -31 -27
 -46 -43 -41 -37 -34 -31 -27 -22
 -43 -41 -37 -34 -31 -27 -22 -19
 -41 -37 -34 -31 -27 -22 -19 -17
 -37 -34 -31 -27 -22 -19 -17 -13
 -34 -31 -27 -22 -19 -17 -13 -8
 -31 -27 -22 -19 -17 -13 -8 -7
 -27 -22 -19 -17 -13 -8 -7 -4
 -22 -19 -17 -13 -8 -7 -4 -3
 -19 -17 -13 -8 -7 -4 -3 0
 -17 -13 -8 -7 -4 -3 0 4
 -13 -8 -7 -4 -3 0 4 4
 -8 -7 -4 -3 0 4 4 4
 -7 -4 -3 0 4 4 4 3
 -4 -3 0 4 4 4 3 3
 -3 0 4 4 4 3 3 1
 0 4 4 4 3 3 1 0
 4 4 4 3 3 1 0 0
 4 4 3 3 1 0 0 -2
 4 3 3 1 0 0 -2 -3
 -21 -25 -28 -31 -35 -38 -41 -45
 -25 -28 -31 -35 -38 -41 -45 -48
 -28 -31 -35 -38 -41 -45 -48 -52
 -31 -35 -38 -41 -45 -48 -52 -58
 -35 -38 -41 -45 -48 -52 -58 -60
 -38 -41 -45 -48 -52 -58 -60 -62
 -41 -45 -48 -52 -58 -60 -62 -64
 -45 -48 -52 -58 -60 -62 -64 -65
 -48 -52 -58 -60 -62 -64 -65 -67
 -52 -58 -60 -62 -64 -65 -67 -68
 -58 -60 -62 -64 -65 -67 -68 -67
 -60 -62 -64 -65 -67 -68 -67 -68
 -62 -64 -65 -67 -68 -67 -68 -66
 -64 -65 -67 -68 -67 -68 -66 -67
 -65 -67 -68 -67 -68 -66 -67 -65
 -67 -68 -67 -68 -66 -67 -65 -64
 -68 -67 -68 -66 -67 -65 -64 -63
 -67 -68 -66 -67 -65 -64 -63 -61
 -68 -66 -67 -65 -64 -63 -61 -59
 -66 -67 -65 -64 -63 -61 -59 -56
 -67 -65 -64 -63 -61 -59 -56 -55
 -65 -64 -63 -61 -59 -56 -55 -48
 -64 -63 -61 -59 -56 -55 -48 -44
 -63 -61 -59 -56 -55 -48 -44 -41
 -61 -59 -56 -55 -48 -44 -41 -39
 -59 -56 -55 -48 -44 -41 -39 -36
 -56 -55 -48 -44 -41 -39 -36 -28
 -55 -48 -44 -41 -39 -36 -28 -24
 -48 -44 -41 -39 -36 -28 -24 -22
 -44 -41 -39 -36 -28 -24 -22 -18
 -41 -39 -36 -28 -24 -22 -18 -16
 -39 -36 -28 -24 -22 -18 -16 -12
 -36 -28 -24 -22 -18 -16 -12 -8
 -28 -24 -22 -18 -16 -12 -8 -5
 -24 -22 -18 -16 -12 -8 -5 -1
 -22 -18 -16 -12 -8 -5 -1 2
 -18 -16 -12 -8 -5 -1 2 3
 -16 -12 -8 -5 -1 2 3 5
 -12 -8 -5 -1 2 3 5 6
 -8 -5 -1 2 3 5 6 6
 -5 -1 2 3 5 6 6 6
 -1 2 3 5 6 6 6 6
 2 3 5 6 6 6 6 5
 3 5 6 6 6 6 5 4
 -18 -21 -26 -28 -31 -34 -37 -40
 -21 -26 -28 -31 -34 -37 -40 -43
 -26 -28 -31 -34 -37 -40 -43 -47
 -28 -31 -34 -37 -40 -43 -47 -49
 -31 -34 -37 -40 -43 -47 -49 -51
 -34 -37 -40 -43 -47 -49 -51 -54
 -37 -40 -43 -47 -49 -51 -54 -56
 -40 -43 -47 -49 -51 -54 -56 -58
 -43 -47 -49 -51 -54 -56 -58 -60
 -47 -49 -51 -54 -56 -58 -60 -61
 -49 -51 -54 -56 -58 -60 -61 -63
 -51 -54 -56 -58 -60 -61 -63 -63
 -54 -56 -58 -60 -61 -63 -63 -63
 -56 -58 -60 -61 -63 -63 -63 -63
 -58 -60 -61 -63 -63 -63 -63 -63
 -60 -61 -63 -63 -63 -63 -63 -63
 -61 -63 -63 -63 -63 -63 -63 -62
 -63 -63 -63 -63 -63 -63 -62 -62
 -63 -63 -63 -63 -63 -62 -62 -59
 -63 -63 -63 -63 -62 -62 -59 -57
 -63 -63 -63 -62 -62 -59 -57 -55
 -63 -63 -62 -62 -59 -57 -55 -56
 -63 -62 -62 -59 -57 -55 -56 -51
 -62 -62 -59 -57 -55 -56 -51 -48
 -62 -59 -57 -55 -56 -51 -48 -47
 -59 -57 -55 -56 -51 -48 -47 -44
 -57 -55 -56 -51 -48 -47 -44 -42
 -55 -56 -51 -48 -47 -44 -42 -38
 -56 -51 -48 -47 -44 -42 -38 -35
 -51 -48 -47 -44 -42 -38 -35 -33
 -48 -47 -44 -42 -38 -35 -33 -30
 -47 -44 -42 -38 -35 -33 -30 -25
 -44 -42 -38 -35 -33 -30 -25 -21
 -42 -38 -35 -33 -30 -25 -21 -18
 -38 -35 -33 -30 -25 -21 -18 -12
 -35 -33 -30 -25 -21 -18 -12 -9
 -33 -30 -25 -21 -18 -12 -9 -5
 -30 -25 -21 -18 -12 -9 -5 -4
 -25 -21 -18 -12 -9 -5 -4 -1
 -21 -18 -12 -9 -5 -4 -1 1
 -18 -12 -9 -5 -4 -1 1 4
 -12 -9 -5 -4 -1 1 4 4
 -9 -5 -4 -1 1 4 4 5
 -5 -4 -1 1 4 4 5 4
 -4 -1 1 4 4 5 4 4
 -1 1 4 4 5 4 4 3
 1 4 4 5 4 4 3 2
 -16 -18 -25 -27 -30 -32 -37 -41
 -18 -25 -27 -30 -32 -37 -41 -43
 -25 -27 -30 -32 -37 -41 -43 -48
 -27 -30 -32 -37 -41 -43 -48 -51
 -30 -32 -37 -41 -43 -48 -51 -55
 -32 -37 -41 -43 -48 -51 -55 -56
 -37 -41 -43 -48 -51 -55 -56 -58
 -41 -43 -48 -51 -55 -56 -58 -59
 -43 -48 -51 -55 -56 -58 -59 -61
 -48 -51 -55 -56 -58 -59 -61 -63
 -51 -55 -56 -58 -59 -61 -63 -62
 -55 -56 -58 -59 -61 -63 -62 -63
 -56 -58 -59 -61 -63 -62 -63 -63
 -58 -59 -61 -63 -62 -63 -63 -61
 -59 -61 -63 -62 -63 -63 -61 -60
 -61 -63 -62 -63 -63 -61 -60 -60
 -63 -62 -63 -63 -61 -60 -60 -58
 -62 -63 -63 -61 -60 -60 -58 -57
 -63 -63 -61 -60 -60 -58 -57 -53
 -63 -61 -60 -60 -58 -57 -53 -51
 -61 -60 -60 -58 -57 -53 -51 -47
 -60 -60 -58 -57 -53 -51 -47 -46
 -60 -58 -57 -53 -51 -47 -46 -42
 -58 -57 -53 -51 -47 -46 -42 -40
 -57 -53 -51 -47 -46 -42 -40 -38
 -53 -51 -47 -46 -42 -40 -38 -33
 -51 -47 -46 -42 -40 -38 -33 -31
 -47 -46 -42 -40 -38 -33 -31 -28
 -46 -42 -40 -38 -33 -31 -28 -21
 -42 -40 -38 -33 -31 -28 -21 -18
 -40 -38 -33 -31 -28 -21 -18 -16
 -38 -33 -31 -28 -21 -18 -16 -11
 -33 -31 -28 -21 -18 -16 -11 -7
 -31 -28 -21 -18 -16 -11 -7 -5
 -28 -21 -18 -16 -11 -7 -5 -1
 -21 -18 -16 -11 -7 -5 -1 6
 -18 -16 -11 -7 -5 -1 6 7
 -16 -11 -7 -5 -1 6 7 7
 -11 -7 -5 -1 6 7 7 8
 -7 -5 -1 6 7 7 8 7
 -5 -1 6 7 7 8 7 7
 -1 6 7 7 8 7 7 6
 6 7 7 8 7 7 6 6
 7 7 8 7 7 6 6 3
 -23 -27 -31 -34 -36 -40 -43 -46
 -27 -31 -34 -36 -40 -43 -46 -49
 -31 -34 -36 -40 -43 -46 -49 -52
 -34 -36 -40 -43 -46 -49 -52 -55
 -36 -40 -43 -46 -49 -52 -55 -57
 -40 -43 -46 -49 -52 -55 -57 -60
 -43 -46 -49 -52 -55 -57 -60 -61
 -46 -49 -52 -55 -57 -60 -61 -63
 -49 -52 -55 -57 -60 -61 -63 -63
 -52 -55 -57 -60 -61 -63 -63 -64
 -55 -57 -60 -61 -63 -63 -64 -64
 -57 -60 -61 -63 -63 -64 -64 -65
 -60 -61 -63 -63 -64 -64 -65 -64
 -61 -63 -63 -64 -64 -65 -64 -63
 -63 -63 -64 -64 -65 -64 -63 -63
 -63 -64 -64 -65 -64 -63 -63 -62
 -64 -64 -65 -64 -63 -63 -62 -62
 -64 -65 -64 -63 -63 -62 -62 -61
 -65 -64 -63 -63 -62 -62 -61 -58
 -64 -63 -63 -62 -62 -61 -58 -54
 -63 -63 -62 -62 -61 -58 -54 -53
 -63 -62 -62 -61 -58 -54 -53 -51
 -62 -62 -61 -58 -54 -53 -51 -48
 -62 -61 -58 -54 -53 -51 -48 -46
 -61 -58 -54 -53 -51 -48 -46 -44
 -58 -54 -53 -51 -48 -46 -44 -41
 -54 -53 -51 -48 -46 -44 -41 -36
 -53 -51 -48 -46 -44 -41 -36 -33
 -51 -48 -46 -44 -41 -36 -33 -30
 -48 -46 -44 -41 -36 -33 -30 -28
 -46 -44 -41 -36 -33 -30 -28 -23
 -44 -41 -36 -33 -30 -28 -23 -21
 -41 -36 -33 -30 -28 -23 -21 -17
 -36 -33 -30 -28 -23 -21 -17 -13
 -33 -30 -28 -23 -21 -17 -13 -11
 -30 -28 -23 -21 -17 -13 -11 -6
 -28 -23 -21 -17 -13 -11 -6 -4
 -23 -21 -17 -13 -11 -6 -4 -1
 -21 -17 -13 -11 -6 -4 -1 3
 -17 -13 -11 -6 -4 -1 3 3
 -13 -11 -6 -4 -1 3 3 7
 -11 -6 -4 -1 3 3 7 7
 -6 -4 -1 3 3 7 7 8
 -4 -1 3 3 7 7 8 8
 -1 3 3 7 7 8 8 8
 3 3 7 7 8 8 8 6
 3 7 7 8 8 8 6 7
 7 7 8 8 8 6 7 5
 7 8 8 8 6 7 5 3
 -18 -22 -25 -29 -32 -35 -38 -42
 -22 -25 -29 -32 -35 -38 -42 -45
 -25 -29 -32 -35 -38 -42 -45 -47
 -29 -32 -35 -38 -42 -45 -47 -49
 -32 -35 -38 -42 -45 -47 -49 -52
 -35 -38 -42 -45 -47 -49 -52 -54
 -38 -42 -45 -47 -49 -52 -54 -56
 -42 -45 -47 -49 -52 -54 -56 -58
 -45 -47 -49 -52 -54 -56 -58 -61
 -47 -49 -52 -54 -56 -58 -61 -62
 -49 -52 -54 -56 -58 -61 -62 -63
 -52 -54 -56 -58 -61 -62 -63 -63
 -54 -56 -58 -61 -62 -63 -63 -64
 -56 -58 -61 -62 -63 -63 -64 -63
 -58 -61 -62 -63 -63 -64 -63 -63
 -61 -62 -63 -63 -64 -63 -63 -61
 -62 -63 -63 -64 -63 -63 -61 -61
 -63 -63 -64 -63 -63 -61 -61 -60
 -63 -64 -63 -63 -61 -61 -60 -58
 -64 -63 -63 -61 -61 -60 -58 -58
 -63 -63 -61 -61 -60 -58 -58 -54
 -63 -61 -61 -60 -58 -58 -54 -49
 -61 -61 -60 -58 -58 -54 -49 -47
 -61 -60 -58 -58 -54 -49 -47 -45
 -60 -58 -58 -54 -49 -47 -45 -40
 -58 -58 -54 -49 -47 -45 -40 -37
 -58 -54 -49 -47 -45 -40 -37 -34
 -54 -49 -47 -45 -40 -37 -34 -32
 -49 -47 -45 -40 -37 -34 -32 -28
 -47 -45 -40 -37 -34 -32 -28 -25
 -45 -40 -37 -34 -32 -28 -25 -22
 -40 -37 -34 -32 -28 -25 -22 -17
 -37 -34 -32 -28 -25 -22 -17 -15
 -34 -32 -28 -25 -22 -17 -15 -11
 -32 -28 -25 -22 -17 -15 -11 -7
 -28 -25 -22 -17 -15 -11 -7 -4
 -25 -22 -17 -15 -11 -7 -4 0
 -22 -17 -15 -11 -7 -4 0 1
 -17 -15 -11 -7 -4 0 1 2
 -15 -11 -7 -4 0 1 2 3
 -11 -7 -4 0 1 2 3 5
 -7 -4 0 1 2 3 5 5
 -4 0 1 2 3 5 5 6
 0 1 2 3 5 5 6 6
 1 2 3 5 5 6 6 5
 2 3 5 5 6 6 5 4
 3 5 5 6 6 5 4 4
 -19 -21 -25 -27 -30 -33 -39 -41
 -21 -25 -27 -30 -33 -39 -41 -45
 -25 -27 -30 -33 -39 -41 -45 -47
 -27 -30 -33 -39 -41 -45 -47 -49
 -30 -33 -39 -41 -45 -47 -49 -53
 -33 -39 -41 -45 -47 -49 -53 -55
 -39 -41 -45 -47 -49 -53 -55 -57
 -41 -45 -47 -49 -53 -55 -57 -58
 -45 -47 -49 -53 -55 -57 -58 -60
 -47 -49 -53 -55 -57 -58 -60 -62
 -49 -53 -55 -57 -58 -60 -62 -62
 -53 -55 -57 -58 -60 -62 -62 -62
 -55 -57 -58 -60 -62 -62 -62 -62
 -57 -58 -60 -62 -62 -62 -62 -62
 -58 -60 -62 -62 -62 -62 -62 -61
 -60 -62 -62 -62 -62 -62 -61 -61
 -62 -62 -62 -62 -62 -61 -61 -60
 -62 -62 -62 -62 -61 -61 -60 -59
 -62 -62 -62 -61 -61 -60 -59 -57
 -62 -62 -61 -61 -60 -59 -57 -55
 -62 -61 -61 -60 -59 -57 -55 -54
 -61 -61 -60 -59 -57 -55 -54 -50
 -61 -60 -59 -57 -55 -54 -50 -43
 -60 -59 -57 -55 -54 -50 -43 -41
 -59 -57 -55 -54 -50 -43 -41 -38
 -57 -55 -54 -50 -43 -41 -38 -34
 -55 -54 -50 -43 -41 -38 -34 -33
 -54 -50 -43 -41 -38 -34 -33 -26
 -50 -43 -41 -38 -34 -33 -26 -24
 -43 -41 -38 -34 -33 -26 -24 -20
 -41 -38 -34 -33 -26 -24 -20 -18
 -38 -34 -33 -26 -24 -20 -18 -13
 -34 -33 -26 -24 -20 -18 -13 -9
 -33 -26 -24 -20 -18 -13 -9 0
 -26 -24 -20 -18 -13 -9 0 3
 -24 -20 -18 -13 -9 0 3 4
 -20 -18 -13 -9 0 3 4 6
 -18 -13 -9 0 3 4 6 7
 -13 -9 0 3 4 6 7 8
 -9 0 3 4 6 7 8 9
 0 3 4 6 7 8 9 8
 3 4 6 7 8 9 8 8
 4 6 7 8 9 8 8 8
 6 7 8 9 8 8 8 7
 7 8 9 8 8 8 7 6
 -16 -18 -20 -24 -27 -30 -34 -37
 -18 -20 -24 -27 -30 -34 -37 -41
 -20 -24 -27 -30 -34 -37 -41 -45
 -24 -27 -30 -34 -37 -41 -45 -49
 -27 -30 -34 -37 -41 -45 -49 -52
 -30 -34 -37 -41 -45 -49 -52 -55
 -34 -37 -41 -45 -49 -52 -55 -56
 -37 -41 -45 -49 -52 -55 -56 -58
 -41 -45 -49 -52 -55 -56 -58 -59
 -45 -49 -52 -55 -56 -58 -59 -61
 -49 -52 -55 -56 -58 -59 -61 -61
 -52 -55 -56 -58 -59 -61 -61 -62
 -55 -56 -58 -59 -61 -61 -62 -61
 -56 -58 -59 -61 -61 -62 -61 -61
 -58 -59 -61 -61 -62 -61 -61 -59
 -59 -61 -61 -62 -61 -61 -59 -58
 -61 -61 -62 -61 -61 -59 -58 -55
 -61 -62 -61 -61 -59 -58 -55 -55
 -62 -61 -61 -59 -58 -55 -55 -53
 -61 -61 -59 -58 -55 -55 -53 -51
 -61 -59 -58 -55 -55 -53 -51 -48
 -59 -58 -55 -55 -53 -51 -48 -44
 -58 -55 -55 -53 -51 -48 -44 -38
 -55 -55 -53 -51 -48 -44 -38 -35
 -55 -53 -51 -48 -44 -38 -35 -30
 -53 -51 -48 -44 -38 -35 -30 -27
 -51 -48 -44 -38 -35 -30 -27 -25
 -48 -44 -38 -35 -30 -27 -25 -21
 -44 -38 -35 -30 -27 -25 -21 -19
 -38 -35 -30 -27 -25 -21 -19 -13
 -35 -30 -27 -25 -21 -19 -13 -11
 -30 -27 -25 -21 -19 -13 -11 -7
 -27 -25 -21 -19 -13 -11 -7 -4
 -25 -21 -19 -13 -11 -7 -4 -2
 -21 -19 -13 -11 -7 -4 -2 0
 -19 -13 -11 -7 -4 -2 0 2
 -13 -11 -7 -4 -2 0 2 5
 -11 -7 -4 -2 0 2 5 7
 -7 -4 -2 0 2 5 7 8
 -4 -2 0 2 5 7 8 8
 -2 0 2 5 7 8 8 8
 0 2 5 7 8 8 8 8
 2 5 7 8 8 8 8 7
 5 7 8 8 8 8 7 6
 -18 -21 -24 -28 -32 -35 -38 -41
 -21 -24 -28 -32 -35 -38 -41 -45
 -24 -28 -32 -35 -38 -41 -45 -47
 -28 -32 -35 -38 -41 -45 -47 -49
 -32 -35 -38 -41 -45 -47 -49 -51
 -35 -38 -41 -45 -47 -49 -51 -55
 -38 -41 -45 -47 -49 -51 -55 -58
 -41 -45 -47 -49 -51 -55 -58 -61
 -45 -47 -49 -51 -55 -58 -61 -61
 -47 -49 -51 -55 -58 -61 -61 -63
 -49 -51 -55 -58 -61 -61 -63 -62
 -51 -55 -58 -61 -61 -63 -62 -63
 -55 -58 -61 -61 -63 -62 -63 -63
 -58 -61 -61 -63 -62 -63 -63 -62
 -61 -61 -63 -62 -63 -63 -62 -62
 -61 -63 -62 -63 -63 -62 -62 -62
 -63 -62 -63 -63 -62 -62 -62 -59
 -62 -63 -63 -62 -62 -62 -59 -58
 -63 -63 -62 -62 -62 -59 -58 -57
 -63 -62 -62 -62 -59 -58 -57 -55
 -62 -62 -62 -59 -58 -57 -55 -54
 -62 -62 -59 -58 -57 -55 -54 -51
 -62 -59 -58 -57 -55 -54 -51 -49
 -59 -58 -57 -55 -54 -51 -49 -47
 -58 -57 -55 -54 -51 -49 -47 -45
 -57 -55 -54 -51 -49 -47 -45 -40
 -55 -54 -51 -49 -47 -45 -40 -34
 -54 -51 -49 -47 -45 -40 -34 -33
 -51 -49 -47 -45 -40 -34 -33 -29
 -49 -47 -45 -40 -34 -33 -29 -26
 -47 -45 -40 -34 -33 -29 -26 -23
 -45 -40 -34 -33 -29 -26 -23 -18
 -40 -34 -33 -29 -26 -23 -18 -16
 -34 -33 -29 -26 -23 -18 -16 -11
 -33 -29 -26 -23 -18 -16 -11 -7
 -29 -26 -23 -18 -16 -11 -7 -4
 -26 -23 -18 -16 -11 -7 -4 -2
 -23 -18 -16 -11 -7 -4 -2 1
 -18 -16 -11 -7 -4 -2 1 3
 -16 -11 -7 -4 -2 1 3 5
 -11 -7 -4 -2 1 3 5 6
 -7 -4 -2 1 3 5 6 7
 -4 -2 1 3 5 6 7 8
 -2 1 3 5 6 7 8 8
 1 3 5 6 7 8 8 7
 3 5 6 7 8 8 7 7
 5 6 7 8 8 7 7 6
 6 7 8 8 7 7 6 4
 -16 -21 -24 -27 -30 -33 -36 -39
 -21 -24 -27 -30 -33 -36 -39 -42
 -24 -27 -30 -33 -36 -39 -42 -46
 -27 -30 -33 -36 -39 -42 -46 -49
 -30 -33 -36 -39 -42 -46 -49 -54
 -33 -36 -39 -42 -46 -49 -54 -57
 -36 -39 -42 -46 -49 -54 -57 -59
 -39 -42 -46 -49 -54 -57 -59 -60
 -42 -46 -49 -54 -57 -59 -60 -62
 -46 -49 -54 -57 -59 -60 -62 -61
 -49 -54 -57 -59 -60 -62 -61 -62
 -54 -57 -59 -60 -62 -61 -62 -63
 -57 -59 -60 -62 -61 -62 -63 -62
 -59 -60 -62 -61 -62 -63 -62 -62
 -60 -62 -61 -62 -63 -62 -62 -61
 -62 -61 -62 -63 -62 -62 -61 -60
 -61 -62 -63 -62 -62 -61 -60 -60
 -62 -63 -62 -62 -61 -60 -60 -58
 -63 -62 -62 -61 -60 -60 -58 -55
 -62 -62 -61 -60 -60 -58 -55 -53
 -62 -61 -60 -60 -58 -55 -53 -51
 -61 -60 -60 -58 -55 -53 -51 -48
 -60 -60 -58 -55 -53 -51 -48 -46
 -60 -58 -55 -53 -51 -48 -46 -43
 -58 -55 -53 -51 -48 -46 -43 -39
 -55 -53 -51 -48 -46 -43 -39 -37
 -53 -51 -48 -46 -43 -39 -37 -34
 -51 -48 -46 -43 -39 -37 -34 -32
 -48 -46 -43 -39 -37 -34 -32 -29
 -46 -43 -39 -37 -34 -32 -29 -24
 -43 -39 -37 -34 -32 -29 -24 -16
 -39 -37 -34 -32 -29 -24 -16 -14
 -37 -34 -32 -29 -24 -16 -14 -10
 -34 -32 -29 -24 -16 -14 -10 -8
 -32 -29 -24 -16 -14 -10 -8 -4
 -29 -24 -16 -14 -10 -8 -4 -1
 -24 -16 -14 -10 -8 -4 -1 2
 -16 -14 -10 -8 -4 -1 2 5
 -14 -10 -8 -4 -1 2 5 6
 -10 -8 -4 -1 2 5 6 7
 -8 -4 -1 2 5 6 7 7
 -4 -1 2 5 6 7 7 8
 -1 2 5 6 7 7 8 8
 2 5 6 7 7 8 8 8
 5 6 7 7 8 8 8 8
 6 7 7 8 8 8 8 7
 7 7 8 8 8 8 7 6
 7 8 8 8 8 7 6 6
 8 8 8 8 7 6 6 4
 -18 -20 -24 -27 -29 -34 -38 -40
 -20 -24 -27 -29 -34 -38 -40 -44
 -24 -27 -29 -34 -38 -40 -44 -47
 -27 -29 -34 -38 -40 -44 -47 -50
 -29 -34 -38 -40 -44 -47 -50 -51
 -34 -38 -40 -44 -47 -50 -51 -57
 -38 -40 -44 -47 -50 -51 -57 -58
 -40 -44 -47 -50 -51 -57 -58 -60
 -44 -47 -50 -51 -57 -58 -60 -61
 -47 -50 -51 -57 -58 -60 -61 -63
 -50 -51 -57 -58 -60 -61 -63 -63
 -51 -57 -58 -60 -61 -63 -63 -62
 -57 -58 -60 -61 -63 -63 -62 -61
 -58 -60 -61 -63 -63 -62 -61 -62
 -60 -61 -63 -63 -62 -61 -62 -62
 -61 -63 -63 -62 -61 -62 -62 -60
 -63 -63 -62 -61 -62 -62 -60 -58
 -63 -62 -61 -62 -62 -60 -58 -57
 -62 -61 -62 -62 -60 -58 -57 -56
 -61 -62 -62 -60 -58 -57 -56 -53
 -62 -62 -60 -58 -57 -56 -53 -51
 -62 -60 -58 -57 -56 -53 -51 -49
 -60 -58 -57 -56 -53 -51 -49 -45
 -58 -57 -56 -53 -51 -49 -45 -42
 -57 -56 -53 -51 -49 -45 -42 -38
 -56 -53 -51 -49 -45 -42 -38 -35
 -53 -51 -49 -45 -42 -38 -35 -33
 -51 -49 -45 -42 -38 -35 -33 -29
 -49 -45 -42 -38 -35 -33 -29 -23
 -45 -42 -38 -35 -33 -29 -23 -18
 -42 -38 -35 -33 -29 -23 -18 -15
 -38 -35 -33 -29 -23 -18 -15 -11
 -35 -33 -29 -23 -18 -15 -11 -9
 -33 -29 -23 -18 -15 -11 -9 -5
 -29 -23 -18 -15 -11 -9 -5 -2
 -23 -18 -15 -11 -9 -5 -2 0
 -18 -15 -11 -9 -5 -2 0 4
 -15 -11 -9 -5 -2 0 4 5
 -11 -9 -5 -2 0 4 5 7
 -9 -5 -2 0 4 5 7 7
 -5 -2 0 4 5 7 7 8
 -2 0 4 5 7 7 8 9
 0 4 5 7 7 8 9 9
 4 5 7 7 8 9 9 8
 5 7 7 8 9 9 8 7
 7 7 8 9 9 8 7 6
 -19 -22 -24 -29 -32 -35 -36 -42
 -22 -24 -29 -32 -35 -36 -42 -45
 -24 -29 -32 -35 -36 -42 -45 -48
 -29 -32 -35 -36 -42 -45 -48 -50
 -32 -35 -36 -42 -45 -48 -50 -52
 -35 -36 -42 -45 -48 -50 -52 -54
 -36 -42 -45 -48 -50 -52 -54 -56
 -42 -45 -48 -50 -52 -54 -56 -58
 -45 -48 -50 -52 -54 -56 -58 -60
 -48 -50 -52 -54 -56 -58 -60 -61
 -50 -52 -54 -56 -58 -60 -61 -61
 -52 -54 -56 -58 -60 -61 -61 -62
 -54 -56 -58 -60 -61 -61 -62 -60
 -56 -58 -60 -61 -61 -62 -60 -61
 -58 -60 -61 -61 -62 -60 -61 -60
 -60 -61 -61 -62 -60 -61 -60 -59
 -61 -61 -62 -60 -61 -60 -59 -57
 -61 -62 -60 -61 -60 -59 -57 -56
 -62 -60 -61 -60 -59 -57 -56 -55
 -60 -61 -60 -59 -57 -56 -55 -53
 -61 -60 -59 -57 -56 -55 -53 -51
 -60 -59 -57 -56 -55 -53 -51 -48
 -59 -57 -56 -55 -53 -51 -48 -47
 -57 -56 -55 -53 -51 -48 -47 -44
 -56 -55 -53 -51 -48 -47 -44 -43
 -55 -53 -51 -48 -47 -44 -43 -38
 -53 -51 -48 -47 -44 -43 -38 -35
 -51 -48 -47 -44 -43 -38 -35 -32
 -48 -47 -44 -43 -38 -35 -32 -30
 -47 -44 -43 -38 -35 -32 -30 -25
 -44 -43 -38 -35 -32 -30 -25 -22
 -43 -38 -35 -32 -30 -25 -22 -20
 -38 -35 -32 -30 -25 -22 -20 -11
 -35 -32 -30 -25 -22 -20 -11 -2
 -32 -30 -25 -22 -20 -11 -2 0
 -30 -25 -22 -20 -11 -2 0 4
 -25 -22 -20 -11 -2 0 4 5
 -22 -20 -11 -2 0 4 5 8
 -20 -11 -2 0 4 5 8 9
 -11 -2 0 4 5 8 9 10
 -2 0 4 5 8 9 10 10
 0 4 5 8 9 10 10 10
 4 5 8 9 10 10 10 9
 5 8 9 10 10 10 9 9
 8 9 10 10 10 9 9 8
 9 10 10 10 9 9 8 7
 10 10 10 9 9 8 7 7
 10 10 9 9 8 7 7 5
 -15 -17 -22 -24 -27 -31 -34 -37
 -17 -22 -24 -27 -31 -34 -37 -40
 -22 -24 -27 -31 -34 -37 -40 -43
 -24 -27 -31 -34 -37 -40 -43 -46
 -27 -31 -34 -37 -40 -43 -46 -49
 -31 -34 -37 -40 -43 -46 -49 -52
 -34 -37 -40 -43 -46 -49 -52 -55
 -37 -40 -43 -46 -49 -52 -55 -56
 -40 -43 -46 -49 -52 -55 -56 -58
 -43 -46 -49 -52 -55 -56 -58 -60
 -46 -49 -52 -55 -56 -58 -60 -62
 -49 -52 -55 -56 -58 -60 -62 -63
 -52 -55 -56 -58 -60 -62 -63 -64
 -55 -56 -58 -60 -62 -63 -64 -64
 -56 -58 -60 -62 -63 -64 -64 -65
 -58 -60 -62 -63 -64 -64 -65 -65
 -60 -62 -63 -64 -64 -65 -65 -63
 -62 -63 -64 -64 -65 -65 -63 -63
 -63 -64 -64 -65 -65 -63 -63 -59
 -64 -64 -65 -65 -63 -63 -59 -59
 -64 -65 -65 -63 -63 -59 -59 -56
 -65 -65 -63 -63 -59 -59 -56 -56
 -65 -63 -63 -59 -59 -56 -56 -54
 -63 -63 -59 -59 -56 -56 -54 -52
 -63 -59 -59 -56 -56 -54 -52 -52
 -59 -59 -56 -56 -54 -52 -52 -48
 -59 -56 -56 -54 -52 -52 -48 -46
 -56 -56 -54 -52 -52 -48 -46 -43
 -56 -54 -52 -52 -48 -46 -43 -42
 -54 -52 -52 -48 -46 -43 -42 -39
 -52 -52 -48 -46 -43 -42 -39 -36
 -52 -48 -46 -43 -42 -39 -36 -34
 -48 -46 -43 -42 -39 -36 -34 -31
 -46 -43 -42 -39 -36 -34 -31 -25
 -43 -42 -39 -36 -34 -31 -25 -20
 -42 -39 -36 -34 -31 -25 -20 -18
 -39 -36 -34 -31 -25 -20 -18 -12
 -36 -34 -31 -25 -20 -18 -12 -9
 -34 -31 -25 -20 -18 -12 -9 -2
 -31 -25 -20 -18 -12 -9 -2 1
 -25 -20 -18 -12 -9 -2 1 2
 -20 -18 -12 -9 -2 1 2 5
 -18 -12 -9 -2 1 2 5 6
 -12 -9 -2 1 2 5 6 7
 -9 -2 1 2 5 6 7 8
 -2 1 2 5 6 7 8 8
 1 2 5 6 7 8 8 7
 2 5 6 7 8 8 7 7
 5 6 7 8 8 7 7 3
 6 7 8 8 7 7 3 2
 7 8 8 7 7 3 2 2
 -30 -32 -35 -38 -43 -46 -47 -52
 -32 -35 -38 -43 -46 -47 -52 -56
 -35 -38 -43 -46 -47 -52 -56 -59
 -38 -43 -46 -47 -52 -56 -59 -62
 -43 -46 -47 -52 -56 -59 -62 -64
 -46 -47 -52 -56 -59 -62 -64 -69
 -47 -52 -56 -59 -62 -64 -69 -72
 -52 -56 -59 -62 -64 -69 -72 -75
 -56 -59 -62 -64 -69 -72 -75 -75
 -59 -62 -64 -69 -72 -75 -75 -75
 -62 -64 -69 -72 -75 -75 -75 -78
 -64 -69 -72 -75 -75 -75 -78 -77
 -69 -72 -75 -75 -75 -78 -77 -80
 -72 -75 -75 -75 -78 -77 -80 -80
 -75 -75 -75 -78 -77 -80 -80 -79
 -75 -75 -78 -77 -80 -80 -79 -79
 -75 -78 -77 -80 -80 -79 -79 -78
 -78 -77 -80 -80 -79 -79 -78 -78
 -77 -80 -80 -79 -79 -78 -78 -76
 -80 -80 -79 -79 -78 -78 -76 -75
 -80 -79 -79 -78 -78 -76 -75 -73
 -79 -79 -78 -78 -76 -75 -73 -72
 -79 -78 -78 -76 -75 -73 -72 -71
 -78 -78 -76 -75 -73 -72 -71 -69
 -78 -76 -75 -73 -72 -71 -69 -66
 -76 -75 -73 -72 -71 -69 -66 -65
 -75 -73 -72 -71 -69 -66 -65 -58
 -73 -72 -71 -69 -66 -65 -58 -54
 -72 -71 -69 -66 -65 -58 -54 -52
 -71 -69 -66 -65 -58 -54 -52 -47
 -69 -66 -65 -58 -54 -52 -47 -44
 -66 -65 -58 -54 -52 -47 -44 -44
 -65 -58 -54 -52 -47 -44 -44 -36
 -58 -54 -52 -47 -44 -44 -36 -34
 -54 -52 -47 -44 -44 -36 -34 -31
 -52 -47 -44 -44 -36 -34 -31 -27
 -47 -44 -44 -36 -34 -31 -27 -24
 -44 -44 -36 -34 -31 -27 -24 -22
 -44 -36 -34 -31 -27 -24 -22 -22
 -36 -34 -31 -27 -24 -22 -22 -16
 -34 -31 -27 -24 -22 -22 -16 -15
 -31 -27 -24 -22 -22 -16 -15 -13
 -27 -24 -22 -22 -16 -15 -13 -10
 -24 -22 -22 -16 -15 -13 -10 -10
 -22 -22 -16 -15 -13 -10 -10 -7
 -22 -16 -15 -13 -10 -10 -7 -7
 -16 -15 -13 -10 -10 -7 -7 -7
 -15 -13 -10 -10 -7 -7 -7 -7
 -30 -35 -40 -42 -47 -49 -51 -58
 -35 -40 -42 -47 -49 -51 -58 -60
 -40 -42 -47 -49 -51 -58 -60 -63
 -42 -47 -49 -51 -58 -60 -63 -64
 -47 -49 -51 -58 -60 -63 -64 -69
 -49 -51 -58 -60 -63 -64 -69 -71
 -51 -58 -60 -63 -64 -69 -71 -71
 -58 -60 -63 -64 -69 -71 -71 -75
 -60 -63 -64 -69 -71 -71 -75 -75
 -63 -64 -69 -71 -71 -75 -75 -76
 -64 -69 -71 -71 -75 -75 -76 -77
 -69 -71 -71 -75 -75 -76 -77 -77
 -71 -71 -75 -75 -76 -77 -77 -78
 -71 -75 -75 -76 -77 -77 -78 -77
 -75 -75 -76 -77 -77 -78 -77 -76
 -75 -76 -77 -77 -78 -77 -76 -75
 -76 -77 -77 -78 -77 -76 -75 -74
 -77 -77 -78 -77 -76 -75 -74 -71
 -77 -78 -77 -76 -75 -74 -71 -70
 -78 -77 -76 -75 -74 -71 -70 -68
 -77 -76 -75 -74 -71 -70 -68 -67
 -76 -75 -74 -71 -70 -68 -67 -67
 -75 -74 -71 -70 -68 -67 -67 -61
 -74 -71 -70 -68 -67 -67 -61 -59
 -71 -70 -68 -67 -67 -61 -59 -56
 -70 -68 -67 -67 -61 -59 -56 -53
 -68 -67 -67 -61 -59 -56 -53 -53
 -67 -67 -61 -59 -56 -53 -53 -46
 -67 -61 -59 -56 -53 -53 -46 -43
 -61 -59 -56 -53 -53 -46 -43 -35
 -59 -56 -53 -53 -46 -43 -35 -30
 -56 -53 -53 -46 -43 -35 -30 -25
 -53 -53 -46 -43 -35 -30 -25 -23
 -53 -46 -43 -35 -30 -25 -23 -20
 -46 -43 -35 -30 -25 -23 -20 -18
 -43 -35 -30 -25 -23 -20 -18 -15
 -35 -30 -25 -23 -20 -18 -15 -13
 -30 -25 -23 -20 -18 -15 -13 -11
 -25 -23 -20 -18 -15 -13 -11 -7
 -23 -20 -18 -15 -13 -11 -7 -6
 -20 -18 -15 -13 -11 -7 -6 -5
 -18 -15 -13 -11 -7 -6 -5 -3
 -15 -13 -11 -7 -6 -5 -3 -2
 -13 -11 -7 -6 -5 -3 -2 -2
 -11 -7 -6 -5 -3 -2 -2 -1
 -7 -6 -5 -3 -2 -2 -1 -2
 -6 -5 -3 -2 -2 -1 -2 -3
 -28 -29 -34 -39 -43 -45 -47 -54
 -29 -34 -39 -43 -45 -47 -54 -56
 -34 -39 -43 -45 -47 -54 -56 -60
 -39 -43 -45 -47 -54 -56 -60 -61
 -43 -45 -47 -54 -56 -60 -61 -66
 -45 -47 -54 -56 -60 -61 -66 -68
 -47 -54 -56 -60 -61 -66 -68 -71
 -54 -56 -60 -61 -66 -68 -71 -74
 -56 -60 -61 -66 -68 -71 -74 -75
 -60 -61 -66 -68 -71 -74 -75 -75
 -61 -66 -68 -71 -74 -75 -75 -75
 -66 -68 -71 -74 -75 -75 -75 -75
 -68 -71 -74 -75 -75 -75 -75 -77
 -71 -74 -75 -75 -75 -75 -77 -74
 -74 -75 -75 -75 -75 -77 -74 -75
 -75 -75 -75 -75 -77 -74 -75 -71
 -75 -75 -75 -77 -74 -75 -71 -70
 -75 -75 -77 -74 -75 -71 -70 -68
 -75 -77 -74 -75 -71 -70 -68 -68
 -77 -74 -75 -71 -70 -68 -68 -63
 -74 -75 -71 -70 -68 -68 -63 -61
 -75 -71 -70 -68 -68 -63 -61 -59
 -71 -70 -68 -68 -63 -61 -59 -57
 -70 -68 -68 -63 -61 -59 -57 -57
 -68 -68 -63 -61 -59 -57 -57 -50
 -68 -63 -61 -59 -57 -57 -50 -49
 -63 -61 -59 -57 -57 -50 -49 -44
 -61 -59 -57 -57 -50 -49 -44 -38
 -59 -57 -57 -50 -49 -44 -38 -34
 -57 -57 -50 -49 -44 -38 -34 -31
 -57 -50 -49 -44 -38 -34 -31 -27
 -50 -49 -44 -38 -34 -31 -27 -24
 -49 -44 -38 -34 -31 -27 -24 -21
 -44 -38 -34 -31 -27 -24 -21 -18
 -38 -34 -31 -27 -24 -21 -18 -16
 -34 -31 -27 -24 -21 -18 -16 -13
 -31 -27 -24 -21 -18 -16 -13 -10
 -27 -24 -21 -18 -16 -13 -10 -9
 -24 -21 -18 -16 -13 -10 -9 -7
 -21 -18 -16 -13 -10 -9 -7 -5
 -18 -16 -13 -10 -9 -7 -5 -3
 -16 -13 -10 -9 -7 -5 -3 -2
 -13 -10 -9 -7 -5 -3 -2 -1
 -10 -9 -7 -5 -3 -2 -1 -1
 -9 -7 -5 -3 -2 -1 -1 -2
 -27 -33 -38 -44 -46 -52 -56 -58
 -33 -38 -44 -46 -52 -56 -58 -59
 -38 -44 -46 -52 -56 -58 -59 -64
 -44 -46 -52 -56 -58 -59 -64 -65
 -46 -52 -56 -58 -59 -64 -65 -68
 -52 -56 -58 -59 -64 -65 -68 -70
 -56 -58 -59 -64 -65 -68 -70 -70
 -58 -59 -64 -65 -68 -70 -70 -72
 -59 -64 -65 -68 -70 -70 -72 -71
 -64 -65 -68 -70 -70 -72 -71 -72
 -65 -68 -70 -70 -72 -71 -72 -70
 -68 -70 -70 -72 -71 -72 -70 -71
 -70 -70 -72 -71 -72 -70 -71 -72
 -70 -72 -71 -72 -70 -71 -72 -68
 -72 -71 -72 -70 -71 -72 -68 -68
 -71 -72 -70 -71 -72 -68 -68 -65
 -72 -70 -71 -72 -68 -68 -65 -65
 -70 -71 -72 -68 -68 -65 -65 -63
 -71 -72 -68 -68 -65 -65 -63 -62
 -72 -68 -68 -65 -65 -63 -62 -60
 -68 -68 -65 -65 -63 -62 -60 -56
 -68 -65 -65 -63 -62 -60 -56 -52
 -65 -65 -63 -62 -60 -56 -52 -50
 -65 -63 -62 -60 -56 -52 -50 -47
 -63 -62 -60 -56 -52 -50 -47 -45
 -62 -60 -56 -52 -50 -47 -45 -40
 -60 -56 -52 -50 -47 -45 -40 -37
 -56 -52 -50 -47 -45 -40 -37 -35
 -52 -50 -47 -45 -40 -37 -35 -28
 -50 -47 -45 -40 -37 -35 -28 -22
 -47 -45 -40 -37 -35 -28 -22 -18
 -45 -40 -37 -35 -28 -22 -18 -15
 -40 -37 -35 -28 -22 -18 -15 -13
 -37 -35 -28 -22 -18 -15 -13 -13
 -35 -28 -22 -18 -15 -13 -13 -7
 -28 -22 -18 -15 -13 -13 -7 -4
 -22 -18 -15 -13 -13 -7 -4 -2
 -18 -15 -13 -13 -7 -4 -2 -2
 -15 -13 -13 -7 -4 -2 -2 1
 -13 -13 -7 -4 -2 -2 1 1
 -13 -7 -4 -2 -2 1 1 1
 -7 -4 -2 -2 1 1 1 0
 -4 -2 -2 1 1 1 0 0
 -27 -31 -36 -44 -47 -49 -53 -56
 -31 -36 -44 -47 -49 -53 -56 -60
 -36 -44 -47 -49 -53 -56 -60 -63
 -44 -47 -49 -53 -56 -60 -63 -66
 -47 -49 -53 -56 -60 -63 -66 -69
 -49 -53 -56 -60 -63 -66 -69 -71
 -53 -56 -60 -63 -66 -69 -71 -73
 -56 -60 -63 -66 -69 -71 -73 -73
 -60 -63 -66 -69 -71 -73 -73 -75
 -63 -66 -69 -71 -73 -73 -75 -75
 -66 -69 -71 -73 -73 -75 -75 -74
 -69 -71 -73 -73 -75 -75 -74 -73
 -71 -73 -73 -75 -75 -74 -73 -72
 -73 -73 -75 -75 -74 -73 -72 -72
 -73 -75 -75 -74 -73 -72 -72 -69
 -75 -75 -74 -73 -72 -72 -69 -69
 -75 -74 -73 -72 -72 -69 -69 -66
 -74 -73 -72 -72 -69 -69 -66 -64
 -73 -72 -72 -69 -69 -66 -64 -64
 -72 -72 -69 -69 -66 -64 -64 -58
 -72 -69 -69 -66 -64 -64 -58 -57
 -69 -69 -66 -64 -64 -58 -57 -54
 -69 -66 -64 -64 -58 -57 -54 -52
 -66 -64 -64 -58 -57 -54 -52 -48
 -64 -64 -58 -57 -54 -52 -48 -40
 -64 -58 -57 -54 -52 -48 -40 -35
 -58 -57 -54 -52 -48 -40 -35 -33
 -57 -54 -52 -48 -40 -35 -33 -29
 -54 -52 -48 -40 -35 -33 -29 -26
 -52 -48 -40 -35 -33 -29 -26 -25
 -48 -40 -35 -33 -29 -26 -25 -17
 -40 -35 -33 -29 -26 -25 -17 -14
 -35 -33 -29 -26 -25 -17 -14 -10
 -33 -29 -26 -25 -17 -14 -10 -6
 -29 -26 -25 -17 -14 -10 -6 -2
 -26 -25 -17 -14 -10 -6 -2 -1
 -25 -17 -14 -10 -6 -2 -1 -1
 -17 -14 -10 -6 -2 -1 -1 3
 -14 -10 -6 -2 -1 -1 3 4
 -10 -6 -2 -1 -1 3 4 4
 -6 -2 -1 -1 3 4 4 3
 -2 -1 -1 3 4 4 3 2
 -15 -15 -17 -18 -20 -24 -28 -31
 -15 -17 -18 -20 -24 -28 -31 -34
 -17 -18 -20 -24 -28 -31 -34 -38
 -18 -20 -24 -28 -31 -34 -38 -41
 -20 -24 -28 -31 -34 -38 -41 -46
 -24 -28 -31 -34 -38 -41 -46 -49
 -28 -31 -34 -38 -41 -46 -49 -53
 -31 -34 -38 -41 -46 -49 -53 -58
 -34 -38 -41 -46 -49 -53 -58 -60
 -38 -41 -46 -49 -53 -58 -60 -65
 -41 -46 -49 -53 -58 -60 -65 -68
 -46 -49 -53 -58 -60 -65 -68 -71
 -49 -53 -58 -60 -65 -68 -71 -76
 -53 -58 -60 -65 -68 -71 -76 -80
 -58 -60 -65 -68 -71 -76 -80 -84
 -60 -65 -68 -71 -76 -80 -84 -87
 -65 -68 -71 -76 -80 -84 -87 -89
 -68 -71 -76 -80 -84 -87 -89 -91
 -71 -76 -80 -84 -87 -89 -91 -93
 -76 -80 -84 -87 -89 -91 -93 -95
 -80 -84 -87 -89 -91 -93 -95 -97
 -84 -87 -89 -91 -93 -95 -97 -97
 -87 -89 -91 -93 -95 -97 -97 -98
 -89 -91 -93 -95 -97 -97 -98 -98
 -91 -93 -95 -97 -97 -98 -98 -100
 -93 -95 -97 -97 -98 -98 -100 -100
 -95 -97 -97 -98 -98 -100 -100 -100
 -97 -97 -98 -98 -100 -100 -100 -100
 -97 -98 -98 -100 -100 -100 -100 -99
 -98 -98 -100 -100 -100 -100 -99 -99
 -98 -100 -100 -100 -100 -99 -99 -98
 -100 -100 -100 -100 -99 -99 -98 -99
 -100 -100 -100 -99 -99 -98 -99 -97
 -100 -100 -99 -99 -98 -99 -97 -96
 -100 -99 -99 -98 -99 -97 -96 -95
 -99 -99 -98 -99 -97 -96 -95 -94
 -99 -98 -99 -97 -96 -95 -94 -93
 -98 -99 -97 -96 -95 -94 -93 -92
 -99 -97 -96 -95 -94 -93 -92 -91
 -97 -96 -95 -94 -93 -92 -91 -90
 -96 -95 -94 -93 -92 -91 -90 -89
 -95 -94 -93 -92 -91 -90 -89 -88
 -94 -93 -92 -91 -90 -89 -88 -85
 -93 -92 -91 -90 -89 -88 -85 -85
 -92 -91 -90 -89 -88 -85 -85 -83
 -91 -90 -89 -88 -85 -85 -83 -81
 -90 -89 -88 -85 -85 -83 -81 -80
 -7 -7 -10 -12 -15 -19 -23 -26
 -7 -10 -12 -15 -19 -23 -26 -29
 -10 -12 -15 -19 -23 -26 -29 -34
 -12 -15 -19 -23 -26 -29 -34 -36
 -15 -19 -23 -26 -29 -34 -36 -41
 -19 -23 -26 -29 -34 -36 -41 -43
 -23 -26 -29 -34 -36 -41 -43 -47
 -26 -29 -34 -36 -41 -43 -47 -52
 -29 -34 -36 -41 -43 -47 -52 -54
 -34 -36 -41 -43 -47 -52 -54 -59
 -36 -41 -43 -47 -52 -54 -59 -62
 -41 -43 -47 -52 -54 -59 -62 -69
 -43 -47 -52 -54 -59 -62 -69 -71
 -47 -52 -54 -59 -62 -69 -71 -75
 -52 -54 -59 -62 -69 -71 -75 -77
 -54 -59 -62 -69 -71 -75 -77 -79
 -59 -62 -69 -71 -75 -77 -79 -82
 -62 -69 -71 -75 -77 -79 -82 -84
 -69 -71 -75 -77 -79 -82 -84 -87
 -71 -75 -77 -79 -82 -84 -87 -89
 -75 -77 -79 -82 -84 -87 -89 -90
 -77 -79 -82 -84 -87 -89 -90 -91
 -79 -82 -84 -87 -89 -90 -91 -93
 -82 -84 -87 -89 -90 -91 -93 -94
 -84 -87 -89 -90 -91 -93 -94 -95
 -87 -89 -90 -91 -93 -94 -95 -96
 -89 -90 -91 -93 -94 -95 -96 -97
 -90 -91 -93 -94 -95 -96 -97 -96
 -91 -93 -94 -95 -96 -97 -96 -97
 -93 -94 -95 -96 -97 -96 -97 -97
 -94 -95 -96 -97 -96 -97 -97 -97
 -95 -96 -97 -96 -97 -97 -97 -97
 -96 -97 -96 -97 -97 -97 -97 -95
 -97 -96 -97 -97 -97 -97 -95 -95
 -96 -97 -97 -97 -97 -95 -95 -93
 -97 -97 -97 -97 -95 -95 -93 -94
 -97 -97 -97 -95 -95 -93 -94 -92
 -97 -97 -95 -95 -93 -94 -92 -92
 -97 -95 -95 -93 -94 -92 -92 -91
 -95 -95 -93 -94 -92 -92 -91 -89
 -95 -93 -94 -92 -92 -91 -89 -89
 -93 -94 -92 -92 -91 -89 -89 -87
 -94 -92 -92 -91 -89 -89 -87 -87
 -92 -92 -91 -89 -89 -87 -87 -84
 -92 -91 -89 -89 -87 -87 -84 -82
 -91 -89 -89 -87 -87 -84 -82 -81
 -89 -89 -87 -87 -84 -82 -81 -79
 -8 -10 -11 -14 -15 -18 -21 -25
 -10 -11 -14 -15 -18 -21 -25 -29
 -11 -14 -15 -18 -21 -25 -29 -33
 -14 -15 -18 -21 -25 -29 -33 -37
 -15 -18 -21 -25 -29 -33 -37 -40
 -18 -21 -25 -29 -33 -37 -40 -44
 -21 -25 -29 -33 -37 -40 -44 -47
 -25 -29 -33 -37 -40 -44 -47 -51
 -29 -33 -37 -40 -44 -47 -51 -59
 -33 -37 -40 -44 -47 -51 -59 -65
 -37 -40 -44 -47 -51 -59 -65 -69
 -40 -44 -47 -51 -59 -65 -69 -73
 -44 -47 -51 -59 -65 -69 -73 -76
 -47 -51 -59 -65 -69 -73 -76 -79
 -51 -59 -65 -69 -73 -76 -79 -81
 -59 -65 -69 -73 -76 -79 -81 -84
 -65 -69 -73 -76 -79 -81 -84 -86
 -69 -73 -76 -79 -81 -84 -86 -87
 -73 -76 -79 -81 -84 -86 -87 -89
 -76 -79 -81 -84 -86 -87 -89 -90
 -79 -81 -84 -86 -87 -89 -90 -91
 -81 -84 -86 -87 -89 -90 -91 -93
 -84 -86 -87 -89 -90 -91 -93 -95
 -86 -87 -89 -90 -91 -93 -95 -95
 -87 -89 -90 -91 -93 -95 -95 -95
 -89 -90 -91 -93 -95 -95 -95 -94
 -90 -91 -93 -95 -95 -95 -94 -94
 -91 -93 -95 -95 -95 -94 -94 -95
 -93 -95 -95 -95 -94 -94 -95 -94
 -95 -95 -95 -94 -94 -95 -94 -93
 -95 -95 -94 -94 -95 -94 -93 -93
 -95 -94 -94 -95 -94 -93 -93 -91
 -94 -94 -95 -94 -93 -93 -91 -92
 -94 -95 -94 -93 -93 -91 -92 -90
 -95 -94 -93 -93 -91 -92 -90 -90
 -94 -93 -93 -91 -92 -90 -90 -88
 -93 -93 -91 -92 -90 -90 -88 -87
 -93 -91 -92 -90 -90 -88 -87 -84
 -91 -92 -90 -90 -88 -87 -84 -82
 -92 -90 -90 -88 -87 -84 -82 -80
 -90 -90 -88 -87 -84 -82 -80 -79
 -90 -88 -87 -84 -82 -80 -79 -77
 -88 -87 -84 -82 -80 -79 -77 -76
 -3 -4 -4 -6 -7 -10 -12 -16
 -4 -4 -6 -7 -10 -12 -16 -19
 -4 -6 -7 -10 -12 -16 -19 -22
 -6 -7 -10 -12 -16 -19 -22 -26
 -7 -10 -12 -16 -19 -22 -26 -31
 -10 -12 -16 -19 -22 -26 -31 -35
 -12 -16 -19 -22 -26 -31 -35 -39
 -16 -19 -22 -26 -31 -35 -39 -44
 -19 -22 -26 -31 -35 -39 -44 -46
 -22 -26 -31 -35 -39 -44 -46 -50
 -26 -31 -35 -39 -44 -46 -50 -54
 -31 -35 -39 -44 -46 -50 -54 -57
 -35 -39 -44 -46 -50 -54 -57 -62
 -39 -44 -46 -50 -54 -57 -62 -66
 -44 -46 -50 -54 -57 -62 -66 -70
 -46 -50 -54 -57 -62 -66 -70 -71
 -50 -54 -57 -62 -66 -70 -71 -75
 -54 -57 -62 -66 -70 -71 -75 -76
 -57 -62 -66 -70 -71 -75 -76 -78
 -62 -66 -70 -71 -75 -76 -78 -81
 -66 -70 -71 -75 -76 -78 -81 -83
 -70 -71 -75 -76 -78 -81 -83 -85
 -71 -75 -76 -78 -81 -83 -85 -86
 -75 -76 -78 -81 -83 -85 -86 -88
 -76 -78 -81 -83 -85 -86 -88 -89
 -78 -81 -83 -85 -86 -88 -89 -90
 -81 -83 -85 -86 -88 -89 -90 -91
 -83 -85 -86 -88 -89 -90 -91 -92
 -85 -86 -88 -89 -90 -91 -92 -92
 -86 -88 -89 -90 -91 -92 -92 -92
 -88 -89 -90 -91 -92 -92 -92 -92
 -89 -90 -91 -92 -92 -92 -92 -92
 -90 -91 -92 -92 -92 -92 -92 -92
 -91 -92 -92 -92 -92 -92 -92 -92
 -92 -92 -92 -92 -92 -92 -92 -91
 -92 -92 -92 -92 -92 -92 -91 -90
 -92 -92 -92 -92 -92 -91 -90 -89
 -92 -92 -92 -92 -91 -90 -89 -88
 -92 -92 -92 -91 -90 -89 -88 -87
 -92 -92 -91 -90 -89 -88 -87 -86
 -92 -91 -90 -89 -88 -87 -86 -84
 -91 -90 -89 -88 -87 -86 -84 -84
 -90 -89 -88 -87 -86 -84 -84 -81
 -89 -88 -87 -86 -84 -84 -81 -80
 -88 -87 -86 -84 -84 -81 -80 -78
 -87 -86 -84 -84 -81 -80 -78 -77
 -2 -3 -4 -6 -8 -9 -15 -17
 -3 -4 -6 -8 -9 -15 -17 -21
 -4 -6 -8 -9 -15 -17 -21 -24
 -6 -8 -9 -15 -17 -21 -24 -28
 -8 -9 -15 -17 -21 -24 -28 -31
 -9 -15 -17 -21 -24 -28 -31 -35
 -15 -17 -21 -24 -28 -31 -35 -44
 -17 -21 -24 -28 -31 -35 -44 -49
 -21 -24 -28 -31 -35 -44 -49 -51
 -24 -28 -31 -35 -44 -49 -51 -55
 -28 -31 -35 -44 -49 -51 -55 -59
 -31 -35 -44 -49 -51 -55 -59 -62
 -35 -44 -49 -51 -55 -59 -62 -66
 -44 -49 -51 -55 -59 -62 -66 -69
 -49 -51 -55 -59 -62 -66 -69 -74
 -51 -55 -59 -62 -66 -69 -74 -76
 -55 -59 -62 -66 -69 -74 -76 -79
 -59 -62 -66 -69 -74 -76 -79 -81
 -62 -66 -69 -74 -76 -79 -81 -83
 -66 -69 -74 -76 -79 -81 -83 -85
 -69 -74 -76 -79 -81 -83 -85 -87
 -74 -76 -79 -81 -83 -85 -87 -89
 -76 -79 -81 -83 -85 -87 -89 -90
 -79 -81 -83 -85 -87 -89 -90 -91
 -81 -83 -85 -87 -89 -90 -91 -91
 -83 -85 -87 -89 -90 -91 -91 -93
 -85 -87 -89 -90 -91 -91 -93 -93
 -87 -89 -90 -91 -91 -93 -93 -93
 -89 -90 -91 -91 -93 -93 -93 -94
 -90 -91 -91 -93 -93 -93 -94 -93
 -91 -91 -93 -93 -93 -94 -93 -94
 -91 -93 -93 -93 -94 -93 -94 -93
 -93 -93 -93 -94 -93 -94 -93 -93
 -93 -93 -94 -93 -94 -93 -93 -92
 -93 -94 -93 -94 -93 -93 -92 -92
 -94 -93 -94 -93 -93 -92 -92 -92
 -93 -94 -93 -93 -92 -92 -92 -90
 -94 -93 -93 -92 -92 -92 -90 -90
 -93 -93 -92 -92 -92 -90 -90 -88
 -93 -92 -92 -92 -90 -90 -88 -86
 -92 -92 -92 -90 -90 -88 -86 -86
 -92 -92 -90 -90 -88 -86 -86 -84
 -92 -90 -90 -88 -86 -86 -84 -84
 -90 -90 -88 -86 -86 -84 -84 -82
 -90 -88 -86 -86 -84 -84 -82 -81
 -88 -86 -86 -84 -84 -82 -81 -79
 -86 -86 -84 -84 -82 -81 -79 -76
 -86 -84 -84 -82 -81 -79 -76 -75
 -84 -84 -82 -81 -79 -76 -75 -73
 -84 -82 -81 -79 -76 -75 -73 -70
 -82 -81 -79 -76 -75 -73 -70 -68
 -81 -79 -76 -75 -73 -70 -68 -66
 -22 -24 -26 -28 -30 -33 -37 -40
 -24 -26 -28 -30 -33 -37 -40 -44
 -26 -28 -30 -33 -37 -40 -44 -48
 -28 -30 -33 -37 -40 -44 -48 -51
 -30 -33 -37 -40 -44 -48 -51 -56
 -33 -37 -40 -44 -48 -51 -56 -60
 -37 -40 -44 -48 -51 -56 -60 -63
 -40 -44 -48 -51 -56 -60 -63 -68
 -44 -48 -51 -56 -60 -63 -68 -71
 -48 -51 -56 -60 -63 -68 -71 -76
 -51 -56 -60 -63 -68 -71 -76 -79
 -56 -60 -63 -68 -71 -76 -79 -82
 -60 -63 -68 -71 -76 -79 -82 -85
 -63 -68 -71 -76 -79 -82 -85 -90
 -68 -71 -76 -79 -82 -85 -90 -93
 -71 -76 -79 -82 -85 -90 -93 -95
 -76 -79 -82 -85 -90 -93 -95 -97
 -79 -82 -85 -90 -93 -95 -97 -100
 -82 -85 -90 -93 -95 -97 -100 -103
 -85 -90 -93 -95 -97 -100 -103 -104
 -90 -93 -95 -97 -100 -103 -104 -105
 -93 -95 -97 -100 -103 -104 -105 -106
 -95 -97 -100 -103 -104 -105 -106 -107
 -97 -100 -103 -104 -105 -106 -107 -107
 -100 -103 -104 -105 -106 -107 -107 -109
 -103 -104 -105 -106 -107 -107 -109 -108
 -104 -105 -106 -107 -107 -109 -108 -107
 -105 -106 -107 -107 -109 -108 -107 -109
 -106 -107 -107 -109 -108 -107 -109 -107
 -107 -107 -109 -108 -107 -109 -107 -107
 -107 -109 -108 -107 -109 -107 -107 -107
 -109 -108 -107 -109 -107 -107 -107 -105
 -108 -107 -109 -107 -107 -107 -105 -105
 -107 -109 -107 -107 -107 -105 -105 -103
 -109 -107 -107 -107 -105 -105 -103 -101
 -107 -107 -107 -105 -105 -103 -101 -102
 -107 -107 -105 -105 -103 -101 -102 -100
 -107 -105 -105 -103 -101 -102 -100 -99
 -105 -105 -103 -101 -102 -100 -99 -97
 -105 -103 -101 -102 -100 -99 -97 -96
 -103 -101 -102 -100 -99 -97 -96 -96
 -101 -102 -100 -99 -97 -96 -96 -94
 -102 -100 -99 -97 -96 -96 -94 -92
 -100 -99 -97 -96 -96 -94 -92 -89
 -99 -97 -96 -96 -94 -92 -89 -88
 -97 -96 -96 -94 -92 -89 -88 -86
 -96 -96 -94 -92 -89 -88 -86 -84
 -17 -18 -19 -21 -21 -23 -25 -29
 -18 -19 -21 -21 -23 -25 -29 -31
 -19 -21 -21 -23 -25 -29 -31 -34
 -21 -21 -23 -25 -29 -31 -34 -38
 -21 -23 -25 -29 -31 -34 -38 -43
 -23 -25 -29 -31 -34 -38 -43 -47
 -25 -29 -31 -34 -38 -43 -47 -58
 -29 -31 -34 -38 -43 -47 -58 -63
 -31 -34 -38 -43 -47 -58 -63 -65
 -34 -38 -43 -47 -58 -63 -65 -69
 -38 -43 -47 -58 -63 -65 -69 -73
 -43 -47 -58 -63 -65 -69 -73 -75
 -47 -58 -63 -65 -69 -73 -75 -82
 -58 -63 -65 -69 -73 -75 -82 -86
 -63 -65 -69 -73 -75 -82 -86 -87
 -65 -69 -73 -75 -82 -86 -87 -89
 -69 -73 -75 -82 -86 -87 -89 -92
 -73 -75 -82 -86 -87 -89 -92 -93
 -75 -82 -86 -87 -89 -92 -93 -95
 -82 -86 -87 -89 -92 -93 -95 -97
 -86 -87 -89 -92 -93 -95 -97 -97
 -87 -89 -92 -93 -95 -97 -97 -99
 -89 -92 -93 -95 -97 -97 -99 -100
 -92 -93 -95 -97 -97 -99 -100 -101
 -93 -95 -97 -97 -99 -100 -101 -102
 -95 -97 -97 -99 -100 -101 -102 -101
 -97 -97 -99 -100 -101 -102 -101 -102
 -97 -99 -100 -101 -102 -101 -102 -102
 -99 -100 -101 -102 -101 -102 -102 -101
 -100 -101 -102 -101 -102 -102 -101 -102
 -101 -102 -101 -102 -102 -101 -102 -101
 -102 -101 -102 -102 -101 -102 -101 -101
 -101 -102 -102 -101 -102 -101 -101 -100
 -102 -102 -101 -102 -101 -101 -100 -99
 -102 -101 -102 -101 -101 -100 -99 -98
 -101 -102 -101 -101 -100 -99 -98 -96
 -102 -101 -101 -100 -99 -98 -96 -96
 -101 -101 -100 -99 -98 -96 -96 -94
 -101 -100 -99 -98 -96 -96 -94 -93
 -100 -99 -98 -96 -96 -94 -93 -92
 -99 -98 -96 -96 -94 -93 -92 -91
 -98 -96 -96 -94 -93 -92 -91 -90
 -96 -96 -94 -93 -92 -91 -90 -88
 -96 -94 -93 -92 -91 -90 -88 -87
 -94 -93 -92 -91 -90 -88 -87 -84
 -93 -92 -91 -90 -88 -87 -84 -83
 -92 -91 -90 -88 -87 -84 -83 -81
 -91 -90 -88 -87 -84 -83 -81 -80
 -12 -12 -12 -14 -15 -17 -19 -21
 -12 -12 -14 -15 -17 -19 -21 -27
 -12 -14 -15 -17 -19 -21 -27 -29
 -14 -15 -17 -19 -21 -27 -29 -34
 -15 -17 -19 -21 -27 -29 -34 -37
 -17 -19 -21 -27 -29 -34 -37 -40
 -19 -21 -27 -29 -34 -37 -40 -44
 -21 -27 -29 -34 -37 -40 -44 -48
 -27 -29 -34 -37 -40 -44 -48 -53
 -29 -34 -37 -40 -44 -48 -53 -55
 -34 -37 -40 -44 -48 -53 -55 -59
 -37 -40 -44 -48 -53 -55 -59 -63
 -40 -44 -48 -53 -55 -59 -63 -65
 -44 -48 -53 -55 -59 -63 -65 -69
 -48 -53 -55 -59 -63 -65 -69 -71
 -53 -55 -59 -63 -65 -69 -71 -75
 -55 -59 -63 -65 -69 -71 -75 -80
 -59 -63 -65 -69 -71 -75 -80 -84
 -63 -65 -69 -71 -75 -80 -84 -85
 -65 -69 -71 -75 -80 -84 -85 -88
 -69 -71 -75 -80 -84 -85 -88 -90
 -71 -75 -80 -84 -85 -88 -90 -92
 -75 -80 -84 -85 -88 -90 -92 -95
 -80 -84 -85 -88 -90 -92 -95 -96
 -84 -85 -88 -90 -92 -95 -96 -97
 -85 -88 -90 -92 -95 -96 -97 -98
 -88 -90 -92 -95 -96 -97 -98 -99
 -90 -92 -95 -96 -97 -98 -99 -100
 -92 -95 -96 -97 -98 -99 -100 -99
 -95 -96 -97 -98 -99 -100 -99 -98
 -96 -97 -98 -99 -100 -99 -98 -98
 -97 -98 -99 -100 -99 -98 -98 -98
 -98 -99 -100 -99 -98 -98 -98 -98
 -99 -100 -99 -98 -98 -98 -98 -98
 -100 -99 -98 -98 -98 -98 -98 -96
 -99 -98 -98 -98 -98 -98 -96 -96
 -98 -98 -98 -98 -98 -96 -96 -93
 -98 -98 -98 -98 -96 -96 -93 -92
 -98 -98 -98 -96 -96 -93 -92 -91
 -98 -98 -96 -96 -93 -92 -91 -89
 -98 -96 -96 -93 -92 -91 -89 -88
 -96 -96 -93 -92 -91 -89 -88 -87
 -96 -93 -92 -91 -89 -88 -87 -86
 -93 -92 -91 -89 -88 -87 -86 -84
 -92 -91 -89 -88 -87 -86 -84 -81
 -91 -89 -88 -87 -86 -84 -81 -79
 -89 -88 -87 -86 -84 -81 -79 -79
 -88 -87 -86 -84 -81 -79 -79 -76
 -8 -8 -10 -11 -12 -15 -16 -20
 -8 -10 -11 -12 -15 -16 -20 -22
 -10 -11 -12 -15 -16 -20 -22 -30
 -11 -12 -15 -16 -20 -22 -30 -33
 -12 -15 -16 -20 -22 -30 -33 -36
 -15 -16 -20 -22 -30 -33 -36 -42
 -16 -20 -22 -30 -33 -36 -42 -45
 -20 -22 -30 -33 -36 -42 -45 -48
 -22 -30 -33 -36 -42 -45 -48 -54
 -30 -33 -36 -42 -45 -48 -54 -58
 -33 -36 -42 -45 -48 -54 -58 -62
 -36 -42 -45 -48 -54 -58 -62 -65
 -42 -45 -48 -54 -58 -62 -65 -69
 -45 -48 -54 -58 -62 -65 -69 -71
 -48 -54 -58 -62 -65 -69 -71 -73
 -54 -58 -62 -65 -69 -71 -73 -76
 -58 -62 -65 -69 -71 -73 -76 -79
 -62 -65 -69 -71 -73 -76 -79 -83
 -65 -69 -71 -73 -76 -79 -83 -85
 -69 -71 -73 -76 -79 -83 -85 -87
 -71 -73 -76 -79 -83 -85 -87 -88
 -73 -76 -79 -83 -85 -87 -88 -90
 -76 -79 -83 -85 -87 -88 -90 -91
 -79 -83 -85 -87 -88 -90 -91 -91
 -83 -85 -87 -88 -90 -91 -91 -93
 -85 -87 -88 -90 -91 -91 -93 -93
 -87 -88 -90 -91 -91 -93 -93 -94
 -88 -90 -91 -91 -93 -93 -94 -95
 -90 -91 -91 -93 -93 -94 -95 -94
 -91 -91 -93 -93 -94 -95 -94 -96
 -91 -93 -93 -94 -95 -94 -96 -94
 -93 -93 -94 -95 -94 -96 -94 -94
 -93 -94 -95 -94 -96 -94 -94 -93
 -94 -95 -94 -96 -94 -94 -93 -92
 -95 -94 -96 -94 -94 -93 -92 -93
 -94 -96 -94 -94 -93 -92 -93 -92
 -96 -94 -94 -93 -92 -93 -92 -91
 -94 -94 -93 -92 -93 -92 -91 -90
 -94 -93 -92 -93 -92 -91 -90 -88
 -93 -92 -93 -92 -91 -90 -88 -88
 -92 -93 -92 -91 -90 -88 -88 -86
 -93 -92 -91 -90 -88 -88 -86 -85
 -92 -91 -90 -88 -88 -86 -85 -85
 -91 -90 -88 -88 -86 -85 -85 -83
 -90 -88 -88 -86 -85 -85 -83 -83
 -88 -88 -86 -85 -85 -83 -83 -81
 -88 -86 -85 -85 -83 -83 -81 -79
 -86 -85 -85 -83 -83 -81 -79 -77
 -85 -85 -83 -83 -81 -79 -77 -75
 -85 -83 -83 -81 -79 -77 -75 -72
 -7 -8 -8 -10 -13 -17 -19 -22
 -8 -8 -10 -13 -17 -19 -22 -26
 -8 -10 -13 -17 -19 -22 -26 -27
 -10 -13 -17 -19 -22 -26 -27 -33
 -13 -17 -19 -22 -26 -27 -33 -40
 -17 -19 -22 -26 -27 -33 -40 -44
 -19 -22 -26 -27 -33 -40 -44 -48
 -22 -26 -27 -33 -40 -44 -48 -52
 -26 -27 -33 -40 -44 -48 -52 -57
 -27 -33 -40 -44 -48 -52 -57 -59
 -33 -40 -44 -48 -52 -57 -59 -63
 -40 -44 -48 -52 -57 -59 -63 -66
 -44 -48 -52 -57 -59 -63 -66 -68
 -48 -52 -57 -59 -63 -66 -68 -72
 -52 -57 -59 -63 -66 -68 -72 -74
 -57 -59 -63 -66 -68 -72 -74 -77
 -59 -63 -66 -68 -72 -74 -77 -79
 -63 -66 -68 -72 -74 -77 -79 -81
 -66 -68 -72 -74 -77 -79 -81 -84
 -68 -72 -74 -77 -79 -81 -84 -85
 -72 -74 -77 -79 -81 -84 -85 -89
 -74 -77 -79 -81 -84 -85 -89 -92
 -77 -79 -81 -84 -85 -89 -92 -93
 -79 -81 -84 -85 -89 -92 -93 -95
 -81 -84 -85 -89 -92 -93 -95 -96
 -84 -85 -89 -92 -93 -95 -96 -97
 -85 -89 -92 -93 -95 -96 -97 -98
 -89 -92 -93 -95 -96 -97 -98 -98
 -92 -93 -95 -96 -97 -98 -98 -99
 -93 -95 -96 -97 -98 -98 -99 -100
 -95 -96 -97 -98 -98 -99 -100 -99
 -96 -97 -98 -98 -99 -100 -99 -100
 -97 -98 -98 -99 -100 -99 -100 -99
 -98 -98 -99 -100 -99 -100 -99 -99
 -98 -99 -100 -99 -100 -99 -99 -98
 -99 -100 -99 -100 -99 -99 -98 -97
 -100 -99 -100 -99 -99 -98 -97 -96
 -99 -100 -99 -99 -98 -97 -96 -95
 -100 -99 -99 -98 -97 -96 -95 -94
 -99 -99 -98 -97 -96 -95 -94 -93
 -99 -98 -97 -96 -95 -94 -93 -91
 -98 -97 -96 -95 -94 -93 -91 -90
 -97 -96 -95 -94 -93 -91 -90 -88
 -96 -95 -94 -93 -91 -90 -88 -87
 -95 -94 -93 -91 -90 -88 -87 -85
 -94 -93 -91 -90 -88 -87 -85 -84
 -93 -91 -90 -88 -87 -85 -84 -83
 -91 -90 -88 -87 -85 -84 -83 -80
 -90 -88 -87 -85 -84 -83 -80 -78
 -88 -87 -85 -84 -83 -80 -78 -77
 -87 -85 -84 -83 -80 -78 -77 -73
 -85 -84 -83 -80 -78 -77 -73 -71
 -84 -83 -80 -78 -77 -73 -71 -70
 -83 -80 -78 -77 -73 -71 -70 -67
 -80 -78 -77 -73 -71 -70 -67 -66
 -78 -77 -73 -71 -70 -67 -66 -64
 -77 -73 -71 -70 -67 -66 -64 -62
 -73 -71 -70 -67 -66 -64 -62 -61
 -15 -15 -17 -18 -20 -24 -28 -31
 -15 -17 -18 -20 -24 -28 -31 -34
 -17 -18 -20 -24 -28 -31 -34 -38
 -18 -20 -24 -28 -31 -34 -38 -41
 -20 -24 -28 -31 -34 -38 -41 -46
 -24 -28 -31 -34 -38 -41 -46 -49
 -28 -31 -34 -38 -41 -46 -49 -53
 -31 -34 -38 -41 -46 -49 -53 -58
 -34 -38 -41 -46 -49 -53 -58 -60
 -38 -41 -46 -49 -53 -58 -60 -65
 -41 -46 -49 -53 -58 -60 -65 -68
 -46 -49 -53 -58 -60 -65 -68 -71
 -49 -53 -58 -60 -65 -68 -71 -76
 -53 -58 -60 -65 -68 -71 -76 -80
 -58 -60 -65 -68 -71 -76 -80 -84
 -60 -65 -68 -71 -76 -80 -84 -87
 -65 -68 -71 -76 -80 -84 -87 -89
 -68 -71 -76 -80 -84 -87 -89 -91
 -71 -76 -80 -84 -87 -89 -91 -93
 -76 -80 -84 -87 -89 -91 -93 -95
 -80 -84 -87 -89 -91 -93 -95 -97
 -84 -87 -89 -91 -93 -95 -97 -97
 -87 -89 -91 -93 -95 -97 -97 -98
 -89 -91 -93 -95 -97 -97 -98 -98
 -91 -93 -95 -97 -97 -98 -98 -100
 -93 -95 -97 -97 -98 -98 -100 -100
 -95 -97 -97 -98 -98 -100 -100 -100
 -97 -97 -98 -98 -100 -100 -100 -100
 -97 -98 -98 -100 -100 -100 -100 -99
 -98 -98 -100 -100 -100 -100 -99 -99
 -98 -100 -100 -100 -100 -99 -99 -98
 -100 -100 -100 -100 -99 -99 -98 -99
 -100 -100 -100 -99 -99 -98 -99 -97
 -100 -100 -99 -99 -98 -99 -97 -96
 -100 -99 -99 -98 -99 -97 -96 -95
 -99 -99 -98 -99 -97 -96 -95 -94
 -99 -98 -99 -97 -96 -95 -94 -93
 -98 -99 -97 -96 -95 -94 -93 -92
 -99 -97 -96 -95 -94 -93 -92 -91
 -97 -96 -95 -94 -93 -92 -91 -90
 -96 -95 -94 -93 -92 -91 -90 -89
 -95 -94 -93 -92 -91 -90 -89 -88
 -94 -93 -92 -91 -90 -89 -88 -85
 -93 -92 -91 -90 -89 -88 -85 -85
 -92 -91 -90 -89 -88 -85 -85 -83
 -91 -90 -89 -88 -85 -85 -83 -81
 -90 -89 -88 -85 -85 -83 -81 -80
 -7 -7 -10 -12 -15 -19 -23 -26
 -7 -10 -12 -15 -19 -23 -26 -29
 -10 -12 -15 -19 -23 -26 -29 -34
 -12 -15 -19 -23 -26 -29 -34 -36
 -15 -19 -23 -26 -29 -34 -36 -41
 -19 -23 -26 -29 -34 -36 -41 -43
 -23 -26 -29 -34 -36 -41 -43 -47
 -26 -29 -34 -36 -41 -43 -47 -52
 -29 -34 -36 -41 -43 -47 -52 -54
 -34 -36 -41 -43 -47 -52 -54 -59
 -36 -41 -43 -47 -52 -54 -59 -62
 -41 -43 -47 -52 -54 -59 -62 -69
 -43 -47 -52 -54 -59 -62 -69 -71
 -47 -52 -54 -59 -62 -69 -71 -75
 -52 -54 -59 -62 -69 -71 -75 -77
 -54 -59 -62 -69 -71 -75 -77 -79
 -59 -62 -69 -71 -75 -77 -79 -82
 -62 -69 -71 -75 -77 -79 -82 -84
 -69 -71 -75 -77 -79 -82 -84 -87
 -71 -75 -77 -79 -82 -84 -87 -89
 -75 -77 -79 -82 -84 -87 -89 -90
 -77 -79 -82 -84 -87 -89 -90 -91
 -79 -82 -84 -87 -89 -90 -91 -93
 -82 -84 -87 -89 -90 -91 -93 -94
 -84 -87 -89 -90 -91 -93 -94 -95
 -87 -89 -90 -91 -93 -94 -95 -96
 -89 -90 -91 -93 -94 -95 -96 -97
 -90 -91 -93 -94 -95 -96 -97 -96
 -91 -93 -94 -95 -96 -97 -96 -97
 -93 -94 -95 -96 -97 -96 -97 -97
 -94 -95 -96 -97 -96 -97 -97 -97
 -95 -96 -97 -96 -97 -97 -97 -97
 -96 -97 -96 -97 -97 -97 -97 -95
 -97 -96 -97 -97 -97 -97 -95 -95
 -96 -97 -97 -97 -97 -95 -95 -93
 -97 -97 -97 -97 -95 -95 -93 -94
 -97 -97 -97 -95 -95 -93 -94 -92
 -97 -97 -95 -95 -93 -94 -92 -92
 -97 -95 -95 -93 -94 -92 -92 -91
 -95 -95 -93 -94 -92 -92 -91 -89
 -95 -93 -94 -92 -92 -91 -89 -89
 -93 -94 -92 -92 -91 -89 -89 -87
 -94 -92 -92 -91 -89 -89 -87 -87
 -92 -92 -91 -89 -89 -87 -87 -84
 -92 -91 -89 -89 -87 -87 -84 -82
 -91 -89 -89 -87 -87 -84 -82 -81
 -89 -89 -87 -87 -84 -82 -81 -79
 -8 -10 -11 -14 -15 -18 -21 -25
 -10 -11 -14 -15 -18 -21 -25 -29
 -11 -14 -15 -18 -21 -25 -29 -33
 -14 -15 -18 -21 -25 -29 -33 -37
 -15 -18 -21 -25 -29 -33 -37 -40
 -18 -21 -25 -29 -33 -37 -40 -44
 -21 -25 -29 -33 -37 -40 -44 -47
 -25 -29 -33 -37 -40 -44 -47 -51
 -29 -33 -37 -40 -44 -47 -51 -59
 -33 -37 -40 -44 -47 -51 -59 -65
 -37 -40 -44 -47 -51 -59 -65 -69
 -40 -44 -47 -51 -59 -65 -69 -73
 -44 -47 -51 -59 -65 -69 -73 -76
 -47 -51 -59 -65 -69 -73 -76 -79
 -51 -59 -65 -69 -73 -76 -79 -81
 -59 -65 -69 -73 -76 -79 -81 -84
 -65 -69 -73 -76 -79 -81 -84 -86
 -69 -73 -76 -79 -81 -84 -86 -87
 -73 -76 -79 -81 -84 -86 -87 -89
 -76 -79 -81 -84 -86 -87 -89 -90
 -79 -81 -84 -86 -87 -89 -90 -91
 -81 -84 -86 -87 -89 -90 -91 -93
 -84 -86 -87 -89 -90 -91 -93 -95
 -86 -87 -89 -90 -91 -93 -95 -95
 -87 -89 -90 -91 -93 -95 -95 -95
 -89 -90 -91 -93 -95 -95 -95 -94
 -90 -91 -93 -95 -95 -95 -94 -94
 -91 -93 -95 -95 -95 -94 -94 -95
 -93 -95 -95 -95 -94 -94 -95 -94
 -95 -95 -95 -94 -94 -95 -94 -93
 -95 -95 -94 -94 -95 -94 -93 -93
 -95 -94 -94 -95 -94 -93 -93 -91
 -94 -94 -95 -94 -93 -93 -91 -92
 -94 -95 -94 -93 -93 -91 -92 -90
 -95 -94 -93 -93 -91 -92 -90 -90
 -94 -93 -93 -91 -92 -90 -90 -88
 -93 -93 -91 -92 -90 -90 -88 -87
 -93 -91 -92 -90 -90 -88 -87 -84
 -91 -92 -90 -90 -88 -87 -84 -82
 -92 -90 -90 -88 -87 -84 -82 -80
 -90 -90 -88 -87 -84 -82 -80 -79
 -90 -88 -87 -84 -82 -80 -79 -77
 -88 -87 -84 -82 -80 -79 -77 -76
 -3 -4 -4 -6 -7 -10 -12 -16
 -4 -4 -6 -7 -10 -12 -16 -19
 -4 -6 -7 -10 -12 -16 -19 -22
 -6 -7 -10 -12 -16 -19 -22 -26
 -7 -10 -12 -16 -19 -22 -26 -31
 -10 -12 -16 -19 -22 -26 -31 -35
 -12 -16 -19 -22 -26 -31 -35 -39
 -16 -19 -22 -26 -31 -35 -39 -44
 -19 -22 -26 -31 -35 -39 -44 -46
 -22 -26 -31 -35 -39 -44 -46 -50
 -26 -31 -35 -39 -44 -46 -50 -54
 -31 -35 -39 -44 -46 -50 -54 -57
 -35 -39 -44 -46 -50 -54 -57 -62
 -39 -44 -46 -50 -54 -57 -62 -66
 -44 -46 -50 -54 -57 -62 -66 -70
 -46 -50 -54 -57 -62 -66 -70 -71
 -50 -54 -57 -62 -66 -70 -71 -75
 -54 -57 -62 -66 -70 -71 -75 -76
 -57 -62 -66 -70 -71 -75 -76 -78
 -62 -66 -70 -71 -75 -76 -78 -81
 -66 -70 -71 -75 -76 -78 -81 -83
 -70 -71 -75 -76 -78 -81 -83 -85
 -71 -75 -76 -78 -81 -83 -85 -86
 -75 -76 -78 -81 -83 -85 -86 -88
 -76 -78 -81 -83 -85 -86 -88 -89
 -78 -81 -83 -85 -86 -88 -89 -90
 -81 -83 -85 -86 -88 -89 -90 -91
 -83 -85 -86 -88 -89 -90 -91 -92
 -85 -86 -88 -89 -90 -91 -92 -92
 -86 -88 -89 -90 -91 -92 -92 -92
 -88 -89 -90 -91 -92 -92 -92 -92
 -89 -90 -91 -92 -92 -92 -92 -92
 -90 -91 -92 -92 -92 -92 -92 -92
 -91 -92 -92 -92 -92 -92 -92 -92
 -92 -92 -92 -92 -92 -92 -92 -91
 -92 -92 -92 -92 -92 -92 -91 -90
 -92 -92 -92 -92 -92 -91 -90 -89
 -92 -92 -92 -92 -91 -90 -89 -88
 -92 -92 -92 -91 -90 -89 -88 -87
 -92 -92 -91 -90 -89 -88 -87 -86
 -92 -91 -90 -89 -88 -87 -86 -84
 -91 -90 -89 -88 -87 -86 -84 -84
 -90 -89 -88 -87 -86 -84 -84 -81
 -89 -88 -87 -86 -84 -84 -81 -80
 -88 -87 -86 -84 -84 -81 -80 -78
 -87 -86 -84 -84 -81 -80 -78 -77
 -2 -3 -4 -6 -8 -9 -15 -17
 -3 -4 -6 -8 -9 -15 -17 -21
 -4 -6 -8 -9 -15 -17 -21 -24
 -6 -8 -9 -15 -17 -21 -24 -28
 -8 -9 -15 -17 -21 -24 -28 -31
 -9 -15 -17 -21 -24 -28 -31 -35
 -15 -17 -21 -24 -28 -31 -35 -44
 -17 -21 -24 -28 -31 -35 -44 -49
 -21 -24 -28 -31 -35 -44 -49 -51
 -24 -28 -31 -35 -44 -49 -51 -55
 -28 -31 -35 -44 -49 -51 -55 -59
 -31 -35 -44 -49 -51 -55 -59 -62
 -35 -44 -49 -51 -55 -59 -62 -66
 -44 -49 -51 -55 -59 -62 -66 -69
 -49 -51 -55 -59 -62 -66 -69 -74
 -51 -55 -59 -62 -66 -69 -74 -76
 -55 -59 -62 -66 -69 -74 -76 -79
 -59 -62 -66 -69 -74 -76 -79 -81
 -62 -66 -69 -74 -76 -79 -81 -83
 -66 -69 -74 -76 -79 -81 -83 -85
 -69 -74 -76 -79 -81 -83 -85 -87
 -74 -76 -79 -81 -83 -85 -87 -89
 -76 -79 -81 -83 -85 -87 -89 -90
 -79 -81 -83 -85 -87 -89 -90 -91
 -81 -83 -85 -87 -89 -90 -91 -91
 -83 -85 -87 -89 -90 -91 -91 -93
 -85 -87 -89 -90 -91 -91 -93 -93
 -87 -89 -90 -91 -91 -93 -93 -93
 -89 -90 -91 -91 -93 -93 -93 -94
 -90 -91 -91 -93 -93 -93 -94 -93
 -91 -91 -93 -93 -93 -94 -93 -94
 -91 -93 -93 -93 -94 -93 -94 -93
 -93 -93 -93 -94 -93 -94 -93 -93
 -93 -93 -94 -93 -94 -93 -93 -92
 -93 -94 -93 -94 -93 -93 -92 -92
 -94 -93 -94 -93 -93 -92 -92 -92
 -93 -94 -93 -93 -92 -92 -92 -90
 -94 -93 -93 -92 -92 -92 -90 -90
 -93 -93 -92 -92 -92 -90 -90 -88
 -93 -92 -92 -92 -90 -90 -88 -86
 -92 -92 -92 -90 -90 -88 -86 -86
 -92 -92 -90 -90 -88 -86 -86 -84
 -92 -90 -90 -88 -86 -86 -84 -84
 -90 -90 -88 -86 -86 -84 -84 -82
 -90 -88 -86 -86 -84 -84 -82 -81
 -88 -86 -86 -84 -84 -82 -81 -79
 -86 -86 -84 -84 -82 -81 -79 -76
 -86 -84 -84 -82 -81 -79 -76 -75
 -84 -84 -82 -81 -79 -76 -75 -73
 -84 -82 -81 -79 -76 -75 -73 -70
 -82 -81 -79 -76 -75 -73 -70 -68
 -81 -79 -76 -75 -73 -70 -68 -66
 -22 -24 -26 -28 -30 -33 -37 -40
 -24 -26 -28 -30 -33 -37 -40 -44
 -26 -28 -30 -33 -37 -40 -44 -48
 -28 -30 -33 -37 -40 -44 -48 -51
 -30 -33 -37 -40 -44 -48 -51 -56
 -33 -37 -40 -44 -48 -51 -56 -60
 -37 -40 -44 -48 -51 -56 -60 -63
 -40 -44 -48 -51 -56 -60 -63 -68
 -44 -48 -51 -56 -60 -63 -68 -71
 -48 -51 -56 -60 -63 -68 -71 -76
 -51 -56 -60 -63 -68 -71 -76 -79
 -56 -60 -63 -68 -71 -76 -79 -82
 -60 -63 -68 -71 -76 -79 -82 -85
 -63 -68 -71 -76 -79 -82 -85 -90
 -68 -71 -76 -79 -82 -85 -90 -93
 -71 -76 -79 -82 -85 -90 -93 -95
 -76 -79 -82 -85 -90 -93 -95 -97
 -79 -82 -85 -90 -93 -95 -97 -100
 -82 -85 -90 -93 -95 -97 -100 -103
 -85 -90 -93 -95 -97 -100 -103 -104
 -90 -93 -95 -97 -100 -103 -104 -105
 -93 -95 -97 -100 -103 -104 -105 -106
 -95 -97 -100 -103 -104 -105 -106 -107
 -97 -100 -103 -104 -105 -106 -107 -107
 -100 -103 -104 -105 -106 -107 -107 -109
 -103 -104 -105 -106 -107 -107 -109 -108
 -104 -105 -106 -107 -107 -109 -108 -107
 -105 -106 -107 -107 -109 -108 -107 -109
 -106 -107 -107 -109 -108 -107 -109 -107
 -107 -107 -109 -108 -107 -109 -107 -107
 -107 -109 -108 -107 -109 -107 -107 -107
 -109 -108 -107 -109 -107 -107 -107 -105
 -108 -107 -109 -107 -107 -107 -105 -105
 -107 -109 -107 -107 -107 -105 -105 -103
 -109 -107 -107 -107 -105 -105 -103 -101
 -107 -107 -107 -105 -105 -103 -101 -102
 -107 -107 -105 -105 -103 -101 -102 -100
 -107 -105 -105 -103 -101 -102 -100 -99
 -105 -105 -103 -101 -102 -100 -99 -97
 -105 -103 -101 -102 -100 -99 -97 -96
 -103 -101 -102 -100 -99 -97 -96 -96
 -101 -102 -100 -99 -97 -96 -96 -94
 -102 -100 -99 -97 -96 -96 -94 -92
 -100 -99 -97 -96 -96 -94 -92 -89
 -99 -97 -96 -96 -94 -92 -89 -88
 -97 -96 -96 -94 -92 -89 -88 -86
 -96 -96 -94 -92 -89 -88 -86 -84
 -17 -18 -19 -21 -21 -23 -25 -29
 -18 -19 -21 -21 -23 -25 -29 -31
 -19 -21 -21 -23 -25 -29 -31 -34
 -21 -21 -23 -25 -29 -31 -34 -38
 -21 -23 -25 -29 -31 -34 -38 -43
 -23 -25 -29 -31 -34 -38 -43 -47
 -25 -29 -31 -34 -38 -43 -47 -58
 -29 -31 -34 -38 -43 -47 -58 -63
 -31 -34 -38 -43 -47 -58 -63 -65
 -34 -38 -43 -47 -58 -63 -65 -69
 -38 -43 -47 -58 -63 -65 -69 -73
 -43 -47 -58 -63 -65 -69 -73 -75
 -47 -58 -63 -65 -69 -73 -75 -82
 -58 -63 -65 -69 -73 -75 -82 -86
 -63 -65 -69 -73 -75 -82 -86 -87
 -65 -69 -73 -75 -82 -86 -87 -89
 -69 -73 -75 -82 -86 -87 -89 -92
 -73 -75 -82 -86 -87 -89 -92 -93
 -75 -82 -86 -87 -89 -92 -93 -95
 -82 -86 -87 -89 -92 -93 -95 -97
 -86 -87 -89 -92 -93 -95 -97 -97
 -87 -89 -92 -93 -95 -97 -97 -99
 -89 -92 -93 -95 -97 -97 -99 -100
 -92 -93 -95 -97 -97 -99 -100 -101
 -93 -95 -97 -97 -99 -100 -101 -102
 -95 -97 -97 -99 -100 -101 -102 -101
 -97 -97 -99 -100 -101 -102 -101 -102
 -97 -99 -100 -101 -102 -101 -102 -102
 -99 -100 -101 -102 -101 -102 -102 -101
 -100 -101 -102 -101 -102 -102 -101 -102
 -101 -102 -101 -102 -102 -101 -102 -101
 -102 -101 -102 -102 -101 -102 -101 -101
 -101 -102 -102 -101 -102 -101 -101 -100
 -102 -102 -101 -102 -101 -101 -100 -99
 -102 -101 -102 -101 -101 -100 -99 -98
 -101 -102 -101 -101 -100 -99 -98 -96
 -102 -101 -101 -100 -99 -98 -96 -96
 -101 -101 -100 -99 -98 -96 -96 -94
 -101 -100 -99 -98 -96 -96 -94 -93
 -100 -99 -98 -96 -96 -94 -93 -92
 -99 -98 -96 -96 -94 -93 -92 -91
 -98 -96 -96 -94 -93 -92 -91 -90
 -96 -96 -94 -93 -92 -91 -90 -88
 -96 -94 -93 -92 -91 -90 -88 -87
 -94 -93 -92 -91 -90 -88 -87 -84
 -93 -92 -91 -90 -88 -87 -84 -83
 -92 -91 -90 -88 -87 -84 -83 -81
 -91 -90 -88 -87 -84 -83 -81 -80
 -12 -12 -12 -14 -15 -17 -19 -21
 -12 -12 -14 -15 -17 -19 -21 -27
 -12 -14 -15 -17 -19 -21 -27 -29
 -14 -15 -17 -19 -21 -27 -29 -34
 -15 -17 -19 -21 -27 -29 -34 -37
 -17 -19 -21 -27 -29 -34 -37 -40
 -19 -21 -27 -29 -34 -37 -40 -44
 -21 -27 -29 -34 -37 -40 -44 -48
 -27 -29 -34 -37 -40 -44 -48 -53
 -29 -34 -37 -40 -44 -48 -53 -55
 -34 -37 -40 -44 -48 -53 -55 -59
 -37 -40 -44 -48 -53 -55 -59 -63
 -40 -44 -48 -53 -55 -59 -63 -65
 -44 -48 -53 -55 -59 -63 -65 -69
 -48 -53 -55 -59 -63 -65 -69 -71
 -53 -55 -59 -63 -65 -69 -71 -75
 -55 -59 -63 -65 -69 -71 -75 -80
 -59 -63 -65 -69 -71 -75 -80 -84
 -63 -65 -69 -71 -75 -80 -84 -85
 -65 -69 -71 -75 -80 -84 -85 -88
 -69 -71 -75 -80 -84 -85 -88 -90
 -71 -75 -80 -84 -85 -88 -90 -92
 -75 -80 -84 -85 -88 -90 -92 -95
 -80 -84 -85 -88 -90 -92 -95 -96
 -84 -85 -88 -90 -92 -95 -96 -97
 -85 -88 -90 -92 -95 -96 -97 -98
 -88 -90 -92 -95 -96 -97 -98 -99
 -90 -92 -95 -96 -97 -98 -99 -100
 -92 -95 -96 -97 -98 -99 -100 -99
 -95 -96 -97 -98 -99 -100 -99 -98
 -96 -97 -98 -99 -100 -99 -98 -98
 -97 -98 -99 -100 -99 -98 -98 -98
 -98 -99 -100 -99 -98 -98 -98 -98
 -99 -100 -99 -98 -98 -98 -98 -98
 -100 -99 -98 -98 -98 -98 -98 -96
 -99 -98 -98 -98 -98 -98 -96 -96
 -98 -98 -98 -98 -98 -96 -96 -93
 -98 -98 -98 -98 -96 -96 -93 -92
 -98 -98 -98 -96 -96 -93 -92 -91
 -98 -98 -96 -96 -93 -92 -91 -89
 -98 -96 -96 -93 -92 -91 -89 -88
 -96 -96 -93 -92 -91 -89 -88 -87
 -96 -93 -92 -91 -89 -88 -87 -86
 -93 -92 -91 -89 -88 -87 -86 -84
 -92 -91 -89 -88 -87 -86 -84 -81
 -91 -89 -88 -87 -86 -84 -81 -79
 -89 -88 -87 -86 -84 -81 -79 -79
 -88 -87 -86 -84 -81 -79 -79 -76
 -12 -12 -13 -13 -15 -17 -20 -23
 -12 -13 -13 -15 -17 -20 -23 -26
 -13 -13 -15 -17 -20 -23 -26 -31
 -13 -15 -17 -20 -23 -26 -31 -34
 -15 -17 -20 -23 -26 -31 -34 -37
 -17 -20 -23 -26 -31 -34 -37 -40
 -20 -23 -26 -31 -34 -37 -40 -44
 -23 -26 -31 -34 -37 -40 -44 -50
 -26 -31 -34 -37 -40 -44 -50 -53
 -31 -34 -37 -40 -44 -50 -53 -58
 -34 -37 -40 -44 -50 -53 -58 -61
 -37 -40 -44 -50 -53 -58 -61 -65
 -40 -44 -50 -53 -58 -61 -65 -68
 -44 -50 -53 -58 -61 -65 -68 -71
 -50 -53 -58 -61 -65 -68 -71 -75
 -53 -58 -61 -65 -68 -71 -75 -79
 -58 -61 -65 -68 -71 -75 -79 -85
 -61 -65 -68 -71 -75 -79 -85 -90
 -65 -68 -71 -75 -79 -85 -90 -92
 -68 -71 -75 -79 -85 -90 -92 -95
 -71 -75 -79 -85 -90 -92 -95 -96
 -75 -79 -85 -90 -92 -95 -96 -97
 -79 -85 -90 -92 -95 -96 -97 -98
 -85 -90 -92 -95 -96 -97 -98 -99
 -90 -92 -95 -96 -97 -98 -99 -101
 -92 -95 -96 -97 -98 -99 -101 -102
 -95 -96 -97 -98 -99 -101 -102 -102
 -96 -97 -98 -99 -101 -102 -102 -103
 -97 -98 -99 -101 -102 -102 -103 -102
 -98 -99 -101 -102 -102 -103 -102 -102
 -99 -101 -102 -102 -103 -102 -102 -102
 -101 -102 -102 -103 -102 -102 -102 -99
 -102 -102 -103 -102 -102 -102 -99 -98
 -102 -103 -102 -102 -102 -99 -98 -96
 -103 -102 -102 -102 -99 -98 -96 -96
 -102 -102 -102 -99 -98 -96 -96 -95
 -102 -102 -99 -98 -96 -96 -95 -95
 -102 -99 -98 -96 -96 -95 -95 -93
 -99 -98 -96 -96 -95 -95 -93 -91
 -98 -96 -96 -95 -95 -93 -91 -89
 -96 -96 -95 -95 -93 -91 -89 -88
 -96 -95 -95 -93 -91 -89 -88 -87
 -95 -95 -93 -91 -89 -88 -87 -85
 -95 -93 -91 -89 -88 -87 -85 -84
 -93 -91 -89 -88 -87 -85 -84 -82
 -91 -89 -88 -87 -85 -84 -82 -81
 -89 -88 -87 -85 -84 -82 -81 -77
 -88 -87 -85 -84 -82 -81 -77 -75
 -5 -6 -8 -10 -13 -16 -18 -22
 -6 -8 -10 -13 -16 -18 -22 -24
 -8 -10 -13 -16 -18 -22 -24 -28
 -10 -13 -16 -18 -22 -24 -28 -31
 -13 -16 -18 -22 -24 -28 -31 -37
 -16 -18 -22 -24 -28 -31 -37 -40
 -18 -22 -24 -28 -31 -37 -40 -43
 -22 -24 -28 -31 -37 -40 -43 -48
 -24 -28 -31 -37 -40 -43 -48 -50
 -28 -31 -37 -40 -43 -48 -50 -55
 -31 -37 -40 -43 -48 -50 -55 -58
 -37 -40 -43 -48 -50 -55 -58 -62
 -40 -43 -48 -50 -55 -58 -62 -66
 -43 -48 -50 -55 -58 -62 -66 -73
 -48 -50 -55 -58 -62 -66 -73 -75
 -50 -55 -58 -62 -66 -73 -75 -78
 -55 -58 -62 -66 -73 -75 -78 -81
 -58 -62 -66 -73 -75 -78 -81 -83
 -62 -66 -73 -75 -78 -81 -83 -85
 -66 -73 -75 -78 -81 -83 -85 -87
 -73 -75 -78 -81 -83 -85 -87 -90
 -75 -78 -81 -83 -85 -87 -90 -93
 -78 -81 -83 -85 -87 -90 -93 -94
 -81 -83 -85 -87 -90 -93 -94 -95
 -83 -85 -87 -90 -93 -94 -95 -97
 -85 -87 -90 -93 -94 -95 -97 -97
 -87 -90 -93 -94 -95 -97 -97 -98
 -90 -93 -94 -95 -97 -97 -98 -99
 -93 -94 -95 -97 -97 -98 -99 -99
 -94 -95 -97 -97 -98 -99 -99 -100
 -95 -97 -97 -98 -99 -99 -100 -101
 -97 -97 -98 -99 -99 -100 -101 -100
 -97 -98 -99 -99 -100 -101 -100 -100
 -98 -99 -99 -100 -101 -100 -100 -100
 -99 -99 -100 -101 -100 -100 -100 -100
 -99 -100 -101 -100 -100 -100 -100 -99
 -100 -101 -100 -100 -100 -100 -99 -98
 -101 -100 -100 -100 -100 -99 -98 -97
 -100 -100 -100 -100 -99 -98 -97 -95
 -100 -100 -100 -99 -98 -97 -95 -96
 -100 -100 -99 -98 -97 -95 -96 -94
 -100 -99 -98 -97 -95 -96 -94 -94
 -99 -98 -97 -95 -96 -94 -94 -93
 -98 -97 -95 -96 -94 -94 -93 -91
 -97 -95 -96 -94 -94 -93 -91 -90
 -95 -96 -94 -94 -93 -91 -90 -90
 -96 -94 -94 -93 -91 -90 -90 -88
 -94 -94 -93 -91 -90 -90 -88 -85
 -94 -93 -91 -90 -90 -88 -85 -82
 -93 -91 -90 -90 -88 -85 -82 -81
 -91 -90 -90 -88 -85 -82 -81 -80
 -90 -90 -88 -85 -82 -81 -80 -79
 -90 -88 -85 -82 -81 -80 -79 -77
 -88 -85 -82 -81 -80 -79 -77 -75
 -5 -6 -8 -8 -11 -13 -15 -18
 -6 -8 -8 -11 -13 -15 -18 -20
 -8 -8 -11 -13 -15 -18 -20 -24
 -8 -11 -13 -15 -18 -20 -24 -27
 -11 -13 -15 -18 -20 -24 -27 -33
 -13 -15 -18 -20 -24 -27 -33 -36
 -15 -18 -20 -24 -27 -33 -36 -39
 -18 -20 -24 -27 -33 -36 -39 -43
 -20 -24 -27 -33 -36 -39 -43 -46
 -24 -27 -33 -36 -39 -43 -46 -53
 -27 -33 -36 -39 -43 -46 -53 -55
 -33 -36 -39 -43 -46 -53 -55 -60
 -36 -39 -43 -46 -53 -55 -60 -63
 -39 -43 -46 -53 -55 -60 -63 -66
 -43 -46 -53 -55 -60 -63 -66 -69
 -46 -53 -55 -60 -63 -66 -69 -73
 -53 -55 -60 -63 -66 -69 -73 -77
 -55 -60 -63 -66 -69 -73 -77 -78
 -60 -63 -66 -69 -73 -77 -78 -81
 -63 -66 -69 -73 -77 -78 -81 -84
 -66 -69 -73 -77 -78 -81 -84 -86
 -69 -73 -77 -78 -81 -84 -86 -88
 -73 -77 -78 -81 -84 -86 -88 -90
 -77 -78 -81 -84 -86 -88 -90 -92
 -78 -81 -84 -86 -88 -90 -92 -93
 -81 -84 -86 -88 -90 -92 -93 -95
 -84 -86 -88 -90 -92 -93 -95 -95
 -86 -88 -90 -92 -93 -95 -95 -97
 -88 -90 -92 -93 -95 -95 -97 -97
 -90 -92 -93 -95 -95 -97 -97 -97
 -92 -93 -95 -95 -97 -97 -97 -98
 -93 -95 -95 -97 -97 -97 -98 -98
 -95 -95 -97 -97 -97 -98 -98 -96
 -95 -97 -97 -97 -98 -98 -96 -97
 -97 -97 -97 -98 -98 -96 -97 -96
 -97 -97 -98 -98 -96 -97 -96 -96
 -97 -98 -98 -96 -97 -96 -96 -94
 -98 -98 -96 -97 -96 -96 -94 -93
 -98 -96 -97 -96 -96 -94 -93 -92
 -96 -97 -96 -96 -94 -93 -92 -91
 -97 -96 -96 -94 -93 -92 -91 -90
 -96 -96 -94 -93 -92 -91 -90 -88
 -96 -94 -93 -92 -91 -90 -88 -88
 -94 -93 -92 -91 -90 -88 -88 -87
 -93 -92 -91 -90 -88 -88 -87 -86
 -92 -91 -90 -88 -88 -87 -86 -85
 -91 -90 -88 -88 -87 -86 -85 -83
 -90 -88 -88 -87 -86 -85 -83 -81
 -88 -88 -87 -86 -85 -83 -81 -77
 -88 -87 -86 -85 -83 -81 -77 -76
 -87 -86 -85 -83 -81 -77 -76 -73
 -6 -7 -7 -10 -12 -17 -19 -22
 -7 -7 -10 -12 -17 -19 -22 -25
 -7 -10 -12 -17 -19 -22 -25 -28
 -10 -12 -17 -19 -22 -25 -28 -32
 -12 -17 -19 -22 -25 -28 -32 -36
 -17 -19 -22 -25 -28 -32 -36 -40
 -19 -22 -25 -28 -32 -36 -40 -44
 -22 -25 -28 -32 -36 -40 -44 -47
 -25 -28 -32 -36 -40 -44 -47 -52
 -28 -32 -36 -40 -44 -47 -52 -57
 -32 -36 -40 -44 -47 -52 -57 -62
 -36 -40 -44 -47 -52 -57 -62 -65
 -40 -44 -47 -52 -57 -62 -65 -68
 -44 -47 -52 -57 -62 -65 -68 -71
 -47 -52 -57 -62 -65 -68 -71 -75
 -52 -57 -62 -65 -68 -71 -75 -78
 -57 -62 -65 -68 -71 -75 -78 -80
 -62 -65 -68 -71 -75 -78 -80 -88
 -65 -68 -71 -75 -78 -80 -88 -89
 -68 -71 -75 -78 -80 -88 -89 -91
 -71 -75 -78 -80 -88 -89 -91 -93
 -75 -78 -80 -88 -89 -91 -93 -95
 -78 -80 -88 -89 -91 -93 -95 -96
 -80 -88 -89 -91 -93 -95 -96 -97
 -88 -89 -91 -93 -95 -96 -97 -98
 -89 -91 -93 -95 -96 -97 -98 -98
 -91 -93 -95 -96 -97 -98 -98 -98
 -93 -95 -96 -97 -98 -98 -98 -98
 -95 -96 -97 -98 -98 -98 -98 -98
 -96 -97 -98 -98 -98 -98 -98 -99
 -97 -98 -98 -98 -98 -98 -99 -97
 -98 -98 -98 -98 -98 -99 -97 -97
 -98 -98 -98 -98 -99 -97 -97 -96
 -98 -98 -98 -99 -97 -97 -96 -95
 -98 -98 -99 -97 -97 -96 -95 -95
 -98 -99 -97 -97 -96 -95 -95 -93
 -99 -97 -97 -96 -95 -95 -93 -92
 -97 -97 -96 -95 -95 -93 -92 -91
 -97 -96 -95 -95 -93 -92 -91 -90
 -96 -95 -95 -93 -92 -91 -90 -89
 -95 -95 -93 -92 -91 -90 -89 -86
 -95 -93 -92 -91 -90 -89 -86 -87
 -93 -92 -91 -90 -89 -86 -87 -85
 -92 -91 -90 -89 -86 -87 -85 -83
 -91 -90 -89 -86 -87 -85 -83 -80
 -90 -89 -86 -87 -85 -83 -80 -78
 -89 -86 -87 -85 -83 -80 -78 -77
 -86 -87 -85 -83 -80 -78 -77 -75
 -87 -85 -83 -80 -78 -77 -75 -73
 -4 -5 -6 -7 -10 -10 -14 -15
 -5 -6 -7 -10 -10 -14 -15 -18
 -6 -7 -10 -10 -14 -15 -18 -22
 -7 -10 -10 -14 -15 -18 -22 -26
 -10 -10 -14 -15 -18 -22 -26 -32
 -10 -14 -15 -18 -22 -26 -32 -34
 -14 -15 -18 -22 -26 -32 -34 -37
 -15 -18 -22 -26 -32 -34 -37 -39
 -18 -22 -26 -32 -34 -37 -39 -45
 -22 -26 -32 -34 -37 -39 -45 -48
 -26 -32 -34 -37 -39 -45 -48 -53
 -32 -34 -37 -39 -45 -48 -53 -59
 -34 -37 -39 -45 -48 -53 -59 -63
 -37 -39 -45 -48 -53 -59 -63 -66
 -39 -45 -48 -53 -59 -63 -66 -69
 -45 -48 -53 -59 -63 -66 -69 -70
 -48 -53 -59 -63 -66 -69 -70 -73
 -53 -59 -63 -66 -69 -70 -73 -74
 -59 -63 -66 -69 -70 -73 -74 -77
 -63 -66 -69 -70 -73 -74 -77 -79
 -66 -69 -70 -73 -74 -77 -79 -82
 -69 -70 -73 -74 -77 -79 -82 -83
 -70 -73 -74 -77 -79 -82 -83 -84
 -73 -74 -77 -79 -82 -83 -84 -86
 -74 -77 -79 -82 -83 -84 -86 -87
 -77 -79 -82 -83 -84 -86 -87 -88
 -79 -82 -83 -84 -86 -87 -88 -89
 -82 -83 -84 -86 -87 -88 -89 -90
 -83 -84 -86 -87 -88 -89 -90 -90
 -84 -86 -87 -88 -89 -90 -90 -91
 -86 -87 -88 -89 -90 -90 -91 -91
 -87 -88 -89 -90 -90 -91 -91 -91
 -88 -89 -90 -90 -91 -91 -91 -92
 -89 -90 -90 -91 -91 -91 -92 -92
 -90 -90 -91 -91 -91 -92 -92 -92
 -90 -91 -91 -91 -92 -92 -92 -92
 -91 -91 -91 -92 -92 -92 -92 -91
 -91 -91 -92 -92 -92 -92 -91 -91
 -91 -92 -92 -92 -92 -91 -91 -90
 -92 -92 -92 -92 -91 -91 -90 -89
 -92 -92 -92 -91 -91 -90 -89 -88
 -92 -92 -91 -91 -90 -89 -88 -87
 -92 -91 -91 -90 -89 -88 -87 -85
 -91 -91 -90 -89 -88 -87 -85 -85
 -91 -90 -89 -88 -87 -85 -85 -84
 -90 -89 -88 -87 -85 -85 -84 -84
 -89 -88 -87 -85 -85 -84 -84 -82
 -88 -87 -85 -85 -84 -84 -82 -81
 -87 -85 -85 -84 -84 -82 -81 -80
 -85 -85 -84 -84 -82 -81 -80 -77
 -85 -84 -84 -82 -81 -80 -77 -76
 -84 -84 -82 -81 -80 -77 -76 -75
 -84 -82 -81 -80 -77 -76 -75 -73
 -82 -81 -80 -77 -76 -75 -73 -72
 -81 -80 -77 -76 -75 -73 -72 -71
 -80 -77 -76 -75 -73 -72 -71 -70
 -77 -76 -75 -73 -72 -71 -70 -68
 -76 -75 -73 -72 -71 -70 -68 -66
 -6 -7 -8 -9 -10 -12 -15 -21
 -7 -8 -9 -10 -12 -15 -21 -25
 -8 -9 -10 -12 -15 -21 -25 -28
 -9 -10 -12 -15 -21 -25 -28 -32
 -10 -12 -15 -21 -25 -28 -32 -36
 -12 -15 -21 -25 -28 -32 -36 -41
 -15 -21 -25 -28 -32 -36 -41 -44
 -21 -25 -28 -32 -36 -41 -44 -47
 -25 -28 -32 -36 -41 -44 -47 -52
 -28 -32 -36 -41 -44 -47 -52 -55
 -32 -36 -41 -44 -47 -52 -55 -58
 -36 -41 -44 -47 -52 -55 -58 -63
 -41 -44 -47 -52 -55 -58 -63 -66
 -44 -47 -52 -55 -58 -63 -66 -69
 -47 -52 -55 -58 -63 -66 -69 -71
 -52 -55 -58 -63 -66 -69 -71 -73
 -55 -58 -63 -66 -69 -71 -73 -76
 -58 -63 -66 -69 -71 -73 -76 -78
 -63 -66 -69 -71 -73 -76 -78 -83
 -66 -69 -71 -73 -76 -78 -83 -86
 -69 -71 -73 -76 -78 -83 -86 -87
 -71 -73 -76 -78 -83 -86 -87 -88
 -73 -76 -78 -83 -86 -87 -88 -89
 -76 -78 -83 -86 -87 -88 -89 -90
 -78 -83 -86 -87 -88 -89 -90 -91
 -83 -86 -87 -88 -89 -90 -91 -91
 -86 -87 -88 -89 -90 -91 -91 -92
 -87 -88 -89 -90 -91 -91 -92 -92
 -88 -89 -90 -91 -91 -92 -92 -93
 -89 -90 -91 -91 -92 -92 -93 -93
 -90 -91 -91 -92 -92 -93 -93 -93
 -91 -91 -92 -92 -93 -93 -93 -93
 -91 -92 -92 -93 -93 -93 -93 -91
 -92 -92 -93 -93 -93 -93 -91 -92
 -92 -93 -93 -93 -93 -91 -92 -91
 -93 -93 -93 -93 -91 -92 -91 -90
 -93 -93 -93 -91 -92 -91 -90 -89
 -93 -93 -91 -92 -91 -90 -89 -88
 -93 -91 -92 -91 -90 -89 -88 -88
 -91 -92 -91 -90 -89 -88 -88 -86
 -92 -91 -90 -89 -88 -88 -86 -85
 -91 -90 -89 -88 -88 -86 -85 -83
 -90 -89 -88 -88 -86 -85 -83 -81
 -89 -88 -88 -86 -85 -83 -81 -79
 -88 -88 -86 -85 -83 -81 -79 -78
 -88 -86 -85 -83 -81 -79 -78 -76
 -86 -85 -83 -81 -79 -78 -76 -75
 -85 -83 -81 -79 -78 -76 -75 -73
 -83 -81 -79 -78 -76 -75 -73 -70
 -7 -7 -8 -10 -12 -12 -21 -26
 -7 -8 -10 -12 -12 -21 -26 -30
 -8 -10 -12 -12 -21 -26 -30 -33
 -10 -12 -12 -21 -26 -30 -33 -38
 -12 -12 -21 -26 -30 -33 -38 -42
 -12 -21 -26 -30 -33 -38 -42 -44
 -21 -26 -30 -33 -38 -42 -44 -50
 -26 -30 -33 -38 -42 -44 -50 -53
 -30 -33 -38 -42 -44 -50 -53 -56
 -33 -38 -42 -44 -50 -53 -56 -66
 -38 -42 -44 -50 -53 -56 -66 -70
 -42 -44 -50 -53 -56 -66 -70 -71
 -44 -50 -53 -56 -66 -70 -71 -74
 -50 -53 -56 -66 -70 -71 -74 -77
 -53 -56 -66 -70 -71 -74 -77 -79
 -56 -66 -70 -71 -74 -77 -79 -82
 -66 -70 -71 -74 -77 -79 -82 -83
 -70 -71 -74 -77 -79 -82 -83 -86
 -71 -74 -77 -79 -82 -83 -86 -88
 -74 -77 -79 -82 -83 -86 -88 -90
 -77 -79 -82 -83 -86 -88 -90 -91
 -79 -82 -83 -86 -88 -90 -91 -92
 -82 -83 -86 -88 -90 -91 -92 -92
 -83 -86 -88 -90 -91 -92 -92 -93
 -86 -88 -90 -91 -92 -92 -93 -94
 -88 -90 -91 -92 -92 -93 -94 -94
 -90 -91 -92 -92 -93 -94 -94 -94
 -91 -92 -92 -93 -94 -94 -94 -94
 -92 -92 -93 -94 -94 -94 -94 -94
 -92 -93 -94 -94 -94 -94 -94 -92
 -93 -94 -94 -94 -94 -94 -92 -93
 -94 -94 -94 -94 -94 -92 -93 -92
 -94 -94 -94 -94 -92 -93 -92 -90
 -94 -94 -94 -92 -93 -92 -90 -90
 -94 -94 -92 -93 -92 -90 -90 -88
 -94 -92 -93 -92 -90 -90 -88 -87
 -92 -93 -92 -90 -90 -88 -87 -86
 -93 -92 -90 -90 -88 -87 -86 -83
 -92 -90 -90 -88 -87 -86 -83 -83
 -90 -90 -88 -87 -86 -83 -83 -81
 -90 -88 -87 -86 -83 -83 -81 -80
 -88 -87 -86 -83 -83 -81 -80 -79
 -87 -86 -83 -83 -81 -80 -79 -78
 -86 -83 -83 -81 -80 -79 -78 -76
 -83 -83 -81 -80 -79 -78 -76 -76
 -83 -81 -80 -79 -78 -76 -76 -73
 -81 -80 -79 -78 -76 -76 -73 -73
 -12 -12 -13 -14 -16 -18 -19 -23
 -12 -13 -14 -16 -18 -19 -23 -25
 -13 -14 -16 -18 -19 -23 -25 -29
 -14 -16 -18 -19 -23 -25 -29 -31
 -16 -18 -19 -23 -25 -29 -31 -35
 -18 -19 -23 -25 -29 -31 -35 -38
 -19 -23 -25 -29 -31 -35 -38 -40
 -23 -25 -29 -31 -35 -38 -40 -44
 -25 -29 -31 -35 -38 -40 -44 -45
 -29 -31 -35 -38 -40 -44 -45 -49
 -31 -35 -38 -40 -44 -45 -49 -52
 -35 -38 -40 -44 -45 -49 -52 -58
 -38 -40 -44 -45 -49 -52 -58 -60
 -40 -44 -45 -49 -52 -58 -60 -64
 -44 -45 -49 -52 -58 -60 -64 -65
 -45 -49 -52 -58 -60 -64 -65 -68
 -49 -52 -58 -60 -64 -65 -68 -71
 -52 -58 -60 -64 -65 -68 -71 -72
 -58 -60 -64 -65 -68 -71 -72 -75
 -60 -64 -65 -68 -71 -72 -75 -77
 -64 -65 -68 -71 -72 -75 -77 -80
 -65 -68 -71 -72 -75 -77 -80 -82
 -68 -71 -72 -75 -77 -80 -82 -84
 -71 -72 -75 -77 -80 -82 -84 -87
 -72 -75 -77 -80 -82 -84 -87 -88
 -75 -77 -80 -82 -84 -87 -88 -89
 -77 -80 -82 -84 -87 -88 -89 -91
 -80 -82 -84 -87 -88 -89 -91 -92
 -82 -84 -87 -88 -89 -91 -92 -94
 -84 -87 -88 -89 -91 -92 -94 -94
 -87 -88 -89 -91 -92 -94 -94 -95
 -88 -89 -91 -92 -94 -94 -95 -96
 -89 -91 -92 -94 -94 -95 -96 -96
 -91 -92 -94 -94 -95 -96 -96 -97
 -92 -94 -94 -95 -96 -96 -97 -97
 -94 -94 -95 -96 -96 -97 -97 -97
 -94 -95 -96 -96 -97 -97 -97 -97
 -95 -96 -96 -97 -97 -97 -97 -97
 -96 -96 -97 -97 -97 -97 -97 -96
 -96 -97 -97 -97 -97 -97 -96 -96
 -97 -97 -97 -97 -97 -96 -96 -96
 -97 -97 -97 -97 -96 -96 -96 -95
 -97 -97 -97 -96 -96 -96 -95 -94
 -97 -97 -96 -96 -96 -95 -94 -93
 -97 -96 -96 -96 -95 -94 -93 -93
 -96 -96 -96 -95 -94 -93 -93 -92
 -96 -96 -95 -94 -93 -93 -92 -91
 -96 -95 -94 -93 -93 -92 -91 -88
 -95 -94 -93 -93 -92 -91 -88 -86
 -94 -93 -93 -92 -91 -88 -86 -85
 -93 -93 -92 -91 -88 -86 -85 -84
 -93 -92 -91 -88 -86 -85 -84 -82
 -92 -91 -88 -86 -85 -84 -82 -81
 -91 -88 -86 -85 -84 -82 -81 -79
 -88 -86 -85 -84 -82 -81 -79 -77
 -86 -85 -84 -82 -81 -79 -77 -75
 -1 -2 -2 -3 -6 -8 -14 -17
 -2 -2 -3 -6 -8 -14 -17 -20
 -2 -3 -6 -8 -14 -17 -20 -24
 -3 -6 -8 -14 -17 -20 -24 -27
 -6 -8 -14 -17 -20 -24 -27 -30
 -8 -14 -17 -20 -24 -27 -30 -32
 -14 -17 -20 -24 -27 -30 -32 -36
 -17 -20 -24 -27 -30 -32 -36 -42
 -20 -24 -27 -30 -32 -36 -42 -44
 -24 -27 -30 -32 -36 -42 -44 -50
 -27 -30 -32 -36 -42 -44 -50 -53
 -30 -32 -36 -42 -44 -50 -53 -57
 -32 -36 -42 -44 -50 -53 -57 -60
 -36 -42 -44 -50 -53 -57 -60 -63
 -42 -44 -50 -53 -57 -60 -63 -65
 -44 -50 -53 -57 -60 -63 -65 -68
 -50 -53 -57 -60 -63 -65 -68 -72
 -53 -57 -60 -63 -65 -68 -72 -74
 -57 -60 -63 -65 -68 -72 -74 -78
 -60 -63 -65 -68 -72 -74 -78 -80
 -63 -65 -68 -72 -74 -78 -80 -82
 -65 -68 -72 -74 -78 -80 -82 -85
 -68 -72 -74 -78 -80 -82 -85 -86
 -72 -74 -78 -80 -82 -85 -86 -87
 -74 -78 -80 -82 -85 -86 -87 -88
 -78 -80 -82 -85 -86 -87 -88 -90
 -80 -82 -85 -86 -87 -88 -90 -92
 -82 -85 -86 -87 -88 -90 -92 -92
 -85 -86 -87 -88 -90 -92 -92 -94
 -86 -87 -88 -90 -92 -92 -94 -94
 -87 -88 -90 -92 -92 -94 -94 -94
 -88 -90 -92 -92 -94 -94 -94 -95
 -90 -92 -92 -94 -94 -94 -95 -95
 -92 -92 -94 -94 -94 -95 -95 -95
 -92 -94 -94 -94 -95 -95 -95 -94
 -94 -94 -94 -95 -95 -95 -94 -94
 -94 -94 -95 -95 -95 -94 -94 -94
 -94 -95 -95 -95 -94 -94 -94 -94
 -95 -95 -95 -94 -94 -94 -94 -93
 -95 -95 -94 -94 -94 -94 -93 -92
 -95 -94 -94 -94 -94 -93 -92 -92
 -94 -94 -94 -94 -93 -92 -92 -90
 -94 -94 -94 -93 -92 -92 -90 -89
 -94 -94 -93 -92 -92 -90 -89 -89
 -94 -93 -92 -92 -90 -89 -89 -87
 -93 -92 -92 -90 -89 -89 -87 -87
 -92 -92 -90 -89 -89 -87 -87 -86
 -92 -90 -89 -89 -87 -87 -86 -85
 -90 -89 -89 -87 -87 -86 -85 -84
 -89 -89 -87 -87 -86 -85 -84 -81
 -89 -87 -87 -86 -85 -84 -81 -79
 -87 -87 -86 -85 -84 -81 -79 -76
 -17 -17 -19 -19 -20 -22 -24 -26
 -17 -19 -19 -20 -22 -24 -26 -28
 -19 -19 -20 -22 -24 -26 -28 -32
 -19 -20 -22 -24 -26 -28 -32 -34
 -20 -22 -24 -26 -28 -32 -34 -38
 -22 -24 -26 -28 -32 -34 -38 -41
 -24 -26 -28 -32 -34 -38 -41 -43
 -26 -28 -32 -34 -38 -41 -43 -47
 -28 -32 -34 -38 -41 -43 -47 -49
 -32 -34 -38 -41 -43 -47 -49 -52
 -34 -38 -41 -43 -47 -49 -52 -55
 -38 -41 -43 -47 -49 -52 -55 -61
 -41 -43 -47 -49 -52 -55 -61 -63
 -43 -47 -49 -52 -55 -61 -63 -66
 -47 -49 -52 -55 -61 -63 -66 -69
 -49 -52 -55 -61 -63 -66 -69 -71
 -52 -55 -61 -63 -66 -69 -71 -75
 -55 -61 -63 -66 -69 -71 -75 -78
 -61 -63 -66 -69 -71 -75 -78 -80
 -63 -66 -69 -71 -75 -78 -80 -83
 -66 -69 -71 -75 -78 -80 -83 -85
 -69 -71 -75 -78 -80 -83 -85 -89
 -71 -75 -78 -80 -83 -85 -89 -90
 -75 -78 -80 -83 -85 -89 -90 -93
 -78 -80 -83 -85 -89 -90 -93 -95
 -80 -83 -85 -89 -90 -93 -95 -98
 -83 -85 -89 -90 -93 -95 -98 -100
 -85 -89 -90 -93 -95 -98 -100 -101
 -89 -90 -93 -95 -98 -100 -101 -101
 -90 -93 -95 -98 -100 -101 -101 -102
 -93 -95 -98 -100 -101 -101 -102 -102
 -95 -98 -100 -101 -101 -102 -102 -104
 -98 -100 -101 -101 -102 -102 -104 -105
 -100 -101 -101 -102 -102 -104 -105 -104
 -101 -101 -102 -102 -104 -105 -104 -105
 -101 -102 -102 -104 -105 -104 -105 -105
 -102 -102 -104 -105 -104 -105 -105 -104
 -102 -104 -105 -104 -105 -105 -104 -104
 -104 -105 -104 -105 -105 -104 -104 -104
 -105 -104 -105 -105 -104 -104 -104 -104
 -104 -105 -105 -104 -104 -104 -104 -102
 -105 -105 -104 -104 -104 -104 -102 -101
 -105 -104 -104 -104 -104 -102 -101 -100
 -104 -104 -104 -104 -102 -101 -100 -99
 -104 -104 -104 -102 -101 -100 -99 -98
 -104 -104 -102 -101 -100 -99 -98 -97
 -104 -102 -101 -100 -99 -98 -97 -96
 -102 -101 -100 -99 -98 -97 -96 -94
 -101 -100 -99 -98 -97 -96 -94 -94
 -100 -99 -98 -97 -96 -94 -94 -92
 -99 -98 -97 -96 -94 -94 -92 -91
 -98 -97 -96 -94 -94 -92 -91 -89
 -97 -96 -94 -94 -92 -91 -89 -87
 -96 -94 -94 -92 -91 -89 -87 -86
 -94 -94 -92 -91 -89 -87 -86 -84
 -9 -9 -9 -10 -11 -12 -14 -16
 -9 -9 -10 -11 -12 -14 -16 -18
 -9 -10 -11 -12 -14 -16 -18 -20
 -10 -11 -12 -14 -16 -18 -20 -23
 -11 -12 -14 -16 -18 -20 -23 -27
 -12 -14 -16 -18 -20 -23 -27 -30
 -14 -16 -18 -20 -23 -27 -30 -33
 -16 -18 -20 -23 -27 -30 -33 -35
 -18 -20 -23 -27 -30 -33 -35 -40
 -20 -23 -27 -30 -33 -35 -40 -46
 -23 -27 -30 -33 -35 -40 -46 -49
 -27 -30 -33 -35 -40 -46 -49 -52
 -30 -33 -35 -40 -46 -49 -52 -55
 -33 -35 -40 -46 -49 -52 -55 -59
 -35 -40 -46 -49 -52 -55 -59 -62
 -40 -46 -49 -52 -55 -59 -62 -65
 -46 -49 -52 -55 -59 -62 -65 -68
 -49 -52 -55 -59 -62 -65 -68 -70
 -52 -55 -59 -62 -65 -68 -70 -74
 -55 -59 -62 -65 -68 -70 -74 -80
 -59 -62 -65 -68 -70 -74 -80 -82
 -62 -65 -68 -70 -74 -80 -82 -84
 -65 -68 -70 -74 -80 -82 -84 -86
 -68 -70 -74 -80 -82 -84 -86 -88
 -70 -74 -80 -82 -84 -86 -88 -90
 -74 -80 -82 -84 -86 -88 -90 -93
 -80 -82 -84 -86 -88 -90 -93 -94
 -82 -84 -86 -88 -90 -93 -94 -95
 -84 -86 -88 -90 -93 -94 -95 -96
 -86 -88 -90 -93 -94 -95 -96 -97
 -88 -90 -93 -94 -95 -96 -97 -97
 -90 -93 -94 -95 -96 -97 -97 -97
 -93 -94 -95 -96 -97 -97 -97 -97
 -94 -95 -96 -97 -97 -97 -97 -97
 -95 -96 -97 -97 -97 -97 -97 -97
 -96 -97 -97 -97 -97 -97 -97 -96
 -97 -97 -97 -97 -97 -97 -96 -96
 -97 -97 -97 -97 -97 -96 -96 -95
 -97 -97 -97 -97 -96 -96 -95 -95
 -97 -97 -97 -96 -96 -95 -95 -94
 -97 -97 -96 -96 -95 -95 -94 -92
 -97 -96 -96 -95 -95 -94 -92 -92
 -96 -96 -95 -95 -94 -92 -92 -88
 -96 -95 -95 -94 -92 -92 -88 -87
 -95 -95 -94 -92 -92 -88 -87 -85
 -95 -94 -92 -92 -88 -87 -85 -84
 -94 -92 -92 -88 -87 -85 -84 -82
 -92 -92 -88 -87 -85 -84 -82 -80
 -92 -88 -87 -85 -84 -82 -80 -79
 -5 -7 -8 -8 -10 -12 -13 -16
 -7 -8 -8 -10 -12 -13 -16 -19
 -8 -8 -10 -12 -13 -16 -19 -23
 -8 -10 -12 -13 -16 -19 -23 -26
 -10 -12 -13 -16 -19 -23 -26 -28
 -12 -13 -16 -19 -23 -26 -28 -32
 -13 -16 -19 -23 -26 -28 -32 -35
 -16 -19 -23 -26 -28 -32 -35 -39
 -19 -23 -26 -28 -32 -35 -39 -43
 -23 -26 -28 -32 -35 -39 -43 -45
 -26 -28 -32 -35 -39 -43 -45 -49
 -28 -32 -35 -39 -43 -45 -49 -55
 -32 -35 -39 -43 -45 -49 -55 -58
 -35 -39 -43 -45 -49 -55 -58 -60
 -39 -43 -45 -49 -55 -58 -60 -64
 -43 -45 -49 -55 -58 -60 -64 -67
 -45 -49 -55 -58 -60 -64 -67 -71
 -49 -55 -58 -60 -64 -67 -71 -74
 -55 -58 -60 -64 -67 -71 -74 -76
 -58 -60 -64 -67 -71 -74 -76 -78
 -60 -64 -67 -71 -74 -76 -78 -79
 -64 -67 -71 -74 -76 -78 -79 -82
 -67 -71 -74 -76 -78 -79 -82 -83
 -71 -74 -76 -78 -79 -82 -83 -86
 -74 -76 -78 -79 -82 -83 -86 -88
 -76 -78 -79 -82 -83 -86 -88 -89
 -78 -79 -82 -83 -86 -88 -89 -90
 -79 -82 -83 -86 -88 -89 -90 -90
 -82 -83 -86 -88 -89 -90 -90 -92
 -83 -86 -88 -89 -90 -90 -92 -94
 -86 -88 -89 -90 -90 -92 -94 -94
 -88 -89 -90 -90 -92 -94 -94 -95
 -89 -90 -90 -92 -94 -94 -95 -95
 -90 -90 -92 -94 -94 -95 -95 -95
 -90 -92 -94 -94 -95 -95 -95 -96
 -92 -94 -94 -95 -95 -95 -96 -96
 -94 -94 -95 -95 -95 -96 -96 -95
 -94 -95 -95 -95 -96 -96 -95 -95
 -95 -95 -95 -96 -96 -95 -95 -95
 -95 -95 -96 -96 -95 -95 -95 -94
 -95 -96 -96 -95 -95 -95 -94 -94
 -96 -96 -95 -95 -95 -94 -94 -93
 -96 -95 -95 -95 -94 -94 -93 -92
 -95 -95 -95 -94 -94 -93 -92 -92
 -95 -95 -94 -94 -93 -92 -92 -91
 -95 -94 -94 -93 -92 -92 -91 -88
 -94 -94 -93 -92 -92 -91 -88 -87
 -94 -93 -92 -92 -91 -88 -87 -87
 -93 -92 -92 -91 -88 -87 -87 -85
 -92 -92 -91 -88 -87 -87 -85 -82
 -92 -91 -88 -87 -87 -85 -82 -82
 -91 -88 -87 -87 -85 -82 -82 -80
 -88 -87 -87 -85 -82 -82 -80 -76
 -2 -4 -5 -6 -8 -15 -19 -22
 -4 -5 -6 -8 -15 -19 -22 -25
 -5 -6 -8 -15 -19 -22 -25 -29
 -6 -8 -15 -19 -22 -25 -29 -31
 -8 -15 -19 -22 -25 -29 -31 -36
 -15 -19 -22 -25 -29 -31 -36 -40
 -19 -22 -25 -29 -31 -36 -40 -45
 -22 -25 -29 -31 -36 -40 -45 -49
 -25 -29 -31 -36 -40 -45 -49 -52
 -29 -31 -36 -40 -45 -49 -52 -57
 -31 -36 -40 -45 -49 -52 -57 -60
 -36 -40 -45 -49 -52 -57 -60 -63
 -40 -45 -49 -52 -57 -60 -63 -67
 -45 -49 -52 -57 -60 -63 -67 -70
 -49 -52 -57 -60 -63 -67 -70 -74
 -52 -57 -60 -63 -67 -70 -74 -79
 -57 -60 -63 -67 -70 -74 -79 -81
 -60 -63 -67 -70 -74 -79 -81 -83
 -63 -67 -70 -74 -79 -81 -83 -86
 -67 -70 -74 -79 -81 -83 -86 -88
 -70 -74 -79 -81 -83 -86 -88 -90
 -74 -79 -81 -83 -86 -88 -90 -91
 -79 -81 -83 -86 -88 -90 -91 -93
 -81 -83 -86 -88 -90 -91 -93 -94
 -83 -86 -88 -90 -91 -93 -94 -96
 -86 -88 -90 -91 -93 -94 -96 -96
 -88 -90 -91 -93 -94 -96 -96 -97
 -90 -91 -93 -94 -96 -96 -97 -97
 -91 -93 -94 -96 -96 -97 -97 -97
 -93 -94 -96 -96 -97 -97 -97 -97
 -94 -96 -96 -97 -97 -97 -97 -97
 -96 -96 -97 -97 -97 -97 -97 -97
 -96 -97 -97 -97 -97 -97 -97 -96
 -97 -97 -97 -97 -97 -97 -96 -94
 -97 -97 -97 -97 -97 -96 -94 -94
 -97 -97 -97 -97 -96 -94 -94 -93
 -97 -97 -97 -96 -94 -94 -93 -91
 -97 -97 -96 -94 -94 -93 -91 -91
 -97 -96 -94 -94 -93 -91 -91 -90
 -96 -94 -94 -93 -91 -91 -90 -89
 -94 -94 -93 -91 -91 -90 -89 -88
 -94 -93 -91 -91 -90 -89 -88 -86
 -93 -91 -91 -90 -89 -88 -86 -85
 -91 -91 -90 -89 -88 -86 -85 -83
 -91 -90 -89 -88 -86 -85 -83 -81
 -90 -89 -88 -86 -85 -83 -81 -80
 -89 -88 -86 -85 -83 -81 -80 -78
 -88 -86 -85 -83 -81 -80 -78 -77
 -1 -1 -4 -6 -9 -11 -14 -17
 -1 -4 -6 -9 -11 -14 -17 -19
 -4 -6 -9 -11 -14 -17 -19 -22
 -6 -9 -11 -14 -17 -19 -22 -26
 -9 -11 -14 -17 -19 -22 -26 -30
 -11 -14 -17 -19 -22 -26 -30 -35
 -14 -17 -19 -22 -26 -30 -35 -45
 -17 -19 -22 -26 -30 -35 -45 -48
 -19 -22 -26 -30 -35 -45 -48 -52
 -22 -26 -30 -35 -45 -48 -52 -55
 -26 -30 -35 -45 -48 -52 -55 -58
 -30 -35 -45 -48 -52 -55 -58 -61
 -35 -45 -48 -52 -55 -58 -61 -71
 -45 -48 -52 -55 -58 -61 -71 -74
 -48 -52 -55 -58 -61 -71 -74 -77
 -52 -55 -58 -61 -71 -74 -77 -78
 -55 -58 -61 -71 -74 -77 -78 -79
 -58 -61 -71 -74 -77 -78 -79 -82
 -61 -71 -74 -77 -78 -79 -82 -84
 -71 -74 -77 -78 -79 -82 -84 -86
 -74 -77 -78 -79 -82 -84 -86 -88
 -77 -78 -79 -82 -84 -86 -88 -89
 -78 -79 -82 -84 -86 -88 -89 -90
 -79 -82 -84 -86 -88 -89 -90 -92
 -82 -84 -86 -88 -89 -90 -92 -91
 -84 -86 -88 -89 -90 -92 -91 -93
 -86 -88 -89 -90 -92 -91 -93 -93
 -88 -89 -90 -92 -91 -93 -93 -93
 -89 -90 -92 -91 -93 -93 -93 -94
 -90 -92 -91 -93 -93 -93 -94 -94
 -92 -91 -93 -93 -93 -94 -94 -94
 -91 -93 -93 -93 -94 -94 -94 -95
 -93 -93 -93 -94 -94 -94 -95 -93
 -93 -93 -94 -94 -94 -95 -93 -93
 -93 -94 -94 -94 -95 -93 -93 -92
 -94 -94 -94 -95 -93 -93 -92 -92
 -94 -94 -95 -93 -93 -92 -92 -90
 -94 -95 -93 -93 -92 -92 -90 -90
 -95 -93 -93 -92 -92 -90 -90 -88
 -93 -93 -92 -92 -90 -90 -88 -88
 -93 -92 -92 -90 -90 -88 -88 -87
 -92 -92 -90 -90 -88 -88 -87 -85
 -92 -90 -90 -88 -88 -87 -85 -85
 -90 -90 -88 -88 -87 -85 -85 -83
 -90 -88 -88 -87 -85 -85 -83 -81
 -88 -88 -87 -85 -85 -83 -81 -80
 -88 -87 -85 -85 -83 -81 -80 -78
 -87 -85 -85 -83 -81 -80 -78 -78
 -85 -85 -83 -81 -80 -78 -78 -74
 -85 -83 -81 -80 -78 -78 -74 -73
 -83 -81 -80 -78 -78 -74 -73 -71
 -81 -80 -78 -78 -74 -73 -71 -69
 -80 -78 -78 -74 -73 -71 -69 -68
 -15 -14 -14 -15 -15 -17 -19 -22
 -14 -14 -15 -15 -17 -19 -22 -24
 -14 -15 -15 -17 -19 -22 -24 -28
 -15 -15 -17 -19 -22 -24 -28 -31
 -15 -17 -19 -22 -24 -28 -31 -36
 -17 -19 -22 -24 -28 -31 -36 -40
 -19 -22 -24 -28 -31 -36 -40 -44
 -22 -24 -28 -31 -36 -40 -44 -48
 -24 -28 -31 -36 -40 -44 -48 -51
 -28 -31 -36 -40 -44 -48 -51 -54
 -31 -36 -40 -44 -48 -51 -54 -59
 -36 -40 -44 -48 -51 -54 -59 -63
 -40 -44 -48 -51 -54 -59 -63 -65
 -44 -48 -51 -54 -59 -63 -65 -69
 -48 -51 -54 -59 -63 -65 -69 -72
 -51 -54 -59 -63 -65 -69 -72 -74
 -54 -59 -63 -65 -69 -72 -74 -77
 -59 -63 -65 -69 -72 -74 -77 -80
 -63 -65 -69 -72 -74 -77 -80 -82
 -65 -69 -72 -74 -77 -80 -82 -86
 -69 -72 -74 -77 -80 -82 -86 -90
 -72 -74 -77 -80 -82 -86 -90 -91
 -74 -77 -80 -82 -86 -90 -91 -93
 -77 -80 -82 -86 -90 -91 -93 -95
 -80 -82 -86 -90 -91 -93 -95 -95
 -82 -86 -90 -91 -93 -95 -95 -97
 -86 -90 -91 -93 -95 -95 -97 -98
 -90 -91 -93 -95 -95 -97 -98 -100
 -91 -93 -95 -95 -97 -98 -100 -100
 -93 -95 -95 -97 -98 -100 -100 -101
 -95 -95 -97 -98 -100 -100 -101 -103
 -95 -97 -98 -100 -100 -101 -103 -102
 -97 -98 -100 -100 -101 -103 -102 -102
 -98 -100 -100 -101 -103 -102 -102 -102
 -100 -100 -101 -103 -102 -102 -102 -102
 -100 -101 -103 -102 -102 -102 -102 -102
 -101 -103 -102 -102 -102 -102 -102 -101
 -103 -102 -102 -102 -102 -102 -101 -101
 -102 -102 -102 -102 -102 -101 -101 -100
 -102 -102 -102 -102 -101 -101 -100 -99
 -102 -102 -102 -101 -101 -100 -99 -99
 -102 -102 -101 -101 -100 -99 -99 -97
 -102 -101 -101 -100 -99 -99 -97 -96
 -101 -101 -100 -99 -99 -97 -96 -96
 -101 -100 -99 -99 -97 -96 -96 -95
 -100 -99 -99 -97 -96 -96 -95 -94
 -99 -99 -97 -96 -96 -95 -94 -93
 -99 -97 -96 -96 -95 -94 -93 -92
 -97 -96 -96 -95 -94 -93 -92 -90
 -96 -96 -95 -94 -93 -92 -90 -89
 -96 -95 -94 -93 -92 -90 -89 -87
 -95 -94 -93 -92 -90 -89 -87 -85
 -11 -12 -14 -16 -18 -19 -23 -25
 -12 -14 -16 -18 -19 -23 -25 -28
 -14 -16 -18 -19 -23 -25 -28 -31
 -16 -18 -19 -23 -25 -28 -31 -34
 -18 -19 -23 -25 -28 -31 -34 -38
 -19 -23 -25 -28 -31 -34 -38 -40
 -23 -25 -28 -31 -34 -38 -40 -45
 -25 -28 -31 -34 -38 -40 -45 -48
 -28 -31 -34 -38 -40 -45 -48 -53
 -31 -34 -38 -40 -45 -48 -53 -56
 -34 -38 -40 -45 -48 -53 -56 -62
 -38 -40 -45 -48 -53 -56 -62 -65
 -40 -45 -48 -53 -56 -62 -65 -68
 -45 -48 -53 -56 -62 -65 -68 -72
 -48 -53 -56 -62 -65 -68 -72 -75
 -53 -56 -62 -65 -68 -72 -75 -79
 -56 -62 -65 -68 -72 -75 -79 -80
 -62 -65 -68 -72 -75 -79 -80 -84
 -65 -68 -72 -75 -79 -80 -84 -85
 -68 -72 -75 -79 -80 -84 -85 -87
 -72 -75 -79 -80 -84 -85 -87 -91
 -75 -79 -80 -84 -85 -87 -91 -92
 -79 -80 -84 -85 -87 -91 -92 -93
 -80 -84 -85 -87 -91 -92 -93 -95
 -84 -85 -87 -91 -92 -93 -95 -96
 -85 -87 -91 -92 -93 -95 -96 -97
 -87 -91 -92 -93 -95 -96 -97 -98
 -91 -92 -93 -95 -96 -97 -98 -99
 -92 -93 -95 -96 -97 -98 -99 -99
 -93 -95 -96 -97 -98 -99 -99 -100
 -95 -96 -97 -98 -99 -99 -100 -100
 -96 -97 -98 -99 -99 -100 -100 -100
 -97 -98 -99 -99 -100 -100 -100 -100
 -98 -99 -99 -100 -100 -100 -100 -100
 -99 -99 -100 -100 -100 -100 -100 -99
 -99 -100 -100 -100 -100 -100 -99 -99
 -100 -100 -100 -100 -100 -99 -99 -98
 -100 -100 -100 -100 -99 -99 -98 -98
 -100 -100 -100 -99 -99 -98 -98 -97
 -100 -100 -99 -99 -98 -98 -97 -95
 -100 -99 -99 -98 -98 -97 -95 -96
 -99 -99 -98 -98 -97 -95 -96 -94
 -99 -98 -98 -97 -95 -96 -94 -94
 -98 -98 -97 -95 -96 -94 -94 -92
 -98 -97 -95 -96 -94 -94 -92 -92
 -97 -95 -96 -94 -94 -92 -92 -91
 -95 -96 -94 -94 -92 -92 -91 -89
 -96 -94 -94 -92 -92 -91 -89 -87
 -94 -94 -92 -92 -91 -89 -87 -85
 -94 -92 -92 -91 -89 -87 -85 -83
 -92 -92 -91 -89 -87 -85 -83 -79
 -9 -9 -10 -11 -12 -16 -18 -21
 -9 -10 -11 -12 -16 -18 -21 -25
 -10 -11 -12 -16 -18 -21 -25 -28
 -11 -12 -16 -18 -21 -25 -28 -31
 -12 -16 -18 -21 -25 -28 -31 -34
 -16 -18 -21 -25 -28 -31 -34 -37
 -18 -21 -25 -28 -31 -34 -37 -41
 -21 -25 -28 -31 -34 -37 -41 -44
 -25 -28 -31 -34 -37 -41 -44 -48
 -28 -31 -34 -37 -41 -44 -48 -52
 -31 -34 -37 -41 -44 -48 -52 -57
 -34 -37 -41 -44 -48 -52 -57 -60
 -37 -41 -44 -48 -52 -57 -60 -63
 -41 -44 -48 -52 -57 -60 -63 -66
 -44 -48 -52 -57 -60 -63 -66 -70
 -48 -52 -57 -60 -63 -66 -70 -72
 -52 -57 -60 -63 -66 -70 -72 -74
 -57 -60 -63 -66 -70 -72 -74 -78
 -60 -63 -66 -70 -72 -74 -78 -81
 -63 -66 -70 -72 -74 -78 -81 -83
 -66 -70 -72 -74 -78 -81 -83 -85
 -70 -72 -74 -78 -81 -83 -85 -87
 -72 -74 -78 -81 -83 -85 -87 -88
 -74 -78 -81 -83 -85 -87 -88 -90
 -78 -81 -83 -85 -87 -88 -90 -92
 -81 -83 -85 -87 -88 -90 -92 -94
 -83 -85 -87 -88 -90 -92 -94 -95
 -85 -87 -88 -90 -92 -94 -95 -97
 -87 -88 -90 -92 -94 -95 -97 -96
 -88 -90 -92 -94 -95 -97 -96 -98
 -90 -92 -94 -95 -97 -96 -98 -98
 -92 -94 -95 -97 -96 -98 -98 -98
 -94 -95 -97 -96 -98 -98 -98 -99
 -95 -97 -96 -98 -98 -98 -99 -98
 -97 -96 -98 -98 -98 -99 -98 -99
 -96 -98 -98 -98 -99 -98 -99 -97
 -98 -98 -98 -99 -98 -99 -97 -98
 -98 -98 -99 -98 -99 -97 -98 -97
 -98 -99 -98 -99 -97 -98 -97 -97
 -99 -98 -99 -97 -98 -97 -97 -95
 -98 -99 -97 -98 -97 -97 -95 -95
 -99 -97 -98 -97 -97 -95 -95 -94
 -97 -98 -97 -97 -95 -95 -94 -93
 -98 -97 -97 -95 -95 -94 -93 -92
 -97 -97 -95 -95 -94 -93 -92 -90
 -97 -95 -95 -94 -93 -92 -90 -89
 -95 -95 -94 -93 -92 -90 -89 -87
 -95 -94 -93 -92 -90 -89 -87 -84
 -94 -93 -92 -90 -89 -87 -84 -83
 -93 -92 -90 -89 -87 -84 -83 -81
 -92 -90 -89 -87 -84 -83 -81 -80
 -90 -89 -87 -84 -83 -81 -80 -78
 -7 -8 -9 -10 -12 -13 -15 -21
 -8 -9 -10 -12 -13 -15 -21 -24
 -9 -10 -12 -13 -15 -21 -24 -26
 -10 -12 -13 -15 -21 -24 -26 -29
 -12 -13 -15 -21 -24 -26 -29 -31
 -13 -15 -21 -24 -26 -29 -31 -35
 -15 -21 -24 -26 -29 -31 -35 -38
 -21 -24 -26 -29 -31 -35 -38 -42
 -24 -26 -29 -31 -35 -38 -42 -48
 -26 -29 -31 -35 -38 -42 -48 -54
 -29 -31 -35 -38 -42 -48 -54 -56
 -31 -35 -38 -42 -48 -54 -56 -60
 -35 -38 -42 -48 -54 -56 -60 -63
 -38 -42 -48 -54 -56 -60 -63 -66
 -42 -48 -54 -56 -60 -63 -66 -70
 -48 -54 -56 -60 -63 -66 -70 -71
 -54 -56 -60 -63 -66 -70 -71 -75
 -56 -60 -63 -66 -70 -71 -75 -78
 -60 -63 -66 -70 -71 -75 -78 -80
 -63 -66 -70 -71 -75 -78 -80 -83
 -66 -70 -71 -75 -78 -80 -83 -84
 -70 -71 -75 -78 -80 -83 -84 -87
 -71 -75 -78 -80 -83 -84 -87 -89
 -75 -78 -80 -83 -84 -87 -89 -90
 -78 -80 -83 -84 -87 -89 -90 -92
 -80 -83 -84 -87 -89 -90 -92 -95
 -83 -84 -87 -89 -90 -92 -95 -96
 -84 -87 -89 -90 -92 -95 -96 -96
 -87 -89 -90 -92 -95 -96 -96 -97
 -89 -90 -92 -95 -96 -96 -97 -97
 -90 -92 -95 -96 -96 -97 -97 -97
 -92 -95 -96 -96 -97 -97 -97 -98
 -95 -96 -96 -97 -97 -97 -98 -98
 -96 -96 -97 -97 -97 -98 -98 -98
 -96 -97 -97 -97 -98 -98 -98 -98
 -97 -97 -97 -98 -98 -98 -98 -98
 -97 -97 -98 -98 -98 -98 -98 -97
 -97 -98 -98 -98 -98 -98 -97 -97
 -98 -98 -98 -98 -98 -97 -97 -96
 -98 -98 -98 -98 -97 -97 -96 -95
 -98 -98 -98 -97 -97 -96 -95 -94
 -98 -98 -97 -97 -96 -95 -94 -94
 -98 -97 -97 -96 -95 -94 -94 -93
 -97 -97 -96 -95 -94 -94 -93 -92
 -97 -96 -95 -94 -94 -93 -92 -91
 -96 -95 -94 -94 -93 -92 -91 -90
 -95 -94 -94 -93 -92 -91 -90 -88
 -94 -94 -93 -92 -91 -90 -88 -87
 -94 -93 -92 -91 -90 -88 -87 -84
 -93 -92 -91 -90 -88 -87 -84 -84
 -92 -91 -90 -88 -87 -84 -84 -81
 -91 -90 -88 -87 -84 -84 -81 -79
 -68 -70 -71 -72 -74 -75 -76 -76
 -70 -71 -72 -74 -75 -76 -76 -76
 -71 -72 -74 -75 -76 -76 -76 -76
 -72 -74 -75 -76 -76 -76 -76 -75
 -74 -75 -76 -76 -76 -76 -75 -75
 -75 -76 -76 -76 -76 -75 -75 -74
 -76 -76 -76 -76 -75 -75 -74 -74
 -76 -76 -76 -75 -75 -74 -74 -72
 -76 -76 -75 -75 -74 -74 -72 -70
 -76 -75 -75 -74 -74 -72 -70 -70
 -75 -75 -74 -74 -72 -70 -70 -67
 -75 -74 -74 -72 -70 -70 -67 -67
 -74 -74 -72 -70 -70 -67 -67 -65
 -74 -72 -70 -70 -67 -67 -65 -63
 -72 -70 -70 -67 -67 -65 -63 -63
 -70 -70 -67 -67 -65 -63 -63 -60
 -70 -67 -67 -65 -63 -63 -60 -58
 -67 -67 -65 -63 -63 -60 -58 -56
 -67 -65 -63 -63 -60 -58 -56 -52
 -65 -63 -63 -60 -58 -56 -52 -50
 -63 -63 -60 -58 -56 -52 -50 -48
 -63 -60 -58 -56 -52 -50 -48 -44
 -60 -58 -56 -52 -50 -48 -44 -43
 -58 -56 -52 -50 -48 -44 -43 -39
 -56 -52 -50 -48 -44 -43 -39 -38
 -52 -50 -48 -44 -43 -39 -38 -35
 -50 -48 -44 -43 -39 -38 -35 -32
 -48 -44 -43 -39 -38 -35 -32 -31
 -44 -43 -39 -38 -35 -32 -31 -28
 -43 -39 -38 -35 -32 -31 -28 -26
 -39 -38 -35 -32 -31 -28 -26 -24
 -38 -35 -32 -31 -28 -26 -24 -22
 -35 -32 -31 -28 -26 -24 -22 -19
 -32 -31 -28 -26 -24 -22 -19 -18
 -31 -28 -26 -24 -22 -19 -18 -17
 -28 -26 -24 -22 -19 -18 -17 -15
 -26 -24 -22 -19 -18 -17 -15 -13
 -24 -22 -19 -18 -17 -15 -13 -12
 -22 -19 -18 -17 -15 -13 -12 -12
 -19 -18 -17 -15 -13 -12 -12 -11
 -18 -17 -15 -13 -12 -12 -11 -11
 -17 -15 -13 -12 -12 -11 -11 -10
 -15 -13 -12 -12 -11 -11 -10 -9
 -13 -12 -12 -11 -11 -10 -9 -10
 -65 -66 -68 -69 -71 -72 -73 -74
 -66 -68 -69 -71 -72 -73 -74 -75
 -68 -69 -71 -72 -73 -74 -75 -75
 -69 -71 -72 -73 -74 -75 -75 -74
 -71 -72 -73 -74 -75 -75 -74 -74
 -72 -73 -74 -75 -75 -74 -74 -74
 -73 -74 -75 -75 -74 -74 -74 -72
 -74 -75 -75 -74 -74 -74 -72 -71
 -75 -75 -74 -74 -74 -72 -71 -71
 -75 -74 -74 -74 -72 -71 -71 -68
 -74 -74 -74 -72 -71 -71 -68 -68
 -74 -74 -72 -71 -71 -68 -68 -67
 -74 -72 -71 -71 -68 -68 -67 -64
 -72 -71 -71 -68 -68 -67 -64 -64
 -71 -71 -68 -68 -67 -64 -64 -62
 -71 -68 -68 -67 -64 -64 -62 -60
 -68 -68 -67 -64 -64 -62 -60 -58
 -68 -67 -64 -64 -62 -60 -58 -56
 -67 -64 -64 -62 -60 -58 -56 -54
 -64 -64 -62 -60 -58 -56 -54 -52
 -64 -62 -60 -58 -56 -54 -52 -50
 -62 -60 -58 -56 -54 -52 -50 -48
 -60 -58 -56 -54 -52 -50 -48 -44
 -58 -56 -54 -52 -50 -48 -44 -43
 -56 -54 -52 -50 -48 -44 -43 -40
 -54 -52 -50 -48 -44 -43 -40 -37
 -52 -50 -48 -44 -43 -40 -37 -36
 -50 -48 -44 -43 -40 -37 -36 -33
 -48 -44 -43 -40 -37 -36 -33 -31
 -44 -43 -40 -37 -36 -33 -31 -29
 -43 -40 -37 -36 -33 -31 -29 -27
 -40 -37 -36 -33 -31 -29 -27 -25
 -37 -36 -33 -31 -29 -27 -25 -23
 -36 -33 -31 -29 -27 -25 -23 -20
 -33 -31 -29 -27 -25 -23 -20 -20
 -31 -29 -27 -25 -23 -20 -20 -17
 -29 -27 -25 -23 -20 -20 -17 -17
 -27 -25 -23 -20 -20 -17 -17 -15
 -25 -23 -20 -20 -17 -17 -15 -14
 -23 -20 -20 -17 -17 -15 -14 -13
 -20 -20 -17 -17 -15 -14 -13 -12
 -20 -17 -17 -15 -14 -13 -12 -11
 -17 -17 -15 -14 -13 -12 -11 -11
 -17 -15 -14 -13 -12 -11 -11 -10
 -61 -63 -63 -66 -67 -69 -70 -71
 -63 -63 -66 -67 -69 -70 -71 -72
 -63 -66 -67 -69 -70 -71 -72 -72
 -66 -67 -69 -70 -71 -72 -72 -72
 -67 -69 -70 -71 -72 -72 -72 -72
 -69 -70 -71 -72 -72 -72 -72 -72
 -70 -71 -72 -72 -72 -72 -72 -71
 -71 -72 -72 -72 -72 -72 -71 -70
 -72 -72 -72 -72 -72 -71 -70 -69
 -72 -72 -72 -72 -71 -70 -69 -68
 -72 -72 -72 -71 -70 -69 -68 -68
 -72 -72 -71 -70 -69 -68 -68 -66
 -72 -71 -70 -69 -68 -68 -66 -65
 -71 -70 -69 -68 -68 -66 -65 -63
 -70 -69 -68 -68 -66 -65 -63 -62
 -69 -68 -68 -66 -65 -63 -62 -59
 -68 -68 -66 -65 -63 -62 -59 -55
 -68 -66 -65 -63 -62 -59 -55 -54
 -66 -65 -63 -62 -59 -55 -54 -51
 -65 -63 -62 -59 -55 -54 -51 -50
 -63 -62 -59 -55 -54 -51 -50 -47
 -62 -59 -55 -54 -51 -50 -47 -43
 -59 -55 -54 -51 -50 -47 -43 -42
 -55 -54 -51 -50 -47 -43 -42 -38
 -54 -51 -50 -47 -43 -42 -38 -36
 -51 -50 -47 -43 -42 -38 -36 -33
 -50 -47 -43 -42 -38 -36 -33 -31
 -47 -43 -42 -38 -36 -33 -31 -28
 -43 -42 -38 -36 -33 -31 -28 -25
 -42 -38 -36 -33 -31 -28 -25 -24
 -38 -36 -33 -31 -28 -25 -24 -21
 -36 -33 -31 -28 -25 -24 -21 -19
 -33 -31 -28 -25 -24 -21 -19 -17
 -31 -28 -25 -24 -21 -19 -17 -16
 -28 -25 -24 -21 -19 -17 -16 -14
 -25 -24 -21 -19 -17 -16 -14 -13
 -24 -21 -19 -17 -16 -14 -13 -11
 -21 -19 -17 -16 -14 -13 -11 -11
 -19 -17 -16 -14 -13 -11 -11 -11
 -60 -61 -62 -64 -66 -68 -68 -70
 -61 -62 -64 -66 -68 -68 -70 -71
 -62 -64 -66 -68 -68 -70 -71 -70
 -64 -66 -68 -68 -70 -71 -70 -70
 -66 -68 -68 -70 -71 -70 -70 -71
 -68 -68 -70 -71 -70 -70 -71 -70
 -68 -70 -71 -70 -70 -71 -70 -69
 -70 -71 -70 -70 -71 -70 -69 -68
 -71 -70 -70 -71 -70 -69 -68 -67
 -70 -70 -71 -70 -69 -68 -67 -64
 -70 -71 -70 -69 -68 -67 -64 -64
 -71 -70 -69 -68 -67 -64 -64 -62
 -70 -69 -68 -67 -64 -64 -62 -61
 -69 -68 -67 -64 -64 -62 -61 -59
 -68 -67 -64 -64 -62 -61 -59 -56
 -67 -64 -64 -62 -61 -59 -56 -56
 -64 -64 -62 -61 -59 -56 -56 -53
 -64 -62 -61 -59 -56 -56 -53 -51
 -62 -61 -59 -56 -56 -53 -51 -47
 -61 -59 -56 -56 -53 -51 -47 -44
 -59 -56 -56 -53 -51 -47 -44 -42
 -56 -56 -53 -51 -47 -44 -42 -39
 -56 -53 -51 -47 -44 -42 -39 -37
 -53 -51 -47 -44 -42 -39 -37 -33
 -51 -47 -44 -42 -39 -37 -33 -31
 -47 -44 -42 -39 -37 -33 -31 -28
 -44 -42 -39 -37 -33 -31 -28 -25
 -42 -39 -37 -33 -31 -28 -25 -24
 -39 -37 -33 -31 -28 -25 -24 -20
 -37 -33 -31 -28 -25 -24 -20 -18
 -33 -31 -28 -25 -24 -20 -18 -16
 -31 -28 -25 -24 -20 -18 -16 -13
 -28 -25 -24 -20 -18 -16 -13 -13
 -25 -24 -20 -18 -16 -13 -13 -11
 -24 -20 -18 -16 -13 -13 -11 -9
 -20 -18 -16 -13 -13 -11 -9 -8
 -18 -16 -13 -13 -11 -9 -8 -7
 -16 -13 -13 -11 -9 -8 -7 -6
 -13 -13 -11 -9 -8 -7 -6 -5
 -13 -11 -9 -8 -7 -6 -5 -5
 -60 -62 -63 -64 -65 -67 -68 -70
 -62 -63 -64 -65 -67 -68 -70 -71
 -63 -64 -65 -67 -68 -70 -71 -72
 -64 -65 -67 -68 -70 -71 -72 -72
 -65 -67 -68 -70 -71 -72 -72 -70
 -67 -68 -70 -71 -72 -72 -70 -71
 -68 -70 -71 -72 -72 -70 -71 -70
 -70 -71 -72 -72 -70 -71 -70 -70
 -71 -72 -72 -70 -71 -70 -70 -69
 -72 -72 -70 -71 -70 -70 -69 -66
 -72 -70 -71 -70 -70 -69 -66 -66
 -70 -71 -70 -70 -69 -66 -66 -63
 -71 -70 -70 -69 -66 -66 -63 -63
 -70 -70 -69 -66 -66 -63 -63 -61
 -70 -69 -66 -66 -63 -63 -61 -58
 -69 -66 -66 -63 -63 -61 -58 -58
 -66 -66 -63 -63 -61 -58 -58 -57
 -66 -63 -63 -61 -58 -58 -57 -55
 -63 -63 -61 -58 -58 -57 -55 -53
 -63 -61 -58 -58 -57 -55 -53 -50
 -61 -58 -58 -57 -55 -53 -50 -49
 -58 -58 -57 -55 -53 -50 -49 -45
 -58 -57 -55 -53 -50 -49 -45 -43
 -57 -55 -53 -50 -49 -45 -43 -42
 -55 -53 -50 -49 -45 -43 -42 -38
 -53 -50 -49 -45 -43 -42 -38 -37
 -50 -49 -45 -43 -42 -38 -37 -34
 -49 -45 -43 -42 -38 -37 -34 -31
 -45 -43 -42 -38 -37 -34 -31 -29
 -43 -42 -38 -37 -34 -31 -29 -27
 -42 -38 -37 -34 -31 -29 -27 -25
 -38 -37 -34 -31 -29 -27 -25 -21
 -37 -34 -31 -29 -27 -25 -21 -18
 -34 -31 -29 -27 -25 -21 -18 -16
 -31 -29 -27 -25 -21 -18 -16 -15
 -29 -27 -25 -21 -18 -16 -15 -13
 -27 -25 -21 -18 -16 -15 -13 -11
 -25 -21 -18 -16 -15 -13 -11 -11
 -21 -18 -16 -15 -13 -11 -11 -9
 -18 -16 -15 -13 -11 -11 -9 -9
 -16 -15 -13 -11 -11 -9 -9 -7
 -15 -13 -11 -11 -9 -9 -7 -7
 -13 -11 -11 -9 -9 -7 -7 -7
 -11 -11 -9 -9 -7 -7 -7 -7
 -44 -46 -48 -51 -52 -56 -58 -60
 -46 -48 -51 -52 -56 -58 -60 -63
 -48 -51 -52 -56 -58 -60 -63 -64
 -51 -52 -56 -58 -60 -63 -64 -67
 -52 -56 -58 -60 -63 -64 -67 -71
 -56 -58 -60 -63 -64 -67 -71 -72
 -58 -60 -63 -64 -67 -71 -72 -72
 -60 -63 -64 -67 -71 -72 -72 -73
 -63 -64 -67 -71 -72 -72 -73 -73
 -64 -67 -71 -72 -72 -73 -73 -73
 -67 -71 -72 -72 -73 -73 -73 -73
 -71 -72 -72 -73 -73 -73 -73 -71
 -72 -72 -73 -73 -73 -73 -71 -71
 -72 -73 -73 -73 -73 -71 -71 -70
 -73 -73 -73 -73 -71 -71 -70 -70
 -73 -73 -73 -71 -71 -70 -70 -68
 -73 -73 -71 -71 -70 -70 -68 -66
 -73 -71 -71 -70 -70 -68 -66 -66
 -71 -71 -70 -70 -68 -66 -66 -64
 -71 -70 -70 -68 -66 -66 -64 -63
 -70 -70 -68 -66 -66 -64 -63 -62
 -70 -68 -66 -66 -64 -63 -62 -57
 -68 -66 -66 -64 -63 -62 -57 -56
 -66 -66 -64 -63 -62 -57 -56 -53
 -66 -64 -63 -62 -57 -56 -53 -50
 -64 -63 -62 -57 -56 -53 -50 -50
 -63 -62 -57 -56 -53 -50 -50 -45
 -62 -57 -56 -53 -50 -50 -45 -43
 -57 -56 -53 -50 -50 -45 -43 -40
 -56 -53 -50 -50 -45 -43 -40 -38
 -53 -50 -50 -45 -43 -40 -38 -37
 -50 -50 -45 -43 -40 -38 -37 -31
 -50 -45 -43 -40 -38 -37 -31 -30
 -45 -43 -40 -38 -37 -31 -30 -28
 -43 -40 -38 -37 -31 -30 -28 -24
 -40 -38 -37 -31 -30 -28 -24 -22
 -38 -37 -31 -30 -28 -24 -22 -20
 -37 -31 -30 -28 -24 -22 -20 -18
 -31 -30 -28 -24 -22 -20 -18 -17
 -30 -28 -24 -22 -20 -18 -17 -13
 -28 -24 -22 -20 -18 -17 -13 -12
 -24 -22 -20 -18 -17 -13 -12 -9
 -22 -20 -18 -17 -13 -12 -9 -7
 -20 -18 -17 -13 -12 -9 -7 -7
 -18 -17 -13 -12 -9 -7 -7 -4
 -17 -13 -12 -9 -7 -7 -4 -4
 -13 -12 -9 -7 -7 -4 -4 -3
 -12 -9 -7 -7 -4 -4 -3 -3
 -74 -75 -78 -81 -83 -85 -86 -88
 -75 -78 -81 -83 -85 -86 -88 -89
 -78 -81 -83 -85 -86 -88 -89 -89
 -81 -83 -85 -86 -88 -89 -89 -89
 -83 -85 -86 -88 -89 -89 -89 -89
 -85 -86 -88 -89 -89 -89 -89 -89
 -86 -88 -89 -89 -89 -89 -89 -86
 -88 -89 -89 -89 -89 -89 -86 -86
 -89 -89 -89 -89 -89 -86 -86 -83
 -89 -89 -89 -89 -86 -86 -83 -82
 -89 -89 -89 -86 -86 -83 -82 -82
 -89 -89 -86 -86 -83 -82 -82 -77
 -89 -86 -86 -83 -82 -82 -77 -75
 -86 -86 -83 -82 -82 -77 -75 -72
 -86 -83 -82 -82 -77 -75 -72 -70
 -83 -82 -82 -77 -75 -72 -70 -69
 -82 -82 -77 -75 -72 -70 -69 -62
 -82 -77 -75 -72 -70 -69 -62 -60
 -77 -75 -72 -70 -69 -62 -60 -55
 -75 -72 -70 -69 -62 -60 -55 -53
 -72 -70 -69 -62 -60 -55 -53 -53
 -70 -69 -62 -60 -55 -53 -53 -43
 -69 -62 -60 -55 -53 -53 -43 -41
 -62 -60 -55 -53 -53 -43 -41 -37
 -60 -55 -53 -53 -43 -41 -37 -33
 -55 -53 -53 -43 -41 -37 -33 -32
 -53 -53 -43 -41 -37 -33 -32 -27
 -53 -43 -41 -37 -33 -32 -27 -25
 -43 -41 -37 -33 -32 -27 -25 -22
 -41 -37 -33 -32 -27 -25 -22 -20
 -37 -33 -32 -27 -25 -22 -20 -20
 -33 -32 -27 -25 -22 -20 -20 -13
 -32 -27 -25 -22 -20 -20 -13 -12
 -27 -25 -22 -20 -20 -13 -12 -9
 -25 -22 -20 -20 -13 -12 -9 -7
 -22 -20 -20 -13 -12 -9 -7 -6
 -20 -20 -13 -12 -9 -7 -6 -3
 -20 -13 -12 -9 -7 -6 -3 -2
 -13 -12 -9 -7 -6 -3 -2 -2
 -12 -9 -7 -6 -3 -2 -2 -1
 -9 -7 -6 -3 -2 -2 -1 -1
 -7 -6 -3 -2 -2 -1 -1 0
 -6 -3 -2 -2 -1 -1 0 -1
 -71 -74 -75 -78 -80 -80 -84 -84
 -74 -75 -78 -80 -80 -84 -84 -86
 -75 -78 -80 -80 -84 -84 -86 -85
 -78 -80 -80 -84 -84 -86 -85 -86
 -80 -80 -84 -84 -86 -85 -86 -84
 -80 -84 -84 -86 -85 -86 -84 -83
 -84 -84 -86 -85 -86 -84 -83 -83
 -84 -86 -85 -86 -84 -83 -83 -82
 -86 -85 -86 -84 -83 -83 -82 -82
 -85 -86 -84 -83 -83 -82 -82 -77
 -86 -84 -83 -83 -82 -82 -77 -76
 -84 -83 -83 -82 -82 -77 -76 -74
 -83 -83 -82 -82 -77 -76 -74 -72
 -83 -82 -82 -77 -76 -74 -72 -72
 -82 -82 -77 -76 -74 -72 -72 -67
 -82 -77 -76 -74 -72 -72 -67 -65
 -77 -76 -74 -72 -72 -67 -65 -60
 -76 -74 -72 -72 -67 -65 -60 -58
 -74 -72 -72 -67 -65 -60 -58 -57
 -72 -72 -67 -65 -60 -58 -57 -50
 -72 -67 -65 -60 -58 -57 -50 -48
 -67 -65 -60 -58 -57 -50 -48 -43
 -65 -60 -58 -57 -50 -48 -43 -39
 -60 -58 -57 -50 -48 -43 -39 -37
 -58 -57 -50 -48 -43 -39 -37 -34
 -57 -50 -48 -43 -39 -37 -34 -32
 -50 -48 -43 -39 -37 -34 -32 -28
 -48 -43 -39 -37 -34 -32 -28 -27
 -43 -39 -37 -34 -32 -28 -27 -25
 -39 -37 -34 -32 -28 -27 -25 -21
 -37 -34 -32 -28 -27 -25 -21 -20
 -34 -32 -28 -27 -25 -21 -20 -16
 -32 -28 -27 -25 -21 -20 -16 -14
 -28 -27 -25 -21 -20 -16 -14 -12
 -27 -25 -21 -20 -16 -14 -12 -10
 -25 -21 -20 -16 -14 -12 -10 -10
 -21 -20 -16 -14 -12 -10 -10 -6
 -20 -16 -14 -12 -10 -10 -6 -6
 -16 -14 -12 -10 -10 -6 -6 -5
 -14 -12 -10 -10 -6 -6 -5 -4
 -12 -10 -10 -6 -6 -5 -4 -4
 -10 -10 -6 -6 -5 -4 -4 -4
 -71 -74 -76 -78 -79 -81 -83 -84
 -74 -76 -78 -79 -81 -83 -84 -85
 -76 -78 -79 -81 -83 -84 -85 -84
 -78 -79 -81 -83 -84 -85 -84 -85
 -79 -81 -83 -84 -85 -84 -85 -83
 -81 -83 -84 -85 -84 -85 -83 -81
 -83 -84 -85 -84 -85 -83 -81 -81
 -84 -85 -84 -85 -83 -81 -81 -79
 -85 -84 -85 -83 -81 -81 -79 -78
 -84 -85 -83 -81 -81 -79 -78 -78
 -85 -83 -81 -81 -79 -78 -78 -73
 -83 -81 -81 -79 -78 -78 -73 -70
 -81 -81 -79 -78 -78 -73 -70 -68
 -81 -79 -78 -78 -73 -70 -68 -65
 -79 -78 -78 -73 -70 -68 -65 -64
 -78 -78 -73 -70 -68 -65 -64 -57
 -78 -73 -70 -68 -65 -64 -57 -54
 -73 -70 -68 -65 -64 -57 -54 -50
 -70 -68 -65 -64 -57 -54 -50 -49
 -68 -65 -64 -57 -54 -50 -49 -45
 -65 -64 -57 -54 -50 -49 -45 -39
 -64 -57 -54 -50 -49 -45 -39 -36
 -57 -54 -50 -49 -45 -39 -36 -33
 -54 -50 -49 -45 -39 -36 -33 -31
 -50 -49 -45 -39 -36 -33 -31 -29
 -49 -45 -39 -36 -33 -31 -29 -24
 -45 -39 -36 -33 -31 -29 -24 -22
 -39 -36 -33 -31 -29 -24 -22 -19
 -36 -33 -31 -29 -24 -22 -19 -18
 -33 -31 -29 -24 -22 -19 -18 -15
 -31 -29 -24 -22 -19 -18 -15 -11
 -29 -24 -22 -19 -18 -15 -11 -9
 -24 -22 -19 -18 -15 -11 -9 -6
 -22 -19 -18 -15 -11 -9 -6 -6
 -19 -18 -15 -11 -9 -6 -6 -3
 -18 -15 -11 -9 -6 -6 -3 -2
 -15 -11 -9 -6 -6 -3 -2 -1
 -63 -67 -68 -71 -72 -75 -77 -78
 -67 -68 -71 -72 -75 -77 -78 -79
 -68 -71 -72 -75 -77 -78 -79 -79
 -71 -72 -75 -77 -78 -79 -79 -80
 -72 -75 -77 -78 -79 -79 -80 -80
 -75 -77 -78 -79 -79 -80 -80 -79
 -77 -78 -79 -79 -80 -80 -79 -78
 -78 -79 -79 -80 -80 -79 -78 -76
 -79 -79 -80 -80 -79 -78 -76 -74
 -79 -80 -80 -79 -78 -76 -74 -73
 -80 -80 -79 -78 -76 -74 -73 -71
 -80 -79 -78 -76 -74 -73 -71 -70
 -79 -78 -76 -74 -73 -71 -70 -66
 -78 -76 -74 -73 -71 -70 -66 -64
 -76 -74 -73 -71 -70 -66 -64 -61
 -74 -73 -71 -70 -66 -64 -61 -57
 -73 -71 -70 -66 -64 -61 -57 -54
 -71 -70 -66 -64 -61 -57 -54 -51
 -70 -66 -64 -61 -57 -54 -51 -48
 -66 -64 -61 -57 -54 -51 -48 -44
 -64 -61 -57 -54 -51 -48 -44 -41
 -61 -57 -54 -51 -48 -44 -41 -38
 -57 -54 -51 -48 -44 -41 -38 -34
 -54 -51 -48 -44 -41 -38 -34 -32
 -51 -48 -44 -41 -38 -34 -32 -31
 -48 -44 -41 -38 -34 -32 -31 -26
 -44 -41 -38 -34 -32 -31 -26 -23
 -41 -38 -34 -32 -31 -26 -23 -19
 -38 -34 -32 -31 -26 -23 -19 -18
 -34 -32 -31 -26 -23 -19 -18 -17
 -32 -31 -26 -23 -19 -18 -17 -13
 -31 -26 -23 -19 -18 -17 -13 -11
 -26 -23 -19 -18 -17 -13 -11 -8
 -23 -19 -18 -17 -13 -11 -8 -7
 -19 -18 -17 -13 -11 -8 -7 -7
 -18 -17 -13 -11 -8 -7 -7 -5
 -17 -13 -11 -8 -7 -7 -5 -3
 -13 -11 -8 -7 -7 -5 -3 -3
 -11 -8 -7 -7 -5 -3 -3 -3
 -8 -7 -7 -5 -3 -3 -3 -3
 -7 -7 -5 -3 -3 -3 -3 -4
 -69 -70 -72 -75 -77 -80 -82 -83
 -70 -72 -75 -77 -80 -82 -83 -85
 -72 -75 -77 -80 -82 -83 -85 -85
 -75 -77 -80 -82 -83 -85 -85 -85
 -77 -80 -82 -83 -85 -85 -85 -85
 -80 -82 -83 -85 -85 -85 -85 -84
 -82 -83 -85 -85 -85 -85 -84 -83
 -83 -85 -85 -85 -85 -84 -83 -82
 -85 -85 -85 -85 -84 -83 -82 -81
 -85 -85 -85 -84 -83 -82 -81 -80
 -85 -85 -84 -83 -82 -81 -80 -78
 -85 -84 -83 -82 -81 -80 -78 -75
 -84 -83 -82 -81 -80 -78 -75 -74
 -83 -82 -81 -80 -78 -75 -74 -71
 -82 -81 -80 -78 -75 -74 -71 -70
 -81 -80 -78 -75 -74 -71 -70 -70
 -80 -78 -75 -74 -71 -70 -70 -64
 -78 -75 -74 -71 -70 -70 -64 -62
 -75 -74 -71 -70 -70 -64 -62 -58
 -74 -71 -70 -70 -64 -62 -58 -56
 -71 -70 -70 -64 -62 -58 -56 -56
 -70 -70 -64 -62 -58 -56 -56 -49
 -70 -64 -62 -58 -56 -56 -49 -48
 -64 -62 -58 -56 -56 -49 -48 -44
 -62 -58 -56 -56 -49 -48 -44 -42
 -58 -56 -56 -49 -48 -44 -42 -42
 -56 -56 -49 -48 -44 -42 -42 -36
 -56 -49 -48 -44 -42 -42 -36 -34
 -49 -48 -44 -42 -42 -36 -34 -32
 -48 -44 -42 -42 -36 -34 -32 -30
 -44 -42 -42 -36 -34 -32 -30 -30
 -42 -42 -36 -34 -32 -30 -30 -24
 -42 -36 -34 -32 -30 -30 -24 -23
 -36 -34 -32 -30 -30 -24 -23 -20
 -34 -32 -30 -30 -24 -23 -20 -19
 -32 -30 -30 -24 -23 -20 -19 -19
 -30 -30 -24 -23 -20 -19 -19 -14
 -30 -24 -23 -20 -19 -19 -14 -14
 -24 -23 -20 -19 -19 -14 -14 -11
 -23 -20 -19 -19 -14 -14 -11 -10
 -20 -19 -19 -14 -14 -11 -10 -9
 -19 -19 -14 -14 -11 -10 -9 -8
 -19 -14 -14 -11 -10 -9 -8 -7
 -14 -14 -11 -10 -9 -8 -7 -6
 -14 -11 -10 -9 -8 -7 -6 -5
 -11 -10 -9 -8 -7 -6 -5 -5
 -10 -9 -8 -7 -6 -5 -5 -5
 -9 -8 -7 -6 -5 -5 -5 -5
 -8 -7 -6 -5 -5 -5 -5 -5
 -7 -6 -5 -5 -5 -5 -5 -5
 -6 -5 -5 -5 -5 -5 -5 -5
 -5 -5 -5 -5 -5 -5 -5 -5
 -5 -5 -5 -5 -5 -5 -5 -6
 -63 -65 -66 -68 -70 -72 -73 -74
 -65 -66 -68 -70 -72 -73 -74 -73
 -66 -68 -70 -72 -73 -74 -73 -74
 -68 -70 -72 -73 -74 -73 -74 -74
 -70 -72 -73 -74 -73 -74 -74 -73
 -72 -73 -74 -73 -74 -74 -73 -74
 -73 -74 -73 -74 -74 -73 -74 -72
 -74 -73 -74 -74 -73 -74 -72 -72
 -73 -74 -74 -73 -74 -72 -72 -71
 -74 -74 -73 -74 -72 -72 -71 -69
 -74 -73 -74 -72 -72 -71 -69 -69
 -73 -74 -72 -72 -71 -69 -69 -67
 -74 -72 -72 -71 -69 -69 -67 -66
 -72 -72 -71 -69 -69 -67 -66 -65
 -72 -71 -69 -69 -67 -66 -65 -63
 -71 -69 -69 -67 -66 -65 -63 -62
 -69 -69 -67 -66 -65 -63 -62 -59
 -69 -67 -66 -65 -63 -62 -59 -57
 -67 -66 -65 -63 -62 -59 -57 -54
 -66 -65 -63 -62 -59 -57 -54 -53
 -65 -63 -62 -59 -57 -54 -53 -50
 -63 -62 -59 -57 -54 -53 -50 -48
 -62 -59 -57 -54 -53 -50 -48 -45
 -59 -57 -54 -53 -50 -48 -45 -43
 -57 -54 -53 -50 -48 -45 -43 -42
 -54 -53 -50 -48 -45 -43 -42 -38
 -53 -50 -48 -45 -43 -42 -38 -35
 -50 -48 -45 -43 -42 -38 -35 -34
 -48 -45 -43 -42 -38 -35 -34 -31
 -45 -43 -42 -38 -35 -34 -31 -29
 -43 -42 -38 -35 -34 -31 -29 -26
 -42 -38 -35 -34 -31 -29 -26 -23
 -38 -35 -34 -31 -29 -26 -23 -23
 -35 -34 -31 -29 -26 -23 -23 -19
 -34 -31 -29 -26 -23 -23 -19 -18
 -31 -29 -26 -23 -23 -19 -18 -16
 -29 -26 -23 -23 -19 -18 -16 -15
 -26 -23 -23 -19 -18 -16 -15 -14
 -23 -23 -19 -18 -16 -15 -14 -12
 -59 -61 -62 -64 -65 -67 -70 -71
 -61 -62 -64 -65 -67 -70 -71 -71
 -62 -64 -65 -67 -70 -71 -71 -72
 -64 -65 -67 -70 -71 -71 -72 -72
 -65 -67 -70 -71 -71 -72 -72 -71
 -67 -70 -71 -71 -72 -72 -71 -71
 -70 -71 -71 -72 -72 -71 -71 -70
 -71 -71 -72 -72 -71 -71 -70 -68
 -71 -72 -72 -71 -71 -70 -68 -67
 -72 -72 -71 -71 -70 -68 -67 -66
 -72 -71 -71 -70 -68 -67 -66 -66
 -71 -71 -70 -68 -67 -66 -66 -64
 -71 -70 -68 -67 -66 -66 -64 -62
 -70 -68 -67 -66 -66 -64 -62 -61
 -68 -67 -66 -66 -64 -62 -61 -59
 -67 -66 -66 -64 -62 -61 -59 -57
 -66 -66 -64 -62 -61 -59 -57 -55
 -66 -64 -62 -61 -59 -57 -55 -52
 -64 -62 -61 -59 -57 -55 -52 -51
 -62 -61 -59 -57 -55 -52 -51 -48
 -61 -59 -57 -55 -52 -51 -48 -45
 -59 -57 -55 -52 -51 -48 -45 -43
 -57 -55 -52 -51 -48 -45 -43 -40
 -55 -52 -51 -48 -45 -43 -40 -39
 -52 -51 -48 -45 -43 -40 -39 -36
 -51 -48 -45 -43 -40 -39 -36 -33
 -48 -45 -43 -40 -39 -36 -33 -31
 -45 -43 -40 -39 -36 -33 -31 -28
 -43 -40 -39 -36 -33 -31 -28 -26
 -40 -39 -36 -33 -31 -28 -26 -23
 -39 -36 -33 -31 -28 -26 -23 -20
 -36 -33 -31 -28 -26 -23 -20 -19
 -33 -31 -28 -26 -23 -20 -19 -16
 -31 -28 -26 -23 -20 -19 -16 -15
 -28 -26 -23 -20 -19 -16 -15 -13
 -26 -23 -20 -19 -16 -15 -13 -11
 -23 -20 -19 -16 -15 -13 -11 -10
 -20 -19 -16 -15 -13 -11 -10 -9
 -19 -16 -15 -13 -11 -10 -9 -9
 -57 -58 -59 -61 -63 -64 -65 -68
 -58 -59 -61 -63 -64 -65 -68 -68
 -59 -61 -63 -64 -65 -68 -68 -69
 -61 -63 -64 -65 -68 -68 -69 -69
 -63 -64 -65 -68 -68 -69 -69 -68
 -64 -65 -68 -68 -69 -69 -68 -68
 -65 -68 -68 -69 -69 -68 -68 -67
 -68 -68 -69 -69 -68 -68 -67 -65
 -68 -69 -69 -68 -68 -67 -65 -65
 -69 -69 -68 -68 -67 -65 -65 -62
 -69 -68 -68 -67 -65 -65 -62 -62
 -68 -68 -67 -65 -65 -62 -62 -59
 -68 -67 -65 -65 -62 -62 -59 -59
 -67 -65 -65 -62 -62 -59 -59 -57
 -65 -65 -62 -62 -59 -59 -57 -55
 -65 -62 -62 -59 -59 -57 -55 -54
 -62 -62 -59 -59 -57 -55 -54 -52
 -62 -59 -59 -57 -55 -54 -52 -48
 -59 -59 -57 -55 -54 -52 -48 -47
 -59 -57 -55 -54 -52 -48 -47 -44
 -57 -55 -54 -52 -48 -47 -44 -42
 -55 -54 -52 -48 -47 -44 -42 -39
 -54 -52 -48 -47 -44 -42 -39 -36
 -52 -48 -47 -44 -42 -39 -36 -33
 -48 -47 -44 -42 -39 -36 -33 -31
 -47 -44 -42 -39 -36 -33 -31 -28
 -44 -42 -39 -36 -33 -31 -28 -24
 -42 -39 -36 -33 -31 -28 -24 -21
 -39 -36 -33 -31 -28 -24 -21 -19
 -36 -33 -31 -28 -24 -21 -19 -16
 -33 -31 -28 -24 -21 -19 -16 -13
 -31 -28 -24 -21 -19 -16 -13 -10
 -28 -24 -21 -19 -16 -13 -10 -9
 -24 -21 -19 -16 -13 -10 -9 -7
 -21 -19 -16 -13 -10 -9 -7 -6
 -53 -54 -56 -57 -58 -60 -61 -62
 -54 -56 -57 -58 -60 -61 -62 -63
 -56 -57 -58 -60 -61 -62 -63 -64
 -57 -58 -60 -61 -62 -63 -64 -64
 -58 -60 -61 -62 -63 -64 -64 -64
 -60 -61 -62 -63 -64 -64 -64 -63
 -61 -62 -63 -64 -64 -64 -63 -61
 -62 -63 -64 -64 -64 -63 -61 -60
 -63 -64 -64 -64 -63 -61 -60 -58
 -64 -64 -64 -63 -61 -60 -58 -57
 -64 -64 -63 -61 -60 -58 -57 -56
 -64 -63 -61 -60 -58 -57 -56 -55
 -63 -61 -60 -58 -57 -56 -55 -55
 -61 -60 -58 -57 -56 -55 -55 -52
 -60 -58 -57 -56 -55 -55 -52 -50
 -58 -57 -56 -55 -55 -52 -50 -50
 -57 -56 -55 -55 -52 -50 -50 -47
 -56 -55 -55 -52 -50 -50 -47 -46
 -55 -55 -52 -50 -50 -47 -46 -43
 -55 -52 -50 -50 -47 -46 -43 -40
 -52 -50 -50 -47 -46 -43 -40 -38
 -50 -50 -47 -46 -43 -40 -38 -35
 -50 -47 -46 -43 -40 -38 -35 -32
 -47 -46 -43 -40 -38 -35 -32 -30
 -46 -43 -40 -38 -35 -32 -30 -26
 -43 -40 -38 -35 -32 -30 -26 -23
 -40 -38 -35 -32 -30 -26 -23 -21
 -38 -35 -32 -30 -26 -23 -21 -18
 -35 -32 -30 -26 -23 -21 -18 -16
 -32 -30 -26 -23 -21 -18 -16 -13
 -30 -26 -23 -21 -18 -16 -13 -11
 -26 -23 -21 -18 -16 -13 -11 -8
 -23 -21 -18 -16 -13 -11 -8 -7
 -21 -18 -16 -13 -11 -8 -7 -5
 -18 -16 -13 -11 -8 -7 -5 -4
 -16 -13 -11 -8 -7 -5 -4 -3
 -49 -51 -53 -54 -56 -57 -59 -60
 -51 -53 -54 -56 -57 -59 -60 -60
 -53 -54 -56 -57 -59 -60 -60 -61
 -54 -56 -57 -59 -60 -60 -61 -62
 -56 -57 -59 -60 -60 -61 -62 -60
 -57 -59 -60 -60 -61 -62 -60 -60
 -59 -60 -60 -61 -62 -60 -60 -59
 -60 -60 -61 -62 -60 -60 -59 -58
 -60 -61 -62 -60 -60 -59 -58 -57
 -61 -62 -60 -60 -59 -58 -57 -54
 -62 -60 -60 -59 -58 -57 -54 -53
 -60 -60 -59 -58 -57 -54 -53 -52
 -60 -59 -58 -57 -54 -53 -52 -50
 -59 -58 -57 -54 -53 -52 -50 -50
 -58 -57 -54 -53 -52 -50 -50 -48
 -57 -54 -53 -52 -50 -50 -48 -45
 -54 -53 -52 -50 -50 -48 -45 -44
 -53 -52 -50 -50 -48 -45 -44 -41
 -52 -50 -50 -48 -45 -44 -41 -40
 -50 -50 -48 -45 -44 -41 -40 -38
 -50 -48 -45 -44 -41 -40 -38 -34
 -48 -45 -44 -41 -40 -38 -34 -33
 -45 -44 -41 -40 -38 -34 -33 -30
 -44 -41 -40 -38 -34 -33 -30 -28
 -41 -40 -38 -34 -33 -30 -28 -25
 -40 -38 -34 -33 -30 -28 -25 -22
 -38 -34 -33 -30 -28 -25 -22 -20
 -34 -33 -30 -28 -25 -22 -20 -16
 -33 -30 -28 -25 -22 -20 -16 -13
 -30 -28 -25 -22 -20 -16 -13 -9
 -28 -25 -22 -20 -16 -13 -9 -6
 -25 -22 -20 -16 -13 -9 -6 -4
 -22 -20 -16 -13 -9 -6 -4 -1
 -20 -16 -13 -9 -6 -4 -1 2
 -16 -13 -9 -6 -4 -1 2 3
 -13 -9 -6 -4 -1 2 3 5
 -9 -6 -4 -1 2 3 5 6
 -6 -4 -1 2 3 5 6 7
 -4 -1 2 3 5 6 7 8
 -36 -38 -39 -45 -47 -49 -52 -52
 -38 -39 -45 -47 -49 -52 -52 -57
 -39 -45 -47 -49 -52 -52 -57 -58
 -45 -47 -49 -52 -52 -57 -58 -61
 -47 -49 -52 -52 -57 -58 -61 -62
 -49 -52 -52 -57 -58 -61 -62 -62
 -52 -52 -57 -58 -61 -62 -62 -66
 -52 -57 -58 -61 -62 -62 -66 -67
 -57 -58 -61 -62 -62 -66 -67 -69
 -58 -61 -62 -62 -66 -67 -69 -69
 -61 -62 -62 -66 -67 -69 -69 -68
 -62 -62 -66 -67 -69 -69 -68 -69
 -62 -66 -67 -69 -69 -68 -69 -68
 -66 -67 -69 -69 -68 -69 -68 -69
 -67 -69 -69 -68 -69 -68 -69 -67
 -69 -69 -68 -69 -68 -69 -67 -66
 -69 -68 -69 -68 -69 -67 -66 -66
 -68 -69 -68 -69 -67 -66 -66 -65
 -69 -68 -69 -67 -66 -66 -65 -65
 -68 -69 -67 -66 -66 -65 -65 -62
 -69 -67 -66 -66 -65 -65 -62 -61
 -67 -66 -66 -65 -65 -62 -61 -60
 -66 -66 -65 -65 -62 -61 -60 -59
 -66 -65 -65 -62 -61 -60 -59 -58
 -65 -65 -62 -61 -60 -59 -58 -54
 -65 -62 -61 -60 -59 -58 -54 -53
 -62 -61 -60 -59 -58 -54 -53 -50
 -61 -60 -59 -58 -54 -53 -50 -49
 -60 -59 -58 -54 -53 -50 -49 -49
 -59 -58 -54 -53 -50 -49 -49 -44
 -58 -54 -53 -50 -49 -49 -44 -43
 -54 -53 -50 -49 -49 -44 -43 -40
 -53 -50 -49 -49 -44 -43 -40 -38
 -50 -49 -49 -44 -43 -40 -38 -37
 -49 -49 -44 -43 -40 -38 -37 -35
 -49 -44 -43 -40 -38 -37 -35 -34
 -44 -43 -40 -38 -37 -35 -34 -31
 -43 -40 -38 -37 -35 -34 -31 -30
 -40 -38 -37 -35 -34 -31 -30 -30
 -38 -37 -35 -34 -31 -30 -30 -26
 -37 -35 -34 -31 -30 -30 -26 -25
 -35 -34 -31 -30 -30 -26 -25 -21
 -34 -31 -30 -30 -26 -25 -21 -20
 -31 -30 -30 -26 -25 -21 -20 -18
 -30 -30 -26 -25 -21 -20 -18 -16
 -30 -26 -25 -21 -20 -18 -16 -16
 -26 -25 -21 -20 -18 -16 -16 -13
 -25 -21 -20 -18 -16 -16 -13 -12
 -21 -20 -18 -16 -16 -13 -12 -11
 -20 -18 -16 -16 -13 -12 -11 -9
 -18 -16 -16 -13 -12 -11 -9 -8
 -16 -16 -13 -12 -11 -9 -8 -7
 -16 -13 -12 -11 -9 -8 -7 -6
 -13 -12 -11 -9 -8 -7 -6 -5
 -12 -11 -9 -8 -7 -6 -5 -5
 -11 -9 -8 -7 -6 -5 -5 -5
 -71 -72 -77 -79 -82 -83 -83 -86
 -72 -77 -79 -82 -83 -83 -86 -87
 -77 -79 -82 -83 -83 -86 -87 -88
 -79 -82 -83 -83 -86 -87 -88 -87
 -82 -83 -83 -86 -87 -88 -87 -87
 -83 -83 -86 -87 -88 -87 -87 -89
 -83 -86 -87 -88 -87 -87 -89 -85
 -86 -87 -88 -87 -87 -89 -85 -85
 -87 -88 -87 -87 -89 -85 -85 -83
 -88 -87 -87 -89 -85 -85 -83 -82
 -87 -87 -89 -85 -85 -83 -82 -82
 -87 -89 -85 -85 -83 -82 -82 -77
 -89 -85 -85 -83 -82 -82 -77 -76
 -85 -85 -83 -82 -82 -77 -76 -74
 -85 -83 -82 -82 -77 -76 -74 -72
 -83 -82 -82 -77 -76 -74 -72 -72
 -82 -82 -77 -76 -74 -72 -72 -66
 -82 -77 -76 -74 -72 -72 -66 -63
 -77 -76 -74 -72 -72 -66 -63 -60
 -76 -74 -72 -72 -66 -63 -60 -59
 -74 -72 -72 -66 -63 -60 -59 -56
 -72 -72 -66 -63 -60 -59 -56 -49
 -72 -66 -63 -60 -59 -56 -49 -47
 -66 -63 -60 -59 -56 -49 -47 -43
 -63 -60 -59 -56 -49 -47 -43 -41
 -60 -59 -56 -49 -47 -43 -41 -37
 -59 -56 -49 -47 -43 -41 -37 -34
 -56 -49 -47 -43 -41 -37 -34 -33
 -49 -47 -43 -41 -37 -34 -33 -29
 -47 -43 -41 -37 -34 -33 -29 -27
 -43 -41 -37 -34 -33 -29 -27 -24
 -41 -37 -34 -33 -29 -27 -24 -21
 -37 -34 -33 -29 -27 -24 -21 -18
 -34 -33 -29 -27 -24 -21 -18 -17
 -33 -29 -27 -24 -21 -18 -17 -16
 -29 -27 -24 -21 -18 -17 -16 -11
 -27 -24 -21 -18 -17 -16 -11 -11
 -24 -21 -18 -17 -16 -11 -11 -8
 -21 -18 -17 -16 -11 -11 -8 -7
 -18 -17 -16 -11 -11 -8 -7 -7
 -17 -16 -11 -11 -8 -7 -7 -5
 -16 -11 -11 -8 -7 -7 -5 -5
 -89 -88 -89 -89 -89 -89 -89 -88
 -88 -89 -89 -89 -89 -89 -88 -88
 -89 -89 -89 -89 -89 -88 -88 -88
 -89 -89 -89 -89 -88 -88 -88 -88
 -89 -89 -89 -88 -88 -88 -88 -88
 -89 -89 -88 -88 -88 -88 -88 -88
 -89 -88 -88 -88 -88 -88 -88 -87
 -88 -88 -88 -88 -88 -88 -87 -88
 -88 -88 -88 -88 -88 -87 -88 -88
 -88 -88 -88 -88 -87 -88 -88 -88
 -88 -88 -88 -87 -88 -88 -88 -89
 -88 -88 -87 -88 -88 -88 -89 -90
 -88 -87 -88 -88 -88 -89 -90 -90
 -87 -88 -88 -88 -89 -90 -90 -91
 -88 -88 -88 -89 -90 -90 -91 -92
 -88 -88 -89 -90 -90 -91 -92 -93
 -88 -89 -90 -90 -91 -92 -93 -94
 -89 -90 -90 -91 -92 -93 -94 -94
 -90 -90 -91 -92 -93 -94 -94 -94
 -90 -91 -92 -93 -94 -94 -94 -94
 -91 -92 -93 -94 -94 -94 -94 -95
 -92 -93 -94 -94 -94 -94 -95 -95
 -93 -94 -94 -94 -94 -95 -95 -95
 -94 -94 -94 -94 -95 -95 -95 -94
 -94 -94 -94 -95 -95 -95 -94 -94
 -94 -94 -95 -95 -95 -94 -94 -94
 -94 -95 -95 -95 -94 -94 -94 -93
 -95 -95 -95 -94 -94 -94 -93 -92
 -95 -95 -94 -94 -94 -93 -92 -91
 -95 -94 -94 -94 -93 -92 -91 -89
 -94 -94 -94 -93 -92 -91 -89 -87
 -94 -94 -93 -92 -91 -89 -87 -82
 -94 -93 -92 -91 -89 -87 -82 -80
 -93 -92 -91 -89 -87 -82 -80 -77
 -92 -91 -89 -87 -82 -80 -77 -76
 -91 -89 -87 -82 -80 -77 -76 -73
 -89 -87 -82 -80 -77 -76 -73 -70
 -87 -82 -80 -77 -76 -73 -70 -69
 -82 -80 -77 -76 -73 -70 -69 -66
 -80 -77 -76 -73 -70 -69 -66 -64
 -77 -76 -73 -70 -69 -66 -64 -61
 -76 -73 -70 -69 -66 -64 -61 -57
 -73 -70 -69 -66 -64 -61 -57 -56
 -70 -69 -66 -64 -61 -57 -56 -51
 -69 -66 -64 -61 -57 -56 -51 -48
 -66 -64 -61 -57 -56 -51 -48 -43
 -64 -61 -57 -56 -51 -48 -43 -41
 -61 -57 -56 -51 -48 -43 -41 -39
 -57 -56 -51 -48 -43 -41 -39 -37
 -56 -51 -48 -43 -41 -39 -37 -34
 -51 -48 -43 -41 -39 -37 -34 -31
 -48 -43 -41 -39 -37 -34 -31 -30
 -43 -41 -39 -37 -34 -31 -30 -28
 -41 -39 -37 -34 -31 -30 -28 -27
 -39 -37 -34 -31 -30 -28 -27 -27
 -37 -34 -31 -30 -28 -27 -27 -25
 -34 -31 -30 -28 -27 -27 -25 -24
 -31 -30 -28 -27 -27 -25 -24 -23
 -30 -28 -27 -27 -25 -24 -23 -22
 -28 -27 -27 -25 -24 -23 -22 -22
 -27 -27 -25 -24 -23 -22 -22 -21
 -27 -25 -24 -23 -22 -22 -21 -20
 -25 -24 -23 -22 -22 -21 -20 -19
 -24 -23 -22 -22 -21 -20 -19 -18
 -23 -22 -22 -21 -20 -19 -18 -18
 -22 -22 -21 -20 -19 -18 -18 -17
 -22 -21 -20 -19 -18 -18 -17 -18
 -21 -20 -19 -18 -18 -17 -18 -17
 -20 -19 -18 -18 -17 -18 -17 -17
 -19 -18 -18 -17 -18 -17 -17 -17
 -18 -18 -17 -18 -17 -17 -17 -16
 -18 -17 -18 -17 -17 -17 -16 -17
 -17 -18 -17 -17 -17 -16 -17 -16
 -18 -17 -17 -17 -16 -17 -16 -17
 -17 -17 -17 -16 -17 -16 -17 -18
 -86 -86 -88 -88 -89 -90 -90 -90
 -86 -88 -88 -89 -90 -90 -90 -91
 -88 -88 -89 -90 -90 -90 -91 -91
 -88 -89 -90 -90 -90 -91 -91 -92
 -89 -90 -90 -90 -91 -91 -92 -91
 -90 -90 -90 -91 -91 -92 -91 -92
 -90 -90 -91 -91 -92 -91 -92 -93
 -90 -91 -91 -92 -91 -92 -93 -93
 -91 -91 -92 -91 -92 -93 -93 -93
 -91 -92 -91 -92 -93 -93 -93 -92
 -92 -91 -92 -93 -93 -93 -92 -93
 -91 -92 -93 -93 -93 -92 -93 -92
 -92 -93 -93 -93 -92 -93 -92 -92
 -93 -93 -93 -92 -93 -92 -92 -91
 -93 -93 -92 -93 -92 -92 -91 -90
 -93 -92 -93 -92 -92 -91 -90 -89
 -92 -93 -92 -92 -91 -90 -89 -89
 -93 -92 -92 -91 -90 -89 -89 -87
 -92 -92 -91 -90 -89 -89 -87 -86
 -92 -91 -90 -89 -89 -87 -86 -84
 -91 -90 -89 -89 -87 -86 -84 -83
 -90 -89 -89 -87 -86 -84 -83 -82
 -89 -89 -87 -86 -84 -83 -82 -80
 -89 -87 -86 -84 -83 -82 -80 -79
 -87 -86 -84 -83 -82 -80 -79 -77
 -86 -84 -83 -82 -80 -79 -77 -75
 -84 -83 -82 -80 -79 -77 -75 -73
 -83 -82 -80 -79 -77 -75 -73 -69
 -82 -80 -79 -77 -75 -73 -69 -67
 -80 -79 -77 -75 -73 -69 -67 -64
 -79 -77 -75 -73 -69 -67 -64 -62
 -77 -75 -73 -69 -67 -64 -62 -59
 -75 -73 -69 -67 -64 -62 -59 -58
 -73 -69 -67 -64 -62 -59 -58 -54
 -69 -67 -64 -62 -59 -58 -54 -52
 -67 -64 -62 -59 -58 -54 -52 -50
 -64 -62 -59 -58 -54 -52 -50 -47
 -62 -59 -58 -54 -52 -50 -47 -45
 -59 -58 -54 -52 -50 -47 -45 -42
 -58 -54 -52 -50 -47 -45 -42 -40
 -54 -52 -50 -47 -45 -42 -40 -38
 -52 -50 -47 -45 -42 -40 -38 -36
 -50 -47 -45 -42 -40 -38 -36 -33
 -47 -45 -42 -40 -38 -36 -33 -30
 -45 -42 -40 -38 -36 -33 -30 -29
 -42 -40 -38 -36 -33 -30 -29 -26
 -40 -38 -36 -33 -30 -29 -26 -25
 -38 -36 -33 -30 -29 -26 -25 -24
 -36 -33 -30 -29 -26 -25 -24 -22
 -33 -30 -29 -26 -25 -24 -22 -20
 -30 -29 -26 -25 -24 -22 -20 -20
 -29 -26 -25 -24 -22 -20 -20 -18
 -26 -25 -24 -22 -20 -20 -18 -17
 -25 -24 -22 -20 -20 -18 -17 -16
 -24 -22 -20 -20 -18 -17 -16 -15
 -22 -20 -20 -18 -17 -16 -15 -15
 -20 -20 -18 -17 -16 -15 -15 -13
 -20 -18 -17 -16 -15 -15 -13 -12
 -18 -17 -16 -15 -15 -13 -12 -12
 -17 -16 -15 -15 -13 -12 -12 -13
 -16 -15 -15 -13 -12 -12 -13 -13
 -15 -15 -13 -12 -12 -13 -13 -13
 -15 -13 -12 -12 -13 -13 -13 -14
 -13 -12 -12 -13 -13 -13 -14 -14
 -12 -12 -13 -13 -13 -14 -14 -15
 -12 -13 -13 -13 -14 -14 -15 -16
 -13 -13 -13 -14 -14 -15 -16 -17
 -13 -13 -14 -14 -15 -16 -17 -17
 -85 -86 -89 -90 -91 -92 -93 -95
 -86 -89 -90 -91 -92 -93 -95 -95
 -89 -90 -91 -92 -93 -95 -95 -95
 -90 -91 -92 -93 -95 -95 -95 -96
 -91 -92 -93 -95 -95 -95 -96 -95
 -92 -93 -95 -95 -95 -96 -95 -95
 -93 -95 -95 -95 -96 -95 -95 -94
 -95 -95 -95 -96 -95 -95 -94 -93
 -95 -95 -96 -95 -95 -94 -93 -92
 -95 -96 -95 -95 -94 -93 -92 -90
 -96 -95 -95 -94 -93 -92 -90 -89
 -95 -95 -94 -93 -92 -90 -89 -88
 -95 -94 -93 -92 -90 -89 -88 -86
 -94 -93 -92 -90 -89 -88 -86 -85
 -93 -92 -90 -89 -88 -86 -85 -83
 -92 -90 -89 -88 -86 -85 -83 -82
 -90 -89 -88 -86 -85 -83 -82 -79
 -89 -88 -86 -85 -83 -82 -79 -77
 -88 -86 -85 -83 -82 -79 -77 -76
 -86 -85 -83 -82 -79 -77 -76 -72
 -85 -83 -82 -79 -77 -76 -72 -71
 -83 -82 -79 -77 -76 -72 -71 -68
 -82 -79 -77 -76 -72 -71 -68 -64
 -79 -77 -76 -72 -71 -68 -64 -61
 -77 -76 -72 -71 -68 -64 -61 -58
 -76 -72 -71 -68 -64 -61 -58 -57
 -72 -71 -68 -64 -61 -58 -57 -54
 -71 -68 -64 -61 -58 -57 -54 -51
 -68 -64 -61 -58 -57 -54 -51 -50
 -64 -61 -58 -57 -54 -51 -50 -46
 -61 -58 -57 -54 -51 -50 -46 -45
 -58 -57 -54 -51 -50 -46 -45 -42
 -57 -54 -51 -50 -46 -45 -42 -40
 -54 -51 -50 -46 -45 -42 -40 -38
 -51 -50 -46 -45 -42 -40 -38 -35
 -50 -46 -45 -42 -40 -38 -35 -34
 -46 -45 -42 -40 -38 -35 -34 -30
 -45 -42 -40 -38 -35 -34 -30 -28
 -42 -40 -38 -35 -34 -30 -28 -27
 -40 -38 -35 -34 -30 -28 -27 -24
 -38 -35 -34 -30 -28 -27 -24 -22
 -35 -34 -30 -28 -27 -24 -22 -21
 -34 -30 -28 -27 -24 -22 -21 -20
 -30 -28 -27 -24 -22 -21 -20 -18
 -28 -27 -24 -22 -21 -20 -18 -15
 -27 -24 -22 -21 -20 -18 -15 -15
 -24 -22 -21 -20 -18 -15 -15 -13
 -22 -21 -20 -18 -15 -15 -13 -13
 -21 -20 -18 -15 -15 -13 -13 -11
 -20 -18 -15 -15 -13 -13 -11 -10
 -18 -15 -15 -13 -13 -11 -10 -9
 -15 -15 -13 -13 -11 -10 -9 -9
 -15 -13 -13 -11 -10 -9 -9 -9
 -13 -13 -11 -10 -9 -9 -9 -9
 -13 -11 -10 -9 -9 -9 -9 -10
 -11 -10 -9 -9 -9 -9 -10 -10
 -10 -9 -9 -9 -9 -10 -10 -11
 -9 -9 -9 -9 -10 -10 -11 -12
 -9 -9 -9 -10 -10 -11 -12 -12
 -9 -9 -10 -10 -11 -12 -12 -13
 -9 -10 -10 -11 -12 -12 -13 -14
 -10 -10 -11 -12 -12 -13 -14 -15
 -84 -86 -88 -89 -90 -93 -94 -95
 -86 -88 -89 -90 -93 -94 -95 -96
 -88 -89 -90 -93 -94 -95 -96 -98
 -89 -90 -93 -94 -95 -96 -98 -99
 -90 -93 -94 -95 -96 -98 -99 -99
 -93 -94 -95 -96 -98 -99 -99 -99
 -94 -95 -96 -98 -99 -99 -99 -99
 -95 -96 -98 -99 -99 -99 -99 -98
 -96 -98 -99 -99 -99 -99 -98 -98
 -98 -99 -99 -99 -99 -98 -98 -97
 -99 -99 -99 -99 -98 -98 -97 -96
 -99 -99 -99 -98 -98 -97 -96 -94
 -99 -99 -98 -98 -97 -96 -94 -93
 -99 -98 -98 -97 -96 -94 -93 -92
 -98 -98 -97 -96 -94 -93 -92 -91
 -98 -97 -96 -94 -93 -92 -91 -88
 -97 -96 -94 -93 -92 -91 -88 -87
 -96 -94 -93 -92 -91 -88 -87 -86
 -94 -93 -92 -91 -88 -87 -86 -84
 -93 -92 -91 -88 -87 -86 -84 -80
 -92 -91 -88 -87 -86 -84 -80 -77
 -91 -88 -87 -86 -84 -80 -77 -75
 -88 -87 -86 -84 -80 -77 -75 -72
 -87 -86 -84 -80 -77 -75 -72 -70
 -86 -84 -80 -77 -75 -72 -70 -67
 -84 -80 -77 -75 -72 -70 -67 -65
 -80 -77 -75 -72 -70 -67 -65 -62
 -77 -75 -72 -70 -67 -65 -62 -57
 -75 -72 -70 -67 -65 -62 -57 -55
 -72 -70 -67 -65 -62 -57 -55 -53
 -70 -67 -65 -62 -57 -55 -53 -50
 -67 -65 -62 -57 -55 -53 -50 -47
 -65 -62 -57 -55 -53 -50 -47 -46
 -62 -57 -55 -53 -50 -47 -46 -43
 -57 -55 -53 -50 -47 -46 -43 -40
 -55 -53 -50 -47 -46 -43 -40 -35
 -53 -50 -47 -46 -43 -40 -35 -33
 -50 -47 -46 -43 -40 -35 -33 -31
 -47 -46 -43 -40 -35 -33 -31 -30
 -46 -43 -40 -35 -33 -31 -30 -28
 -43 -40 -35 -33 -31 -30 -28 -26
 -40 -35 -33 -31 -30 -28 -26 -24
 -35 -33 -31 -30 -28 -26 -24 -23
 -33 -31 -30 -28 -26 -24 -23 -22
 -31 -30 -28 -26 -24 -23 -22 -20
 -30 -28 -26 -24 -23 -22 -20 -19
 -28 -26 -24 -23 -22 -20 -19 -17
 -26 -24 -23 -22 -20 -19 -17 -15
 -24 -23 -22 -20 -19 -17 -15 -15
 -23 -22 -20 -19 -17 -15 -15 -14
 -22 -20 -19 -17 -15 -15 -14 -14
 -20 -19 -17 -15 -15 -14 -14 -14
 -19 -17 -15 -15 -14 -14 -14 -14
 -17 -15 -15 -14 -14 -14 -14 -15
 -15 -15 -14 -14 -14 -14 -15 -15
 -15 -14 -14 -14 -14 -15 -15 -16
 -14 -14 -14 -14 -15 -15 -16 -17
 -85 -88 -90 -91 -93 -95 -96 -96
 -88 -90 -91 -93 -95 -96 -96 -97
 -90 -91 -93 -95 -96 -96 -97 -97
 -91 -93 -95 -96 -96 -97 -97 -96
 -93 -95 -96 -96 -97 -97 -96 -97
 -95 -96 -96 -97 -97 -96 -97 -95
 -96 -96 -97 -97 -96 -97 -95 -95
 -96 -97 -97 -96 -97 -95 -95 -93
 -97 -97 -96 -97 -95 -95 -93 -92
 -97 -96 -97 -95 -95 -93 -92 -91
 -96 -97 -95 -95 -93 -92 -91 -89
 -97 -95 -95 -93 -92 -91 -89 -88
 -95 -95 -93 -92 -91 -89 -88 -86
 -95 -93 -92 -91 -89 -88 -86 -85
 -93 -92 -91 -89 -88 -86 -85 -83
 -92 -91 -89 -88 -86 -85 -83 -81
 -91 -89 -88 -86 -85 -83 -81 -79
 -89 -88 -86 -85 -83 -81 -79 -76
 -88 -86 -85 -83 -81 -79 -76 -72
 -86 -85 -83 -81 -79 -76 -72 -70
 -85 -83 -81 -79 -76 -72 -70 -68
 -83 -81 -79 -76 -72 -70 -68 -65
 -81 -79 -76 -72 -70 -68 -65 -63
 -79 -76 -72 -70 -68 -65 -63 -61
 -76 -72 -70 -68 -65 -63 -61 -53
 -72 -70 -68 -65 -63 -61 -53 -51
 -70 -68 -65 -63 -61 -53 -51 -49
 -68 -65 -63 -61 -53 -51 -49 -45
 -65 -63 -61 -53 -51 -49 -45 -44
 -63 -61 -53 -51 -49 -45 -44 -40
 -61 -53 -51 -49 -45 -44 -40 -37
 -53 -51 -49 -45 -44 -40 -37 -36
 -51 -49 -45 -44 -40 -37 -36 -33
 -49 -45 -44 -40 -37 -36 -33 -31
 -45 -44 -40 -37 -36 -33 -31 -29
 -44 -40 -37 -36 -33 -31 -29 -26
 -40 -37 -36 -33 -31 -29 -26 -24
 -37 -36 -33 -31 -29 -26 -24 -22
 -36 -33 -31 -29 -26 -24 -22 -20
 -33 -31 -29 -26 -24 -22 -20 -19
 -31 -29 -26 -24 -22 -20 -19 -17
 -29 -26 -24 -22 -20 -19 -17 -15
 -26 -24 -22 -20 -19 -17 -15 -13
 -24 -22 -20 -19 -17 -15 -13 -12
 -22 -20 -19 -17 -15 -13 -12 -10
 -20 -19 -17 -15 -13 -12 -10 -9
 -19 -17 -15 -13 -12 -10 -9 -8
 -17 -15 -13 -12 -10 -9 -8 -7
 -15 -13 -12 -10 -9 -8 -7 -7
 -13 -12 -10 -9 -8 -7 -7 -6
 -12 -10 -9 -8 -7 -7 -6 -6
 -10 -9 -8 -7 -7 -6 -6 -6
 -9 -8 -7 -7 -6 -6 -6 -6
 -8 -7 -7 -6 -6 -6 -6 -7
 -7 -7 -6 -6 -6 -6 -7 -8
 -7 -6 -6 -6 -6 -7 -8 -8
 -6 -6 -6 -6 -7 -8 -8 -10
 -6 -6 -6 -7 -8 -8 -10 -11
 -6 -6 -7 -8 -8 -10 -11 -11
 -6 -7 -8 -8 -10 -11 -11 -12
 -90 -92 -92 -94 -94 -96 -98 -98
 -92 -92 -94 -94 -96 -98 -98 -100
 -92 -94 -94 -96 -98 -98 -100 -101
 -94 -94 -96 -98 -98 -100 -101 -101
 -94 -96 -98 -98 -100 -101 -101 -102
 -96 -98 -98 -100 -101 -101 -102 -102
 -98 -98 -100 -101 -101 -102 -102 -102
 -98 -100 -101 -101 -102 -102 -102 -101
 -100 -101 -101 -102 -102 -102 -101 -101
 -101 -101 -102 -102 -102 -101 -101 -100
 -101 -102 -102 -102 -101 -101 -100 -100
 -102 -102 -102 -101 -101 -100 -100 -100
 -102 -102 -101 -101 -100 -100 -100 -100
 -102 -101 -101 -100 -100 -100 -100 -98
 -101 -101 -100 -100 -100 -100 -98 -97
 -101 -100 -100 -100 -100 -98 -97 -96
 -100 -100 -100 -100 -98 -97 -96 -95
 -100 -100 -100 -98 -97 -96 -95 -94
 -100 -100 -98 -97 -96 -95 -94 -93
 -100 -98 -97 -96 -95 -94 -93 -91
 -98 -97 -96 -95 -94 -93 -91 -89
 -97 -96 -95 -94 -93 -91 -89 -88
 -96 -95 -94 -93 -91 -89 -88 -86
 -95 -94 -93 -91 -89 -88 -86 -85
 -94 -93 -91 -89 -88 -86 -85 -83
 -93 -91 -89 -88 -86 -85 -83 -80
 -91 -89 -88 -86 -85 -83 -80 -78
 -89 -88 -86 -85 -83 -80 -78 -75
 -88 -86 -85 -83 -80 -78 -75 -74
 -86 -85 -83 -80 -78 -75 -74 -71
 -85 -83 -80 -78 -75 -74 -71 -69
 -83 -80 -78 -75 -74 -71 -69 -66
 -80 -78 -75 -74 -71 -69 -66 -63
 -78 -75 -74 -71 -69 -66 -63 -59
 -75 -74 -71 -69 -66 -63 -59 -58
 -74 -71 -69 -66 -63 -59 -58 -55
 -71 -69 -66 -63 -59 -58 -55 -52
 -69 -66 -63 -59 -58 -55 -52 -50
 -66 -63 -59 -58 -55 -52 -50 -48
 -63 -59 -58 -55 -52 -50 -48 -45
 -59 -58 -55 -52 -50 -48 -45 -42
 -58 -55 -52 -50 -48 -45 -42 -39
 -55 -52 -50 -48 -45 -42 -39 -38
 -52 -50 -48 -45 -42 -39 -38 -35
 -50 -48 -45 -42 -39 -38 -35 -34
 -48 -45 -42 -39 -38 -35 -34 -32
 -45 -42 -39 -38 -35 -34 -32 -29
 -42 -39 -38 -35 -34 -32 -29 -29
 -39 -38 -35 -34 -32 -29 -29 -26
 -38 -35 -34 -32 -29 -29 -26 -25
 -35 -34 -32 -29 -29 -26 -25 -23
 -34 -32 -29 -29 -26 -25 -23 -22
 -32 -29 -29 -26 -25 -23 -22 -20
 -29 -29 -26 -25 -23 -22 -20 -20
 -29 -26 -25 -23 -22 -20 -20 -19
 -26 -25 -23 -22 -20 -20 -19 -18
 -25 -23 -22 -20 -20 -19 -18 -17
 -23 -22 -20 -20 -19 -18 -17 -17
 -22 -20 -20 -19 -18 -17 -17 -17
 -20 -20 -19 -18 -17 -17 -17 -17
 -20 -19 -18 -17 -17 -17 -17 -17
 -19 -18 -17 -17 -17 -17 -17 -16
 -18 -17 -17 -17 -17 -17 -16 -16
 -17 -17 -17 -17 -17 -16 -16 -17
 -17 -17 -17 -17 -16 -16 -17 -17
 -17 -17 -17 -16 -16 -17 -17 -18
 -17 -17 -16 -16 -17 -17 -18 -18
 -17 -16 -16 -17 -17 -18 -18 -18
 -16 -16 -17 -17 -18 -18 -18 -18
 -16 -17 -17 -18 -18 -18 -18 -19
 -17 -17 -18 -18 -18 -18 -19 -20
 -17 -18 -18 -18 -18 -19 -20 -21
 -92 -93 -94 -95 -96 -97 -98 -99
 -93 -94 -95 -96 -97 -98 -99 -99
 -94 -95 -96 -97 -98 -99 -99 -99
 -95 -96 -97 -98 -99 -99 -99 -99
 -96 -97 -98 -99 -99 -99 -99 -99
 -97 -98 -99 -99 -99 -99 -99 -98
 -98 -99 -99 -99 -99 -99 -98 -99
 -99 -99 -99 -99 -99 -98 -99 -97
 -99 -99 -99 -99 -98 -99 -97 -98
 -99 -99 -99 -98 -99 -97 -98 -97
 -99 -99 -98 -99 -97 -98 -97 -96
 -99 -98 -99 -97 -98 -97 -96 -96
 -98 -99 -97 -98 -97 -96 -96 -95
 -99 -97 -98 -97 -96 -96 -95 -95
 -97 -98 -97 -96 -96 -95 -95 -93
 -98 -97 -96 -96 -95 -95 -93 -90
 -97 -96 -96 -95 -95 -93 -90 -88
 -96 -96 -95 -95 -93 -90 -88 -87
 -96 -95 -95 -93 -90 -88 -87 -85
 -95 -95 -93 -90 -88 -87 -85 -84
 -95 -93 -90 -88 -87 -85 -84 -82
 -93 -90 -88 -87 -85 -84 -82 -80
 -90 -88 -87 -85 -84 -82 -80 -77
 -88 -87 -85 -84 -82 -80 -77 -75
 -87 -85 -84 -82 -80 -77 -75 -74
 -85 -84 -82 -80 -77 -75 -74 -71
 -84 -82 -80 -77 -75 -74 -71 -69
 -82 -80 -77 -75 -74 -71 -69 -67
 -80 -77 -75 -74 -71 -69 -67 -64
 -77 -75 -74 -71 -69 -67 -64 -63
 -75 -74 -71 -69 -67 -64 -63 -60
 -74 -71 -69 -67 -64 -63 -60 -57
 -71 -69 -67 -64 -63 -60 -57 -54
 -69 -67 -64 -63 -60 -57 -54 -52
 -67 -64 -63 -60 -57 -54 -52 -50
 -64 -63 -60 -57 -54 -52 -50 -47
 -63 -60 -57 -54 -52 -50 -47 -45
 -60 -57 -54 -52 -50 -47 -45 -43
 -57 -54 -52 -50 -47 -45 -43 -40
 -54 -52 -50 -47 -45 -43 -40 -37
 -52 -50 -47 -45 -43 -40 -37 -35
 -50 -47 -45 -43 -40 -37 -35 -33
 -47 -45 -43 -40 -37 -35 -33 -30
 -45 -43 -40 -37 -35 -33 -30 -29
 -43 -40 -37 -35 -33 -30 -29 -27
 -40 -37 -35 -33 -30 -29 -27 -25
 -37 -35 -33 -30 -29 -27 -25 -24
 -35 -33 -30 -29 -27 -25 -24 -22
 -33 -30 -29 -27 -25 -24 -22 -20
 -30 -29 -27 -25 -24 -22 -20 -19
 -29 -27 -25 -24 -22 -20 -19 -18
 -27 -25 -24 -22 -20 -19 -18 -17
 -25 -24 -22 -20 -19 -18 -17 -16
 -24 -22 -20 -19 -18 -17 -16 -15
 -22 -20 -19 -18 -17 -16 -15 -13
 -20 -19 -18 -17 -16 -15 -13 -13
 -19 -18 -17 -16 -15 -13 -13 -13
 -18 -17 -16 -15 -13 -13 -13 -12
 -17 -16 -15 -13 -13 -13 -12 -12
 -16 -15 -13 -13 -13 -12 -12 -12
 -15 -13 -13 -13 -12 -12 -12 -12
 -13 -13 -13 -12 -12 -12 -12 -13
 -13 -13 -12 -12 -12 -12 -13 -13
 -13 -12 -12 -12 -12 -13 -13 -14
 -12 -12 -12 -12 -13 -13 -14 -14
 -12 -12 -12 -13 -13 -14 -14 -15
 -12 -12 -13 -13 -14 -14 -15 -15
 -12 -13 -13 -14 -14 -15 -15 -16
 -13 -13 -14 -14 -15 -15 -16 -16
 -13 -14 -14 -15 -15 -16 -16 -17
 -14 -14 -15 -15 -16 -16 -17 -17
 -14 -15 -15 -16 -16 -17 -17 -17
 -15 -15 -16 -16 -17 -17 -17 -18
 -15 -16 -16 -17 -17 -17 -18 -19
 -16 -16 -17 -17 -17 -18 -19 -19
 -86 -87 -88 -89 -91 -92 -93 -94
 -87 -88 -89 -91 -92 -93 -94 -95
 -88 -89 -91 -92 -93 -94 -95 -96
 -89 -91 -92 -93 -94 -95 -96 -96
 -91 -92 -93 -94 -95 -96 -96 -95
 -92 -93 -94 -95 -96 -96 -95 -95
 -93 -94 -95 -96 -96 -95 -95 -95
 -94 -95 -96 -96 -95 -95 -95 -95
 -95 -96 -96 -95 -95 -95 -95 -94
 -96 -96 -95 -95 -95 -95 -94 -93
 -96 -95 -95 -95 -95 -94 -93 -93
 -95 -95 -95 -95 -94 -93 -93 -91
 -95 -95 -95 -94 -93 -93 -91 -90
 -95 -95 -94 -93 -93 -91 -90 -90
 -95 -94 -93 -93 -91 -90 -90 -88
 -94 -93 -93 -91 -90 -90 -88 -85
 -93 -93 -91 -90 -90 -88 -85 -83
 -93 -91 -90 -90 -88 -85 -83 -82
 -91 -90 -90 -88 -85 -83 -82 -80
 -90 -90 -88 -85 -83 -82 -80 -77
 -90 -88 -85 -83 -82 -80 -77 -76
 -88 -85 -83 -82 -80 -77 -76 -73
 -85 -83 -82 -80 -77 -76 -73 -72
 -83 -82 -80 -77 -76 -73 -72 -68
 -82 -80 -77 -76 -73 -72 -68 -65
 -80 -77 -76 -73 -72 -68 -65 -62
 -77 -76 -73 -72 -68 -65 -62 -59
 -76 -73 -72 -68 -65 -62 -59 -58
 -73 -72 -68 -65 -62 -59 -58 -54
 -72 -68 -65 -62 -59 -58 -54 -53
 -68 -65 -62 -59 -58 -54 -53 -49
 -65 -62 -59 -58 -54 -53 -49 -46
 -62 -59 -58 -54 -53 -49 -46 -41
 -59 -58 -54 -53 -49 -46 -41 -40
 -58 -54 -53 -49 -46 -41 -40 -37
 -54 -53 -49 -46 -41 -40 -37 -34
 -53 -49 -46 -41 -40 -37 -34 -33
 -49 -46 -41 -40 -37 -34 -33 -30
 -46 -41 -40 -37 -34 -33 -30 -28
 -41 -40 -37 -34 -33 -30 -28 -27
 -40 -37 -34 -33 -30 -28 -27 -25
 -37 -34 -33 -30 -28 -27 -25 -24
 -34 -33 -30 -28 -27 -25 -24 -24
 -33 -30 -28 -27 -25 -24 -24 -22
 -30 -28 -27 -25 -24 -24 -22 -21
 -28 -27 -25 -24 -24 -22 -21 -19
 -27 -25 -24 -24 -22 -21 -19 -18
 -25 -24 -24 -22 -21 -19 -18 -15
 -24 -24 -22 -21 -19 -18 -15 -15
 -24 -22 -21 -19 -18 -15 -15 -14
 -22 -21 -19 -18 -15 -15 -14 -13
 -21 -19 -18 -15 -15 -14 -13 -12
 -19 -18 -15 -15 -14 -13 -12 -12
 -18 -15 -15 -14 -13 -12 -12 -11
 -15 -15 -14 -13 -12 -12 -11 -11
 -15 -14 -13 -12 -12 -11 -11 -10
 -14 -13 -12 -12 -11 -11 -10 -11
 -13 -12 -12 -11 -11 -10 -11 -11
 -12 -12 -11 -11 -10 -11 -11 -10
 -83 -85 -88 -89 -91 -92 -94 -95
 -85 -88 -89 -91 -92 -94 -95 -97
 -88 -89 -91 -92 -94 -95 -97 -97
 -89 -91 -92 -94 -95 -97 -97 -98
 -91 -92 -94 -95 -97 -97 -98 -99
 -92 -94 -95 -97 -97 -98 -99 -99
 -94 -95 -97 -97 -98 -99 -99 -99
 -95 -97 -97 -98 -99 -99 -99 -99
 -97 -97 -98 -99 -99 -99 -99 -99
 -97 -98 -99 -99 -99 -99 -99 -98
 -98 -99 -99 -99 -99 -99 -98 -97
 -99 -99 -99 -99 -99 -98 -97 -96
 -99 -99 -99 -99 -98 -97 -96 -95
 -99 -99 -99 -98 -97 -96 -95 -95
 -99 -99 -98 -97 -96 -95 -95 -94
 -99 -98 -97 -96 -95 -95 -94 -92
 -98 -97 -96 -95 -95 -94 -92 -91
 -97 -96 -95 -95 -94 -92 -91 -89
 -96 -95 -95 -94 -92 -91 -89 -86
 -95 -95 -94 -92 -91 -89 -86 -85
 -95 -94 -92 -91 -89 -86 -85 -84
 -94 -92 -91 -89 -86 -85 -84 -82
 -92 -91 -89 -86 -85 -84 -82 -80
 -91 -89 -86 -85 -84 -82 -80 -77
 -89 -86 -85 -84 -82 -80 -77 -75
 -86 -85 -84 -82 -80 -77 -75 -72
 -85 -84 -82 -80 -77 -75 -72 -69
 -84 -82 -80 -77 -75 -72 -69 -66
 -82 -80 -77 -75 -72 -69 -66 -65
 -80 -77 -75 -72 -69 -66 -65 -61
 -77 -75 -72 -69 -66 -65 -61 -60
 -75 -72 -69 -66 -65 -61 -60 -56
 -72 -69 -66 -65 -61 -60 -56 -53
 -69 -66 -65 -61 -60 -56 -53 -51
 -66 -65 -61 -60 -56 -53 -51 -47
 -65 -61 -60 -56 -53 -51 -47 -46
 -61 -60 -56 -53 -51 -47 -46 -43
 -60 -56 -53 -51 -47 -46 -43 -39
 -56 -53 -51 -47 -46 -43 -39 -38
 -53 -51 -47 -46 -43 -39 -38 -35
 -51 -47 -46 -43 -39 -38 -35 -32
 -47 -46 -43 -39 -38 -35 -32 -27
 -46 -43 -39 -38 -35 -32 -27 -26
 -43 -39 -38 -35 -32 -27 -26 -23
 -39 -38 -35 -32 -27 -26 -23 -20
 -38 -35 -32 -27 -26 -23 -20 -19
 -35 -32 -27 -26 -23 -20 -19 -16
 -32 -27 -26 -23 -20 -19 -16 -14
 -27 -26 -23 -20 -19 -16 -14 -13
 -26 -23 -20 -19 -16 -14 -13 -11
 -23 -20 -19 -16 -14 -13 -11 -9
 -20 -19 -16 -14 -13 -11 -9 -8
 -19 -16 -14 -13 -11 -9 -8 -8
 -16 -14 -13 -11 -9 -8 -8 -8
 -14 -13 -11 -9 -8 -8 -8 -7
 -13 -11 -9 -8 -8 -8 -7 -7
 -11 -9 -8 -8 -8 -7 -7 -7
 -9 -8 -8 -8 -7 -7 -7 -8
 -8 -8 -8 -7 -7 -7 -8 -8
 -8 -8 -7 -7 -7 -8 -8 -9
 -8 -7 -7 -7 -8 -8 -9 -9
 -7 -7 -7 -8 -8 -9 -9 -9
 -7 -7 -8 -8 -9 -9 -9 -10
 -7 -8 -8 -9 -9 -9 -10 -11
 -8 -8 -9 -9 -9 -10 -11 -13
 -84 -86 -88 -89 -91 -92 -94 -95
 -86 -88 -89 -91 -92 -94 -95 -96
 -88 -89 -91 -92 -94 -95 -96 -96
 -89 -91 -92 -94 -95 -96 -96 -97
 -91 -92 -94 -95 -96 -96 -97 -97
 -92 -94 -95 -96 -96 -97 -97 -97
 -94 -95 -96 -96 -97 -97 -97 -97
 -95 -96 -96 -97 -97 -97 -97 -97
 -96 -96 -97 -97 -97 -97 -97 -95
 -96 -97 -97 -97 -97 -97 -95 -94
 -97 -97 -97 -97 -97 -95 -94 -93
 -97 -97 -97 -97 -95 -94 -93 -92
 -97 -97 -97 -95 -94 -93 -92 -91
 -97 -97 -95 -94 -93 -92 -91 -90
 -97 -95 -94 -93 -92 -91 -90 -88
 -95 -94 -93 -92 -91 -90 -88 -86
 -94 -93 -92 -91 -90 -88 -86 -85
 -93 -92 -91 -90 -88 -86 -85 -83
 -92 -91 -90 -88 -86 -85 -83 -82
 -91 -90 -88 -86 -85 -83 -82 -78
 -90 -88 -86 -85 -83 -82 -78 -75
 -88 -86 -85 -83 -82 -78 -75 -73
 -86 -85 -83 -82 -78 -75 -73 -70
 -85 -83 -82 -78 -75 -73 -70 -66
 -83 -82 -78 -75 -73 -70 -66 -65
 -82 -78 -75 -73 -70 -66 -65 -62
 -78 -75 -73 -70 -66 -65 -62 -60
 -75 -73 -70 -66 -65 -62 -60 -56
 -73 -70 -66 -65 -62 -60 -56 -53
 -70 -66 -65 -62 -60 -56 -53 -52
 -66 -65 -62 -60 -56 -53 -52 -48
 -65 -62 -60 -56 -53 -52 -48 -44
 -62 -60 -56 -53 -52 -48 -44 -40
 -60 -56 -53 -52 -48 -44 -40 -38
 -56 -53 -52 -48 -44 -40 -38 -36
 -53 -52 -48 -44 -40 -38 -36 -34
 -52 -48 -44 -40 -38 -36 -34 -31
 -48 -44 -40 -38 -36 -34 -31 -28
 -44 -40 -38 -36 -34 -31 -28 -27
 -40 -38 -36 -34 -31 -28 -27 -25
 -38 -36 -34 -31 -28 -27 -25 -23
 -36 -34 -31 -28 -27 -25 -23 -21
 -34 -31 -28 -27 -25 -23 -21 -19
 -31 -28 -27 -25 -23 -21 -19 -17
 -28 -27 -25 -23 -21 -19 -17 -16
 -27 -25 -23 -21 -19 -17 -16 -14
 -25 -23 -21 -19 -17 -16 -14 -13
 -23 -21 -19 -17 -16 -14 -13 -11
 -21 -19 -17 -16 -14 -13 -11 -10
 -19 -17 -16 -14 -13 -11 -10 -9
 -17 -16 -14 -13 -11 -10 -9 -8
 -16 -14 -13 -11 -10 -9 -8 -8
 -14 -13 -11 -10 -9 -8 -8 -7
 -13 -11 -10 -9 -8 -8 -7 -7
 -11 -10 -9 -8 -8 -7 -7 -7
 -10 -9 -8 -8 -7 -7 -7 -8
 -9 -8 -8 -7 -7 -7 -8 -8
 -8 -8 -7 -7 -7 -8 -8 -9
 -8 -7 -7 -7 -8 -8 -9 -10
 -7 -7 -7 -8 -8 -9 -10 -11
 -7 -7 -8 -8 -9 -10 -11 -12
 -87 -89 -90 -91 -93 -94 -94 -95
 -89 -90 -91 -93 -94 -94 -95 -95
 -90 -91 -93 -94 -94 -95 -95 -96
 -91 -93 -94 -94 -95 -95 -96 -97
 -93 -94 -94 -95 -95 -96 -97 -96
 -94 -94 -95 -95 -96 -97 -96 -97
 -94 -95 -95 -96 -97 -96 -97 -97
 -95 -95 -96 -97 -96 -97 -97 -98
 -95 -96 -97 -96 -97 -97 -98 -97
 -96 -97 -96 -97 -97 -98 -97 -96
 -97 -96 -97 -97 -98 -97 -96 -95
 -96 -97 -97 -98 -97 -96 -95 -96
 -97 -97 -98 -97 -96 -95 -96 -94
 -97 -98 -97 -96 -95 -96 -94 -93
 -98 -97 -96 -95 -96 -94 -93 -93
 -97 -96 -95 -96 -94 -93 -93 -91
 -96 -95 -96 -94 -93 -93 -91 -91
 -95 -96 -94 -93 -93 -91 -91 -90
 -96 -94 -93 -93 -91 -91 -90 -85
 -94 -93 -93 -91 -91 -90 -85 -84
 -93 -93 -91 -91 -90 -85 -84 -81
 -93 -91 -91 -90 -85 -84 -81 -79
 -91 -91 -90 -85 -84 -81 -79 -77
 -91 -90 -85 -84 -81 -79 -77 -75
 -90 -85 -84 -81 -79 -77 -75 -72
 -85 -84 -81 -79 -77 -75 -72 -68
 -84 -81 -79 -77 -75 -72 -68 -66
 -81 -79 -77 -75 -72 -68 -66 -65
 -79 -77 -75 -72 -68 -66 -65 -61
 -77 -75 -72 -68 -66 -65 -61 -60
 -75 -72 -68 -66 -65 -61 -60 -56
 -72 -68 -66 -65 -61 -60 -56 -51
 -68 -66 -65 -61 -60 -56 -51 -47
 -66 -65 -61 -60 -56 -51 -47 -46
 -65 -61 -60 -56 -51 -47 -46 -43
 -61 -60 -56 -51 -47 -46 -43 -41
 -60 -56 -51 -47 -46 -43 -41 -37
 -56 -51 -47 -46 -43 -41 -37 -34
 -51 -47 -46 -43 -41 -37 -34 -33
 -47 -46 -43 -41 -37 -34 -33 -31
 -46 -43 -41 -37 -34 -33 -31 -29
 -43 -41 -37 -34 -33 -31 -29 -27
 -41 -37 -34 -33 -31 -29 -27 -25
 -37 -34 -33 -31 -29 -27 -25 -23
 -34 -33 -31 -29 -27 -25 -23 -21
 -33 -31 -29 -27 -25 -23 -21 -20
 -31 -29 -27 -25 -23 -21 -20 -19
 -29 -27 -25 -23 -21 -20 -19 -16
 -27 -25 -23 -21 -20 -19 -16 -15
 -25 -23 -21 -20 -19 -16 -15 -14
 -23 -21 -20 -19 -16 -15 -14 -14
 -21 -20 -19 -16 -15 -14 -14 -13
 -20 -19 -16 -15 -14 -14 -13 -13
 -19 -16 -15 -14 -14 -13 -13 -13
 -16 -15 -14 -14 -13 -13 -13 -12
 -15 -14 -14 -13 -13 -13 -12 -12
 -14 -14 -13 -13 -13 -12 -12 -11
 -14 -13 -13 -13 -12 -12 -11 -11
 -13 -13 -13 -12 -12 -11 -11 -11
 -13 -13 -12 -12 -11 -11 -11 -11
 -13 -12 -12 -11 -11 -11 -11 -10
 -12 -12 -11 -11 -11 -11 -10 -10
 -12 -11 -11 -11 -11 -10 -10 -10
 -11 -11 -11 -11 -10 -10 -10 -10
 -11 -11 -11 -10 -10 -10 -10 -10
 -11 -11 -10 -10 -10 -10 -10 -10
 -11 -10 -10 -10 -10 -10 -10 -11
 -10 -10 -10 -10 -10 -10 -11 -12
 -10 -10 -10 -10 -10 -11 -12 -12
 -10 -10 -10 -10 -11 -12 -12 -13
 -10 -10 -10 -11 -12 -12 -13 -13
 -10 -10 -11 -12 -12 -13 -13 -14
 -84 -86 -88 -90 -92 -94 -96 -97
 -86 -88 -90 -92 -94 -96 -97 -100
 -88 -90 -92 -94 -96 -97 -100 -101
 -90 -92 -94 -96 -97 -100 -101 -102
 -92 -94 -96 -97 -100 -101 -102 -102
 -94 -96 -97 -100 -101 -102 -102 -103
 -96 -97 -100 -101 -102 -102 -103 -103
 -97 -100 -101 -102 -102 -103 -103 -103
 -100 -101 -102 -102 -103 -103 -103 -104
 -101 -102 -102 -103 -103 -103 -104 -103
 -102 -102 -103 -103 -103 -104 -103 -103
 -102 -103 -103 -103 -104 -103 -103 -102
 -103 -103 -103 -104 -103 -103 -102 -102
 -103 -103 -104 -103 -103 -102 -102 -100
 -103 -104 -103 -103 -102 -102 -100 -101
 -104 -103 -103 -102 -102 -100 -101 -99
 -103 -103 -102 -102 -100 -101 -99 -98
 -103 -102 -102 -100 -101 -99 -98 -95
 -102 -102 -100 -101 -99 -98 -95 -94
 -102 -100 -101 -99 -98 -95 -94 -92
 -100 -101 -99 -98 -95 -94 -92 -91
 -101 -99 -98 -95 -94 -92 -91 -89
 -99 -98 -95 -94 -92 -91 -89 -88
 -98 -95 -94 -92 -91 -89 -88 -85
 -95 -94 -92 -91 -89 -88 -85 -83
 -94 -92 -91 -89 -88 -85 -83 -82
 -92 -91 -89 -88 -85 -83 -82 -79
 -91 -89 -88 -85 -83 -82 -79 -78
 -89 -88 -85 -83 -82 -79 -78 -75
 -88 -85 -83 -82 -79 -78 -75 -72
 -85 -83 -82 -79 -78 -75 -72 -71
 -83 -82 -79 -78 -75 -72 -71 -68
 -82 -79 -78 -75 -72 -71 -68 -67
 -79 -78 -75 -72 -71 -68 -67 -63
 -78 -75 -72 -71 -68 -67 -63 -59
 -75 -72 -71 -68 -67 -63 -59 -55
 -72 -71 -68 -67 -63 -59 -55 -54
 -71 -68 -67 -63 -59 -55 -54 -51
 -68 -67 -63 -59 -55 -54 -51 -48
 -67 -63 -59 -55 -54 -51 -48 -46
 -63 -59 -55 -54 -51 -48 -46 -42
 -59 -55 -54 -51 -48 -46 -42 -40
 -55 -54 -51 -48 -46 -42 -40 -37
 -54 -51 -48 -46 -42 -40 -37 -36
 -51 -48 -46 -42 -40 -37 -36 -34
 -48 -46 -42 -40 -37 -36 -34 -31
 -46 -42 -40 -37 -36 -34 -31 -31
 -42 -40 -37 -36 -34 -31 -31 -28
 -40 -37 -36 -34 -31 -31 -28 -26
 -37 -36 -34 -31 -31 -28 -26 -24
 -36 -34 -31 -31 -28 -26 -24 -23
 -34 -31 -31 -28 -26 -24 -23 -22
 -31 -31 -28 -26 -24 -23 -22 -20
 -31 -28 -26 -24 -23 -22 -20 -19
 -28 -26 -24 -23 -22 -20 -19 -18
 -26 -24 -23 -22 -20 -19 -18 -17
 -24 -23 -22 -20 -19 -18 -17 -16
 -23 -22 -20 -19 -18 -17 -16 -16
 -22 -20 -19 -18 -17 -16 -16 -15
 -20 -19 -18 -17 -16 -16 -15 -14
 -19 -18 -17 -16 -16 -15 -14 -14
 -18 -17 -16 -16 -15 -14 -14 -14
 -17 -16 -16 -15 -14 -14 -14 -14
 -16 -16 -15 -14 -14 -14 -14 -14
 -16 -15 -14 -14 -14 -14 -14 -15
 -15 -14 -14 -14 -14 -14 -15 -14
 -14 -14 -14 -14 -14 -15 -14 -15
 -14 -14 -14 -14 -15 -14 -15 -15
 -14 -14 -14 -15 -14 -15 -15 -15
 -14 -14 -15 -14 -15 -15 -15 -16
 -14 -15 -14 -15 -15 -15 -16 -18
 -15 -14 -15 -15 -15 -16 -18 -17
 -14 -15 -15 -15 -16 -18 -17 -18
 -85 -87 -89 -91 -92 -95 -95 -98
 -87 -89 -91 -92 -95 -95 -98 -100
 -89 -91 -92 -95 -95 -98 -100 -100
 -91 -92 -95 -95 -98 -100 -100 -100
 -92 -95 -95 -98 -100 -100 -100 -100
 -95 -95 -98 -100 -100 -100 -100 -100
 -95 -98 -100 -100 -100 -100 -100 -100
 -98 -100 -100 -100 -100 -100 -100 -99
 -100 -100 -100 -100 -100 -100 -99 -98
 -100 -100 -100 -100 -100 -99 -98 -96
 -100 -100 -100 -100 -99 -98 -96 -95
 -100 -100 -100 -99 -98 -96 -95 -94
 -100 -100 -99 -98 -96 -95 -94 -91
 -100 -99 -98 -96 -95 -94 -91 -90
 -99 -98 -96 -95 -94 -91 -90 -88
 -98 -96 -95 -94 -91 -90 -88 -85
 -96 -95 -94 -91 -90 -88 -85 -82
 -95 -94 -91 -90 -88 -85 -82 -79
 -94 -91 -90 -88 -85 -82 -79 -77
 -91 -90 -88 -85 -82 -79 -77 -74
 -90 -88 -85 -82 -79 -77 -74 -73
 -88 -85 -82 -79 -77 -74 -73 -69
 -85 -82 -79 -77 -74 -73 -69 -66
 -82 -79 -77 -74 -73 -69 -66 -65
 -79 -77 -74 -73 -69 -66 -65 -61
 -77 -74 -73 -69 -66 -65 -61 -60
 -74 -73 -69 -66 -65 -61 -60 -56
 -73 -69 -66 -65 -61 -60 -56 -54
 -69 -66 -65 -61 -60 -56 -54 -52
 -66 -65 -61 -60 -56 -54 -52 -49
 -65 -61 -60 -56 -54 -52 -49 -47
 -61 -60 -56 -54 -52 -49 -47 -44
 -60 -56 -54 -52 -49 -47 -44 -41
 -56 -54 -52 -49 -47 -44 -41 -35
 -54 -52 -49 -47 -44 -41 -35 -33
 -52 -49 -47 -44 -41 -35 -33 -30
 -49 -47 -44 -41 -35 -33 -30 -29
 -47 -44 -41 -35 -33 -30 -29 -26
 -44 -41 -35 -33 -30 -29 -26 -25
 -41 -35 -33 -30 -29 -26 -25 -23
 -35 -33 -30 -29 -26 -25 -23 -21
 -33 -30 -29 -26 -25 -23 -21 -18
 -30 -29 -26 -25 -23 -21 -18 -17
 -29 -26 -25 -23 -21 -18 -17 -15
 -26 -25 -23 -21 -18 -17 -15 -14
 -25 -23 -21 -18 -17 -15 -14 -12
 -23 -21 -18 -17 -15 -14 -12 -12
 -21 -18 -17 -15 -14 -12 -12 -10
 -18 -17 -15 -14 -12 -12 -10 -10
 -17 -15 -14 -12 -12 -10 -10 -10
 -15 -14 -12 -12 -10 -10 -10 -10
 -14 -12 -12 -10 -10 -10 -10 -10
 -12 -12 -10 -10 -10 -10 -10 -10
 -12 -10 -10 -10 -10 -10 -10 -10
 -10 -10 -10 -10 -10 -10 -10 -11
 -10 -10 -10 -10 -10 -10 -11 -11
 -10 -10 -10 -10 -10 -11 -11 -12
 -10 -10 -10 -10 -11 -11 -12 -13
 -10 -10 -10 -11 -11 -12 -13 -12
 -10 -10 -11 -11 -12 -13 -12 -13
 -10 -11 -11 -12 -13 -12 -13 -14
 -82 -85 -87 -87 -90 -90 -92 -93
 -85 -87 -87 -90 -90 -92 -93 -95
 -87 -87 -90 -90 -92 -93 -95 -96
 -87 -90 -90 -92 -93 -95 -96 -97
 -90 -90 -92 -93 -95 -96 -97 -97
 -90 -92 -93 -95 -96 -97 -97 -96
 -92 -93 -95 -96 -97 -97 -96 -96
 -93 -95 -96 -97 -97 -96 -96 -95
 -95 -96 -97 -97 -96 -96 -95 -94
 -96 -97 -97 -96 -96 -95 -94 -94
 -97 -97 -96 -96 -95 -94 -94 -93
 -97 -96 -96 -95 -94 -94 -93 -90
 -96 -96 -95 -94 -94 -93 -90 -89
 -96 -95 -94 -94 -93 -90 -89 -87
 -95 -94 -94 -93 -90 -89 -87 -87
 -94 -94 -93 -90 -89 -87 -87 -84
 -94 -93 -90 -89 -87 -87 -84 -82
 -93 -90 -89 -87 -87 -84 -82 -81
 -90 -89 -87 -87 -84 -82 -81 -77
 -89 -87 -87 -84 -82 -81 -77 -76
 -87 -87 -84 -82 -81 -77 -76 -73
 -87 -84 -82 -81 -77 -76 -73 -66
 -84 -82 -81 -77 -76 -73 -66 -64
 -82 -81 -77 -76 -73 -66 -64 -60
 -81 -77 -76 -73 -66 -64 -60 -58
 -77 -76 -73 -66 -64 -60 -58 -54
 -76 -73 -66 -64 -60 -58 -54 -50
 -73 -66 -64 -60 -58 -54 -50 -48
 -66 -64 -60 -58 -54 -50 -48 -44
 -64 -60 -58 -54 -50 -48 -44 -42
 -60 -58 -54 -50 -48 -44 -42 -39
 -58 -54 -50 -48 -44 -42 -39 -35
 -54 -50 -48 -44 -42 -39 -35 -33
 -50 -48 -44 -42 -39 -35 -33 -28
 -48 -44 -42 -39 -35 -33 -28 -21
 -44 -42 -39 -35 -33 -28 -21 -19
 -42 -39 -35 -33 -28 -21 -19 -17
 -39 -35 -33 -28 -21 -19 -17 -15
 -35 -33 -28 -21 -19 -17 -15 -13
 -33 -28 -21 -19 -17 -15 -13 -10
 -28 -21 -19 -17 -15 -13 -10 -8
 -21 -19 -17 -15 -13 -10 -8 -8
 -19 -17 -15 -13 -10 -8 -8 -6
 -17 -15 -13 -10 -8 -8 -6 -6
 -15 -13 -10 -8 -8 -6 -6 -6
 -13 -10 -8 -8 -6 -6 -6 -7
 -10 -8 -8 -6 -6 -6 -7 -7
 -8 -8 -6 -6 -6 -7 -7 -8
 -8 -6 -6 -6 -7 -7 -8 -9
 -6 -6 -6 -7 -7 -8 -9 -9
 -6 -6 -7 -7 -8 -9 -9 -10
 -6 -7 -7 -8 -9 -9 -10 -12
 -7 -7 -8 -9 -9 -10 -12 -14
 -7 -8 -9 -9 -10 -12 -14 -14
 -86 -89 -89 -90 -93 -93 -95 -96
 -89 -89 -90 -93 -93 -95 -96 -97
 -89 -90 -93 -93 -95 -96 -97 -97
 -90 -93 -93 -95 -96 -97 -97 -97
 -93 -93 -95 -96 -97 -97 -97 -96
 -93 -95 -96 -97 -97 -97 -96 -96
 -95 -96 -97 -97 -97 -96 -96 -96
 -96 -97 -97 -97 -96 -96 -96 -95
 -97 -97 -97 -96 -96 -96 -95 -95
 -97 -97 -96 -96 -96 -95 -95 -93
 -97 -96 -96 -96 -95 -95 -93 -92
 -96 -96 -96 -95 -95 -93 -92 -91
 -96 -96 -95 -95 -93 -92 -91 -90
 -96 -95 -95 -93 -92 -91 -90 -89
 -95 -95 -93 -92 -91 -90 -89 -87
 -95 -93 -92 -91 -90 -89 -87 -85
 -93 -92 -91 -90 -89 -87 -85 -83
 -92 -91 -90 -89 -87 -85 -83 -80
 -91 -90 -89 -87 -85 -83 -80 -78
 -90 -89 -87 -85 -83 -80 -78 -75
 -89 -87 -85 -83 -80 -78 -75 -73
 -87 -85 -83 -80 -78 -75 -73 -72
 -85 -83 -80 -78 -75 -73 -72 -69
 -83 -80 -78 -75 -73 -72 -69 -67
 -80 -78 -75 -73 -72 -69 -67 -65
 -78 -75 -73 -72 -69 -67 -65 -62
 -75 -73 -72 -69 -67 -65 -62 -60
 -73 -72 -69 -67 -65 -62 -60 -57
 -72 -69 -67 -65 -62 -60 -57 -55
 -69 -67 -65 -62 -60 -57 -55 -53
 -67 -65 -62 -60 -57 -55 -53 -50
 -65 -62 -60 -57 -55 -53 -50 -48
 -62 -60 -57 -55 -53 -50 -48 -44
 -60 -57 -55 -53 -50 -48 -44 -42
 -57 -55 -53 -50 -48 -44 -42 -39
 -55 -53 -50 -48 -44 -42 -39 -37
 -53 -50 -48 -44 -42 -39 -37 -34
 -50 -48 -44 -42 -39 -37 -34 -31
 -48 -44 -42 -39 -37 -34 -31 -29
 -44 -42 -39 -37 -34 -31 -29 -28
 -42 -39 -37 -34 -31 -29 -28 -26
 -39 -37 -34 -31 -29 -28 -26 -24
 -37 -34 -31 -29 -28 -26 -24 -22
 -34 -31 -29 -28 -26 -24 -22 -21
 -31 -29 -28 -26 -24 -22 -21 -19
 -29 -28 -26 -24 -22 -21 -19 -17
 -28 -26 -24 -22 -21 -19 -17 -15
 -26 -24 -22 -21 -19 -17 -15 -13
 -24 -22 -21 -19 -17 -15 -13 -13
 -22 -21 -19 -17 -15 -13 -13 -11
 -21 -19 -17 -15 -13 -13 -11 -11
 -19 -17 -15 -13 -13 -11 -11 -11
 -17 -15 -13 -13 -11 -11 -11 -10
 -15 -13 -13 -11 -11 -11 -10 -10
 -13 -13 -11 -11 -11 -10 -10 -10
 -13 -11 -11 -11 -10 -10 -10 -10
 -11 -11 -11 -10 -10 -10 -10 -10
 -11 -11 -10 -10 -10 -10 -10 -10
 -11 -10 -10 -10 -10 -10 -10 -10
 -10 -10 -10 -10 -10 -10 -10 -11
 -10 -10 -10 -10 -10 -10 -11 -11
 -10 -10 -10 -10 -10 -11 -11 -12
 -10 -10 -10 -10 -11 -11 -12 -12
 -86 -88 -90 -91 -92 -93 -95 -96
 -88 -90 -91 -92 -93 -95 -96 -98
 -90 -91 -92 -93 -95 -96 -98 -99
 -91 -92 -93 -95 -96 -98 -99 -100
 -92 -93 -95 -96 -98 -99 -100 -100
 -93 -95 -96 -98 -99 -100 -100 -101
 -95 -96 -98 -99 -100 -100 -101 -102
 -96 -98 -99 -100 -100 -101 -102 -102
 -98 -99 -100 -100 -101 -102 -102 -101
 -99 -100 -100 -101 -102 -102 -101 -101
 -100 -100 -101 -102 -102 -101 -101 -101
 -100 -101 -102 -102 -101 -101 -101 -101
 -101 -102 -102 -101 -101 -101 -101 -100
 -102 -102 -101 -101 -101 -101 -100 -99
 -102 -101 -101 -101 -101 -100 -99 -98
 -101 -101 -101 -101 -100 -99 -98 -97
 -101 -101 -101 -100 -99 -98 -97 -95
 -101 -101 -100 -99 -98 -97 -95 -92
 -101 -100 -99 -98 -97 -95 -92 -90
 -100 -99 -98 -97 -95 -92 -90 -88
 -99 -98 -97 -95 -92 -90 -88 -86
 -98 -97 -95 -92 -90 -88 -86 -83
 -97 -95 -92 -90 -88 -86 -83 -80
 -95 -92 -90 -88 -86 -83 -80 -77
 -92 -90 -88 -86 -83 -80 -77 -73
 -90 -88 -86 -83 -80 -77 -73 -71
 -88 -86 -83 -80 -77 -73 -71 -68
 -86 -83 -80 -77 -73 -71 -68 -65
 -83 -80 -77 -73 -71 -68 -65 -63
 -80 -77 -73 -71 -68 -65 -63 -60
 -77 -73 -71 -68 -65 -63 -60 -58
 -73 -71 -68 -65 -63 -60 -58 -54
 -71 -68 -65 -63 -60 -58 -54 -52
 -68 -65 -63 -60 -58 -54 -52 -49
 -65 -63 -60 -58 -54 -52 -49 -47
 -63 -60 -58 -54 -52 -49 -47 -43
 -60 -58 -54 -52 -49 -47 -43 -41
 -58 -54 -52 -49 -47 -43 -41 -40
 -54 -52 -49 -47 -43 -41 -40 -37
 -52 -49 -47 -43 -41 -40 -37 -34
 -49 -47 -43 -41 -40 -37 -34 -30
 -47 -43 -41 -40 -37 -34 -30 -29
 -43 -41 -40 -37 -34 -30 -29 -27
 -41 -40 -37 -34 -30 -29 -27 -26
 -40 -37 -34 -30 -29 -27 -26 -24
 -37 -34 -30 -29 -27 -26 -24 -22
 -34 -30 -29 -27 -26 -24 -22 -21
 -30 -29 -27 -26 -24 -22 -21 -20
 -29 -27 -26 -24 -22 -21 -20 -19
 -27 -26 -24 -22 -21 -20 -19 -18
 -26 -24 -22 -21 -20 -19 -18 -18
 -24 -22 -21 -20 -19 -18 -18 -16
 -22 -21 -20 -19 -18 -18 -16 -16
 -21 -20 -19 -18 -18 -16 -16 -16
 -20 -19 -18 -18 -16 -16 -16 -17
 -19 -18 -18 -16 -16 -16 -17 -16
 -18 -18 -16 -16 -16 -17 -16 -17
 -18 -16 -16 -16 -17 -16 -17 -17
 -16 -16 -16 -17 -16 -17 -17 -18
 -16 -16 -17 -16 -17 -17 -18 -20
 -16 -17 -16 -17 -17 -18 -20 -21
 -86 -88 -90 -92 -94 -96 -98 -99
 -88 -90 -92 -94 -96 -98 -99 -100
 -90 -92 -94 -96 -98 -99 -100 -102
 -92 -94 -96 -98 -99 -100 -102 -102
 -94 -96 -98 -99 -100 -102 -102 -103
 -96 -98 -99 -100 -102 -102 -103 -102
 -98 -99 -100 -102 -102 -103 -102 -102
 -99 -100 -102 -102 -103 -102 -102 -101
 -100 -102 -102 -103 -102 -102 -101 -102
 -102 -102 -103 -102 -102 -101 -102 -100
 -102 -103 -102 -102 -101 -102 -100 -99
 -103 -102 -102 -101 -102 -100 -99 -98
 -102 -102 -101 -102 -100 -99 -98 -97
 -102 -101 -102 -100 -99 -98 -97 -95
 -101 -102 -100 -99 -98 -97 -95 -94
 -102 -100 -99 -98 -97 -95 -94 -93
 -100 -99 -98 -97 -95 -94 -93 -91
 -99 -98 -97 -95 -94 -93 -91 -89
 -98 -97 -95 -94 -93 -91 -89 -85
 -97 -95 -94 -93 -91 -89 -85 -81
 -95 -94 -93 -91 -89 -85 -81 -80
 -94 -93 -91 -89 -85 -81 -80 -77
 -93 -91 -89 -85 -81 -80 -77 -75
 -91 -89 -85 -81 -80 -77 -75 -73
 -89 -85 -81 -80 -77 -75 -73 -70
 -85 -81 -80 -77 -75 -73 -70 -69
 -81 -80 -77 -75 -73 -70 -69 -66
 -80 -77 -75 -73 -70 -69 -66 -62
 -77 -75 -73 -70 -69 -66 -62 -60
 -75 -73 -70 -69 -66 -62 -60 -56
 -73 -70 -69 -66 -62 -60 -56 -55
 -70 -69 -66 -62 -60 -56 -55 -52
 -69 -66 -62 -60 -56 -55 -52 -49
 -66 -62 -60 -56 -55 -52 -49 -47
 -62 -60 -56 -55 -52 -49 -47 -44
 -60 -56 -55 -52 -49 -47 -44 -42
 -56 -55 -52 -49 -47 -44 -42 -36
 -55 -52 -49 -47 -44 -42 -36 -33
 -52 -49 -47 -44 -42 -36 -33 -30
 -49 -47 -44 -42 -36 -33 -30 -28
 -47 -44 -42 -36 -33 -30 -28 -26
 -44 -42 -36 -33 -30 -28 -26 -26
 -42 -36 -33 -30 -28 -26 -26 -23
 -36 -33 -30 -28 -26 -26 -23 -20
 -33 -30 -28 -26 -26 -23 -20 -19
 -30 -28 -26 -26 -23 -20 -19 -18
 -28 -26 -26 -23 -20 -19 -18 -16
 -26 -26 -23 -20 -19 -18 -16 -14
 -26 -23 -20 -19 -18 -16 -14 -14
 -23 -20 -19 -18 -16 -14 -14 -13
 -20 -19 -18 -16 -14 -14 -13 -12
 -19 -18 -16 -14 -14 -13 -12 -12
 -18 -16 -14 -14 -13 -12 -12 -11
 -16 -14 -14 -13 -12 -12 -11 -11
 -14 -14 -13 -12 -12 -11 -11 -11
 -14 -13 -12 -12 -11 -11 -11 -11
 -13 -12 -12 -11 -11 -11 -11 -12
 -12 -12 -11 -11 -11 -11 -12 -13
 -12 -11 -11 -11 -11 -12 -13 -13
 -11 -11 -11 -11 -12 -13 -13 -14
 -11 -11 -11 -12 -13 -13 -14 -14
 -11 -11 -12 -13 -13 -14 -14 -14
 -11 -12 -13 -13 -14 -14 -14 -15
 -12 -13 -13 -14 -14 -14 -15 -16
 -13 -13 -14 -14 -14 -15 -16 -17
 -13 -14 -14 -14 -15 -16 -17 -17
 -87 -88 -89 -91 -91 -93 -95 -95
 -88 -89 -91 -91 -93 -95 -95 -96
 -89 -91 -91 -93 -95 -95 -96 -96
 -91 -91 -93 -95 -95 -96 -96 -96
 -91 -93 -95 -95 -96 -96 -96 -96
 -93 -95 -95 -96 -96 -96 -96 -95
 -95 -95 -96 -96 -96 -96 -95 -95
 -95 -96 -96 -96 -96 -95 -95 -95
 -96 -96 -96 -96 -95 -95 -95 -93
 -96 -96 -96 -95 -95 -95 -93 -92
 -96 -96 -95 -95 -95 -93 -92 -92
 -96 -95 -95 -95 -93 -92 -92 -91
 -95 -95 -95 -93 -92 -92 -91 -90
 -95 -95 -93 -92 -92 -91 -90 -88
 -95 -93 -92 -92 -91 -90 -88 -86
 -93 -92 -92 -91 -90 -88 -86 -84
 -92 -92 -91 -90 -88 -86 -84 -81
 -92 -91 -90 -88 -86 -84 -81 -79
 -91 -90 -88 -86 -84 -81 -79 -76
 -90 -88 -86 -84 -81 -79 -76 -74
 -88 -86 -84 -81 -79 -76 -74 -71
 -86 -84 -81 -79 -76 -74 -71 -70
 -84 -81 -79 -76 -74 -71 -70 -67
 -81 -79 -76 -74 -71 -70 -67 -63
 -79 -76 -74 -71 -70 -67 -63 -61
 -76 -74 -71 -70 -67 -63 -61 -58
 -74 -71 -70 -67 -63 -61 -58 -56
 -71 -70 -67 -63 -61 -58 -56 -53
 -70 -67 -63 -61 -58 -56 -53 -49
 -67 -63 -61 -58 -56 -53 -49 -48
 -63 -61 -58 -56 -53 -49 -48 -45
 -61 -58 -56 -53 -49 -48 -45 -42
 -58 -56 -53 -49 -48 -45 -42 -40
 -56 -53 -49 -48 -45 -42 -40 -36
 -53 -49 -48 -45 -42 -40 -36 -33
 -49 -48 -45 -42 -40 -36 -33 -30
 -48 -45 -42 -40 -36 -33 -30 -28
 -45 -42 -40 -36 -33 -30 -28 -25
 -42 -40 -36 -33 -30 -28 -25 -23
 -40 -36 -33 -30 -28 -25 -23 -21
 -36 -33 -30 -28 -25 -23 -21 -18
 -33 -30 -28 -25 -23 -21 -18 -16
 -30 -28 -25 -23 -21 -18 -16 -14
 -28 -25 -23 -21 -18 -16 -14 -12
 -25 -23 -21 -18 -16 -14 -12 -12
 -23 -21 -18 -16 -14 -12 -12 -11
 -21 -18 -16 -14 -12 -12 -11 -10
 -18 -16 -14 -12 -12 -11 -10 -10
 -16 -14 -12 -12 -11 -10 -10 -11
 -14 -12 -12 -11 -10 -10 -11 -11
 -12 -12 -11 -10 -10 -11 -11 -11
 -12 -11 -10 -10 -11 -11 -11 -12
 -11 -10 -10 -11 -11 -11 -12 -13
 -10 -10 -11 -11 -11 -12 -13 -15
 -10 -11 -11 -11 -12 -13 -15 -15
 -36 -39 -41 -45 -47 -50 -53 -55
 -39 -41 -45 -47 -50 -53 -55 -59
 -41 -45 -47 -50 -53 -55 -59 -61
 -45 -47 -50 -53 -55 -59 -61 -63
 -47 -50 -53 -55 -59 -61 -63 -66
 -50 -53 -55 -59 -61 -63 -66 -68
 -53 -55 -59 -61 -63 -66 -68 -71
 -55 -59 -61 -63 -66 -68 -71 -71
 -59 -61 -63 -66 -68 -71 -71 -72
 -61 -63 -66 -68 -71 -71 -72 -73
 -63 -66 -68 -71 -71 -72 -73 -72
 -66 -68 -71 -71 -72 -73 -72 -73
 -68 -71 -71 -72 -73 -72 -73 -72
 -71 -71 -72 -73 -72 -73 -72 -69
 -71 -72 -73 -72 -73 -72 -69 -69
 -72 -73 -72 -73 -72 -69 -69 -65
 -73 -72 -73 -72 -69 -69 -65 -62
 -72 -73 -72 -69 -69 -65 -62 -59
 -73 -72 -69 -69 -65 -62 -59 -57
 -72 -69 -69 -65 -62 -59 -57 -56
 -69 -69 -65 -62 -59 -57 -56 -51
 -69 -65 -62 -59 -57 -56 -51 -48
 -65 -62 -59 -57 -56 -51 -48 -45
 -62 -59 -57 -56 -51 -48 -45 -44
 -59 -57 -56 -51 -48 -45 -44 -41
 -57 -56 -51 -48 -45 -44 -41 -39
 -56 -51 -48 -45 -44 -41 -39 -39
 -51 -48 -45 -44 -41 -39 -39 -32
 -48 -45 -44 -41 -39 -39 -32 -28
 -45 -44 -41 -39 -39 -32 -28 -26
 -44 -41 -39 -39 -32 -28 -26 -22
 -41 -39 -39 -32 -28 -26 -22 -20
 -39 -39 -32 -28 -26 -22 -20 -18
 -39 -32 -28 -26 -22 -20 -18 -18
 -32 -28 -26 -22 -20 -18 -18 -16
 -28 -26 -22 -20 -18 -18 -16 -16
 -26 -22 -20 -18 -18 -16 -16 -14
 -22 -20 -18 -18 -16 -16 -14 -13
 -20 -18 -18 -16 -16 -14 -13 -13
 -18 -18 -16 -16 -14 -13 -13 -13
 -18 -16 -16 -14 -13 -13 -13 -14
 -16 -16 -14 -13 -13 -13 -14 -15
 -16 -14 -13 -13 -13 -14 -15 -17
 -14 -13 -13 -13 -14 -15 -17 -18
 -38 -43 -47 -49 -52 -55 -58 -62
 -43 -47 -49 -52 -55 -58 -62 -64
 -47 -49 -52 -55 -58 -62 -64 -68
 -49 -52 -55 -58 -62 -64 -68 -69
 -52 -55 -58 -62 -64 -68 -69 -71
 -55 -58 -62 -64 -68 -69 -71 -72
 -58 -62 -64 -68 -69 -71 -72 -73
 -62 -64 -68 -69 -71 -72 -73 -74
 -64 -68 -69 -71 -72 -73 -74 -75
 -68 -69 -71 -72 -73 -74 -75 -74
 -69 -71 -72 -73 -74 -75 -74 -73
 -71 -72 -73 -74 -75 -74 -73 -72
 -72 -73 -74 -75 -74 -73 -72 -71
 -73 -74 -75 -74 -73 -72 -71 -69
 -74 -75 -74 -73 -72 -71 -69 -65
 -75 -74 -73 -72 -71 -69 -65 -63
 -74 -73 -72 -71 -69 -65 -63 -59
 -73 -72 -71 -69 -65 -63 -59 -57
 -72 -71 -69 -65 -63 -59 -57 -55
 -71 -69 -65 -63 -59 -57 -55 -52
 -69 -65 -63 -59 -57 -55 -52 -50
 -65 -63 -59 -57 -55 -52 -50 -47
 -63 -59 -57 -55 -52 -50 -47 -45
 -59 -57 -55 -52 -50 -47 -45 -40
 -57 -55 -52 -50 -47 -45 -40 -37
 -55 -52 -50 -47 -45 -40 -37 -33
 -52 -50 -47 -45 -40 -37 -33 -30
 -50 -47 -45 -40 -37 -33 -30 -23
 -47 -45 -40 -37 -33 -30 -23 -20
 -45 -40 -37 -33 -30 -23 -20 -17
 -40 -37 -33 -30 -23 -20 -17 -16
 -37 -33 -30 -23 -20 -17 -16 -14
 -33 -30 -23 -20 -17 -16 -14 -12
 -30 -23 -20 -17 -16 -14 -12 -10
 -23 -20 -17 -16 -14 -12 -10 -9
 -20 -17 -16 -14 -12 -10 -9 -8
 -17 -16 -14 -12 -10 -9 -8 -8
 -16 -14 -12 -10 -9 -8 -8 -8
 -14 -12 -10 -9 -8 -8 -8 -8
 -12 -10 -9 -8 -8 -8 -8 -10
 -10 -9 -8 -8 -8 -8 -10 -11
 -32 -39 -42 -44 -46 -50 -52 -55
 -39 -42 -44 -46 -50 -52 -55 -58
 -42 -44 -46 -50 -52 -55 -58 -61
 -44 -46 -50 -52 -55 -58 -61 -62
 -46 -50 -52 -55 -58 -61 -62 -65
 -50 -52 -55 -58 -61 -62 -65 -67
 -52 -55 -58 -61 -62 -65 -67 -68
 -55 -58 -61 -62 -65 -67 -68 -70
 -58 -61 -62 -65 -67 -68 -70 -71
 -61 -62 -65 -67 -68 -70 -71 -71
 -62 -65 -67 -68 -70 -71 -71 -72
 -65 -67 -68 -70 -71 -71 -72 -69
 -67 -68 -70 -71 -71 -72 -69 -68
 -68 -70 -71 -71 -72 -69 -68 -67
 -70 -71 -71 -72 -69 -68 -67 -65
 -71 -71 -72 -69 -68 -67 -65 -63
 -71 -72 -69 -68 -67 -65 -63 -62
 -72 -69 -68 -67 -65 -63 -62 -59
 -69 -68 -67 -65 -63 -62 -59 -56
 -68 -67 -65 -63 -62 -59 -56 -55
 -67 -65 -63 -62 -59 -56 -55 -49
 -65 -63 -62 -59 -56 -55 -49 -47
 -63 -62 -59 -56 -55 -49 -47 -44
 -62 -59 -56 -55 -49 -47 -44 -42
 -59 -56 -55 -49 -47 -44 -42 -38
 -56 -55 -49 -47 -44 -42 -38 -35
 -55 -49 -47 -44 -42 -38 -35 -33
 -49 -47 -44 -42 -38 -35 -33 -27
 -47 -44 -42 -38 -35 -33 -27 -25
 -44 -42 -38 -35 -33 -27 -25 -22
 -42 -38 -35 -33 -27 -25 -22 -20
 -38 -35 -33 -27 -25 -22 -20 -17
 -35 -33 -27 -25 -22 -20 -17 -14
 -33 -27 -25 -22 -20 -17 -14 -13
 -27 -25 -22 -20 -17 -14 -13 -10
 -25 -22 -20 -17 -14 -13 -10 -10
 -22 -20 -17 -14 -13 -10 -10 -8
 -20 -17 -14 -13 -10 -10 -8 -8
 -17 -14 -13 -10 -10 -8 -8 -6
 -14 -13 -10 -10 -8 -8 -6 -5
 -13 -10 -10 -8 -8 -6 -5 -5
 -10 -10 -8 -8 -6 -5 -5 -6
 -10 -8 -8 -6 -5 -5 -6 -7
 -8 -8 -6 -5 -5 -6 -7 -9
 -8 -6 -5 -5 -6 -7 -9 -10
 -29 -32 -36 -40 -44 -47 -49 -52
 -32 -36 -40 -44 -47 -49 -52 -54
 -36 -40 -44 -47 -49 -52 -54 -56
 -40 -44 -47 -49 -52 -54 -56 -60
 -44 -47 -49 -52 -54 -56 -60 -62
 -47 -49 -52 -54 -56 -60 -62 -65
 -49 -52 -54 -56 -60 -62 -65 -67
 -52 -54 -56 -60 -62 -65 -67 -67
 -54 -56 -60 -62 -65 -67 -67 -69
 -56 -60 -62 -65 -67 -67 -69 -69
 -60 -62 -65 -67 -67 -69 -69 -70
 -62 -65 -67 -67 -69 -69 -70 -70
 -65 -67 -67 -69 -69 -70 -70 -69
 -67 -67 -69 -69 -70 -70 -69 -68
 -67 -69 -69 -70 -70 -69 -68 -66
 -69 -69 -70 -70 -69 -68 -66 -64
 -69 -70 -70 -69 -68 -66 -64 -62
 -70 -70 -69 -68 -66 -64 -62 -60
 -70 -69 -68 -66 -64 -62 -60 -58
 -69 -68 -66 -64 -62 -60 -58 -55
 -68 -66 -64 -62 -60 -58 -55 -52
 -66 -64 -62 -60 -58 -55 -52 -51
 -64 -62 -60 -58 -55 -52 -51 -48
 -62 -60 -58 -55 -52 -51 -48 -47
 -60 -58 -55 -52 -51 -48 -47 -40
 -58 -55 -52 -51 -48 -47 -40 -34
 -55 -52 -51 -48 -47 -40 -34 -32
 -52 -51 -48 -47 -40 -34 -32 -27
 -51 -48 -47 -40 -34 -32 -27 -24
 -48 -47 -40 -34 -32 -27 -24 -20
 -47 -40 -34 -32 -27 -24 -20 -17
 -40 -34 -32 -27 -24 -20 -17 -16
 -34 -32 -27 -24 -20 -17 -16 -13
 -32 -27 -24 -20 -17 -16 -13 -12
 -27 -24 -20 -17 -16 -13 -12 -9
 -24 -20 -17 -16 -13 -12 -9 -9
 -20 -17 -16 -13 -12 -9 -9 -7
 -17 -16 -13 -12 -9 -9 -7 -7
 -16 -13 -12 -9 -9 -7 -7 -7
 -13 -12 -9 -9 -7 -7 -7 -6
 -12 -9 -9 -7 -7 -7 -6 -7
 -9 -9 -7 -7 -7 -6 -7 -7
 -9 -7 -7 -7 -6 -7 -7 -8
 -7 -7 -7 -6 -7 -7 -8 -9
 -32 -36 -40 -43 -46 -48 -51 -53
 -36 -40 -43 -46 -48 -51 -53 -56
 -40 -43 -46 -48 -51 -53 -56 -59
 -43 -46 -48 -51 -53 -56 -59 -61
 -46 -48 -51 -53 -56 -59 -61 -63
 -48 -51 -53 -56 -59 -61 -63 -67
 -51 -53 -56 -59 -61 -63 -67 -69
 -53 -56 -59 -61 -63 -67 -69 -70
 -56 -59 -61 -63 -67 -69 -70 -71
 -59 -61 -63 -67 -69 -70 -71 -71
 -61 -63 -67 -69 -70 -71 -71 -71
 -63 -67 -69 -70 -71 -71 -71 -70
 -67 -69 -70 -71 -71 -71 -70 -69
 -69 -70 -71 -71 -71 -70 -69 -68
 -70 -71 -71 -71 -70 -69 -68 -66
 -71 -71 -71 -70 -69 -68 -66 -65
 -71 -71 -70 -69 -68 -66 -65 -63
 -71 -70 -69 -68 -66 -65 -63 -60
 -70 -69 -68 -66 -65 -63 -60 -53
 -69 -68 -66 -65 -63 -60 -53 -52
 -68 -66 -65 -63 -60 -53 -52 -48
 -66 -65 -63 -60 -53 -52 -48 -47
 -65 -63 -60 -53 -52 -48 -47 -43
 -63 -60 -53 -52 -48 -47 -43 -39
 -60 -53 -52 -48 -47 -43 -39 -38
 -53 -52 -48 -47 -43 -39 -38 -34
 -52 -48 -47 -43 -39 -38 -34 -32
 -48 -47 -43 -39 -38 -34 -32 -26
 -47 -43 -39 -38 -34 -32 -26 -22
 -43 -39 -38 -34 -32 -26 -22 -18
 -39 -38 -34 -32 -26 -22 -18 -17
 -38 -34 -32 -26 -22 -18 -17 -14
 -34 -32 -26 -22 -18 -17 -14 -13
 -32 -26 -22 -18 -17 -14 -13 -11
 -26 -22 -18 -17 -14 -13 -11 -10
 -22 -18 -17 -14 -13 -11 -10 -8
 -18 -17 -14 -13 -11 -10 -8 -7
 -17 -14 -13 -11 -10 -8 -7 -7
 -14 -13 -11 -10 -8 -7 -7 -5
 -13 -11 -10 -8 -7 -7 -5 -6
 -11 -10 -8 -7 -7 -5 -6 -7
 -10 -8 -7 -7 -5 -6 -7 -9
 -33 -37 -39 -42 -44 -48 -53 -58
 -37 -39 -42 -44 -48 -53 -58 -61
 -39 -42 -44 -48 -53 -58 -61 -64
 -42 -44 -48 -53 -58 -61 -64 -67
 -44 -48 -53 -58 -61 -64 -67 -70
 -48 -53 -58 -61 -64 -67 -70 -72
 -53 -58 -61 -64 -67 -70 -72 -72
 -58 -61 -64 -67 -70 -72 -72 -73
 -61 -64 -67 -70 -72 -72 -73 -73
 -64 -67 -70 -72 -72 -73 -73 -73
 -67 -70 -72 -72 -73 -73 -73 -70
 -70 -72 -72 -73 -73 -73 -70 -67
 -72 -72 -73 -73 -73 -70 -67 -67
 -72 -73 -73 -73 -70 -67 -67 -64
 -73 -73 -73 -70 -67 -67 -64 -61
 -73 -73 -70 -67 -67 -64 -61 -60
 -73 -70 -67 -67 -64 -61 -60 -55
 -70 -67 -67 -64 -61 -60 -55 -49
 -67 -67 -64 -61 -60 -55 -49 -45
 -67 -64 -61 -60 -55 -49 -45 -42
 -64 -61 -60 -55 -49 -45 -42 -40
 -61 -60 -55 -49 -45 -42 -40 -36
 -60 -55 -49 -45 -42 -40 -36 -34
 -55 -49 -45 -42 -40 -36 -34 -27
 -49 -45 -42 -40 -36 -34 -27 -25
 -45 -42 -40 -36 -34 -27 -25 -21
 -42 -40 -36 -34 -27 -25 -21 -20
 -40 -36 -34 -27 -25 -21 -20 -17
 -36 -34 -27 -25 -21 -20 -17 -14
 -34 -27 -25 -21 -20 -17 -14 -14
 -27 -25 -21 -20 -17 -14 -14 -11
 -25 -21 -20 -17 -14 -14 -11 -10
 -21 -20 -17 -14 -14 -11 -10 -8
 -20 -17 -14 -14 -11 -10 -8 -7
 -17 -14 -14 -11 -10 -8 -7 -7
 -14 -14 -11 -10 -8 -7 -7 -7
 -14 -11 -10 -8 -7 -7 -7 -6
 -11 -10 -8 -7 -7 -7 -6 -6
 -10 -8 -7 -7 -7 -6 -6 -10
 -8 -7 -7 -7 -6 -6 -10 -12
 -30 -36 -40 -41 -44 -48 -50 -53
 -36 -40 -41 -44 -48 -50 -53 -55
 -40 -41 -44 -48 -50 -53 -55 -58
 -41 -44 -48 -50 -53 -55 -58 -59
 -44 -48 -50 -53 -55 -58 -59 -61
 -48 -50 -53 -55 -58 -59 -61 -64
 -50 -53 -55 -58 -59 -61 -64 -65
 -53 -55 -58 -59 -61 -64 -65 -68
 -55 -58 -59 -61 -64 -65 -68 -70
 -58 -59 -61 -64 -65 -68 -70 -69
 -59 -61 -64 -65 -68 -70 -69 -70
 -61 -64 -65 -68 -70 -69 -70 -70
 -64 -65 -68 -70 -69 -70 -70 -68
 -65 -68 -70 -69 -70 -70 -68 -68
 -68 -70 -69 -70 -70 -68 -68 -66
 -70 -69 -70 -70 -68 -68 -66 -66
 -69 -70 -70 -68 -68 -66 -66 -63
 -70 -70 -68 -68 -66 -66 -63 -60
 -70 -68 -68 -66 -66 -63 -60 -58
 -68 -68 -66 -66 -63 -60 -58 -56
 -68 -66 -66 -63 -60 -58 -56 -53
 -66 -66 -63 -60 -58 -56 -53 -51
 -66 -63 -60 -58 -56 -53 -51 -49
 -63 -60 -58 -56 -53 -51 -49 -46
 -60 -58 -56 -53 -51 -49 -46 -41
 -58 -56 -53 -51 -49 -46 -41 -37
 -56 -53 -51 -49 -46 -41 -37 -34
 -53 -51 -49 -46 -41 -37 -34 -32
 -51 -49 -46 -41 -37 -34 -32 -28
 -49 -46 -41 -37 -34 -32 -28 -25
 -46 -41 -37 -34 -32 -28 -25 -23
 -41 -37 -34 -32 -28 -25 -23 -20
 -37 -34 -32 -28 -25 -23 -20 -18
 -34 -32 -28 -25 -23 -20 -18 -16
 -32 -28 -25 -23 -20 -18 -16 -13
 -28 -25 -23 -20 -18 -16 -13 -12
 -25 -23 -20 -18 -16 -13 -12 -10
 -23 -20 -18 -16 -13 -12 -10 -10
 -20 -18 -16 -13 -12 -10 -10 -8
 -18 -16 -13 -12 -10 -10 -8 -7
 -16 -13 -12 -10 -10 -8 -7 -6
 -13 -12 -10 -10 -8 -7 -6 -7
 -12 -10 -10 -8 -7 -6 -7 -7
 -10 -10 -8 -7 -6 -7 -7 -9
 -30 -33 -36 -39 -42 -45 -47 -51
 -33 -36 -39 -42 -45 -47 -51 -55
 -36 -39 -42 -45 -47 -51 -55 -57
 -39 -42 -45 -47 -51 -55 -57 -59
 -42 -45 -47 -51 -55 -57 -59 -62
 -45 -47 -51 -55 -57 -59 -62 -64
 -47 -51 -55 -57 -59 -62 -64 -65
 -51 -55 -57 -59 -62 -64 -65 -68
 -55 -57 -59 -62 -64 -65 -68 -69
 -57 -59 -62 -64 -65 -68 -69 -70
 -59 -62 -64 -65 -68 -69 -70 -69
 -62 -64 -65 -68 -69 -70 -69 -69
 -64 -65 -68 -69 -70 -69 -69 -68
 -65 -68 -69 -70 -69 -69 -68 -67
 -68 -69 -70 -69 -69 -68 -67 -67
 -69 -70 -69 -69 -68 -67 -67 -65
 -70 -69 -69 -68 -67 -67 -65 -63
 -69 -69 -68 -67 -67 -65 -63 -60
 -69 -68 -67 -67 -65 -63 -60 -58
 -68 -67 -67 -65 -63 -60 -58 -55
 -67 -67 -65 -63 -60 -58 -55 -54
 -67 -65 -63 -60 -58 -55 -54 -50
 -65 -63 -60 -58 -55 -54 -50 -48
 -63 -60 -58 -55 -54 -50 -48 -45
 -60 -58 -55 -54 -50 -48 -45 -43
 -58 -55 -54 -50 -48 -45 -43 -40
 -55 -54 -50 -48 -45 -43 -40 -36
 -54 -50 -48 -45 -43 -40 -36 -34
 -50 -48 -45 -43 -40 -36 -34 -31
 -48 -45 -43 -40 -36 -34 -31 -25
 -45 -43 -40 -36 -34 -31 -25 -19
 -43 -40 -36 -34 -31 -25 -19 -18
 -40 -36 -34 -31 -25 -19 -18 -15
 -36 -34 -31 -25 -19 -18 -15 -15
 -34 -31 -25 -19 -18 -15 -15 -12
 -31 -25 -19 -18 -15 -15 -12 -11
 -25 -19 -18 -15 -15 -12 -11 -11
 -19 -18 -15 -15 -12 -11 -11 -9
 -18 -15 -15 -12 -11 -11 -9 -7
 -15 -15 -12 -11 -11 -9 -7 -6
 -15 -12 -11 -11 -9 -7 -6 -6
 -12 -11 -11 -9 -7 -6 -6 -7
 -11 -11 -9 -7 -6 -6 -7 -7
 -11 -9 -7 -6 -6 -7 -7 -8
 -9 -7 -6 -6 -7 -7 -8 -11
 -31 -34 -39 -44 -46 -48 -52 -54
 -34 -39 -44 -46 -48 -52 -54 -56
 -39 -44 -46 -48 -52 -54 -56 -59
 -44 -46 -48 -52 -54 -56 -59 -61
 -46 -48 -52 -54 -56 -59 -61 -66
 -48 -52 -54 -56 -59 -61 -66 -68
 -52 -54 -56 -59 -61 -66 -68 -70
 -54 -56 -59 -61 -66 -68 -70 -71
 -56 -59 -61 -66 -68 -70 -71 -71
 -59 -61 -66 -68 -70 -71 -71 -72
 -61 -66 -68 -70 -71 -71 -72 -70
 -66 -68 -70 -71 -71 -72 -70 -70
 -68 -70 -71 -71 -72 -70 -70 -69
 -70 -71 -71 -72 -70 -70 -69 -69
 -71 -71 -72 -70 -70 -69 -69 -66
 -71 -72 -70 -70 -69 -69 -66 -65
 -72 -70 -70 -69 -69 -66 -65 -60
 -70 -70 -69 -69 -66 -65 -60 -56
 -70 -69 -69 -66 -65 -60 -56 -54
 -69 -69 -66 -65 -60 -56 -54 -51
 -69 -66 -65 -60 -56 -54 -51 -48
 -66 -65 -60 -56 -54 -51 -48 -45
 -65 -60 -56 -54 -51 -48 -45 -41
 -60 -56 -54 -51 -48 -45 -41 -38
 -56 -54 -51 -48 -45 -41 -38 -35
 -54 -51 -48 -45 -41 -38 -35 -33
 -51 -48 -45 -41 -38 -35 -33 -29
 -48 -45 -41 -38 -35 -33 -29 -27
 -45 -41 -38 -35 -33 -29 -27 -23
 -41 -38 -35 -33 -29 -27 -23 -20
 -38 -35 -33 -29 -27 -23 -20 -13
 -35 -33 -29 -27 -23 -20 -13 -13
 -33 -29 -27 -23 -20 -13 -13 -11
 -29 -27 -23 -20 -13 -13 -11 -11
 -27 -23 -20 -13 -13 -11 -11 -8
 -23 -20 -13 -13 -11 -11 -8 -7
 -20 -13 -13 -11 -11 -8 -7 -7
 -13 -13 -11 -11 -8 -7 -7 -6
 -13 -11 -11 -8 -7 -7 -6 -5
 -11 -11 -8 -7 -7 -6 -5 -6
 -11 -8 -7 -7 -6 -5 -6 -5
 -8 -7 -7 -6 -5 -6 -5 -7
 -7 -7 -6 -5 -6 -5 -7 -9
 -7 -6 -5 -6 -5 -7 -9 -10
 -34 -40 -44 -45 -50 -53 -56 -58
 -40 -44 -45 -50 -53 -56 -58 -60
 -44 -45 -50 -53 -56 -58 -60 -64
 -45 -50 -53 -56 -58 -60 -64 -65
 -50 -53 -56 -58 -60 -64 -65 -67
 -53 -56 -58 -60 -64 -65 -67 -69
 -56 -58 -60 -64 -65 -67 -69 -71
 -58 -60 -64 -65 -67 -69 -71 -72
 -60 -64 -65 -67 -69 -71 -72 -72
 -64 -65 -67 -69 -71 -72 -72 -71
 -65 -67 -69 -71 -72 -72 -71 -70
 -67 -69 -71 -72 -72 -71 -70 -69
 -69 -71 -72 -72 -71 -70 -69 -68
 -71 -72 -72 -71 -70 -69 -68 -68
 -72 -72 -71 -70 -69 -68 -68 -64
 -72 -71 -70 -69 -68 -68 -64 -64
 -71 -70 -69 -68 -68 -64 -64 -61
 -70 -69 -68 -68 -64 -64 -61 -59
 -69 -68 -68 -64 -64 -61 -59 -58
 -68 -68 -64 -64 -61 -59 -58 -55
 -68 -64 -64 -61 -59 -58 -55 -53
 -64 -64 -61 -59 -58 -55 -53 -48
 -64 -61 -59 -58 -55 -53 -48 -45
 -61 -59 -58 -55 -53 -48 -45 -41
 -59 -58 -55 -53 -48 -45 -41 -38
 -58 -55 -53 -48 -45 -41 -38 -34
 -55 -53 -48 -45 -41 -38 -34 -31
 -53 -48 -45 -41 -38 -34 -31 -21
 -48 -45 -41 -38 -34 -31 -21 -19
 -45 -41 -38 -34 -31 -21 -19 -16
 -41 -38 -34 -31 -21 -19 -16 -15
 -38 -34 -31 -21 -19 -16 -15 -13
 -34 -31 -21 -19 -16 -15 -13 -11
 -31 -21 -19 -16 -15 -13 -11 -11
 -21 -19 -16 -15 -13 -11 -11 -9
 -19 -16 -15 -13 -11 -11 -9 -8
 -16 -15 -13 -11 -11 -9 -8 -7
 -15 -13 -11 -11 -9 -8 -7 -7
 -13 -11 -11 -9 -8 -7 -7 -8
 -11 -11 -9 -8 -7 -7 -8 -9
 -11 -9 -8 -7 -7 -8 -9 -11
 -9 -8 -7 -7 -8 -9 -11 -13
 -31 -38 -39 -43 -44 -47 -50 -57
 -38 -39 -43 -44 -47 -50 -57 -60
 -39 -43 -44 -47 -50 -57 -60 -62
 -43 -44 -47 -50 -57 -60 -62 -65
 -44 -47 -50 -57 -60 -62 -65 -68
 -47 -50 -57 -60 -62 -65 -68 -69
 -50 -57 -60 -62 -65 -68 -69 -70
 -57 -60 -62 -65 -68 -69 -70 -71
 -60 -62 -65 -68 -69 -70 -71 -71
 -62 -65 -68 -69 -70 -71 -71 -71
 -65 -68 -69 -70 -71 -71 -71 -70
 -68 -69 -70 -71 -71 -71 -70 -70
 -69 -70 -71 -71 -71 -70 -70 -69
 -70 -71 -71 -71 -70 -70 -69 -67
 -71 -71 -71 -70 -70 -69 -67 -65
 -71 -71 -70 -70 -69 -67 -65 -62
 -71 -70 -70 -69 -67 -65 -62 -59
 -70 -70 -69 -67 -65 -62 -59 -56
 -70 -69 -67 -65 -62 -59 -56 -53
 -69 -67 -65 -62 -59 -56 -53 -51
 -67 -65 -62 -59 -56 -53 -51 -46
 -65 -62 -59 -56 -53 -51 -46 -44
 -62 -59 -56 -53 -51 -46 -44 -41
 -59 -56 -53 -51 -46 -44 -41 -37
 -56 -53 -51 -46 -44 -41 -37 -32
 -53 -51 -46 -44 -41 -37 -32 -30
 -51 -46 -44 -41 -37 -32 -30 -23
 -46 -44 -41 -37 -32 -30 -23 -19
 -44 -41 -37 -32 -30 -23 -19 -15
 -41 -37 -32 -30 -23 -19 -15 -15
 -37 -32 -30 -23 -19 -15 -15 -13
 -32 -30 -23 -19 -15 -15 -13 -10
 -30 -23 -19 -15 -15 -13 -10 -8
 -23 -19 -15 -15 -13 -10 -8 -8
 -19 -15 -15 -13 -10 -8 -8 -6
 -15 -15 -13 -10 -8 -8 -6 -6
 -15 -13 -10 -8 -8 -6 -6 -6
 -13 -10 -8 -8 -6 -6 -6 -6
 -10 -8 -8 -6 -6 -6 -6 -7
 -8 -8 -6 -6 -6 -6 -7 -9
 -33 -36 -40 -43 -45 -47 -49 -56
 -36 -40 -43 -45 -47 -49 -56 -58
 -40 -43 -45 -47 -49 -56 -58 -60
 -43 -45 -47 -49 -56 -58 -60 -62
 -45 -47 -49 -56 -58 -60 -62 -65
 -47 -49 -56 -58 -60 -62 -65 -69
 -49 -56 -58 -60 -62 -65 -69 -70
 -56 -58 -60 -62 -65 -69 -70 -71
 -58 -60 -62 -65 -69 -70 -71 -71
 -60 -62 -65 -69 -70 -71 -71 -73
 -62 -65 -69 -70 -71 -71 -73 -71
 -65 -69 -70 -71 -71 -73 -71 -71
 -69 -70 -71 -71 -73 -71 -71 -70
 -70 -71 -71 -73 -71 -71 -70 -70
 -71 -71 -73 -71 -71 -70 -70 -66
 -71 -73 -71 -71 -70 -70 -66 -61
 -73 -71 -71 -70 -70 -66 -61 -58
 -71 -71 -70 -70 -66 -61 -58 -56
 -71 -70 -70 -66 -61 -58 -56 -53
 -70 -70 -66 -61 -58 -56 -53 -49
 -70 -66 -61 -58 -56 -53 -49 -48
 -66 -61 -58 -56 -53 -49 -48 -44
 -61 -58 -56 -53 -49 -48 -44 -41
 -58 -56 -53 -49 -48 -44 -41 -39
 -56 -53 -49 -48 -44 -41 -39 -36
 -53 -49 -48 -44 -41 -39 -36 -30
 -49 -48 -44 -41 -39 -36 -30 -25
 -48 -44 -41 -39 -36 -30 -25 -23
 -44 -41 -39 -36 -30 -25 -23 -20
 -41 -39 -36 -30 -25 -23 -20 -18
 -39 -36 -30 -25 -23 -20 -18 -16
 -36 -30 -25 -23 -20 -18 -16 -14
 -30 -25 -23 -20 -18 -16 -14 -11
 -25 -23 -20 -18 -16 -14 -11 -10
 -23 -20 -18 -16 -14 -11 -10 -9
 -20 -18 -16 -14 -11 -10 -9 -7
 -18 -16 -14 -11 -10 -9 -7 -7
 -16 -14 -11 -10 -9 -7 -7 -6
 -14 -11 -10 -9 -7 -7 -6 -7
 -11 -10 -9 -7 -7 -6 -7 -11
 -31 -34 -37 -42 -44 -46 -49 -52
 -34 -37 -42 -44 -46 -49 -52 -55
 -37 -42 -44 -46 -49 -52 -55 -59
 -42 -44 -46 -49 -52 -55 -59 -62
 -44 -46 -49 -52 -55 -59 -62 -65
 -46 -49 -52 -55 -59 -62 -65 -69
 -49 -52 -55 -59 -62 -65 -69 -72
 -52 -55 -59 -62 -65 -69 -72 -72
 -55 -59 -62 -65 -69 -72 -72 -74
 -59 -62 -65 -69 -72 -72 -74 -74
 -62 -65 -69 -72 -72 -74 -74 -73
 -65 -69 -72 -72 -74 -74 -73 -72
 -69 -72 -72 -74 -74 -73 -72 -72
 -72 -72 -74 -74 -73 -72 -72 -71
 -72 -74 -74 -73 -72 -72 -71 -70
 -74 -74 -73 -72 -72 -71 -70 -68
 -74 -73 -72 -72 -71 -70 -68 -66
 -73 -72 -72 -71 -70 -68 -66 -64
 -72 -72 -71 -70 -68 -66 -64 -57
 -72 -71 -70 -68 -66 -64 -57 -54
 -71 -70 -68 -66 -64 -57 -54 -51
 -70 -68 -66 -64 -57 -54 -51 -46
 -68 -66 -64 -57 -54 -51 -46 -43
 -66 -64 -57 -54 -51 -46 -43 -39
 -64 -57 -54 -51 -46 -43 -39 -37
 -57 -54 -51 -46 -43 -39 -37 -34
 -54 -51 -46 -43 -39 -37 -34 -29
 -51 -46 -43 -39 -37 -34 -29 -25
 -46 -43 -39 -37 -34 -29 -25 -21
 -43 -39 -37 -34 -29 -25 -21 -16
 -39 -37 -34 -29 -25 -21 -16 -14
 -37 -34 -29 -25 -21 -16 -14 -12
 -34 -29 -25 -21 -16 -14 -12 -11
 -29 -25 -21 -16 -14 -12 -11 -10
 -25 -21 -16 -14 -12 -11 -10 -8
 -21 -16 -14 -12 -11 -10 -8 -8
 -16 -14 -12 -11 -10 -8 -8 -6
 -14 -12 -11 -10 -8 -8 -6 -5
 -12 -11 -10 -8 -8 -6 -5 -6
 -11 -10 -8 -8 -6 -5 -6 -6
 -10 -8 -8 -6 -5 -6 -6 -8
 -8 -8 -6 -5 -6 -6 -8 -9
 -31 -35 -39 -43 -44 -48 -50 -53
 -35 -39 -43 -44 -48 -50 -53 -55
 -39 -43 -44 -48 -50 -53 -55 -56
 -43 -44 -48 -50 -53 -55 -56 -59
 -44 -48 -50 -53 -55 -56 -59 -63
 -48 -50 -53 -55 -56 -59 -63 -65
 -50 -53 -55 -56 -59 -63 -65 -67
 -53 -55 -56 -59 -63 -65 -67 -68
 -55 -56 -59 -63 -65 -67 -68 -69
 -56 -59 -63 -65 -67 -68 -69 -69
 -59 -63 -65 -67 -68 -69 -69 -69
 -63 -65 -67 -68 -69 -69 -69 -69
 -65 -67 -68 -69 -69 -69 -69 -68
 -67 -68 -69 -69 -69 -69 -68 -65
 -68 -69 -69 -69 -69 -68 -65 -65
 -69 -69 -69 -69 -68 -65 -65 -63
 -69 -69 -69 -68 -65 -65 -63 -62
 -69 -69 -68 -65 -65 -63 -62 -59
 -69 -68 -65 -65 -63 -62 -59 -56
 -68 -65 -65 -63 -62 -59 -56 -54
 -65 -65 -63 -62 -59 -56 -54 -51
 -65 -63 -62 -59 -56 -54 -51 -48
 -63 -62 -59 -56 -54 -51 -48 -45
 -62 -59 -56 -54 -51 -48 -45 -43
 -59 -56 -54 -51 -48 -45 -43 -40
 -56 -54 -51 -48 -45 -43 -40 -33
 -54 -51 -48 -45 -43 -40 -33 -31
 -51 -48 -45 -43 -40 -33 -31 -27
 -48 -45 -43 -40 -33 -31 -27 -23
 -45 -43 -40 -33 -31 -27 -23 -22
 -43 -40 -33 -31 -27 -23 -22 -19
 -40 -33 -31 -27 -23 -22 -19 -16
 -33 -31 -27 -23 -22 -19 -16 -11
 -31 -27 -23 -22 -19 -16 -11 -10
 -27 -23 -22 -19 -16 -11 -10 -9
 -23 -22 -19 -16 -11 -10 -9 -8
 -22 -19 -16 -11 -10 -9 -8 -7
 -19 -16 -11 -10 -9 -8 -7 -6
 -16 -11 -10 -9 -8 -7 -6 -6
 -11 -10 -9 -8 -7 -6 -6 -6
 -10 -9 -8 -7 -6 -6 -6 -6
 -9 -8 -7 -6 -6 -6 -6 -7
 -8 -7 -6 -6 -6 -6 -7 -8
 -30 -34 -38 -42 -43 -46 -51 -53
 -34 -38 -42 -43 -46 -51 -53 -56
 -38 -42 -43 -46 -51 -53 -56 -59
 -42 -43 -46 -51 -53 -56 -59 -64
 -43 -46 -51 -53 -56 -59 -64 -65
 -46 -51 -53 -56 -59 -64 -65 -66
 -51 -53 -56 -59 -64 -65 -66 -66
 -53 -56 -59 -64 -65 -66 -66 -69
 -56 -59 -64 -65 -66 -66 -69 -71
 -59 -64 -65 -66 -66 -69 -71 -71
 -64 -65 -66 -66 -69 -71 -71 -71
 -65 -66 -66 -69 -71 -71 -71 -70
 -66 -66 -69 -71 -71 -71 -70 -69
 -66 -69 -71 -71 -71 -70 -69 -68
 -69 -71 -71 -71 -70 -69 -68 -67
 -71 -71 -71 -70 -69 -68 -67 -65
 -71 -71 -70 -69 -68 -67 -65 -64
 -71 -70 -69 -68 -67 -65 -64 -61
 -70 -69 -68 -67 -65 -64 -61 -58
 -69 -68 -67 -65 -64 -61 -58 -56
 -68 -67 -65 -64 -61 -58 -56 -53
 -67 -65 -64 -61 -58 -56 -53 -50
 -65 -64 -61 -58 -56 -53 -50 -49
 -64 -61 -58 -56 -53 -50 -49 -42
 -61 -58 -56 -53 -50 -49 -42 -39
 -58 -56 -53 -50 -49 -42 -39 -35
 -56 -53 -50 -49 -42 -39 -35 -32
 -53 -50 -49 -42 -39 -35 -32 -30
 -50 -49 -42 -39 -35 -32 -30 -26
 -49 -42 -39 -35 -32 -30 -26 -22
 -42 -39 -35 -32 -30 -26 -22 -18
 -39 -35 -32 -30 -26 -22 -18 -16
 -35 -32 -30 -26 -22 -18 -16 -14
 -32 -30 -26 -22 -18 -16 -14 -12
 -30 -26 -22 -18 -16 -14 -12 -12
 -26 -22 -18 -16 -14 -12 -12 -10
 -22 -18 -16 -14 -12 -12 -10 -7
 -18 -16 -14 -12 -12 -10 -7 -5
 -16 -14 -12 -12 -10 -7 -5 -5
 -14 -12 -12 -10 -7 -5 -5 -4
 -12 -12 -10 -7 -5 -5 -4 -4
 -12 -10 -7 -5 -5 -4 -4 -4
 -10 -7 -5 -5 -4 -4 -4 -6
 -7 -5 -5 -4 -4 -4 -6 -8
 -5 -5 -4 -4 -4 -6 -8 -11
 -32 -36 -40 -42 -45 -49 -51 -54
 -36 -40 -42 -45 -49 -51 -54 -58
 -40 -42 -45 -49 -51 -54 -58 -59
 -42 -45 -49 -51 -54 -58 -59 -63
 -45 -49 -51 -54 -58 -59 -63 -64
 -49 -51 -54 -58 -59 -63 -64 -66
 -51 -54 -58 -59 -63 -64 -66 -67
 -54 -58 -59 -63 -64 -66 -67 -68
 -58 -59 -63 -64 -66 -67 -68 -69
 -59 -63 -64 -66 -67 -68 -69 -69
 -63 -64 -66 -67 -68 -69 -69 -69
 -64 -66 -67 -68 -69 -69 -69 -69
 -66 -67 -68 -69 -69 -69 -69 -66
 -67 -68 -69 -69 -69 -69 -66 -65
 -68 -69 -69 -69 -69 -66 -65 -63
 -69 -69 -69 -69 -66 -65 -63 -61
 -69 -69 -69 -66 -65 -63 -61 -58
 -69 -69 -66 -65 -63 -61 -58 -57
 -69 -66 -65 -63 -61 -58 -57 -53
 -66 -65 -63 -61 -58 -57 -53 -51
 -65 -63 -61 -58 -57 -53 -51 -48
 -63 -61 -58 -57 -53 -51 -48 -46
 -61 -58 -57 -53 -51 -48 -46 -43
 -58 -57 -53 -51 -48 -46 -43 -40
 -57 -53 -51 -48 -46 -43 -40 -38
 -53 -51 -48 -46 -43 -40 -38 -34
 -51 -48 -46 -43 -40 -38 -34 -26
 -48 -46 -43 -40 -38 -34 -26 -24
 -46 -43 -40 -38 -34 -26 -24 -20
 -43 -40 -38 -34 -26 -24 -20 -16
 -40 -38 -34 -26 -24 -20 -16 -13
 -38 -34 -26 -24 -20 -16 -13 -12
 -34 -26 -24 -20 -16 -13 -12 -9
 -26 -24 -20 -16 -13 -12 -9 -7
 -24 -20 -16 -13 -12 -9 -7 -5
 -20 -16 -13 -12 -9 -7 -5 -4
 -16 -13 -12 -9 -7 -5 -4 -4
 -13 -12 -9 -7 -5 -4 -4 -4
 -12 -9 -7 -5 -4 -4 -4 -5
 -9 -7 -5 -4 -4 -4 -5 -5
 -7 -5 -4 -4 -4 -5 -5 -7
 -30 -33 -38 -40 -42 -45 -49 -52
 -33 -38 -40 -42 -45 -49 -52 -55
 -38 -40 -42 -45 -49 -52 -55 -59
 -40 -42 -45 -49 -52 -55 -59 -61
 -42 -45 -49 -52 -55 -59 -61 -62
 -45 -49 -52 -55 -59 -61 -62 -64
 -49 -52 -55 -59 -61 -62 -64 -65
 -52 -55 -59 -61 -62 -64 -65 -66
 -55 -59 -61 -62 -64 -65 -66 -66
 -59 -61 -62 -64 -65 -66 -66 -66
 -61 -62 -64 -65 -66 -66 -66 -66
 -62 -64 -65 -66 -66 -66 -66 -64
 -64 -65 -66 -66 -66 -66 -64 -64
 -65 -66 -66 -66 -66 -64 -64 -64
 -66 -66 -66 -66 -64 -64 -64 -61
 -66 -66 -66 -64 -64 -64 -61 -57
 -66 -66 -64 -64 -64 -61 -57 -54
 -66 -64 -64 -64 -61 -57 -54 -51
 -64 -64 -64 -61 -57 -54 -51 -47
 -64 -64 -61 -57 -54 -51 -47 -44
 -64 -61 -57 -54 -51 -47 -44 -41
 -61 -57 -54 -51 -47 -44 -41 -39
 -57 -54 -51 -47 -44 -41 -39 -36
 -54 -51 -47 -44 -41 -39 -36 -32
 -51 -47 -44 -41 -39 -36 -32 -30
 -47 -44 -41 -39 -36 -32 -30 -25
 -44 -41 -39 -36 -32 -30 -25 -23
 -41 -39 -36 -32 -30 -25 -23 -19
 -39 -36 -32 -30 -25 -23 -19 -18
 -36 -32 -30 -25 -23 -19 -18 -15
 -32 -30 -25 -23 -19 -18 -15 -13
 -30 -25 -23 -19 -18 -15 -13 -12
 -25 -23 -19 -18 -15 -13 -12 -11
 -23 -19 -18 -15 -13 -12 -11 -11
 -19 -18 -15 -13 -12 -11 -11 -11
 -18 -15 -13 -12 -11 -11 -11 -9
 -15 -13 -12 -11 -11 -11 -9 -8
 -13 -12 -11 -11 -11 -9 -8 -8
 -12 -11 -11 -11 -9 -8 -8 -8
 -11 -11 -11 -9 -8 -8 -8 -9
 -11 -11 -9 -8 -8 -8 -9 -10
 -32 -35 -41 -44 -48 -50 -53 -57
 -35 -41 -44 -48 -50 -53 -57 -59
 -41 -44 -48 -50 -53 -57 -59 -62
 -44 -48 -50 -53 -57 -59 -62 -64
 -48 -50 -53 -57 -59 -62 -64 -66
 -50 -53 -57 -59 -62 -64 -66 -67
 -53 -57 -59 -62 -64 -66 -67 -67
 -57 -59 -62 -64 -66 -67 -67 -70
 -59 -62 -64 -66 -67 -67 -70 -69
 -62 -64 -66 -67 -67 -70 -69 -70
 -64 -66 -67 -67 -70 -69 -70 -68
 -66 -67 -67 -70 -69 -70 -68 -68
 -67 -67 -70 -69 -70 -68 -68 -66
 -67 -70 -69 -70 -68 -68 -66 -65
 -70 -69 -70 -68 -68 -66 -65 -58
 -69 -70 -68 -68 -66 -65 -58 -56
 -70 -68 -68 -66 -65 -58 -56 -54
 -68 -68 -66 -65 -58 -56 -54 -51
 -68 -66 -65 -58 -56 -54 -51 -47
 -66 -65 -58 -56 -54 -51 -47 -46
 -65 -58 -56 -54 -51 -47 -46 -42
 -58 -56 -54 -51 -47 -46 -42 -34
 -56 -54 -51 -47 -46 -42 -34 -32
 -54 -51 -47 -46 -42 -34 -32 -27
 -51 -47 -46 -42 -34 -32 -27 -25
 -47 -46 -42 -34 -32 -27 -25 -21
 -46 -42 -34 -32 -27 -25 -21 -17
 -42 -34 -32 -27 -25 -21 -17 -14
 -34 -32 -27 -25 -21 -17 -14 -11
 -32 -27 -25 -21 -17 -14 -11 -12
 -27 -25 -21 -17 -14 -11 -12 -11
 -25 -21 -17 -14 -11 -12 -11 -9
 -21 -17 -14 -11 -12 -11 -9 -9
 -17 -14 -11 -12 -11 -9 -9 -8
 -14 -11 -12 -11 -9 -9 -8 -7
 -11 -12 -11 -9 -9 -8 -7 -7
 -12 -11 -9 -9 -8 -7 -7 -8
 -11 -9 -9 -8 -7 -7 -8 -9
 -22 -23 -24 -26 -28 -29 -33 -36
 -23 -24 -26 -28 -29 -33 -36 -39
 -24 -26 -28 -29 -33 -36 -39 -43
 -26 -28 -29 -33 -36 -39 -43 -44
 -28 -29 -33 -36 -39 -43 -44 -49
 -29 -33 -36 -39 -43 -44 -49 -51
 -33 -36 -39 -43 -44 -49 -51 -55
 -36 -39 -43 -44 -49 -51 -55 -62
 -39 -43 -44 -49 -51 -55 -62 -64
 -43 -44 -49 -51 -55 -62 -64 -68
 -44 -49 -51 -55 -62 -64 -68 -71
 -49 -51 -55 -62 -64 -68 -71 -75
 -51 -55 -62 -64 -68 -71 -75 -78
 -55 -62 -64 -68 -71 -75 -78 -82
 -62 -64 -68 -71 -75 -78 -82 -87
 -64 -68 -71 -75 -78 -82 -87 -91
 -68 -71 -75 -78 -82 -87 -91 -94
 -71 -75 -78 -82 -87 -91 -94 -95
 -75 -78 -82 -87 -91 -94 -95 -97
 -78 -82 -87 -91 -94 -95 -97 -99
 -82 -87 -91 -94 -95 -97 -99 -99
 -87 -91 -94 -95 -97 -99 -99 -100
 -91 -94 -95 -97 -99 -99 -100 -100
 -94 -95 -97 -99 -99 -100 -100 -100
 -95 -97 -99 -99 -100 -100 -100 -100
 -97 -99 -99 -100 -100 -100 -100 -100
 -99 -99 -100 -100 -100 -100 -100 -99
 -99 -100 -100 -100 -100 -100 -99 -98
 -100 -100 -100 -100 -100 -99 -98 -97
 -100 -100 -100 -100 -99 -98 -97 -95
 -100 -100 -100 -99 -98 -97 -95 -94
 -100 -100 -99 -98 -97 -95 -94 -92
 -100 -99 -98 -97 -95 -94 -92 -90
 -99 -98 -97 -95 -94 -92 -90 -89
 -98 -97 -95 -94 -92 -90 -89 -87
 -97 -95 -94 -92 -90 -89 -87 -86
 -95 -94 -92 -90 -89 -87 -86 -84
 -94 -92 -90 -89 -87 -86 -84 -84
 -92 -90 -89 -87 -86 -84 -84 -83
 -90 -89 -87 -86 -84 -84 -83 -82
 -89 -87 -86 -84 -84 -83 -82 -81
 -87 -86 -84 -84 -83 -82 -81 -79
 -86 -84 -84 -83 -82 -81 -79 -79
 -84 -84 -83 -82 -81 -79 -79 -77
 -20 -20 -21 -22 -25 -27 -30 -31
 -20 -21 -22 -25 -27 -30 -31 -34
 -21 -22 -25 -27 -30 -31 -34 -39
 -22 -25 -27 -30 -31 -34 -39 -41
 -25 -27 -30 -31 -34 -39 -41 -46
 -27 -30 -31 -34 -39 -41 -46 -49
 -30 -31 -34 -39 -41 -46 -49 -52
 -31 -34 -39 -41 -46 -49 -52 -56
 -34 -39 -41 -46 -49 -52 -56 -59
 -39 -41 -46 -49 -52 -56 -59 -64
 -41 -46 -49 -52 -56 -59 -64 -66
 -46 -49 -52 -56 -59 -64 -66 -70
 -49 -52 -56 -59 -64 -66 -70 -75
 -52 -56 -59 -64 -66 -70 -75 -80
 -56 -59 -64 -66 -70 -75 -80 -83
 -59 -64 -66 -70 -75 -80 -83 -86
 -64 -66 -70 -75 -80 -83 -86 -88
 -66 -70 -75 -80 -83 -86 -88 -90
 -70 -75 -80 -83 -86 -88 -90 -91
 -75 -80 -83 -86 -88 -90 -91 -92
 -80 -83 -86 -88 -90 -91 -92 -93
 -83 -86 -88 -90 -91 -92 -93 -93
 -86 -88 -90 -91 -92 -93 -93 -94
 -88 -90 -91 -92 -93 -93 -94 -94
 -90 -91 -92 -93 -93 -94 -94 -95
 -91 -92 -93 -93 -94 -94 -95 -94
 -92 -93 -93 -94 -94 -95 -94 -94
 -93 -93 -94 -94 -95 -94 -94 -94
 -93 -94 -94 -95 -94 -94 -94 -93
 -94 -94 -95 -94 -94 -94 -93 -91
 -94 -95 -94 -94 -94 -93 -91 -91
 -95 -94 -94 -94 -93 -91 -91 -89
 -94 -94 -94 -93 -91 -91 -89 -88
 -94 -94 -93 -91 -91 -89 -88 -86
 -94 -93 -91 -91 -89 -88 -86 -85
 -93 -91 -91 -89 -88 -86 -85 -84
 -91 -91 -89 -88 -86 -85 -84 -83
 -91 -89 -88 -86 -85 -84 -83 -82
 -89 -88 -86 -85 -84 -83 -82 -80
 -88 -86 -85 -84 -83 -82 -80 -80
 -86 -85 -84 -83 -82 -80 -80 -79
 -85 -84 -83 -82 -80 -80 -79 -77
 -84 -83 -82 -80 -80 -79 -77 -76
 -20 -22 -23 -25 -27 -28 -30 -33
 -22 -23 -25 -27 -28 -30 -33 -37
 -23 -25 -27 -28 -30 -33 -37 -40
 -25 -27 -28 -30 -33 -37 -40 -42
 -27 -28 -30 -33 -37 -40 -42 -46
 -28 -30 -33 -37 -40 -42 -46 -49
 -30 -33 -37 -40 -42 -46 -49 -53
 -33 -37 -40 -42 -46 -49 -53 -56
 -37 -40 -42 -46 -49 -53 -56 -62
 -40 -42 -46 -49 -53 -56 -62 -65
 -42 -46 -49 -53 -56 -62 -65 -68
 -46 -49 -53 -56 -62 -65 -68 -71
 -49 -53 -56 -62 -65 -68 -71 -74
 -53 -56 -62 -65 -68 -71 -74 -77
 -56 -62 -65 -68 -71 -74 -77 -81
 -62 -65 -68 -71 -74 -77 -81 -84
 -65 -68 -71 -74 -77 -81 -84 -86
 -68 -71 -74 -77 -81 -84 -86 -88
 -71 -74 -77 -81 -84 -86 -88 -89
 -74 -77 -81 -84 -86 -88 -89 -91
 -77 -81 -84 -86 -88 -89 -91 -92
 -81 -84 -86 -88 -89 -91 -92 -93
 -84 -86 -88 -89 -91 -92 -93 -94
 -86 -88 -89 -91 -92 -93 -94 -94
 -88 -89 -91 -92 -93 -94 -94 -94
 -89 -91 -92 -93 -94 -94 -94 -93
 -91 -92 -93 -94 -94 -94 -93 -94
 -92 -93 -94 -94 -94 -93 -94 -93
 -93 -94 -94 -94 -93 -94 -93 -93
 -94 -94 -94 -93 -94 -93 -93 -91
 -94 -94 -93 -94 -93 -93 -91 -91
 -94 -93 -94 -93 -93 -91 -91 -89
 -93 -94 -93 -93 -91 -91 -89 -87
 -94 -93 -93 -91 -91 -89 -87 -88
 -93 -93 -91 -91 -89 -87 -88 -86
 -93 -91 -91 -89 -87 -88 -86 -85
 -91 -91 -89 -87 -88 -86 -85 -83
 -91 -89 -87 -88 -86 -85 -83 -81
 -89 -87 -88 -86 -85 -83 -81 -79
 -87 -88 -86 -85 -83 -81 -79 -78
 -88 -86 -85 -83 -81 -79 -78 -77
 -86 -85 -83 -81 -79 -78 -77 -74
 -85 -83 -81 -79 -78 -77 -74 -73
 -15 -18 -18 -21 -23 -25 -28 -29
 -18 -18 -21 -23 -25 -28 -29 -34
 -18 -21 -23 -25 -28 -29 -34 -38
 -21 -23 -25 -28 -29 -34 -38 -41
 -23 -25 -28 -29 -34 -38 -41 -44
 -25 -28 -29 -34 -38 -41 -44 -48
 -28 -29 -34 -38 -41 -44 -48 -51
 -29 -34 -38 -41 -44 -48 -51 -57
 -34 -38 -41 -44 -48 -51 -57 -61
 -38 -41 -44 -48 -51 -57 -61 -64
 -41 -44 -48 -51 -57 -61 -64 -68
 -44 -48 -51 -57 -61 -64 -68 -70
 -48 -51 -57 -61 -64 -68 -70 -73
 -51 -57 -61 -64 -68 -70 -73 -78
 -57 -61 -64 -68 -70 -73 -78 -80
 -61 -64 -68 -70 -73 -78 -80 -82
 -64 -68 -70 -73 -78 -80 -82 -85
 -68 -70 -73 -78 -80 -82 -85 -85
 -70 -73 -78 -80 -82 -85 -85 -86
 -73 -78 -80 -82 -85 -85 -86 -87
 -78 -80 -82 -85 -85 -86 -87 -88
 -80 -82 -85 -85 -86 -87 -88 -89
 -82 -85 -85 -86 -87 -88 -89 -90
 -85 -85 -86 -87 -88 -89 -90 -90
 -85 -86 -87 -88 -89 -90 -90 -89
 -86 -87 -88 -89 -90 -90 -89 -90
 -87 -88 -89 -90 -90 -89 -90 -89
 -88 -89 -90 -90 -89 -90 -89 -90
 -89 -90 -90 -89 -90 -89 -90 -88
 -90 -90 -89 -90 -89 -90 -88 -87
 -90 -89 -90 -89 -90 -88 -87 -87
 -89 -90 -89 -90 -88 -87 -87 -85
 -90 -89 -90 -88 -87 -87 -85 -85
 -89 -90 -88 -87 -87 -85 -85 -83
 -90 -88 -87 -87 -85 -85 -83 -81
 -88 -87 -87 -85 -85 -83 -81 -79
 -87 -87 -85 -85 -83 -81 -79 -78
 -87 -85 -85 -83 -81 -79 -78 -77
 -85 -85 -83 -81 -79 -78 -77 -75
 -85 -83 -81 -79 -78 -77 -75 -74
 -83 -81 -79 -78 -77 -75 -74 -72
 -81 -79 -78 -77 -75 -74 -72 -71
 -10 -11 -13 -16 -18 -21 -22 -27
 -11 -13 -16 -18 -21 -22 -27 -29
 -13 -16 -18 -21 -22 -27 -29 -32
 -16 -18 -21 -22 -27 -29 -32 -37
 -18 -21 -22 -27 -29 -32 -37 -39
 -21 -22 -27 -29 -32 -37 -39 -44
 -22 -27 -29 -32 -37 -39 -44 -49
 -27 -29 -32 -37 -39 -44 -49 -52
 -29 -32 -37 -39 -44 -49 -52 -57
 -32 -37 -39 -44 -49 -52 -57 -59
 -37 -39 -44 -49 -52 -57 -59 -64
 -39 -44 -49 -52 -57 -59 -64 -68
 -44 -49 -52 -57 -59 -64 -68 -71
 -49 -52 -57 -59 -64 -68 -71 -76
 -52 -57 -59 -64 -68 -71 -76 -79
 -57 -59 -64 -68 -71 -76 -79 -82
 -59 -64 -68 -71 -76 -79 -82 -85
 -64 -68 -71 -76 -79 -82 -85 -86
 -68 -71 -76 -79 -82 -85 -86 -88
 -71 -76 -79 -82 -85 -86 -88 -88
 -76 -79 -82 -85 -86 -88 -88 -90
 -79 -82 -85 -86 -88 -88 -90 -90
 -82 -85 -86 -88 -88 -90 -90 -91
 -85 -86 -88 -88 -90 -90 -91 -91
 -86 -88 -88 -90 -90 -91 -91 -91
 -88 -88 -90 -90 -91 -91 -91 -89
 -88 -90 -90 -91 -91 -91 -89 -89
 -90 -90 -91 -91 -91 -89 -89 -88
 -90 -91 -91 -91 -89 -89 -88 -87
 -91 -91 -91 -89 -89 -88 -87 -86
 -91 -91 -89 -89 -88 -87 -86 -85
 -91 -89 -89 -88 -87 -86 -85 -83
 -89 -89 -88 -87 -86 -85 -83 -81
 -89 -88 -87 -86 -85 -83 -81 -80
 -88 -87 -86 -85 -83 -81 -80 -78
 -87 -86 -85 -83 -81 -80 -78 -77
 -86 -85 -83 -81 -80 -78 -77 -76
 -85 -83 -81 -80 -78 -77 -76 -74
 -83 -81 -80 -78 -77 -76 -74 -71
 -81 -80 -78 -77 -76 -74 -71 -71
 -80 -78 -77 -76 -74 -71 -71 -70
 -78 -77 -76 -74 -71 -71 -70 -69
 -77 -76 -74 -71 -71 -70 -69 -67
 -76 -74 -71 -71 -70 -69 -67 -66
 -74 -71 -71 -70 -69 -67 -66 -65
 -24 -25 -26 -28 -29 -34 -36 -41
 -25 -26 -28 -29 -34 -36 -41 -47
 -26 -28 -29 -34 -36 -41 -47 -50
 -28 -29 -34 -36 -41 -47 -50 -55
 -29 -34 -36 -41 -47 -50 -55 -65
 -34 -36 -41 -47 -50 -55 -65 -68
 -36 -41 -47 -50 -55 -65 -68 -69
 -41 -47 -50 -55 -65 -68 -69 -77
 -47 -50 -55 -65 -68 -69 -77 -80
 -50 -55 -65 -68 -69 -77 -80 -84
 -55 -65 -68 -69 -77 -80 -84 -86
 -65 -68 -69 -77 -80 -84 -86 -87
 -68 -69 -77 -80 -84 -86 -87 -92
 -69 -77 -80 -84 -86 -87 -92 -93
 -77 -80 -84 -86 -87 -92 -93 -95
 -80 -84 -86 -87 -92 -93 -95 -96
 -84 -86 -87 -92 -93 -95 -96 -97
 -86 -87 -92 -93 -95 -96 -97 -97
 -87 -92 -93 -95 -96 -97 -97 -98
 -92 -93 -95 -96 -97 -97 -98 -97
 -93 -95 -96 -97 -97 -98 -97 -98
 -95 -96 -97 -97 -98 -97 -98 -99
 -96 -97 -97 -98 -97 -98 -99 -96
 -97 -97 -98 -97 -98 -99 -96 -95
 -97 -98 -97 -98 -99 -96 -95 -94
 -98 -97 -98 -99 -96 -95 -94 -94
 -97 -98 -99 -96 -95 -94 -94 -94
 -98 -99 -96 -95 -94 -94 -94 -89
 -99 -96 -95 -94 -94 -94 -89 -87
 -96 -95 -94 -94 -94 -89 -87 -86
 -95 -94 -94 -94 -89 -87 -86 -86
 -94 -94 -94 -89 -87 -86 -86 -81
 -94 -94 -89 -87 -86 -86 -81 -80
 -94 -89 -87 -86 -86 -81 -80 -78
 -89 -87 -86 -86 -81 -80 -78 -77
 -87 -86 -86 -81 -80 -78 -77 -74
 -86 -86 -81 -80 -78 -77 -74 -74
 -86 -81 -80 -78 -77 -74 -74 -73
 -81 -80 -78 -77 -74 -74 -73 -70
 -18 -20 -21 -23 -23 -27 -31 -36
 -20 -21 -23 -23 -27 -31 -36 -39
 -21 -23 -23 -27 -31 -36 -39 -43
 -23 -23 -27 -31 -36 -39 -43 -46
 -23 -27 -31 -36 -39 -43 -46 -51
 -27 -31 -36 -39 -43 -46 -51 -56
 -31 -36 -39 -43 -46 -51 -56 -59
 -36 -39 -43 -46 -51 -56 -59 -65
 -39 -43 -46 -51 -56 -59 -65 -70
 -43 -46 -51 -56 -59 -65 -70 -74
 -46 -51 -56 -59 -65 -70 -74 -79
 -51 -56 -59 -65 -70 -74 -79 -82
 -56 -59 -65 -70 -74 -79 -82 -83
 -59 -65 -70 -74 -79 -82 -83 -85
 -65 -70 -74 -79 -82 -83 -85 -86
 -70 -74 -79 -82 -83 -85 -86 -88
 -74 -79 -82 -83 -85 -86 -88 -89
 -79 -82 -83 -85 -86 -88 -89 -91
 -82 -83 -85 -86 -88 -89 -91 -90
 -83 -85 -86 -88 -89 -91 -90 -91
 -85 -86 -88 -89 -91 -90 -91 -91
 -86 -88 -89 -91 -90 -91 -91 -90
 -88 -89 -91 -90 -91 -91 -90 -90
 -89 -91 -90 -91 -91 -90 -90 -90
 -91 -90 -91 -91 -90 -90 -90 -91
 -90 -91 -91 -90 -90 -90 -91 -87
 -91 -91 -90 -90 -90 -91 -87 -86
 -91 -90 -90 -90 -91 -87 -86 -85
 -90 -90 -90 -91 -87 -86 -85 -86
 -90 -90 -91 -87 -86 -85 -86 -82
 -90 -91 -87 -86 -85 -86 -82 -83
 -91 -87 -86 -85 -86 -82 -83 -79
 -87 -86 -85 -86 -82 -83 -79 -78
 -86 -85 -86 -82 -83 -79 -78 -76
 -85 -86 -82 -83 -79 -78 -76 -76
 -86 -82 -83 -79 -78 -76 -76 -73
 -82 -83 -79 -78 -76 -76 -73 -72
 -83 -79 -78 -76 -76 -73 -72 -72
 -79 -78 -76 -76 -73 -72 -72 -70
 -78 -76 -76 -73 -72 -72 -70 -69
 -76 -76 -73 -72 -72 -70 -69 -67
 -19 -20 -20 -21 -24 -25 -28 -32
 -20 -20 -21 -24 -25 -28 -32 -43
 -20 -21 -24 -25 -28 -32 -43 -45
 -21 -24 -25 -28 -32 -43 -45 -53
 -24 -25 -28 -32 -43 -45 -53 -55
 -25 -28 -32 -43 -45 -53 -55 -57
 -28 -32 -43 -45 -53 -55 -57 -63
 -32 -43 -45 -53 -55 -57 -63 -67
 -43 -45 -53 -55 -57 -63 -67 -72
 -45 -53 -55 -57 -63 -67 -72 -74
 -53 -55 -57 -63 -67 -72 -74 -77
 -55 -57 -63 -67 -72 -74 -77 -81
 -57 -63 -67 -72 -74 -77 -81 -86
 -63 -67 -72 -74 -77 -81 -86 -87
 -67 -72 -74 -77 -81 -86 -87 -89
 -72 -74 -77 -81 -86 -87 -89 -90
 -74 -77 -81 -86 -87 -89 -90 -91
 -77 -81 -86 -87 -89 -90 -91 -91
 -81 -86 -87 -89 -90 -91 -91 -91
 -86 -87 -89 -90 -91 -91 -91 -92
 -87 -89 -90 -91 -91 -91 -92 -90
 -89 -90 -91 -91 -91 -92 -90 -89
 -90 -91 -91 -91 -92 -90 -89 -88
 -91 -91 -91 -92 -90 -89 -88 -87
 -91 -91 -92 -90 -89 -88 -87 -87
 -91 -92 -90 -89 -88 -87 -87 -84
 -92 -90 -89 -88 -87 -87 -84 -83
 -90 -89 -88 -87 -87 -84 -83 -81
 -89 -88 -87 -87 -84 -83 -81 -81
 -88 -87 -87 -84 -83 -81 -81 -79
 -87 -87 -84 -83 -81 -81 -79 -77
 -87 -84 -83 -81 -81 -79 -77 -75
 -84 -83 -81 -81 -79 -77 -75 -73
 -83 -81 -81 -79 -77 -75 -73 -73
 -81 -81 -79 -77 -75 -73 -73 -72
 -81 -79 -77 -75 -73 -73 -72 -71
 -79 -77 -75 -73 -73 -72 -71 -69
 -77 -75 -73 -73 -72 -71 -69 -68
 -75 -73 -73 -72 -71 -69 -68 -66
 -13 -14 -15 -17 -19 -21 -23 -24
 -14 -15 -17 -19 -21 -23 -24 -31
 -15 -17 -19 -21 -23 -24 -31 -34
 -17 -19 -21 -23 -24 -31 -34 -37
 -19 -21 -23 -24 -31 -34 -37 -40
 -21 -23 -24 -31 -34 -37 -40 -44
 -23 -24 -31 -34 -37 -40 -44 -50
 -24 -31 -34 -37 -40 -44 -50 -53
 -31 -34 -37 -40 -44 -50 -53 -60
 -34 -37 -40 -44 -50 -53 -60 -65
 -37 -40 -44 -50 -53 -60 -65 -66
 -40 -44 -50 -53 -60 -65 -66 -73
 -44 -50 -53 -60 -65 -66 -73 -78
 -50 -53 -60 -65 -66 -73 -78 -82
 -53 -60 -65 -66 -73 -78 -82 -83
 -60 -65 -66 -73 -78 -82 -83 -84
 -65 -66 -73 -78 -82 -83 -84 -86
 -66 -73 -78 -82 -83 -84 -86 -87
 -73 -78 -82 -83 -84 -86 -87 -87
 -78 -82 -83 -84 -86 -87 -87 -88
 -82 -83 -84 -86 -87 -87 -88 -87
 -83 -84 -86 -87 -87 -88 -87 -88
 -84 -86 -87 -87 -88 -87 -88 -87
 -86 -87 -87 -88 -87 -88 -87 -87
 -87 -87 -88 -87 -88 -87 -87 -85
 -87 -88 -87 -88 -87 -87 -85 -85
 -88 -87 -88 -87 -87 -85 -85 -83
 -87 -88 -87 -87 -85 -85 -83 -82
 -88 -87 -87 -85 -85 -83 -82 -79
 -87 -87 -85 -85 -83 -82 -79 -78
 -87 -85 -85 -83 -82 -79 -78 -77
 -85 -85 -83 -82 -79 -78 -77 -75
 -85 -83 -82 -79 -78 -77 -75 -73
 -83 -82 -79 -78 -77 -75 -73 -72
 -82 -79 -78 -77 -75 -73 -72 -71
 -79 -78 -77 -75 -73 -72 -71 -70
 -78 -77 -75 -73 -72 -71 -70 -68
 -16 -16 -17 -18 -20 -22 -23 -28
 -16 -17 -18 -20 -22 -23 -28 -32
 -17 -18 -20 -22 -23 -28 -32 -36
 -18 -20 -22 -23 -28 -32 -36 -41
 -20 -22 -23 -28 -32 -36 -41 -46
 -22 -23 -28 -32 -36 -41 -46 -50
 -23 -28 -32 -36 -41 -46 -50 -54
 -28 -32 -36 -41 -46 -50 -54 -56
 -32 -36 -41 -46 -50 -54 -56 -58
 -36 -41 -46 -50 -54 -56 -58 -64
 -41 -46 -50 -54 -56 -58 -64 -67
 -46 -50 -54 -56 -58 -64 -67 -71
 -50 -54 -56 -58 -64 -67 -71 -73
 -54 -56 -58 -64 -67 -71 -73 -74
 -56 -58 -64 -67 -71 -73 -74 -80
 -58 -64 -67 -71 -73 -74 -80 -80
 -64 -67 -71 -73 -74 -80 -80 -84
 -67 -71 -73 -74 -80 -80 -84 -85
 -71 -73 -74 -80 -80 -84 -85 -87
 -73 -74 -80 -80 -84 -85 -87 -88
 -74 -80 -80 -84 -85 -87 -88 -90
 -80 -80 -84 -85 -87 -88 -90 -91
 -80 -84 -85 -87 -88 -90 -91 -90
 -84 -85 -87 -88 -90 -91 -90 -90
 -85 -87 -88 -90 -91 -90 -90 -89
 -87 -88 -90 -91 -90 -90 -89 -91
 -88 -90 -91 -90 -90 -89 -91 -89
 -90 -91 -90 -90 -89 -91 -89 -88
 -91 -90 -90 -89 -91 -89 -88 -87
 -90 -90 -89 -91 -89 -88 -87 -85
 -90 -89 -91 -89 -88 -87 -85 -83
 -89 -91 -89 -88 -87 -85 -83 -81
 -91 -89 -88 -87 -85 -83 -81 -79
 -89 -88 -87 -85 -83 -81 -79 -78
 -88 -87 -85 -83 -81 -79 -78 -77
 -87 -85 -83 -81 -79 -78 -77 -76
 -85 -83 -81 -79 -78 -77 -76 -74
 -83 -81 -79 -78 -77 -76 -74 -72
 -81 -79 -78 -77 -76 -74 -72 -71
 -79 -78 -77 -76 -74 -72 -71 -69
 -41 -45 -49 -51 -55 -59 -62 -67
 -45 -49 -51 -55 -59 -62 -67 -70
 -49 -51 -55 -59 -62 -67 -70 -74
 -51 -55 -59 -62 -67 -70 -74 -76
 -55 -59 -62 -67 -70 -74 -76 -81
 -59 -62 -67 -70 -74 -76 -81 -84
 -62 -67 -70 -74 -76 -81 -84 -88
 -67 -70 -74 -76 -81 -84 -88 -95
 -70 -74 -76 -81 -84 -88 -95 -97
 -74 -76 -81 -84 -88 -95 -97 -100
 -76 -81 -84 -88 -95 -97 -100 -102
 -81 -84 -88 -95 -97 -100 -102 -103
 -84 -88 -95 -97 -100 -102 -103 -104
 -88 -95 -97 -100 -102 -103 -104 -106
 -95 -97 -100 -102 -103 -104 -106 -106
 -97 -100 -102 -103 -104 -106 -106 -107
 -100 -102 -103 -104 -106 -106 -107 -107
 -102 -103 -104 -106 -106 -107 -107 -109
 -103 -104 -106 -106 -107 -107 -109 -108
 -104 -106 -106 -107 -107 -109 -108 -108
 -106 -106 -107 -107 -109 -108 -108 -108
 -106 -107 -107 -109 -108 -108 -108 -108
 -107 -107 -109 -108 -108 -108 -108 -108
 -107 -109 -108 -108 -108 -108 -108 -107
 -109 -108 -108 -108 -108 -108 -107 -107
 -108 -108 -108 -108 -108 -107 -107 -106
 -108 -108 -108 -108 -107 -107 -106 -105
 -108 -108 -108 -107 -107 -106 -105 -105
 -108 -108 -107 -107 -106 -105 -105 -104
 -108 -107 -107 -106 -105 -105 -104 -103
 -107 -107 -106 -105 -105 -104 -103 -102
 -107 -106 -105 -105 -104 -103 -102 -101
 -106 -105 -105 -104 -103 -102 -101 -101
 -105 -105 -104 -103 -102 -101 -101 -99
 -105 -104 -103 -102 -101 -101 -99 -97
 -104 -103 -102 -101 -101 -99 -97 -97
 -103 -102 -101 -101 -99 -97 -97 -96
 -102 -101 -101 -99 -97 -97 -96 -95
 -101 -101 -99 -97 -97 -96 -95 -95
 -101 -99 -97 -97 -96 -95 -95 -94
 -99 -97 -97 -96 -95 -95 -94 -93
 -97 -97 -96 -95 -95 -94 -93 -93
 -97 -96 -95 -95 -94 -93 -93 -91
 -27 -28 -30 -32 -34 -39 -42 -45
 -28 -30 -32 -34 -39 -42 -45 -53
 -30 -32 -34 -39 -42 -45 -53 -59
 -32 -34 -39 -42 -45 -53 -59 -66
 -34 -39 -42 -45 -53 -59 -66 -71
 -39 -42 -45 -53 -59 -66 -71 -76
 -42 -45 -53 -59 -66 -71 -76 -81
 -45 -53 -59 -66 -71 -76 -81 -84
 -53 -59 -66 -71 -76 -81 -84 -88
 -59 -66 -71 -76 -81 -84 -88 -93
 -66 -71 -76 -81 -84 -88 -93 -97
 -71 -76 -81 -84 -88 -93 -97 -100
 -76 -81 -84 -88 -93 -97 -100 -101
 -81 -84 -88 -93 -97 -100 -101 -103
 -84 -88 -93 -97 -100 -101 -103 -104
 -88 -93 -97 -100 -101 -103 -104 -105
 -93 -97 -100 -101 -103 -104 -105 -106
 -97 -100 -101 -103 -104 -105 -106 -106
 -100 -101 -103 -104 -105 -106 -106 -106
 -101 -103 -104 -105 -106 -106 -106 -106
 -103 -104 -105 -106 -106 -106 -106 -104
 -104 -105 -106 -106 -106 -106 -104 -103
 -105 -106 -106 -106 -106 -104 -103 -101
 -106 -106 -106 -106 -104 -103 -101 -100
 -106 -106 -106 -104 -103 -101 -100 -99
 -106 -106 -104 -103 -101 -100 -99 -98
 -106 -104 -103 -101 -100 -99 -98 -97
 -104 -103 -101 -100 -99 -98 -97 -95
 -103 -101 -100 -99 -98 -97 -95 -93
 -101 -100 -99 -98 -97 -95 -93 -92
 -100 -99 -98 -97 -95 -93 -92 -91
 -99 -98 -97 -95 -93 -92 -91 -90
 -98 -97 -95 -93 -92 -91 -90 -88
 -97 -95 -93 -92 -91 -90 -88 -87
 -95 -93 -92 -91 -90 -88 -87 -86
 -93 -92 -91 -90 -88 -87 -86 -83
 -26 -27 -31 -33 -35 -37 -39 -42
 -27 -31 -33 -35 -37 -39 -42 -44
 -31 -33 -35 -37 -39 -42 -44 -48
 -33 -35 -37 -39 -42 -44 -48 -51
 -35 -37 -39 -42 -44 -48 -51 -55
 -37 -39 -42 -44 -48 -51 -55 -59
 -39 -42 -44 -48 -51 -55 -59 -62
 -42 -44 -48 -51 -55 -59 -62 -66
 -44 -48 -51 -55 -59 -62 -66 -70
 -48 -51 -55 -59 -62 -66 -70 -74
 -51 -55 -59 -62 -66 -70 -74 -77
 -55 -59 -62 -66 -70 -74 -77 -80
 -59 -62 -66 -70 -74 -77 -80 -85
 -62 -66 -70 -74 -77 -80 -85 -88
 -66 -70 -74 -77 -80 -85 -88 -90
 -70 -74 -77 -80 -85 -88 -90 -96
 -74 -77 -80 -85 -88 -90 -96 -98
 -77 -80 -85 -88 -90 -96 -98 -98
 -80 -85 -88 -90 -96 -98 -98 -100
 -85 -88 -90 -96 -98 -98 -100 -100
 -88 -90 -96 -98 -98 -100 -100 -101
 -90 -96 -98 -98 -100 -100 -101 -101
 -96 -98 -98 -100 -100 -101 -101 -101
 -98 -98 -100 -100 -101 -101 -101 -102
 -98 -100 -100 -101 -101 -101 -102 -100
 -100 -100 -101 -101 -101 -102 -100 -101
 -100 -101 -101 -101 -102 -100 -101 -100
 -101 -101 -101 -102 -100 -101 -100 -99
 -101 -101 -102 -100 -101 -100 -99 -98
 -101 -102 -100 -101 -100 -99 -98 -97
 -102 -100 -101 -100 -99 -98 -97 -95
 -100 -101 -100 -99 -98 -97 -95 -93
 -101 -100 -99 -98 -97 -95 -93 -91
 -100 -99 -98 -97 -95 -93 -91 -89
 -99 -98 -97 -95 -93 -91 -89 -88
 -98 -97 -95 -93 -91 -89 -88 -87
 -97 -95 -93 -91 -89 -88 -87 -86
 -95 -93 -91 -89 -88 -87 -86 -84
 -93 -91 -89 -88 -87 -86 -84 -83
 -91 -89 -88 -87 -86 -84 -83 -81
 -89 -88 -87 -86 -84 -83 -81 -79
 -88 -87 -86 -84 -83 -81 -79 -75
 -16 -17 -18 -18 -22 -24 -28 -33
 -17 -18 -18 -22 -24 -28 -33 -36
 -18 -18 -22 -24 -28 -33 -36 -40
 -18 -22 -24 -28 -33 -36 -40 -42
 -22 -24 -28 -33 -36 -40 -42 -49
 -24 -28 -33 -36 -40 -42 -49 -52
 -28 -33 -36 -40 -42 -49 -52 -55
 -33 -36 -40 -42 -49 -52 -55 -60
 -36 -40 -42 -49 -52 -55 -60 -66
 -40 -42 -49 -52 -55 -60 -66 -68
 -42 -49 -52 -55 -60 -66 -68 -74
 -49 -52 -55 -60 -66 -68 -74 -76
 -52 -55 -60 -66 -68 -74 -76 -79
 -55 -60 -66 -68 -74 -76 -79 -83
 -60 -66 -68 -74 -76 -79 -83 -86
 -66 -68 -74 -76 -79 -83 -86 -87
 -68 -74 -76 -79 -83 -86 -87 -92
 -74 -76 -79 -83 -86 -87 -92 -93
 -76 -79 -83 -86 -87 -92 -93 -94
 -79 -83 -86 -87 -92 -93 -94 -94
 -83 -86 -87 -92 -93 -94 -94 -95
 -86 -87 -92 -93 -94 -94 -95 -95
 -87 -92 -93 -94 -94 -95 -95 -96
 -92 -93 -94 -94 -95 -95 -96 -96
 -93 -94 -94 -95 -95 -96 -96 -95
 -94 -94 -95 -95 -96 -96 -95 -96
 -94 -95 -95 -96 -96 -95 -96 -95
 -95 -95 -96 -96 -95 -96 -95 -94
 -95 -96 -96 -95 -96 -95 -94 -93
 -96 -96 -95 -96 -95 -94 -93 -92
 -96 -95 -96 -95 -94 -93 -92 -91
 -95 -96 -95 -94 -93 -92 -91 -89
 -96 -95 -94 -93 -92 -91 -89 -88
 -95 -94 -93 -92 -91 -89 -88 -86
 -94 -93 -92 -91 -89 -88 -86 -85
 -93 -92 -91 -89 -88 -86 -85 -84
 -92 -91 -89 -88 -86 -85 -84 -83
 -91 -89 -88 -86 -85 -84 -83 -82
 -89 -88 -86 -85 -84 -83 -82 -80
 -88 -86 -85 -84 -83 -82 -80 -79
 -86 -85 -84 -83 -82 -80 -79 -77
 -85 -84 -83 -82 -80 -79 -77 -76
 -16 -17 -19 -23 -27 -33 -36 -38
 -17 -19 -23 -27 -33 -36 -38 -42
 -19 -23 -27 -33 -36 -38 -42 -47
 -23 -27 -33 -36 -38 -42 -47 -49
 -27 -33 -36 -38 -42 -47 -49 -53
 -33 -36 -38 -42 -47 -49 -53 -55
 -36 -38 -42 -47 -49 -53 -55 -60
 -38 -42 -47 -49 -53 -55 -60 -64
 -42 -47 -49 -53 -55 -60 -64 -66
 -47 -49 -53 -55 -60 -64 -66 -71
 -49 -53 -55 -60 -64 -66 -71 -74
 -53 -55 -60 -64 -66 -71 -74 -77
 -55 -60 -64 -66 -71 -74 -77 -81
 -60 -64 -66 -71 -74 -77 -81 -85
 -64 -66 -71 -74 -77 -81 -85 -87
 -66 -71 -74 -77 -81 -85 -87 -89
 -71 -74 -77 -81 -85 -87 -89 -91
 -74 -77 -81 -85 -87 -89 -91 -92
 -77 -81 -85 -87 -89 -91 -92 -93
 -81 -85 -87 -89 -91 -92 -93 -94
 -85 -87 -89 -91 -92 -93 -94 -95
 -87 -89 -91 -92 -93 -94 -95 -94
 -89 -91 -92 -93 -94 -95 -94 -95
 -91 -92 -93 -94 -95 -94 -95 -95
 -92 -93 -94 -95 -94 -95 -95 -96
 -93 -94 -95 -94 -95 -95 -96 -94
 -94 -95 -94 -95 -95 -96 -94 -94
 -95 -94 -95 -95 -96 -94 -94 -93
 -94 -95 -95 -96 -94 -94 -93 -91
 -95 -95 -96 -94 -94 -93 -91 -90
 -95 -96 -94 -94 -93 -91 -90 -89
 -96 -94 -94 -93 -91 -90 -89 -88
 -94 -94 -93 -91 -90 -89 -88 -87
 -94 -93 -91 -90 -89 -88 -87 -86
 -93 -91 -90 -89 -88 -87 -86 -85
 -91 -90 -89 -88 -87 -86 -85 -83
 -90 -89 -88 -87 -86 -85 -83 -82
 -89 -88 -87 -86 -85 -83 -82 -80
 -88 -87 -86 -85 -83 -82 -80 -79
 -87 -86 -85 -83 -82 -80 -79 -77
 -17 -19 -21 -24 -27 -29 -32 -36
 -19 -21 -24 -27 -29 -32 -36 -39
 -21 -24 -27 -29 -32 -36 -39 -41
 -24 -27 -29 -32 -36 -39 -41 -46
 -27 -29 -32 -36 -39 -41 -46 -50
 -29 -32 -36 -39 -41 -46 -50 -53
 -32 -36 -39 -41 -46 -50 -53 -58
 -36 -39 -41 -46 -50 -53 -58 -66
 -39 -41 -46 -50 -53 -58 -66 -72
 -41 -46 -50 -53 -58 -66 -72 -76
 -46 -50 -53 -58 -66 -72 -76 -79
 -50 -53 -58 -66 -72 -76 -79 -82
 -53 -58 -66 -72 -76 -79 -82 -86
 -58 -66 -72 -76 -79 -82 -86 -89
 -66 -72 -76 -79 -82 -86 -89 -93
 -72 -76 -79 -82 -86 -89 -93 -95
 -76 -79 -82 -86 -89 -93 -95 -97
 -79 -82 -86 -89 -93 -95 -97 -98
 -82 -86 -89 -93 -95 -97 -98 -98
 -86 -89 -93 -95 -97 -98 -98 -99
 -89 -93 -95 -97 -98 -98 -99 -99
 -93 -95 -97 -98 -98 -99 -99 -100
 -95 -97 -98 -98 -99 -99 -100 -100
 -97 -98 -98 -99 -99 -100 -100 -98
 -98 -98 -99 -99 -100 -100 -98 -99
 -98 -99 -99 -100 -100 -98 -99 -98
 -99 -99 -100 -100 -98 -99 -98 -96
 -99 -100 -100 -98 -99 -98 -96 -96
 -100 -100 -98 -99 -98 -96 -96 -95
 -100 -98 -99 -98 -96 -96 -95 -93
 -98 -99 -98 -96 -96 -95 -93 -92
 -99 -98 -96 -96 -95 -93 -92 -91
 -98 -96 -96 -95 -93 -92 -91 -90
 -96 -96 -95 -93 -92 -91 -90 -89
 -96 -95 -93 -92 -91 -90 -89 -86
 -95 -93 -92 -91 -90 -89 -86 -85
 -93 -92 -91 -90 -89 -86 -85 -83
 -92 -91 -90 -89 -86 -85 -83 -82
 -91 -90 -89 -86 -85 -83 -82 -80
 -90 -89 -86 -85 -83 -82 -80 -77
 -89 -86 -85 -83 -82 -80 -77 -75
 -21 -22 -25 -27 -30 -35 -37 -43
 -22 -25 -27 -30 -35 -37 -43 -46
 -25 -27 -30 -35 -37 -43 -46 -51
 -27 -30 -35 -37 -43 -46 -51 -54
 -30 -35 -37 -43 -46 -51 -54 -58
 -35 -37 -43 -46 -51 -54 -58 -63
 -37 -43 -46 -51 -54 -58 -63 -68
 -43 -46 -51 -54 -58 -63 -68 -71
 -46 -51 -54 -58 -63 -68 -71 -74
 -51 -54 -58 -63 -68 -71 -74 -77
 -54 -58 -63 -68 -71 -74 -77 -81
 -58 -63 -68 -71 -74 -77 -81 -85
 -63 -68 -71 -74 -77 -81 -85 -87
 -68 -71 -74 -77 -81 -85 -87 -91
 -71 -74 -77 -81 -85 -87 -91 -92
 -74 -77 -81 -85 -87 -91 -92 -94
 -77 -81 -85 -87 -91 -92 -94 -95
 -81 -85 -87 -91 -92 -94 -95 -96
 -85 -87 -91 -92 -94 -95 -96 -98
 -87 -91 -92 -94 -95 -96 -98 -99
 -91 -92 -94 -95 -96 -98 -99 -100
 -92 -94 -95 -96 -98 -99 -100 -101
 -94 -95 -96 -98 -99 -100 -101 -102
 -95 -96 -98 -99 -100 -101 -102 -102
 -96 -98 -99 -100 -101 -102 -102 -103
 -98 -99 -100 -101 -102 -102 -103 -103
 -99 -100 -101 -102 -102 -103 -103 -102
 -100 -101 -102 -102 -103 -103 -102 -102
 -101 -102 -102 -103 -103 -102 -102 -100
 -102 -102 -103 -103 -102 -102 -100 -98
 -102 -103 -103 -102 -102 -100 -98 -97
 -103 -103 -102 -102 -100 -98 -97 -98
 -103 -102 -102 -100 -98 -97 -98 -97
 -102 -102 -100 -98 -97 -98 -97 -94
 -102 -100 -98 -97 -98 -97 -94 -93
 -100 -98 -97 -98 -97 -94 -93 -92
 -98 -97 -98 -97 -94 -93 -92 -90
 -97 -98 -97 -94 -93 -92 -90 -89
 -98 -97 -94 -93 -92 -90 -89 -88
 -97 -94 -93 -92 -90 -89 -88 -87
 -94 -93 -92 -90 -89 -88 -87 -85
 -93 -92 -90 -89 -88 -87 -85 -84
 -92 -90 -89 -88 -87 -85 -84 -84
 -90 -89 -88 -87 -85 -84 -84 -83
 -23 -24 -23 -23 -26 -29 -35 -40
 -24 -23 -23 -26 -29 -35 -40 -42
 -23 -23 -26 -29 -35 -40 -42 -43
 -23 -26 -29 -35 -40 -42 -43 -52
 -26 -29 -35 -40 -42 -43 -52 -56
 -29 -35 -40 -42 -43 -52 -56 -62
 -35 -40 -42 -43 -52 -56 -62 -65
 -40 -42 -43 -52 -56 -62 -65 -70
 -42 -43 -52 -56 -62 -65 -70 -73
 -43 -52 -56 -62 -65 -70 -73 -76
 -52 -56 -62 -65 -70 -73 -76 -79
 -56 -62 -65 -70 -73 -76 -79 -94
 -62 -65 -70 -73 -76 -79 -94 -95
 -65 -70 -73 -76 -79 -94 -95 -96
 -70 -73 -76 -79 -94 -95 -96 -98
 -73 -76 -79 -94 -95 -96 -98 -99
 -76 -79 -94 -95 -96 -98 -99 -99
 -79 -94 -95 -96 -98 -99 -99 -100
 -94 -95 -96 -98 -99 -99 -100 -98
 -95 -96 -98 -99 -99 -100 -98 -100
 -96 -98 -99 -99 -100 -98 -100 -101
 -98 -99 -99 -100 -98 -100 -101 -98
 -99 -99 -100 -98 -100 -101 -98 -98
 -99 -100 -98 -100 -101 -98 -98 -96
 -100 -98 -100 -101 -98 -98 -96 -95
 -98 -100 -101 -98 -98 -96 -95 -93
 -100 -101 -98 -98 -96 -95 -93 -94
 -101 -98 -98 -96 -95 -93 -94 -94
 -98 -98 -96 -95 -93 -94 -94 -91
 -98 -96 -95 -93 -94 -94 -91 -88
 -96 -95 -93 -94 -94 -91 -88 -86
 -95 -93 -94 -94 -91 -88 -86 -85
 -93 -94 -94 -91 -88 -86 -85 -83
 -94 -94 -91 -88 -86 -85 -83 -82
 -94 -91 -88 -86 -85 -83 -82 -82
 -91 -88 -86 -85 -83 -82 -82 -80
 -88 -86 -85 -83 -82 -82 -80 -78
 -85 -89 -93 -97 -99 -101 -102 -103
 -89 -93 -97 -99 -101 -102 -103 -104
 -93 -97 -99 -101 -102 -103 -104 -104
 -97 -99 -101 -102 -103 -104 -104 -103
 -99 -101 -102 -103 -104 -104 -103 -102
 -101 -102 -103 -104 -104 -103 -102 -102
 -102 -103 -104 -104 -103 -102 -102 -100
 -103 -104 -104 -103 -102 -102 -100 -99
 -104 -104 -103 -102 -102 -100 -99 -95
 -104 -103 -102 -102 -100 -99 -95 -92
 -103 -102 -102 -100 -99 -95 -92 -89
 -102 -102 -100 -99 -95 -92 -89 -87
 -102 -100 -99 -95 -92 -89 -87 -83
 -100 -99 -95 -92 -89 -87 -83 -80
 -99 -95 -92 -89 -87 -83 -80 -76
 -95 -92 -89 -87 -83 -80 -76 -71
 -92 -89 -87 -83 -80 -76 -71 -69
 -89 -87 -83 -80 -76 -71 -69 -65
 -87 -83 -80 -76 -71 -69 -65 -63
 -83 -80 -76 -71 -69 -65 -63 -58
 -80 -76 -71 -69 -65 -63 -58 -54
 -76 -71 -69 -65 -63 -58 -54 -52
 -71 -69 -65 -63 -58 -54 -52 -45
 -69 -65 -63 -58 -54 -52 -45 -42
 -65 -63 -58 -54 -52 -45 -42 -38
 -63 -58 -54 -52 -45 -42 -38 -35
 -58 -54 -52 -45 -42 -38 -35 -32
 -54 -52 -45 -42 -38 -35 -32 -29
 -52 -45 -42 -38 -35 -32 -29 -27
 -45 -42 -38 -35 -32 -29 -27 -25
 -42 -38 -35 -32 -29 -27 -25 -22
 -38 -35 -32 -29 -27 -25 -22 -22
 -35 -32 -29 -27 -25 -22 -22 -19
 -32 -29 -27 -25 -22 -22 -19 -19
 -29 -27 -25 -22 -22 -19 -19 -17
 -27 -25 -22 -22 -19 -19 -17 -16
 -25 -22 -22 -19 -19 -17 -16 -15
 -22 -22 -19 -19 -17 -16 -15 -15
 -22 -19 -19 -17 -16 -15 -15 -14
 -19 -19 -17 -16 -15 -15 -14 -14
 -19 -17 -16 -15 -15 -14 -14 -13
 -17 -16 -15 -15 -14 -14 -13 -13
 -16 -15 -15 -14 -14 -13 -13 -13
 -15 -15 -14 -14 -13 -13 -13 -12
 -15 -14 -14 -13 -13 -13 -12 -13
 -14 -14 -13 -13 -13 -12 -13 -13
 -14 -13 -13 -13 -12 -13 -13 -14
 -13 -13 -13 -12 -13 -13 -14 -14
 -13 -13 -12 -13 -13 -14 -14 -17
 -84 -87 -90 -93 -96 -99 -101 -102
 -87 -90 -93 -96 -99 -101 -102 -103
 -90 -93 -96 -99 -101 -102 -103 -103
 -93 -96 -99 -101 -102 -103 -103 -105
 -96 -99 -101 -102 -103 -103 -105 -107
 -99 -101 -102 -103 -103 -105 -107 -105
 -101 -102 -103 -103 -105 -107 -105 -105
 -102 -103 -103 -105 -107 -105 -105 -104
 -103 -103 -105 -107 -105 -105 -104 -102
 -103 -105 -107 -105 -105 -104 -102 -101
 -105 -107 -105 -105 -104 -102 -101 -100
 -107 -105 -105 -104 -102 -101 -100 -96
 -105 -105 -104 -102 -101 -100 -96 -93
 -105 -104 -102 -101 -100 -96 -93 -88
 -104 -102 -101 -100 -96 -93 -88 -87
 -102 -101 -100 -96 -93 -88 -87 -82
 -101 -100 -96 -93 -88 -87 -82 -80
 -100 -96 -93 -88 -87 -82 -80 -77
 -96 -93 -88 -87 -82 -80 -77 -70
 -93 -88 -87 -82 -80 -77 -70 -63
 -88 -87 -82 -80 -77 -70 -63 -60
 -87 -82 -80 -77 -70 -63 -60 -56
 -82 -80 -77 -70 -63 -60 -56 -52
 -80 -77 -70 -63 -60 -56 -52 -50
 -77 -70 -63 -60 -56 -52 -50 -46
 -70 -63 -60 -56 -52 -50 -46 -42
 -63 -60 -56 -52 -50 -46 -42 -38
 -60 -56 -52 -50 -46 -42 -38 -36
 -56 -52 -50 -46 -42 -38 -36 -33
 -52 -50 -46 -42 -38 -36 -33 -29
 -50 -46 -42 -38 -36 -33 -29 -29
 -46 -42 -38 -36 -33 -29 -29 -24
 -42 -38 -36 -33 -29 -29 -24 -23
 -38 -36 -33 -29 -29 -24 -23 -20
 -36 -33 -29 -29 -24 -23 -20 -19
 -33 -29 -29 -24 -23 -20 -19 -16
 -29 -29 -24 -23 -20 -19 -16 -13
 -29 -24 -23 -20 -19 -16 -13 -11
 -24 -23 -20 -19 -16 -13 -11 -11
 -23 -20 -19 -16 -13 -11 -11 -11
 -20 -19 -16 -13 -11 -11 -11 -10
 -19 -16 -13 -11 -11 -11 -10 -10
 -16 -13 -11 -11 -11 -10 -10 -10
 -13 -11 -11 -11 -10 -10 -10 -11
 -11 -11 -11 -10 -10 -10 -11 -10
 -11 -11 -10 -10 -10 -11 -10 -11
 -11 -10 -10 -10 -11 -10 -11 -12
 -74 -76 -79 -84 -86 -90 -94 -96
 -76 -79 -84 -86 -90 -94 -96 -99
 -79 -84 -86 -90 -94 -96 -99 -100
 -84 -86 -90 -94 -96 -99 -100 -102
 -86 -90 -94 -96 -99 -100 -102 -102
 -90 -94 -96 -99 -100 -102 -102 -102
 -94 -96 -99 -100 -102 -102 -102 -101
 -96 -99 -100 -102 -102 -102 -101 -101
 -99 -100 -102 -102 -102 -101 -101 -99
 -100 -102 -102 -102 -101 -101 -99 -98
 -102 -102 -102 -101 -101 -99 -98 -97
 -102 -102 -101 -101 -99 -98 -97 -95
 -102 -101 -101 -99 -98 -97 -95 -92
 -101 -101 -99 -98 -97 -95 -92 -91
 -101 -99 -98 -97 -95 -92 -91 -87
 -99 -98 -97 -95 -92 -91 -87 -82
 -98 -97 -95 -92 -91 -87 -82 -78
 -97 -95 -92 -91 -87 -82 -78 -76
 -95 -92 -91 -87 -82 -78 -76 -72
 -92 -91 -87 -82 -78 -76 -72 -71
 -91 -87 -82 -78 -76 -72 -71 -64
 -87 -82 -78 -76 -72 -71 -64 -61
 -82 -78 -76 -72 -71 -64 -61 -57
 -78 -76 -72 -71 -64 -61 -57 -54
 -76 -72 -71 -64 -61 -57 -54 -51
 -72 -71 -64 -61 -57 -54 -51 -47
 -71 -64 -61 -57 -54 -51 -47 -43
 -64 -61 -57 -54 -51 -47 -43 -38
 -61 -57 -54 -51 -47 -43 -38 -37
 -57 -54 -51 -47 -43 -38 -37 -32
 -54 -51 -47 -43 -38 -37 -32 -31
 -51 -47 -43 -38 -37 -32 -31 -28
 -47 -43 -38 -37 -32 -31 -28 -25
 -43 -38 -37 -32 -31 -28 -25 -20
 -38 -37 -32 -31 -28 -25 -20 -18
 -37 -32 -31 -28 -25 -20 -18 -17
 -32 -31 -28 -25 -20 -18 -17 -15
 -31 -28 -25 -20 -18 -17 -15 -14
 -28 -25 -20 -18 -17 -15 -14 -13
 -25 -20 -18 -17 -15 -14 -13 -12
 -20 -18 -17 -15 -14 -13 -12 -10
 -18 -17 -15 -14 -13 -12 -10 -10
 -17 -15 -14 -13 -12 -10 -10 -9
 -15 -14 -13 -12 -10 -10 -9 -9
 -14 -13 -12 -10 -10 -9 -9 -9
 -13 -12 -10 -10 -9 -9 -9 -9
 -12 -10 -10 -9 -9 -9 -9 -9
 -10 -10 -9 -9 -9 -9 -9 -9
 -10 -9 -9 -9 -9 -9 -9 -10
 -9 -9 -9 -9 -9 -9 -10 -10
 -9 -9 -9 -9 -9 -10 -10 -11
 -9 -9 -9 -9 -10 -10 -11 -12
 -9 -9 -9 -10 -10 -11 -12 -13
 -76 -82 -86 -88 -92 -93 -99 -101
 -82 -86 -88 -92 -93 -99 -101 -101
 -86 -88 -92 -93 -99 -101 -101 -102
 -88 -92 -93 -99 -101 -101 -102 -101
 -92 -93 -99 -101 -101 -102 -101 -100
 -93 -99 -101 -101 -102 -101 -100 -100
 -99 -101 -101 -102 -101 -100 -100 -99
 -101 -101 -102 -101 -100 -100 -99 -98
 -101 -102 -101 -100 -100 -99 -98 -97
 -102 -101 -100 -100 -99 -98 -97 -96
 -101 -100 -100 -99 -98 -97 -96 -94
 -100 -100 -99 -98 -97 -96 -94 -90
 -100 -99 -98 -97 -96 -94 -90 -88
 -99 -98 -97 -96 -94 -90 -88 -88
 -98 -97 -96 -94 -90 -88 -88 -81
 -97 -96 -94 -90 -88 -88 -81 -76
 -96 -94 -90 -88 -88 -81 -76 -72
 -94 -90 -88 -88 -81 -76 -72 -68
 -90 -88 -88 -81 -76 -72 -68 -64
 -88 -88 -81 -76 -72 -68 -64 -60
 -88 -81 -76 -72 -68 -64 -60 -55
 -81 -76 -72 -68 -64 -60 -55 -50
 -76 -72 -68 -64 -60 -55 -50 -47
 -72 -68 -64 -60 -55 -50 -47 -45
 -68 -64 -60 -55 -50 -47 -45 -39
 -64 -60 -55 -50 -47 -45 -39 -37
 -60 -55 -50 -47 -45 -39 -37 -32
 -55 -50 -47 -45 -39 -37 -32 -29
 -50 -47 -45 -39 -37 -32 -29 -26
 -47 -45 -39 -37 -32 -29 -26 -23
 -45 -39 -37 -32 -29 -26 -23 -22
 -39 -37 -32 -29 -26 -23 -22 -20
 -37 -32 -29 -26 -23 -22 -20 -19
 -32 -29 -26 -23 -22 -20 -19 -17
 -29 -26 -23 -22 -20 -19 -17 -15
 -26 -23 -22 -20 -19 -17 -15 -14
 -23 -22 -20 -19 -17 -15 -14 -14
 -22 -20 -19 -17 -15 -14 -14 -14
 -20 -19 -17 -15 -14 -14 -14 -13
 -19 -17 -15 -14 -14 -14 -13 -13
 -17 -15 -14 -14 -14 -13 -13 -13
 -15 -14 -14 -14 -13 -13 -13 -13
 -14 -14 -14 -13 -13 -13 -13 -14
 -85 -87 -90 -92 -95 -97 -98 -98
 -87 -90 -92 -95 -97 -98 -98 -98
 -90 -92 -95 -97 -98 -98 -98 -97
 -92 -95 -97 -98 -98 -98 -97 -97
 -95 -97 -98 -98 -98 -97 -97 -96
 -97 -98 -98 -98 -97 -97 -96 -95
 -98 -98 -98 -97 -97 -96 -95 -95
 -98 -98 -97 -97 -96 -95 -95 -90
 -98 -97 -97 -96 -95 -95 -90 -88
 -97 -97 -96 -95 -95 -90 -88 -87
 -97 -96 -95 -95 -90 -88 -87 -83
 -96 -95 -95 -90 -88 -87 -83 -81
 -95 -95 -90 -88 -87 -83 -81 -79
 -95 -90 -88 -87 -83 -81 -79 -76
 -90 -88 -87 -83 -81 -79 -76 -72
 -88 -87 -83 -81 -79 -76 -72 -68
 -87 -83 -81 -79 -76 -72 -68 -66
 -83 -81 -79 -76 -72 -68 -66 -64
 -81 -79 -76 -72 -68 -66 -64 -60
 -79 -76 -72 -68 -66 -64 -60 -58
 -76 -72 -68 -66 -64 -60 -58 -54
 -72 -68 -66 -64 -60 -58 -54 -51
 -68 -66 -64 -60 -58 -54 -51 -47
 -66 -64 -60 -58 -54 -51 -47 -44
 -64 -60 -58 -54 -51 -47 -44 -43
 -60 -58 -54 -51 -47 -44 -43 -40
 -58 -54 -51 -47 -44 -43 -40 -38
 -54 -51 -47 -44 -43 -40 -38 -34
 -51 -47 -44 -43 -40 -38 -34 -33
 -47 -44 -43 -40 -38 -34 -33 -30
 -44 -43 -40 -38 -34 -33 -30 -27
 -43 -40 -38 -34 -33 -30 -27 -26
 -40 -38 -34 -33 -30 -27 -26 -23
 -38 -34 -33 -30 -27 -26 -23 -20
 -34 -33 -30 -27 -26 -23 -20 -19
 -33 -30 -27 -26 -23 -20 -19 -17
 -30 -27 -26 -23 -20 -19 -17 -16
 -27 -26 -23 -20 -19 -17 -16 -14
 -26 -23 -20 -19 -17 -16 -14 -13
 -23 -20 -19 -17 -16 -14 -13 -12
 -20 -19 -17 -16 -14 -13 -12 -11
 -19 -17 -16 -14 -13 -12 -11 -10
 -17 -16 -14 -13 -12 -11 -10 -10
 -16 -14 -13 -12 -11 -10 -10 -9
 -14 -13 -12 -11 -10 -10 -9 -9
 -13 -12 -11 -10 -10 -9 -9 -9
 -12 -11 -10 -10 -9 -9 -9 -9
 -11 -10 -10 -9 -9 -9 -9 -9
 -10 -10 -9 -9 -9 -9 -9 -9
 -10 -9 -9 -9 -9 -9 -9 -9
 -9 -9 -9 -9 -9 -9 -9 -10
 -93 -96 -98 -102 -103 -104 -106 -107
 -96 -98 -102 -103 -104 -106 -107 -107
 -98 -102 -103 -104 -106 -107 -107 -106
 -102 -103 -104 -106 -107 -107 -106 -105
 -103 -104 -106 -107 -107 -106 -105 -105
 -104 -106 -107 -107 -106 -105 -105 -104
 -106 -107 -107 -106 -105 -105 -104 -103
 -107 -107 -106 -105 -105 -104 -103 -103
 -107 -106 -105 -105 -104 -103 -103 -99
 -106 -105 -105 -104 -103 -103 -99 -97
 -105 -105 -104 -103 -103 -99 -97 -93
 -105 -104 -103 -103 -99 -97 -93 -92
 -104 -103 -103 -99 -97 -93 -92 -89
 -103 -103 -99 -97 -93 -92 -89 -88
 -103 -99 -97 -93 -92 -89 -88 -87
 -99 -97 -93 -92 -89 -88 -87 -78
 -97 -93 -92 -89 -88 -87 -78 -74
 -93 -92 -89 -88 -87 -78 -74 -72
 -92 -89 -88 -87 -78 -74 -72 -67
 -89 -88 -87 -78 -74 -72 -67 -65
 -88 -87 -78 -74 -72 -67 -65 -62
 -87 -78 -74 -72 -67 -65 -62 -60
 -78 -74 -72 -67 -65 -62 -60 -54
 -74 -72 -67 -65 -62 -60 -54 -52
 -72 -67 -65 -62 -60 -54 -52 -49
 -67 -65 -62 -60 -54 -52 -49 -45
 -65 -62 -60 -54 -52 -49 -45 -44
 -62 -60 -54 -52 -49 -45 -44 -41
 -60 -54 -52 -49 -45 -44 -41 -38
 -54 -52 -49 -45 -44 -41 -38 -33
 -52 -49 -45 -44 -41 -38 -33 -32
 -49 -45 -44 -41 -38 -33 -32 -31
 -45 -44 -41 -38 -33 -32 -31 -29
 -44 -41 -38 -33 -32 -31 -29 -28
 -41 -38 -33 -32 -31 -29 -28 -26
 -38 -33 -32 -31 -29 -28 -26 -24
 -33 -32 -31 -29 -28 -26 -24 -24
 -32 -31 -29 -28 -26 -24 -24 -22
 -31 -29 -28 -26 -24 -24 -22 -21
 -29 -28 -26 -24 -24 -22 -21 -21
 -28 -26 -24 -24 -22 -21 -21 -21
 -26 -24 -24 -22 -21 -21 -21 -21
 -24 -24 -22 -21 -21 -21 -21 -21
 -24 -22 -21 -21 -21 -21 -21 -22
 -22 -21 -21 -21 -21 -21 -22 -23
 -81 -85 -91 -93 -97 -99 -102 -103
 -85 -91 -93 -97 -99 -102 -103 -106
 -91 -93 -97 -99 -102 -103 -106 -107
 -93 -97 -99 -102 -103 -106 -107 -109
 -97 -99 -102 -103 -106 -107 -109 -109
 -99 -102 -103 -106 -107 -109 -109 -110
 -102 -103 -106 -107 -109 -109 -110 -110
 -103 -106 -107 -109 -109 -110 -110 -108
 -106 -107 -109 -109 -110 -110 -108 -108
 -107 -109 -109 -110 -110 -108 -108 -107
 -109 -109 -110 -110 -108 -108 -107 -105
 -109 -110 -110 -108 -108 -107 -105 -103
 -110 -110 -108 -108 -107 -105 -103 -101
 -110 -108 -108 -107 -105 -103 -101 -99
 -108 -108 -107 -105 -103 -101 -99 -96
 -108 -107 -105 -103 -101 -99 -96 -92
 -107 -105 -103 -101 -99 -96 -92 -89
 -105 -103 -101 -99 -96 -92 -89 -87
 -103 -101 -99 -96 -92 -89 -87 -84
 -101 -99 -96 -92 -89 -87 -84 -80
 -99 -96 -92 -89 -87 -84 -80 -76
 -96 -92 -89 -87 -84 -80 -76 -74
 -92 -89 -87 -84 -80 -76 -74 -71
 -89 -87 -84 -80 -76 -74 -71 -67
 -87 -84 -80 -76 -74 -71 -67 -65
 -84 -80 -76 -74 -71 -67 -65 -60
 -80 -76 -74 -71 -67 -65 -60 -58
 -76 -74 -71 -67 -65 -60 -58 -53
 -74 -71 -67 -65 -60 -58 -53 -50
 -71 -67 -65 -60 -58 -53 -50 -45
 -67 -65 -60 -58 -53 -50 -45 -43
 -65 -60 -58 -53 -50 -45 -43 -39
 -60 -58 -53 -50 -45 -43 -39 -37
 -58 -53 -50 -45 -43 -39 -37 -33
 -53 -50 -45 -43 -39 -37 -33 -30
 -50 -45 -43 -39 -37 -33 -30 -27
 -45 -43 -39 -37 -33 -30 -27 -25
 -43 -39 -37 -33 -30 -27 -25 -23
 -39 -37 -33 -30 -27 -25 -23 -21
 -37 -33 -30 -27 -25 -23 -21 -21
 -33 -30 -27 -25 -23 -21 -21 -19
 -30 -27 -25 -23 -21 -21 -19 -19
 -27 -25 -23 -21 -21 -19 -19 -17
 -25 -23 -21 -21 -19 -19 -17 -17
 -23 -21 -21 -19 -19 -17 -17 -16
 -21 -21 -19 -19 -17 -17 -16 -17
 -21 -19 -19 -17 -17 -16 -17 -17
 -19 -19 -17 -17 -16 -17 -17 -17
 -19 -17 -17 -16 -17 -17 -17 -18
 -79 -83 -88 -94 -96 -99 -100 -103
 -83 -88 -94 -96 -99 -100 -103 -105
 -88 -94 -96 -99 -100 -103 -105 -105
 -94 -96 -99 -100 -103 -105 -105 -106
 -96 -99 -100 -103 -105 -105 -106 -107
 -99 -100 -103 -105 -105 -106 -107 -107
 -100 -103 -105 -105 -106 -107 -107 -106
 -103 -105 -105 -106 -107 -107 -106 -106
 -105 -105 -106 -107 -107 -106 -106 -105
 -105 -106 -107 -107 -106 -106 -105 -102
 -106 -107 -107 -106 -106 -105 -102 -100
 -107 -107 -106 -106 -105 -102 -100 -99
 -107 -106 -106 -105 -102 -100 -99 -97
 -106 -106 -105 -102 -100 -99 -97 -96
 -106 -105 -102 -100 -99 -97 -96 -93
 -105 -102 -100 -99 -97 -96 -93 -86
 -102 -100 -99 -97 -96 -93 -86 -83
 -100 -99 -97 -96 -93 -86 -83 -81
 -99 -97 -96 -93 -86 -83 -81 -78
 -97 -96 -93 -86 -83 -81 -78 -76
 -96 -93 -86 -83 -81 -78 -76 -71
 -93 -86 -83 -81 -78 -76 -71 -67
 -86 -83 -81 -78 -76 -71 -67 -63
 -83 -81 -78 -76 -71 -67 -63 -60
 -81 -78 -76 -71 -67 -63 -60 -57
 -78 -76 -71 -67 -63 -60 -57 -54
 -76 -71 -67 -63 -60 -57 -54 -51
 -71 -67 -63 -60 -57 -54 -51 -46
 -67 -63 -60 -57 -54 -51 -46 -41
 -63 -60 -57 -54 -51 -46 -41 -36
 -60 -57 -54 -51 -46 -41 -36 -33
 -57 -54 -51 -46 -41 -36 -33 -28
 -54 -51 -46 -41 -36 -33 -28 -25
 -51 -46 -41 -36 -33 -28 -25 -23
 -46 -41 -36 -33 -28 -25 -23 -21
 -41 -36 -33 -28 -25 -23 -21 -19
 -36 -33 -28 -25 -23 -21 -19 -17
 -33 -28 -25 -23 -21 -19 -17 -17
 -28 -25 -23 -21 -19 -17 -17 -15
 -25 -23 -21 -19 -17 -17 -15 -14
 -23 -21 -19 -17 -17 -15 -14 -14
 -21 -19 -17 -17 -15 -14 -14 -13
 -19 -17 -17 -15 -14 -14 -13 -13
 -17 -17 -15 -14 -14 -13 -13 -14
 -17 -15 -14 -14 -13 -13 -14 -15
 -15 -14 -14 -13 -13 -14 -15 -16
 -82 -87 -92 -95 -97 -100 -102 -103
 -87 -92 -95 -97 -100 -102 -103 -106
 -92 -95 -97 -100 -102 -103 -106 -105
 -95 -97 -100 -102 -103 -106 -105 -106
 -97 -100 -102 -103 -106 -105 -106 -105
 -100 -102 -103 -106 -105 -106 -105 -105
 -102 -103 -106 -105 -106 -105 -105 -105
 -103 -106 -105 -106 -105 -105 -105 -103
 -106 -105 -106 -105 -105 -105 -103 -103
 -105 -106 -105 -105 -105 -103 -103 -101
 -106 -105 -105 -105 -103 -103 -101 -100
 -105 -105 -105 -103 -103 -101 -100 -98
 -105 -105 -103 -103 -101 -100 -98 -95
 -105 -103 -103 -101 -100 -98 -95 -94
 -103 -103 -101 -100 -98 -95 -94 -91
 -103 -101 -100 -98 -95 -94 -91 -88
 -101 -100 -98 -95 -94 -91 -88 -85
 -100 -98 -95 -94 -91 -88 -85 -83
 -98 -95 -94 -91 -88 -85 -83 -81
 -95 -94 -91 -88 -85 -83 -81 -77
 -94 -91 -88 -85 -83 -81 -77 -75
 -91 -88 -85 -83 -81 -77 -75 -72
 -88 -85 -83 -81 -77 -75 -72 -69
 -85 -83 -81 -77 -75 -72 -69 -62
 -83 -81 -77 -75 -72 -69 -62 -60
 -81 -77 -75 -72 -69 -62 -60 -55
 -77 -75 -72 -69 -62 -60 -55 -52
 -75 -72 -69 -62 -60 -55 -52 -49
 -72 -69 -62 -60 -55 -52 -49 -47
 -69 -62 -60 -55 -52 -49 -47 -44
 -62 -60 -55 -52 -49 -47 -44 -41
 -60 -55 -52 -49 -47 -44 -41 -39
 -55 -52 -49 -47 -44 -41 -39 -36
 -52 -49 -47 -44 -41 -39 -36 -33
 -49 -47 -44 -41 -39 -36 -33 -30
 -47 -44 -41 -39 -36 -33 -30 -28
 -44 -41 -39 -36 -33 -30 -28 -26
 -41 -39 -36 -33 -30 -28 -26 -24
 -39 -36 -33 -30 -28 -26 -24 -23
 -36 -33 -30 -28 -26 -24 -23 -21
 -33 -30 -28 -26 -24 -23 -21 -19
 -30 -28 -26 -24 -23 -21 -19 -19
 -28 -26 -24 -23 -21 -19 -19 -17
 -26 -24 -23 -21 -19 -19 -17 -17
 -24 -23 -21 -19 -19 -17 -17 -16
 -23 -21 -19 -19 -17 -17 -16 -15
 -21 -19 -19 -17 -17 -16 -15 -15
 -19 -19 -17 -17 -16 -15 -15 -14
 -19 -17 -17 -16 -15 -15 -14 -15
 -17 -17 -16 -15 -15 -14 -15 -15
 -17 -16 -15 -15 -14 -15 -15 -16
 -16 -15 -15 -14 -15 -15 -16 -15
 -15 -15 -14 -15 -15 -16 -15 -16
 -15 -14 -15 -15 -16 -15 -16 -17
 -14 -15 -15 -16 -15 -16 -17 -18
 -15 -15 -16 -15 -16 -17 -18 -19
 -81 -83 -84 -88 -89 -92 -94 -95
 -83 -84 -88 -89 -92 -94 -95 -98
 -84 -88 -89 -92 -94 -95 -98 -99
 -88 -89 -92 -94 -95 -98 -99 -100
 -89 -92 -94 -95 -98 -99 -100 -101
 -92 -94 -95 -98 -99 -100 -101 -101
 -94 -95 -98 -99 -100 -101 -101 -101
 -95 -98 -99 -100 -101 -101 -101 -101
 -98 -99 -100 -101 -101 -101 -101 -100
 -99 -100 -101 -101 -101 -101 -100 -99
 -100 -101 -101 -101 -101 -100 -99 -99
 -101 -101 -101 -101 -100 -99 -99 -97
 -101 -101 -101 -100 -99 -99 -97 -96
 -101 -101 -100 -99 -99 -97 -96 -94
 -101 -100 -99 -99 -97 -96 -94 -92
 -100 -99 -99 -97 -96 -94 -92 -91
 -99 -99 -97 -96 -94 -92 -91 -89
 -99 -97 -96 -94 -92 -91 -89 -86
 -97 -96 -94 -92 -91 -89 -86 -82
 -96 -94 -92 -91 -89 -86 -82 -79
 -94 -92 -91 -89 -86 -82 -79 -77
 -92 -91 -89 -86 -82 -79 -77 -74
 -91 -89 -86 -82 -79 -77 -74 -72
 -89 -86 -82 -79 -77 -74 -72 -67
 -86 -82 -79 -77 -74 -72 -67 -65
 -82 -79 -77 -74 -72 -67 -65 -62
 -79 -77 -74 -72 -67 -65 -62 -58
 -77 -74 -72 -67 -65 -62 -58 -57
 -74 -72 -67 -65 -62 -58 -57 -53
 -72 -67 -65 -62 -58 -57 -53 -51
 -67 -65 -62 -58 -57 -53 -51 -46
 -65 -62 -58 -57 -53 -51 -46 -44
 -62 -58 -57 -53 -51 -46 -44 -41
 -58 -57 -53 -51 -46 -44 -41 -37
 -57 -53 -51 -46 -44 -41 -37 -36
 -53 -51 -46 -44 -41 -37 -36 -32
 -51 -46 -44 -41 -37 -36 -32 -30
 -46 -44 -41 -37 -36 -32 -30 -27
 -44 -41 -37 -36 -32 -30 -27 -25
 -41 -37 -36 -32 -30 -27 -25 -22
 -37 -36 -32 -30 -27 -25 -22 -20
 -36 -32 -30 -27 -25 -22 -20 -19
 -32 -30 -27 -25 -22 -20 -19 -17
 -30 -27 -25 -22 -20 -19 -17 -14
 -27 -25 -22 -20 -19 -17 -14 -13
 -25 -22 -20 -19 -17 -14 -13 -12
 -22 -20 -19 -17 -14 -13 -12 -11
 -20 -19 -17 -14 -13 -12 -11 -11
 -19 -17 -14 -13 -12 -11 -11 -10
 -17 -14 -13 -12 -11 -11 -10 -10
 -14 -13 -12 -11 -11 -10 -10 -11
 -13 -12 -11 -11 -10 -10 -11 -11
 -12 -11 -11 -10 -10 -11 -11 -12
 -11 -11 -10 -10 -11 -11 -12 -11
 -11 -10 -10 -11 -11 -12 -11 -13
 -10 -10 -11 -11 -12 -11 -13 -16
 -100 -101 -103 -105 -107 -108 -109 -111
 -101 -103 -105 -107 -108 -109 -111 -111
 -103 -105 -107 -108 -109 -111 -111 -111
 -105 -107 -108 -109 -111 -111 -111 -111
 -107 -108 -109 -111 -111 -111 -111 -111
 -108 -109 -111 -111 -111 -111 -111 -111
 -109 -111 -111 -111 -111 -111 -111 -109
 -111 -111 -111 -111 -111 -111 -109 -109
 -111 -111 -111 -111 -111 -109 -109 -107
 -111 -111 -111 -111 -109 -109 -107 -106
 -111 -111 -111 -109 -109 -107 -106 -102
 -111 -111 -109 -109 -107 -106 -102 -101
 -111 -109 -109 -107 -106 -102 -101 -98
 -109 -109 -107 -106 -102 -101 -98 -95
 -109 -107 -106 -102 -101 -98 -95 -92
 -107 -106 -102 -101 -98 -95 -92 -90
 -106 -102 -101 -98 -95 -92 -90 -87
 -102 -101 -98 -95 -92 -90 -87 -83
 -101 -98 -95 -92 -90 -87 -83 -81
 -98 -95 -92 -90 -87 -83 -81 -78
 -95 -92 -90 -87 -83 -81 -78 -75
 -92 -90 -87 -83 -81 -78 -75 -70
 -90 -87 -83 -81 -78 -75 -70 -66
 -87 -83 -81 -78 -75 -70 -66 -64
 -83 -81 -78 -75 -70 -66 -64 -60
 -81 -78 -75 -70 -66 -64 -60 -56
 -78 -75 -70 -66 -64 -60 -56 -50
 -75 -70 -66 -64 -60 -56 -50 -48
 -70 -66 -64 -60 -56 -50 -48 -44
 -66 -64 -60 -56 -50 -48 -44 -42
 -64 -60 -56 -50 -48 -44 -42 -40
 -60 -56 -50 -48 -44 -42 -40 -38
 -56 -50 -48 -44 -42 -40 -38 -35
 -50 -48 -44 -42 -40 -38 -35 -34
 -48 -44 -42 -40 -38 -35 -34 -33
 -44 -42 -40 -38 -35 -34 -33 -31
 -42 -40 -38 -35 -34 -33 -31 -30
 -40 -38 -35 -34 -33 -31 -30 -28
 -38 -35 -34 -33 -31 -30 -28 -27
 -35 -34 -33 -31 -30 -28 -27 -25
 -34 -33 -31 -30 -28 -27 -25 -25
 -33 -31 -30 -28 -27 -25 -25 -24
 -31 -30 -28 -27 -25 -25 -24 -24
 -30 -28 -27 -25 -25 -24 -24 -25
 -28 -27 -25 -25 -24 -24 -25 -24
 -27 -25 -25 -24 -24 -25 -24 -24
 -25 -25 -24 -24 -25 -24 -24 -25
 -25 -24 -24 -25 -24 -24 -25 -25
 -24 -24 -25 -24 -24 -25 -25 -26
 -85 -89 -92 -95 -97 -100 -103 -105
 -89 -92 -95 -97 -100 -103 -105 -106
 -92 -95 -97 -100 -103 -105 -106 -109
 -95 -97 -100 -103 -105 -106 -109 -108
 -97 -100 -103 -105 -106 -109 -108 -110
 -100 -103 -105 -106 -109 -108 -110 -110
 -103 -105 -106 -109 -108 -110 -110 -110
 -105 -106 -109 -108 -110 -110 -110 -110
 -106 -109 -108 -110 -110 -110 -110 -111
 -109 -108 -110 -110 -110 -110 -111 -109
 -108 -110 -110 -110 -110 -111 -109 -107
 -110 -110 -110 -110 -111 -109 -107 -107
 -110 -110 -110 -111 -109 -107 -107 -105
 -110 -110 -111 -109 -107 -107 -105 -103
 -110 -111 -109 -107 -107 -105 -103 -102
 -111 -109 -107 -107 -105 -103 -102 -99
 -109 -107 -107 -105 -103 -102 -99 -98
 -107 -107 -105 -103 -102 -99 -98 -95
 -107 -105 -103 -102 -99 -98 -95 -93
 -105 -103 -102 -99 -98 -95 -93 -85
 -103 -102 -99 -98 -95 -93 -85 -81
 -102 -99 -98 -95 -93 -85 -81 -79
 -99 -98 -95 -93 -85 -81 -79 -76
 -98 -95 -93 -85 -81 -79 -76 -68
 -95 -93 -85 -81 -79 -76 -68 -63
 -93 -85 -81 -79 -76 -68 -63 -60
 -85 -81 -79 -76 -68 -63 -60 -57
 -81 -79 -76 -68 -63 -60 -57 -54
 -79 -76 -68 -63 -60 -57 -54 -51
 -76 -68 -63 -60 -57 -54 -51 -49
 -68 -63 -60 -57 -54 -51 -49 -44
 -63 -60 -57 -54 -51 -49 -44 -41
 -60 -57 -54 -51 -49 -44 -41 -38
 -57 -54 -51 -49 -44 -41 -38 -36
 -54 -51 -49 -44 -41 -38 -36 -34
 -51 -49 -44 -41 -38 -36 -34 -28
 -49 -44 -41 -38 -36 -34 -28 -26
 -44 -41 -38 -36 -34 -28 -26 -24
 -41 -38 -36 -34 -28 -26 -24 -22
 -38 -36 -34 -28 -26 -24 -22 -21
 -36 -34 -28 -26 -24 -22 -21 -20
 -34 -28 -26 -24 -22 -21 -20 -19
 -28 -26 -24 -22 -21 -20 -19 -19
 -26 -24 -22 -21 -20 -19 -19 -17
 -24 -22 -21 -20 -19 -19 -17 -17
 -22 -21 -20 -19 -19 -17 -17 -17
 -21 -20 -19 -19 -17 -17 -17 -17
 -20 -19 -19 -17 -17 -17 -17 -18
 -19 -19 -17 -17 -17 -17 -18 -18
 -19 -17 -17 -17 -17 -18 -18 -18
 -17 -17 -17 -17 -18 -18 -18 -19
 -17 -17 -17 -18 -18 -18 -19 -20
 -17 -17 -18 -18 -18 -19 -20 -21
 -85 -87 -90 -93 -97 -98 -99 -100
 -87 -90 -93 -97 -98 -99 -100 -100
 -90 -93 -97 -98 -99 -100 -100 -100
 -93 -97 -98 -99 -100 -100 -100 -100
 -97 -98 -99 -100 -100 -100 -100 -100
 -98 -99 -100 -100 -100 -100 -100 -99
 -99 -100 -100 -100 -100 -100 -99 -97
 -100 -100 -100 -100 -100 -99 -97 -97
 -100 -100 -100 -100 -99 -97 -97 -95
 -100 -100 -100 -99 -97 -97 -95 -93
 -100 -100 -99 -97 -97 -95 -93 -91
 -100 -99 -97 -97 -95 -93 -91 -89
 -99 -97 -97 -95 -93 -91 -89 -87
 -97 -97 -95 -93 -91 -89 -87 -84
 -97 -95 -93 -91 -89 -87 -84 -80
 -95 -93 -91 -89 -87 -84 -80 -78
 -93 -91 -89 -87 -84 -80 -78 -73
 -91 -89 -87 -84 -80 -78 -73 -70
 -89 -87 -84 -80 -78 -73 -70 -66
 -87 -84 -80 -78 -73 -70 -66 -62
 -84 -80 -78 -73 -70 -66 -62 -61
 -80 -78 -73 -70 -66 -62 -61 -57
 -78 -73 -70 -66 -62 -61 -57 -52
 -73 -70 -66 -62 -61 -57 -52 -47
 -70 -66 -62 -61 -57 -52 -47 -43
 -66 -62 -61 -57 -52 -47 -43 -39
 -62 -61 -57 -52 -47 -43 -39 -35
 -61 -57 -52 -47 -43 -39 -35 -30
 -57 -52 -47 -43 -39 -35 -30 -27
 -52 -47 -43 -39 -35 -30 -27 -25
 -47 -43 -39 -35 -30 -27 -25 -24
 -43 -39 -35 -30 -27 -25 -24 -21
 -39 -35 -30 -27 -25 -24 -21 -20
 -35 -30 -27 -25 -24 -21 -20 -18
 -30 -27 -25 -24 -21 -20 -18 -16
 -27 -25 -24 -21 -20 -18 -16 -15
 -25 -24 -21 -20 -18 -16 -15 -13
 -24 -21 -20 -18 -16 -15 -13 -13
 -21 -20 -18 -16 -15 -13 -13 -12
 -20 -18 -16 -15 -13 -13 -12 -12
 -18 -16 -15 -13 -13 -12 -12 -11
 -16 -15 -13 -13 -12 -12 -11 -11
 -15 -13 -13 -12 -12 -11 -11 -12
 -13 -13 -12 -12 -11 -11 -12 -12
 -13 -12 -12 -11 -11 -12 -12 -12
 -12 -12 -11 -11 -12 -12 -12 -13
 -86 -90 -92 -95 -97 -98 -99 -101
 -90 -92 -95 -97 -98 -99 -101 -100
 -92 -95 -97 -98 -99 -101 -100 -100
 -95 -97 -98 -99 -101 -100 -100 -99
 -97 -98 -99 -101 -100 -100 -99 -98
 -98 -99 -101 -100 -100 -99 -98 -98
 -99 -101 -100 -100 -99 -98 -98 -96
 -101 -100 -100 -99 -98 -98 -96 -94
 -100 -100 -99 -98 -98 -96 -94 -94
 -100 -99 -98 -98 -96 -94 -94 -91
 -99 -98 -98 -96 -94 -94 -91 -89
 -98 -98 -96 -94 -94 -91 -89 -88
 -98 -96 -94 -94 -91 -89 -88 -84
 -96 -94 -94 -91 -89 -88 -84 -82
 -94 -94 -91 -89 -88 -84 -82 -80
 -94 -91 -89 -88 -84 -82 -80 -74
 -91 -89 -88 -84 -82 -80 -74 -71
 -89 -88 -84 -82 -80 -74 -71 -68
 -88 -84 -82 -80 -74 -71 -68 -64
 -84 -82 -80 -74 -71 -68 -64 -60
 -82 -80 -74 -71 -68 -64 -60 -58
 -80 -74 -71 -68 -64 -60 -58 -53
 -74 -71 -68 -64 -60 -58 -53 -51
 -71 -68 -64 -60 -58 -53 -51 -47
 -68 -64 -60 -58 -53 -51 -47 -45
 -64 -60 -58 -53 -51 -47 -45 -42
 -60 -58 -53 -51 -47 -45 -42 -39
 -58 -53 -51 -47 -45 -42 -39 -36
 -53 -51 -47 -45 -42 -39 -36 -33
 -51 -47 -45 -42 -39 -36 -33 -32
 -47 -45 -42 -39 -36 -33 -32 -28
 -45 -42 -39 -36 -33 -32 -28 -25
 -42 -39 -36 -33 -32 -28 -25 -24
 -39 -36 -33 -32 -28 -25 -24 -21
 -36 -33 -32 -28 -25 -24 -21 -18
 -33 -32 -28 -25 -24 -21 -18 -15
 -32 -28 -25 -24 -21 -18 -15 -11
 -28 -25 -24 -21 -18 -15 -11 -10
 -25 -24 -21 -18 -15 -11 -10 -9
 -24 -21 -18 -15 -11 -10 -9 -7
 -21 -18 -15 -11 -10 -9 -7 -7
 -18 -15 -11 -10 -9 -7 -7 -6
 -15 -11 -10 -9 -7 -7 -6 -6
 -11 -10 -9 -7 -7 -6 -6 -6
 -10 -9 -7 -7 -6 -6 -6 -7
 -9 -7 -7 -6 -6 -6 -7 -8
 -7 -7 -6 -6 -6 -7 -8 -9
 -7 -6 -6 -6 -7 -8 -9 -10
 -81 -85 -87 -90 -94 -96 -97 -99
 -85 -87 -90 -94 -96 -97 -99 -99
 -87 -90 -94 -96 -97 -99 -99 -99
 -90 -94 -96 -97 -99 -99 -99 -99
 -94 -96 -97 -99 -99 -99 -99 -97
 -96 -97 -99 -99 -99 -99 -97 -97
 -97 -99 -99 -99 -99 -97 -97 -95
 -99 -99 -99 -99 -97 -97 -95 -93
 -99 -99 -99 -97 -97 -95 -93 -92
 -99 -99 -97 -97 -95 -93 -92 -90
 -99 -97 -97 -95 -93 -92 -90 -90
 -97 -97 -95 -93 -92 -90 -90 -87
 -97 -95 -93 -92 -90 -90 -87 -82
 -95 -93 -92 -90 -90 -87 -82 -79
 -93 -92 -90 -90 -87 -82 -79 -78
 -92 -90 -90 -87 -82 -79 -78 -76
 -90 -90 -87 -82 -79 -78 -76 -72
 -90 -87 -82 -79 -78 -76 -72 -69
 -87 -82 -79 -78 -76 -72 -69 -65
 -82 -79 -78 -76 -72 -69 -65 -63
 -79 -78 -76 -72 -69 -65 -63 -61
 -78 -76 -72 -69 -65 -63 -61 -59
 -76 -72 -69 -65 -63 -61 -59 -55
 -72 -69 -65 -63 -61 -59 -55 -52
 -69 -65 -63 -61 -59 -55 -52 -50
 -65 -63 -61 -59 -55 -52 -50 -43
 -63 -61 -59 -55 -52 -50 -43 -39
 -61 -59 -55 -52 -50 -43 -39 -38
 -59 -55 -52 -50 -43 -39 -38 -35
 -55 -52 -50 -43 -39 -38 -35 -32
 -52 -50 -43 -39 -38 -35 -32 -30
 -50 -43 -39 -38 -35 -32 -30 -26
 -43 -39 -38 -35 -32 -30 -26 -24
 -39 -38 -35 -32 -30 -26 -24 -22
 -38 -35 -32 -30 -26 -24 -22 -20
 -35 -32 -30 -26 -24 -22 -20 -18
 -32 -30 -26 -24 -22 -20 -18 -16
 -30 -26 -24 -22 -20 -18 -16 -15
 -26 -24 -22 -20 -18 -16 -15 -13
 -24 -22 -20 -18 -16 -15 -13 -12
 -22 -20 -18 -16 -15 -13 -12 -11
 -20 -18 -16 -15 -13 -12 -11 -10
 -18 -16 -15 -13 -12 -11 -10 -9
 -16 -15 -13 -12 -11 -10 -9 -9
 -15 -13 -12 -11 -10 -9 -9 -9
 -13 -12 -11 -10 -9 -9 -9 -10
 -12 -11 -10 -9 -9 -9 -10 -9
 -11 -10 -9 -9 -9 -10 -9 -10
 -10 -9 -9 -9 -10 -9 -10 -10
 -9 -9 -9 -10 -9 -10 -10 -11
 -9 -9 -10 -9 -10 -10 -11 -11
 -9 -10 -9 -10 -10 -11 -11 -12
 -85 -89 -90 -94 -97 -102 -105 -107
 -89 -90 -94 -97 -102 -105 -107 -108
 -90 -94 -97 -102 -105 -107 -108 -109
 -94 -97 -102 -105 -107 -108 -109 -109
 -97 -102 -105 -107 -108 -109 -109 -112
 -102 -105 -107 -108 -109 -109 -112 -112
 -105 -107 -108 -109 -109 -112 -112 -112
 -107 -108 -109 -109 -112 -112 -112 -112
 -108 -109 -109 -112 -112 -112 -112 -111
 -109 -109 -112 -112 -112 -112 -111 -110
 -109 -112 -112 -112 -112 -111 -110 -111
 -112 -112 -112 -112 -111 -110 -111 -109
 -112 -112 -112 -111 -110 -111 -109 -107
 -112 -112 -111 -110 -111 -109 -107 -105
 -112 -111 -110 -111 -109 -107 -105 -103
 -111 -110 -111 -109 -107 -105 -103 -102
 -110 -111 -109 -107 -105 -103 -102 -99
 -111 -109 -107 -105 -103 -102 -99 -97
 -109 -107 -105 -103 -102 -99 -97 -95
 -107 -105 -103 -102 -99 -97 -95 -92
 -105 -103 -102 -99 -97 -95 -92 -89
 -103 -102 -99 -97 -95 -92 -89 -86
 -102 -99 -97 -95 -92 -89 -86 -82
 -99 -97 -95 -92 -89 -86 -82 -78
 -97 -95 -92 -89 -86 -82 -78 -75
 -95 -92 -89 -86 -82 -78 -75 -72
 -92 -89 -86 -82 -78 -75 -72 -68
 -89 -86 -82 -78 -75 -72 -68 -66
 -86 -82 -78 -75 -72 -68 -66 -63
 -82 -78 -75 -72 -68 -66 -63 -60
 -78 -75 -72 -68 -66 -63 -60 -56
 -75 -72 -68 -66 -63 -60 -56 -54
 -72 -68 -66 -63 -60 -56 -54 -51
 -68 -66 -63 -60 -56 -54 -51 -48
 -66 -63 -60 -56 -54 -51 -48 -46
 -63 -60 -56 -54 -51 -48 -46 -43
 -60 -56 -54 -51 -48 -46 -43 -37
 -56 -54 -51 -48 -46 -43 -37 -35
 -54 -51 -48 -46 -43 -37 -35 -33
 -51 -48 -46 -43 -37 -35 -33 -31
 -48 -46 -43 -37 -35 -33 -31 -29
 -46 -43 -37 -35 -33 -31 -29 -27
 -43 -37 -35 -33 -31 -29 -27 -25
 -37 -35 -33 -31 -29 -27 -25 -23
 -35 -33 -31 -29 -27 -25 -23 -23
 -33 -31 -29 -27 -25 -23 -23 -22
 -31 -29 -27 -25 -23 -23 -22 -21
 -29 -27 -25 -23 -23 -22 -21 -21
 -27 -25 -23 -23 -22 -21 -21 -20
 -25 -23 -23 -22 -21 -21 -20 -21
 -23 -23 -22 -21 -21 -20 -21 -20
 -23 -22 -21 -21 -20 -21 -20 -20
 -22 -21 -21 -20 -21 -20 -20 -20
 -21 -21 -20 -21 -20 -20 -20 -21
 -21 -20 -21 -20 -20 -20 -21 -21
 -20 -21 -20 -20 -20 -21 -21 -22
 -21 -20 -20 -20 -21 -21 -22 -22
 -20 -20 -20 -21 -21 -22 -22 -23
 -20 -20 -21 -21 -22 -22 -23 -24
 -94 -98 -103 -105 -106 -108 -110 -111
 -98 -103 -105 -106 -108 -110 -111 -112
 -103 -105 -106 -108 -110 -111 -112 -112
 -105 -106 -108 -110 -111 -112 -112 -112
 -106 -108 -110 -111 -112 -112 -112 -112
 -108 -110 -111 -112 -112 -112 -112 -111
 -110 -111 -112 -112 -112 -112 -111 -110
 -111 -112 -112 -112 -112 -111 -110 -109
 -112 -112 -112 -112 -111 -110 -109 -106
 -112 -112 -112 -111 -110 -109 -106 -105
 -112 -112 -111 -110 -109 -106 -105 -103
 -112 -111 -110 -109 -106 -105 -103 -102
 -111 -110 -109 -106 -105 -103 -102 -98
 -110 -109 -106 -105 -103 -102 -98 -96
 -109 -106 -105 -103 -102 -98 -96 -92
 -106 -105 -103 -102 -98 -96 -92 -90
 -105 -103 -102 -98 -96 -92 -90 -88
 -103 -102 -98 -96 -92 -90 -88 -85
 -102 -98 -96 -92 -90 -88 -85 -82
 -98 -96 -92 -90 -88 -85 -82 -80
 -96 -92 -90 -88 -85 -82 -80 -76
 -92 -90 -88 -85 -82 -80 -76 -72
 -90 -88 -85 -82 -80 -76 -72 -66
 -88 -85 -82 -80 -76 -72 -66 -64
 -85 -82 -80 -76 -72 -66 -64 -60
 -82 -80 -76 -72 -66 -64 -60 -58
 -80 -76 -72 -66 -64 -60 -58 -52
 -76 -72 -66 -64 -60 -58 -52 -48
 -72 -66 -64 -60 -58 -52 -48 -44
 -66 -64 -60 -58 -52 -48 -44 -43
 -64 -60 -58 -52 -48 -44 -43 -40
 -60 -58 -52 -48 -44 -43 -40 -36
 -58 -52 -48 -44 -43 -40 -36 -34
 -52 -48 -44 -43 -40 -36 -34 -29
 -48 -44 -43 -40 -36 -34 -29 -25
 -44 -43 -40 -36 -34 -29 -25 -24
 -43 -40 -36 -34 -29 -25 -24 -21
 -40 -36 -34 -29 -25 -24 -21 -20
 -36 -34 -29 -25 -24 -21 -20 -19
 -34 -29 -25 -24 -21 -20 -19 -18
 -29 -25 -24 -21 -20 -19 -18 -16
 -25 -24 -21 -20 -19 -18 -16 -16
 -24 -21 -20 -19 -18 -16 -16 -15
 -21 -20 -19 -18 -16 -16 -15 -16
 -20 -19 -18 -16 -16 -15 -16 -16
 -19 -18 -16 -16 -15 -16 -16 -16
 -18 -16 -16 -15 -16 -16 -16 -17
 -16 -16 -15 -16 -16 -16 -17 -18
 -84 -87 -91 -96 -98 -101 -103 -103
 -87 -91 -96 -98 -101 -103 -103 -104
 -91 -96 -98 -101 -103 -103 -104 -105
 -96 -98 -101 -103 -103 -104 -105 -106
 -98 -101 -103 -103 -104 -105 -106 -105
 -101 -103 -103 -104 -105 -106 -105 -104
 -103 -103 -104 -105 -106 -105 -104 -103
 -103 -104 -105 -106 -105 -104 -103 -103
 -104 -105 -106 -105 -104 -103 -103 -100
 -105 -106 -105 -104 -103 -103 -100 -99
 -106 -105 -104 -103 -103 -100 -99 -96
 -105 -104 -103 -103 -100 -99 -96 -94
 -104 -103 -103 -100 -99 -96 -94 -92
 -103 -103 -100 -99 -96 -94 -92 -88
 -103 -100 -99 -96 -94 -92 -88 -84
 -100 -99 -96 -94 -92 -88 -84 -81
 -99 -96 -94 -92 -88 -84 -81 -79
 -96 -94 -92 -88 -84 -81 -79 -76
 -94 -92 -88 -84 -81 -79 -76 -74
 -92 -88 -84 -81 -79 -76 -74 -70
 -88 -84 -81 -79 -76 -74 -70 -67
 -84 -81 -79 -76 -74 -70 -67 -62
 -81 -79 -76 -74 -70 -67 -62 -58
 -79 -76 -74 -70 -67 -62 -58 -54
 -76 -74 -70 -67 -62 -58 -54 -51
 -74 -70 -67 -62 -58 -54 -51 -46
 -70 -67 -62 -58 -54 -51 -46 -41
 -67 -62 -58 -54 -51 -46 -41 -38
 -62 -58 -54 -51 -46 -41 -38 -35
 -58 -54 -51 -46 -41 -38 -35 -33
 -54 -51 -46 -41 -38 -35 -33 -31
 -51 -46 -41 -38 -35 -33 -31 -29
 -46 -41 -38 -35 -33 -31 -29 -26
 -41 -38 -35 -33 -31 -29 -26 -24
 -38 -35 -33 -31 -29 -26 -24 -21
 -35 -33 -31 -29 -26 -24 -21 -19
 -33 -31 -29 -26 -24 -21 -19 -17
 -31 -29 -26 -24 -21 -19 -17 -16
 -29 -26 -24 -21 -19 -17 -16 -14
 -26 -24 -21 -19 -17 -16 -14 -14
 -24 -21 -19 -17 -16 -14 -14 -14
 -21 -19 -17 -16 -14 -14 -14 -14
 -19 -17 -16 -14 -14 -14 -14 -15
 -17 -16 -14 -14 -14 -14 -15 -15
 -5 -9 -11 -14 -18 -20 -26 -29
 -9 -11 -14 -18 -20 -26 -29 -32
 -11 -14 -18 -20 -26 -29 -32 -35
 -14 -18 -20 -26 -29 -32 -35 -36
 -18 -20 -26 -29 -32 -35 -36 -39
 -20 -26 -29 -32 -35 -36 -39 -41
 -26 -29 -32 -35 -36 -39 -41 -43
 -29 -32 -35 -36 -39 -41 -43 -45
 -32 -35 -36 -39 -41 -43 -45 -47
 -35 -36 -39 -41 -43 -45 -47 -49
 -36 -39 -41 -43 -45 -47 -49 -51
 -39 -41 -43 -45 -47 -49 -51 -51
 -41 -43 -45 -47 -49 -51 -51 -52
 -43 -45 -47 -49 -51 -51 -52 -53
 -45 -47 -49 -51 -51 -52 -53 -52
 -47 -49 -51 -51 -52 -53 -52 -52
 -49 -51 -51 -52 -53 -52 -52 -51
 -51 -51 -52 -53 -52 -52 -51 -51
 -51 -52 -53 -52 -52 -51 -51 -49
 -52 -53 -52 -52 -51 -51 -49 -48
 -53 -52 -52 -51 -51 -49 -48 -47
 -52 -52 -51 -51 -49 -48 -47 -45
 -52 -51 -51 -49 -48 -47 -45 -43
 -51 -51 -49 -48 -47 -45 -43 -39
 -51 -49 -48 -47 -45 -43 -39 -37
 -49 -48 -47 -45 -43 -39 -37 -35
 -48 -47 -45 -43 -39 -37 -35 -33
 -47 -45 -43 -39 -37 -35 -33 -30
 -45 -43 -39 -37 -35 -33 -30 -26
 -43 -39 -37 -35 -33 -30 -26 -23
 -39 -37 -35 -33 -30 -26 -23 -19
 -37 -35 -33 -30 -26 -23 -19 -17
 -35 -33 -30 -26 -23 -19 -17 -13
 -33 -30 -26 -23 -19 -17 -13 -11
 -30 -26 -23 -19 -17 -13 -11 -7
 -26 -23 -19 -17 -13 -11 -7 -2
 -23 -19 -17 -13 -11 -7 -2 0
 -19 -17 -13 -11 -7 -2 0 6
 -17 -13 -11 -7 -2 0 6 7
 -13 -11 -7 -2 0 6 7 11
 -11 -7 -2 0 6 7 11 13
 -7 -2 0 6 7 11 13 13
 -2 0 6 7 11 13 13 14
 0 6 7 11 13 13 14 14
 6 7 11 13 13 14 14 16
 7 11 13 13 14 14 16 16
 11 13 13 14 14 16 16 16
 13 13 14 14 16 16 16 15
 13 14 14 16 16 16 15 14
 14 14 16 16 16 15 14 12
 -5 -11 -15 -16 -20 -22 -26 -31
 -11 -15 -16 -20 -22 -26 -31 -33
 -15 -16 -20 -22 -26 -31 -33 -35
 -16 -20 -22 -26 -31 -33 -35 -37
 -20 -22 -26 -31 -33 -35 -37 -39
 -22 -26 -31 -33 -35 -37 -39 -42
 -26 -31 -33 -35 -37 -39 -42 -44
 -31 -33 -35 -37 -39 -42 -44 -47
 -33 -35 -37 -39 -42 -44 -47 -49
 -35 -37 -39 -42 -44 -47 -49 -49
 -37 -39 -42 -44 -47 -49 -49 -50
 -39 -42 -44 -47 -49 -49 -50 -50
 -42 -44 -47 -49 -49 -50 -50 -50
 -44 -47 -49 -49 -50 -50 -50 -51
 -47 -49 -49 -50 -50 -50 -51 -51
 -49 -49 -50 -50 -50 -51 -51 -49
 -49 -50 -50 -50 -51 -51 -49 -49
 -50 -50 -50 -51 -51 -49 -49 -48
 -50 -50 -51 -51 -49 -49 -48 -48
 -50 -51 -51 -49 -49 -48 -48 -46
 -51 -51 -49 -49 -48 -48 -46 -44
 -51 -49 -49 -48 -48 -46 -44 -43
 -49 -49 -48 -48 -46 -44 -43 -40
 -49 -48 -48 -46 -44 -43 -40 -39
 -48 -48 -46 -44 -43 -40 -39 -35
 -48 -46 -44 -43 -40 -39 -35 -33
 -46 -44 -43 -40 -39 -35 -33 -31
 -44 -43 -40 -39 -35 -33 -31 -27
 -43 -40 -39 -35 -33 -31 -27 -25
 -40 -39 -35 -33 -31 -27 -25 -21
 -39 -35 -33 -31 -27 -25 -21 -17
 -35 -33 -31 -27 -25 -21 -17 -15
 -33 -31 -27 -25 -21 -17 -15 -11
 -31 -27 -25 -21 -17 -15 -11 -9
 -27 -25 -21 -17 -15 -11 -9 -5
 -25 -21 -17 -15 -11 -9 -5 -1
 -21 -17 -15 -11 -9 -5 -1 2
 -17 -15 -11 -9 -5 -1 2 6
 -15 -11 -9 -5 -1 2 6 8
 -11 -9 -5 -1 2 6 8 11
 -9 -5 -1 2 6 8 11 12
 -5 -1 2 6 8 11 12 13
 -1 2 6 8 11 12 13 13
 2 6 8 11 12 13 13 14
 6 8 11 12 13 13 14 14
 8 11 12 13 13 14 14 14
 11 12 13 13 14 14 14 14
 12 13 13 14 14 14 14 13
 13 13 14 14 14 14 13 12
 -8 -11 -16 -19 -22 -25 -27 -31
 -11 -16 -19 -22 -25 -27 -31 -34
 -16 -19 -22 -25 -27 -31 -34 -37
 -19 -22 -25 -27 -31 -34 -37 -39
 -22 -25 -27 -31 -34 -37 -39 -40
 -25 -27 -31 -34 -37 -39 -40 -42
 -27 -31 -34 -37 -39 -40 -42 -44
 -31 -34 -37 -39 -40 -42 -44 -46
 -34 -37 -39 -40 -42 -44 -46 -47
 -37 -39 -40 -42 -44 -46 -47 -49
 -39 -40 -42 -44 -46 -47 -49 -50
 -40 -42 -44 -46 -47 -49 -50 -51
 -42 -44 -46 -47 -49 -50 -51 -52
 -44 -46 -47 -49 -50 -51 -52 -51
 -46 -47 -49 -50 -51 -52 -51 -52
 -47 -49 -50 -51 -52 -51 -52 -50
 -49 -50 -51 -52 -51 -52 -50 -51
 -50 -51 -52 -51 -52 -50 -51 -51
 -51 -52 -51 -52 -50 -51 -51 -49
 -52 -51 -52 -50 -51 -51 -49 -48
 -51 -52 -50 -51 -51 -49 -48 -46
 -52 -50 -51 -51 -49 -48 -46 -46
 -50 -51 -51 -49 -48 -46 -46 -44
 -51 -51 -49 -48 -46 -46 -44 -41
 -51 -49 -48 -46 -46 -44 -41 -38
 -49 -48 -46 -46 -44 -41 -38 -37
 -48 -46 -46 -44 -41 -38 -37 -33
 -46 -46 -44 -41 -38 -37 -33 -29
 -46 -44 -41 -38 -37 -33 -29 -26
 -44 -41 -38 -37 -33 -29 -26 -22
 -41 -38 -37 -33 -29 -26 -22 -20
 -38 -37 -33 -29 -26 -22 -20 -17
 -37 -33 -29 -26 -22 -20 -17 -13
 -33 -29 -26 -22 -20 -17 -13 -11
 -29 -26 -22 -20 -17 -13 -11 -6
 -26 -22 -20 -17 -13 -11 -6 -1
 -22 -20 -17 -13 -11 -6 -1 3
 -20 -17 -13 -11 -6 -1 3 6
 -17 -13 -11 -6 -1 3 6 9
 -13 -11 -6 -1 3 6 9 12
 -11 -6 -1 3 6 9 12 12
 -6 -1 3 6 9 12 12 14
 -1 3 6 9 12 12 14 14
 3 6 9 12 12 14 14 16
 6 9 12 12 14 14 16 16
 9 12 12 14 14 16 16 16
 12 12 14 14 16 16 16 15
 12 14 14 16 16 16 15 13
 14 14 16 16 16 15 13 11
 -10 -12 -15 -17 -21 -24 -27 -32
 -12 -15 -17 -21 -24 -27 -32 -34
 -15 -17 -21 -24 -27 -32 -34 -36
 -17 -21 -24 -27 -32 -34 -36 -38
 -21 -24 -27 -32 -34 -36 -38 -40
 -24 -27 -32 -34 -36 -38 -40 -42
 -27 -32 -34 -36 -38 -40 -42 -44
 -32 -34 -36 -38 -40 -42 -44 -47
 -34 -36 -38 -40 -42 -44 -47 -48
 -36 -38 -40 -42 -44 -47 -48 -49
 -38 -40 -42 -44 -47 -48 -49 -51
 -40 -42 -44 -47 -48 -49 -51 -52
 -42 -44 -47 -48 -49 -51 -52 -51
 -44 -47 -48 -49 -51 -52 -51 -54
 -47 -48 -49 -51 -52 -51 -54 -53
 -48 -49 -51 -52 -51 -54 -53 -53
 -49 -51 -52 -51 -54 -53 -53 -52
 -51 -52 -51 -54 -53 -53 -52 -52
 -52 -51 -54 -53 -53 -52 -52 -51
 -51 -54 -53 -53 -52 -52 -51 -48
 -54 -53 -53 -52 -52 -51 -48 -49
 -53 -53 -52 -52 -51 -48 -49 -46
 -53 -52 -52 -51 -48 -49 -46 -46
 -52 -52 -51 -48 -49 -46 -46 -42
 -52 -51 -48 -49 -46 -46 -42 -39
 -51 -48 -49 -46 -46 -42 -39 -37
 -48 -49 -46 -46 -42 -39 -37 -33
 -49 -46 -46 -42 -39 -37 -33 -31
 -46 -46 -42 -39 -37 -33 -31 -27
 -46 -42 -39 -37 -33 -31 -27 -25
 -42 -39 -37 -33 -31 -27 -25 -21
 -39 -37 -33 -31 -27 -25 -21 -17
 -37 -33 -31 -27 -25 -21 -17 -15
 -33 -31 -27 -25 -21 -17 -15 -9
 -31 -27 -25 -21 -17 -15 -9 -6
 -27 -25 -21 -17 -15 -9 -6 -3
 -25 -21 -17 -15 -9 -6 -3 -1
 -21 -17 -15 -9 -6 -3 -1 3
 -17 -15 -9 -6 -3 -1 3 7
 -15 -9 -6 -3 -1 3 7 9
 -9 -6 -3 -1 3 7 9 12
 -6 -3 -1 3 7 9 12 12
 -3 -1 3 7 9 12 12 14
 -1 3 7 9 12 12 14 15
 3 7 9 12 12 14 15 15
 7 9 12 12 14 15 15 16
 9 12 12 14 15 15 16 15
 12 12 14 15 15 16 15 14
 12 14 15 15 16 15 14 12
 14 15 15 16 15 14 12 10
 15 15 16 15 14 12 10 8
 -9 -12 -16 -19 -22 -24 -27 -31
 -12 -16 -19 -22 -24 -27 -31 -33
 -16 -19 -22 -24 -27 -31 -33 -36
 -19 -22 -24 -27 -31 -33 -36 -37
 -22 -24 -27 -31 -33 -36 -37 -39
 -24 -27 -31 -33 -36 -37 -39 -41
 -27 -31 -33 -36 -37 -39 -41 -44
 -31 -33 -36 -37 -39 -41 -44 -45
 -33 -36 -37 -39 -41 -44 -45 -48
 -36 -37 -39 -41 -44 -45 -48 -47
 -37 -39 -41 -44 -45 -48 -47 -50
 -39 -41 -44 -45 -48 -47 -50 -50
 -41 -44 -45 -48 -47 -50 -50 -50
 -44 -45 -48 -47 -50 -50 -50 -52
 -45 -48 -47 -50 -50 -50 -52 -51
 -48 -47 -50 -50 -50 -52 -51 -52
 -47 -50 -50 -50 -52 -51 -52 -51
 -50 -50 -50 -52 -51 -52 -51 -51
 -50 -50 -52 -51 -52 -51 -51 -49
 -50 -52 -51 -52 -51 -51 -49 -47
 -52 -51 -52 -51 -51 -49 -47 -48
 -51 -52 -51 -51 -49 -47 -48 -45
 -52 -51 -51 -49 -47 -48 -45 -43
 -51 -51 -49 -47 -48 -45 -43 -39
 -51 -49 -47 -48 -45 -43 -39 -37
 -49 -47 -48 -45 -43 -39 -37 -34
 -47 -48 -45 -43 -39 -37 -34 -30
 -48 -45 -43 -39 -37 -34 -30 -28
 -45 -43 -39 -37 -34 -30 -28 -22
 -43 -39 -37 -34 -30 -28 -22 -21
 -39 -37 -34 -30 -28 -22 -21 -17
 -37 -34 -30 -28 -22 -21 -17 -15
 -34 -30 -28 -22 -21 -17 -15 -11
 -30 -28 -22 -21 -17 -15 -11 -6
 -28 -22 -21 -17 -15 -11 -6 -4
 -22 -21 -17 -15 -11 -6 -4 0
 -21 -17 -15 -11 -6 -4 0 3
 -17 -15 -11 -6 -4 0 3 6
 -15 -11 -6 -4 0 3 6 9
 -11 -6 -4 0 3 6 9 11
 -6 -4 0 3 6 9 11 13
 -4 0 3 6 9 11 13 13
 0 3 6 9 11 13 13 14
 3 6 9 11 13 13 14 15
 6 9 11 13 13 14 15 15
 9 11 13 13 14 15 15 15
 11 13 13 14 15 15 15 15
 13 13 14 15 15 15 15 14
 13 14 15 15 15 15 14 12
 14 15 15 15 15 14 12 9
 -6 -10 -13 -15 -19 -21 -27 -29
 -10 -13 -15 -19 -21 -27 -29 -33
 -13 -15 -19 -21 -27 -29 -33 -35
 -15 -19 -21 -27 -29 -33 -35 -37
 -19 -21 -27 -29 -33 -35 -37 -39
 -21 -27 -29 -33 -35 -37 -39 -41
 -27 -29 -33 -35 -37 -39 -41 -45
 -29 -33 -35 -37 -39 -41 -45 -46
 -33 -35 -37 -39 -41 -45 -46 -47
 -35 -37 -39 -41 -45 -46 -47 -48
 -37 -39 -41 -45 -46 -47 -48 -49
 -39 -41 -45 -46 -47 -48 -49 -50
 -41 -45 -46 -47 -48 -49 -50 -50
 -45 -46 -47 -48 -49 -50 -50 -51
 -46 -47 -48 -49 -50 -50 -51 -50
 -47 -48 -49 -50 -50 -51 -50 -50
 -48 -49 -50 -50 -51 -50 -50 -49
 -49 -50 -50 -51 -50 -50 -49 -48
 -50 -50 -51 -50 -50 -49 -48 -49
 -50 -51 -50 -50 -49 -48 -49 -46
 -51 -50 -50 -49 -48 -49 -46 -43
 -50 -50 -49 -48 -49 -46 -43 -41
 -50 -49 -48 -49 -46 -43 -41 -40
 -49 -48 -49 -46 -43 -41 -40 -36
 -48 -49 -46 -43 -41 -40 -36 -34
 -49 -46 -43 -41 -40 -36 -34 -32
 -46 -43 -41 -40 -36 -34 -32 -26
 -43 -41 -40 -36 -34 -32 -26 -24
 -41 -40 -36 -34 -32 -26 -24 -20
 -40 -36 -34 -32 -26 -24 -20 -18
 -36 -34 -32 -26 -24 -20 -18 -14
 -34 -32 -26 -24 -20 -18 -14 -10
 -32 -26 -24 -20 -18 -14 -10 -7
 -26 -24 -20 -18 -14 -10 -7 -1
 -24 -20 -18 -14 -10 -7 -1 2
 -20 -18 -14 -10 -7 -1 2 6
 -18 -14 -10 -7 -1 2 6 9
 -14 -10 -7 -1 2 6 9 12
 -10 -7 -1 2 6 9 12 14
 -7 -1 2 6 9 12 14 16
 -1 2 6 9 12 14 16 16
 2 6 9 12 14 16 16 16
 6 9 12 14 16 16 16 17
 9 12 14 16 16 16 17 17
 12 14 16 16 16 17 17 17
 14 16 16 16 17 17 17 16
 16 16 16 17 17 17 16 13
 -2 -5 -9 -13 -17 -21 -24 -30
 -5 -9 -13 -17 -21 -24 -30 -31
 -9 -13 -17 -21 -24 -30 -31 -35
 -13 -17 -21 -24 -30 -31 -35 -37
 -17 -21 -24 -30 -31 -35 -37 -39
 -21 -24 -30 -31 -35 -37 -39 -40
 -24 -30 -31 -35 -37 -39 -40 -42
 -30 -31 -35 -37 -39 -40 -42 -44
 -31 -35 -37 -39 -40 -42 -44 -46
 -35 -37 -39 -40 -42 -44 -46 -48
 -37 -39 -40 -42 -44 -46 -48 -49
 -39 -40 -42 -44 -46 -48 -49 -49
 -40 -42 -44 -46 -48 -49 -49 -49
 -42 -44 -46 -48 -49 -49 -49 -48
 -44 -46 -48 -49 -49 -49 -48 -49
 -46 -48 -49 -49 -49 -48 -49 -48
 -48 -49 -49 -49 -48 -49 -48 -48
 -49 -49 -49 -48 -49 -48 -48 -46
 -49 -49 -48 -49 -48 -48 -46 -45
 -49 -48 -49 -48 -48 -46 -45 -43
 -48 -49 -48 -48 -46 -45 -43 -42
 -49 -48 -48 -46 -45 -43 -42 -39
 -48 -48 -46 -45 -43 -42 -39 -37
 -48 -46 -45 -43 -42 -39 -37 -37
 -46 -45 -43 -42 -39 -37 -37 -31
 -45 -43 -42 -39 -37 -37 -31 -28
 -43 -42 -39 -37 -37 -31 -28 -26
 -42 -39 -37 -37 -31 -28 -26 -21
 -39 -37 -37 -31 -28 -26 -21 -19
 -37 -37 -31 -28 -26 -21 -19 -15
 -37 -31 -28 -26 -21 -19 -15 -13
 -31 -28 -26 -21 -19 -15 -13 -8
 -28 -26 -21 -19 -15 -13 -8 -3
 -26 -21 -19 -15 -13 -8 -3 0
 -21 -19 -15 -13 -8 -3 0 7
 -19 -15 -13 -8 -3 0 7 9
 -15 -13 -8 -3 0 7 9 13
 -13 -8 -3 0 7 9 13 14
 -8 -3 0 7 9 13 14 16
 -3 0 7 9 13 14 16 17
 0 7 9 13 14 16 17 18
 7 9 13 14 16 17 18 18
 9 13 14 16 17 18 18 18
 13 14 16 17 18 18 18 17
 14 16 17 18 18 18 17 16
 16 17 18 18 18 17 16 15
 17 18 18 18 17 16 15 13
 -8 -12 -19 -22 -25 -29 -31 -35
 -12 -19 -22 -25 -29 -31 -35 -37
 -19 -22 -25 -29 -31 -35 -37 -40
 -22 -25 -29 -31 -35 -37 -40 -41
 -25 -29 -31 -35 -37 -40 -41 -43
 -29 -31 -35 -37 -40 -41 -43 -46
 -31 -35 -37 -40 -41 -43 -46 -47
 -35 -37 -40 -41 -43 -46 -47 -50
 -37 -40 -41 -43 -46 -47 -50 -51
 -40 -41 -43 -46 -47 -50 -51 -51
 -41 -43 -46 -47 -50 -51 -51 -52
 -43 -46 -47 -50 -51 -51 -52 -52
 -46 -47 -50 -51 -51 -52 -52 -51
 -47 -50 -51 -51 -52 -52 -51 -52
 -50 -51 -51 -52 -52 -51 -52 -50
 -51 -51 -52 -52 -51 -52 -50 -50
 -51 -52 -52 -51 -52 -50 -50 -49
 -52 -52 -51 -52 -50 -50 -49 -48
 -52 -51 -52 -50 -50 -49 -48 -46
 -51 -52 -50 -50 -49 -48 -46 -43
 -52 -50 -50 -49 -48 -46 -43 -42
 -50 -50 -49 -48 -46 -43 -42 -38
 -50 -49 -48 -46 -43 -42 -38 -37
 -49 -48 -46 -43 -42 -38 -37 -33
 -48 -46 -43 -42 -38 -37 -33 -27
 -46 -43 -42 -38 -37 -33 -27 -23
 -43 -42 -38 -37 -33 -27 -23 -21
 -42 -38 -37 -33 -27 -23 -21 -17
 -38 -37 -33 -27 -23 -21 -17 -14
 -37 -33 -27 -23 -21 -17 -14 -12
 -33 -27 -23 -21 -17 -14 -12 -6
 -27 -23 -21 -17 -14 -12 -6 0
 -23 -21 -17 -14 -12 -6 0 5
 -21 -17 -14 -12 -6 0 5 9
 -17 -14 -12 -6 0 5 9 12
 -14 -12 -6 0 5 9 12 13
 -12 -6 0 5 9 12 13 14
 -6 0 5 9 12 13 14 15
 0 5 9 12 13 14 15 16
 5 9 12 13 14 15 16 16
 9 12 13 14 15 16 16 16
 12 13 14 15 16 16 16 16
 13 14 15 16 16 16 16 13
 1 -3 -6 -8 -11 -16 -21 -24
 -3 -6 -8 -11 -16 -21 -24 -27
 -6 -8 -11 -16 -21 -24 -27 -29
 -8 -11 -16 -21 -24 -27 -29 -32
 -11 -16 -21 -24 -27 -29 -32 -36
 -16 -21 -24 -27 -29 -32 -36 -37
 -21 -24 -27 -29 -32 -36 -37 -39
 -24 -27 -29 -32 -36 -37 -39 -42
 -27 -29 -32 -36 -37 -39 -42 -43
 -29 -32 -36 -37 -39 -42 -43 -45
 -32 -36 -37 -39 -42 -43 -45 -47
 -36 -37 -39 -42 -43 -45 -47 -48
 -37 -39 -42 -43 -45 -47 -48 -49
 -39 -42 -43 -45 -47 -48 -49 -49
 -42 -43 -45 -47 -48 -49 -49 -50
 -43 -45 -47 -48 -49 -49 -50 -50
 -45 -47 -48 -49 -49 -50 -50 -49
 -47 -48 -49 -49 -50 -50 -49 -49
 -48 -49 -49 -50 -50 -49 -49 -48
 -49 -49 -50 -50 -49 -49 -48 -47
 -49 -50 -50 -49 -49 -48 -47 -46
 -50 -50 -49 -49 -48 -47 -46 -45
 -50 -49 -49 -48 -47 -46 -45 -43
 -49 -49 -48 -47 -46 -45 -43 -40
 -49 -48 -47 -46 -45 -43 -40 -38
 -48 -47 -46 -45 -43 -40 -38 -34
 -47 -46 -45 -43 -40 -38 -34 -32
 -46 -45 -43 -40 -38 -34 -32 -29
 -45 -43 -40 -38 -34 -32 -29 -26
 -43 -40 -38 -34 -32 -29 -26 -19
 -40 -38 -34 -32 -29 -26 -19 -18
 -38 -34 -32 -29 -26 -19 -18 -14
 -34 -32 -29 -26 -19 -18 -14 -12
 -32 -29 -26 -19 -18 -14 -12 -9
 -29 -26 -19 -18 -14 -12 -9 -4
 -26 -19 -18 -14 -12 -9 -4 -1
 -19 -18 -14 -12 -9 -4 -1 5
 -18 -14 -12 -9 -4 -1 5 8
 -14 -12 -9 -4 -1 5 8 12
 -12 -9 -4 -1 5 8 12 12
 -9 -4 -1 5 8 12 12 14
 -4 -1 5 8 12 12 14 14
 -1 5 8 12 12 14 14 14
 5 8 12 12 14 14 14 15
 8 12 12 14 14 14 15 16
 12 12 14 14 14 15 16 16
 12 14 14 14 15 16 16 15
 14 14 14 15 16 16 15 14
 14 14 15 16 16 15 14 13
 -9 -13 -15 -19 -21 -27 -28 -35
 -13 -15 -19 -21 -27 -28 -35 -37
 -15 -19 -21 -27 -28 -35 -37 -38
 -19 -21 -27 -28 -35 -37 -38 -41
 -21 -27 -28 -35 -37 -38 -41 -44
 -27 -28 -35 -37 -38 -41 -44 -46
 -28 -35 -37 -38 -41 -44 -46 -47
 -35 -37 -38 -41 -44 -46 -47 -48
 -37 -38 -41 -44 -46 -47 -48 -49
 -38 -41 -44 -46 -47 -48 -49 -50
 -41 -44 -46 -47 -48 -49 -50 -49
 -44 -46 -47 -48 -49 -50 -49 -49
 -46 -47 -48 -49 -50 -49 -49 -51
 -47 -48 -49 -50 -49 -49 -51 -49
 -48 -49 -50 -49 -49 -51 -49 -50
 -49 -50 -49 -49 -51 -49 -50 -48
 -50 -49 -49 -51 -49 -50 -48 -47
 -49 -49 -51 -49 -50 -48 -47 -46
 -49 -51 -49 -50 -48 -47 -46 -44
 -51 -49 -50 -48 -47 -46 -44 -44
 -49 -50 -48 -47 -46 -44 -44 -41
 -50 -48 -47 -46 -44 -44 -41 -38
 -48 -47 -46 -44 -44 -41 -38 -34
 -47 -46 -44 -44 -41 -38 -34 -30
 -46 -44 -44 -41 -38 -34 -30 -26
 -44 -44 -41 -38 -34 -30 -26 -22
 -44 -41 -38 -34 -30 -26 -22 -18
 -41 -38 -34 -30 -26 -22 -18 -16
 -38 -34 -30 -26 -22 -18 -16 -12
 -34 -30 -26 -22 -18 -16 -12 -10
 -30 -26 -22 -18 -16 -12 -10 -6
 -26 -22 -18 -16 -12 -10 -6 -2
 -22 -18 -16 -12 -10 -6 -2 0
 -18 -16 -12 -10 -6 -2 0 4
 -16 -12 -10 -6 -2 0 4 7
 -12 -10 -6 -2 0 4 7 10
 -10 -6 -2 0 4 7 10 13
 -6 -2 0 4 7 10 13 14
 -2 0 4 7 10 13 14 14
 0 4 7 10 13 14 14 16
 4 7 10 13 14 14 16 16
 7 10 13 14 14 16 16 17
 10 13 14 14 16 16 17 16
 13 14 14 16 16 17 16 14
 14 14 16 16 17 16 14 12
 14 16 16 17 16 14 12 11
 -7 -9 -13 -16 -20 -24 -26 -30
 -9 -13 -16 -20 -24 -26 -30 -34
 -13 -16 -20 -24 -26 -30 -34 -36
 -16 -20 -24 -26 -30 -34 -36 -38
 -20 -24 -26 -30 -34 -36 -38 -39
 -24 -26 -30 -34 -36 -38 -39 -43
 -26 -30 -34 -36 -38 -39 -43 -46
 -30 -34 -36 -38 -39 -43 -46 -48
 -34 -36 -38 -39 -43 -46 -48 -49
 -36 -38 -39 -43 -46 -48 -49 -50
 -38 -39 -43 -46 -48 -49 -50 -52
 -39 -43 -46 -48 -49 -50 -52 -52
 -43 -46 -48 -49 -50 -52 -52 -53
 -46 -48 -49 -50 -52 -52 -53 -52
 -48 -49 -50 -52 -52 -53 -52 -52
 -49 -50 -52 -52 -53 -52 -52 -52
 -50 -52 -52 -53 -52 -52 -52 -51
 -52 -52 -53 -52 -52 -52 -51 -52
 -52 -53 -52 -52 -52 -51 -52 -49
 -53 -52 -52 -52 -51 -52 -49 -49
 -52 -52 -52 -51 -52 -49 -49 -46
 -52 -52 -51 -52 -49 -49 -46 -44
 -52 -51 -52 -49 -49 -46 -44 -43
 -51 -52 -49 -49 -46 -44 -43 -39
 -52 -49 -49 -46 -44 -43 -39 -35
 -49 -49 -46 -44 -43 -39 -35 -33
 -49 -46 -44 -43 -39 -35 -33 -29
 -46 -44 -43 -39 -35 -33 -29 -25
 -44 -43 -39 -35 -33 -29 -25 -23
 -43 -39 -35 -33 -29 -25 -23 -19
 -39 -35 -33 -29 -25 -23 -19 -15
 -35 -33 -29 -25 -23 -19 -15 -9
 -33 -29 -25 -23 -19 -15 -9 -7
 -29 -25 -23 -19 -15 -9 -7 -3
 -25 -23 -19 -15 -9 -7 -3 0
 -23 -19 -15 -9 -7 -3 0 4
 -19 -15 -9 -7 -3 0 4 8
 -15 -9 -7 -3 0 4 8 11
 -9 -7 -3 0 4 8 11 12
 -7 -3 0 4 8 11 12 12
 -3 0 4 8 11 12 12 13
 0 4 8 11 12 12 13 14
 4 8 11 12 12 13 14 15
 8 11 12 12 13 14 15 15
 11 12 12 13 14 15 15 15
 12 12 13 14 15 15 15 14
 12 13 14 15 15 15 14 12
 -8 -10 -13 -16 -22 -23 -27 -31
 -10 -13 -16 -22 -23 -27 -31 -34
 -13 -16 -22 -23 -27 -31 -34 -38
 -16 -22 -23 -27 -31 -34 -38 -40
 -22 -23 -27 -31 -34 -38 -40 -43
 -23 -27 -31 -34 -38 -40 -43 -45
 -27 -31 -34 -38 -40 -43 -45 -46
 -31 -34 -38 -40 -43 -45 -46 -48
 -34 -38 -40 -43 -45 -46 -48 -49
 -38 -40 -43 -45 -46 -48 -49 -50
 -40 -43 -45 -46 -48 -49 -50 -51
 -43 -45 -46 -48 -49 -50 -51 -51
 -45 -46 -48 -49 -50 -51 -51 -51
 -46 -48 -49 -50 -51 -51 -51 -52
 -48 -49 -50 -51 -51 -51 -52 -51
 -49 -50 -51 -51 -51 -52 -51 -51
 -50 -51 -51 -51 -52 -51 -51 -49
 -51 -51 -51 -52 -51 -51 -49 -48
 -51 -51 -52 -51 -51 -49 -48 -47
 -51 -52 -51 -51 -49 -48 -47 -45
 -52 -51 -51 -49 -48 -47 -45 -45
 -51 -51 -49 -48 -47 -45 -45 -42
 -51 -49 -48 -47 -45 -45 -42 -40
 -49 -48 -47 -45 -45 -42 -40 -38
 -48 -47 -45 -45 -42 -40 -38 -35
 -47 -45 -45 -42 -40 -38 -35 -33
 -45 -45 -42 -40 -38 -35 -33 -33
 -45 -42 -40 -38 -35 -33 -33 -27
 -42 -40 -38 -35 -33 -33 -27 -25
 -40 -38 -35 -33 -33 -27 -25 -19
 -38 -35 -33 -33 -27 -25 -19 -14
 -35 -33 -33 -27 -25 -19 -14 -13
 -33 -33 -27 -25 -19 -14 -13 -9
 -33 -27 -25 -19 -14 -13 -9 -5
 -27 -25 -19 -14 -13 -9 -5 -2
 -25 -19 -14 -13 -9 -5 -2 1
 -19 -14 -13 -9 -5 -2 1 3
 -14 -13 -9 -5 -2 1 3 7
 -13 -9 -5 -2 1 3 7 9
 -9 -5 -2 1 3 7 9 10
 -5 -2 1 3 7 9 10 10
 -2 1 3 7 9 10 10 11
 1 3 7 9 10 10 11 12
 3 7 9 10 10 11 12 13
 7 9 10 10 11 12 13 13
 9 10 10 11 12 13 13 12
 10 10 11 12 13 13 12 11
 -7 -11 -13 -17 -19 -23 -27 -30
 -11 -13 -17 -19 -23 -27 -30 -33
 -13 -17 -19 -23 -27 -30 -33 -34
 -17 -19 -23 -27 -30 -33 -34 -36
 -19 -23 -27 -30 -33 -34 -36 -39
 -23 -27 -30 -33 -34 -36 -39 -40
 -27 -30 -33 -34 -36 -39 -40 -43
 -30 -33 -34 -36 -39 -40 -43 -46
 -33 -34 -36 -39 -40 -43 -46 -48
 -34 -36 -39 -40 -43 -46 -48 -49
 -36 -39 -40 -43 -46 -48 -49 -50
 -39 -40 -43 -46 -48 -49 -50 -51
 -40 -43 -46 -48 -49 -50 -51 -52
 -43 -46 -48 -49 -50 -51 -52 -51
 -46 -48 -49 -50 -51 -52 -51 -52
 -48 -49 -50 -51 -52 -51 -52 -52
 -49 -50 -51 -52 -51 -52 -52 -52
 -50 -51 -52 -51 -52 -52 -52 -51
 -51 -52 -51 -52 -52 -52 -51 -50
 -52 -51 -52 -52 -52 -51 -50 -49
 -51 -52 -52 -52 -51 -50 -49 -47
 -52 -52 -52 -51 -50 -49 -47 -45
 -52 -52 -51 -50 -49 -47 -45 -41
 -52 -51 -50 -49 -47 -45 -41 -40
 -51 -50 -49 -47 -45 -41 -40 -38
 -50 -49 -47 -45 -41 -40 -38 -36
 -49 -47 -45 -41 -40 -38 -36 -33
 -47 -45 -41 -40 -38 -36 -33 -29
 -45 -41 -40 -38 -36 -33 -29 -27
 -41 -40 -38 -36 -33 -29 -27 -19
 -40 -38 -36 -33 -29 -27 -19 -18
 -38 -36 -33 -29 -27 -19 -18 -14
 -36 -33 -29 -27 -19 -18 -14 -13
 -33 -29 -27 -19 -18 -14 -13 -8
 -29 -27 -19 -18 -14 -13 -8 -4
 -27 -19 -18 -14 -13 -8 -4 1
 -19 -18 -14 -13 -8 -4 1 3
 -18 -14 -13 -8 -4 1 3 7
 -14 -13 -8 -4 1 3 7 9
 -13 -8 -4 1 3 7 9 10
 -8 -4 1 3 7 9 10 12
 -4 1 3 7 9 10 12 12
 1 3 7 9 10 12 12 14
 3 7 9 10 12 12 14 14
 7 9 10 12 12 14 14 13
 9 10 12 12 14 14 13 13
 10 12 12 14 14 13 13 12
 12 12 14 14 13 13 12 9
 12 14 14 13 13 12 9 8
 -10 -13 -16 -21 -23 -26 -30 -34
 -13 -16 -21 -23 -26 -30 -34 -35
 -16 -21 -23 -26 -30 -34 -35 -38
 -21 -23 -26 -30 -34 -35 -38 -41
 -23 -26 -30 -34 -35 -38 -41 -43
 -26 -30 -34 -35 -38 -41 -43 -45
 -30 -34 -35 -38 -41 -43 -45 -46
 -34 -35 -38 -41 -43 -45 -46 -47
 -35 -38 -41 -43 -45 -46 -47 -49
 -38 -41 -43 -45 -46 -47 -49 -50
 -41 -43 -45 -46 -47 -49 -50 -51
 -43 -45 -46 -47 -49 -50 -51 -52
 -45 -46 -47 -49 -50 -51 -52 -51
 -46 -47 -49 -50 -51 -52 -51 -53
 -47 -49 -50 -51 -52 -51 -53 -52
 -49 -50 -51 -52 -51 -53 -52 -53
 -50 -51 -52 -51 -53 -52 -53 -51
 -51 -52 -51 -53 -52 -53 -51 -51
 -52 -51 -53 -52 -53 -51 -51 -49
 -51 -53 -52 -53 -51 -51 -49 -47
 -53 -52 -53 -51 -51 -49 -47 -47
 -52 -53 -51 -51 -49 -47 -47 -44
 -53 -51 -51 -49 -47 -47 -44 -43
 -51 -51 -49 -47 -47 -44 -43 -38
 -51 -49 -47 -47 -44 -43 -38 -38
 -49 -47 -47 -44 -43 -38 -38 -34
 -47 -47 -44 -43 -38 -38 -34 -30
 -47 -44 -43 -38 -38 -34 -30 -28
 -44 -43 -38 -38 -34 -30 -28 -25
 -43 -38 -38 -34 -30 -28 -25 -22
 -38 -38 -34 -30 -28 -25 -22 -18
 -38 -34 -30 -28 -25 -22 -18 -16
 -34 -30 -28 -25 -22 -18 -16 -13
 -30 -28 -25 -22 -18 -16 -13 -9
 -28 -25 -22 -18 -16 -13 -9 -8
 -25 -22 -18 -16 -13 -9 -8 -4
 -22 -18 -16 -13 -9 -8 -4 -2
 -18 -16 -13 -9 -8 -4 -2 5
 -16 -13 -9 -8 -4 -2 5 7
 -13 -9 -8 -4 -2 5 7 10
 -9 -8 -4 -2 5 7 10 10
 -8 -4 -2 5 7 10 10 11
 -4 -2 5 7 10 10 11 12
 -2 5 7 10 10 11 12 12
 5 7 10 10 11 12 12 13
 7 10 10 11 12 12 13 13
 10 10 11 12 12 13 13 12
 10 11 12 12 13 13 12 11
 11 12 12 13 13 12 11 10
 12 12 13 13 12 11 10 9
 -5 -7 -12 -16 -19 -22 -26 -29
 -7 -12 -16 -19 -22 -26 -29 -32
 -12 -16 -19 -22 -26 -29 -32 -35
 -16 -19 -22 -26 -29 -32 -35 -39
 -19 -22 -26 -29 -32 -35 -39 -40
 -22 -26 -29 -32 -35 -39 -40 -42
 -26 -29 -32 -35 -39 -40 -42 -44
 -29 -32 -35 -39 -40 -42 -44 -46
 -32 -35 -39 -40 -42 -44 -46 -48
 -35 -39 -40 -42 -44 -46 -48 -51
 -39 -40 -42 -44 -46 -48 -51 -52
 -40 -42 -44 -46 -48 -51 -52 -52
 -42 -44 -46 -48 -51 -52 -52 -52
 -44 -46 -48 -51 -52 -52 -52 -53
 -46 -48 -51 -52 -52 -52 -53 -52
 -48 -51 -52 -52 -52 -53 -52 -52
 -51 -52 -52 -52 -53 -52 -52 -51
 -52 -52 -52 -53 -52 -52 -51 -51
 -52 -52 -53 -52 -52 -51 -51 -49
 -52 -53 -52 -52 -51 -51 -49 -49
 -53 -52 -52 -51 -51 -49 -49 -46
 -52 -52 -51 -51 -49 -49 -46 -44
 -52 -51 -51 -49 -49 -46 -44 -43
 -51 -51 -49 -49 -46 -44 -43 -39
 -51 -49 -49 -46 -44 -43 -39 -37
 -49 -49 -46 -44 -43 -39 -37 -35
 -49 -46 -44 -43 -39 -37 -35 -31
 -46 -44 -43 -39 -37 -35 -31 -29
 -44 -43 -39 -37 -35 -31 -29 -25
 -43 -39 -37 -35 -31 -29 -25 -21
 -39 -37 -35 -31 -29 -25 -21 -18
 -37 -35 -31 -29 -25 -21 -18 -16
 -35 -31 -29 -25 -21 -18 -16 -12
 -31 -29 -25 -21 -18 -16 -12 -10
 -29 -25 -21 -18 -16 -12 -10 -7
 -25 -21 -18 -16 -12 -10 -7 -2
 -21 -18 -16 -12 -10 -7 -2 -1
 -18 -16 -12 -10 -7 -2 -1 3
 -16 -12 -10 -7 -2 -1 3 5
 -12 -10 -7 -2 -1 3 5 7
 -10 -7 -2 -1 3 5 7 8
 -7 -2 -1 3 5 7 8 8
 -2 -1 3 5 7 8 8 11
 -1 3 5 7 8 8 11 11
 3 5 7 8 8 11 11 13
 5 7 8 8 11 11 13 13
 7 8 8 11 11 13 13 12
 8 8 11 11 13 13 12 11
 8 11 11 13 13 12 11 10
 -13 -15 -18 -20 -23 -28 -31 -35
 -15 -18 -20 -23 -28 -31 -35 -37
 -18 -20 -23 -28 -31 -35 -37 -39
 -20 -23 -28 -31 -35 -37 -39 -42
 -23 -28 -31 -35 -37 -39 -42 -44
 -28 -31 -35 -37 -39 -42 -44 -46
 -31 -35 -37 -39 -42 -44 -46 -48
 -35 -37 -39 -42 -44 -46 -48 -49
 -37 -39 -42 -44 -46 -48 -49 -50
 -39 -42 -44 -46 -48 -49 -50 -51
 -42 -44 -46 -48 -49 -50 -51 -52
 -44 -46 -48 -49 -50 -51 -52 -52
 -46 -48 -49 -50 -51 -52 -52 -52
 -48 -49 -50 -51 -52 -52 -52 -51
 -49 -50 -51 -52 -52 -52 -51 -50
 -50 -51 -52 -52 -52 -51 -50 -50
 -51 -52 -52 -52 -51 -50 -50 -49
 -52 -52 -52 -51 -50 -50 -49 -49
 -52 -52 -51 -50 -50 -49 -49 -47
 -52 -51 -50 -50 -49 -49 -47 -43
 -51 -50 -50 -49 -49 -47 -43 -42
 -50 -50 -49 -49 -47 -43 -42 -40
 -50 -49 -49 -47 -43 -42 -40 -39
 -49 -49 -47 -43 -42 -40 -39 -36
 -49 -47 -43 -42 -40 -39 -36 -35
 -47 -43 -42 -40 -39 -36 -35 -31
 -43 -42 -40 -39 -36 -35 -31 -29
 -42 -40 -39 -36 -35 -31 -29 -27
 -40 -39 -36 -35 -31 -29 -27 -23
 -39 -36 -35 -31 -29 -27 -23 -23
 -36 -35 -31 -29 -27 -23 -23 -20
 -35 -31 -29 -27 -23 -23 -20 -17
 -31 -29 -27 -23 -23 -20 -17 -13
 -29 -27 -23 -23 -20 -17 -13 -13
 -27 -23 -23 -20 -17 -13 -13 -9
 -23 -23 -20 -17 -13 -13 -9 -9
 -23 -20 -17 -13 -13 -9 -9 -6
 -20 -17 -13 -13 -9 -9 -6 -3
 -17 -13 -13 -9 -9 -6 -3 0
 -13 -13 -9 -9 -6 -3 0 4
 -13 -9 -9 -6 -3 0 4 5
 -9 -9 -6 -3 0 4 5 7
 -9 -6 -3 0 4 5 7 8
 -6 -3 0 4 5 7 8 8
 -3 0 4 5 7 8 8 8
 0 4 5 7 8 8 8 8
 4 5 7 8 8 8 8 6
 5 7 8 8 8 8 6 7
 7 8 8 8 8 6 7 5
 8 8 8 8 6 7 5 3
 -23 -25 -28 -32 -36 -39 -40 -43
 -25 -28 -32 -36 -39 -40 -43 -43
 -28 -32 -36 -39 -40 -43 -43 -46
 -32 -36 -39 -40 -43 -43 -46 -48
 -36 -39 -40 -43 -43 -46 -48 -49
 -39 -40 -43 -43 -46 -48 -49 -52
 -40 -43 -43 -46 -48 -49 -52 -53
 -43 -43 -46 -48 -49 -52 -53 -54
 -43 -46 -48 -49 -52 -53 -54 -55
 -46 -48 -49 -52 -53 -54 -55 -56
 -48 -49 -52 -53 -54 -55 -56 -56
 -49 -52 -53 -54 -55 -56 -56 -56
 -52 -53 -54 -55 -56 -56 -56 -57
 -53 -54 -55 -56 -56 -56 -57 -56
 -54 -55 -56 -56 -56 -57 -56 -56
 -55 -56 -56 -56 -57 -56 -56 -56
 -56 -56 -56 -57 -56 -56 -56 -53
 -56 -56 -57 -56 -56 -56 -53 -52
 -56 -57 -56 -56 -56 -53 -52 -51
 -57 -56 -56 -56 -53 -52 -51 -49
 -56 -56 -56 -53 -52 -51 -49 -48
 -56 -56 -53 -52 -51 -49 -48 -46
 -56 -53 -52 -51 -49 -48 -46 -42
 -53 -52 -51 -49 -48 -46 -42 -39
 -52 -51 -49 -48 -46 -42 -39 -37
 -51 -49 -48 -46 -42 -39 -37 -33
 -49 -48 -46 -42 -39 -37 -33 -31
 -48 -46 -42 -39 -37 -33 -31 -28
 -46 -42 -39 -37 -33 -31 -28 -26
 -42 -39 -37 -33 -31 -28 -26 -21
 -39 -37 -33 -31 -28 -26 -21 -17
 -37 -33 -31 -28 -26 -21 -17 -13
 -33 -31 -28 -26 -21 -17 -13 -9
 -31 -28 -26 -21 -17 -13 -9 -6
 -28 -26 -21 -17 -13 -9 -6 -2
 -26 -21 -17 -13 -9 -6 -2 -1
 -21 -17 -13 -9 -6 -2 -1 4
 -17 -13 -9 -6 -2 -1 4 6
 -13 -9 -6 -2 -1 4 6 7
 -9 -6 -2 -1 4 6 7 8
 -6 -2 -1 4 6 7 8 9
 -2 -1 4 6 7 8 9 9
 -1 4 6 7 8 9 9 8
 4 6 7 8 9 9 8 6
 -24 -28 -31 -34 -37 -39 -43 -44
 -28 -31 -34 -37 -39 -43 -44 -47
 -31 -34 -37 -39 -43 -44 -47 -49
 -34 -37 -39 -43 -44 -47 -49 -50
 -37 -39 -43 -44 -47 -49 -50 -54
 -39 -43 -44 -47 -49 -50 -54 -55
 -43 -44 -47 -49 -50 -54 -55 -56
 -44 -47 -49 -50 -54 -55 -56 -58
 -47 -49 -50 -54 -55 -56 -58 -58
 -49 -50 -54 -55 -56 -58 -58 -59
 -50 -54 -55 -56 -58 -58 -59 -59
 -54 -55 -56 -58 -58 -59 -59 -59
 -55 -56 -58 -58 -59 -59 -59 -61
 -56 -58 -58 -59 -59 -59 -61 -62
 -58 -58 -59 -59 -59 -61 -62 -60
 -58 -59 -59 -59 -61 -62 -60 -61
 -59 -59 -59 -61 -62 -60 -61 -59
 -59 -59 -61 -62 -60 -61 -59 -59
 -59 -61 -62 -60 -61 -59 -59 -58
 -61 -62 -60 -61 -59 -59 -58 -57
 -62 -60 -61 -59 -59 -58 -57 -54
 -60 -61 -59 -59 -58 -57 -54 -54
 -61 -59 -59 -58 -57 -54 -54 -55
 -59 -59 -58 -57 -54 -54 -55 -49
 -59 -58 -57 -54 -54 -55 -49 -49
 -58 -57 -54 -54 -55 -49 -49 -46
 -57 -54 -54 -55 -49 -49 -46 -44
 -54 -54 -55 -49 -49 -46 -44 -45
 -54 -55 -49 -49 -46 -44 -45 -39
 -55 -49 -49 -46 -44 -45 -39 -37
 -49 -49 -46 -44 -45 -39 -37 -34
 -49 -46 -44 -45 -39 -37 -34 -32
 -46 -44 -45 -39 -37 -34 -32 -32
 -44 -45 -39 -37 -34 -32 -32 -21
 -45 -39 -37 -34 -32 -32 -21 -17
 -39 -37 -34 -32 -32 -21 -17 -14
 -37 -34 -32 -32 -21 -17 -14 -8
 -34 -32 -32 -21 -17 -14 -8 -5
 -32 -32 -21 -17 -14 -8 -5 0
 -32 -21 -17 -14 -8 -5 0 3
 -21 -17 -14 -8 -5 0 3 5
 -17 -14 -8 -5 0 3 5 7
 -14 -8 -5 0 3 5 7 8
 -8 -5 0 3 5 7 8 10
 -5 0 3 5 7 8 10 10
 0 3 5 7 8 10 10 11
 3 5 7 8 10 10 11 11
 5 7 8 10 10 11 11 11
 7 8 10 10 11 11 11 9
 8 10 10 11 11 11 9 8
 10 10 11 11 11 9 8 6
 -13 -11 -11 -12 -12 -14 -17 -19
 -11 -11 -12 -12 -14 -17 -19 -22
 -11 -12 -12 -14 -17 -19 -22 -25
 -12 -12 -14 -17 -19 -22 -25 -26
 -12 -14 -17 -19 -22 -25 -26 -29
 -14 -17 -19 -22 -25 -26 -29 -32
 -17 -19 -22 -25 -26 -29 -32 -34
 -19 -22 -25 -26 -29 -32 -34 -37
 -22 -25 -26 -29 -32 -34 -37 -42
 -25 -26 -29 -32 -34 -37 -42 -46
 -26 -29 -32 -34 -37 -42 -46 -49
 -29 -32 -34 -37 -42 -46 -49 -52
 -32 -34 -37 -42 -46 -49 -52 -56
 -34 -37 -42 -46 -49 -52 -56 -58
 -37 -42 -46 -49 -52 -56 -58 -61
 -42 -46 -49 -52 -56 -58 -61 -64
 -46 -49 -52 -56 -58 -61 -64 -67
 -49 -52 -56 -58 -61 -64 -67 -69
 -52 -56 -58 -61 -64 -67 -69 -71
 -56 -58 -61 -64 -67 -69 -71 -74
 -58 -61 -64 -67 -69 -71 -74 -75
 -61 -64 -67 -69 -71 -74 -75 -75
 -64 -67 -69 -71 -74 -75 -75 -76
 -67 -69 -71 -74 -75 -75 -76 -78
 -69 -71 -74 -75 -75 -76 -78 -78
 -71 -74 -75 -75 -76 -78 -78 -79
 -74 -75 -75 -76 -78 -78 -79 -79
 -75 -75 -76 -78 -78 -79 -79 -78
 -75 -76 -78 -78 -79 -79 -78 -79
 -76 -78 -78 -79 -79 -78 -79 -78
 -78 -78 -79 -79 -78 -79 -78 -78
 -78 -79 -79 -78 -79 -78 -78 -77
 -79 -79 -78 -79 -78 -78 -77 -76
 -79 -78 -79 -78 -78 -77 -76 -75
 -78 -79 -78 -78 -77 -76 -75 -73
 -79 -78 -78 -77 -76 -75 -73 -72
 -78 -78 -77 -76 -75 -73 -72 -70
 -78 -77 -76 -75 -73 -72 -70 -70
 -77 -76 -75 -73 -72 -70 -70 -68
 -76 -75 -73 -72 -70 -70 -68 -67
 -75 -73 -72 -70 -70 -68 -67 -66
 -73 -72 -70 -70 -68 -67 -66 -64
 -72 -70 -70 -68 -67 -66 -64 -63
 -70 -70 -68 -67 -66 -64 -63 -60
 -12 -12 -13 -14 -17 -18 -22 -22
 -12 -13 -14 -17 -18 -22 -22 -25
 -13 -14 -17 -18 -22 -22 -25 -29
 -14 -17 -18 -22 -22 -25 -29 -30
 -17 -18 -22 -22 -25 -29 -30 -33
 -18 -22 -22 -25 -29 -30 -33 -35
 -22 -22 -25 -29 -30 -33 -35 -38
 -22 -25 -29 -30 -33 -35 -38 -41
 -25 -29 -30 -33 -35 -38 -41 -43
 -29 -30 -33 -35 -38 -41 -43 -48
 -30 -33 -35 -38 -41 -43 -48 -49
 -33 -35 -38 -41 -43 -48 -49 -53
 -35 -38 -41 -43 -48 -49 -53 -56
 -38 -41 -43 -48 -49 -53 -56 -61
 -41 -43 -48 -49 -53 -56 -61 -63
 -43 -48 -49 -53 -56 -61 -63 -66
 -48 -49 -53 -56 -61 -63 -66 -67
 -49 -53 -56 -61 -63 -66 -67 -70
 -53 -56 -61 -63 -66 -67 -70 -72
 -56 -61 -63 -66 -67 -70 -72 -73
 -61 -63 -66 -67 -70 -72 -73 -75
 -63 -66 -67 -70 -72 -73 -75 -76
 -66 -67 -70 -72 -73 -75 -76 -78
 -67 -70 -72 -73 -75 -76 -78 -78
 -70 -72 -73 -75 -76 -78 -78 -79
 -72 -73 -75 -76 -78 -78 -79 -80
 -73 -75 -76 -78 -78 -79 -80 -80
 -75 -76 -78 -78 -79 -80 -80 -80
 -76 -78 -78 -79 -80 -80 -80 -80
 -78 -78 -79 -80 -80 -80 -80 -80
 -78 -79 -80 -80 -80 -80 -80 -79
 -79 -80 -80 -80 -80 -80 -79 -79
 -80 -80 -80 -80 -80 -79 -79 -78
 -80 -80 -80 -80 -79 -79 -78 -77
 -80 -80 -80 -79 -79 -78 -77 -76
 -80 -80 -79 -79 -78 -77 -76 -74
 -80 -79 -79 -78 -77 -76 -74 -74
 -79 -79 -78 -77 -76 -74 -74 -72
 -79 -78 -77 -76 -74 -74 -72 -71
 -78 -77 -76 -74 -74 -72 -71 -70
 -77 -76 -74 -74 -72 -71 -70 -68
 -76 -74 -74 -72 -71 -70 -68 -69
 -74 -74 -72 -71 -70 -68 -69 -66
 -74 -72 -71 -70 -68 -69 -66 -65
 -72 -71 -70 -68 -69 -66 -65 -63
 -11 -11 -12 -12 -13 -14 -16 -18
 -11 -12 -12 -13 -14 -16 -18 -20
 -12 -12 -13 -14 -16 -18 -20 -22
 -12 -13 -14 -16 -18 -20 -22 -26
 -13 -14 -16 -18 -20 -22 -26 -30
 -14 -16 -18 -20 -22 -26 -30 -33
 -16 -18 -20 -22 -26 -30 -33 -36
 -18 -20 -22 -26 -30 -33 -36 -38
 -20 -22 -26 -30 -33 -36 -38 -42
 -22 -26 -30 -33 -36 -38 -42 -45
 -26 -30 -33 -36 -38 -42 -45 -49
 -30 -33 -36 -38 -42 -45 -49 -52
 -33 -36 -38 -42 -45 -49 -52 -54
 -36 -38 -42 -45 -49 -52 -54 -58
 -38 -42 -45 -49 -52 -54 -58 -59
 -42 -45 -49 -52 -54 -58 -59 -63
 -45 -49 -52 -54 -58 -59 -63 -66
 -49 -52 -54 -58 -59 -63 -66 -67
 -52 -54 -58 -59 -63 -66 -67 -71
 -54 -58 -59 -63 -66 -67 -71 -73
 -58 -59 -63 -66 -67 -71 -73 -74
 -59 -63 -66 -67 -71 -73 -74 -75
 -63 -66 -67 -71 -73 -74 -75 -77
 -66 -67 -71 -73 -74 -75 -77 -78
 -67 -71 -73 -74 -75 -77 -78 -79
 -71 -73 -74 -75 -77 -78 -79 -79
 -73 -74 -75 -77 -78 -79 -79 -79
 -74 -75 -77 -78 -79 -79 -79 -81
 -75 -77 -78 -79 -79 -79 -81 -79
 -77 -78 -79 -79 -79 -81 -79 -80
 -78 -79 -79 -79 -81 -79 -80 -79
 -79 -79 -79 -81 -79 -80 -79 -79
 -79 -79 -81 -79 -80 -79 -79 -78
 -79 -81 -79 -80 -79 -79 -78 -77
 -81 -79 -80 -79 -79 -78 -77 -77
 -79 -80 -79 -79 -78 -77 -77 -74
 -80 -79 -79 -78 -77 -77 -74 -75
 -79 -79 -78 -77 -77 -74 -75 -73
 -79 -78 -77 -77 -74 -75 -73 -73
 -78 -77 -77 -74 -75 -73 -73 -71
 -77 -77 -74 -75 -73 -73 -71 -70
 -77 -74 -75 -73 -73 -71 -70 -69
 -74 -75 -73 -73 -71 -70 -69 -67
 -75 -73 -73 -71 -70 -69 -67 -66
 -73 -73 -71 -70 -69 -67 -66 -64
 -73 -71 -70 -69 -67 -66 -64 -63
 -15 -16 -16 -17 -18 -21 -21 -25
 -16 -16 -17 -18 -21 -21 -25 -28
 -16 -17 -18 -21 -21 -25 -28 -30
 -17 -18 -21 -21 -25 -28 -30 -34
 -18 -21 -21 -25 -28 -30 -34 -36
 -21 -21 -25 -28 -30 -34 -36 -39
 -21 -25 -28 -30 -34 -36 -39 -41
 -25 -28 -30 -34 -36 -39 -41 -45
 -28 -30 -34 -36 -39 -41 -45 -47
 -30 -34 -36 -39 -41 -45 -47 -49
 -34 -36 -39 -41 -45 -47 -49 -52
 -36 -39 -41 -45 -47 -49 -52 -55
 -39 -41 -45 -47 -49 -52 -55 -59
 -41 -45 -47 -49 -52 -55 -59 -61
 -45 -47 -49 -52 -55 -59 -61 -62
 -47 -49 -52 -55 -59 -61 -62 -68
 -49 -52 -55 -59 -61 -62 -68 -71
 -52 -55 -59 -61 -62 -68 -71 -75
 -55 -59 -61 -62 -68 -71 -75 -78
 -59 -61 -62 -68 -71 -75 -78 -80
 -61 -62 -68 -71 -75 -78 -80 -82
 -62 -68 -71 -75 -78 -80 -82 -83
 -68 -71 -75 -78 -80 -82 -83 -85
 -71 -75 -78 -80 -82 -83 -85 -85
 -75 -78 -80 -82 -83 -85 -85 -86
 -78 -80 -82 -83 -85 -85 -86 -86
 -80 -82 -83 -85 -85 -86 -86 -85
 -82 -83 -85 -85 -86 -86 -85 -87
 -83 -85 -85 -86 -86 -85 -87 -87
 -85 -85 -86 -86 -85 -87 -87 -86
 -85 -86 -86 -85 -87 -87 -86 -85
 -86 -86 -85 -87 -87 -86 -85 -84
 -86 -85 -87 -87 -86 -85 -84 -82
 -85 -87 -87 -86 -85 -84 -82 -82
 -87 -87 -86 -85 -84 -82 -82 -82
 -87 -86 -85 -84 -82 -82 -82 -77
 -86 -85 -84 -82 -82 -82 -77 -76
 -85 -84 -82 -82 -82 -77 -76 -74
 -84 -82 -82 -82 -77 -76 -74 -74
 -82 -82 -82 -77 -76 -74 -74 -74
 -82 -82 -77 -76 -74 -74 -74 -72
 -82 -77 -76 -74 -74 -74 -72 -71
 -77 -76 -74 -74 -74 -72 -71 -70
 -76 -74 -74 -74 -72 -71 -70 -66
 -13 -13 -13 -14 -14 -15 -19 -21
 -13 -13 -14 -14 -15 -19 -21 -23
 -13 -14 -14 -15 -19 -21 -23 -26
 -14 -14 -15 -19 -21 -23 -26 -30
 -14 -15 -19 -21 -23 -26 -30 -31
 -15 -19 -21 -23 -26 -30 -31 -33
 -19 -21 -23 -26 -30 -31 -33 -37
 -21 -23 -26 -30 -31 -33 -37 -39
 -23 -26 -30 -31 -33 -37 -39 -42
 -26 -30 -31 -33 -37 -39 -42 -44
 -30 -31 -33 -37 -39 -42 -44 -45
 -31 -33 -37 -39 -42 -44 -45 -55
 -33 -37 -39 -42 -44 -45 -55 -58
 -37 -39 -42 -44 -45 -55 -58 -63
 -39 -42 -44 -45 -55 -58 -63 -64
 -42 -44 -45 -55 -58 -63 -64 -67
 -44 -45 -55 -58 -63 -64 -67 -69
 -45 -55 -58 -63 -64 -67 -69 -69
 -55 -58 -63 -64 -67 -69 -69 -73
 -58 -63 -64 -67 -69 -69 -73 -74
 -63 -64 -67 -69 -69 -73 -74 -76
 -64 -67 -69 -69 -73 -74 -76 -75
 -67 -69 -69 -73 -74 -76 -75 -75
 -69 -69 -73 -74 -76 -75 -75 -79
 -69 -73 -74 -76 -75 -75 -79 -79
 -73 -74 -76 -75 -75 -79 -79 -80
 -74 -76 -75 -75 -79 -79 -80 -81
 -76 -75 -75 -79 -79 -80 -81 -80
 -75 -75 -79 -79 -80 -81 -80 -79
 -75 -79 -79 -80 -81 -80 -79 -80
 -79 -79 -80 -81 -80 -79 -80 -79
 -79 -80 -81 -80 -79 -80 -79 -78
 -80 -81 -80 -79 -80 -79 -78 -79
 -81 -80 -79 -80 -79 -78 -79 -77
 -80 -79 -80 -79 -78 -79 -77 -76
 -79 -80 -79 -78 -79 -77 -76 -77
 -80 -79 -78 -79 -77 -76 -77 -74
 -79 -78 -79 -77 -76 -77 -74 -73
 -78 -79 -77 -76 -77 -74 -73 -73
 -79 -77 -76 -77 -74 -73 -73 -72
 -77 -76 -77 -74 -73 -73 -72 -72
 -76 -77 -74 -73 -73 -72 -72 -70
 -77 -74 -73 -73 -72 -72 -70 -67
 -10 -11 -11 -11 -16 -19 -22 -24
 -11 -11 -11 -16 -19 -22 -24 -28
 -11 -11 -16 -19 -22 -24 -28 -31
 -11 -16 -19 -22 -24 -28 -31 -32
 -16 -19 -22 -24 -28 -31 -32 -35
 -19 -22 -24 -28 -31 -32 -35 -37
 -22 -24 -28 -31 -32 -35 -37 -42
 -24 -28 -31 -32 -35 -37 -42 -43
 -28 -31 -32 -35 -37 -42 -43 -44
 -31 -32 -35 -37 -42 -43 -44 -48
 -32 -35 -37 -42 -43 -44 -48 -51
 -35 -37 -42 -43 -44 -48 -51 -53
 -37 -42 -43 -44 -48 -51 -53 -55
 -42 -43 -44 -48 -51 -53 -55 -59
 -43 -44 -48 -51 -53 -55 -59 -61
 -44 -48 -51 -53 -55 -59 -61 -65
 -48 -51 -53 -55 -59 -61 -65 -67
 -51 -53 -55 -59 -61 -65 -67 -70
 -53 -55 -59 -61 -65 -67 -70 -72
 -55 -59 -61 -65 -67 -70 -72 -74
 -59 -61 -65 -67 -70 -72 -74 -75
 -61 -65 -67 -70 -72 -74 -75 -75
 -65 -67 -70 -72 -74 -75 -75 -79
 -67 -70 -72 -74 -75 -75 -79 -80
 -70 -72 -74 -75 -75 -79 -80 -80
 -72 -74 -75 -75 -79 -80 -80 -81
 -74 -75 -75 -79 -80 -80 -81 -80
 -75 -75 -79 -80 -80 -81 -80 -82
 -75 -79 -80 -80 -81 -80 -82 -82
 -79 -80 -80 -81 -80 -82 -82 -82
 -80 -80 -81 -80 -82 -82 -82 -82
 -80 -81 -80 -82 -82 -82 -82 -83
 -81 -80 -82 -82 -82 -82 -83 -83
 -80 -82 -82 -82 -82 -83 -83 -81
 -82 -82 -82 -82 -83 -83 -81 -81
 -82 -82 -82 -83 -83 -81 -81 -80
 -82 -82 -83 -83 -81 -81 -80 -79
 -82 -83 -83 -81 -81 -80 -79 -76
 -83 -83 -81 -81 -80 -79 -76 -75
 -83 -81 -81 -80 -79 -76 -75 -72
 -81 -81 -80 -79 -76 -75 -72 -71
 -81 -80 -79 -76 -75 -72 -71 -68
 -80 -79 -76 -75 -72 -71 -68 -67
 -9 -9 -7 -6 -6 -8 -8 -12
 -9 -7 -6 -6 -8 -8 -12 -14
 -7 -6 -6 -8 -8 -12 -14 -17
 -6 -6 -8 -8 -12 -14 -17 -18
 -6 -8 -8 -12 -14 -17 -18 -19
 -8 -8 -12 -14 -17 -18 -19 -24
 -8 -12 -14 -17 -18 -19 -24 -28
 -12 -14 -17 -18 -19 -24 -28 -30
 -14 -17 -18 -19 -24 -28 -30 -34
 -17 -18 -19 -24 -28 -30 -34 -35
 -18 -19 -24 -28 -30 -34 -35 -42
 -19 -24 -28 -30 -34 -35 -42 -48
 -24 -28 -30 -34 -35 -42 -48 -52
 -28 -30 -34 -35 -42 -48 -52 -54
 -30 -34 -35 -42 -48 -52 -54 -56
 -34 -35 -42 -48 -52 -54 -56 -59
 -35 -42 -48 -52 -54 -56 -59 -61
 -42 -48 -52 -54 -56 -59 -61 -64
 -48 -52 -54 -56 -59 -61 -64 -66
 -52 -54 -56 -59 -61 -64 -66 -69
 -54 -56 -59 -61 -64 -66 -69 -71
 -56 -59 -61 -64 -66 -69 -71 -74
 -59 -61 -64 -66 -69 -71 -74 -76
 -61 -64 -66 -69 -71 -74 -76 -76
 -64 -66 -69 -71 -74 -76 -76 -78
 -66 -69 -71 -74 -76 -76 -78 -79
 -69 -71 -74 -76 -76 -78 -79 -80
 -71 -74 -76 -76 -78 -79 -80 -81
 -74 -76 -76 -78 -79 -80 -81 -81
 -76 -76 -78 -79 -80 -81 -81 -80
 -76 -78 -79 -80 -81 -81 -80 -80
 -78 -79 -80 -81 -81 -80 -80 -79
 -79 -80 -81 -81 -80 -80 -79 -78
 -80 -81 -81 -80 -80 -79 -78 -77
 -81 -81 -80 -80 -79 -78 -77 -77
 -81 -80 -80 -79 -78 -77 -77 -77
 -80 -80 -79 -78 -77 -77 -77 -74
 -80 -79 -78 -77 -77 -77 -74 -73
 -79 -78 -77 -77 -77 -74 -73 -71
 -78 -77 -77 -77 -74 -73 -71 -70
 -77 -77 -77 -74 -73 -71 -70 -66
 -77 -77 -74 -73 -71 -70 -66 -63
 -27 -26 -27 -28 -30 -32 -33 -36
 -26 -27 -28 -30 -32 -33 -36 -43
 -27 -28 -30 -32 -33 -36 -43 -45
 -28 -30 -32 -33 -36 -43 -45 -47
 -30 -32 -33 -36 -43 -45 -47 -50
 -32 -33 -36 -43 -45 -47 -50 -50
 -33 -36 -43 -45 -47 -50 -50 -56
 -36 -43 -45 -47 -50 -50 -56 -59
 -43 -45 -47 -50 -50 -56 -59 -65
 -45 -47 -50 -50 -56 -59 -65 -68
 -47 -50 -50 -56 -59 -65 -68 -71
 -50 -50 -56 -59 -65 -68 -71 -72
 -50 -56 -59 -65 -68 -71 -72 -75
 -56 -59 -65 -68 -71 -72 -75 -79
 -59 -65 -68 -71 -72 -75 -79 -81
 -65 -68 -71 -72 -75 -79 -81 -83
 -68 -71 -72 -75 -79 -81 -83 -84
 -71 -72 -75 -79 -81 -83 -84 -86
 -72 -75 -79 -81 -83 -84 -86 -87
 -75 -79 -81 -83 -84 -86 -87 -88
 -79 -81 -83 -84 -86 -87 -88 -89
 -81 -83 -84 -86 -87 -88 -89 -89
 -83 -84 -86 -87 -88 -89 -89 -91
 -84 -86 -87 -88 -89 -89 -91 -92
 -86 -87 -88 -89 -89 -91 -92 -91
 -87 -88 -89 -89 -91 -92 -91 -90
 -88 -89 -89 -91 -92 -91 -90 -91
 -89 -89 -91 -92 -91 -90 -91 -91
 -89 -91 -92 -91 -90 -91 -91 -90
 -91 -92 -91 -90 -91 -91 -90 -89
 -92 -91 -90 -91 -91 -90 -89 -90
 -91 -90 -91 -91 -90 -89 -90 -88
 -90 -91 -91 -90 -89 -90 -88 -87
 -91 -91 -90 -89 -90 -88 -87 -87
 -91 -90 -89 -90 -88 -87 -87 -85
 -90 -89 -90 -88 -87 -87 -85 -85
 -89 -90 -88 -87 -87 -85 -85 -83
 -90 -88 -87 -87 -85 -85 -83 -82
 -88 -87 -87 -85 -85 -83 -82 -81
 -87 -87 -85 -85 -83 -82 -81 -80
 -87 -85 -85 -83 -82 -81 -80 -80
 -85 -85 -83 -82 -81 -80 -80 -76
 -25 -26 -28 -28 -30 -32 -35 -36
 -26 -28 -28 -30 -32 -35 -36 -38
 -28 -28 -30 -32 -35 -36 -38 -40
 -28 -30 -32 -35 -36 -38 -40 -43
 -30 -32 -35 -36 -38 -40 -43 -47
 -32 -35 -36 -38 -40 -43 -47 -50
 -35 -36 -38 -40 -43 -47 -50 -51
 -36 -38 -40 -43 -47 -50 -51 -54
 -38 -40 -43 -47 -50 -51 -54 -57
 -40 -43 -47 -50 -51 -54 -57 -61
 -43 -47 -50 -51 -54 -57 -61 -63
 -47 -50 -51 -54 -57 -61 -63 -65
 -50 -51 -54 -57 -61 -63 -65 -68
 -51 -54 -57 -61 -63 -65 -68 -69
 -54 -57 -61 -63 -65 -68 -69 -69
 -57 -61 -63 -65 -68 -69 -69 -75
 -61 -63 -65 -68 -69 -69 -75 -78
 -63 -65 -68 -69 -69 -75 -78 -80
 -65 -68 -69 -69 -75 -78 -80 -82
 -68 -69 -69 -75 -78 -80 -82 -82
 -69 -69 -75 -78 -80 -82 -82 -84
 -69 -75 -78 -80 -82 -82 -84 -85
 -75 -78 -80 -82 -82 -84 -85 -85
 -78 -80 -82 -82 -84 -85 -85 -87
 -80 -82 -82 -84 -85 -85 -87 -87
 -82 -82 -84 -85 -85 -87 -87 -88
 -82 -84 -85 -85 -87 -87 -88 -88
 -84 -85 -85 -87 -87 -88 -88 -87
 -85 -85 -87 -87 -88 -88 -87 -89
 -85 -87 -87 -88 -88 -87 -89 -89
 -87 -87 -88 -88 -87 -89 -89 -89
 -87 -88 -88 -87 -89 -89 -89 -88
 -88 -88 -87 -89 -89 -89 -88 -87
 -88 -87 -89 -89 -89 -88 -87 -88
 -87 -89 -89 -89 -88 -87 -88 -87
 -89 -89 -89 -88 -87 -88 -87 -86
 -89 -89 -88 -87 -88 -87 -86 -86
 -89 -88 -87 -88 -87 -86 -86 -85
 -88 -87 -88 -87 -86 -86 -85 -83
 -87 -88 -87 -86 -86 -85 -83 -83
 -88 -87 -86 -86 -85 -83 -83 -83
 -87 -86 -86 -85 -83 -83 -83 -81
 -86 -86 -85 -83 -83 -83 -81 -80
 -86 -85 -83 -83 -83 -81 -80 -77
 -85 -83 -83 -83 -81 -80 -77 -76
 -83 -83 -83 -81 -80 -77 -76 -74
 -15 -15 -16 -17 -20 -21 -24 -25
 -15 -16 -17 -20 -21 -24 -25 -25
 -16 -17 -20 -21 -24 -25 -25 -30
 -17 -20 -21 -24 -25 -25 -30 -33
 -20 -21 -24 -25 -25 -30 -33 -36
 -21 -24 -25 -25 -30 -33 -36 -37
 -24 -25 -25 -30 -33 -36 -37 -40
 -25 -25 -30 -33 -36 -37 -40 -43
 -25 -30 -33 -36 -37 -40 -43 -44
 -30 -33 -36 -37 -40 -43 -44 -49
 -33 -36 -37 -40 -43 -44 -49 -52
 -36 -37 -40 -43 -44 -49 -52 -56
 -37 -40 -43 -44 -49 -52 -56 -60
 -40 -43 -44 -49 -52 -56 -60 -62
 -43 -44 -49 -52 -56 -60 -62 -67
 -44 -49 -52 -56 -60 -62 -67 -72
 -49 -52 -56 -60 -62 -67 -72 -74
 -52 -56 -60 -62 -67 -72 -74 -76
 -56 -60 -62 -67 -72 -74 -76 -76
 -60 -62 -67 -72 -74 -76 -76 -80
 -62 -67 -72 -74 -76 -76 -80 -82
 -67 -72 -74 -76 -76 -80 -82 -83
 -72 -74 -76 -76 -80 -82 -83 -83
 -74 -76 -76 -80 -82 -83 -83 -86
 -76 -76 -80 -82 -83 -83 -86 -86
 -76 -80 -82 -83 -83 -86 -86 -88
 -80 -82 -83 -83 -86 -86 -88 -87
 -82 -83 -83 -86 -86 -88 -87 -88
 -83 -83 -86 -86 -88 -87 -88 -88
 -83 -86 -86 -88 -87 -88 -88 -89
 -86 -86 -88 -87 -88 -88 -89 -88
 -86 -88 -87 -88 -88 -89 -88 -88
 -88 -87 -88 -88 -89 -88 -88 -88
 -87 -88 -88 -89 -88 -88 -88 -87
 -88 -88 -89 -88 -88 -88 -87 -87
 -88 -89 -88 -88 -88 -87 -87 -86
 -89 -88 -88 -88 -87 -87 -86 -86
 -88 -88 -88 -87 -87 -86 -86 -85
 -88 -88 -87 -87 -86 -86 -85 -84
 -88 -87 -87 -86 -86 -85 -84 -83
 -87 -87 -86 -86 -85 -84 -83 -81
 -87 -86 -86 -85 -84 -83 -81 -80
 -86 -86 -85 -84 -83 -81 -80 -78
 -86 -85 -84 -83 -81 -80 -78 -75
 -85 -84 -83 -81 -80 -78 -75 -74
 -84 -83 -81 -80 -78 -75 -74 -71
 -14 -13 -14 -15 -17 -17 -19 -21
 -13 -14 -15 -17 -17 -19 -21 -23
 -14 -15 -17 -17 -19 -21 -23 -26
 -15 -17 -17 -19 -21 -23 -26 -28
 -17 -17 -19 -21 -23 -26 -28 -30
 -17 -19 -21 -23 -26 -28 -30 -33
 -19 -21 -23 -26 -28 -30 -33 -35
 -21 -23 -26 -28 -30 -33 -35 -38
 -23 -26 -28 -30 -33 -35 -38 -41
 -26 -28 -30 -33 -35 -38 -41 -44
 -28 -30 -33 -35 -38 -41 -44 -47
 -30 -33 -35 -38 -41 -44 -47 -50
 -33 -35 -38 -41 -44 -47 -50 -53
 -35 -38 -41 -44 -47 -50 -53 -56
 -38 -41 -44 -47 -50 -53 -56 -58
 -41 -44 -47 -50 -53 -56 -58 -60
 -44 -47 -50 -53 -56 -58 -60 -65
 -47 -50 -53 -56 -58 -60 -65 -67
 -50 -53 -56 -58 -60 -65 -67 -68
 -53 -56 -58 -60 -65 -67 -68 -72
 -56 -58 -60 -65 -67 -68 -72 -74
 -58 -60 -65 -67 -68 -72 -74 -75
 -60 -65 -67 -68 -72 -74 -75 -77
 -65 -67 -68 -72 -74 -75 -77 -78
 -67 -68 -72 -74 -75 -77 -78 -79
 -68 -72 -74 -75 -77 -78 -79 -80
 -72 -74 -75 -77 -78 -79 -80 -82
 -74 -75 -77 -78 -79 -80 -82 -82
 -75 -77 -78 -79 -80 -82 -82 -82
 -77 -78 -79 -80 -82 -82 -82 -83
 -78 -79 -80 -82 -82 -82 -83 -83
 -79 -80 -82 -82 -82 -83 -83 -84
 -80 -82 -82 -82 -83 -83 -84 -83
 -82 -82 -82 -83 -83 -84 -83 -83
 -82 -82 -83 -83 -84 -83 -83 -84
 -82 -83 -83 -84 -83 -83 -84 -83
 -83 -83 -84 -83 -83 -84 -83 -83
 -83 -84 -83 -83 -84 -83 -83 -81
 -84 -83 -83 -84 -83 -83 -81 -81
 -83 -83 -84 -83 -83 -81 -81 -81
 -83 -84 -83 -83 -81 -81 -81 -80
 -84 -83 -83 -81 -81 -81 -80 -80
 -83 -83 -81 -81 -81 -80 -80 -77
 -83 -81 -81 -81 -80 -80 -77 -75
 -81 -81 -81 -80 -80 -77 -75 -74
 -81 -81 -80 -80 -77 -75 -74 -73
 -13 -13 -12 -12 -14 -15 -17 -20
 -13 -12 -12 -14 -15 -17 -20 -21
 -12 -12 -14 -15 -17 -20 -21 -24
 -12 -14 -15 -17 -20 -21 -24 -25
 -14 -15 -17 -20 -21 -24 -25 -29
 -15 -17 -20 -21 -24 -25 -29 -33
 -17 -20 -21 -24 -25 -29 -33 -36
 -20 -21 -24 -25 -29 -33 -36 -38
 -21 -24 -25 -29 -33 -36 -38 -40
 -24 -25 -29 -33 -36 -38 -40 -45
 -25 -29 -33 -36 -38 -40 -45 -48
 -29 -33 -36 -38 -40 -45 -48 -50
 -33 -36 -38 -40 -45 -48 -50 -54
 -36 -38 -40 -45 -48 -50 -54 -60
 -38 -40 -45 -48 -50 -54 -60 -61
 -40 -45 -48 -50 -54 -60 -61 -65
 -45 -48 -50 -54 -60 -61 -65 -68
 -48 -50 -54 -60 -61 -65 -68 -70
 -50 -54 -60 -61 -65 -68 -70 -72
 -54 -60 -61 -65 -68 -70 -72 -76
 -60 -61 -65 -68 -70 -72 -76 -78
 -61 -65 -68 -70 -72 -76 -78 -80
 -65 -68 -70 -72 -76 -78 -80 -82
 -68 -70 -72 -76 -78 -80 -82 -83
 -70 -72 -76 -78 -80 -82 -83 -84
 -72 -76 -78 -80 -82 -83 -84 -85
 -76 -78 -80 -82 -83 -84 -85 -86
 -78 -80 -82 -83 -84 -85 -86 -84
 -80 -82 -83 -84 -85 -86 -84 -86
 -82 -83 -84 -85 -86 -84 -86 -86
 -83 -84 -85 -86 -84 -86 -86 -87
 -84 -85 -86 -84 -86 -86 -87 -86
 -85 -86 -84 -86 -86 -87 -86 -86
 -86 -84 -86 -86 -87 -86 -86 -85
 -84 -86 -86 -87 -86 -86 -85 -85
 -86 -86 -87 -86 -86 -85 -85 -85
 -86 -87 -86 -86 -85 -85 -85 -84
 -87 -86 -86 -85 -85 -85 -84 -82
 -86 -86 -85 -85 -85 -84 -82 -81
 -86 -85 -85 -85 -84 -82 -81 -79
 -85 -85 -85 -84 -82 -81 -79 -78
 -85 -85 -84 -82 -81 -79 -78 -76
 -85 -84 -82 -81 -79 -78 -76 -74
 -84 -82 -81 -79 -78 -76 -74 -72
 -82 -81 -79 -78 -76 -74 -72 -70
 -81 -79 -78 -76 -74 -72 -70 -69
 -79 -78 -76 -74 -72 -70 -69 -65
 -18 -18 -17 -17 -19 -21 -22 -26
 -18 -17 -17 -19 -21 -22 -26 -28
 -17 -17 -19 -21 -22 -26 -28 -30
 -17 -19 -21 -22 -26 -28 -30 -34
 -19 -21 -22 -26 -28 -30 -34 -36
 -21 -22 -26 -28 -30 -34 -36 -43
 -22 -26 -28 -30 -34 -36 -43 -50
 -26 -28 -30 -34 -36 -43 -50 -53
 -28 -30 -34 -36 -43 -50 -53 -55
 -30 -34 -36 -43 -50 -53 -55 -58
 -34 -36 -43 -50 -53 -55 -58 -60
 -36 -43 -50 -53 -55 -58 -60 -61
 -43 -50 -53 -55 -58 -60 -61 -65
 -50 -53 -55 -58 -60 -61 -65 -67
 -53 -55 -58 -60 -61 -65 -67 -69
 -55 -58 -60 -61 -65 -67 -69 -71
 -58 -60 -61 -65 -67 -69 -71 -71
 -60 -61 -65 -67 -69 -71 -71 -76
 -61 -65 -67 -69 -71 -71 -76 -79
 -65 -67 -69 -71 -71 -76 -79 -80
 -67 -69 -71 -71 -76 -79 -80 -81
 -69 -71 -71 -76 -79 -80 -81 -81
 -71 -71 -76 -79 -80 -81 -81 -81
 -71 -76 -79 -80 -81 -81 -81 -83
 -76 -79 -80 -81 -81 -81 -83 -82
 -79 -80 -81 -81 -81 -83 -82 -83
 -80 -81 -81 -81 -83 -82 -83 -83
 -81 -81 -81 -83 -82 -83 -83 -83
 -81 -81 -83 -82 -83 -83 -83 -82
 -81 -83 -82 -83 -83 -83 -82 -81
 -83 -82 -83 -83 -83 -82 -81 -81
 -82 -83 -83 -83 -82 -81 -81 -80
 -83 -83 -83 -82 -81 -81 -80 -79
 -83 -83 -82 -81 -81 -80 -79 -77
 -83 -82 -81 -81 -80 -79 -77 -75
 -82 -81 -81 -80 -79 -77 -75 -75
 -81 -81 -80 -79 -77 -75 -75 -75
 -81 -80 -79 -77 -75 -75 -75 -72
 -80 -79 -77 -75 -75 -75 -72 -71
 -79 -77 -75 -75 -75 -72 -71 -69
 -11 -11 -10 -11 -13 -14 -17 -17
 -11 -10 -11 -13 -14 -17 -17 -19
 -10 -11 -13 -14 -17 -17 -19 -20
 -11 -13 -14 -17 -17 -19 -20 -21
 -13 -14 -17 -17 -19 -20 -21 -25
 -14 -17 -17 -19 -20 -21 -25 -26
 -17 -17 -19 -20 -21 -25 -26 -28
 -17 -19 -20 -21 -25 -26 -28 -29
 -19 -20 -21 -25 -26 -28 -29 -33
 -20 -21 -25 -26 -28 -29 -33 -35
 -21 -25 -26 -28 -29 -33 -35 -37
 -25 -26 -28 -29 -33 -35 -37 -40
 -26 -28 -29 -33 -35 -37 -40 -41
 -28 -29 -33 -35 -37 -40 -41 -44
 -29 -33 -35 -37 -40 -41 -44 -46
 -33 -35 -37 -40 -41 -44 -46 -47
 -35 -37 -40 -41 -44 -46 -47 -50
 -37 -40 -41 -44 -46 -47 -50 -52
 -40 -41 -44 -46 -47 -50 -52 -55
 -41 -44 -46 -47 -50 -52 -55 -57
 -44 -46 -47 -50 -52 -55 -57 -60
 -46 -47 -50 -52 -55 -57 -60 -62
 -47 -50 -52 -55 -57 -60 -62 -65
 -50 -52 -55 -57 -60 -62 -65 -67
 -52 -55 -57 -60 -62 -65 -67 -70
 -55 -57 -60 -62 -65 -67 -70 -72
 -57 -60 -62 -65 -67 -70 -72 -72
 -60 -62 -65 -67 -70 -72 -72 -74
 -62 -65 -67 -70 -72 -72 -74 -75
 -65 -67 -70 -72 -72 -74 -75 -77
 -67 -70 -72 -72 -74 -75 -77 -78
 -70 -72 -72 -74 -75 -77 -78 -78
 -72 -72 -74 -75 -77 -78 -78 -79
 -72 -74 -75 -77 -78 -78 -79 -79
 -74 -75 -77 -78 -78 -79 -79 -79
 -75 -77 -78 -78 -79 -79 -79 -79
 -77 -78 -78 -79 -79 -79 -79 -79
 -78 -78 -79 -79 -79 -79 -79 -80
 -78 -79 -79 -79 -79 -79 -80 -78
 -79 -79 -79 -79 -79 -80 -78 -77
 -79 -79 -79 -79 -80 -78 -77 -76
 -79 -79 -79 -80 -78 -77 -76 -76
 -79 -79 -80 -78 -77 -76 -76 -77
 -79 -80 -78 -77 -76 -76 -77 -73
 -80 -78 -77 -76 -76 -77 -73 -72
 -78 -77 -76 -76 -77 -73 -72 -71
 -77 -76 -76 -77 -73 -72 -71 -70
 -76 -76 -77 -73 -72 -71 -70 -71
 -76 -77 -73 -72 -71 -70 -71 -67
 -77 -73 -72 -71 -70 -71 -67 -66
 -73 -72 -71 -70 -71 -67 -66 -62
 -72 -71 -70 -71 -67 -66 -62 -62
 -71 -70 -71 -67 -66 -62 -62 -62
 -10 -11 -13 -15 -16 -19 -20 -22
 -11 -13 -15 -16 -19 -20 -22 -26
 -13 -15 -16 -19 -20 -22 -26 -28
 -15 -16 -19 -20 -22 -26 -28 -31
 -16 -19 -20 -22 -26 -28 -31 -32
 -19 -20 -22 -26 -28 -31 -32 -34
 -20 -22 -26 -28 -31 -32 -34 -39
 -22 -26 -28 -31 -32 -34 -39 -41
 -26 -28 -31 -32 -34 -39 -41 -44
 -28 -31 -32 -34 -39 -41 -44 -48
 -31 -32 -34 -39 -41 -44 -48 -51
 -32 -34 -39 -41 -44 -48 -51 -53
 -34 -39 -41 -44 -48 -51 -53 -55
 -39 -41 -44 -48 -51 -53 -55 -56
 -41 -44 -48 -51 -53 -55 -56 -60
 -44 -48 -51 -53 -55 -56 -60 -64
 -48 -51 -53 -55 -56 -60 -64 -66
 -51 -53 -55 -56 -60 -64 -66 -67
 -53 -55 -56 -60 -64 -66 -67 -70
 -55 -56 -60 -64 -66 -67 -70 -71
 -56 -60 -64 -66 -67 -70 -71 -71
 -60 -64 -66 -67 -70 -71 -71 -75
 -64 -66 -67 -70 -71 -71 -75 -76
 -66 -67 -70 -71 -71 -75 -76 -77
 -67 -70 -71 -71 -75 -76 -77 -78
 -70 -71 -71 -75 -76 -77 -78 -78
 -71 -71 -75 -76 -77 -78 -78 -78
 -71 -75 -76 -77 -78 -78 -78 -79
 -75 -76 -77 -78 -78 -78 -79 -79
 -76 -77 -78 -78 -78 -79 -79 -78
 -77 -78 -78 -78 -79 -79 -78 -78
 -78 -78 -78 -79 -79 -78 -78 -78
 -78 -78 -79 -79 -78 -78 -78 -78
 -78 -79 -79 -78 -78 -78 -78 -77
 -79 -79 -78 -78 -78 -78 -77 -76
 -79 -78 -78 -78 -78 -77 -76 -76
 -78 -78 -78 -78 -77 -76 -76 -74
 -78 -78 -78 -77 -76 -76 -74 -73
 -78 -78 -77 -76 -76 -74 -73 -71
 -78 -77 -76 -76 -74 -73 -71 -70
 -77 -76 -76 -74 -73 -71 -70 -69
 -76 -76 -74 -73 -71 -70 -69 -68
 -76 -74 -73 -71 -70 -69 -68 -66
 -74 -73 -71 -70 -69 -68 -66 -64
 -16 -16 -16 -16 -17 -19 -20 -24
 -16 -16 -16 -17 -19 -20 -24 -26
 -16 -16 -17 -19 -20 -24 -26 -29
 -16 -17 -19 -20 -24 -26 -29 -33
 -17 -19 -20 -24 -26 -29 -33 -37
 -19 -20 -24 -26 -29 -33 -37 -37
 -20 -24 -26 -29 -33 -37 -37 -43
 -24 -26 -29 -33 -37 -37 -43 -44
 -26 -29 -33 -37 -37 -43 -44 -47
 -29 -33 -37 -37 -43 -44 -47 -52
 -33 -37 -37 -43 -44 -47 -52 -54
 -37 -37 -43 -44 -47 -52 -54 -57
 -37 -43 -44 -47 -52 -54 -57 -59
 -43 -44 -47 -52 -54 -57 -59 -63
 -44 -47 -52 -54 -57 -59 -63 -66
 -47 -52 -54 -57 -59 -63 -66 -70
 -52 -54 -57 -59 -63 -66 -70 -73
 -54 -57 -59 -63 -66 -70 -73 -75
 -57 -59 -63 -66 -70 -73 -75 -76
 -59 -63 -66 -70 -73 -75 -76 -77
 -63 -66 -70 -73 -75 -76 -77 -79
 -66 -70 -73 -75 -76 -77 -79 -80
 -70 -73 -75 -76 -77 -79 -80 -81
 -73 -75 -76 -77 -79 -80 -81 -81
 -75 -76 -77 -79 -80 -81 -81 -82
 -76 -77 -79 -80 -81 -81 -82 -82
 -77 -79 -80 -81 -81 -82 -82 -82
 -79 -80 -81 -81 -82 -82 -82 -82
 -80 -81 -81 -82 -82 -82 -82 -81
 -81 -81 -82 -82 -82 -82 -81 -80
 -81 -82 -82 -82 -82 -81 -80 -80
 -82 -82 -82 -82 -81 -80 -80 -80
 -82 -82 -82 -81 -80 -80 -80 -78
 -82 -82 -81 -80 -80 -80 -78 -77
 -82 -81 -80 -80 -80 -78 -77 -75
 -81 -80 -80 -80 -78 -77 -75 -73
 -80 -80 -80 -78 -77 -75 -73 -72
 -80 -80 -78 -77 -75 -73 -72 -71
 -80 -78 -77 -75 -73 -72 -71 -70
 -78 -77 -75 -73 -72 -71 -70 -68
 -77 -75 -73 -72 -71 -70 -68 -66
 -75 -73 -72 -71 -70 -68 -66 -65
 -21 -21 -21 -23 -25 -27 -29 -33
 -21 -21 -23 -25 -27 -29 -33 -35
 -21 -23 -25 -27 -29 -33 -35 -39
 -23 -25 -27 -29 -33 -35 -39 -41
 -25 -27 -29 -33 -35 -39 -41 -44
 -27 -29 -33 -35 -39 -41 -44 -48
 -29 -33 -35 -39 -41 -44 -48 -50
 -33 -35 -39 -41 -44 -48 -50 -55
 -35 -39 -41 -44 -48 -50 -55 -58
 -39 -41 -44 -48 -50 -55 -58 -60
 -41 -44 -48 -50 -55 -58 -60 -63
 -44 -48 -50 -55 -58 -60 -63 -64
 -48 -50 -55 -58 -60 -63 -64 -72
 -50 -55 -58 -60 -63 -64 -72 -76
 -55 -58 -60 -63 -64 -72 -76 -79
 -58 -60 -63 -64 -72 -76 -79 -80
 -60 -63 -64 -72 -76 -79 -80 -81
 -63 -64 -72 -76 -79 -80 -81 -85
 -64 -72 -76 -79 -80 -81 -85 -86
 -72 -76 -79 -80 -81 -85 -86 -86
 -76 -79 -80 -81 -85 -86 -86 -88
 -79 -80 -81 -85 -86 -86 -88 -89
 -80 -81 -85 -86 -86 -88 -89 -89
 -81 -85 -86 -86 -88 -89 -89 -90
 -85 -86 -86 -88 -89 -89 -90 -91
 -86 -86 -88 -89 -89 -90 -91 -90
 -86 -88 -89 -89 -90 -91 -90 -91
 -88 -89 -89 -90 -91 -90 -91 -90
 -89 -89 -90 -91 -90 -91 -90 -91
 -89 -90 -91 -90 -91 -90 -91 -92
 -90 -91 -90 -91 -90 -91 -92 -89
 -91 -90 -91 -90 -91 -92 -89 -90
 -90 -91 -90 -91 -92 -89 -90 -88
 -91 -90 -91 -92 -89 -90 -88 -88
 -90 -91 -92 -89 -90 -88 -88 -86
 -91 -92 -89 -90 -88 -88 -86 -86
 -92 -89 -90 -88 -88 -86 -86 -84
 -89 -90 -88 -88 -86 -86 -84 -82
 -90 -88 -88 -86 -86 -84 -82 -81
 -88 -88 -86 -86 -84 -82 -81 -80
 -20 -20 -22 -24 -26 -27 -31 -33
 -20 -22 -24 -26 -27 -31 -33 -37
 -22 -24 -26 -27 -31 -33 -37 -40
 -24 -26 -27 -31 -33 -37 -40 -42
 -26 -27 -31 -33 -37 -40 -42 -44
 -27 -31 -33 -37 -40 -42 -44 -48
 -31 -33 -37 -40 -42 -44 -48 -51
 -33 -37 -40 -42 -44 -48 -51 -54
 -37 -40 -42 -44 -48 -51 -54 -55
 -40 -42 -44 -48 -51 -54 -55 -60
 -42 -44 -48 -51 -54 -55 -60 -63
 -44 -48 -51 -54 -55 -60 -63 -66
 -48 -51 -54 -55 -60 -63 -66 -69
 -51 -54 -55 -60 -63 -66 -69 -71
 -54 -55 -60 -63 -66 -69 -71 -74
 -55 -60 -63 -66 -69 -71 -74 -77
 -60 -63 -66 -69 -71 -74 -77 -78
 -63 -66 -69 -71 -74 -77 -78 -81
 -66 -69 -71 -74 -77 -78 -81 -82
 -69 -71 -74 -77 -78 -81 -82 -82
 -71 -74 -77 -78 -81 -82 -82 -83
 -74 -77 -78 -81 -82 -82 -83 -83
 -77 -78 -81 -82 -82 -83 -83 -86
 -78 -81 -82 -82 -83 -83 -86 -87
 -81 -82 -82 -83 -83 -86 -87 -86
 -82 -82 -83 -83 -86 -87 -86 -87
 -82 -83 -83 -86 -87 -86 -87 -87
 -83 -83 -86 -87 -86 -87 -87 -86
 -83 -86 -87 -86 -87 -87 -86 -86
 -86 -87 -86 -87 -87 -86 -86 -86
 -87 -86 -87 -87 -86 -86 -86 -84
 -86 -87 -87 -86 -86 -86 -84 -85
 -87 -87 -86 -86 -86 -84 -85 -86
 -87 -86 -86 -86 -84 -85 -86 -84
 -86 -86 -86 -84 -85 -86 -84 -84
 -86 -86 -84 -85 -86 -84 -84 -83
 -86 -84 -85 -86 -84 -84 -83 -82
 -84 -85 -86 -84 -84 -83 -82 -81
 -85 -86 -84 -84 -83 -82 -81 -80
 -86 -84 -84 -83 -82 -81 -80 -78
 -84 -84 -83 -82 -81 -80 -78 -77
 -84 -83 -82 -81 -80 -78 -77 -75
 -83 -82 -81 -80 -78 -77 -75 -74
 -82 -81 -80 -78 -77 -75 -74 -72
 -81 -80 -78 -77 -75 -74 -72 -70
 -76 -78 -80 -82 -83 -83 -84 -85
 -78 -80 -82 -83 -83 -84 -85 -86
 -80 -82 -83 -83 -84 -85 -86 -85
 -82 -83 -83 -84 -85 -86 -85 -85
 -83 -83 -84 -85 -86 -85 -85 -86
 -83 -84 -85 -86 -85 -85 -86 -84
 -84 -85 -86 -85 -85 -86 -84 -83
 -85 -86 -85 -85 -86 -84 -83 -82
 -86 -85 -85 -86 -84 -83 -82 -80
 -85 -85 -86 -84 -83 -82 -80 -79
 -85 -86 -84 -83 -82 -80 -79 -77
 -86 -84 -83 -82 -80 -79 -77 -77
 -84 -83 -82 -80 -79 -77 -77 -75
 -83 -82 -80 -79 -77 -77 -75 -73
 -82 -80 -79 -77 -77 -75 -73 -72
 -80 -79 -77 -77 -75 -73 -72 -69
 -79 -77 -77 -75 -73 -72 -69 -69
 -77 -77 -75 -73 -72 -69 -69 -65
 -77 -75 -73 -72 -69 -69 -65 -63
 -75 -73 -72 -69 -69 -65 -63 -61
 -73 -72 -69 -69 -65 -63 -61 -59
 -72 -69 -69 -65 -63 -61 -59 -56
 -69 -69 -65 -63 -61 -59 -56 -54
 -69 -65 -63 -61 -59 -56 -54 -52
 -65 -63 -61 -59 -56 -54 -52 -49
 -63 -61 -59 -56 -54 -52 -49 -48
 -61 -59 -56 -54 -52 -49 -48 -45
 -59 -56 -54 -52 -49 -48 -45 -42
 -56 -54 -52 -49 -48 -45 -42 -40
 -54 -52 -49 -48 -45 -42 -40 -37
 -52 -49 -48 -45 -42 -40 -37 -36
 -49 -48 -45 -42 -40 -37 -36 -33
 -48 -45 -42 -40 -37 -36 -33 -31
 -45 -42 -40 -37 -36 -33 -31 -28
 -42 -40 -37 -36 -33 -31 -28 -23
 -40 -37 -36 -33 -31 -28 -23 -22
 -37 -36 -33 -31 -28 -23 -22 -19
 -36 -33 -31 -28 -23 -22 -19 -18
 -33 -31 -28 -23 -22 -19 -18 -15
 -31 -28 -23 -22 -19 -18 -15 -14
 -28 -23 -22 -19 -18 -15 -14 -12
 -23 -22 -19 -18 -15 -14 -12 -11
 -22 -19 -18 -15 -14 -12 -11 -10
 -19 -18 -15 -14 -12 -11 -10 -9
 -18 -15 -14 -12 -11 -10 -9 -8
 -15 -14 -12 -11 -10 -9 -8 -8
 -14 -12 -11 -10 -9 -8 -8 -8
 -12 -11 -10 -9 -8 -8 -8 -8
 -11 -10 -9 -8 -8 -8 -8 -7
 -10 -9 -8 -8 -8 -8 -7 -8
 -74 -78 -79 -83 -86 -88 -89 -91
 -78 -79 -83 -86 -88 -89 -91 -93
 -79 -83 -86 -88 -89 -91 -93 -94
 -83 -86 -88 -89 -91 -93 -94 -95
 -86 -88 -89 -91 -93 -94 -95 -98
 -88 -89 -91 -93 -94 -95 -98 -99
 -89 -91 -93 -94 -95 -98 -99 -102
 -91 -93 -94 -95 -98 -99 -102 -103
 -93 -94 -95 -98 -99 -102 -103 -104
 -94 -95 -98 -99 -102 -103 -104 -105
 -95 -98 -99 -102 -103 -104 -105 -106
 -98 -99 -102 -103 -104 -105 -106 -107
 -99 -102 -103 -104 -105 -106 -107 -106
 -102 -103 -104 -105 -106 -107 -106 -106
 -103 -104 -105 -106 -107 -106 -106 -106
 -104 -105 -106 -107 -106 -106 -106 -105
 -105 -106 -107 -106 -106 -106 -105 -104
 -106 -107 -106 -106 -106 -105 -104 -104
 -107 -106 -106 -106 -105 -104 -104 -102
 -106 -106 -106 -105 -104 -104 -102 -102
 -106 -106 -105 -104 -104 -102 -102 -100
 -106 -105 -104 -104 -102 -102 -100 -100
 -105 -104 -104 -102 -102 -100 -100 -98
 -104 -104 -102 -102 -100 -100 -98 -97
 -104 -102 -102 -100 -100 -98 -97 -95
 -102 -102 -100 -100 -98 -97 -95 -94
 -102 -100 -100 -98 -97 -95 -94 -91
 -100 -100 -98 -97 -95 -94 -91 -90
 -100 -98 -97 -95 -94 -91 -90 -90
 -98 -97 -95 -94 -91 -90 -90 -88
 -97 -95 -94 -91 -90 -90 -88 -87
 -95 -94 -91 -90 -90 -88 -87 -84
 -94 -91 -90 -90 -88 -87 -84 -82
 -91 -90 -90 -88 -87 -84 -82 -80
 -90 -90 -88 -87 -84 -82 -80 -78
 -90 -88 -87 -84 -82 -80 -78 -76
 -88 -87 -84 -82 -80 -78 -76 -73
 -87 -84 -82 -80 -78 -76 -73 -71
 -84 -82 -80 -78 -76 -73 -71 -68
 -82 -80 -78 -76 -73 -71 -68 -65
 -80 -78 -76 -73 -71 -68 -65 -64
 -78 -76 -73 -71 -68 -65 -64 -61
 -76 -73 -71 -68 -65 -64 -61 -60
 -73 -71 -68 -65 -64 -61 -60 -56
 -71 -68 -65 -64 -61 -60 -56 -54
 -68 -65 -64 -61 -60 -56 -54 -50
 -65 -64 -61 -60 -56 -54 -50 -48
 -64 -61 -60 -56 -54 -50 -48 -46
 -61 -60 -56 -54 -50 -48 -46 -43
 -60 -56 -54 -50 -48 -46 -43 -41
 -56 -54 -50 -48 -46 -43 -41 -39
 -54 -50 -48 -46 -43 -41 -39 -37
 -50 -48 -46 -43 -41 -39 -37 -36
 -48 -46 -43 -41 -39 -37 -36 -33
 -46 -43 -41 -39 -37 -36 -33 -32
 -43 -41 -39 -37 -36 -33 -32 -30
 -41 -39 -37 -36 -33 -32 -30 -30
 -39 -37 -36 -33 -32 -30 -30 -28
 -37 -36 -33 -32 -30 -30 -28 -28
 -36 -33 -32 -30 -30 -28 -28 -27
 -33 -32 -30 -30 -28 -28 -27 -28
 -84 -86 -87 -88 -89 -90 -91 -92
 -86 -87 -88 -89 -90 -91 -92 -94
 -87 -88 -89 -90 -91 -92 -94 -94
 -88 -89 -90 -91 -92 -94 -94 -94
 -89 -90 -91 -92 -94 -94 -94 -94
 -90 -91 -92 -94 -94 -94 -94 -95
 -91 -92 -94 -94 -94 -94 -95 -94
 -92 -94 -94 -94 -94 -95 -94 -94
 -94 -94 -94 -94 -95 -94 -94 -92
 -94 -94 -94 -95 -94 -94 -92 -92
 -94 -94 -95 -94 -94 -92 -92 -91
 -94 -95 -94 -94 -92 -92 -91 -89
 -95 -94 -94 -92 -92 -91 -89 -87
 -94 -94 -92 -92 -91 -89 -87 -84
 -94 -92 -92 -91 -89 -87 -84 -83
 -92 -92 -91 -89 -87 -84 -83 -79
 -92 -91 -89 -87 -84 -83 -79 -76
 -91 -89 -87 -84 -83 -79 -76 -73
 -89 -87 -84 -83 -79 -76 -73 -69
 -87 -84 -83 -79 -76 -73 -69 -64
 -84 -83 -79 -76 -73 -69 -64 -60
 -83 -79 -76 -73 -69 -64 -60 -58
 -79 -76 -73 -69 -64 -60 -58 -55
 -76 -73 -69 -64 -60 -58 -55 -53
 -73 -69 -64 -60 -58 -55 -53 -50
 -69 -64 -60 -58 -55 -53 -50 -47
 -64 -60 -58 -55 -53 -50 -47 -43
 -60 -58 -55 -53 -50 -47 -43 -41
 -58 -55 -53 -50 -47 -43 -41 -39
 -55 -53 -50 -47 -43 -41 -39 -36
 -53 -50 -47 -43 -41 -39 -36 -34
 -50 -47 -43 -41 -39 -36 -34 -30
 -47 -43 -41 -39 -36 -34 -30 -27
 -43 -41 -39 -36 -34 -30 -27 -24
 -41 -39 -36 -34 -30 -27 -24 -23
 -39 -36 -34 -30 -27 -24 -23 -20
 -36 -34 -30 -27 -24 -23 -20 -19
 -34 -30 -27 -24 -23 -20 -19 -18
 -30 -27 -24 -23 -20 -19 -18 -17
 -27 -24 -23 -20 -19 -18 -17 -14
 -24 -23 -20 -19 -18 -17 -14 -13
 -23 -20 -19 -18 -17 -14 -13 -13
 -20 -19 -18 -17 -14 -13 -13 -13
 -19 -18 -17 -14 -13 -13 -13 -13
 -18 -17 -14 -13 -13 -13 -13 -13
 -17 -14 -13 -13 -13 -13 -13 -14
 -14 -13 -13 -13 -13 -13 -14 -14
 -70 -72 -76 -79 -81 -83 -85 -86
 -72 -76 -79 -81 -83 -85 -86 -87
 -76 -79 -81 -83 -85 -86 -87 -88
 -79 -81 -83 -85 -86 -87 -88 -89
 -81 -83 -85 -86 -87 -88 -89 -90
 -83 -85 -86 -87 -88 -89 -90 -91
 -85 -86 -87 -88 -89 -90 -91 -91
 -86 -87 -88 -89 -90 -91 -91 -91
 -87 -88 -89 -90 -91 -91 -91 -89
 -88 -89 -90 -91 -91 -91 -89 -89
 -89 -90 -91 -91 -91 -89 -89 -87
 -90 -91 -91 -91 -89 -89 -87 -85
 -91 -91 -91 -89 -89 -87 -85 -82
 -91 -91 -89 -89 -87 -85 -82 -78
 -91 -89 -89 -87 -85 -82 -78 -75
 -89 -89 -87 -85 -82 -78 -75 -74
 -89 -87 -85 -82 -78 -75 -74 -71
 -87 -85 -82 -78 -75 -74 -71 -69
 -85 -82 -78 -75 -74 -71 -69 -66
 -82 -78 -75 -74 -71 -69 -66 -62
 -78 -75 -74 -71 -69 -66 -62 -58
 -75 -74 -71 -69 -66 -62 -58 -55
 -74 -71 -69 -66 -62 -58 -55 -53
 -71 -69 -66 -62 -58 -55 -53 -51
 -69 -66 -62 -58 -55 -53 -51 -47
 -66 -62 -58 -55 -53 -51 -47 -45
 -62 -58 -55 -53 -51 -47 -45 -43
 -58 -55 -53 -51 -47 -45 -43 -41
 -55 -53 -51 -47 -45 -43 -41 -40
 -53 -51 -47 -45 -43 -41 -40 -37
 -51 -47 -45 -43 -41 -40 -37 -34
 -47 -45 -43 -41 -40 -37 -34 -32
 -45 -43 -41 -40 -37 -34 -32 -29
 -43 -41 -40 -37 -34 -32 -29 -26
 -41 -40 -37 -34 -32 -29 -26 -24
 -40 -37 -34 -32 -29 -26 -24 -24
 -37 -34 -32 -29 -26 -24 -24 -23
 -34 -32 -29 -26 -24 -24 -23 -20
 -32 -29 -26 -24 -24 -23 -20 -18
 -29 -26 -24 -24 -23 -20 -18 -18
 -26 -24 -24 -23 -20 -18 -18 -15
 -24 -24 -23 -20 -18 -18 -15 -14
 -24 -23 -20 -18 -18 -15 -14 -14
 -23 -20 -18 -18 -15 -14 -14 -13
 -20 -18 -18 -15 -14 -14 -13 -12
 -18 -18 -15 -14 -14 -13 -12 -12
 -18 -15 -14 -14 -13 -12 -12 -13
 -15 -14 -14 -13 -12 -12 -13 -12
 -14 -14 -13 -12 -12 -13 -12 -13
 -14 -13 -12 -12 -13 -12 -13 -13
 -13 -12 -12 -13 -12 -13 -13 -13
 -66 -68 -71 -73 -77 -78 -80 -81
 -68 -71 -73 -77 -78 -80 -81 -83
 -71 -73 -77 -78 -80 -81 -83 -84
 -73 -77 -78 -80 -81 -83 -84 -86
 -77 -78 -80 -81 -83 -84 -86 -86
 -78 -80 -81 -83 -84 -86 -86 -87
 -80 -81 -83 -84 -86 -86 -87 -87
 -81 -83 -84 -86 -86 -87 -87 -88
 -83 -84 -86 -86 -87 -87 -88 -88
 -84 -86 -86 -87 -87 -88 -88 -87
 -86 -86 -87 -87 -88 -88 -87 -87
 -86 -87 -87 -88 -88 -87 -87 -86
 -87 -87 -88 -88 -87 -87 -86 -85
 -87 -88 -88 -87 -87 -86 -85 -84
 -88 -88 -87 -87 -86 -85 -84 -83
 -88 -87 -87 -86 -85 -84 -83 -82
 -87 -87 -86 -85 -84 -83 -82 -79
 -87 -86 -85 -84 -83 -82 -79 -76
 -86 -85 -84 -83 -82 -79 -76 -75
 -85 -84 -83 -82 -79 -76 -75 -72
 -84 -83 -82 -79 -76 -75 -72 -69
 -83 -82 -79 -76 -75 -72 -69 -67
 -82 -79 -76 -75 -72 -69 -67 -64
 -79 -76 -75 -72 -69 -67 -64 -63
 -76 -75 -72 -69 -67 -64 -63 -58
 -75 -72 -69 -67 -64 -63 -58 -57
 -72 -69 -67 -64 -63 -58 -57 -54
 -69 -67 -64 -63 -58 -57 -54 -53
 -67 -64 -63 -58 -57 -54 -53 -50
 -64 -63 -58 -57 -54 -53 -50 -47
 -63 -58 -57 -54 -53 -50 -47 -46
 -58 -57 -54 -53 -50 -47 -46 -43
 -57 -54 -53 -50 -47 -46 -43 -41
 -54 -53 -50 -47 -46 -43 -41 -38
 -53 -50 -47 -46 -43 -41 -38 -37
 -50 -47 -46 -43 -41 -38 -37 -34
 -47 -46 -43 -41 -38 -37 -34 -31
 -46 -43 -41 -38 -37 -34 -31 -29
 -43 -41 -38 -37 -34 -31 -29 -25
 -41 -38 -37 -34 -31 -29 -25 -23
 -38 -37 -34 -31 -29 -25 -23 -21
 -37 -34 -31 -29 -25 -23 -21 -19
 -34 -31 -29 -25 -23 -21 -19 -18
 -31 -29 -25 -23 -21 -19 -18 -17
 -29 -25 -23 -21 -19 -18 -17 -16
 -25 -23 -21 -19 -18 -17 -16 -15
 -23 -21 -19 -18 -17 -16 -15 -15
 -21 -19 -18 -17 -16 -15 -15 -15
 -19 -18 -17 -16 -15 -15 -15 -14
 -18 -17 -16 -15 -15 -15 -14 -15
 -17 -16 -15 -15 -15 -14 -15 -15
 -16 -15 -15 -15 -14 -15 -15 -15
 -15 -15 -15 -14 -15 -15 -15 -15
 -66 -69 -72 -74 -78 -79 -82 -83
 -69 -72 -74 -78 -79 -82 -83 -83
 -72 -74 -78 -79 -82 -83 -83 -85
 -74 -78 -79 -82 -83 -83 -85 -87
 -78 -79 -82 -83 -83 -85 -87 -88
 -79 -82 -83 -83 -85 -87 -88 -88
 -82 -83 -83 -85 -87 -88 -88 -88
 -83 -83 -85 -87 -88 -88 -88 -88
 -83 -85 -87 -88 -88 -88 -88 -88
 -85 -87 -88 -88 -88 -88 -88 -87
 -87 -88 -88 -88 -88 -88 -87 -86
 -88 -88 -88 -88 -88 -87 -86 -85
 -88 -88 -88 -88 -87 -86 -85 -83
 -88 -88 -88 -87 -86 -85 -83 -81
 -88 -88 -87 -86 -85 -83 -81 -80
 -88 -87 -86 -85 -83 -81 -80 -77
 -87 -86 -85 -83 -81 -80 -77 -76
 -86 -85 -83 -81 -80 -77 -76 -73
 -85 -83 -81 -80 -77 -76 -73 -70
 -83 -81 -80 -77 -76 -73 -70 -67
 -81 -80 -77 -76 -73 -70 -67 -62
 -80 -77 -76 -73 -70 -67 -62 -60
 -77 -76 -73 -70 -67 -62 -60 -57
 -76 -73 -70 -67 -62 -60 -57 -54
 -73 -70 -67 -62 -60 -57 -54 -52
 -70 -67 -62 -60 -57 -54 -52 -48
 -67 -62 -60 -57 -54 -52 -48 -45
 -62 -60 -57 -54 -52 -48 -45 -41
 -60 -57 -54 -52 -48 -45 -41 -39
 -57 -54 -52 -48 -45 -41 -39 -37
 -54 -52 -48 -45 -41 -39 -37 -35
 -52 -48 -45 -41 -39 -37 -35 -32
 -48 -45 -41 -39 -37 -35 -32 -29
 -45 -41 -39 -37 -35 -32 -29 -27
 -41 -39 -37 -35 -32 -29 -27 -24
 -39 -37 -35 -32 -29 -27 -24 -23
 -37 -35 -32 -29 -27 -24 -23 -21
 -35 -32 -29 -27 -24 -23 -21 -19
 -32 -29 -27 -24 -23 -21 -19 -17
 -29 -27 -24 -23 -21 -19 -17 -16
 -27 -24 -23 -21 -19 -17 -16 -15
 -24 -23 -21 -19 -17 -16 -15 -15
 -23 -21 -19 -17 -16 -15 -15 -14
 -21 -19 -17 -16 -15 -15 -14 -14
 -19 -17 -16 -15 -15 -14 -14 -14
 -17 -16 -15 -15 -14 -14 -14 -14
 -16 -15 -15 -14 -14 -14 -14 -14
 -15 -15 -14 -14 -14 -14 -14 -14
 -15 -14 -14 -14 -14 -14 -14 -15
 -74 -82 -86 -90 -95 -99 -102 -103
 -82 -86 -90 -95 -99 -102 -103 -107
 -86 -90 -95 -99 -102 -103 -107 -110
 -90 -95 -99 -102 -103 -107 -110 -111
 -95 -99 -102 -103 -107 -110 -111 -114
 -99 -102 -103 -107 -110 -111 -114 -114
 -102 -103 -107 -110 -111 -114 -114 -115
 -103 -107 -110 -111 -114 -114 -115 -115
 -107 -110 -111 -114 -114 -115 -115 -114
 -110 -111 -114 -114 -115 -115 -114 -114
 -111 -114 -114 -115 -115 -114 -114 -112
 -114 -114 -115 -115 -114 -114 -112 -112
 -114 -115 -115 -114 -114 -112 -112 -111
 -115 -115 -114 -114 -112 -112 -111 -108
 -115 -114 -114 -112 -112 -111 -108 -107
 -114 -114 -112 -112 -111 -108 -107 -105
 -114 -112 -112 -111 -108 -107 -105 -104
 -112 -112 -111 -108 -107 -105 -104 -101
 -112 -111 -108 -107 -105 -104 -101 -100
 -111 -108 -107 -105 -104 -101 -100 -97
 -108 -107 -105 -104 -101 -100 -97 -94
 -107 -105 -104 -101 -100 -97 -94 -89
 -105 -104 -101 -100 -97 -94 -89 -87
 -104 -101 -100 -97 -94 -89 -87 -84
 -101 -100 -97 -94 -89 -87 -84 -80
 -100 -97 -94 -89 -87 -84 -80 -79
 -97 -94 -89 -87 -84 -80 -79 -74
 -94 -89 -87 -84 -80 -79 -74 -71
 -89 -87 -84 -80 -79 -74 -71 -68
 -87 -84 -80 -79 -74 -71 -68 -65
 -84 -80 -79 -74 -71 -68 -65 -63
 -80 -79 -74 -71 -68 -65 -63 -59
 -79 -74 -71 -68 -65 -63 -59 -57
 -74 -71 -68 -65 -63 -59 -57 -54
 -71 -68 -65 -63 -59 -57 -54 -51
 -68 -65 -63 -59 -57 -54 -51 -50
 -65 -63 -59 -57 -54 -51 -50 -48
 -63 -59 -57 -54 -51 -50 -48 -46
 -59 -57 -54 -51 -50 -48 -46 -45
 -57 -54 -51 -50 -48 -46 -45 -42
 -54 -51 -50 -48 -46 -45 -42 -41
 -51 -50 -48 -46 -45 -42 -41 -40
 -50 -48 -46 -45 -42 -41 -40 -39
 -48 -46 -45 -42 -41 -40 -39 -37
 -46 -45 -42 -41 -40 -39 -37 -37
 -98 -101 -104 -108 -108 -110 -112 -113
 -101 -104 -108 -108 -110 -112 -113 -115
 -104 -108 -108 -110 -112 -113 -115 -114
 -108 -108 -110 -112 -113 -115 -114 -116
 -108 -110 -112 -113 -115 -114 -116 -117
 -110 -112 -113 -115 -114 -116 -117 -116
 -112 -113 -115 -114 -116 -117 -116 -114
 -113 -115 -114 -116 -117 -116 -114 -115
 -115 -114 -116 -117 -116 -114 -115 -114
 -114 -116 -117 -116 -114 -115 -114 -113
 -116 -117 -116 -114 -115 -114 -113 -110
 -117 -116 -114 -115 -114 -113 -110 -108
 -116 -114 -115 -114 -113 -110 -108 -105
 -114 -115 -114 -113 -110 -108 -105 -102
 -115 -114 -113 -110 -108 -105 -102 -101
 -114 -113 -110 -108 -105 -102 -101 -98
 -113 -110 -108 -105 -102 -101 -98 -97
 -110 -108 -105 -102 -101 -98 -97 -91
 -108 -105 -102 -101 -98 -97 -91 -88
 -105 -102 -101 -98 -97 -91 -88 -84
 -102 -101 -98 -97 -91 -88 -84 -80
 -101 -98 -97 -91 -88 -84 -80 -76
 -98 -97 -91 -88 -84 -80 -76 -74
 -97 -91 -88 -84 -80 -76 -74 -70
 -91 -88 -84 -80 -76 -74 -70 -69
 -88 -84 -80 -76 -74 -70 -69 -66
 -84 -80 -76 -74 -70 -69 -66 -62
 -80 -76 -74 -70 -69 -66 -62 -60
 -76 -74 -70 -69 -66 -62 -60 -59
 -74 -70 -69 -66 -62 -60 -59 -58
 -70 -69 -66 -62 -60 -59 -58 -56
 -69 -66 -62 -60 -59 -58 -56 -55
 -66 -62 -60 -59 -58 -56 -55 -53
 -62 -60 -59 -58 -56 -55 -53 -53
 -60 -59 -58 -56 -55 -53 -53 -51
 -59 -58 -56 -55 -53 -53 -51 -50
 -58 -56 -55 -53 -53 -51 -50 -49
 -56 -55 -53 -53 -51 -50 -49 -48
 -55 -53 -53 -51 -50 -49 -48 -47
 -53 -53 -51 -50 -49 -48 -47 -47
 -53 -51 -50 -49 -48 -47 -47 -46
 -51 -50 -49 -48 -47 -47 -46 -45
 -50 -49 -48 -47 -47 -46 -45 -46
 -49 -48 -47 -47 -46 -45 -46 -45
 -107 -111 -114 -116 -118 -120 -123 -125
 -111 -114 -116 -118 -120 -123 -125 -127
 -114 -116 -118 -120 -123 -125 -127 -129
 -116 -118 -120 -123 -125 -127 -129 -131
 -118 -120 -123 -125 -127 -129 -131 -131
 -120 -123 -125 -127 -129 -131 -131 -132
 -123 -125 -127 -129 -131 -131 -132 -131
 -125 -127 -129 -131 -131 -132 -131 -129
 -127 -129 -131 -131 -132 -131 -129 -129
 -129 -131 -131 -132 -131 -129 -129 -126
 -131 -131 -132 -131 -129 -129 -126 -124
 -131 -132 -131 -129 -129 -126 -124 -121
 -132 -131 -129 -129 -126 -124 -121 -118
 -131 -129 -129 -126 -124 -121 -118 -116
 -129 -129 -126 -124 -121 -118 -116 -113
 -129 -126 -124 -121 -118 -116 -113 -111
 -126 -124 -121 -118 -116 -113 -111 -107
 -124 -121 -118 -116 -113 -111 -107 -104
 -121 -118 -116 -113 -111 -107 -104 -102
 -118 -116 -113 -111 -107 -104 -102 -98
 -116 -113 -111 -107 -104 -102 -98 -95
 -113 -111 -107 -104 -102 -98 -95 -91
 -111 -107 -104 -102 -98 -95 -91 -88
 -107 -104 -102 -98 -95 -91 -88 -84
 -104 -102 -98 -95 -91 -88 -84 -80
 -102 -98 -95 -91 -88 -84 -80 -78
 -98 -95 -91 -88 -84 -80 -78 -75
 -95 -91 -88 -84 -80 -78 -75 -71
 -91 -88 -84 -80 -78 -75 -71 -67
 -88 -84 -80 -78 -75 -71 -67 -64
 -84 -80 -78 -75 -71 -67 -64 -60
 -80 -78 -75 -71 -67 -64 -60 -59
 -78 -75 -71 -67 -64 -60 -59 -57
 -75 -71 -67 -64 -60 -59 -57 -56
 -71 -67 -64 -60 -59 -57 -56 -53
 -67 -64 -60 -59 -57 -56 -53 -52
 -64 -60 -59 -57 -56 -53 -52 -50
 -60 -59 -57 -56 -53 -52 -50 -50
 -59 -57 -56 -53 -52 -50 -50 -49
 -57 -56 -53 -52 -50 -50 -49 -48
 -110 -113 -116 -118 -121 -123 -124 -127
 -113 -116 -118 -121 -123 -124 -127 -128
 -116 -118 -121 -123 -124 -127 -128 -131
 -118 -121 -123 -124 -127 -128 -131 -131
 -121 -123 -124 -127 -128 -131 -131 -132
 -123 -124 -127 -128 -131 -131 -132 -132
 -124 -127 -128 -131 -131 -132 -132 -131
 -127 -128 -131 -131 -132 -132 -131 -131
 -128 -131 -131 -132 -132 -131 -131 -128
 -131 -131 -132 -132 -131 -131 -128 -127
 -131 -132 -132 -131 -131 -128 -127 -125
 -132 -132 -131 -131 -128 -127 -125 -122
 -132 -131 -131 -128 -127 -125 -122 -121
 -131 -131 -128 -127 -125 -122 -121 -118
 -131 -128 -127 -125 -122 -121 -118 -115
 -128 -127 -125 -122 -121 -118 -115 -111
 -127 -125 -122 -121 -118 -115 -111 -107
 -125 -122 -121 -118 -115 -111 -107 -105
 -122 -121 -118 -115 -111 -107 -105 -100
 -121 -118 -115 -111 -107 -105 -100 -96
 -118 -115 -111 -107 -105 -100 -96 -94
 -115 -111 -107 -105 -100 -96 -94 -92
 -111 -107 -105 -100 -96 -94 -92 -87
 -107 -105 -100 -96 -94 -92 -87 -85
 -105 -100 -96 -94 -92 -87 -85 -82
 -100 -96 -94 -92 -87 -85 -82 -79
 -96 -94 -92 -87 -85 -82 -79 -76
 -94 -92 -87 -85 -82 -79 -76 -74
 -92 -87 -85 -82 -79 -76 -74 -71
 -87 -85 -82 -79 -76 -74 -71 -70
 -85 -82 -79 -76 -74 -71 -70 -67
 -82 -79 -76 -74 -71 -70 -67 -65
 -79 -76 -74 -71 -70 -67 -65 -64
 -76 -74 -71 -70 -67 -65 -64 -62
 -74 -71 -70 -67 -65 -64 -62 -61
 -71 -70 -67 -65 -64 -62 -61 -59
 -70 -67 -65 -64 -62 -61 -59 -59
 -67 -65 -64 -62 -61 -59 -59 -58
 -65 -64 -62 -61 -59 -59 -58 -56
 -64 -62 -61 -59 -59 -58 -56 -56
 -62 -61 -59 -59 -58 -56 -56 -56
 -61 -59 -59 -58 -56 -56 -56 -56
 -59 -59 -58 -56 -56 -56 -56 -56
 -59 -58 -56 -56 -56 -56 -56 -56
 -115 -121 -122 -124 -125 -128 -128 -129
 -121 -122 -124 -125 -128 -128 -129 -128
 -122 -124 -125 -128 -128 -129 -128 -128
 -124 -125 -128 -128 -129 -128 -128 -127
 -125 -128 -128 -129 -128 -128 -127 -126
 -128 -128 -129 -128 -128 -127 -126 -124
 -128 -129 -128 -128 -127 -126 -124 -122
 -129 -128 -128 -127 -126 -124 -122 -121
 -128 -128 -127 -126 -124 -122 -121 -117
 -128 -127 -126 -124 -122 -121 -117 -114
 -127 -126 -124 -122 -121 -117 -114 -112
 -126 -124 -122 -121 -117 -114 -112 -108
 -124 -122 -121 -117 -114 -112 -108 -107
 -122 -121 -117 -114 -112 -108 -107 -103
 -121 -117 -114 -112 -108 -107 -103 -100
 -117 -114 -112 -108 -107 -103 -100 -94
 -114 -112 -108 -107 -103 -100 -94 -90
 -112 -108 -107 -103 -100 -94 -90 -87
 -108 -107 -103 -100 -94 -90 -87 -85
 -107 -103 -100 -94 -90 -87 -85 -80
 -103 -100 -94 -90 -87 -85 -80 -78
 -100 -94 -90 -87 -85 -80 -78 -75
 -94 -90 -87 -85 -80 -78 -75 -73
 -90 -87 -85 -80 -78 -75 -73 -71
 -87 -85 -80 -78 -75 -73 -71 -69
 -85 -80 -78 -75 -73 -71 -69 -66
 -80 -78 -75 -73 -71 -69 -66 -61
 -78 -75 -73 -71 -69 -66 -61 -58
 -75 -73 -71 -69 -66 -61 -58 -56
 -73 -71 -69 -66 -61 -58 -56 -55
 -71 -69 -66 -61 -58 -56 -55 -54
 -69 -66 -61 -58 -56 -55 -54 -52
 -66 -61 -58 -56 -55 -54 -52 -52
 -61 -58 -56 -55 -54 -52 -52 -52
 -58 -56 -55 -54 -52 -52 -52 -52
 -56 -55 -54 -52 -52 -52 -52 -51
 -55 -54 -52 -52 -52 -52 -51 -51
 -54 -52 -52 -52 -52 -51 -51 -51
 -52 -52 -52 -52 -51 -51 -51 -50
 -86 -87 -90 -91 -92 -94 -95 -98
 -87 -90 -91 -92 -94 -95 -98 -100
 -90 -91 -92 -94 -95 -98 -100 -99
 -91 -92 -94 -95 -98 -100 -99 -99
 -92 -94 -95 -98 -100 -99 -99 -97
 -94 -95 -98 -100 -99 -99 -97 -96
 -95 -98 -100 -99 -99 -97 -96 -94
 -98 -100 -99 -99 -97 -96 -94 -89
 -100 -99 -99 -97 -96 -94 -89 -88
 -99 -99 -97 -96 -94 -89 -88 -86
 -99 -97 -96 -94 -89 -88 -86 -84
 -97 -96 -94 -89 -88 -86 -84 -80
 -96 -94 -89 -88 -86 -84 -80 -78
 -94 -89 -88 -86 -84 -80 -78 -76
 -89 -88 -86 -84 -80 -78 -76 -72
 -88 -86 -84 -80 -78 -76 -72 -70
 -86 -84 -80 -78 -76 -72 -70 -64
 -84 -80 -78 -76 -72 -70 -64 -60
 -80 -78 -76 -72 -70 -64 -60 -57
 -78 -76 -72 -70 -64 -60 -57 -55
 -76 -72 -70 -64 -60 -57 -55 -51
 -72 -70 -64 -60 -57 -55 -51 -49
 -70 -64 -60 -57 -55 -51 -49 -47
 -64 -60 -57 -55 -51 -49 -47 -44
 -60 -57 -55 -51 -49 -47 -44 -38
 -57 -55 -51 -49 -47 -44 -38 -36
 -55 -51 -49 -47 -44 -38 -36 -34
 -51 -49 -47 -44 -38 -36 -34 -32
 -49 -47 -44 -38 -36 -34 -32 -30
 -47 -44 -38 -36 -34 -32 -30 -28
 -44 -38 -36 -34 -32 -30 -28 -26
 -38 -36 -34 -32 -30 -28 -26 -24
 -36 -34 -32 -30 -28 -26 -24 -23
 -34 -32 -30 -28 -26 -24 -23 -22
 -32 -30 -28 -26 -24 -23 -22 -20
 -30 -28 -26 -24 -23 -22 -20 -20
 -28 -26 -24 -23 -22 -20 -20 -20
 -26 -24 -23 -22 -20 -20 -20 -20
 -24 -23 -22 -20 -20 -20 -20 -20
 -23 -22 -20 -20 -20 -20 -20 -20
 -22 -20 -20 -20 -20 -20 -20 -20
 -20 -20 -20 -20 -20 -20 -20 -21
 -20 -20 -20 -20 -20 -20 -21 -21
 -20 -20 -20 -20 -20 -21 -21 -21
 -20 -20 -20 -20 -21 -21 -21 -22
 -20 -20 -20 -21 -21 -21 -22 -23
 -20 -20 -21 -21 -21 -22 -23 -24
 -20 -21 -21 -21 -22 -23 -24 -25
 -84 -87 -89 -90 -93 -95 -95 -96
 -87 -89 -90 -93 -95 -95 -96 -96
 -89 -90 -93 -95 -95 -96 -96 -96
 -90 -93 -95 -95 -96 -96 -96 -97
 -93 -95 -95 -96 -96 -96 -97 -97
 -95 -95 -96 -96 -96 -97 -97 -95
 -95 -96 -96 -96 -97 -97 -95 -95
 -96 -96 -96 -97 -97 -95 -95 -93
 -96 -96 -97 -97 -95 -95 -93 -92
 -96 -97 -97 -95 -95 -93 -92 -91
 -97 -97 -95 -95 -93 -92 -91 -89
 -97 -95 -95 -93 -92 -91 -89 -86
 -95 -95 -93 -92 -91 -89 -86 -82
 -95 -93 -92 -91 -89 -86 -82 -80
 -93 -92 -91 -89 -86 -82 -80 -77
 -92 -91 -89 -86 -82 -80 -77 -74
 -91 -89 -86 -82 -80 -77 -74 -69
 -89 -86 -82 -80 -77 -74 -69 -66
 -86 -82 -80 -77 -74 -69 -66 -63
 -82 -80 -77 -74 -69 -66 -63 -59
 -80 -77 -74 -69 -66 -63 -59 -53
 -77 -74 -69 -66 -63 -59 -53 -51
 -74 -69 -66 -63 -59 -53 -51 -47
 -69 -66 -63 -59 -53 -51 -47 -44
 -66 -63 -59 -53 -51 -47 -44 -40
 -63 -59 -53 -51 -47 -44 -40 -38
 -59 -53 -51 -47 -44 -40 -38 -35
 -53 -51 -47 -44 -40 -38 -35 -34
 -51 -47 -44 -40 -38 -35 -34 -31
 -47 -44 -40 -38 -35 -34 -31 -30
 -44 -40 -38 -35 -34 -31 -30 -27
 -40 -38 -35 -34 -31 -30 -27 -26
 -38 -35 -34 -31 -30 -27 -26 -25
 -35 -34 -31 -30 -27 -26 -25 -24
 -34 -31 -30 -27 -26 -25 -24 -23
 -31 -30 -27 -26 -25 -24 -23 -22
 -30 -27 -26 -25 -24 -23 -22 -21
 -27 -26 -25 -24 -23 -22 -21 -20
 -26 -25 -24 -23 -22 -21 -20 -21
 -25 -24 -23 -22 -21 -20 -21 -21
 -81 -83 -87 -89 -90 -91 -93 -95
 -83 -87 -89 -90 -91 -93 -95 -95
 -87 -89 -90 -91 -93 -95 -95 -95
 -89 -90 -91 -93 -95 -95 -95 -95
 -90 -91 -93 -95 -95 -95 -95 -94
 -91 -93 -95 -95 -95 -95 -94 -93
 -93 -95 -95 -95 -95 -94 -93 -91
 -95 -95 -95 -95 -94 -93 -91 -90
 -95 -95 -95 -94 -93 -91 -90 -88
 -95 -95 -94 -93 -91 -90 -88 -87
 -95 -94 -93 -91 -90 -88 -87 -78
 -94 -93 -91 -90 -88 -87 -78 -73
 -93 -91 -90 -88 -87 -78 -73 -71
 -91 -90 -88 -87 -78 -73 -71 -68
 -90 -88 -87 -78 -73 -71 -68 -65
 -88 -87 -78 -73 -71 -68 -65 -63
 -87 -78 -73 -71 -68 -65 -63 -60
 -78 -73 -71 -68 -65 -63 -60 -57
 -73 -71 -68 -65 -63 -60 -57 -53
 -71 -68 -65 -63 -60 -57 -53 -49
 -68 -65 -63 -60 -57 -53 -49 -48
 -65 -63 -60 -57 -53 -49 -48 -45
 -63 -60 -57 -53 -49 -48 -45 -43
 -60 -57 -53 -49 -48 -45 -43 -40
 -57 -53 -49 -48 -45 -43 -40 -38
 -53 -49 -48 -45 -43 -40 -38 -34
 -49 -48 -45 -43 -40 -38 -34 -33
 -48 -45 -43 -40 -38 -34 -33 -31
 -45 -43 -40 -38 -34 -33 -31 -30
 -43 -40 -38 -34 -33 -31 -30 -28
 -40 -38 -34 -33 -31 -30 -28 -27
 -38 -34 -33 -31 -30 -28 -27 -27
 -34 -33 -31 -30 -28 -27 -27 -26
 -33 -31 -30 -28 -27 -27 -26 -26
 -31 -30 -28 -27 -27 -26 -26 -25
 -30 -28 -27 -27 -26 -26 -25 -24
 -28 -27 -27 -26 -26 -25 -24 -23
 -27 -27 -26 -26 -25 -24 -23 -23
 -27 -26 -26 -25 -24 -23 -23 -23
 -26 -26 -25 -24 -23 -23 -23 -24
 -74 -78 -83 -87 -88 -90 -90 -91
 -78 -83 -87 -88 -90 -90 -91 -93
 -83 -87 -88 -90 -90 -91 -93 -93
 -87 -88 -90 -90 -91 -93 -93 -92
 -88 -90 -90 -91 -93 -93 -92 -92
 -90 -90 -91 -93 -93 -92 -92 -91
 -90 -91 -93 -93 -92 -92 -91 -89
 -91 -93 -93 -92 -92 -91 -89 -87
 -93 -93 -92 -92 -91 -89 -87 -85
 -93 -92 -92 -91 -89 -87 -85 -80
 -92 -92 -91 -89 -87 -85 -80 -78
 -92 -91 -89 -87 -85 -80 -78 -75
 -91 -89 -87 -85 -80 -78 -75 -74
 -89 -87 -85 -80 -78 -75 -74 -71
 -87 -85 -80 -78 -75 -74 -71 -68
 -85 -80 -78 -75 -74 -71 -68 -66
 -80 -78 -75 -74 -71 -68 -66 -63
 -78 -75 -74 -71 -68 -66 -63 -61
 -75 -74 -71 -68 -66 -63 -61 -56
 -74 -71 -68 -66 -63 -61 -56 -54
 -71 -68 -66 -63 -61 -56 -54 -51
 -68 -66 -63 -61 -56 -54 -51 -47
 -66 -63 -61 -56 -54 -51 -47 -44
 -63 -61 -56 -54 -51 -47 -44 -41
 -61 -56 -54 -51 -47 -44 -41 -37
 -56 -54 -51 -47 -44 -41 -37 -34
 -54 -51 -47 -44 -41 -37 -34 -33
 -51 -47 -44 -41 -37 -34 -33 -30
 -47 -44 -41 -37 -34 -33 -30 -29
 -44 -41 -37 -34 -33 -30 -29 -27
 -41 -37 -34 -33 -30 -29 -27 -24
 -37 -34 -33 -30 -29 -27 -24 -22
 -34 -33 -30 -29 -27 -24 -22 -22
 -33 -30 -29 -27 -24 -22 -22 -21
 -30 -29 -27 -24 -22 -22 -21 -21
 -29 -27 -24 -22 -22 -21 -21 -19
 -27 -24 -22 -22 -21 -21 -19 -19
 -24 -22 -22 -21 -21 -19 -19 -18
 -22 -22 -21 -21 -19 -19 -18 -19
 -22 -21 -21 -19 -19 -18 -19 -18
 -21 -21 -19 -19 -18 -19 -18 -19
 -21 -19 -19 -18 -19 -18 -19 -19
 -19 -19 -18 -19 -18 -19 -19 -19
 -70 -74 -77 -80 -83 -84 -87 -88
 -74 -77 -80 -83 -84 -87 -88 -89
 -77 -80 -83 -84 -87 -88 -89 -91
 -80 -83 -84 -87 -88 -89 -91 -92
 -83 -84 -87 -88 -89 -91 -92 -92
 -84 -87 -88 -89 -91 -92 -92 -93
 -87 -88 -89 -91 -92 -92 -93 -93
 -88 -89 -91 -92 -92 -93 -93 -92
 -89 -91 -92 -92 -93 -93 -92 -91
 -91 -92 -92 -93 -93 -92 -91 -91
 -92 -92 -93 -93 -92 -91 -91 -89
 -92 -93 -93 -92 -91 -91 -89 -89
 -93 -93 -92 -91 -91 -89 -89 -84
 -93 -92 -91 -91 -89 -89 -84 -83
 -92 -91 -91 -89 -89 -84 -83 -80
 -91 -91 -89 -89 -84 -83 -80 -77
 -91 -89 -89 -84 -83 -80 -77 -75
 -89 -89 -84 -83 -80 -77 -75 -72
 -89 -84 -83 -80 -77 -75 -72 -72
 -84 -83 -80 -77 -75 -72 -72 -66
 -83 -80 -77 -75 -72 -72 -66 -64
 -80 -77 -75 -72 -72 -66 -64 -63
 -77 -75 -72 -72 -66 -64 -63 -56
 -75 -72 -72 -66 -64 -63 -56 -54
 -72 -72 -66 -64 -63 -56 -54 -50
 -72 -66 -64 -63 -56 -54 -50 -49
 -66 -64 -63 -56 -54 -50 -49 -46
 -64 -63 -56 -54 -50 -49 -46 -43
 -63 -56 -54 -50 -49 -46 -43 -41
 -56 -54 -50 -49 -46 -43 -41 -37
 -54 -50 -49 -46 -43 -41 -37 -35
 -50 -49 -46 -43 -41 -37 -35 -32
 -49 -46 -43 -41 -37 -35 -32 -28
 -46 -43 -41 -37 -35 -32 -28 -25
 -43 -41 -37 -35 -32 -28 -25 -22
 -41 -37 -35 -32 -28 -25 -22 -20
 -37 -35 -32 -28 -25 -22 -20 -18
 -35 -32 -28 -25 -22 -20 -18 -16
 -32 -28 -25 -22 -20 -18 -16 -14
 -28 -25 -22 -20 -18 -16 -14 -13
 -25 -22 -20 -18 -16 -14 -13 -11
 -22 -20 -18 -16 -14 -13 -11 -9
 -20 -18 -16 -14 -13 -11 -9 -8
 -18 -16 -14 -13 -11 -9 -8 -7
 -16 -14 -13 -11 -9 -8 -7 -6
 -14 -13 -11 -9 -8 -7 -6 -5
 -13 -11 -9 -8 -7 -6 -5 -5
 -11 -9 -8 -7 -6 -5 -5 -5
 -9 -8 -7 -6 -5 -5 -5 -5
 -8 -7 -6 -5 -5 -5 -5 -5
 -7 -6 -5 -5 -5 -5 -5 -6
 -6 -5 -5 -5 -5 -5 -6 -8
 -5 -5 -5 -5 -5 -6 -8 -8
 -5 -5 -5 -5 -6 -8 -8 -10
 -91 -93 -97 -99 -105 -107 -111 -112
 -93 -97 -99 -105 -107 -111 -112 -113
 -97 -99 -105 -107 -111 -112 -113 -114
 -99 -105 -107 -111 -112 -113 -114 -116
 -105 -107 -111 -112 -113 -114 -116 -118
 -107 -111 -112 -113 -114 -116 -118 -121
 -111 -112 -113 -114 -116 -118 -121 -120
 -112 -113 -114 -116 -118 -121 -120 -120
 -113 -114 -116 -118 -121 -120 -120 -119
 -114 -116 -118 -121 -120 -120 -119 -118
 -116 -118 -121 -120 -120 -119 -118 -117
 -118 -121 -120 -120 -119 -118 -117 -116
 -121 -120 -120 -119 -118 -117 -116 -115
 -120 -120 -119 -118 -117 -116 -115 -112
 -120 -119 -118 -117 -116 -115 -112 -109
 -119 -118 -117 -116 -115 -112 -109 -104
 -118 -117 -116 -115 -112 -109 -104 -103
 -117 -116 -115 -112 -109 -104 -103 -99
 -116 -115 -112 -109 -104 -103 -99 -95
 -115 -112 -109 -104 -103 -99 -95 -91
 -112 -109 -104 -103 -99 -95 -91 -87
 -109 -104 -103 -99 -95 -91 -87 -83
 -104 -103 -99 -95 -91 -87 -83 -79
 -103 -99 -95 -91 -87 -83 -79 -77
 -99 -95 -91 -87 -83 -79 -77 -73
 -95 -91 -87 -83 -79 -77 -73 -71
 -91 -87 -83 -79 -77 -73 -71 -68
 -87 -83 -79 -77 -73 -71 -68 -65
 -83 -79 -77 -73 -71 -68 -65 -64
 -79 -77 -73 -71 -68 -65 -64 -61
 -77 -73 -71 -68 -65 -64 -61 -218
 -73 -71 -68 -65 -64 -61 -218 -56
 -71 -68 -65 -64 -61 -218 -56 -53
 -68 -65 -64 -61 -218 -56 -53 -50
 -65 -64 -61 -218 -56 -53 -50 -47
 -64 -61 -218 -56 -53 -50 -47 -45
 -61 -218 -56 -53 -50 -47 -45 -43
 -218 -56 -53 -50 -47 -45 -43 -42
 -56 -53 -50 -47 -45 -43 -42 -41
 -53 -50 -47 -45 -43 -42 -41 -39
 -50 -47 -45 -43 -42 -41 -39 -37
 -47 -45 -43 -42 -41 -39 -37 -37
 -45 -43 -42 -41 -39 -37 -37 -36
 -43 -42 -41 -39 -37 -37 -36 -36
 -94 -98 -102 -103 -107 -109 -110 -111
 -98 -102 -103 -107 -109 -110 -111 -111
 -102 -103 -107 -109 -110 -111 -111 -111
 -103 -107 -109 -110 -111 -111 -111 -111
 -107 -109 -110 -111 -111 -111 -111 -111
 -109 -110 -111 -111 -111 -111 -111 -110
 -110 -111 -111 -111 -111 -111 -110 -110
 -111 -111 -111 -111 -111 -110 -110 -109
 -111 -111 -111 -111 -110 -110 -109 -108
 -111 -111 -111 -110 -110 -109 -108 -107
 -111 -111 -110 -110 -109 -108 -107 -107
 -111 -110 -110 -109 -108 -107 -107 -103
 -110 -110 -109 -108 -107 -107 -103 -101
 -110 -109 -108 -107 -107 -103 -101 -98
 -109 -108 -107 -107 -103 -101 -98 -95
 -108 -107 -107 -103 -101 -98 -95 -92
 -107 -107 -103 -101 -98 -95 -92 -90
 -107 -103 -101 -98 -95 -92 -90 -87
 -103 -101 -98 -95 -92 -90 -87 -82
 -101 -98 -95 -92 -90 -87 -82 -79
 -98 -95 -92 -90 -87 -82 -79 -77
 -95 -92 -90 -87 -82 -79 -77 -73
 -92 -90 -87 -82 -79 -77 -73 -72
 -90 -87 -82 -79 -77 -73 -72 -69
 -87 -82 -79 -77 -73 -72 -69 -66
 -82 -79 -77 -73 -72 -69 -66 -62
 -79 -77 -73 -72 -69 -66 -62 -58
 -77 -73 -72 -69 -66 -62 -58 -56
 -73 -72 -69 -66 -62 -58 -56 -52
 -72 -69 -66 -62 -58 -56 -52 -51
 -69 -66 -62 -58 -56 -52 -51 -48
 -66 -62 -58 -56 -52 -51 -48 -46
 -62 -58 -56 -52 -51 -48 -46 -44
 -58 -56 -52 -51 -48 -46 -44 -43
 -56 -52 -51 -48 -46 -44 -43 -41
 -52 -51 -48 -46 -44 -43 -41 -39
 -51 -48 -46 -44 -43 -41 -39 -39
 -48 -46 -44 -43 -41 -39 -39 -37
 -46 -44 -43 -41 -39 -39 -37 -37
 -44 -43 -41 -39 -39 -37 -37 -35
 -43 -41 -39 -39 -37 -37 -35 -35
 -41 -39 -39 -37 -37 -35 -35 -36
 -39 -39 -37 -37 -35 -35 -36 -36
