# Supplementary material for: A SE-DenseNet-LSTM model for locomotion mode recognition in lower limb exoskeleton
Source: PeerJ Comput Sci. 2024 Feb 29;10:e1881. doi: 10.7717/peerj-cs.1881 (PMC10909223; doi:10.7717/peerj-cs.1881)
Supplement: Supplemental Information 1 — Each data represents a sampling point with a sampling frequency of 100Hz, and a motion period is divided into a support state and a pendulum state. Several points from these two gait phases are taken to process and form the dataset used in the experiment. [file peerj-cs-10-1881-s001.zip › dataset/offline/test/data_8滑窗/label.txt]

 0
 0
 0
 0
 0
 0
 0
 0
 0
 0
 0
 0
 0
 0
 0
 0
 0
 0
 0
 0
 0
 0
 0
 0
 0
 0
 0
 0
 0
 0
 0
 0
 0
 0
 0
 0
 0
 0
 0
 0
 0
 0
 0
 0
 0
 0
 0
 0
 0
 0
 0
 0
 0
 0
 0
 0
 0
 0
 0
 0
 0
 0
 0
 0
 0
 0
 0
 0
 0
 0
 0
 0
 0
 0
 0
 0
 0
 0
 0
 0
 0
 0
 0
 0
 0
 0
 0
 0
 0
 0
 0
 0
 0
 0
 0
 0
 0
 0
 0
 0
 0
 0
 0
 0
 0
 0
 0
 0
 0
 0
 0
 0
 0
 0
 0
 0
 0
 0
 0
 0
 0
 0
 0
 0
 0
 0
 0
 0
 0
 0
 0
 0
 0
 0
 0
 0
 0
 0
 0
 0
 0
 0
 0
 0
 0
 0
 0
 0
 0
 0
 0
 0
 0
 0
 0
 0
 0
 0
 0
 0
 0
 0
 0
 0
 0
 0
 0
 0
 0
 0
 0
 0
 0
 0
 0
 0
 0
 0
 0
 0
 0
 0
 0
 0
 0
 0
 0
 0
 0
 0
 0
 0
 0
 0
 0
 0
 0
 0
 0
 0
 0
 0
 0
 0
 0
 0
 0
 0
 0
 0
 0
 0
 0
 0
 0
 0
 0
 0
 0
 0
 0
 0
 0
 0
 0
 0
 0
 0
 0
 0
 0
 0
 0
 0
 0
 0
 0
 0
 0
 0
 0
 0
 0
 0
 0
 0
 0
 0
 0
 0
 0
 0
 0
 0
 0
 0
 0
 0
 0
 0
 0
 0
 0
 0
 0
 0
 0
 0
 0
 0
 0
 0
 0
 0
 0
 0
 0
 0
 0
 0
 0
 0
 0
 0
 0
 0
 0
 0
 0
 0
 0
 0
 0
 0
 0
 0
 0
 0
 0
 0
 0
 0
 0
 0
 0
 0
 0
 0
 0
 0
 0
 0
 0
 0
 0
 0
 0
 0
 0
 0
 0
 0
 0
 0
 0
 0
 0
 0
 0
 0
 0
 0
 0
 0
 0
 0
 0
 0
 0
 0
 0
 0
 0
 0
 0
 0
 0
 0
 0
 0
 0
 0
 0
 0
 0
 0
 0
 0
 0
 0
 0
 0
 0
 0
 0
 0
 0
 0
 0
 0
 0
 0
 0
 0
 0
 0
 0
 0
 0
 0
 0
 0
 0
 0
 0
 0
 0
 0
 0
 0
 0
 0
 0
 0
 0
 0
 0
 0
 0
 0
 0
 0
 0
 0
 0
 0
 0
 0
 0
 0
 0
 0
 0
 0
 0
 0
 0
 0
 0
 0
 0
 0
 0
 0
 0
 0
 0
 0
 0
 0
 0
 0
 0
 0
 0
 0
 0
 0
 0
 0
 0
 0
 0
 0
 0
 0
 0
 0
 0
 0
 0
 0
 0
 0
 0
 0
 0
 0
 0
 0
 0
 0
 0
 0
 0
 0
 0
 0
 0
 0
 0
 0
 0
 0
 0
 0
 0
 0
 0
 0
 0
 0
 0
 0
 0
 0
 0
 0
 0
 0
 0
 0
 0
 0
 0
 0
 0
 0
 0
 0
 0
 0
 0
 0
 0
 0
 0
 0
 0
 0
 0
 0
 0
 0
 0
 0
 0
 0
 0
 0
 0
 0
 0
 0
 0
 0
 0
 0
 0
 0
 0
 0
 0
 0
 0
 0
 0
 0
 0
 0
 0
 0
 0
 0
 0
 0
 0
 0
 0
 0
 0
 0
 0
 0
 0
 0
 0
 0
 0
 0
 0
 0
 0
 0
 0
 0
 0
 0
 0
 0
 0
 0
 0
 0
 0
 0
 0
 0
 0
 0
 0
 0
 0
 0
 0
 0
 0
 0
 0
 0
 0
 0
 0
 0
 0
 0
 0
 0
 0
 0
 0
 0
 0
 0
 0
 0
 0
 0
 0
 0
 0
 0
 0
 0
 0
 0
 0
 0
 0
 0
 0
 0
 0
 0
 0
 0
 0
 0
 0
 0
 0
 0
 0
 0
 0
 0
 0
 0
 0
 0
 0
 0
 0
 0
 0
 0
 0
 0
 0
 0
 0
 0
 0
 0
 0
 0
 0
 0
 0
 0
 0
 0
 0
 0
 0
 0
 0
 0
 0
 0
 0
 0
 0
 0
 0
 0
 0
 0
 0
 0
 0
 0
 0
 0
 0
 0
 0
 0
 0
 0
 0
 0
 0
 0
 0
 0
 0
 0
 0
 0
 0
 0
 0
 0
 0
 0
 0
 0
 0
 0
 0
 0
 0
 0
 0
 0
 0
 0
 0
 0
 0
 0
 0
 0
 0
 0
 0
 0
 0
 0
 0
 0
 0
 0
 0
 0
 0
 0
 0
 0
 0
 0
 0
 0
 0
 0
 0
 0
 0
 0
 0
 0
 0
 0
 0
 0
 0
 0
 0
 0
 0
 0
 0
 0
 0
 0
 0
 0
 0
 0
 0
 0
 0
 0
 0
 0
 0
 0
 0
 0
 0
 0
 0
 0
 0
 0
 0
 0
 0
 0
 0
 0
 0
 0
 0
 0
 0
 0
 0
 0
 0
 0
 0
 0
 0
 0
 0
 0
 0
 0
 0
 0
 0
 0
 0
 0
 0
 0
 0
 0
 0
 0
 0
 0
 0
 0
 0
 0
 0
 0
 0
 0
 0
 0
 0
 0
 0
 0
 0
 0
 0
 0
 0
 0
 0
 0
 0
 0
 0
 0
 0
 0
 0
 0
 0
 0
 0
 0
 0
 0
 0
 0
 0
 0
 0
 0
 0
 0
 0
 0
 0
 0
 0
 0
 0
 0
 0
 0
 0
 0
 0
 0
 1
 1
 1
 1
 1
 1
 1
 1
 1
 1
 1
 1
 1
 1
 1
 1
 1
 1
 1
 1
 1
 1
 1
 1
 1
 1
 1
 1
 1
 1
 1
 1
 1
 1
 1
 1
 1
 1
 1
 1
 1
 1
 1
 1
 1
 1
 1
 1
 1
 1
 1
 1
 1
 1
 1
 1
 1
 1
 1
 1
 1
 1
 1
 1
 1
 1
 1
 1
 1
 1
 1
 1
 1
 1
 1
 1
 1
 1
 1
 1
 1
 1
 1
 1
 1
 1
 1
 1
 1
 1
 1
 1
 1
 1
 1
 1
 1
 1
 1
 1
 1
 1
 1
 1
 1
 1
 1
 1
 1
 1
 1
 1
 1
 1
 1
 1
 1
 1
 1
 1
 1
 1
 1
 1
 1
 1
 1
 1
 1
 1
 1
 1
 1
 1
 1
 1
 1
 1
 1
 1
 1
 1
 1
 1
 1
 1
 1
 1
 1
 1
 1
 1
 1
 1
 1
 1
 1
 1
 1
 1
 1
 1
 1
 1
 1
 1
 1
 1
 1
 1
 1
 1
 1
 1
 1
 1
 1
 1
 1
 1
 1
 1
 1
 1
 1
 1
 1
 1
 1
 1
 1
 1
 1
 1
 1
 1
 1
 1
 1
 1
 1
 1
 1
 1
 1
 1
 1
 1
 1
 1
 1
 1
 1
 1
 1
 1
 1
 1
 1
 1
 1
 1
 1
 1
 1
 1
 1
 1
 1
 1
 1
 1
 1
 1
 1
 1
 1
 1
 1
 1
 1
 1
 1
 1
 1
 1
 1
 1
 1
 1
 1
 1
 1
 1
 1
 1
 1
 1
 1
 1
 1
 1
 1
 1
 1
 1
 1
 1
 1
 1
 1
 1
 1
 1
 1
 1
 1
 1
 1
 1
 1
 1
 1
 1
 1
 1
 1
 1
 1
 1
 1
 1
 1
 1
 1
 1
 1
 1
 1
 1
 1
 1
 1
 1
 1
 1
 1
 1
 1
 1
 1
 1
 1
 1
 1
 1
 1
 1
 1
 1
 1
 1
 1
 1
 1
 1
 1
 1
 1
 1
 1
 1
 1
 1
 1
 1
 1
 1
 1
 1
 1
 1
 1
 1
 1
 1
 1
 1
 1
 1
 1
 1
 1
 1
 1
 1
 1
 1
 1
 1
 1
 1
 1
 1
 1
 1
 1
 1
 1
 1
 1
 1
 1
 1
 1
 1
 1
 1
 1
 1
 1
 1
 1
 1
 1
 1
 1
 1
 1
 1
 1
 1
 1
 1
 1
 1
 1
 1
 1
 1
 1
 1
 1
 1
 1
 1
 1
 1
 1
 1
 1
 1
 1
 1
 1
 1
 1
 1
 1
 1
 1
 1
 1
 1
 1
 1
 1
 1
 1
 1
 1
 1
 1
 1
 1
 1
 1
 1
 1
 1
 1
 1
 1
 1
 1
 1
 1
 1
 1
 1
 1
 1
 1
 1
 1
 1
 1
 1
 1
 1
 1
 1
 1
 1
 1
 1
 1
 1
 1
 1
 1
 1
 1
 1
 1
 1
 1
 1
 1
 1
 1
 1
 1
 1
 1
 1
 1
 1
 1
 1
 1
 1
 1
 1
 1
 1
 1
 1
 1
 1
 1
 1
 1
 1
 1
 1
 1
 1
 1
 1
 1
 1
 1
 1
 1
 1
 1
 1
 1
 1
 1
 1
 1
 1
 1
 1
 1
 1
 1
 1
 1
 1
 1
 1
 1
 1
 1
 1
 1
 1
 1
 1
 1
 1
 1
 1
 1
 1
 1
 1
 1
 1
 1
 1
 1
 1
 1
 1
 1
 1
 1
 1
 1
 1
 1
 1
 1
 1
 1
 1
 1
 1
 1
 1
 1
 1
 1
 1
 1
 1
 1
 1
 1
 1
 1
 1
 1
 1
 1
 1
 1
 1
 1
 1
 1
 1
 1
 1
 1
 1
 1
 1
 1
 1
 1
 1
 1
 1
 1
 1
 1
 1
 1
 1
 1
 1
 1
 1
 1
 1
 1
 1
 1
 1
 1
 1
 1
 1
 1
 1
 1
 1
 1
 1
 1
 1
 1
 1
 1
 1
 1
 1
 1
 1
 1
 1
 1
 1
 1
 1
 1
 1
 1
 1
 1
 1
 1
 1
 1
 1
 1
 1
 1
 1
 1
 1
 1
 1
 1
 1
 1
 1
 1
 1
 1
 1
 1
 1
 1
 1
 1
 1
 1
 1
 1
 1
 1
 1
 1
 1
 1
 1
 1
 1
 1
 1
 1
 1
 1
 1
 1
 1
 1
 1
 1
 1
 1
 1
 1
 1
 1
 1
 1
 1
 1
 1
 1
 1
 1
 1
 1
 1
 1
 1
 1
 1
 1
 1
 1
 1
 1
 1
 1
 1
 1
 1
 1
 1
 1
 1
 1
 1
 1
 1
 1
 1
 1
 1
 1
 1
 1
 1
 1
 1
 1
 1
 1
 1
 1
 1
 1
 1
 1
 1
 1
 1
 1
 1
 1
 1
 1
 1
 1
 1
 1
 1
 1
 1
 1
 1
 1
 1
 1
 1
 1
 1
 1
 1
 1
 1
 1
 1
 2
 2
 2
 2
 2
 2
 2
 2
 2
 2
 2
 2
 2
 2
 2
 2
 2
 2
 2
 2
 2
 2
 2
 2
 2
 2
 2
 2
 2
 2
 2
 2
 2
 2
 2
 2
 2
 2
 2
 2
 2
 2
 2
 2
 2
 2
 2
 2
 2
 2
 2
 2
 2
 2
 2
 2
 2
 2
 2
 2
 2
 2
 2
 2
 2
 2
 2
 2
 2
 2
 2
 2
 2
 2
 2
 2
 2
 2
 2
 2
 2
 2
 2
 2
 2
 2
 2
 2
 2
 2
 2
 2
 2
 2
 2
 2
 2
 2
 2
 2
 2
 2
 2
 2
 2
 2
 2
 2
 2
 2
 2
 2
 2
 2
 2
 2
 2
 2
 2
 2
 2
 2
 2
 2
 2
 2
 2
 2
 2
 2
 2
 2
 2
 2
 2
 2
 2
 2
 2
 2
 2
 2
 2
 2
 2
 2
 2
 2
 2
 2
 2
 2
 2
 2
 2
 2
 2
 2
 2
 2
 2
 2
 2
 2
 2
 2
 2
 2
 2
 2
 2
 2
 2
 2
 2
 2
 2
 2
 2
 2
 2
 2
 2
 2
 2
 2
 2
 2
 2
 2
 2
 2
 2
 2
 2
 2
 2
 2
 2
 2
 2
 2
 2
 2
 2
 2
 2
 2
 2
 2
 2
 2
 2
 2
 2
 2
 2
 2
 2
 2
 2
 2
 2
 2
 2
 2
 2
 2
 2
 2
 2
 2
 2
 2
 2
 2
 2
 2
 2
 2
 2
 2
 2
 2
 2
 2
 2
 2
 2
 2
 2
 2
 2
 2
 2
 2
 2
 2
 2
 2
 2
 2
 2
 2
 2
 2
 2
 2
 2
 2
 2
 2
 2
 2
 2
 2
 2
 2
 2
 2
 2
 2
 2
 2
 2
 2
 2
 2
 2
 2
 2
 2
 2
 2
 2
 2
 2
 2
 2
 2
 2
 2
 2
 2
 2
 2
 2
 2
 2
 2
 2
 2
 2
 2
 2
 2
 2
 2
 2
 2
 2
 2
 2
 2
 2
 2
 2
 2
 2
 2
 2
 2
 2
 2
 2
 2
 2
 2
 2
 2
 2
 2
 2
 2
 2
 2
 2
 2
 2
 2
 2
 2
 2
 2
 2
 2
 2
 2
 2
 2
 2
 2
 2
 2
 2
 2
 2
 2
 2
 2
 2
 2
 2
 2
 2
 2
 2
 2
 2
 2
 2
 2
 2
 2
 2
 2
 2
 2
 2
 2
 2
 2
 2
 2
 2
 2
 2
 2
 2
 2
 2
 2
 2
 2
 2
 2
 2
 2
 2
 2
 2
 2
 2
 2
 2
 2
 2
 2
 2
 2
 2
 2
 2
 2
 2
 2
 2
 2
 2
 2
 2
 2
 2
 2
 2
 2
 2
 2
 2
 2
 2
 2
 2
 2
 2
 2
 2
 2
 2
 2
 2
 2
 2
 2
 2
 2
 2
 2
 2
 2
 2
 2
 2
 2
 2
 2
 2
 2
 2
 2
 2
 2
 2
 2
 2
 2
 2
 2
 2
 2
 2
 2
 2
 2
 2
 2
 2
 2
 2
 2
 2
 2
 2
 2
 2
 2
 2
 2
 2
 2
 2
 2
 2
 2
 2
 2
 2
 2
 2
 2
 2
 2
 2
 2
 2
 2
 2
 2
 2
 2
 2
 2
 2
 2
 2
 2
 2
 2
 2
 2
 2
 2
 2
 2
 2
 2
 2
 2
 2
 2
 2
 2
 2
 2
 2
 2
 2
 2
 2
 2
 2
 2
 2
 2
 2
 2
 2
 2
 2
 2
 2
 2
 2
 2
 2
 2
 2
 2
 2
 2
 2
 2
 2
 2
 2
 2
 2
 2
 2
 2
 2
 2
 2
 2
 2
 2
 2
 2
 2
 2
 2
 2
 2
 2
 2
 2
 2
 2
 2
 2
 2
 2
 2
 2
 2
 2
 2
 2
 2
 2
 2
 2
 2
 2
 2
 2
 2
 2
 2
 2
 2
 2
 2
 2
 2
 2
 2
 2
 2
 2
 2
 2
 2
 2
 2
 2
 2
 2
 2
 2
 2
 2
 2
 2
 2
 2
 2
 2
 2
 2
 2
 2
 2
 2
 2
 2
 2
 2
 2
 2
 2
 2
 2
 2
 2
 2
 2
 2
 2
 2
 2
 2
 2
 2
 2
 2
 2
 2
 2
 2
 2
 2
 2
 2
 2
 2
 2
 2
 2
 2
 2
 2
 2
 2
 2
 2
 2
 2
 2
 2
 2
 2
 2
 2
 2
 2
 2
 2
 2
 2
 2
 2
 2
 2
 2
 2
 2
 2
 2
 2
 2
 2
 2
 2
 2
 2
 2
 2
 2
 2
 2
 2
 2
 2
 2
 2
 2
 2
 2
 2
 2
 2
 2
 2
 2
 2
 2
 2
 2
 2
 2
 2
 2
 2
 2
 2
 2
 2
 2
 2
 2
 2
 2
 2
 2
 2
 2
 2
 2
 2
 2
 2
 2
 2
 2
 2
 2
 2
 2
 2
 2
 2
 2
 2
 2
 2
 2
 2
 2
 2
 2
 2
 2
 2
 2
 2
 2
 2
 2
 2
 2
 2
 2
 2
 2
 2
 2
 2
 2
 2
 2
 2
 2
 2
 2
 2
 2
 2
 2
 2
 2
 2
 2
 2
 2
 2
 2
 2
 2
 2
 2
 2
 2
 2
 2
 2
 2
 2
 2
 2
 2
 2
 2
 2
 2
 2
 2
 2
 2
 2
 2
 2
 2
 2
 2
 3
 3
 3
 3
 3
 3
 3
 3
 3
 3
 3
 3
 3
 3
 3
 3
 3
 3
 3
 3
 3
 3
 3
 3
 3
 3
 3
 3
 3
 3
 3
 3
 3
 3
 3
 3
 3
 3
 3
 3
 3
 3
 3
 3
 3
 3
 3
 3
 3
 3
 3
 3
 3
 3
 3
 3
 3
 3
 3
 3
 3
 3
 3
 3
 3
 3
 3
 3
 3
 3
 3
 3
 3
 3
 3
 3
 3
 3
 3
 3
 3
 3
 3
 3
 3
 3
 3
 3
 3
 3
 3
 3
 3
 3
 3
 3
 3
 3
 3
 3
 3
 3
 3
 3
 3
 3
 3
 3
 3
 3
 3
 3
 3
 3
 3
 3
 3
 3
 3
 3
 3
 3
 3
 3
 3
 3
 3
 3
 3
 3
 3
 3
 3
 3
 3
 3
 3
 3
 3
 3
 3
 3
 3
 3
 3
 3
 3
 3
 3
 3
 3
 3
 3
 3
 3
 3
 3
 3
 3
 3
 3
 3
 3
 3
 3
 3
 3
 3
 3
 3
 3
 3
 3
 3
 3
 3
 3
 3
 3
 3
 3
 3
 3
 3
 3
 3
 3
 3
 3
 3
 3
 3
 3
 3
 3
 3
 3
 3
 3
 3
 3
 3
 3
 3
 3
 3
 3
 3
 3
 3
 3
 3
 3
 3
 3
 3
 3
 3
 3
 3
 3
 3
 3
 3
 3
 3
 3
 3
 3
 3
 3
 3
 3
 3
 3
 3
 3
 3
 3
 3
 3
 3
 3
 3
 3
 3
 3
 3
 3
 3
 3
 3
 3
 3
 3
 3
 3
 3
 3
 3
 3
 3
 3
 3
 3
 3
 3
 3
 3
 3
 3
 3
 3
 3
 3
 3
 3
 3
 3
 3
 3
 3
 3
 3
 3
 3
 3
 3
 3
 3
 3
 3
 3
 3
 3
 3
 3
 3
 3
 3
 3
 3
 3
 3
 3
 3
 3
 3
 3
 3
 3
 3
 3
 3
 3
 3
 3
 3
 3
 3
 3
 3
 3
 3
 3
 3
 3
 3
 3
 3
 3
 3
 3
 3
 3
 3
 3
 3
 3
 3
 3
 3
 3
 3
 3
 3
 3
 3
 3
 3
 3
 3
 3
 3
 3
 3
 3
 3
 3
 3
 3
 3
 3
 3
 3
 3
 3
 3
 3
 3
 3
 3
 3
 3
 3
 3
 3
 3
 3
 3
 3
 3
 3
 3
 3
 3
 3
 3
 3
 3
 3
 3
 3
 3
 3
 3
 3
 3
 3
 3
 3
 3
 3
 3
 3
 3
 3
 3
 3
 3
 3
 3
 3
 3
 3
 3
 3
 3
 3
 3
 3
 3
 3
 3
 3
 3
 3
 3
 3
 3
 3
 3
 3
 3
 3
 3
 3
 3
 3
 3
 3
 3
 3
 3
 3
 3
 3
 3
 3
 3
 3
 3
 3
 3
 3
 3
 3
 3
 3
 3
 3
 3
 3
 3
 3
 3
 3
 3
 3
 3
 3
 3
 3
 3
 3
 3
 3
 3
 3
 3
 3
 3
 3
 3
 3
 3
 3
 3
 3
 3
 3
 3
 3
 3
 3
 3
 3
 3
 3
 3
 3
 3
 3
 3
 3
 3
 3
 3
 3
 3
 3
 3
 3
 3
 3
 3
 3
 3
 3
 3
 3
 3
 3
 3
 3
 3
 3
 3
 3
 3
 3
 3
 3
 3
 3
 3
 3
 3
 3
 3
 3
 3
 3
 3
 3
 3
 3
 3
 3
 3
 3
 3
 3
 3
 3
 3
 3
 3
 3
 3
 3
 3
 3
 3
 3
 3
 3
 3
 3
 3
 3
 3
 3
 3
 3
 3
 3
 3
 3
 3
 3
 3
 3
 3
 3
 3
 3
 3
 3
 3
 3
 3
 3
 3
 3
 3
 3
 3
 3
 3
 3
 3
 3
 3
 3
 3
 3
 3
 3
 3
 3
 3
 3
 3
 3
 3
 3
 3
 3
 3
 3
 3
 3
 3
 3
 3
 3
 3
 3
 3
 3
 3
 3
 3
 3
 3
 3
 3
 3
 3
 3
 3
 3
 3
 3
 3
 3
 3
 3
 3
 3
 3
 3
 3
 3
 3
 3
 3
 3
 3
 3
 3
 3
 3
 3
 3
 3
 3
 3
 3
 3
 3
 3
 3
 3
 3
 3
 3
 3
 3
 3
 3
 3
 3
 3
 3
 3
 3
 3
 3
 3
 3
 3
 3
 3
 3
 3
 3
 3
 3
 3
 3
 3
 3
 3
 3
 3
 3
 3
 3
 3
 3
 3
 3
 3
 3
 3
 3
 3
 3
 3
 3
 3
 3
 3
 3
 3
 3
 3
 3
 3
 3
 3
 3
 3
 3
 3
 3
 3
 3
 3
 3
 3
 3
 3
 3
 3
 3
 3
 3
 3
 3
 3
 3
 3
 3
 3
 3
 3
 3
 3
 3
 3
 3
 3
 3
 3
 3
 3
 3
 3
 3
 3
 3
 3
 3
 3
 3
 3
 3
 3
 3
 3
 3
 3
 3
 3
 4
 4
 4
 4
 4
 4
 4
 4
 4
 4
 4
 4
 4
 4
 4
 4
 4
 4
 4
 4
 4
 4
 4
 4
 4
 4
 4
 4
 4
 4
 4
 4
 4
 4
 4
 4
 4
 4
 4
 4
 4
 4
 4
 4
 4
 4
 4
 4
 4
 4
 4
 4
 4
 4
 4
 4
 4
 4
 4
 4
 4
 4
 4
 4
 4
 4
 4
 4
 4
 4
 4
 4
 4
 4
 4
 4
 4
 4
 4
 4
 4
 4
 4
 4
 4
 4
 4
 4
 4
 4
 4
 4
 4
 4
 4
 4
 4
 4
 4
 4
 4
 4
 4
 4
 4
 4
 4
 4
 4
 4
 4
 4
 4
 4
 4
 4
 4
 4
 4
 4
 4
 4
 4
 4
 4
 4
 4
 4
 4
 4
 4
 4
 4
 4
 4
 4
 4
 4
 4
 4
 4
 4
 4
 4
 4
 4
 4
 4
 4
 4
 4
 4
 4
 4
 4
 4
 4
 4
 4
 4
 4
 4
 4
 4
 4
 4
 4
 4
 4
 4
 4
 4
 4
 4
 4
 4
 4
 4
 4
 4
 4
 4
 4
 4
 4
 4
 4
 4
 4
 4
 4
 4
 4
 4
 4
 4
 4
 4
 4
 4
 4
 4
 4
 4
 4
 4
 4
 4
 4
 4
 4
 4
 4
 4
 4
 4
 4
 4
 4
 4
 4
 4
 4
 4
 4
 4
 4
 4
 4
 4
 4
 4
 4
 4
 4
 4
 4
 4
 4
 4
 4
 4
 4
 4
 4
 4
 4
 4
 4
 4
 4
 4
 4
 4
 4
 4
 4
 4
 4
 4
 4
 4
 4
 4
 4
 4
 4
 4
 4
 4
 4
 4
 4
 4
 4
 4
 4
 4
 4
 4
 4
 4
 4
 4
 4
 4
 4
 4
 4
 4
 4
 4
 4
 4
 4
 4
 4
 4
 4
 4
 4
 4
 4
 4
 4
 4
 4
 4
 4
 4
 4
 4
 4
 4
 4
 4
 4
 4
 4
 4
 4
 4
 4
 4
 4
 4
 4
 4
 4
 4
 4
 4
 4
 4
 4
 4
 4
 4
 4
 4
 4
 4
 4
 4
 4
 4
 4
 4
 4
 4
 4
 4
 4
 4
 4
 4
 4
 4
 4
 4
 4
 4
 4
 4
 4
 4
 4
 4
 4
 4
 4
 4
 4
 4
 4
 4
 4
 4
 4
 4
 4
 4
 4
 4
 4
 4
 4
 4
 4
 4
 4
 4
 4
 4
 4
 4
 4
 4
 4
 4
 4
 4
 4
 4
 4
 4
 4
 4
 4
 4
 4
 4
 4
 4
 4
 4
 4
 4
 4
 4
 4
 4
 4
 4
 4
 4
 4
 4
 4
 4
 4
 4
 4
 4
 4
 4
 4
 4
 4
 4
 4
 4
 4
 4
 4
 4
 4
 4
 4
 4
 4
 4
 4
 4
 4
 4
 4
 4
 4
 4
 4
 4
 4
 4
 4
 4
 4
 4
 4
 4
 4
 4
 4
 4
 4
 4
 4
 4
 4
 4
 4
 4
 4
 4
 4
 4
 4
 4
 4
 4
 4
 4
 4
 4
 4
 4
 4
 4
 4
 4
 4
 4
 4
 4
 4
 4
 4
 4
 4
 4
 4
 4
 4
 4
 4
 4
 4
 4
 4
 4
 4
 4
 4
 4
 4
 4
 4
 4
 4
 4
 4
 4
 4
 4
 4
 4
 4
 4
 4
 4
 4
 4
 4
 4
 4
 4
 4
 4
 4
 4
 4
 4
 4
 4
 4
 4
 4
 4
 4
 4
 4
 4
 4
 4
 4
 4
 4
 4
 4
 4
 4
 4
 4
 4
 4
 4
 4
 4
 4
 4
 4
 4
 4
 4
 4
 4
 4
 4
 4
 4
 4
 4
 4
 4
 4
 4
 4
 4
 4
 4
 4
 4
 4
 4
 4
 4
 4
 4
 4
 4
 4
 4
 4
 4
 4
 4
 4
 4
 4
 4
 4
 4
 4
 4
 4
 4
 4
 4
 4
 4
 4
 4
 4
 4
 4
 4
 4
 4
 4
 4
 4
 4
 4
 4
 4
 4
 4
 4
 4
 4
 4
 4
 4
 4
 4
 4
 4
 4
 4
 4
 4
 4
 4
 4
 4
 4
 4
 4
 4
 4
 4
 4
 4
 4
 4
 4
 4
 4
 4
 4
 4
 4
 4
 4
 4
 4
 4
 4
 4
 4
 4
 4
 4
 4
 4
 4
 4
 4
 4
 4
 4
 4
 4
 4
 4
 4
 4
 4
 4
 4
 4
 4
 4
 4
 4
 4
 4
 4
 4
