# Supplementary material for: A SE-DenseNet-LSTM model for locomotion mode recognition in lower limb exoskeleton
Source: PeerJ Comput Sci. 2024 Feb 29;10:e1881. doi: 10.7717/peerj-cs.1881 (PMC10909223; doi:10.7717/peerj-cs.1881)
Supplement: Supplemental Information 1 — Each data represents a sampling point with a sampling frequency of 100Hz, and a motion period is divided into a support state and a pendulum state. Several points from these two gait phases are taken to process and form the dataset used in the experiment. [file peerj-cs-10-1881-s001.zip › dataset/online/sub1/STHipAngle.txt]

19 20 17 15 15 17 12 15
18 19 17 16 16 18 16 12
19 18 15 19 16 15 13 15
13 17 17 17 15 13 17 12
15 13 14 13 13 13 11 11
15 12 12 11 11 10 13 10
14 14 12 12 15 10 8 11
10 13 13 13 14 11 9 10
9 14 10 14 13 11 8 10
14 13 13 14 10 7 11 8
9 7 10 11 13 9 6 10
11 8 11 11 13 9 9 9
8 10 6 8 10 9 10 6
9 11 9 10 7 11 7 10
7 7 6 7 10 7 9 12
7 8 7 8 8 5 9 10
9 8 7 8 8 5 7 4
10 7 6 8 8 9 6 6
6 11 11 9 7 7 5 8
7 7 10 5 5 5 4 3
6 7 4 6 8 4 8 5
4 7 4 2 4 2 3 2
6 6 11 6 7 2 4 7
8 7 7 2 5 7 7 3
7 6 7 4 3 4 3 -2
7 5 4 6 6 4 1 2
4 1 4 7 3 1 0 2
2 5 4 2 7 3 3 4
5 4 1 4 5 3 -1 3
4 5 2 3 -2 -2 -3 -1
4 4 5 0 1 0 -3 -1
5 0 -4 3 0 3 -1 -1
4 2 -4 0 -3 2 -1 -3
-3 -5 2 -2 3 -2 -1 -1
3 2 -1 -4 0 -2 -2 -4
6 -1 2 -2 -2 -3 2 -4
0 0 3 -1 -6 -3 0 -3
-1 -1 1 -3 0 -6 -5 -4
-5 -4 -3 0 -3 -4 -4 -3
-2 -3 -2 -4 -1 -3 -3 -6
2 -4 -4 1 -3 -5 1 0
-3 -1 -3 -4 -1 -3 -5 -3
-2 -1 0 -5 -4 -1 -1 -4
-3 -1 -4 -5 -1 -2 -5 -4
-2 1 -4 -4 -6 -6 -5 -7
-6 2 -4 -3 -8 -4 -4 -4
-5 -3 -3 -7 -5 -5 -4 -7
1 -4 -1 -7 -7 -6 -8 -6
-4 -6 -3 -8 -4 -9 -6 -5
-6 -3 -5 -5 -11 -5 -8 -10
-4 -7 -5 -8 -8 -7 -8 -6
-7 -5 -2 -9 -6 -10 -11 -9
-5 -5 -5 -4 -9 -8 -8 -13
-4 -10 -5 -5 -8 -10 -8 -9
-8 -5 -3 -6 -9 -7 -10 -10
-8 -9 -10 -8 -6 -8 -8 -12
-8 -9 -8 -11 -9 -13 -11 -10
-8 -12 -9 -6 -11 -11 -11 -9
-8 -9 -7 -12 -11 -14 -10 -12
-10 -7 -8 -8 -11 -10 -11 -9
-8 -11 -10 -11 -13 -13 -13 -13
-10 -9 -9 -12 -8 -11 -10 -14
-10 -9 -12 -13 -13 -8 -14 -12
-9 -10 -11 -11 -12 -10 -12 -16
20 22 19 17 16 14 16 14
16 20 18 19 16 13 15 8
17 18 16 16 15 17 12 13
16 18 18 13 15 11 10 9
18 19 12 14 11 13 12 9
12 13 17 14 9 10 11 7
13 15 14 13 9 10 9 11
12 10 14 9 8 6 10 10
12 11 7 9 7 11 10 9
10 12 8 10 7 9 5 6
9 13 6 8 9 6 11 7
10 10 9 6 4 8 5 5
10 11 7 9 11 8 6 8
11 8 7 8 4 7 5 3
11 6 10 9 8 8 5 9
8 11 2 9 7 4 6 5
8 7 8 7 6 6 4 5
8 8 4 6 5 3 7 8
9 6 7 6 6 7 6 2
8 6 6 7 4 4 2 3
5 2 9 8 4 3 3 6
8 7 9 8 4 4 3 4
7 2 5 4 5 3 3 3
5 4 1 5 4 2 2 6
3 4 5 4 0 6 4 -1
4 5 7 4 4 3 3 3
1 7 4 2 -2 1 2 1
2 6 2 6 2 0 2 3
4 3 4 5 1 2 3 1
5 2 1 3 -1 3 2 1
0 -2 3 -2 2 5 1 3
0 3 1 1 2 1 1 -1
1 4 -3 -1 0 4 -2 2
2 1 -1 0 0 0 -4 -3
1 0 1 1 4 0 1 1
4 0 1 0 -3 -1 -3 -2
0 0 0 -2 -2 -3 -2 -5
1 3 1 -2 -2 -2 -2 -2
1 3 -1 -1 0 -3 0 -5
2 5 -1 -2 1 -1 1 -1
-4 0 -3 -6 -3 0 -4 -5
-4 -1 1 -4 -4 -2 0 -3
0 -4 0 -1 -4 -4 -4 -4
-2 1 -4 -3 -3 -3 -5 -6
-4 -3 -3 1 0 -2 -4 -4
-4 -6 -1 -4 -4 -5 -2 -4
-1 -1 -5 -2 -1 -5 -5 -5
-4 -4 -6 -3 -9 -4 -9 -2
-2 -6 -7 -4 -7 -4 -2 -1
-5 -4 -7 -2 -3 -3 -5 -4
-4 -4 -4 -5 -5 -6 -8 -8
-6 -4 -5 -3 -7 -2 -11 -5
-3 -4 -8 -7 -5 -6 -10 -7
-7 -5 -8 -4 -8 -10 -9 -5
-4 -3 -7 -5 -6 -7 -5 -8
-6 -4 -5 -6 -7 -7 -9 -8
-9 -9 -9 -8 -5 -9 -8 -7
-8 -2 -8 -5 -10 -9 -10 -7
-8 -3 -7 -13 -9 -6 -8 -11
-8 -7 -10 -8 -7 -6 -11 -12
-5 -10 -9 -6 -9 -7 -7 -12
-10 -7 -8 -7 -9 -12 -10 -13
-6 -9 -7 -5 -9 -8 -9 -11
-5 -7 -7 -7 -11 -7 -12 -8
-10 -9 -6 -11 -11 -11 -9 -11
-7 -5 -11 -10 -8 -13 -13 -16
-9 -12 -9 -8 -10 -13 -10 -9
-7 -7 -6 -12 -9 -12 -10 -13
-5 -10 -9 -10 -10 -10 -13 -13
-8 -9 -8 -10 -10 -16 -12 -10
-12 -12 -12 -16 -13 -11 -15 -12
-13 -5 -10 -13 -12 -11 -12 -11
22 21 19 16 15 20 11 13
22 14 15 15 16 15 14 12
17 22 17 15 14 14 14 14
16 14 11 12 13 7 9 14
15 16 17 17 10 11 11 9
16 11 11 14 13 12 10 10
9 11 16 14 15 14 10 13
11 12 9 9 12 10 12 10
13 13 12 7 9 10 5 11
14 9 8 9 10 12 9 5
10 15 7 8 10 12 10 10
11 9 10 11 9 7 8 9
11 9 10 8 6 9 5 5
13 9 8 9 7 5 7 6
9 13 7 10 8 10 5 5
8 8 6 9 6 6 4 6
5 10 7 8 3 4 4 6
2 7 6 9 5 4 6 4
5 9 4 6 6 3 8 6
8 4 6 4 1 3 7 4
6 10 3 6 5 4 2 2
8 4 2 4 2 5 1 3
8 3 4 8 5 4 4 5
7 5 2 4 3 0 3 0
3 4 5 3 4 2 6 -1
2 3 5 1 4 3 4 -2
1 7 0 4 2 1 0 -2
5 4 4 1 3 2 0 0
3 2 0 0 3 0 0 -1
1 3 4 2 2 1 3 -3
2 1 -1 -2 -5 -2 0 0
3 1 1 2 1 -2 -1 -3
3 -1 -3 0 -3 0 -1 -4
-2 1 0 2 -5 -4 -3 -4
-3 2 1 -3 -5 -5 -1 1
-3 0 -3 -8 -6 1 -3 -2
-2 -2 -6 -2 0 -1 -5 -6
-3 -2 -3 -3 1 1 -7 -2
-5 -2 -1 -3 -3 -5 -4 -5
-2 -2 -3 -5 -5 -5 -8 -4
-3 -2 -5 -4 -5 -5 -8 -6
-5 -3 -8 -7 -5 -6 -5 -8
-4 -4 -2 -4 -8 -6 -6 -5
-2 -5 -6 -5 -5 -8 -5 -7
-6 -3 -7 -5 -11 -7 -8 -10
-2 -4 -2 -2 -4 -6 -6 -8
-2 -7 -5 -12 -6 -8 -7 -12
-6 -3 -13 -9 -9 -9 -10 -11
-6 -9 -6 -10 -8 -10 -11 -6
-5 -7 -9 -11 -9 -11 -8 -9
-5 -10 -8 -10 -10 -11 -8 -10
-9 -9 -12 -4 -14 -9 -9 -9
-9 -11 -12 -10 -12 -11 -9 -11
-11 -9 -11 -8 -9 -9 -13 -13
-11 -9 -14 -12 -11 -10 -16 -11
-13 -14 -10 -13 -12 -10 -12 -14
-9 -10 -10 -13 -13 -13 -11 -9
-11 -11 -15 -11 -12 -12 -15 -8
-11 -12 -11 -11 -10 -10 -16 -11
-13 -10 -11 -13 -14 -14 -14 -17
-13 -15 -13 -13 -16 -16 -15 -19
-13 -11 -8 -13 -15 -14 -14 -17
19 20 18 14 18 12 15 11
18 19 13 16 15 12 14 11
17 19 13 12 11 12 9 10
16 16 16 12 11 6 11 13
12 18 16 14 11 13 9 11
11 13 16 13 11 11 10 8
15 12 16 12 10 14 11 13
13 15 11 12 5 10 10 8
12 10 10 12 10 10 7 12
11 11 7 12 14 10 8 9
11 12 13 11 9 12 10 7
11 9 7 8 10 9 6 3
13 7 10 12 10 9 7 7
9 9 13 7 10 6 7 5
11 10 6 10 9 4 6 6
8 7 6 7 6 7 7 5
9 7 7 6 5 6 3 4
5 7 9 5 4 3 0 6
8 6 2 5 8 5 4 3
6 7 10 7 2 7 2 0
5 2 2 4 5 4 2 1
4 5 3 2 -1 0 -2 -2
4 5 4 1 4 2 2 -1
7 1 3 0 -4 -4 0 -3
5 -1 5 -1 1 -1 2 -3
0 2 3 0 1 0 0 -3
3 1 4 -1 1 -1 0 -1
2 -3 1 -1 0 1 -1 -4
-1 1 -1 3 0 1 -1 -6
-2 -3 0 3 -1 2 -1 -3
2 -1 3 1 -1 -4 -3 0
-4 1 4 2 2 -2 -5 -1
1 -4 -1 -4 -1 -3 -5 -5
0 0 -4 -3 -1 -1 -3 -1
-4 1 -3 -1 -2 -2 -6 -7
1 -5 -4 -2 -3 -4 -2 -11
-5 0 -3 -1 -8 -4 -4 -6
-5 -4 0 -7 -6 -8 -4 -7
-6 -7 -3 -3 -6 -7 -9 -6
-4 -2 -5 -6 -6 -10 -9 -10
-7 -4 -4 -9 -6 -8 -9 -9
-5 -8 -2 -8 -9 -7 -8 -11
-4 -10 -6 -6 -8 -6 -9 -8
-4 -10 -7 -7 -8 -5 -8 -10
-13 -4 -6 -5 -10 -11 -7 -10
-6 -7 -4 -7 -7 -11 -9 -12
-10 -7 -5 -12 -10 -7 -11 -11
-7 -7 -8 -13 -10 -13 -12 -12
-5 -10 -11 -8 -11 -11 -10 -13
-11 -10 -12 -14 -9 -13 -11 -16
-12 -10 -12 -13 -14 -14 -15 -15
-10 -12 -10 -15 -12 -11 -13 -12
-11 -12 -12 -13 -10 -12 -11 -15
-8 -13 -13 -14 -12 -16 -12 -18
-10 -13 -14 -12 -15 -14 -15 -15
-15 -16 -11 -12 -13 -17 -14 -12
-11 -10 -13 -15 -13 -15 -16 -15
-14 -13 -16 -15 -15 -18 -16 -17
-16 -14 -15 -19 -13 -14 -15 -18
-15 -16 -17 -16 -21 -17 -17 -12
19 19 15 17 15 16 14 13
19 21 18 16 10 9 10 10
15 15 14 16 11 10 10 13
15 15 16 11 11 8 8 9
18 10 14 9 13 13 7 7
13 14 11 7 10 9 9 7
10 13 15 11 11 6 8 6
14 11 11 7 7 10 4 7
9 10 9 9 10 9 6 6
12 7 5 8 9 8 8 0
15 11 10 4 6 5 5 6
8 4 4 5 10 8 8 6
9 9 10 4 6 8 3 6
6 11 7 7 7 4 5 7
9 6 8 10 6 7 5 4
5 6 9 6 4 0 6 5
8 5 10 6 7 1 4 5
6 2 1 5 7 1 0 4
5 4 3 2 4 4 1 1
3 2 5 4 3 4 0 2
4 4 1 1 1 5 2 2
5 3 7 4 2 4 1 -1
3 8 3 2 -1 4 1 1
6 4 -1 -2 2 1 1 -1
1 3 4 -1 0 4 3 0
-1 3 -1 1 -2 1 -2 1
1 4 -1 0 1 -3 -2 -2
-1 -1 -1 -1 1 -2 -5 -2
-1 0 2 -3 -1 0 -4 -5
2 1 -4 2 -3 -3 1 -4
2 -1 1 -3 -1 -1 -4 -3
0 -5 -2 -2 -2 -5 -4 -5
-2 -2 -3 -7 -5 -3 -7 -8
-1 -3 -8 -5 -4 -6 -6 -2
-8 -1 -2 -4 -5 -5 -10 -6
-2 -5 -3 -5 -2 -7 -6 -5
-6 -4 -5 -8 -6 -5 -7 -8
-3 -7 -4 -4 -7 -6 -7 -7
-5 -5 -7 -8 -6 -3 -10 -7
-7 -8 -4 -8 -6 -8 -12 -10
-10 -4 -9 -6 -7 -7 -8 -8
-6 -6 -10 -7 -8 -7 -7 -14
-11 -8 -11 -8 -7 -10 -7 -8
-8 -6 -7 -8 -9 -12 -10 -8
-9 -10 -9 -12 -7 -8 -10 -8
-8 -11 -10 -10 -11 -10 -13 -14
-11 -9 -9 -9 -8 -13 -13 -11
-7 -10 -12 -13 -13 -12 -14 -15
-9 -8 -15 -11 -13 -10 -10 -13
-11 -9 -14 -10 -10 -15 -15 -11
-13 -12 -10 -11 -11 -11 -12 -12
-16 -12 -12 -15 -9 -12 -12 -12
-9 -12 -15 -14 -14 -14 -18 -17
-11 -13 -11 -16 -16 -19 -19 -18
-13 -13 -13 -17 -12 -15 -15 -15
-13 -14 -12 -13 -11 -17 -15 -14
-11 -17 -16 -14 -16 -17 -15 -17
-16 -17 -16 -13 -12 -15 -18 -20
19 22 16 19 18 11 9 14
20 18 19 20 13 12 16 12
17 15 17 17 13 8 13 12
19 18 18 10 12 11 11 7
20 13 15 15 10 9 8 13
13 14 11 9 12 12 15 9
12 11 12 9 10 10 14 8
13 13 13 9 11 10 9 11
10 11 9 12 9 10 9 5
5 10 7 10 8 9 6 8
13 13 10 11 9 10 10 7
8 11 9 8 8 10 9 9
7 8 9 7 9 6 6 3
8 10 7 11 8 7 8 5
10 9 6 9 9 8 6 6
12 8 8 6 4 4 4 7
8 9 8 10 4 4 6 0
6 5 6 4 5 7 5 6
1 3 10 2 3 7 4 5
5 6 3 7 4 3 0 0
8 3 5 6 2 2 1 3
7 4 5 4 5 4 0 5
6 3 6 4 7 2 3 0
4 6 4 1 3 4 1 0
7 3 4 3 2 3 -3 0
3 3 2 8 4 0 -3 0
6 2 3 2 0 1 -1 0
3 2 0 -1 1 1 -5 -3
3 0 2 3 0 -3 -1 0
4 1 0 -1 0 0 -2 -4
2 -1 3 1 0 2 -6 0
-3 3 1 -1 1 -6 -5 -7
-2 2 3 -2 -4 -3 -6 -3
1 0 -3 -1 -4 -3 -5 -3
1 -1 -5 2 0 -2 -5 -6
-2 -4 -2 -9 -9 -6 -6 -6
-2 -1 -1 -3 -1 -5 -10 -4
-6 -5 -6 -5 -4 -8 -7 -3
-4 -5 -7 -8 -2 -6 -1 -6
-7 -7 -5 -5 -5 -6 -8 -6
-6 -5 -4 -9 -7 -2 -8 -9
-6 -2 -6 -7 -10 -4 -9 -6
0 -8 -7 -6 -8 -8 -8 -7
-5 -6 -8 -6 -7 -8 -8 -10
-5 -6 -7 -9 -5 -7 -7 -16
-11 -6 -9 -6 -7 -11 -11 -9
-7 -9 -7 -9 -11 -10 -11 -9
-7 -10 -8 -8 -13 -8 -12 -11
-5 -9 -8 -8 -10 -9 -12 -11
-9 -13 -10 -10 -14 -5 -12 -12
-10 -12 -11 -13 -10 -12 -8 -12
-7 -11 -9 -11 -14 -10 -14 -12
-7 -10 -15 -11 -14 -17 -12 -13
-13 -10 -13 -12 -10 -16 -16 -12
-10 -12 -14 -14 -11 -17 -17 -16
-11 -14 -13 -16 -14 -11 -13 -15
-11 -14 -13 -13 -14 -14 -18 -19
-14 -15 -14 -15 -14 -14 -15 -15
19 23 19 19 17 15 13 14
21 17 16 16 17 16 12 12
18 19 18 14 18 14 14 14
22 17 16 15 12 9 19 13
19 18 15 15 17 14 15 14
15 17 15 14 13 14 9 16
17 14 13 11 15 15 12 13
11 17 18 14 15 11 12 13
16 14 14 11 16 11 14 11
13 15 12 8 13 12 11 11
12 16 11 10 12 15 8 9
11 12 15 12 13 11 10 11
11 11 12 10 11 11 14 8
16 12 12 11 7 9 5 9
14 10 10 11 7 8 7 8
12 10 6 7 10 9 7 6
11 8 8 10 10 7 8 7
14 7 5 9 7 10 6 10
9 10 10 11 8 4 3 6
6 7 4 8 4 7 8 2
7 4 5 6 10 2 4 2
7 6 5 6 6 5 5 4
4 10 7 6 8 5 6 0
5 8 4 5 6 6 5 5
8 6 3 2 3 6 3 4
4 4 4 0 7 6 3 3
0 4 4 5 4 2 3 1
4 6 8 9 -1 2 4 0
9 6 0 0 2 2 1 0
2 3 3 2 3 2 -2 -1
5 6 4 2 -2 -1 -3 -2
6 3 1 1 -1 -1 -2 -4
7 4 4 2 -4 2 -1 -6
0 3 -3 1 -5 0 -1 1
2 3 -2 1 0 -2 -3 -6
1 -1 -2 -3 -3 -3 -3 -7
2 1 -3 -2 1 2 -2 -4
0 1 -2 -2 -5 -1 -3 -5
-1 -1 -3 -3 -5 -4 -2 -7
-2 -3 -3 -5 -1 -4 -4 -5
-2 -2 -2 -6 -5 -4 -5 -7
1 -1 -2 -7 -6 -4 -5 -7
-2 -5 -3 -5 -4 -5 -7 -8
-4 -4 -5 -2 -6 -5 -8 -3
-3 -4 -6 -9 -7 -5 -7 -5
-5 -3 -4 -9 -7 -8 -12 -9
-5 -8 -5 -7 -5 -10 -6 -10
-5 -5 -7 -8 -10 -11 -9 -8
-4 -10 -10 -5 -10 -9 -8 -7
-7 -6 -11 -9 -10 -8 -13 -7
-10 -9 -8 -11 -12 -10 -11 -12
-5 -14 -11 -7 -10 -9 -10 -13
-8 -10 -10 -6 -11 -11 -10 -11
-8 -8 -11 -12 -12 -11 -9 -13
-11 -13 -12 -12 -12 -12 -11 -14
-10 -11 -12 -13 -10 -15 -11 -14
-12 -10 -11 -15 -13 -14 -12 -15
-11 -7 -12 -13 -12 -12 -11 -14
-13 -13 -12 -11 -13 -14 -12 -11
22 23 18 15 18 14 20 16
19 18 19 18 18 17 18 13
21 17 18 16 15 16 17 13
16 19 13 18 15 14 13 14
19 16 14 15 13 16 11 11
16 14 17 14 14 14 12 15
16 16 11 13 14 12 12 10
12 13 14 11 14 12 13 14
12 15 15 11 12 11 13 7
15 14 11 13 14 14 11 13
14 17 12 15 13 13 6 8
12 11 12 11 11 9 7 10
16 12 7 10 9 11 4 6
12 9 15 10 12 10 8 9
7 12 7 9 6 8 9 11
15 10 12 7 11 9 11 8
10 9 10 10 12 10 7 8
10 8 6 8 8 6 8 10
11 9 7 5 7 9 2 4
9 8 10 4 3 6 4 6
11 7 8 5 7 4 8 8
8 10 7 6 3 3 5 5
10 6 4 8 3 6 2 4
6 7 7 5 5 8 4 3
5 8 7 5 5 5 8 4
6 2 5 6 6 5 3 3
10 7 7 6 3 0 4 4
5 2 5 0 6 -2 5 4
7 6 4 5 -1 4 3 1
4 4 5 2 5 -1 -2 1
5 4 2 1 2 -5 -2 2
6 4 -1 1 -2 2 1 0
3 2 5 4 1 -2 1 1
4 3 -1 0 1 0 2 -2
1 2 3 -2 0 -1 -2 -1
1 0 0 5 2 0 1 -2
-1 1 -2 3 -5 0 -7 -5
-1 -1 1 -2 1 -5 -2 1
1 -2 -1 -4 -1 -1 -4 0
3 4 -3 -2 -2 -4 -4 -7
-1 0 1 0 0 -4 -5 -3
-1 0 -1 -4 -5 -5 -5 -7
-3 0 -3 -4 -4 -2 -4 -4
-4 -2 -1 -4 -5 -3 -3 -7
-4 -6 -7 -6 -7 -5 -5 -6
-4 -3 -2 -4 -6 -6 -4 -5
-4 -5 -8 -4 -3 -5 -3 -11
-1 -4 -5 -7 -8 -3 -8 -8
-4 -5 -6 -4 -11 -10 -8 -11
-2 -8 -7 -9 -9 -9 -10 -5
-4 -6 -8 -8 -11 -8 -9 -10
-5 -5 -8 -11 -7 -9 -10 -9
-7 -10 -9 -8 -7 -6 -9 -7
-12 -7 -7 -9 -9 -12 -9 -12
-9 -7 -10 -8 -11 -9 -14 -10
-8 -10 -10 -8 -12 -11 -9 -12
-9 -14 -11 -9 -9 -10 -14 -12
-8 -13 -6 -13 -10 -12 -10 -8
-11 -9 -12 -13 -12 -13 -11 -14
-4 -8 -14 -13 -14 -17 -14 -10
17 16 13 15 16 11 8 12
16 12 14 11 13 10 13 11
17 11 12 14 12 11 13 9
14 13 13 14 11 11 12 12
14 14 13 10 10 11 8 15
12 11 11 11 11 12 11 8
16 12 9 12 7 11 14 9
12 12 11 13 9 9 10 8
13 11 11 8 10 9 9 9
9 8 13 12 8 7 8 11
12 11 12 12 12 9 11 11
12 8 16 12 10 9 11 4
15 9 7 5 8 5 5 5
10 7 7 7 9 12 8 10
8 8 6 7 9 10 4 9
13 9 9 7 7 9 11 7
9 11 9 9 6 10 9 5
10 9 9 8 9 7 7 9
6 8 8 10 7 7 10 7
3 9 11 11 8 7 8 5
7 9 7 5 9 7 10 4
7 7 11 7 7 8 10 9
8 5 8 11 7 8 6 9
7 6 8 7 7 8 5 6
4 7 9 3 8 4 5 5
6 10 7 7 3 9 4 6
9 9 7 8 6 9 2 4
7 4 4 6 9 7 5 4
8 7 7 5 3 7 8 6
9 7 7 4 5 6 8 6
8 7 4 5 5 9 2 1
5 2 9 6 5 8 3 4
9 6 6 4 2 3 5 3
9 4 7 8 9 5 6 2
6 11 3 2 3 3 5 5
4 8 6 5 6 4 5 3
4 5 4 6 2 4 2 1
0 1 6 6 4 6 2 6
5 9 3 5 5 6 3 4
4 2 5 2 3 0 6 -3
4 3 1 3 1 0 3 -1
3 5 0 2 3 4 2 5
5 6 1 2 3 -1 4 0
8 4 2 2 3 0 5 -2
3 2 -2 6 4 -1 1 0
1 5 0 2 8 5 -2 0
3 5 3 4 3 5 -1 3
3 4 3 3 0 -1 -1 4
3 1 2 -2 1 4 0 2
1 3 2 -1 -2 1 1 1
1 2 2 -1 3 1 1 2
4 0 2 1 0 2 4 0
-2 -1 3 -2 2 3 0 -1
2 0 0 0 2 4 1 0
1 1 -1 0 1 -2 0 1
1 3 1 -2 -2 0 2 0
1 1 0 -2 2 1 0 -2
-1 -1 3 -3 -2 -1 3 2
0 1 3 0 5 0 -1 -2
-1 -2 1 2 -2 0 -2 -1
1 2 0 0 1 -4 2 -2
-2 0 1 -2 -1 -2 -5 2
-1 -3 -4 -5 0 2 -1 -4
18 16 19 12 12 10 13 12
19 14 15 12 13 12 12 9
15 11 11 12 14 9 8 6
17 14 8 8 15 9 10 8
17 14 14 13 10 7 6 9
10 7 12 9 8 7 8 11
12 9 14 8 11 9 8 9
9 9 13 8 8 6 5 7
13 11 7 7 6 3 2 7
8 9 6 8 4 9 5 10
7 9 9 8 8 11 12 4
7 8 9 11 7 7 2 7
10 8 2 8 4 6 6 5
3 7 9 9 8 2 4 2
10 5 5 4 5 4 2 4
2 7 4 8 5 6 7 6
7 6 7 3 5 3 3 4
7 4 9 3 4 2 5 3
6 4 4 1 3 3 3 3
5 5 1 0 4 5 4 1
2 3 -1 4 2 4 0 3
4 1 4 3 1 4 3 1
2 4 4 5 1 2 -1 1
1 2 2 3 2 2 -4 1
6 3 1 -2 0 -3 6 0
2 5 -2 -2 1 2 1 -1
3 2 2 1 3 -1 2 3
3 4 1 0 3 0 1 0
5 0 1 2 -2 1 -3 -3
-2 3 0 -4 -1 -7 -3 -2
-1 1 -4 0 -1 -2 -2 -5
1 -1 -2 -2 -5 -4 -1 -7
1 1 -2 1 -2 -1 -3 -4
-3 0 2 -2 2 -8 -6 -8
0 -5 -1 -1 -5 -5 -8 -5
-3 -5 -5 -4 -3 -7 -3 -9
-6 -4 -1 -5 -3 -2 -6 -7
-5 -2 -3 -5 -9 -8 -7 -8
-6 -6 -7 -5 -7 -6 -7 -5
2 -5 -5 -10 -5 -10 -4 -7
-6 -5 -8 -6 -9 -7 -5 -9
-5 -11 -7 -6 -4 -11 -5 -4
-6 -4 -5 -8 -6 -7 -7 -6
-7 -8 -9 -4 -7 -6 -8 -5
-7 -5 -5 -9 -13 -7 -10 -9
-5 -9 -6 -8 -6 -6 -8 -10
-4 -8 -8 -11 -8 -8 -11 -6
-8 -7 -10 -7 -5 -6 -8 -10
-7 -10 -7 -8 -8 -9 -9 -9
-6 -8 -11 -6 -7 -7 -8 -10
-6 -8 -10 -9 -9 -8 -9 -9
-9 -11 -8 -12 -8 -9 -11 -11
-5 -9 -9 -14 -7 -11 -13 -13
-11 -12 -10 -10 -13 -11 -13 -14
-7 -10 -10 -11 -11 -10 -14 -10
-10 -11 -11 -12 -12 -17 -10 -11
-10 -7 -8 -14 -10 -13 -12 -16
-14 -11 -11 -10 -10 -15 -7 -10
-13 -15 -12 -11 -15 -16 -17 -14
-15 -13 -10 -15 -14 -15 -11 -16
-11 -14 -16 -14 -12 -17 -16 -12
22 17 22 18 13 17 15 17
16 19 20 17 17 11 14 14
17 20 15 20 16 16 10 9
15 13 15 12 12 11 11 11
16 15 15 10 13 11 13 11
17 14 6 13 14 8 10 10
15 10 12 9 10 9 7 9
13 7 11 13 10 9 10 8
11 10 9 9 6 11 8 10
10 14 10 8 9 8 8 8
14 7 8 9 12 10 8 3
11 10 10 9 7 7 9 9
11 7 8 10 11 10 4 5
9 9 11 8 4 7 8 6
10 8 7 5 6 6 7 2
8 8 7 5 6 4 2 9
10 9 7 5 4 1 8 6
8 11 6 3 3 0 2 7
5 6 8 2 3 0 2 3
9 3 5 4 3 2 3 0
2 9 3 7 3 6 2 3
4 5 1 1 3 3 6 -1
2 7 5 1 3 1 -1 0
2 3 -2 0 1 3 4 2
7 4 3 -1 -1 0 1 -3
2 0 0 1 2 0 0 -2
5 5 3 3 -1 -1 3 -5
1 3 2 -1 2 3 -1 2
0 2 0 0 1 -5 -4 -2
2 -1 0 0 -2 4 -3 -5
-4 -3 -2 -3 1 -1 -2 -1
-1 -2 -1 -2 -4 -3 -1 -7
-3 -3 0 -3 -5 -2 -3 -4
2 -4 -3 -6 -3 -3 -2 -8
-4 -4 -9 -2 -3 -5 -4 -7
-7 -2 -3 -4 -4 -4 -4 -6
-5 -2 -5 -2 -4 -7 -7 -9
-6 -2 0 -5 -5 -6 -8 -8
-4 -6 -7 -9 -5 -9 -6 -9
-6 -7 -7 -4 -5 -8 -7 -11
-4 -7 -3 -7 -7 -8 -8 -7
-5 -5 -8 -6 -9 -11 -8 -11
-7 -6 -9 -8 -11 -8 -7 -11
-11 -9 -8 -7 -10 -9 -10 -12
-8 -6 -11 -12 -8 -11 -11 -8
-10 -10 -9 -8 -8 -9 -8 -11
-7 -8 -8 -13 -9 -11 -14 -11
-11 -8 -13 -8 -8 -11 -13 -13
-7 -14 -10 -12 -13 -11 -14 -12
-10 -8 -7 -12 -13 -12 -10 -15
-10 -14 -10 -9 -12 -13 -14 -11
-12 -11 -13 -13 -16 -13 -12 -15
-12 -17 -14 -13 -13 -15 -14 -16
-12 -13 -13 -16 -15 -14 -20 -15
-11 -11 -12 -13 -15 -18 -15 -14
-13 -11 -16 -17 -14 -18 -15 -15
-13 -18 -12 -16 -14 -15 -18 -19
-12 -13 -14 -14 -15 -17 -16 -16
18 16 18 19 18 11 10 12
21 14 19 16 19 15 10 12
22 12 16 15 16 13 13 15
14 16 15 13 12 12 14 11
14 15 9 13 7 14 9 10
16 12 11 12 13 9 14 9
15 15 10 14 7 12 9 14
13 7 11 12 6 11 7 6
12 13 12 12 10 10 9 12
13 11 13 12 12 8 5 7
10 8 8 9 10 9 7 9
9 10 12 8 12 8 9 6
12 10 9 9 7 7 7 8
8 9 8 9 8 7 6 8
9 7 6 8 6 8 10 1
11 7 4 2 5 5 2 3
8 12 5 6 2 7 4 1
10 6 5 6 5 2 4 2
6 8 9 4 4 3 4 3
8 6 5 7 2 2 2 0
4 5 5 3 3 1 4 3
8 6 2 7 1 1 2 0
5 8 5 6 5 6 1 2
2 6 2 2 5 0 -2 -2
4 7 0 7 1 1 -4 2
6 4 0 -1 -1 -1 3 -1
3 2 0 4 1 3 0 -5
-1 1 -1 0 0 0 0 0
-1 -1 -2 0 -2 -1 -3 -2
3 -1 -1 -2 -4 -4 -1 0
-3 2 1 0 -4 0 -2 -3
-4 0 -3 1 3 0 -2 -5
-4 -1 -2 0 -2 -3 -5 -4
0 -3 -4 -6 -3 -3 -5 -2
-1 -6 -7 -8 -1 -4 -4 -5
-2 -3 0 -2 -2 -7 -3 -6
0 -2 1 -4 -6 -6 -9 -4
-4 -2 -3 -9 -9 -9 -4 -5
-3 -1 -1 -7 -8 -7 -7 -6
-5 -8 -7 -5 -7 -6 -11 -11
-6 -8 -5 -4 -7 -6 -10 -7
-5 -8 -8 -7 -9 -11 -9 -11
-7 -8 -10 -8 -8 -7 -8 -12
-10 -6 -4 -11 -8 -12 -10 -13
-8 -7 -10 -11 -8 -7 -10 -10
-8 -11 -10 -10 -13 -9 -13 -13
-12 -8 -10 -10 -10 -13 -14 -12
-10 -11 -9 -13 -12 -11 -13 -18
-10 -11 -8 -18 -12 -10 -12 -12
-10 -16 -14 -13 -12 -14 -11 -14
-7 -10 -12 -16 -13 -16 -15 -12
-12 -10 -10 -11 -12 -19 -17 -15
-12 -10 -15 -10 -14 -14 -14 -14
26 25 26 19 21 17 14 18
23 21 23 19 21 15 20 15
21 26 25 21 17 15 14 17
24 20 17 16 16 16 16 14
23 21 18 11 19 16 18 12
20 20 16 16 15 12 12 15
16 20 17 13 16 13 12 10
20 19 19 15 16 17 12 12
18 16 16 13 15 13 15 12
14 18 15 16 12 11 10 15
13 12 16 13 12 10 11 12
16 16 16 13 11 11 12 10
10 14 16 13 18 8 11 11
10 15 15 9 9 11 8 10
15 11 12 12 11 9 6 10
12 9 11 10 6 14 5 10
10 10 11 13 11 8 6 8
10 11 11 13 9 7 9 8
14 9 12 9 8 5 8 7
5 10 8 7 11 10 12 9
7 11 8 11 8 6 7 6
9 9 13 11 9 10 3 7
11 10 8 5 7 6 6 -1
11 8 7 4 5 5 6 -2
9 6 4 3 2 5 4 5
6 3 4 5 5 2 0 5
4 6 5 1 3 3 2 1
6 2 6 4 3 2 5 0
4 3 2 4 -1 4 4 -2
5 5 -1 2 0 2 4 0
4 3 6 2 5 4 2 -1
2 4 3 2 -2 2 2 -5
0 4 2 1 0 -2 -1 0
6 -1 1 0 0 1 -2 -3
3 0 0 -2 -1 0 -2 -2
0 2 -1 -2 -2 1 -1 -4
3 2 -3 1 2 -5 1 -7
3 -2 3 -2 -3 -4 -2 -3
-2 -1 -1 -4 -3 -4 -4 -6
-1 -3 -2 -4 -3 -4 -1 -4
0 -2 -7 -5 -5 -2 -8 -5
-2 -1 -3 -4 -5 -6 -4 -4
-3 -7 -4 -4 -5 -9 -5 -8
-1 -5 -2 -5 -4 -7 -7 -7
-1 -6 -6 -9 -8 -6 -8 -8
-1 -4 -11 -5 -5 -7 -9 -10
-7 -4 -7 -8 -11 -8 -10 -10
-9 -6 -4 -7 -13 -10 -10 -8
-4 -7 -10 -6 -11 -8 -10 -9
-6 -7 -9 -10 -11 -9 -9 -13
-11 -6 -8 -8 -8 -12 -12 -10
-9 -12 -13 -6 -12 -8 -14 -12
-9 -10 -8 -11 -10 -12 -12 -12
-9 -8 -8 -10 -10 -11 -17 -16
-7 -9 -9 -11 -12 -8 -12 -14
-10 -12 -15 -11 -13 -13 -14 -12
-13 -9 -11 -14 -14 -14 -15 -8
24 23 22 22 17 21 18 24
22 21 20 21 21 15 19 15
21 19 19 17 19 17 13 16
22 19 18 18 22 18 19 15
20 16 21 19 17 16 18 17
23 18 21 18 14 15 13 17
17 16 17 20 16 16 19 13
17 20 15 19 17 15 18 17
22 16 18 15 15 17 18 14
17 17 15 17 14 13 15 10
19 16 18 14 15 12 17 13
14 19 18 13 14 16 12 9
17 17 15 13 13 13 12 11
13 17 15 14 12 15 12 14
11 20 14 18 14 13 14 9
17 13 12 16 11 13 7 8
15 13 14 9 12 5 13 8
16 13 11 9 11 10 13 11
10 14 11 11 12 11 7 13
16 16 14 10 7 9 11 10
14 12 12 9 16 11 10 10
10 10 12 13 10 11 9 8
11 11 10 8 13 11 12 8
7 7 9 10 9 10 6 8
8 9 10 8 11 4 9 4
11 8 10 11 10 5 6 5
16 9 10 4 6 8 10 6
7 8 3 8 9 8 4 5
8 8 8 8 8 5 5 7
7 8 7 9 8 5 7 2
5 9 11 6 1 4 7 3
8 7 2 8 10 4 3 7
6 8 4 6 7 5 4 4
8 3 9 1 4 4 1 6
5 7 7 7 5 7 3 3
4 4 6 0 8 3 2 2
5 1 6 2 7 3 1 2
7 4 2 6 5 -1 3 -1
5 2 0 3 4 5 3 0
4 7 1 3 1 2 -1 2
3 0 4 0 0 3 0 5
4 2 -1 2 -1 2 2 -1
4 3 4 4 2 1 2 2
2 2 4 -1 0 0 -3 0
-4 0 1 -2 2 -2 -2 0
-2 2 0 -1 1 -5 0 0
0 -2 2 -1 0 0 -4 -5
-1 -1 -2 -1 -1 -2 -3 -4
0 1 -2 -2 0 -3 -6 -2
-2 -2 -6 -1 -4 -6 -5 -3
-4 -2 -5 -1 -7 -7 -6 -3
-6 0 -2 -2 -5 -5 -7 -5
1 -1 -3 -5 -7 -2 -5 -8
-3 -4 -4 -4 0 -5 -3 -4
-3 -3 -4 -2 -5 -2 -6 -8
-6 -4 -8 -3 -4 -4 -8 -10
-6 -4 -6 -13 -7 -4 -11 -5
-3 -5 -5 -9 -10 -6 -7 -10
-4 -8 -8 -7 -5 -5 -9 -11
-5 -4 -7 -7 -6 -3 -10 -9
-9 -7 -6 -7 -9 -11 -11 -8
-6 -6 -10 -13 -14 -10 -11 -10
26 27 25 23 25 25 20 22
26 23 23 28 24 22 23 24
22 24 22 24 26 22 21 15
25 25 27 22 20 21 23 21
28 23 19 20 23 20 20 22
22 26 22 21 21 22 24 17
24 26 22 22 23 21 16 19
23 24 22 20 19 21 21 18
25 20 20 20 18 20 18 19
23 22 21 18 19 21 16 17
18 19 18 20 18 16 18 20
21 20 21 18 16 18 17 16
20 22 20 17 19 17 18 17
19 19 21 13 17 12 12 10
20 17 18 16 17 18 10 15
16 17 15 15 12 13 19 12
21 13 15 15 16 17 14 12
15 18 18 17 13 15 14 9
17 17 13 16 15 13 11 13
17 16 17 13 11 12 9 8
20 15 16 13 12 11 7 9
17 16 13 8 12 11 9 6
11 12 12 13 10 9 13 8
13 12 13 12 8 11 7 11
9 10 8 13 10 6 10 11
8 11 9 8 6 9 6 9
9 7 10 8 8 9 8 9
10 9 9 6 7 8 5 5
8 9 5 9 9 8 4 6
6 8 8 5 6 6 4 7
4 11 8 9 7 5 8 4
7 7 6 3 3 3 5 3
5 6 5 4 8 3 2 -1
6 1 4 7 3 2 -1 3
5 9 5 5 6 2 2 -2
8 5 3 4 3 3 1 3
6 -2 4 1 -1 2 4 -1
4 4 5 5 3 0 1 1
0 4 3 0 3 -2 -3 -1
1 3 4 2 0 -1 -1 -3
3 3 -1 -1 2 -2 0 -1
3 0 0 2 0 -1 -1 -3
1 -1 -1 -1 -3 -4 -3 -4
1 0 1 -1 0 0 -3 -4
1 2 0 1 -2 -5 -2 -3
0 -4 -1 -2 -2 -2 -1 -5
-1 3 -2 2 -2 -4 -4 -5
0 -5 0 -5 -3 -6 -5 -3
-3 -3 -1 -1 0 -5 -5 -5
-3 0 -3 -6 -4 -4 1 -7
-5 -3 -5 -3 -2 -2 -4 -10
-1 -5 -5 -2 -1 -7 -5 -7
-3 -3 -8 -6 -6 -5 -2 -14
-3 -2 -6 -2 -7 -8 -6 -10
-6 -4 -8 -4 -4 -4 -9 -7
-8 -5 -7 -4 -6 -9 -9 -9
-1 -6 -1 -5 -2 -7 -8 -11
-7 -4 -6 -11 -3 -6 -5 -8
-5 -6 -9 -6 -8 -7 -9 -10
-4 -7 -7 -8 -7 -8 -9 -12
-10 -8 -10 -7 -7 -13 -10 -8
-5 -6 -11 -7 -9 -6 -11 -10
-14 -7 -6 -8 -11 -7 -10 -12
-10 -11 -10 -9 -8 -7 -12 -8
-10 -9 -10 -10 -10 -6 -13 -13
-13 -5 -10 -12 -10 -11 -7 -10
14 13 9 11 9 14 8 10
43 46 41 43 38 37 40 40
42 42 38 43 38 37 36 39
44 41 42 38 40 34 37 34
40 41 35 39 39 39 38 37
41 38 38 44 37 33 39 31
39 36 38 38 35 35 35 31
36 39 41 38 34 33 33 33
36 37 35 34 36 33 32 31
35 40 31 31 32 36 32 30
35 34 34 31 37 31 28 30
38 36 31 34 30 29 27 28
33 34 30 33 33 31 28 27
34 34 33 30 31 31 30 28
33 31 29 33 32 30 30 30
31 27 31 28 29 29 28 29
31 29 30 32 31 30 24 30
33 29 32 29 27 27 24 29
31 33 30 28 27 27 23 29
27 30 26 28 27 29 29 25
30 22 26 28 27 23 23 27
26 29 29 28 25 26 24 23
26 29 25 26 24 31 22 26
25 29 27 24 28 25 25 21
30 26 29 29 23 20 25 25
24 23 29 22 22 20 21 21
28 26 23 21 24 22 23 21
27 22 26 25 24 19 21 19
26 24 22 21 24 21 19 21
23 21 21 25 21 20 17 19
21 19 22 19 19 21 19 20
18 20 20 22 21 18 17 17
20 20 19 19 16 20 18 21
24 20 22 21 18 18 17 18
20 19 22 20 16 22 15 17
20 19 20 19 18 16 18 18
20 17 18 16 18 18 16 13
21 16 19 20 15 20 16 16
18 17 15 15 17 14 16 15
14 16 20 16 17 16 20 11
18 18 17 15 16 18 12 18
21 21 17 17 11 20 15 16
17 19 18 16 17 12 16 18
18 15 21 16 14 17 14 16
16 19 15 14 16 19 16 13
15 15 17 15 17 14 15 16
13 13 15 13 18 16 13 12
18 17 16 15 16 11 13 15
17 12 16 12 13 13 15 13
16 14 16 12 12 14 15 11
13 15 14 12 16 10 18 16
12 16 14 11 14 15 13 10
18 13 15 14 13 12 10 11
12 15 13 16 13 16 13 12
16 16 16 12 14 10 11 15
15 10 12 13 16 15 15 10
15 11 10 11 13 11 11 12
13 16 9 12 13 12 11 9
11 11 10 12 9 10 9 10
44 44 36 39 41 38 39 37
43 36 39 35 39 37 42 36
38 43 41 41 39 36 38 35
36 39 37 41 33 34 36 29
41 36 38 36 35 35 31 33
40 39 35 35 34 34 36 31
42 38 34 38 31 36 29 33
35 37 33 30 33 35 34 29
37 36 34 33 30 34 26 29
31 34 34 32 30 36 31 29
31 34 30 34 32 28 26 30
31 31 30 32 28 26 25 27
31 36 30 29 27 26 27 27
34 34 28 29 29 29 25 26
31 30 26 27 24 29 24 25
26 27 30 26 24 23 28 23
28 24 26 27 26 26 23 18
28 28 29 27 24 23 26 20
31 24 24 25 25 21 22 19
30 25 22 24 22 20 24 17
25 24 20 22 20 20 23 18
23 23 21 20 20 19 20 15
23 20 20 21 23 17 19 19
22 21 18 19 19 17 19 18
19 17 22 16 22 20 16 19
23 19 23 20 19 19 18 21
18 18 17 21 15 16 19 17
21 19 16 17 15 18 15 13
19 16 16 19 16 14 16 15
18 22 23 18 19 21 19 15
20 16 19 14 16 15 15 17
17 17 13 18 16 14 15 15
16 16 14 17 16 14 14 15
18 13 20 16 16 13 11 16
16 17 15 14 15 11 13 12
17 13 16 12 13 16 13 14
18 18 16 17 13 18 10 12
15 16 15 12 13 18 13 15
13 14 14 15 13 11 14 9
11 13 12 14 13 17 10 13
15 13 14 15 15 12 12 13
12 19 13 12 13 15 7 13
17 13 12 12 16 15 12 10
15 13 13 11 13 11 10 12
16 15 10 12 11 13 14 12
14 13 15 14 16 14 13 11
11 15 10 9 11 12 13 11
10 10 12 10 15 13 13 14
16 14 12 13 11 11 13 12
42 46 46 43 39 36 40 37
42 43 42 44 44 38 37 36
47 47 41 39 38 41 35 36
44 41 43 41 42 37 36 38
41 40 39 39 38 39 38 34
43 38 38 39 37 38 38 36
41 40 38 40 37 38 36 35
38 37 39 38 38 35 33 37
36 34 36 34 39 35 35 33
36 40 34 35 38 39 30 31
33 37 35 35 38 32 31 29
35 33 35 32 34 33 33 32
36 34 37 34 30 32 32 28
34 32 33 32 31 29 28 27
34 33 32 28 34 30 30 26
29 33 32 30 33 30 31 28
33 30 31 29 28 27 26 25
31 32 29 29 30 31 26 26
30 30 31 28 27 31 26 28
27 30 28 28 27 26 27 26
31 29 28 25 29 25 26 24
29 32 27 24 22 22 24 24
27 27 26 28 24 27 20 19
29 27 26 21 21 24 22 20
28 26 23 25 24 18 24 19
25 24 24 22 23 22 24 21
24 21 21 20 20 15 25 16
26 25 22 25 22 19 15 24
21 21 25 20 19 25 21 16
19 20 18 20 17 20 18 19
19 20 19 20 22 18 17 16
19 17 18 19 18 15 19 17
22 21 20 18 16 17 22 17
21 17 21 17 18 11 19 19
21 17 18 18 17 18 16 16
17 21 21 15 19 16 14 15
16 13 18 17 16 17 17 18
22 18 16 17 18 14 19 15
18 17 19 15 15 18 16 15
19 15 17 14 17 16 14 12
21 17 16 19 14 15 14 14
14 17 19 13 17 14 16 15
17 20 18 15 15 17 17 14
19 15 17 15 15 16 15 16
14 14 18 16 14 16 14 14
14 15 18 17 17 14 15 12
15 17 17 18 21 15 10 12
17 16 13 14 15 8 12 13
44 40 45 37 36 40 36 38
41 44 43 45 40 40 38 38
45 44 42 40 37 38 38 40
42 38 41 39 35 38 35 34
41 40 41 40 40 39 33 36
38 37 38 34 37 36 31 35
39 40 38 38 36 36 34 36
34 35 40 33 37 32 29 30
39 36 33 33 37 32 32 29
36 36 34 33 32 28 32 30
34 36 36 30 29 28 28 28
36 34 31 30 32 30 27 33
35 31 34 29 32 29 27 24
34 31 32 31 31 29 27 26
29 29 28 27 31 23 25 27
30 29 28 28 26 29 29 26
29 30 27 25 30 27 28 26
28 30 28 26 24 24 23 25
31 26 28 24 25 25 23 24
27 25 24 29 22 25 20 23
27 28 24 20 24 27 26 22
26 25 22 24 22 22 22 17
26 25 26 22 24 25 18 17
20 25 28 19 20 18 18 19
20 20 22 18 18 20 19 19
26 22 22 18 19 20 19 21
26 23 17 20 17 19 20 21
19 22 18 20 19 20 18 16
18 18 19 21 19 18 17 14
20 20 17 19 15 13 18 17
16 17 19 20 13 19 16 19
18 18 19 19 19 16 16 13
19 17 14 13 17 14 19 13
18 21 17 16 15 17 16 15
17 13 17 18 15 15 16 14
15 14 12 15 13 15 16 12
19 15 15 12 13 16 11 11
15 13 10 14 13 19 15 15
14 16 15 15 13 12 13 16
14 13 18 12 18 15 14 12
19 18 11 13 12 11 14 11
17 14 13 17 15 14 15 15
16 11 10 20 13 15 14 13
14 15 15 13 8 14 18 8
17 15 16 14 14 12 15 11
13 17 10 13 12 14 14 10
15 15 10 9 10 13 12 12
15 13 19 10 13 10 11 12
53 51 51 47 49 49 44 52
51 52 48 51 47 50 48 45
50 50 49 47 45 44 44 46
50 48 52 47 45 46 46 43
46 48 48 49 49 48 47 45
48 48 47 45 44 45 45 44
47 51 47 44 45 44 41 42
48 43 43 42 44 42 41 43
48 43 50 43 44 42 41 42
43 39 41 39 43 42 38 39
49 43 43 42 43 44 42 42
41 43 42 39 43 38 35 39
42 42 39 41 41 40 41 37
41 44 36 37 41 35 37 35
41 39 40 40 33 39 35 34
36 42 40 39 34 35 39 34
41 39 38 42 36 36 34 31
37 36 38 34 35 32 32 32
35 35 34 37 33 32 36 32
38 36 34 35 33 32 26 28
34 34 34 37 33 32 29 29
39 38 36 32 33 31 28 28
36 33 34 32 28 27 29 26
36 33 31 32 28 28 28 30
35 29 31 29 28 28 29 29
31 27 25 27 27 27 28 25
31 29 27 30 26 20 26 20
24 27 25 28 24 25 24 25
27 31 30 27 27 25 23 27
30 27 25 24 26 25 23 23
27 28 26 25 23 23 21 21
28 24 23 26 21 23 19 21
30 23 21 18 24 21 21 23
22 25 23 18 23 20 17 20
22 21 23 19 21 20 19 20
21 22 22 20 19 23 17 19
23 20 20 19 19 22 19 20
20 21 23 20 19 21 23 21
21 22 19 21 21 18 20 18
21 21 19 20 17 24 16 19
21 20 20 19 17 17 17 20
18 16 19 24 19 20 19 20
18 19 19 18 18 21 19 17
19 18 19 19 17 16 19 12
21 18 16 16 14 18 15 14
17 18 19 14 15 14 18 14
20 19 17 15 18 14 17 17
41 41 41 39 37 34 40 32
42 40 39 40 38 35 33 33
41 39 38 37 36 35 36 31
37 40 37 33 37 37 34 32
38 38 34 33 34 32 33 29
33 34 32 33 33 34 31 32
35 32 34 35 35 30 31 29
36 33 31 26 32 32 28 23
35 35 36 30 30 25 30 22
29 31 30 31 27 28 27 20
32 32 34 25 26 22 28 19
27 31 24 26 26 24 22 23
28 27 26 28 23 21 25 24
21 27 24 24 21 22 23 23
26 27 23 22 22 23 20 17
26 24 26 22 19 20 18 21
22 21 22 21 20 19 16 19
25 21 20 22 18 19 15 16
25 19 22 16 15 16 13 14
21 26 17 21 15 13 16 12
22 19 20 18 15 18 17 11
19 16 19 17 19 13 9 15
19 19 16 18 12 12 14 8
16 14 17 15 11 11 9 9
14 17 14 14 12 10 13 8
16 17 14 9 12 8 11 8
18 13 13 7 9 12 13 5
13 12 11 8 9 10 8 10
12 15 11 9 8 7 11 5
12 10 5 8 8 9 7 7
12 6 10 10 6 9 4 6
8 10 8 8 11 6 4 -1
6 10 8 8 5 8 3 3
10 6 5 6 7 4 6 4
6 7 4 8 6 4 3 2
8 3 4 4 8 5 3 6
4 6 4 4 5 3 2 8
6 5 4 3 2 5 6 -1
6 5 5 5 3 4 2 0
6 3 4 8 4 2 3 4
5 4 1 6 2 1 1 3
7 2 4 -2 5 4 4 5
7 2 2 3 0 1 -2 2
2 3 5 1 3 -1 4 1
4 5 1 3 2 6 -2 0
4 3 3 3 0 2 -2 2
3 0 1 2 2 -2 4 0
5 2 3 -1 2 -4 -4 -1
0 0 -2 0 2 0 -5 0
2 -1 1 3 -2 -2 -3 -3
1 -1 1 -2 -3 -2 -5 -5
-3 -2 -2 -2 -6 -1 -1 -8
41 42 41 40 34 35 41 37
38 39 40 37 35 37 37 33
41 43 38 40 35 34 33 33
38 42 39 37 32 33 32 35
39 39 37 33 32 37 31 33
40 34 35 34 33 32 29 30
33 29 36 35 33 32 29 30
36 33 33 33 31 29 29 30
30 35 30 32 29 31 26 26
33 34 34 32 32 27 23 26
30 32 35 27 28 29 27 26
29 32 30 28 29 24 26 22
30 26 27 27 26 23 25 24
28 28 27 26 20 26 16 20
28 24 25 31 24 24 21 20
29 26 22 21 23 24 24 21
21 26 21 22 24 22 24 16
24 27 22 25 23 19 24 18
24 25 24 21 21 21 19 14
23 21 21 21 21 15 16 13
20 23 20 15 17 20 18 19
18 17 23 21 18 20 18 13
18 21 18 21 15 14 13 14
18 19 21 16 15 14 11 10
17 17 13 14 12 8 11 10
17 16 17 11 9 11 14 10
14 17 11 12 13 13 10 12
19 10 14 12 11 5 11 7
12 14 13 10 7 12 6 6
10 11 9 9 10 6 7 5
13 10 11 11 11 4 4 7
12 10 9 8 9 7 7 3
9 8 8 10 4 5 8 11
7 7 9 4 7 7 9 8
8 12 7 7 10 5 4 5
7 4 8 9 7 4 2 5
6 7 6 5 4 6 4 5
5 7 9 5 4 6 4 4
6 8 6 8 2 7 4 3
6 9 6 3 6 2 7 2
7 6 5 3 7 3 1 4
6 6 6 3 2 2 5 6
7 5 4 3 6 1 5 5
4 8 6 3 3 0 1 3
5 3 2 2 1 1 3 0
1 3 5 1 2 1 0 2
39 42 41 34 40 35 36 34
39 38 35 36 36 40 38 36
38 36 40 38 34 36 35 35
37 38 36 40 33 35 32 34
42 37 37 36 32 33 33 32
38 35 37 33 35 30 31 27
32 38 34 30 31 32 32 30
38 33 38 31 30 32 34 32
31 35 37 30 32 31 32 30
36 30 32 30 28 27 23 24
32 29 29 29 32 27 26 30
28 24 28 34 27 27 25 21
27 29 25 29 27 29 22 25
26 34 27 27 24 25 22 23
29 25 26 22 24 19 18 15
26 23 27 22 25 22 18 20
28 27 21 22 23 23 19 17
25 22 24 18 19 18 16 19
27 22 21 22 16 17 16 14
17 21 21 19 16 17 17 15
17 18 18 16 17 16 16 13
18 19 17 15 16 16 13 12
20 15 16 14 17 13 10 13
18 12 15 15 17 10 9 10
15 15 19 14 13 14 8 7
16 18 12 15 9 9 8 6
16 14 11 11 9 4 6 6
18 11 11 10 8 9 11 7
11 13 10 11 11 9 7 8
9 8 11 5 8 7 2 7
13 11 8 10 9 6 11 6
6 7 10 5 7 9 8 8
6 9 7 5 3 4 9 3
8 11 6 9 12 7 5 4
10 6 6 4 8 3 5 3
6 5 5 9 5 3 5 4
3 7 7 4 7 5 4 2
5 4 5 7 4 5 7 2
7 3 5 7 4 7 4 2
3 5 8 5 4 2 2 -3
3 8 8 3 2 8 0 5
7 1 2 -2 1 0 0 2
4 5 5 6 3 2 0 4
43 41 43 45 40 35 35 43
43 45 43 39 39 37 36 36
42 37 38 38 37 36 38 37
37 38 40 36 40 33 33 33
41 36 40 37 39 31 31 35
40 37 38 34 35 32 33 33
39 37 35 32 32 33 33 28
39 38 36 33 30 33 29 32
36 36 37 33 32 31 32 27
37 34 35 33 28 31 30 28
36 34 31 29 30 27 29 27
36 31 30 33 34 30 30 24
33 32 31 30 26 27 26 24
32 30 27 27 27 27 23 27
36 26 31 28 28 26 24 20
29 31 29 25 29 22 22 21
27 30 27 22 27 24 21 21
31 25 25 25 20 19 23 22
26 24 28 23 16 22 22 19
25 22 25 20 22 19 14 15
23 23 21 23 19 20 19 17
23 23 19 21 20 18 19 14
23 22 18 20 17 15 15 18
17 22 19 15 19 16 16 15
17 16 17 13 17 18 13 11
20 16 17 21 14 16 17 12
19 14 16 15 12 14 13 11
13 16 17 13 13 11 10 9
18 15 17 12 13 11 5 8
13 14 13 11 10 7 9 8
15 14 15 9 11 12 10 10
14 11 4 11 6 12 9 3
11 11 8 11 8 5 9 8
11 9 9 7 9 9 8 6
9 10 7 7 6 12 5 6
10 7 8 7 7 8 4 4
9 7 7 6 4 8 1 3
5 6 7 5 5 4 4 4
10 5 6 5 4 4 4 3
5 7 5 4 4 6 4 3
8 4 5 3 4 3 3 2
4 8 1 5 4 5 2 5
2 1 1 4 0 2 2 2
5 4 2 4 2 3 3 0
2 3 2 3 1 6 3 0
0 4 1 -3 1 2 -1 -2
6 3 1 4 2 -2 0 -2
51 49 47 47 42 43 43 41
48 53 49 44 47 44 38 41
46 44 46 46 45 43 38 40
49 45 42 38 39 38 36 41
42 41 42 42 39 41 40 38
45 40 43 39 40 40 37 40
42 45 41 37 39 40 35 37
42 39 37 36 37 40 35 35
39 40 37 35 37 35 33 33
39 40 38 35 39 35 35 35
37 36 38 34 36 33 29 27
39 36 36 33 32 36 33 26
36 37 38 31 32 31 32 26
37 34 31 33 31 31 33 27
37 32 34 31 29 33 29 24
35 31 33 30 36 29 27 26
37 31 30 30 29 27 22 27
32 31 27 32 26 27 22 23
30 31 25 28 26 25 27 22
29 33 26 28 26 23 23 22
31 25 27 20 24 23 22 23
21 22 21 26 19 23 19 19
26 21 25 23 17 21 17 20
24 22 22 26 21 17 18 18
24 21 22 20 19 23 19 13
23 21 18 16 18 18 18 15
22 19 21 17 18 14 17 14
15 20 17 19 15 16 13 10
15 18 16 17 15 13 13 9
21 14 15 16 17 11 10 8
20 15 16 15 14 11 12 11
10 15 12 10 11 13 12 5
16 14 11 13 9 10 7 6
11 15 10 9 9 10 9 5
11 10 12 8 8 9 3 8
11 15 11 9 11 7 9 5
8 6 5 8 9 9 8 6
12 12 6 5 6 4 7 3
14 10 9 8 7 5 3 8
12 5 3 7 5 4 5 4
7 7 4 5 6 7 6 1
8 4 6 1 7 8 5 6
1 7 3 7 7 5 7 5
9 4 6 7 4 2 4 3
6 6 4 0 6 3 3 2
3 7 6 3 0 3 3 4
5 2 5 -2 2 0 3 1
44 48 45 41 41 38 38 36
41 43 43 41 42 38 41 36
47 41 42 39 35 37 37 37
42 38 39 42 34 38 36 32
42 40 37 38 37 36 33 34
36 35 37 35 38 35 35 31
38 42 35 35 38 36 30 31
37 39 38 36 33 31 30 30
37 35 35 34 33 33 35 30
38 39 34 32 35 31 34 32
37 35 34 29 32 28 30 30
35 38 37 31 31 32 32 29
31 32 30 34 36 31 27 29
31 30 31 31 28 28 26 27
33 33 33 30 29 34 29 29
30 32 31 32 27 26 28 26
30 30 31 30 28 28 26 25
29 27 28 26 29 26 24 28
31 25 25 27 29 27 24 25
31 29 25 26 26 25 22 24
29 28 27 24 24 26 26 26
31 30 26 29 21 24 23 23
26 28 26 25 28 25 23 28
26 28 26 23 22 22 20 22
28 25 25 26 21 19 23 20
26 25 24 25 22 23 21 20
27 25 20 21 23 20 21 19
21 24 22 22 24 19 18 18
24 24 20 21 25 17 20 21
22 21 22 24 20 21 20 18
22 25 23 19 19 21 21 18
20 20 20 19 22 19 21 18
20 20 21 21 21 18 21 18
17 16 18 19 19 21 16 18
19 15 19 19 19 17 18 16
18 19 19 21 18 20 16 17
18 20 20 16 21 18 20 18
24 19 17 20 17 16 19 17
20 17 20 16 17 17 17 13
22 17 16 20 18 16 11 15
21 17 16 18 14 15 19 15
18 16 22 20 17 18 15 19
21 18 16 15 17 17 15 17
17 16 16 14 14 18 14 14
19 20 18 14 16 14 13 14
11 16 19 17 14 16 14 13
15 16 19 13 12 14 16 17
14 17 11 17 15 12 16 15
14 17 10 16 15 13 16 11
17 18 16 13 14 13 11 14
14 16 13 12 15 16 11 16
14 14 17 13 12 13 11 10
13 13 17 16 12 13 13 11
18 12 13 15 14 10 15 11
13 15 14 15 16 14 16 14
12 11 14 18 14 15 13 10
13 12 13 10 8 10 13 13
16 13 12 8 12 9 16 11
41 38 37 39 38 38 37 35
44 38 37 41 39 42 34 36
35 39 35 39 39 38 31 31
37 40 39 35 32 36 34 33
37 40 35 38 33 33 34 31
38 38 35 35 32 29 34 33
39 36 35 36 33 35 27 28
34 35 31 32 32 31 29 28
34 33 33 32 35 30 33 29
32 32 33 31 33 30 28 28
33 31 31 30 30 30 27 30
31 31 35 32 29 27 25 32
28 31 29 32 26 31 27 24
35 33 27 29 26 30 27 21
32 31 28 27 26 29 25 24
31 29 31 29 25 25 25 23
27 28 29 26 23 21 23 27
25 26 26 28 25 24 21 18
28 25 25 28 25 24 24 20
26 26 24 27 24 22 19 21
26 23 22 23 20 20 21 21
22 24 20 18 22 20 21 20
24 24 23 20 18 14 21 17
23 18 23 22 18 20 18 16
20 22 20 20 17 13 19 16
20 20 20 19 18 18 18 17
18 20 19 17 19 22 16 15
19 20 18 17 19 18 15 14
19 17 17 17 17 15 16 14
21 19 18 19 13 17 14 16
18 16 16 17 16 18 14 17
17 17 15 20 14 16 15 16
17 15 18 16 16 15 14 15
16 12 16 17 14 13 13 14
18 17 15 16 15 13 16 12
14 15 15 13 13 13 11 12
15 17 13 12 14 12 15 14
16 15 14 11 15 11 15 12
14 15 15 14 14 16 17 12
12 13 15 12 15 11 10 9
11 13 16 13 16 12 15 9
11 13 17 14 7 10 10 12
13 12 16 9 13 14 11 9
13 14 13 11 11 12 12 12
14 13 15 10 15 10 11 11
12 14 13 10 16 15 17 11
13 13 12 12 9 11 13 14
11 11 12 9 11 16 11 11
14 12 11 12 13 11 16 8
7 9 10 10 10 7 10 9
43 44 41 42 41 41 39 38
45 45 44 41 39 37 39 41
44 41 44 41 39 41 39 37
42 44 41 39 40 39 37 35
41 42 41 39 38 37 35 38
40 40 39 38 34 38 40 36
39 38 33 33 35 37 37 37
40 37 36 36 36 37 35 33
40 38 36 37 36 32 36 30
37 35 35 33 36 32 31 31
35 37 35 34 33 30 32 29
37 35 32 35 32 31 32 30
37 30 31 36 33 33 34 32
37 33 32 30 29 32 32 27
33 31 33 33 30 28 32 33
37 32 29 30 30 31 25 24
29 30 30 30 27 32 26 26
29 33 29 29 26 33 27 26
33 34 31 29 28 30 24 26
34 31 27 31 29 26 22 26
33 31 28 26 28 24 23 22
35 28 25 24 28 24 23 21
25 25 27 25 26 20 24 22
27 27 27 25 23 21 21 21
26 23 17 26 25 20 21 19
32 25 26 22 21 21 16 20
24 21 22 22 20 23 18 17
24 23 19 23 19 16 17 17
24 22 21 20 17 23 19 16
19 22 22 21 24 23 16 14
23 23 20 19 22 16 18 16
19 17 21 23 17 18 19 16
18 22 21 16 13 16 17 18
22 17 20 14 17 20 21 16
19 15 15 17 22 14 12 18
20 18 16 17 19 17 14 19
16 16 16 18 17 17 18 16
18 19 13 18 16 18 16 14
15 15 16 14 17 15 14 16
18 18 18 15 12 16 15 19
15 16 14 14 17 16 15 15
18 14 18 19 17 14 13 13
12 15 14 12 14 16 16 17
13 17 14 11 16 14 16 14
13 19 14 14 15 14 16 15
16 15 14 17 15 16 13 15
15 14 17 12 16 12 12 10
13 13 18 14 13 10 15 11
46 46 43 42 42 40 41 38
42 43 42 36 38 38 37 40
45 42 45 41 38 33 40 39
43 40 42 41 40 36 38 39
40 38 38 33 38 38 37 35
43 41 36 36 36 35 36 33
41 38 39 35 34 35 35 34
36 36 39 37 37 30 31 31
38 36 39 35 36 30 29 33
37 37 37 32 31 27 34 30
34 36 36 32 30 32 30 31
37 37 31 30 35 28 32 27
32 32 29 31 33 33 32 28
31 29 32 32 31 33 26 27
30 29 33 31 29 28 23 26
31 30 30 30 27 30 24 27
30 31 30 28 27 28 25 28
29 32 27 30 26 24 23 25
28 28 24 26 28 22 21 27
23 26 22 29 25 25 22 19
21 27 23 27 27 22 22 20
25 26 25 24 27 22 22 20
24 26 21 23 21 23 18 22
28 27 21 22 25 22 23 18
23 24 24 25 19 16 21 21
22 22 19 19 21 22 16 20
21 20 23 19 20 18 21 15
23 22 19 21 19 20 14 17
23 19 18 23 23 17 15 18
18 17 18 18 19 18 18 16
15 20 18 14 16 17 15 15
23 21 19 18 15 16 21 16
20 18 18 17 14 16 12 16
19 16 14 21 12 15 17 14
14 18 16 13 12 15 18 14
16 17 16 17 16 17 15 11
18 15 17 15 18 13 15 13
18 13 12 13 13 18 15 15
17 15 15 14 13 18 12 13
14 13 14 12 14 16 13 15
14 15 14 14 12 13 13 15
17 14 12 15 14 12 14 11
16 17 13 13 15 14 14 14
15 13 17 13 15 12 12 13
14 14 16 12 13 14 13 12
14 17 14 13 14 12 12 11
13 14 12 11 10 11 9 10
14 14 13 11 12 9 8 11
55 52 54 48 46 46 46 46
52 53 50 49 48 51 46 44
54 50 47 48 47 43 44 42
51 48 51 47 44 46 47 43
48 48 47 47 46 46 42 44
49 50 45 47 45 47 42 43
50 43 47 42 42 41 49 40
46 44 46 43 44 40 42 42
49 42 41 44 42 42 42 38
44 41 44 47 40 45 41 36
45 43 45 41 45 41 41 34
43 42 41 42 41 40 35 38
46 42 40 42 41 36 37 35
40 41 38 40 36 36 41 38
43 40 41 37 36 39 40 31
38 36 40 36 35 38 36 32
40 36 38 36 35 38 34 31
36 37 36 39 40 35 36 32
33 38 36 34 35 36 31 29
37 35 37 37 32 31 30 29
35 33 37 31 34 30 29 26
32 35 30 31 30 32 29 30
34 35 31 29 30 26 27 27
30 33 33 26 31 28 27 28
31 28 29 29 24 26 26 29
29 29 28 27 29 27 27 25
29 25 30 28 28 26 26 23
28 28 31 27 26 28 24 24
28 30 27 23 25 23 26 26
27 27 26 18 25 21 25 21
27 23 23 23 24 24 22 22
22 25 22 22 22 23 24 21
27 24 24 23 22 20 20 24
24 22 24 23 21 18 18 22
23 27 23 19 19 25 20 21
19 26 22 19 20 20 22 17
25 20 22 23 23 18 18 21
22 23 20 21 19 18 21 15
22 20 18 23 16 17 17 18
22 22 19 21 15 18 17 15
23 18 20 19 19 20 17 19
23 17 15 20 21 18 15 18
16 21 19 17 19 21 15 20
17 20 19 18 17 15 15 13
20 16 20 18 17 18 15 16
18 19 18 18 17 16 11 14
14 17 16 18 18 19 14 15
41 41 35 38 40 39 35 34
40 36 39 40 40 34 35 32
39 41 38 37 36 32 37 32
36 36 37 35 34 35 30 34
35 40 36 31 33 33 30 30
36 38 34 32 34 32 33 32
34 36 30 34 34 32 28 30
36 32 33 31 27 30 28 26
36 33 32 28 28 24 24 25
32 30 28 27 26 27 26 24
35 31 30 27 24 27 27 23
29 29 27 21 26 26 18 23
29 27 24 25 23 23 20 18
29 26 25 24 25 21 23 17
29 24 23 21 24 19 20 20
24 21 22 25 17 19 17 17
24 27 24 21 20 18 16 18
24 25 21 20 18 16 16 19
25 22 23 20 22 16 13 18
21 21 14 18 18 18 15 14
18 17 16 16 15 18 15 14
18 17 19 19 16 15 11 12
20 19 15 17 13 14 13 14
18 16 15 11 10 10 11 12
15 16 13 12 13 11 11 6
17 14 12 14 11 10 12 8
14 17 12 15 9 8 8 8
15 13 12 13 8 11 11 4
8 13 12 8 8 7 6 7
12 9 12 8 9 9 7 3
10 12 8 10 6 7 4 6
6 5 10 6 9 9 6 2
9 9 10 7 6 10 4 3
8 9 7 3 7 7 10 2
8 6 10 7 5 0 4 3
9 8 5 4 3 7 3 6
7 8 5 8 4 4 7 6
8 6 3 5 3 4 2 2
5 5 4 5 3 3 4 1
4 0 5 6 3 2 2 2
4 5 1 6 5 4 6 3
5 -1 8 2 5 3 3 4
2 2 -1 -2 1 1 3 1
5 4 4 3 2 -3 -1 -4
5 2 1 3 0 1 0 -1
1 -1 2 -1 3 -1 -1 -1
-2 2 0 1 2 0 -3 -2
1 2 5 1 0 1 -3 -1
1 5 -2 2 3 -3 -4 -4
-2 -5 4 1 0 -2 1 -2
0 -2 1 -4 -3 -3 -3 -7
6 -3 0 -3 -5 -4 -5 -8
42 40 39 35 37 39 34 35
41 35 37 38 37 33 33 32
40 37 46 40 41 33 30 33
43 37 37 37 33 38 36 28
34 35 33 37 34 33 31 31
35 33 38 33 33 32 33 32
37 36 31 34 29 32 23 27
36 35 31 35 30 32 31 28
31 30 30 27 27 28 31 27
33 30 28 33 31 32 27 23
30 30 30 28 29 27 23 24
29 33 30 27 25 23 24 26
29 29 27 27 22 22 23 21
31 28 26 27 24 24 26 18
29 30 25 26 22 24 22 20
28 26 26 22 23 24 22 23
25 25 22 27 22 21 19 18
27 22 23 26 19 22 18 19
25 26 23 18 22 23 14 19
22 23 19 19 21 14 19 15
23 24 20 16 17 16 19 16
20 18 19 21 17 16 12 16
19 24 20 17 15 15 15 10
20 18 17 16 13 16 12 10
19 19 16 16 11 13 11 8
15 18 15 16 10 12 14 10
17 16 12 11 10 12 11 10
13 12 13 12 13 9 9 9
9 11 10 8 9 11 6 11
9 12 12 8 9 6 8 10
11 13 7 8 9 7 6 6
9 9 13 4 6 4 5 4
11 8 6 10 6 6 5 4
8 8 10 9 6 9 5 6
7 11 9 8 8 4 8 4
7 7 7 6 7 7 2 6
7 6 10 8 7 3 5 6
9 7 7 9 6 8 2 7
4 4 6 3 5 4 1 5
6 7 5 6 5 11 4 2
7 5 8 7 0 2 4 0
6 6 6 5 3 4 2 4
4 4 3 3 5 7 0 4
0 3 5 3 5 4 0 3
3 5 5 6 2 2 2 4
6 2 4 7 0 1 0 -1
39 35 42 38 38 39 36 38
44 39 40 38 36 35 36 35
35 36 41 38 40 36 35 34
35 37 35 37 38 37 30 31
39 38 35 38 30 32 32 31
34 39 37 34 32 31 29 33
33 34 34 35 33 28 31 27
37 34 34 32 35 31 28 28
31 33 35 31 29 28 29 26
33 32 32 28 28 29 27 23
35 31 28 32 28 28 26 27
35 29 27 32 25 23 24 24
28 29 29 21 23 22 22 24
32 33 29 25 25 24 24 18
32 26 26 26 23 25 21 22
26 28 26 26 21 18 18 18
22 26 27 21 20 21 17 19
28 21 20 21 19 20 18 17
29 23 20 21 18 17 18 14
25 21 21 18 19 15 17 16
22 20 18 16 14 14 14 15
22 16 16 19 16 16 15 10
18 15 16 18 13 15 14 13
19 14 11 14 11 14 12 9
16 14 13 13 12 11 9 8
13 18 13 15 7 10 8 10
17 13 11 10 10 9 10 10
15 10 11 6 11 5 10 8
11 8 10 10 8 9 10 6
11 9 10 10 7 10 10 6
6 4 7 11 6 8 6 5
9 6 7 7 8 8 8 7
6 9 8 7 7 5 6 3
7 6 9 5 7 6 4 1
8 5 8 7 7 4 5 4
7 4 7 8 3 6 6 2
5 5 7 3 7 6 1 7
6 6 5 5 3 4 6 2
8 5 4 2 0 6 5 4
6 5 4 6 5 3 7 2
5 4 6 5 3 4 3 3
8 6 3 5 1 1 1 3
8 5 3 6 3 3 3 -1
42 45 41 39 41 37 38 39
43 42 37 36 40 36 34 36
39 40 38 38 39 37 40 33
39 41 39 39 38 36 37 30
38 39 40 38 36 34 37 34
38 40 34 36 36 35 33 34
39 37 36 35 34 34 37 27
38 35 32 32 33 32 31 33
37 35 34 36 36 32 30 28
37 35 34 33 29 34 30 27
39 35 31 36 28 28 31 27
33 34 31 29 28 28 27 26
31 31 28 31 28 31 26 25
31 33 29 29 30 26 26 24
29 31 29 33 25 24 26 27
28 30 29 26 26 25 22 19
27 28 22 21 23 24 21 19
31 26 28 24 24 23 22 18
25 27 25 25 21 24 19 17
28 24 19 23 21 20 19 17
25 22 20 18 23 22 22 19
23 23 20 20 20 19 17 17
26 21 20 19 15 17 18 12
19 18 22 20 21 18 15 13
20 15 16 19 16 16 13 15
19 19 17 17 17 14 13 11
19 20 17 15 15 12 10 8
14 19 13 14 13 13 10 9
20 13 13 13 13 10 9 6
15 14 13 12 10 15 7 10
15 13 14 9 7 5 9 7
13 14 8 7 11 10 5 12
13 8 6 8 12 8 6 9
8 7 9 9 5 6 6 6
10 6 11 6 10 5 4 5
8 8 9 9 7 3 4 0
7 9 6 9 7 0 3 4
8 7 4 2 6 6 6 3
8 9 6 4 3 6 6 5
4 6 2 2 3 7 1 2
3 5 6 1 4 5 3 0
4 2 7 3 4 4 3 2
3 5 4 5 1 2 3 2
4 4 0 4 5 1 6 3
4 3 8 1 4 0 2 -2
6 1 3 3 2 0 -1 0
0 2 3 2 1 4 4 -2
50 47 47 47 47 46 41 40
53 40 45 44 42 45 39 44
43 46 43 44 41 44 40 41
47 44 47 42 43 39 37 41
47 40 38 37 43 37 37 36
43 43 44 40 41 38 41 39
43 38 38 36 41 41 38 33
39 38 38 38 33 38 35 35
38 37 36 38 38 36 34 34
41 40 37 37 35 36 35 32
37 37 34 37 30 34 36 32
34 35 36 32 34 36 32 29
35 34 34 35 32 30 29 27
33 35 32 32 32 28 32 28
35 34 32 34 29 31 27 25
33 32 31 32 25 27 27 27
31 29 33 32 31 27 28 23
30 34 29 27 24 26 27 24
33 28 28 29 28 22 24 21
29 30 27 25 24 24 21 21
28 25 24 22 22 22 19 20
25 26 22 20 21 23 19 22
29 23 21 16 21 20 20 17
23 23 25 24 19 18 20 17
23 24 21 18 18 18 18 18
22 20 21 16 19 18 16 14
21 21 19 16 19 16 17 13
20 18 15 19 15 16 14 12
16 20 19 17 16 13 13 8
18 18 16 13 10 10 11 7
14 18 16 13 15 13 12 8
16 14 14 9 11 8 7 11
18 16 9 10 7 12 12 10
11 16 11 10 10 6 9 6
14 11 9 11 9 9 9 10
9 10 8 10 10 7 7 7
11 10 10 11 10 6 7 7
10 10 5 7 9 5 6 9
11 12 8 8 4 7 8 3
8 9 5 3 6 5 3 3
9 8 9 6 5 7 8 5
6 6 4 9 3 4 4 1
4 6 2 4 6 3 2 1
7 6 7 7 3 2 3 3
7 6 8 2 5 5 4 6
8 7 1 0 2 2 3 2
3 6 5 4 5 5 3 1
19 17 18 17 16 17 13 17
16 20 14 13 19 16 19 19
20 15 21 18 17 17 22 20
18 17 18 19 18 17 22 23
18 16 16 18 17 22 20 21
17 18 18 23 16 19 21 18
18 18 17 17 22 23 21 22
20 18 22 21 22 19 21 20
19 24 24 18 19 20 17 17
18 21 24 18 20 18 19 20
23 17 20 20 16 18 20 20
18 21 20 21 18 21 20 23
19 18 21 16 23 17 20 18
20 18 22 17 16 19 21 18
19 22 24 19 20 19 18 19
18 22 22 17 22 21 23 17
20 20 18 19 19 18 17 17
20 21 16 18 20 16 13 16
20 14 19 18 14 16 15 15
21 22 16 18 20 15 15 18
18 17 18 21 15 16 15 16
20 14 19 22 19 18 14 12
16 16 14 18 14 17 18 14
15 16 15 18 17 16 16 17
14 18 17 14 18 16 12 15
13 16 15 16 13 14 19 14
19 19 18 13 13 14 11 16
13 17 17 17 15 15 12 14
20 11 16 15 16 8 15 14
15 14 17 13 14 15 16 16
15 14 16 17 9 13 18 12
15 12 12 15 16 13 12 17
17 15 13 14 13 15 13 14
15 15 15 11 14 14 14 12
15 15 13 17 15 17 12 13
17 14 15 15 13 16 15 12
13 12 16 12 14 12 12 15
14 16 11 14 15 14 17 14
17 17 14 13 15 15 16 12
14 11 16 15 14 13 15 16
11 12 12 9 11 11 13 8
11 12 9 9 14 13 13 10
8 13 6 13 13 13 15 14
14 13 13 15 11 14 14 18
11 9 6 13 13 11 13 12
15 13 11 14 11 18 14 13
9 11 15 16 13 14 17 17
13 14 14 15 18 18 14 15
16 15 13 12 14 15 17 14
16 16 13 15 20 20 17 15
15 17 17 16 16 17 17 12
18 17 15 16 12 13 15 14
16 14 17 14 18 15 15 17
20 19 16 15 16 15 16 16
15 14 13 18 17 10 15 15
19 16 17 13 11 12 14 11
15 15 15 14 16 13 13 17
15 12 14 9 12 12 13 16
16 13 15 12 11 9 14 14
15 14 12 13 15 10 13 12
12 14 11 15 12 12 13 7
13 13 13 7 10 14 10 12
12 13 16 12 10 9 13 16
18 15 12 12 11 11 10 12
10 14 12 11 15 9 10 11
14 14 11 15 14 10 11 12
15 14 9 10 13 14 11 11
13 14 13 10 13 15 11 11
15 9 11 10 12 9 12 10
12 11 12 10 11 11 10 10
13 10 11 10 12 8 7 9
9 8 13 6 7 11 9 8
11 10 11 9 10 11 11 12
9 10 13 10 7 6 9 7
13 11 13 11 11 9 9 10
6 10 11 13 10 10 6 9
12 11 8 11 10 7 8 11
11 11 11 10 9 9 8 10
11 9 12 11 11 6 12 9
6 7 9 10 8 10 9 9
8 13 7 8 8 8 10 9
9 9 8 10 10 6 8 12
9 10 9 11 12 10 10 18
7 9 9 6 7 11 13 8
9 3 8 7 8 10 10 12
8 5 10 8 8 8 12 9
12 8 8 5 10 13 11 9
5 5 10 10 8 9 10 10
8 8 7 13 12 13 11 13
9 8 9 13 8 8 18 9
10 8 12 11 12 13 10 13
10 13 13 10 12 12 12 14
11 12 10 12 13 17 14 11
11 11 10 15 13 10 8 9
11 12 11 17 15 14 8 13
14 12 12 8 9 7 13 12
10 11 10 11 11 8 9 7
12 10 15 14 13 10 10 8
11 8 11 7 10 10 9 11
10 11 9 9 10 13 10 10
12 13 9 7 12 8 9 8
10 11 11 10 9 6 11 6
10 13 7 10 10 8 6 11
12 6 8 7 5 7 8 5
7 9 7 4 5 6 10 4
6 9 8 6 6 8 10 8
6 6 8 11 10 6 8 3
7 10 7 9 3 4 6 7
8 12 9 6 8 4 9 6
7 12 9 7 9 8 6 5
3 7 11 5 6 5 9 4
8 12 8 7 5 6 4 8
9 7 7 10 8 3 10 6
7 6 8 11 4 8 10 8
7 8 8 6 6 6 10 13
7 8 7 5 8 8 7 8
4 6 8 9 7 7 7 10
10 5 8 5 7 6 6 7
7 8 7 8 8 8 11 10
6 7 8 7 11 10 8 13
4 9 7 10 10 11 11 15
9 8 12 9 9 9 12 13
7 10 8 4 10 7 7 7
5 1 8 8 8 7 5 7
5 7 4 4 8 3 8 5
5 11 9 8 8 10 10 9
8 12 10 7 7 11 10 13
6 9 6 11 9 12 8 11
7 8 12 7 9 10 8 8
7 9 10 5 7 7 13 11
9 10 10 16 12 11 11 11
7 6 13 11 9 10 10 11
9 11 13 13 9 12 12 11
6 9 8 8 9 10 10 11
12 11 12 11 8 13 12 6
10 10 13 11 9 12 8 9
11 11 11 9 11 9 10 11
13 12 13 11 13 8 13 10
10 14 14 10 10 11 6 6
13 7 12 11 12 10 9 11
9 8 11 9 8 8 15 6
10 10 9 10 11 10 8 8
12 8 7 7 9 9 9 11
10 11 13 12 7 7 7 8
12 8 13 10 6 7 8 10
11 10 8 7 9 8 4 10
8 8 12 8 7 8 5 7
7 8 11 7 7 6 7 5
7 7 8 10 10 11 5 7
6 4 10 11 3 5 6 6
8 5 11 8 6 7 4 8
7 9 9 8 9 4 9 8
5 10 6 6 4 5 6 10
9 8 6 9 9 9 7 10
10 7 5 7 6 3 5 9
7 6 7 0 6 4 8 9
8 6 8 6 7 7 6 10
5 4 7 7 7 7 8 8
8 8 9 10 8 8 11 8
5 8 11 12 10 4 8 11
8 8 10 8 6 9 5 11
12 10 8 4 9 10 8 12
6 8 7 6 10 10 12 11
9 9 10 9 11 11 12 10
5 8 11 7 10 13 14 11
6 9 10 11 10 15 10 16
9 9 7 8 13 13 13 14
9 13 15 14 12 15 13 11
10 13 12 10 13 17 9 13
10 12 14 13 12 14 13 12
11 11 14 13 13 12 11 11
10 9 10 13 12 13 11 11
12 13 15 11 14 15 10 10
15 11 14 9 12 12 9 10
8 10 9 11 10 11 11 8
13 12 16 7 11 9 11 8
13 11 14 10 11 9 10 6
16 12 11 14 12 11 4 8
13 14 7 8 10 8 7 12
11 6 5 10 9 12 9 7
9 8 6 11 14 13 8 8
11 11 8 12 9 11 7 12
9 7 6 5 9 7 7 6
10 11 11 7 5 5 8 11
10 10 9 9 9 9 12 9
7 9 7 9 9 12 3 5
9 4 8 7 7 6 5 5
9 8 8 11 6 4 5 5
9 3 6 8 6 8 5 5
5 10 7 8 7 8 8 7
9 6 7 8 10 7 11 7
7 8 12 12 7 7 5 5
8 8 9 5 6 10 5 7
8 8 6 8 4 9 7 10
6 8 7 8 7 7 8 5
10 9 9 8 9 7 11 5
6 8 3 6 3 8 5 6
6 6 6 6 8 9 7 4
6 10 7 10 8 4 6 6
3 9 6 4 8 5 6 10
6 8 10 9 9 11 5 7
4 3 7 10 3 10 7 7
3 5 6 9 10 6 6 11
7 6 4 10 6 11 8 7
6 6 5 6 9 6 2 11
8 8 6 12 11 6 10 8
6 7 8 8 9 8 6 8
9 8 7 8 8 9 11 11
6 9 8 10 7 9 8 13
11 9 10 10 7 13 9 10
10 7 9 10 16 10 15 11
7 7 12 10 12 9 10 11
6 10 10 10 12 12 14 11
10 13 10 11 11 13 14 14
11 13 12 14 13 12 14 18
15 12 11 13 9 15 14 13
13 12 13 14 18 18 10 12
8 7 11 16 17 16 19 14
12 15 14 14 12 14 13 9
12 14 15 13 18 12 13 16
14 14 16 13 12 11 8 14
15 16 14 17 13 12 9 9
17 14 11 15 7 10 10 9
15 12 12 8 15 10 12 9
12 11 13 12 13 8 10 12
15 13 11 12 13 10 9 11
12 13 10 14 12 10 10 10
13 13 15 11 6 10 10 13
12 10 14 12 9 12 8 12
10 14 8 11 9 11 10 9
10 8 11 9 10 13 4 8
11 8 11 13 12 10 11 12
7 11 11 9 9 9 10 11
11 10 8 11 10 11 11 8
12 10 11 7 11 9 10 10
14 7 7 13 10 12 10 12
8 7 8 8 6 13 7 9
11 9 7 11 10 11 6 7
8 3 10 6 9 11 10 7
8 7 6 9 11 8 10 12
7 8 10 10 11 8 11 10
10 10 13 9 8 8 10 11
14 6 7 6 11 10 9 7
10 7 8 10 7 9 11 10
12 8 11 8 11 10 6 13
9 5 9 10 10 12 10 11
8 12 11 9 8 9 10 10
13 10 6 8 6 7 12 9
12 10 11 7 6 9 8 11
8 8 10 11 8 11 11 10
8 10 8 12 13 11 12 12
9 10 9 12 9 13 12 10
11 11 13 15 13 10 12 12
10 14 10 16 11 14 14 12
9 8 13 10 11 15 11 11
14 13 14 12 13 16 11 9
12 14 9 11 14 14 11 15
14 16 14 10 14 8 10 9
14 15 10 11 7 8 8 5
16 12 16 10 9 8 6 5
18 12 11 10 10 12 9 9
13 8 9 10 10 3 7 6
11 13 9 8 7 10 9 6
9 9 10 8 6 5 4 9
9 10 7 7 8 8 7 5
8 8 9 7 7 2 8 8
4 6 6 7 5 7 8 6
8 6 4 3 8 2 5 5
10 7 4 4 5 7 6 5
5 10 8 4 4 2 6 4
5 4 8 8 7 4 5 8
6 10 5 6 1 4 4 3
2 3 5 7 6 7 8 5
7 8 6 5 3 1 4 3
4 8 6 2 6 2 7 6
4 6 2 2 1 3 2 8
0 4 3 1 4 3 1 0
8 0 3 4 3 5 1 0
0 4 2 8 3 5 6 5
6 4 5 0 7 7 3 0
7 4 6 2 2 5 6 0
1 4 4 7 1 5 3 5
3 5 2 4 4 3 6 6
2 6 3 6 6 8 5 5
5 7 7 7 7 4 7 8
6 3 2 -1 5 6 1 6
3 2 -1 7 4 4 7 7
5 0 4 3 4 5 6 9
5 3 8 6 4 2 8 7
0 7 6 5 7 4 8 7
4 4 4 2 0 6 7 7
9 6 5 3 5 6 7 8
6 6 4 5 5 8 6 15
6 6 8 6 10 4 14 15
2 8 8 11 9 12 13 13
5 7 5 7 17 16 14 12
5 6 8 15 14 13 8 12
6 8 11 12 12 17 12 12
3 17 14 12 15 16 14 16
15 16 14 10 17 4 10 13
14 11 10 12 9 8 11 10
14 14 13 13 16 12 9 9
14 11 13 11 11 11 13 11
12 12 14 13 13 9 14 10
8 14 13 11 10 11 8 12
10 15 13 8 13 12 10 9
10 15 10 8 9 8 10 9
10 12 7 12 10 10 9 8
12 8 8 10 10 8 9 9
10 9 9 9 10 8 8 11
9 12 12 10 9 10 12 6
7 10 10 9 9 8 8 10
11 9 11 13 10 9 8 9
11 10 8 8 7 6 8 6
11 9 4 11 5 8 8 7
4 12 8 8 9 6 7 7
5 13 6 8 11 2 10 12
9 12 9 9 10 8 9 10
12 7 6 5 10 7 6 9
9 6 6 5 9 6 6 6
10 4 4 7 6 8 12 9
10 9 11 10 7 10 7 9
10 10 6 5 10 6 9 12
9 9 9 6 11 7 11 15
6 7 10 7 13 11 7 10
26 24 25 25 27 23 23 20
23 23 26 22 24 20 19 19
24 22 20 19 25 21 21 19
22 21 21 25 21 19 21 21
23 18 22 20 23 22 18 21
25 21 21 19 22 18 20 18
24 23 20 18 21 20 15 19
22 19 21 20 20 19 17 20
23 16 18 22 15 19 16 15
21 18 20 18 21 22 17 16
19 20 20 21 20 20 13 13
19 17 18 19 15 18 16 18
23 17 22 17 15 15 15 14
19 15 18 15 21 19 16 18
17 14 16 16 15 16 20 14
13 14 19 14 12 12 15 13
16 14 21 12 13 11 14 13
15 11 15 17 16 15 13 16
16 15 12 13 13 16 10 14
14 18 16 13 15 15 8 12
15 13 15 13 16 19 14 9
11 16 13 12 10 11 11 12
12 11 12 12 14 15 9 13
13 10 14 9 15 15 14 8
11 11 11 13 13 13 13 10
13 13 13 13 10 12 12 8
13 14 11 13 15 9 12 13
10 12 16 10 8 15 12 12
10 15 11 10 14 13 14 13
14 9 13 14 7 11 13 13
11 10 11 10 14 14 11 14
11 12 10 11 9 13 11 17
12 11 8 8 14 9 12 10
13 9 17 8 14 10 12 11
13 9 13 10 9 8 15 14
11 6 11 12 11 8 10 11
10 10 11 14 8 15 8 13
11 10 12 13 8 10 9 8
11 12 14 14 10 10 10 11
9 15 9 10 11 12 12 10
9 11 10 13 10 9 10 12
13 11 9 10 8 10 8 12
13 9 10 11 8 12 7 8
13 11 12 10 11 11 12 6
11 11 12 13 11 10 9 7
10 7 12 11 9 12 8 7
11 10 10 10 8 9 8 10
11 10 12 9 8 11 11 10
10 12 10 10 8 10 4 12
9 7 7 14 7 11 4 7
8 9 6 9 5 8 5 9
10 11 9 7 6 12 9 10
9 11 7 10 6 8 8 7
11 11 7 5 8 9 8 7
10 6 11 5 5 10 8 7
9 7 12 8 10 11 10 9
11 6 11 8 7 13 5 5
9 12 6 8 6 7 13 13
10 7 10 9 9 9 15 17
9 12 7 13 11 15 16 15
12 9 9 11 15 17 11 15
8 7 9 15 17 13 18 15
8 11 18 18 14 12 16 16
11 14 15 13 15 13 16 11
13 16 15 17 15 16 11 10
18 14 13 14 14 17 14 13
14 13 11 14 14 11 11 9
16 14 17 12 13 15 14 8
12 12 15 15 15 12 15 14
12 13 13 9 14 11 10 11
15 13 10 7 8 11 9 10
15 14 11 13 13 11 14 9
15 15 15 14 12 12 14 11
13 10 13 12 13 14 8 13
8 13 13 12 13 10 11 12
11 11 12 7 11 13 13 13
11 7 11 10 5 12 12 11
10 7 12 11 11 13 13 7
13 11 10 11 13 9 10 10
9 11 8 11 10 11 9 10
11 11 8 10 11 11 12 7
10 11 10 12 10 12 6 10
12 14 6 7 12 8 9 10
15 8 10 7 12 9 13 2
11 9 7 10 11 9 11 8
6 10 10 7 4 11 5 14
9 12 10 9 9 6 8 7
10 13 12 10 10 10 4 8
10 9 9 7 11 11 7 8
9 8 10 7 11 4 10 8
7 6 7 8 6 11 10 10
6 12 12 9 11 10 6 9
10 7 6 9 10 6 5 7
11 9 7 9 6 12 7 6
8 10 11 8 8 7 7 9
9 7 9 11 11 10 8 8
5 5 10 8 9 9 11 11
6 7 7 9 10 9 8 11
7 8 5 6 6 5 9 6
7 2 2 6 5 7 9 8
6 6 6 7 8 8 7 7
4 6 4 5 6 9 7 5
7 7 6 7 6 10 10 10
5 8 7 11 12 10 9 12
6 4 10 7 8 8 9 9
11 10 11 12 10 10 8 12
9 10 11 11 9 9 7 6
8 9 8 8 10 5 7 8
9 7 7 8 9 11 9 7
13 9 7 8 4 9 7 5
11 7 8 6 11 9 5 8
6 8 7 4 6 9 6 7
4 8 7 11 3 10 7 7
11 5 5 9 3 10 7 7
9 7 10 6 10 8 9 3
9 7 9 6 9 6 8 6
8 8 8 6 4 5 4 8
8 6 5 5 6 7 8 1
7 5 5 6 4 3 6 3
5 7 5 6 10 6 8 1
7 4 7 8 5 3 6 8
5 6 6 5 3 10 1 9
6 4 7 7 6 2 7 2
7 5 3 6 4 6 4 5
7 5 5 6 4 1 5 2
8 6 6 6 2 4 2 5
6 4 2 2 -1 4 4 6
6 4 4 6 1 5 7 6
4 5 7 2 2 0 6 4
5 2 4 1 2 4 7 5
4 4 5 3 -1 2 6 10
3 5 3 2 4 5 3 3
2 5 0 5 0 5 6 3
4 5 2 5 -2 6 9 2
2 2 5 3 2 2 3 2
1 4 8 2 -1 7 4 4
2 7 5 5 3 6 4 4
8 4 1 1 5 4 2 4
6 2 0 2 4 1 6 6
0 5 3 4 3 4 2 9
8 3 2 4 3 4 5 6
3 5 8 4 2 8 7 9
4 4 5 6 9 5 4 5
3 2 6 7 5 6 12 6
4 4 5 9 5 4 5 6
-1 6 8 5 6 4 6 7
1 8 10 7 7 7 7 2
5 5 8 6 5 10 3 3
8 5 3 6 7 6 5 3
9 2 9 7 7 4 3 5
6 6 8 9 4 7 4 4
7 6 8 6 5 6 1 6
6 5 6 4 8 3 4 7
6 7 2 6 8 4 6 3
2 5 4 2 4 6 6 6
3 2 5 6 7 1 6 2
10 2 5 2 5 7 1 7
2 3 5 4 3 0 4 3
7 3 6 6 3 4 4 7
5 2 3 1 0 5 6 5
4 0 1 0 2 4 7 3
5 5 3 3 4 -2 4 6
4 2 1 3 4 3 5 2
0 8 7 4 3 2 3 6
8 -1 8 5 4 0 3 1
3 2 1 4 2 2 0 3
4 0 4 0 7 2 3 5
2 5 6 5 3 6 7 6
1 2 5 8 0 3 6 5
5 4 2 4 4 -1 2 4
6 2 6 5 0 5 4 3
4 2 3 2 7 1 4 4
6 3 1 4 1 3 0 7
3 3 5 0 4 5 5 3
3 1 4 1 8 3 5 6
2 4 5 6 5 6 6 4
7 5 4 3 4 3 4 9
6 5 2 4 6 5 6 5
1 7 4 7 10 9 7 9
3 6 8 6 9 6 12 7
5 7 2 8 6 10 5 6
7 5 9 8 10 4 5 8
6 4 5 7 3 10 5 8
8 6 6 5 9 10 7 8
5 8 8 8 8 6 6 6
10 7 9 4 10 7 6 6
7 6 6 5 9 1 5 3
8 7 10 7 6 2 4 3
9 9 10 6 7 5 5 4
7 8 2 8 6 4 6 5
9 7 6 6 3 6 6 0
10 5 6 3 6 3 4 5
5 7 5 3 6 7 5 2
-1 6 4 5 1 4 8 6
8 5 3 5 4 5 3 3
1 5 7 5 3 5 5 1
7 3 3 8 9 4 4 6
4 6 5 4 3 5 2 5
2 6 6 6 6 6 3 3
3 6 5 2 6 2 4 5
5 2 6 4 1 6 2 5
4 7 0 7 8 3 4 6
4 3 -1 3 -1 3 4 6
2 6 4 5 8 0 4 6
5 1 5 5 2 8 5 4
5 7 7 5 4 5 6 2
3 7 2 2 9 8 0 8
1 2 7 5 3 2 6 6
3 4 5 -1 0 2 2 6
4 1 5 0 1 4 2 6
4 3 -1 1 2 5 2 5
3 2 5 4 2 2 8 1
0 3 6 4 1 6 5 10
4 3 0 2 8 9 7 9
-1 5 3 7 8 6 8 7
1 5 8 2 2 7 8 7
5 7 5 12 8 4 10 10
4 3 9 11 6 9 9 7
4 7 7 8 6 6 7 5
5 5 6 8 6 5 8 5
7 5 8 4 10 9 6 5
9 6 8 7 8 7 7 4
7 8 5 10 6 5 8 3
8 8 7 5 6 3 5 6
5 5 4 2 8 4 5 8
6 7 7 6 6 7 3 2
5 7 7 3 5 6 4 5
2 0 3 3 7 3 0 5
5 6 6 6 9 3 2 6
5 3 5 6 4 2 0 4
4 3 8 5 5 6 4 5
6 3 2 4 8 5 4 1
6 5 6 9 6 7 4 4
5 6 4 4 6 3 2 8
6 4 4 6 7 9 6 8
2 3 6 6 8 7 6 7
4 4 2 6 3 5 3 6
6 6 5 6 6 7 4 2
8 5 1 12 6 5 2 5
6 5 6 5 5 6 5 8
6 4 3 3 4 7 8 6
7 4 6 5 7 5 7 7
7 4 3 6 7 6 8 7
7 3 1 3 2 9 6 6
7 4 4 6 6 5 7 8
4 3 10 6 7 6 7 9
3 7 7 10 10 7 13 10
7 11 9 8 11 9 11 10
7 7 9 9 7 14 12 13
11 12 12 12 10 11 15 10
8 12 6 15 9 8 10 14
11 13 11 17 13 11 10 15
12 10 16 15 12 13 10 12
11 12 11 13 15 11 10 12
12 10 15 12 12 17 12 11
13 11 12 15 11 15 16 10
11 14 12 14 13 9 14 13
14 15 12 8 11 12 15 13
9 11 10 14 15 16 10 14
10 11 9 14 14 6 11 6
12 10 12 13 13 13 8 9
9 11 12 12 12 13 11 11
12 12 13 9 12 14 8 13
6 13 13 10 13 10 15 11
11 11 11 13 10 10 8 8
7 10 11 11 12 9 12 9
11 12 11 13 10 8 8 10
11 10 10 9 10 10 9 10
15 12 9 9 10 11 10 12
10 9 10 11 10 9 8 10
9 10 11 10 11 10 9 12
9 7 11 9 11 5 10 12
10 12 7 14 12 10 11 10
11 13 9 18 11 11 9 9
8 9 11 9 13 9 8 10
12 8 14 7 8 12 5 8
11 8 12 11 13 9 8 8
12 8 8 10 9 9 8 11
7 12 12 10 10 8 8 13
9 13 8 8 5 7 7 11
11 7 11 7 5 8 10 10
11 11 10 8 10 9 8 11
6 8 6 6 7 11 8 8
6 12 9 13 8 7 9 11
12 11 9 12 11 10 11 13
7 12 9 4 11 10 12 9
13 7 13 6 10 6 9 7
11 11 6 10 9 9 7 7
9 11 9 7 8 12 8 6
10 9 10 7 7 3 10 6
9 6 9 7 9 7 10 4
6 2 8 5 10 5 7 5
9 8 6 9 7 10 4 5
9 5 6 9 12 6 11 7
10 8 6 7 7 6 8 5
6 12 12 6 6 6 6 6
8 5 2 12 5 6 8 4
10 8 9 4 5 6 3 3
4 6 7 9 6 5 1 2
8 4 1 5 2 4 9 2
10 3 10 7 3 6 10 5
5 7 5 6 5 6 5 5
6 4 1 5 6 1 7 -1
5 6 6 2 4 5 0 3
4 2 5 2 5 4 4 -4
3 7 0 6 1 -1 1 1
5 3 5 1 1 0 1 0
3 2 4 4 -2 5 2 -2
5 3 6 1 3 3 -5 -3
1 2 -1 4 -1 -1 2 4
1 -2 1 4 0 -1 3 1
-3 1 3 0 1 0 -1 -1
-1 2 1 -1 -3 0 -2 -2
3 2 2 0 0 -3 1 0
-3 -2 2 2 1 1 -2 -2
0 -1 -1 -2 -4 -4 -2 0
-1 0 -1 -3 -1 2 -5 -2
2 2 -3 -5 1 -6 -1 -3
-2 2 2 2 -2 0 -3 -3
-1 1 -4 -2 -1 3 0 -5
-1 -1 -2 -1 -1 -1 -2 0
0 -3 -2 -3 -2 -3 -2 -5
-5 -2 -4 0 -1 -5 1 -3
-3 0 -3 -3 -6 0 -2 -2
0 -1 -3 -3 2 -2 -3 -3
3 -4 -4 -3 -5 -1 0 -2
-1 -7 -1 -2 1 0 -1 -7
-2 -2 -2 0 -2 -3 -3 -1
-4 -1 -1 -2 -1 2 -1 -4
-3 -1 0 -2 -2 -3 -1 -5
-2 -3 0 -1 -5 -2 -2 -7
0 -1 0 -4 -4 1 -3 -3
-3 -3 -4 -6 -3 -4 -7 -4
-7 -5 -3 -1 -4 2 0 -2
-3 -3 -6 -3 -1 -5 -4 -3
-1 -5 -3 -5 -5 -6 -2 0
-5 -6 -2 -2 -1 -3 -3 -2
-5 -1 -4 -5 -3 -3 -3 0
-3 -4 -4 -5 -3 -3 -5 -1
19 22 18 20 18 21 16 20
22 19 23 17 18 19 19 20
19 23 20 20 22 19 18 19
19 17 20 19 15 20 21 24
18 18 24 21 19 18 18 18
20 21 21 16 20 19 20 18
18 19 19 18 17 20 19 19
17 20 17 21 20 17 21 15
19 19 18 17 21 20 15 18
19 19 19 18 14 18 15 19
22 21 20 17 16 14 20 17
14 19 19 17 18 18 13 15
17 13 16 18 18 17 16 16
19 17 18 15 18 18 14 16
16 16 17 16 17 13 14 12
20 17 18 15 14 15 16 16
18 15 16 15 17 12 17 14
20 18 18 13 15 13 13 14
18 11 15 15 14 16 15 10
13 18 13 13 16 14 15 11
17 16 14 15 19 14 14 13
18 16 10 12 14 12 12 14
12 17 16 14 15 14 9 11
16 12 12 13 13 11 13 14
13 15 12 15 13 14 10 10
14 12 13 17 14 15 11 11
15 11 13 14 11 13 18 15
12 14 12 13 10 14 9 14
15 13 9 10 14 14 10 15
12 11 9 14 17 13 14 17
12 12 11 17 15 12 15 13
14 10 11 16 13 13 14 11
14 14 18 14 16 14 16 12
15 16 15 9 13 15 17 11
17 12 14 13 15 12 14 15
17 13 14 12 12 16 13 13
13 16 15 12 16 13 12 13
17 14 13 18 15 12 15 15
12 13 13 14 13 13 16 14
16 14 12 13 14 15 12 16
15 14 14 14 16 15 14 15
16 13 13 13 18 19 16 13
14 15 12 16 16 15 16 15
13 16 13 12 15 16 12 16
15 14 11 13 17 15 12 13
15 17 15 13 19 19 13 12
16 15 13 12 16 16 16 13
14 17 12 14 16 16 18 17
10 12 13 14 14 10 15 15
16 13 12 14 14 15 13 11
13 12 14 12 16 12 14 14
10 11 17 14 14 10 10 10
12 15 12 12 12 12 14 13
15 14 10 17 14 16 12 12
11 12 15 13 15 12 13 14
8 12 14 14 14 16 13 11
13 6 13 11 15 16 10 13
17 14 16 14 12 11 8 12
13 11 9 8 11 7 14 12
14 13 10 11 14 10 15 10
11 15 10 10 14 12 11 7
11 10 16 14 11 12 10 7
12 14 9 14 12 11 11 12
17 8 9 14 9 13 10 11
11 8 14 9 10 8 14 12
8 11 12 10 9 10 10 12
13 15 8 16 8 8 14 12
13 13 12 11 8 12 7 13
11 10 10 11 10 11 10 12
12 12 12 13 9 7 10 8
13 14 7 6 12 10 11 12
13 14 12 9 12 10 7 8
12 11 8 11 7 10 9 5
8 6 9 8 10 10 10 8
7 12 10 10 13 14 8 7
11 11 10 8 10 8 14 9
11 12 11 8 11 8 9 12
11 6 10 6 11 8 10 12
13 10 11 10 13 11 15 10
10 10 13 11 10 8 9 10
10 9 10 8 11 9 8 8
11 9 11 11 9 7 10 8
7 13 9 8 11 9 9 11
9 10 10 12 12 8 12 9
10 10 8 10 9 10 9 6
8 11 11 8 11 10 8 10
10 10 10 11 10 11 10 9
12 10 9 12 8 7 9 11
6 10 6 7 10 9 5 10
7 9 9 8 9 10 10 11
10 8 13 10 9 8 9 8
13 10 12 15 8 11 9 12
12 9 9 8 8 10 14 13
13 11 10 9 10 13 10 14
10 10 11 13 12 14 12 13
10 12 10 12 11 12 12 12
10 6 15 11 13 12 11 11
11 14 10 12 10 7 11 9
12 13 9 12 12 12 14 10
10 8 10 11 7 7 6 7
11 11 9 11 9 11 7 9
9 11 12 9 11 9 9 10
9 11 9 9 10 9 9 10
12 12 11 12 5 13 7 8
10 10 10 6 10 11 15 12
9 9 13 9 13 8 9 9
9 11 12 10 8 13 6 12
11 10 10 8 11 12 12 11
9 9 10 10 11 6 13 11
9 9 9 7 10 10 13 12
7 8 8 13 9 7 12 11
10 11 8 9 10 11 10 11
7 12 10 8 10 9 10 13
11 7 11 11 9 14 8 10
11 13 12 13 9 13 9 8
8 11 10 12 8 11 6 9
10 11 12 8 13 11 9 8
9 8 9 10 10 9 8 7
10 11 13 8 9 5 7 7
7 6 6 8 9 8 8 9
8 11 9 7 9 10 6 8
13 7 10 7 6 7 4 6
8 9 6 7 9 4 10 8
10 4 9 8 7 8 4 3
9 8 11 8 8 6 6 9
8 6 7 8 9 6 6 6
8 7 8 3 10 8 8 7
9 7 7 10 8 8 2 5
4 12 7 5 5 7 2 4
11 9 8 8 10 7 8 3
5 3 3 6 8 8 5 7
5 8 6 6 6 3 5 4
5 6 6 8 6 3 4 6
9 9 6 13 11 12 9 9
9 8 10 10 7 9 10 8
8 12 5 8 8 8 7 10
8 9 10 9 9 5 5 7
9 10 9 7 7 9 9 9
11 6 12 10 8 12 10 9
11 8 7 11 7 11 8 8
9 7 8 11 10 6 8 8
7 7 9 12 14 9 7 5
13 9 14 7 6 11 8 7
13 5 12 7 9 7 8 4
9 7 8 10 6 7 5 8
5 6 10 8 8 11 4 10
9 9 4 9 9 5 5 5
6 4 7 7 6 7 8 8
5 9 7 7 7 7 8 3
5 9 6 8 5 9 6 9
10 9 11 8 7 6 10 5
6 7 6 9 8 9 6 4
6 5 6 8 10 6 4 2
8 5 4 7 6 6 9 6
9 6 7 4 7 3 5 7
6 7 7 2 9 6 7 5
4 7 8 6 4 6 9 3
7 6 4 5 4 5 6 5
8 8 9 6 4 7 1 4
8 8 7 10 4 7 6 2
6 7 3 5 5 3 3 8
4 2 6 6 5 6 4 3
8 8 4 3 5 4 7 4
4 6 4 4 3 6 2 5
5 8 3 6 2 8 3 2
6 5 3 4 8 6 3 5
7 6 4 8 4 2 6 6
5 2 6 5 4 2 6 3
1 8 7 3 8 10 2 9
4 5 5 7 4 2 6 8
11 8 11 8 9 10 8 5
11 8 7 10 8 13 7 7
13 10 10 8 11 4 8 9
6 11 8 10 6 7 9 7
10 11 10 7 7 10 11 9
6 8 6 7 8 7 8 10
11 6 7 9 7 7 5 8
10 9 5 5 9 8 4 8
8 9 7 9 7 4 10 5
11 4 7 7 7 9 5 7
10 9 7 6 6 8 8 7
7 4 5 13 6 10 6 8
6 8 8 9 8 8 6 9
7 6 6 5 7 8 4 3
8 9 5 8 8 4 5 8
7 5 7 8 5 3 6 7
7 7 7 9 6 4 7 9
5 8 6 5 6 7 6 7
7 7 5 7 6 6 6 4
8 6 5 7 9 6 5 8
5 4 6 6 7 7 6 1
9 5 6 3 6 4 5 6
6 6 8 7 6 1 7 5
5 7 5 4 7 4 6 7
4 5 4 6 5 8 5 8
6 7 5 5 5 5 7 8
7 7 5 6 6 4 1 3
3 7 5 7 4 6 5 6
4 6 4 6 4 8 5 7
7 2 7 5 9 6 5 6
6 3 5 8 5 4 8 4
5 6 1 8 5 6 5 3
5 2 5 5 6 3 3 3
6 8 7 6 7 6 4 3
4 5 3 6 7 1 2 5
5 8 6 4 5 4 4 10
4 6 2 4 4 8 5 6
6 7 6 9 4 6 8 6
6 4 4 7 9 4 5 6
4 4 5 6 4 7 5 6
7 4 4 3 7 5 4 5
39 38 35 38 33 34 29 31
36 34 35 37 29 33 32 33
36 35 34 32 35 33 31 29
36 33 34 29 31 31 33 26
37 35 33 34 34 29 33 26
35 33 30 29 33 34 31 26
32 30 32 31 28 25 28 29
30 30 29 28 27 26 25 28
32 31 31 29 27 23 24 28
27 29 29 25 29 26 22 26
32 27 26 23 24 24 24 25
28 28 27 27 24 23 26 20
29 25 28 22 28 25 22 19
25 25 20 25 25 24 22 26
27 22 24 19 26 22 21 27
24 28 26 25 22 24 19 21
24 26 24 24 21 24 23 19
27 26 21 23 21 25 21 22
22 21 18 25 23 22 21 18
23 16 24 22 20 19 22 19
25 25 23 24 21 20 19 21
18 26 23 22 19 22 21 19
23 19 23 18 21 20 19 19
19 22 18 18 23 17 16 18
18 19 21 22 17 19 19 17
21 20 20 19 19 17 17 16
18 21 21 23 20 17 19 17
21 19 23 17 18 13 20 16
20 19 18 17 19 22 16 21
23 20 20 14 16 18 17 17
20 17 19 20 19 14 20 14
16 16 17 20 19 18 17 23
14 15 18 19 17 19 21 20
17 17 22 17 21 20 21 18
15 20 19 22 26 21 21 21
20 20 26 22 25 25 24 23
19 19 22 24 21 23 26 20
18 23 25 23 22 20 19 24
19 25 23 22 21 23 25 25
25 20 23 26 23 20 24 22
25 24 22 24 23 26 23 21
24 23 24 24 22 24 19 25
21 24 22 22 18 26 27 29
33 33 32 29 28 29 24 26
35 33 33 33 25 25 25 23
33 28 26 29 26 23 21 22
31 28 26 26 29 26 22 20
31 28 25 26 25 20 22 20
29 27 27 22 25 24 20 20
30 27 23 23 20 18 21 24
27 25 24 26 20 18 19 17
26 20 22 21 22 17 20 19
25 21 18 18 17 17 16 14
22 21 21 18 17 20 15 11
22 19 17 14 17 17 14 13
19 16 15 16 15 13 11 10
17 18 15 11 15 12 9 11
22 16 15 13 10 7 10 9
12 16 11 14 16 6 9 8
11 13 6 11 8 7 7 4
15 12 9 11 7 6 5 2
12 12 10 10 6 8 6 5
9 8 8 7 9 6 6 6
10 8 8 6 3 4 8 8
11 11 10 4 8 6 5 6
12 5 4 9 4 4 4 4
7 6 8 7 4 9 7 6
6 6 9 2 5 3 4 4
5 10 4 1 5 1 5 3
4 9 5 5 2 0 -2 2
3 5 3 4 4 5 1 -1
7 4 5 0 4 3 4 0
1 4 4 3 4 1 0 2
0 0 -1 -1 -2 2 -1 0
1 -1 0 5 1 0 -4 0
3 3 1 -1 -3 1 3 -2
4 3 0 4 1 5 -1 -2
-2 1 0 4 2 -2 1 -3
-3 3 1 0 0 1 -1 -1
3 3 2 -2 -3 -3 1 -1
0 0 0 -2 0 -4 -2 0
4 -2 2 -1 -1 1 -4 -4
-3 -4 -2 -2 0 0 -3 40
1 -2 1 -1 -1 0 38 35
0 2 -3 -1 -4 37 37 35
-5 -2 -1 -5 42 35 36 38
0 -1 0 39 41 35 37 33
1 1 40 36 36 36 36 36
0 39 35 39 32 35 32 33
38 39 37 32 33 34 28 32
38 35 35 36 33 30 26 30
34 37 33 35 31 30 29 28
37 32 35 30 28 28 30 22
33 34 28 29 28 29 25 23
33 34 30 29 25 23 25 24
32 32 28 27 28 27 25 23
31 29 28 27 25 22 23 22
27 27 25 23 23 21 18 20
30 25 27 26 22 22 21 24
24 24 22 24 23 23 20 15
24 26 28 19 20 22 22 16
24 25 19 19 21 18 15 19
20 20 21 22 18 15 16 16
25 19 19 17 17 19 14 15
22 18 18 15 13 14 10 12
21 18 16 15 18 13 12 11
17 17 14 13 13 13 13 15
15 14 16 14 17 14 11 11
15 17 12 11 15 15 9 10
16 14 14 13 9 10 10 12
13 13 12 12 12 9 10 12
15 16 10 13 12 8 11 8
11 13 12 9 8 12 11 6
16 12 12 12 10 9 6 8
10 11 9 11 11 7 12 9
10 10 7 5 8 8 6 7
11 14 6 5 8 8 6 8
9 8 6 11 6 6 6 5
7 6 7 9 9 3 6 9
8 10 9 8 11 6 3 8
7 7 10 7 10 8 9 8
8 8 4 7 10 7 4 8
7 9 9 9 7 6 7 9
7 5 9 5 6 6 8 6
6 8 8 8 12 3 7 7
12 11 6 8 7 7 7 9
10 8 10 5 4 5 4 5
7 12 6 8 7 12 4 10
6 7 7 6 10 4 3 8
9 6 6 8 5 1 10 2
8 7 6 6 5 7 3 5
9 6 5 8 8 4 6 9
32 29 26 28 27 25 22 23
33 33 26 30 29 24 20 18
30 30 29 27 25 23 25 21
28 24 26 23 22 22 19 19
25 26 21 28 24 19 22 20
27 23 22 21 19 19 19 20
26 26 22 17 19 20 18 15
22 20 22 22 17 17 12 9
22 22 21 20 18 13 15 15
19 16 18 17 14 15 9 12
20 22 17 15 16 13 15 12
20 15 13 11 14 11 13 11
16 17 15 18 13 7 9 6
15 17 13 8 9 8 8 5
18 18 12 13 6 6 10 4
14 12 12 7 8 9 10 5
11 10 10 6 4 7 4 7
11 10 10 7 10 5 5 5
7 11 10 4 2 3 2 -2
8 8 5 8 6 3 3 1
4 5 8 6 -1 2 -2 1
8 5 7 2 0 -2 0 2
3 -2 1 2 -1 -1 2 0
2 4 3 1 1 -2 1 -1
5 1 1 2 -1 1 0 -2
2 0 -1 -2 5 -1 -1 -6
1 2 0 0 -3 -2 0 1
2 -1 -3 -2 -2 -3 -1 -3
1 -5 -4 -6 -3 1 -1 -2
-1 -3 -3 -1 -2 -3 1 -1
-1 0 -1 0 0 -2 -1 -2
2 -1 -1 -4 -2 -5 2 -3
-3 -1 -4 0 -3 -2 -1 -2
1 0 -5 -2 0 -4 -5 -4
-4 -3 -5 -2 -9 -4 -6 0
-1 -5 -2 -4 -6 -5 -2 -8
-3 -1 0 -7 -3 -5 -4 -4
-1 -2 -7 0 -4 -4 -2 -4
-2 -6 -4 -4 -5 -6 -5 -5
-3 -4 -6 -1 -5 -4 -6 -7
-2 -3 -5 -7 -3 -2 -3 37
-5 -3 -4 -3 -6 -5 41 38
-3 -6 -5 -4 -7 38 36 35
-4 -5 -7 -5 37 35 42 38
-4 -5 -4 37 38 37 33 34
-6 -7 36 36 36 33 36 34
-8 39 33 35 37 31 30 33
46 39 36 38 35 38 38 31
44 39 36 40 34 36 32 32
35 38 35 38 32 31 36 30
36 38 36 34 33 34 28 29
36 39 35 35 30 32 27 29
34 36 37 31 29 29 34 28
35 36 33 33 31 31 28 26
34 35 30 31 28 24 26 21
30 33 31 27 25 25 28 24
32 27 30 25 26 22 26 20
32 30 27 26 21 24 21 20
25 28 24 28 31 21 28 21
27 26 26 27 25 25 20 17
26 24 25 24 22 24 21 20
27 23 23 21 21 20 16 14
24 20 19 20 21 20 16 17
21 24 21 19 18 15 13 17
24 22 16 21 19 16 14 18
19 18 20 20 16 16 15 13
20 18 14 20 16 13 13 15
19 16 15 15 14 15 14 10
17 18 15 14 17 16 11 10
14 16 14 16 11 12 12 8
17 14 15 9 15 15 12 7
14 15 17 20 8 8 9 6
15 13 14 14 9 12 7 8
14 11 10 7 8 10 5 9
9 9 11 11 10 6 5 6
12 9 9 9 10 7 13 10
7 11 6 7 5 9 7 9
10 11 8 5 7 10 6 6
8 5 9 8 9 10 10 10
8 8 9 14 11 11 13 10
8 10 6 10 9 7 13 10
10 10 9 10 8 9 8 8
8 9 5 7 9 5 11 9
9 11 5 7 13 9 6 9
8 8 13 8 11 10 8 6
11 8 10 7 4 6 7 7
10 9 6 8 7 6 7 9
33 32 30 32 25 29 19 23
28 26 27 30 24 22 21 15
32 25 23 23 27 23 22 21
26 26 25 21 24 19 21 21
29 28 24 21 22 20 20 15
27 22 23 22 18 15 19 13
27 24 20 19 18 22 19 12
21 22 21 19 17 17 12 13
23 18 23 15 14 19 13 14
22 21 18 19 12 12 13 12
19 16 16 12 12 11 15 15
17 19 14 14 16 13 12 9
11 17 13 12 10 15 13 12
19 16 10 10 11 9 11 10
16 13 12 15 8 8 10 5
17 7 11 8 9 8 6 9
11 9 12 9 12 5 11 6
11 13 9 7 9 6 7 6
8 9 12 6 8 5 6 7
8 5 6 5 8 6 5 3
9 5 7 10 2 6 7 4
5 6 3 4 2 6 3 1
9 6 10 4 2 4 4 2
5 8 10 6 3 2 2 2
4 5 5 7 1 2 -1 6
4 3 4 1 2 1 6 4
7 3 3 5 1 1 0 3
4 3 3 -1 5 3 2 0
5 5 1 3 5 0 0 2
3 3 4 -2 2 -1 4 -2
0 0 1 2 -2 0 0 -2
1 1 0 2 1 -1 2 0
1 0 4 7 0 1 0 6
-1 3 -2 -2 0 -1 -2 3
1 1 -3 0 -1 1 -2 -3
-4 -1 -1 -1 -5 0 -1 -6
1 1 -2 -1 -5 -3 -3 46
0 -1 -1 0 0 -2 39 42
1 0 -1 -4 1 42 41 39
1 -5 -1 1 42 41 39 38
2 1 -5 41 41 38 37 41
-4 -4 43 42 38 37 40 33
1 41 41 40 38 39 36 36
36 31 35 32 29 32 27 28
34 34 30 29 27 29 25 29
29 29 29 30 30 29 28 25
30 31 31 26 24 25 27 25
31 29 30 25 27 25 24 25
29 29 26 31 27 25 21 24
27 27 27 29 27 25 21 23
27 26 25 28 24 24 18 21
26 23 19 26 24 22 21 23
24 26 25 22 21 22 17 16
21 25 21 26 19 17 15 15
24 19 22 25 18 15 14 15
21 22 24 21 22 15 13 13
21 20 19 15 16 15 15 14
15 17 17 14 19 15 16 12
21 16 13 17 14 10 14 13
17 16 12 15 13 11 15 13
12 17 13 15 9 12 9 13
14 11 11 12 8 13 7 12
15 12 12 13 11 12 9 6
13 13 14 12 11 11 10 6
8 10 12 11 13 8 7 7
9 9 8 7 7 9 10 8
13 9 6 10 9 8 6 7
9 11 9 9 7 5 8 9
6 5 3 9 12 6 5 9
9 9 7 9 8 5 7 6
9 4 8 10 9 9 5 9
6 8 7 10 13 8 7 10
6 8 6 6 7 5 8 5
9 9 8 6 9 6 8 8
6 12 8 5 5 8 8 3
9 7 8 8 5 7 10 4
8 9 8 9 6 6 7 6
6 4 9 8 4 5 7 3
7 8 5 5 4 4 5 6
7 8 5 7 5 4 7 2
30 27 29 28 26 25 25 22
32 27 25 28 24 25 23 21
28 32 23 24 24 23 21 21
30 28 26 23 20 24 19 21
25 23 21 22 19 19 21 19
25 19 21 24 22 20 16 17
25 27 25 20 19 18 18 15
22 23 20 21 16 17 19 18
28 20 23 18 16 17 12 14
24 22 18 17 15 17 14 11
20 19 15 20 16 14 13 11
18 19 17 17 15 12 13 7
17 12 15 16 17 11 11 12
14 12 14 12 12 15 11 7
17 18 13 10 8 11 8 7
14 14 11 9 11 7 9 7
13 13 15 10 14 9 8 4
12 9 11 10 7 2 7 2
9 11 8 5 5 7 7 2
9 8 8 4 6 1 3 4
5 6 6 10 6 4 3 5
6 8 9 2 3 7 2 2
0 7 7 3 5 5 3 2
4 6 2 6 5 4 5 2
2 6 7 1 5 1 3 6
1 3 5 6 1 0 -1 3
1 3 4 3 4 1 3 6
5 9 4 3 2 4 -2 1
8 0 4 7 -1 1 -1 2
4 4 7 1 2 -1 -1 5
5 4 1 7 1 -2 -1 1
3 5 3 -1 2 2 2 -1
2 1 3 2 1 0 5 0
1 3 0 4 1 -1 0 -2
3 0 5 -1 4 2 -2 -1
1 -3 -2 1 0 2 -1 2
2 -4 2 0 -3 1 0 4
-1 -1 -1 0 1 2 -3 -2
-3 -1 1 -1 -2 -3 -3 40
-2 1 1 -4 1 -1 37 37
1 -1 -2 -1 0 32 33 31
-3 -1 -2 -2 38 34 36 33
-3 -2 -1 36 37 33 32 28
-3 1 32 34 30 28 30 31
-4 35 34 32 30 30 29 25
2 37 36 39 35 31 31 30
37 31 35 34 35 33 32 27
38 33 33 31 32 31 32 28
33 33 30 34 27 29 27 25
38 34 31 35 27 25 26 26
33 35 30 27 28 26 24 24
33 27 25 28 30 24 29 29
29 30 26 27 30 26 23 23
30 29 27 28 26 23 22 24
30 29 25 25 22 22 22 18
23 26 23 30 17 20 23 22
26 21 21 25 25 23 20 20
24 28 24 24 22 19 19 19
24 25 23 19 18 19 15 17
22 24 18 21 18 17 17 13
22 20 16 18 18 16 14 12
24 25 18 20 15 16 15 12
22 18 19 15 19 17 14 10
15 19 20 17 17 14 13 15
15 19 13 17 14 12 13 9
21 16 15 11 14 13 12 15
18 13 13 13 12 11 9 11
14 15 13 11 9 15 10 7
16 12 13 12 9 13 5 7
13 13 11 8 13 6 10 7
11 13 9 11 7 9 7 10
10 11 14 10 9 10 10 10
11 11 7 4 8 7 7 15
10 11 7 8 9 9 11 8
5 12 8 12 11 9 9 9
9 13 8 11 10 11 5 13
8 13 8 11 8 8 8 8
8 6 8 8 9 8 12 7
10 13 12 11 5 12 9 3
8 10 10 7 10 8 7 6
15 10 8 9 6 7 6 10
7 9 10 7 10 9 11 6
6 8 12 9 10 5 11 4
10 9 10 9 8 11 4 8
11 10 6 9 8 7 5 10
10 8 5 7 7 8 10 7
9 6 7 5 9 9 5 4
35 36 35 34 35 34 30 28
40 36 34 37 36 32 29 28
33 35 32 33 31 31 33 23
36 34 31 33 27 33 28 30
36 29 30 31 32 28 25 24
33 32 30 30 27 26 25 26
29 30 29 27 26 25 25 23
33 27 26 27 22 23 19 20
30 25 29 25 26 18 18 20
28 27 24 26 20 20 17 17
26 22 23 26 18 22 19 19
26 23 22 22 19 17 15 17
22 21 21 18 17 18 15 15
23 20 20 17 18 18 15 14
19 18 20 17 16 14 12 15
20 19 13 16 13 13 10 12
18 19 17 15 13 13 14 14
16 18 14 11 13 10 10 8
15 14 14 10 16 10 10 10
17 13 11 12 11 8 11 3
13 13 11 13 10 11 7 8
10 8 10 11 11 11 8 4
9 11 11 9 6 5 8 3
10 10 4 12 5 4 1 4
6 12 9 9 6 7 5 7
9 8 7 6 4 9 4 2
9 7 2 6 7 7 3 6
9 4 6 5 3 3 4 3
4 4 8 1 8 5 2 6
4 3 3 5 5 1 0 -2
5 6 7 4 1 3 4 0
5 9 4 4 4 1 3 -1
7 5 5 0 3 8 6 2
4 8 2 5 3 -1 4 -1
3 3 -2 3 5 1 7 3
2 0 3 0 2 2 1 -2
4 1 4 1 1 8 1 0
1 1 6 2 -1 1 3 0
1 2 0 0 -2 2 1 -3
4 -1 5 4 4 1 -1 42
2 -1 4 3 4 3 41 36
3 4 0 2 2 35 40 30
4 3 2 0 40 39 37 33
1 1 -2 36 37 36 36 36
2 -1 39 35 35 33 31 31
35 34 33 33 29 28 26 26
35 34 31 29 29 24 21 20
31 33 28 30 23 25 26 25
31 28 28 24 22 24 24 21
31 27 27 25 26 25 25 21
25 26 25 27 27 21 18 23
25 25 24 25 22 23 19 20
29 22 23 22 21 23 19 18
23 26 25 27 17 19 17 15
24 25 24 23 21 15 16 16
23 22 21 18 21 17 19 14
21 19 22 16 13 12 15 14
19 19 16 15 16 16 16 13
20 18 13 16 16 15 13 10
19 17 15 16 11 12 11 11
19 15 16 16 16 15 8 12
15 13 16 13 13 11 13 8
11 12 12 11 14 14 5 8
14 12 10 9 12 8 6 10
12 11 13 8 12 10 12 2
10 14 10 9 10 8 1 4
11 9 8 9 9 9 5 3
13 8 8 6 11 1 4 -2
8 10 7 4 3 3 4 2
7 10 5 2 5 1 2 4
7 5 2 4 1 -2 3 3
4 5 4 -1 -3 3 0 3
6 4 2 0 2 5 -2 4
3 2 1 0 2 3 2 2
-2 5 4 2 4 5 2 2
-1 1 4 5 5 5 2 7
7 1 3 5 3 3 0 3
7 -2 1 3 2 6 4 4
3 5 3 3 4 3 0 6
3 5 3 1 3 3 4 3
1 5 3 1 0 4 3 2
37 32 30 27 28 28 23 28
32 32 29 28 29 24 28 26
30 31 28 25 28 24 25 21
33 27 22 26 24 24 21 22
29 29 29 28 27 24 21 22
28 24 24 25 20 21 20 21
28 25 23 23 19 23 23 19
28 23 25 22 19 18 19 21
25 23 24 17 19 20 17 17
20 19 19 19 19 19 17 13
18 21 19 18 14 14 20 10
23 19 16 18 16 12 13 13
19 14 17 14 14 14 11 10
14 18 17 12 14 13 14 12
17 16 17 12 9 10 6 14
16 14 15 10 11 10 6 8
17 15 12 7 9 12 8 10
14 11 10 9 12 16 10 5
12 12 13 13 9 14 7 3
11 10 11 8 12 8 6 5
13 8 7 4 4 3 8 2
10 10 10 2 6 1 5 5
6 10 10 8 3 5 8 7
6 4 6 6 4 5 6 6
7 6 6 4 4 4 4 8
11 7 4 4 10 1 4 4
4 5 4 5 4 5 5 5
2 5 5 1 6 3 4 -2
7 7 4 5 0 -1 1 3
6 3 1 5 3 5 5 0
2 1 8 5 1 2 1 1
3 3 -1 -2 3 3 -2 -1
2 5 2 4 1 2 0 -1
4 1 2 2 1 -3 -1 1
-2 2 3 -1 -1 -4 -2 -5
3 0 0 -3 1 -1 -4 0
0 0 3 0 0 2 -1 -3
0 -2 -1 -1 -2 -3 -2 -1
0 -1 -3 0 -1 -2 0 -1
4 -3 -1 -5 -3 -4 1 -2
-3 -3 -3 2 -2 -2 -1 -4
-4 -5 -2 -5 -3 -3 -4 -1
0 2 -2 -1 2 -6 -2 34
-2 -1 -3 -2 -3 -1 41 35
-4 -4 0 -6 -2 34 35 31
-3 -3 0 -2 35 33 31 30
-1 -3 -6 37 33 32 33 28
2 -1 31 34 35 31 30 30
-6 34 33 30 31 26 31 27
36 37 37 30 33 30 32 29
39 28 34 31 32 32 28 28
36 36 33 35 31 31 32 31
32 32 28 30 32 27 31 26
30 33 29 29 29 31 24 27
36 31 30 26 30 30 26 24
33 33 29 30 24 26 23 24
28 31 29 28 23 21 22 24
27 30 31 22 23 24 21 24
29 21 26 25 25 21 18 18
26 26 25 26 21 21 18 18
24 25 23 21 22 20 18 19
21 25 20 20 24 19 19 17
20 16 25 20 18 19 18 17
24 17 20 18 22 15 18 13
23 20 19 17 13 13 14 12
18 18 16 19 15 15 15 17
18 19 16 18 16 15 14 9
17 18 17 15 15 13 9 11
15 16 16 17 9 11 12 7
20 13 10 14 9 10 9 9
15 16 12 16 10 9 11 10
16 14 14 9 11 9 12 5
13 11 16 8 5 6 9 10
11 10 10 11 9 7 6 9
8 15 8 10 9 7 6 7
13 10 7 4 9 11 10 10
8 9 8 8 7 5 11 8
5 10 6 4 7 4 6 6
8 10 4 8 11 10 6 4
5 6 6 4 9 7 9 4
8 8 8 8 6 7 8 3
7 7 3 9 5 4 3 7
4 10 5 5 8 9 8 5
10 8 10 5 6 8 6 1
8 10 5 6 6 7 8 5
6 8 5 8 4 7 4 3
9 7 6 6 2 3 6 8
9 4 5 9 4 6 1 0
5 9 3 1 5 1 7 3
7 5 5 3 5 3 1 2
4 3 6 5 4 0 4 1
8 2 4 2 4 1 4 6
36 30 32 33 29 32 28 25
35 33 30 29 27 31 25 25
33 30 35 31 32 25 23 20
30 31 30 29 27 24 26 22
30 26 32 26 23 27 26 23
29 31 27 25 26 28 23 22
29 29 23 25 24 19 21 24
30 26 29 25 24 23 20 19
25 23 21 21 23 21 18 16
28 26 22 22 22 22 18 18
25 24 24 22 18 18 18 19
20 20 19 21 23 19 15 17
25 22 19 21 18 17 15 16
20 21 19 16 17 17 17 13
24 18 17 18 14 14 13 14
14 18 16 19 15 14 14 13
21 15 15 14 13 14 12 10
20 20 14 18 15 17 14 10
17 14 12 11 15 15 8 12
14 12 14 13 13 11 10 10
16 13 12 15 13 11 6 3
16 16 13 8 11 11 11 9
11 16 11 10 10 9 8 5
12 10 11 7 7 9 8 4
12 10 10 9 11 9 6 6
12 8 11 11 8 8 7 7
5 8 11 8 5 7 5 8
9 7 8 7 3 5 4 5
3 7 6 10 7 4 6 6
7 7 6 5 6 8 5 4
3 6 5 8 8 4 5 2
3 2 12 7 5 4 4 6
5 7 5 5 5 5 0 5
7 5 6 6 5 7 1 6
3 5 10 6 8 7 4 5
9 8 2 4 7 5 3 2
2 4 10 5 5 7 8 4
6 0 5 4 7 3 6 0
5 4 4 1 6 2 4 5
5 5 6 5 5 4 7 35
9 4 8 8 5 5 33 37
6 10 5 4 5 37 36 36
1 6 6 0 37 35 33 33
-1 5 5 38 39 35 36 31
5 1 37 35 32 34 34 36
6 35 35 32 35 34 31 34
41 39 37 36 34 33 32 31
36 35 32 35 31 32 33 28
35 34 33 31 32 31 34 30
35 30 31 32 34 26 27 28
36 34 27 32 28 26 25 27
34 31 34 30 31 28 27 28
32 31 27 28 27 25 23 25
31 27 28 28 26 26 21 25
29 28 25 28 24 24 24 24
31 25 27 26 27 21 23 21
26 24 23 23 21 19 19 20
24 27 26 18 24 20 22 19
21 27 20 23 20 19 18 20
24 24 23 23 21 17 18 14
25 22 20 21 14 18 17 13
23 20 19 16 18 19 11 15
18 19 18 19 17 14 15 8
19 20 19 17 17 17 13 12
17 17 14 14 15 14 10 13
17 15 19 12 13 6 9 11
17 13 17 13 12 14 10 11
15 12 14 15 11 14 7 12
14 14 14 9 13 10 9 9
15 15 12 11 10 4 7 10
11 8 12 7 6 10 7 6
12 8 8 7 10 7 10 3
8 8 9 8 4 5 4 2
12 6 7 5 5 12 6 4
7 9 10 8 7 5 9 5
4 6 8 2 7 3 6 6
7 4 9 5 8 6 5 4
8 9 9 1 4 6 -2 6
4 2 6 3 3 4 6 5
9 3 7 5 6 4 2 1
2 7 3 3 6 3 -2 4
12 0 3 4 3 2 1 1
5 3 4 5 7 5 5 1
4 2 6 0 3 0 -1 2
3 2 2 2 1 3 1 2
1 6 0 3 1 2 3 -1
39 33 32 30 35 28 30 23
34 33 28 34 32 29 29 27
34 28 31 29 28 30 25 27
34 32 24 27 30 31 26 20
29 33 28 26 26 27 25 25
32 26 26 27 25 27 24 22
33 29 24 25 25 26 21 19
27 28 26 23 20 22 16 19
24 22 27 25 22 22 22 20
28 28 20 26 21 19 20 22
23 26 22 20 19 19 19 16
22 26 23 20 18 17 16 12
23 22 20 17 18 17 15 12
24 16 21 17 15 15 15 18
22 18 16 16 16 17 16 12
16 16 17 14 14 11 12 9
14 18 16 13 13 9 13 6
17 14 15 15 14 11 10 8
15 12 15 13 12 12 11 13
16 13 18 13 13 8 8 7
14 13 9 8 8 11 7 3
15 11 10 8 8 6 5 7
10 10 8 9 7 7 3 7
9 9 4 3 6 8 5 4
12 3 6 6 5 10 6 5
6 8 6 7 7 5 3 5
10 3 6 3 5 6 1 7
5 7 5 6 9 3 6 1
5 11 6 2 6 3 3 4
9 7 6 8 3 3 3 5
6 4 5 6 7 3 -2 1
4 4 6 0 1 3 1 2
3 4 1 3 1 2 0 2
2 3 2 1 2 -4 2 1
-2 2 4 0 1 0 2 2
4 3 1 3 -1 2 4 2
4 2 1 1 3 2 2 0
3 3 -3 0 -2 1 1 3
0 1 4 3 -1 0 0 0
1 2 1 -1 0 2 -3 44
0 4 1 3 -3 -4 38 38
0 -3 -5 2 -2 38 43 39
2 1 0 -1 39 36 37 39
0 -4 0 41 39 37 39 34
-1 -4 38 38 35 32 36 36
0 37 38 35 33 31 35 30
41 40 42 38 35 33 33 33
38 39 38 39 33 38 36 35
40 39 39 35 35 33 32 28
38 35 37 37 27 30 33 27
34 37 34 31 31 30 30 30
33 34 35 30 29 30 30 30
35 31 34 29 31 28 26 23
36 30 35 33 29 26 27 25
30 31 31 27 27 29 25 24
29 31 27 27 26 24 26 19
32 30 27 23 25 26 20 18
25 28 27 26 24 26 21 22
30 28 25 25 20 22 25 20
25 21 25 23 19 21 20 16
26 21 23 19 20 19 22 18
24 18 19 20 18 19 18 15
22 24 21 17 19 18 15 15
21 19 22 17 17 17 16 13
21 19 18 17 16 14 13 11
21 21 16 11 16 14 14 10
19 17 14 14 11 13 8 12
15 15 11 12 8 10 11 5
19 12 11 16 12 12 9 10
15 14 13 9 6 10 7 8
14 9 8 13 10 8 9 8
13 12 11 12 8 8 10 6
11 11 8 6 9 6 7 6
11 10 10 8 8 3 9 6
10 7 10 4 9 7 3 7
6 8 2 9 9 9 11 5
9 7 5 8 5 10 3 5
11 10 8 9 6 7 6 5
8 4 5 7 7 7 2 4
5 8 8 7 6 4 6 9
9 7 7 6 4 2 6 4
3 2 6 3 5 8 0 4
7 10 7 4 0 0 5 0
3 8 5 5 2 5 3 4
3 3 8 6 4 2 5 4
4 2 4 1 2 1 4 3
8 3 5 2 5 3 4 3
3 1 -1 3 2 1 3 3
5 3 5 6 4 3 4 -2
2 3 3 1 1 -3 0 2
3 0 4 3 2 1 3 1
3 1 -1 7 -2 4 4 -4
39 34 37 34 33 37 33 33
35 34 32 34 33 29 30 26
37 34 31 32 30 27 30 28
36 33 34 27 29 30 31 27
33 33 32 25 30 26 29 25
28 30 28 30 29 27 25 20
33 33 26 28 25 27 24 18
29 32 27 27 26 22 23 19
26 26 26 26 21 22 21 18
28 29 23 26 24 19 20 20
26 22 22 21 25 17 20 16
26 24 19 22 21 17 12 18
24 21 21 21 14 19 18 16
20 22 22 22 16 14 13 12
23 17 19 13 14 14 16 13
15 16 15 15 10 16 12 11
14 20 15 17 15 11 9 12
14 16 15 11 14 12 9 9
15 16 14 13 10 11 7 9
14 15 10 9 11 9 6 8
8 10 14 6 14 8 7 5
14 11 8 10 13 10 7 12
14 10 12 7 9 8 11 8
8 13 8 7 11 7 6 6
9 7 10 8 9 6 10 5
7 10 7 12 6 8 7 5
8 8 8 8 2 6 2 1
8 7 6 8 4 4 0 7
8 7 7 5 2 7 4 4
5 8 7 4 5 3 4 3
8 4 9 3 4 4 -4 1
4 3 7 4 0 5 0 2
6 -1 4 0 0 1 -2 4
7 1 6 2 2 3 -1 2
1 1 1 -2 -3 0 0 1
0 2 1 2 -2 -3 -1 -2
0 2 -2 0 -1 -1 -1 2
4 1 1 -3 -2 -1 -2 0
-1 2 -4 3 -4 -4 -6 -2
5 0 1 3 -1 -1 -3 -1
-3 -3 -2 3 -5 -7 -2 -3
-7 -8 1 -2 -5 -6 -3 -5
-1 -5 -2 -3 -3 -2 -4 -5
1 -6 -2 -7 -3 -6 -2 41
1 -3 -6 -4 -6 -7 37 41
-4 -5 -4 -3 -6 35 41 37
0 -2 -6 -8 42 38 42 37
-7 -1 -4 42 41 41 35 36
-3 -6 40 39 39 39 41 35
-6 39 40 40 38 38 36 33
26 32 29 31 36 30 33 34
31 30 30 37 37 34 36 38
29 31 35 34 31 34 34 35
29 33 33 35 35 34 38 34
30 33 33 32 32 34 36 38
33 35 36 34 35 30 32 34
35 31 33 37 38 32 33 32
34 33 32 31 39 38 31 36
35 32 33 33 33 34 33 29
37 35 36 32 32 28 29 26
36 36 33 33 34 31 34 32
34 35 35 30 34 34 32 31
31 33 30 33 37 34 29 31
32 30 33 31 31 31 32 28
29 33 30 30 29 32 30 26
33 30 31 29 31 31 34 28
34 31 32 34 29 28 29 28
31 30 29 27 30 25 29 26
28 32 30 29 27 28 29 26
30 28 28 27 23 26 26 24
29 30 26 27 26 31 25 27
26 29 25 26 30 24 24 26
27 23 26 29 23 23 23 25
26 24 26 27 21 23 23 22
24 29 23 24 22 24 23 22
28 27 28 23 21 17 23 22
27 24 17 21 20 24 21 22
21 22 20 22 21 21 21 19
24 22 21 20 20 20 22 18
25 21 19 20 20 15 21 18
23 20 17 22 16 20 16 18
19 22 21 16 21 18 18 15
20 27 18 18 15 18 16 19
22 21 17 18 19 17 15 17
23 17 16 18 18 16 19 16
16 22 15 15 19 16 15 13
17 18 17 19 19 14 13 10
17 19 17 12 15 16 13 10
18 15 21 13 11 13 11 12
18 18 15 12 15 11 9 7
18 12 13 8 10 6 10 8
12 11 14 8 13 13 10 11
12 15 12 8 10 12 10 7
9 13 9 9 9 11 11 10
12 11 8 11 9 13 11 8
28 32 32 29 30 33 28 31
35 29 35 33 29 30 36 30
32 30 29 32 31 32 28 32
33 27 33 31 31 27 28 27
29 31 32 32 27 31 27 25
31 30 30 29 29 28 27 25
32 30 27 29 29 24 27 28
33 28 25 31 30 31 25 24
32 30 27 25 28 24 27 25
27 25 28 28 28 27 20 20
30 33 28 27 23 22 26 21
29 27 27 23 28 23 22 19
27 25 28 23 25 23 23 21
25 23 25 21 18 17 21 19
23 23 21 23 16 18 18 18
23 23 21 20 19 16 18 18
22 20 21 17 14 15 17 17
18 18 18 19 17 17 15 16
23 20 18 16 16 15 19 19
20 17 18 17 11 12 13 15
20 17 21 16 17 14 16 20
16 19 16 18 20 14 19 18
16 16 18 14 14 19 17 19
15 18 15 14 14 18 16 17
18 18 16 14 19 19 18 18
18 16 20 15 14 16 18 17
14 18 19 16 15 19 19 14
19 19 15 16 17 13 19 16
22 16 20 17 20 20 18 17
16 20 19 19 16 16 15 16
15 14 15 16 16 17 13 16
17 19 15 17 14 12 12 14
21 20 14 11 17 16 16 11
14 15 17 14 14 13 11 14
12 14 19 15 12 11 15 8
15 16 12 12 12 14 12 9
18 15 15 10 13 11 13 10
14 12 10 12 14 15 10 11
16 11 12 11 7 11 13 10
14 12 14 13 8 13 9 11
14 12 13 11 9 11 7 13
11 11 10 11 10 9 7 29
12 9 13 10 9 11 31 31
9 14 12 8 8 28 30 27
8 10 5 8 27 32 32 31
10 13 11 26 31 30 33 35
11 8 30 31 28 30 38 35
13 31 32 29 34 36 37 36
33 34 34 36 35 35 33 35
37 36 34 32 33 36 36 34
37 37 39 36 39 34 33 36
36 38 36 31 35 34 32 36
37 35 34 35 34 38 32 35
38 34 38 34 32 34 30 28
34 36 36 35 35 34 38 35
35 34 34 27 33 27 33 32
36 36 34 30 32 32 33 29
35 32 35 30 33 31 29 28
33 27 31 35 30 33 29 29
33 33 31 29 28 28 26 28
33 33 32 31 26 29 27 29
33 31 27 32 29 26 28 25
30 30 30 28 24 24 26 22
29 27 27 26 24 23 19 23
33 29 27 22 21 24 24 22
28 28 23 26 21 21 21 26
27 24 24 25 19 19 20 21
22 23 26 19 21 19 20 17
23 22 23 18 20 21 19 19
23 26 23 21 20 19 17 17
23 18 19 19 18 15 15 20
19 19 21 17 19 19 18 14
18 18 15 20 16 19 14 11
14 20 17 13 16 15 16 15
16 16 13 19 15 16 13 12
15 17 17 15 14 13 11 13
15 15 14 17 16 15 10 11
17 17 14 12 13 14 13 16
14 17 17 13 13 10 11 12
13 11 16 16 12 12 11 10
16 11 12 12 11 9 9 11
13 15 9 16 13 11 11 11
9 10 10 10 10 9 10 12
12 16 9 10 8 13 8 4
11 12 9 10 11 10 7 7
8 10 10 9 9 7 6 8
11 12 9 9 7 6 4 7
8 12 8 8 7 6 10 9
14 12 10 4 4 8 6 12
27 28 32 31 32 30 28 26
29 27 28 27 30 30 31 28
30 28 29 30 28 30 26 27
30 28 30 29 33 25 29 28
30 32 31 29 28 29 27 27
31 26 28 29 28 28 29 28
29 30 31 26 28 30 24 27
32 28 32 31 26 32 28 22
30 26 28 29 25 26 26 26
30 29 30 22 24 24 26 25
30 29 29 27 25 25 22 23
27 26 28 27 24 22 16 23
29 25 26 25 24 23 18 17
27 27 29 23 21 22 17 17
28 21 22 24 21 21 15 15
26 19 21 20 20 19 18 21
25 22 22 21 18 17 19 16
24 18 22 19 19 15 14 16
21 18 19 18 18 19 17 14
21 18 16 14 13 14 13 13
19 18 12 15 15 14 14 17
17 14 18 15 14 16 15 14
20 17 17 13 13 17 20 16
17 15 12 15 13 16 14 14
18 13 16 11 13 10 19 12
13 15 14 17 14 15 16 13
13 17 12 17 18 15 13 15
18 15 16 18 16 14 15 13
13 13 16 16 15 14 11 12
16 16 14 12 15 14 11 17
14 16 16 15 12 13 14 15
15 11 12 14 15 11 9 11
15 15 13 13 10 16 10 13
12 10 13 14 13 14 13 12
16 13 15 16 13 13 11 10
15 14 12 15 14 15 6 9
14 8 14 10 7 10 11 9
8 13 18 12 13 12 12 10
11 12 9 10 6 10 14 13
9 10 10 13 8 11 8 9
9 11 6 11 13 12 9 11
12 10 10 12 9 4 7 8
9 11 9 9 9 10 8 9
12 8 10 9 6 5 8 10
7 11 8 8 10 8 9 10
11 8 9 8 10 6 7 38
11 9 13 8 8 10 37 38
7 8 7 6 11 34 34 35
11 9 10 11 32 38 36 35
7 6 7 34 36 36 36 38
6 9 34 36 34 36 38 35
9 37 36 36 35 35 39 35
36 36 34 35 37 34 31 33
35 33 34 33 33 32 33 33
36 37 36 37 33 29 31 29
31 31 34 38 29 32 33 34
30 32 32 30 36 28 31 29
35 33 33 34 29 24 31 31
36 32 29 32 30 29 32 27
32 32 32 32 31 30 27 28
35 34 32 30 32 27 27 22
33 32 28 28 30 28 25 27
28 32 33 25 26 25 23 28
30 29 30 26 32 27 25 25
29 30 26 30 26 26 20 20
28 25 26 29 24 25 22 20
28 30 27 23 23 26 21 20
23 25 24 23 20 22 18 19
24 23 23 21 23 19 16 17
25 21 21 20 22 22 19 20
26 24 17 17 19 18 16 14
19 22 21 20 18 18 17 17
21 21 17 21 17 17 15 20
21 17 18 19 15 20 14 13
19 20 14 17 19 13 15 15
17 16 16 16 16 14 13 12
21 13 16 14 13 8 15 14
16 16 15 17 13 15 13 18
14 16 14 13 13 14 15 16
15 12 19 13 17 17 14 16
14 13 14 12 16 14 14 20
16 15 18 17 14 16 15 18
16 11 15 14 15 17 23 16
12 18 17 18 18 17 20 21
17 17 17 20 17 14 20 13
15 14 20 20 17 20 16 20
20 19 19 19 18 20 16 18
21 17 20 18 19 16 20 20
18 22 15 18 16 18 16 16
17 14 19 20 17 18 16 15
18 19 16 16 17 18 18 16
20 17 17 18 14 18 17 16
22 17 17 16 17 16 17 19
21 19 19 16 16 16 16 18
20 17 21 17 19 16 17 13
26 31 29 26 29 32 30 29
28 30 30 29 33 24 29 32
34 26 28 31 31 30 29 25
28 27 29 25 30 29 26 23
29 28 31 34 27 29 27 24
33 29 30 27 30 25 25 23
27 27 29 26 23 21 21 21
26 25 31 21 26 24 22 19
27 28 21 25 27 22 22 20
28 26 24 20 23 20 19 19
23 25 20 23 22 18 21 18
24 22 21 21 18 17 17 19
23 21 20 20 24 20 16 19
25 18 23 20 17 18 19 22
23 19 18 16 16 15 18 18
22 19 16 19 19 13 18 19
20 18 19 16 11 17 16 21
17 19 11 19 18 19 17 22
14 14 18 16 15 19 18 16
18 14 19 18 18 19 20 18
18 19 14 16 18 18 18 18
19 18 18 21 20 17 19 14
17 18 18 15 17 17 13 13
20 21 19 17 15 19 18 16
16 18 16 18 13 15 14 10
19 15 16 15 17 14 13 17
16 18 14 14 17 13 15 16
17 14 15 12 16 15 12 17
15 16 14 15 16 13 13 16
15 15 17 16 18 14 15 15
10 15 12 16 14 14 16 14
17 17 16 14 14 10 16 15
17 14 14 14 15 10 14 13
13 17 14 13 16 12 11 14
16 10 21 12 13 13 15 12
15 15 14 17 14 15 12 15
14 14 14 13 14 14 14 14
11 14 15 11 14 15 11 10
15 13 12 12 12 11 14 10
13 10 15 15 11 13 14 34
11 9 13 15 12 7 34 38
15 10 16 14 10 33 35 33
17 14 13 16 31 38 30 34
13 13 11 35 35 34 35 35
12 12 33 34 34 32 31 33
13 35 37 35 34 34 33 34
30 29 36 33 36 33 32 34
33 32 33 32 31 33 29 33
35 35 34 31 32 32 34 32
33 27 35 32 33 31 31 35
35 32 35 33 32 28 31 33
34 31 31 35 36 31 33 30
35 34 31 31 28 29 31 29
36 32 33 31 32 30 28 27
36 31 33 33 30 31 32 32
33 37 33 29 34 29 30 31
30 32 28 34 26 27 30 26
33 33 30 30 31 27 26 21
28 29 32 33 29 27 27 26
29 28 30 28 29 22 27 24
31 27 29 28 24 21 20 24
27 28 29 25 26 24 25 22
29 29 28 24 20 21 22 17
30 26 26 19 23 24 21 18
28 22 23 20 22 19 19 21
24 25 20 18 23 17 18 19
21 21 21 21 18 17 14 18
21 22 19 19 17 19 14 17
22 18 17 17 18 18 14 19
20 18 19 21 17 19 12 19
19 15 18 16 20 16 16 17
20 17 13 16 20 10 20 21
21 21 13 18 16 18 20 17
16 19 18 19 16 21 16 19
20 18 17 22 21 18 19 19
16 16 17 18 17 15 18 16
18 17 23 19 19 19 19 17
19 21 16 16 20 18 18 17
18 20 15 17 18 21 16 17
21 16 21 18 18 20 20 19
15 17 19 16 20 19 19 19
16 18 17 20 17 18 21 18
18 17 15 15 18 17 19 16
16 18 18 22 17 19 19 19
21 15 17 17 16 18 20 17
18 20 17 20 17 18 16 17
19 16 18 19 14 17 18 20
30 30 29 28 30 29 28 27
29 34 29 34 30 29 26 28
28 29 32 28 26 27 29 24
29 26 28 28 29 29 25 28
25 29 27 29 26 28 30 26
26 27 30 25 23 27 29 20
29 30 30 25 30 29 21 20
27 29 27 23 20 24 21 24
32 29 27 25 24 24 22 23
27 27 26 24 23 22 23 17
26 26 24 25 23 24 22 19
26 24 27 21 19 21 18 19
24 21 21 19 22 20 18 18
25 24 22 23 22 22 18 16
20 17 20 16 15 13 18 15
18 20 19 17 15 16 15 14
21 22 14 16 15 12 14 13
18 18 18 19 12 17 17 16
15 16 15 16 17 15 16 15
16 13 16 18 13 15 21 17
16 14 14 15 18 17 19 17
16 17 21 14 10 18 17 18
17 19 17 20 18 16 15 17
18 19 18 19 18 15 19 14
18 16 17 16 19 18 15 17
17 22 19 14 16 12 17 17
19 15 17 18 13 16 16 19
17 19 15 17 18 16 18 16
15 19 17 14 18 14 15 17
20 19 19 16 15 15 16 18
15 16 14 17 17 15 11 13
14 14 17 16 15 18 13 12
17 14 15 11 16 12 12 15
14 15 12 15 16 13 14 10
13 17 11 14 14 15 13 15
13 13 15 15 16 13 12 13
16 15 12 15 12 13 13 15
13 15 12 12 14 16 16 15
12 13 16 13 14 15 15 17
16 14 17 16 14 15 10 11
11 13 14 13 16 13 15 34
15 13 12 16 12 15 36 32
16 15 12 16 11 32 30 34
16 13 12 14 28 34 33 34
14 13 11 28 33 34 32 31
12 17 31 34 30 32 33 30
13 32 34 35 31 36 34 31
32 33 34 33 34 33 33 31
34 32 34 28 30 33 32 30
34 35 33 37 33 32 30 30
32 35 34 33 31 36 34 32
35 33 29 33 31 26 31 30
31 34 32 33 36 31 32 29
33 34 32 30 33 27 36 27
35 29 32 29 31 32 34 31
31 27 32 31 32 30 31 28
33 30 30 28 33 31 28 28
28 34 30 28 30 29 28 27
32 30 30 31 31 26 27 23
31 28 30 30 25 26 25 23
28 31 31 29 24 26 26 21
30 29 29 23 21 29 22 22
29 30 28 28 24 21 24 21
28 27 23 30 19 24 20 18
23 24 25 22 24 22 18 21
27 22 25 24 17 21 19 16
25 25 24 21 19 19 19 17
24 22 22 22 23 18 19 17
22 21 22 23 21 18 13 16
20 19 20 19 16 19 15 15
19 18 15 20 15 15 19 17
18 19 21 14 17 17 17 16
19 18 18 15 18 19 17 19
15 17 16 13 19 20 20 21
14 18 16 18 19 17 19 21
13 14 15 19 20 22 17 16
20 16 17 22 18 20 21 20
16 20 22 20 17 19 18 20
14 22 22 18 20 19 17 21
20 20 17 19 18 21 19 17
19 19 22 19 21 19 16 23
14 19 20 15 19 17 22 18
22 16 21 17 18 20 21 18
20 17 19 19 18 18 17 18
19 18 16 20 21 15 20 19
20 17 20 19 19 18 22 19
18 20 16 20 18 17 19 19
17 18 19 19 16 21 21 17
24 17 22 20 19 18 16 22
19 23 17 18 22 19 19 18
16 19 21 17 19 19 15 18
28 25 26 24 25 25 24 24
29 31 30 29 24 24 25 24
28 27 29 29 26 22 24 22
26 29 25 26 27 24 21 21
31 26 23 23 26 24 20 25
27 20 26 21 19 19 17 21
24 23 24 23 21 20 20 19
29 19 26 20 24 17 19 22
24 20 22 20 15 20 21 14
24 23 18 18 19 18 21 12
18 21 19 19 16 16 15 15
18 16 16 17 19 14 14 18
16 16 17 18 15 12 16 17
20 18 17 15 15 15 12 18
17 14 16 13 13 14 14 20
15 14 15 16 15 16 17 17
15 16 17 15 17 21 16 18
15 16 15 19 17 21 19 15
14 15 14 19 17 18 18 14
17 15 16 18 18 17 14 18
16 18 20 19 17 16 18 15
18 18 14 21 14 16 15 14
21 18 16 17 19 13 14 13
15 15 16 14 16 16 17 14
15 14 15 17 15 18 12 13
17 18 19 17 13 15 13 15
17 16 15 13 14 14 13 15
18 14 16 16 13 13 14 14
17 15 16 15 19 13 12 15
16 15 11 12 14 15 12 16
15 14 12 14 12 20 14 13
13 15 15 17 14 10 13 10
14 13 12 15 14 16 15 14
12 12 15 13 17 12 12 11
15 12 15 16 12 14 9 14
15 14 14 11 18 14 13 15
20 13 8 12 8 14 13 33
16 11 16 13 12 13 32 37
13 17 11 12 11 34 33 32
13 12 15 14 31 37 33 34
13 18 13 34 34 35 34 32
8 12 31 31 34 36 33 32
11 34 35 35 36 31 35 31
35 33 34 35 29 34 35 31
32 36 36 36 35 34 31 32
31 34 34 32 33 32 31 34
35 31 31 34 35 29 29 32
31 33 30 31 33 30 32 31
31 33 31 28 32 33 33 30
32 32 36 32 31 30 31 30
33 32 32 34 32 31 26 28
32 32 30 31 32 32 29 26
32 34 30 29 29 29 24 26
28 32 29 28 29 23 23 20
30 28 29 29 28 24 26 22
28 27 28 26 24 29 21 22
27 30 26 22 23 25 20 21
28 30 26 23 21 20 20 22
24 21 24 21 20 22 21 16
22 22 22 23 20 19 21 20
26 25 19 20 15 17 20 17
25 21 21 22 19 20 15 20
23 20 18 23 18 17 19 18
17 16 20 15 14 23 20 16
23 18 22 18 18 18 13 20
22 19 22 15 18 17 15 14
20 19 12 20 17 13 16 16
17 18 17 17 15 20 20 19
17 23 16 14 16 19 22 19
14 19 12 19 18 15 21 17
15 18 13 17 18 19 18 19
14 19 16 23 22 20 19 17
15 19 20 21 16 19 22 20
19 17 21 23 19 21 19 21
18 19 22 22 20 26 18 17
18 22 21 22 19 23 21 19
16 20 21 20 19 21 17 18
20 21 18 18 20 18 20 19
21 20 22 19 22 21 20 19
16 21 20 25 20 19 19 23
20 21 18 21 22 19 18 19
17 20 21 17 19 18 16 20
26 29 27 29 24 28 30 27
29 28 29 26 31 28 27 25
35 28 29 30 27 32 26 29
31 28 29 25 26 28 27 24
28 29 30 26 28 27 28 23
29 30 28 27 28 26 21 20
31 26 27 23 25 21 21 21
31 26 24 22 21 21 22 16
25 27 27 21 18 17 19 18
26 23 23 24 25 20 19 18
23 19 21 23 20 16 19 19
22 19 23 20 23 17 14 16
22 22 23 20 12 17 16 15
23 17 18 18 20 16 16 17
20 18 16 15 18 18 19 18
20 18 23 17 17 17 15 18
17 18 19 17 17 15 21 19
17 15 16 19 18 17 21 18
20 17 18 17 19 22 18 20
13 20 18 21 15 18 14 18
22 17 19 18 20 19 17 19
19 19 20 17 17 15 18 16
19 19 18 16 18 16 15 19
20 18 12 19 17 15 18 20
19 18 16 19 17 18 19 18
18 17 16 15 18 17 19 17
19 18 15 17 18 17 19 18
18 21 15 18 14 16 22 20
16 18 15 16 15 14 16 15
16 19 19 14 19 16 16 17
13 17 18 19 16 15 17 16
19 17 14 18 15 12 13 13
14 20 13 15 13 13 12 16
18 17 16 16 14 13 15 14
15 19 16 12 15 17 18 18
15 11 16 14 17 15 15 19
16 15 13 17 14 14 15 18
13 17 17 18 11 18 18 11
16 17 12 19 17 14 15 15
17 19 16 15 18 16 16 13
14 16 13 17 17 19 13 31
14 13 18 13 11 13 34 31
13 18 12 14 13 34 35 32
17 14 15 19 34 32 32 33
14 16 15 31 34 34 33 36
13 15 33 32 32 34 36 35
13 34 33 32 35 31 36 32
31 34 31 28 33 27 32 31
32 30 29 29 32 29 32 26
34 32 32 31 31 30 29 27
32 30 31 30 27 29 27 24
34 32 32 24 28 29 25 23
31 28 29 29 28 28 28 23
31 30 29 28 27 26 22 25
27 28 26 23 22 25 24 22
27 28 27 28 27 24 20 20
28 29 29 24 21 22 22 19
28 26 24 24 24 22 18 22
24 23 26 26 18 23 19 18
26 24 24 18 17 22 18 23
25 25 20 23 22 20 20 17
21 21 21 19 21 19 16 15
22 21 17 17 16 21 17 19
17 20 22 18 20 18 17 15
19 22 19 17 18 17 19 17
22 16 19 14 15 17 17 17
21 18 16 19 18 16 17 15
20 19 17 18 17 17 17 17
15 21 14 16 17 18 17 21
18 15 18 21 19 19 20 18
14 15 14 17 20 21 20 23
14 13 16 18 23 17 17 22
13 17 18 21 18 15 25 19
20 19 21 22 20 20 17 22
16 18 18 23 18 18 16 23
20 21 18 21 20 23 19 22
23 20 19 19 19 18 20 21
20 25 18 20 14 22 20 22
19 21 23 20 19 17 21 21
20 22 23 22 17 20 20 20
20 19 19 19 25 15 18 19
16 23 19 16 18 22 22 19
14 20 21 22 19 19 19 20
19 21 19 20 18 20 21 17
20 21 22 18 22 19 15 18
20 19 17 22 19 26 17 18
28 31 28 26 25 24 25 30
31 24 27 29 28 27 30 28
26 29 31 23 28 28 26 22
29 30 26 30 29 23 23 20
27 30 26 28 26 25 24 23
25 31 26 26 25 27 26 21
30 28 25 29 27 21 17 19
27 25 27 24 24 21 16 24
26 25 20 24 22 25 18 18
27 24 18 23 23 18 19 22
23 23 20 20 22 17 14 17
24 21 19 24 19 18 18 15
20 25 24 20 18 14 18 15
23 17 19 18 18 18 17 16
21 16 18 18 14 14 11 12
19 16 18 17 15 17 17 14
19 16 16 17 16 12 20 17
15 18 19 16 10 17 19 16
17 13 14 14 18 15 18 18
12 16 14 15 20 15 14 16
15 19 18 18 18 14 17 17
11 12 17 18 15 20 18 16
16 19 14 16 16 19 14 16
16 18 18 15 19 17 17 19
14 15 17 16 17 17 14 14
18 20 17 16 15 14 14 21
20 17 18 17 15 13 15 16
18 17 14 15 14 17 17 14
17 14 17 18 16 17 16 15
18 13 14 14 11 13 13 14
13 16 15 16 13 15 10 15
16 17 14 17 15 12 16 12
18 12 13 16 14 16 14 17
15 19 12 16 15 16 15 12
13 14 14 15 12 14 15 17
18 17 15 12 13 14 16 18
20 15 14 16 14 14 17 15
13 16 15 16 16 14 14 20
18 15 15 17 17 16 15 16
15 18 16 16 15 13 15 31
16 17 13 17 20 17 33 33
14 14 14 14 18 32 31 37
14 17 14 15 33 33 31 31
16 17 15 33 30 29 29 33
16 16 34 34 32 28 31 29
16 34 32 29 28 31 31 30
30 29 31 28 31 32 30 28
31 31 36 33 30 32 29 29
34 33 34 34 32 33 29 30
31 29 32 33 32 29 33 35
32 31 34 34 33 31 32 29
32 33 31 27 34 35 31 30
33 30 29 35 31 31 27 31
32 29 29 33 29 32 29 29
31 30 29 28 25 28 27 28
27 29 29 34 32 28 28 26
30 28 29 27 29 30 30 29
30 29 31 34 29 27 29 27
29 28 29 31 27 28 29 23
32 29 28 30 28 23 26 22
28 30 32 29 27 29 24 24
29 30 29 27 25 25 21 19
30 26 26 27 26 28 20 23
27 25 25 27 26 24 15 20
27 26 29 21 23 24 20 19
27 22 25 22 21 21 19 19
24 22 21 22 20 21 20 15
24 18 22 20 18 18 18 17
24 23 26 19 21 19 17 19
22 21 18 18 18 16 19 22
23 15 19 19 15 17 15 22
18 21 15 22 19 17 21 21
16 20 17 18 18 17 19 17
23 18 19 22 23 21 18 17
19 17 18 21 22 16 17 18
17 23 23 24 20 19 20 22
20 21 26 21 19 19 22 20
19 22 23 19 21 18 19 20
23 20 25 19 24 18 16 23
21 19 21 21 22 18 20 20
21 23 21 20 21 17 20 25
22 21 20 21 19 20 22 21
21 19 21 22 17 19 20 23
22 22 20 26 21 20 15 16
17 21 16 21 16 21 21 22
22 21 16 21 21 18 24 19
20 18 20 21 20 22 23 20
17 20 21 21 19 22 22 19
19 17 18 20 19 22 19 19
22 19 21 20 18 20 21 23
20 22 18 21 21 22 23 21
21 23 21 19 22 20 19 22
25 21 19 24 26 20 20 21
23 22 22 24 25 21 23 19
21 19 20 20 18 23 24 19
21 23 20 25 23 22 16 19
32 29 27 35 32 29 25 27
30 31 30 28 26 26 27 26
30 28 27 29 26 25 22 26
33 22 28 27 28 24 24 21
26 29 27 26 25 23 22 23
30 25 24 25 26 28 25 25
27 26 24 24 22 20 22 22
25 24 20 22 21 24 18 21
25 24 24 25 18 21 19 17
28 24 22 21 21 17 18 18
20 23 22 18 22 18 19 17
22 25 19 20 20 19 19 22
18 19 18 24 21 17 14 16
23 18 19 19 15 18 14 11
18 17 17 18 16 15 13 15
18 20 19 13 17 14 13 20
21 17 11 18 15 18 17 15
19 15 18 14 15 16 12 16
12 15 13 16 15 18 18 15
18 15 19 15 16 17 16 14
17 17 18 19 20 14 13 18
18 18 20 14 20 15 16 16
17 14 17 19 14 15 15 17
17 15 16 17 14 13 13 18
19 14 14 15 14 13 8 12
12 18 15 16 16 15 14 17
16 15 16 16 12 17 18 15
13 13 14 13 13 13 16 13
17 14 15 14 16 12 14 15
16 16 16 15 17 15 14 19
17 17 17 14 17 16 17 14
18 15 15 15 17 14 15 14
17 15 15 21 16 17 14 15
13 13 17 17 19 15 10 14
15 13 15 15 12 13 13 12
17 13 17 15 14 13 13 10
16 12 17 15 13 17 13 13
16 14 11 17 15 13 14 17
12 18 11 14 16 14 15 14
15 11 14 14 14 13 14 15
15 13 14 15 15 15 12 11
16 11 14 12 13 17 16 32
14 17 14 16 13 17 31 34
13 13 12 13 12 35 30 33
10 14 10 14 29 26 31 32
14 13 14 30 28 31 31 32
17 15 30 31 33 33 35 33
15 27 29 31 34 32 34 32
