# Supplementary material for: A SE-DenseNet-LSTM model for locomotion mode recognition in lower limb exoskeleton
Source: PeerJ Comput Sci. 2024 Feb 29;10:e1881. doi: 10.7717/peerj-cs.1881 (PMC10909223; doi:10.7717/peerj-cs.1881)
Supplement: Supplemental Information 1 — Each data represents a sampling point with a sampling frequency of 100Hz, and a motion period is divided into a support state and a pendulum state. Several points from these two gait phases are taken to process and form the dataset used in the experiment. [file peerj-cs-10-1881-s001.zip › dataset/online/sub1/STKneeAngle.txt]

-2 -4 0 4 1 -1 2 -5
-1 -3 2 -1 1 3 1 2
5 3 4 1 1 2 -1 1
5 -1 4 1 2 4 0 -2
1 -1 4 0 1 4 0 4
-2 3 2 2 -3 0 -2 -4
4 2 2 -3 4 2 0 4
2 4 -2 2 0 4 5 1
0 -4 5 3 -3 1 1 1
-1 2 3 0 3 2 6 4
1 3 -1 5 2 4 0 -3
4 1 5 1 4 4 3 0
2 2 3 3 0 1 3 4
2 5 1 0 5 4 0 4
-2 -1 1 1 8 3 3 1
7 0 4 0 2 4 1 4
-1 -2 6 -3 4 0 3 0
3 0 1 3 2 1 3 0
0 -3 3 4 2 5 1 3
3 1 0 2 2 3 4 2
3 3 1 3 -1 6 -1 2
-1 -1 2 3 2 2 4 4
0 3 0 -1 -1 1 2 0
-1 0 4 -2 3 0 -2 1
2 3 2 1 1 0 4 3
2 -1 1 2 -1 3 3 1
-1 2 2 2 4 3 3 3
-1 1 5 3 1 3 0 -2
2 0 5 5 -1 0 7 3
1 0 3 4 -2 3 5 4
3 4 3 0 5 3 0 5
2 1 1 6 3 2 3 0
-1 4 1 4 0 3 2 2
-1 1 4 -1 -2 4 1 3
2 2 1 2 -1 4 1 1
1 2 5 2 4 2 2 3
0 1 4 2 0 3 4 5
5 1 2 1 1 3 5 3
0 4 1 3 -1 2 -1 2
0 4 1 2 5 2 0 1
0 2 4 3 2 7 1 0
5 5 2 1 -2 0 4 -1
5 3 5 3 2 0 1 3
3 3 1 0 2 3 5 1
4 3 5 -2 1 3 2 2
3 0 2 0 -2 3 4 1
0 0 1 4 -1 4 0 3
1 5 0 1 5 0 4 2
2 4 4 0 2 6 3 0
0 -1 5 2 1 2 1 -1
2 4 5 -2 1 -2 1 5
3 2 -1 -2 2 3 1 1
5 0 3 0 1 0 0 2
-1 3 1 2 3 1 1 1
5 1 0 5 3 -4 -2 1
0 3 0 -2 2 -3 5 1
2 2 3 -2 -1 3 -1 -2
-1 3 0 3 2 2 2 -6
-1 1 -3 2 2 0 -1 1
1 -1 0 2 -5 2 1 1
0 2 0 2 0 -1 -2 -2
-1 -2 -2 -3 -4 3 -1 -6
1 -6 1 -2 3 1 -3 -3
-1 2 3 3 -1 0 -1 -5
4 0 0 3 -2 1 -2 4
0 1 -2 3 1 0 2 4
-2 -1 0 3 3 3 5 3
-1 1 1 2 5 1 6 4
0 3 6 2 2 1 2 5
6 2 5 2 5 3 4 8
4 3 4 4 8 5 4 4
1 4 4 1 0 7 2 3
4 4 3 2 7 4 5 4
3 2 4 2 5 5 0 6
3 5 4 4 1 3 6 6
9 7 5 6 6 3 7 4
8 3 3 4 6 9 7 4
5 3 6 4 6 4 6 2
4 1 5 8 3 5 6 2
1 6 4 5 3 6 2 10
6 8 2 6 5 5 5 10
7 4 8 3 7 8 8 0
5 4 4 5 3 4 7 5
7 5 6 5 9 3 4 6
5 -1 4 5 7 2 7 6
2 4 4 4 4 8 3 4
5 8 1 5 3 2 -3 6
1 3 6 6 4 4 6 5
2 6 9 2 4 6 6 10
5 1 2 4 8 1 4 8
6 1 2 3 7 5 2 6
5 3 4 7 6 4 6 2
1 7 5 4 3 4 3 8
6 7 8 4 3 4 6 6
4 3 5 4 2 7 3 5
10 4 3 4 1 1 7 2
3 5 5 2 6 0 3 8
4 6 6 4 5 7 6 3
4 9 2 8 8 6 4 5
6 5 6 7 5 5 4 3
9 7 8 3 7 1 7 4
8 5 7 4 4 2 8 6
8 1 4 6 3 4 5 3
4 6 3 5 4 6 3 3
5 7 8 8 3 2 8 4
7 3 4 6 8 4 6 6
5 5 8 2 2 8 3 5
5 5 6 8 3 2 3 6
5 3 4 7 5 6 7 6
5 1 7 6 5 1 7 7
7 6 2 6 6 0 5 4
6 3 7 8 1 5 7 3
2 4 1 2 3 5 1 3
3 5 6 2 -1 1 4 2
7 5 7 3 8 7 1 1
5 6 3 3 6 2 1 5
3 1 2 3 4 1 4 -2
7 0 3 4 4 1 5 5
2 3 5 3 2 7 3 3
4 5 0 3 2 3 2 2
7 6 4 6 6 3 1 6
0 5 6 2 6 2 3 3
2 4 3 5 4 -1 4 3
3 4 2 5 2 3 -1 4
1 7 2 3 4 3 -2 3
9 0 7 4 0 3 3 3
5 4 4 4 2 1 1 0
5 3 3 6 4 2 0 -1
2 6 0 4 1 3 4 -3
4 1 1 2 3 3 2 -1
2 1 1 0 4 2 2 0
2 3 -1 0 3 -1 -2 1
2 3 3 2 2 0 -1 0
4 2 2 -1 2 0 -4 -1
0 0 0 2 0 -2 -5 -3
2 -2 -1 2 0 0 0 -4
-3 2 1 1 0 -1 3 1
-1 5 2 2 0 5 2 2
-2 -2 2 0 -1 0 3 0
2 3 3 -1 1 -1 6 2
5 0 -1 0 5 5 4 4
1 1 4 5 2 0 4 3
4 4 4 3 -1 2 3 3
5 4 0 3 2 4 2 7
6 4 4 2 1 1 -2 2
2 2 1 8 4 6 2 5
5 1 3 2 4 4 1 4
2 4 -2 5 3 2 2 4
1 -3 0 3 3 0 5 3
3 0 1 -1 1 2 5 4
4 4 3 1 1 4 5 2
4 3 1 3 5 1 5 5
7 2 6 2 6 3 3 3
0 3 6 5 6 3 2 2
2 3 3 3 3 -1 4 2
5 4 3 2 5 1 6 1
5 3 2 0 3 2 2 2
1 -1 5 2 4 1 2 5
-2 5 2 1 -2 2 4 1
2 2 2 2 2 0 1 3
2 1 5 2 3 4 2 2
4 3 4 3 3 1 7 5
4 -1 2 0 -1 3 5 2
4 2 6 4 5 -3 1 1
2 3 -1 0 3 3 1 4
4 6 5 -1 3 3 0 3
4 1 5 0 8 4 -1 0
7 6 -1 1 1 1 0 4
1 3 7 3 7 7 5 0
4 3 1 3 3 2 2 1
0 1 6 7 2 -3 1 -1
3 3 -1 0 3 -1 2 0
5 2 4 1 0 1 0 1
-2 3 2 4 0 4 5 3
5 0 2 2 0 0 2 3
1 2 1 1 -1 1 2 2
0 -1 1 4 1 0 5 -2
4 -2 7 4 3 4 1 6
0 7 1 3 1 5 3 0
3 -2 1 1 0 2 0 -1
5 6 -3 5 1 5 -1 5
4 0 3 4 2 2 1 -1
3 5 0 -2 -2 4 6 -3
-1 2 2 1 3 -1 -1 1
2 4 2 4 1 1 1 3
2 2 4 -1 8 3 -1 -1
5 1 2 4 2 3 2 1
2 0 1 1 3 2 -3 5
2 2 1 -2 0 1 -1 3
4 4 3 -3 2 3 1 1
-1 1 0 0 4 5 -2 0
4 3 3 1 -1 3 -1 0
1 3 0 1 3 0 0 1
3 1 2 5 -3 0 -2 -1
0 0 -3 -2 -1 -4 3 -1
0 0 -4 -4 -1 -4 -2 -2
4 -2 3 -3 3 -1 1 -1
1 1 -1 0 3 1 0 -4
-3 2 0 0 2 0 3 4
-2 -2 4 5 5 4 2 4
0 2 2 3 2 6 2 0
1 2 2 4 3 4 5 3
2 4 1 5 2 5 4 2
2 1 2 3 4 7 6 2
5 3 1 2 -1 0 4 3
3 -2 5 -1 3 5 3 3
4 6 4 5 6 2 2 5
6 2 2 4 7 1 4 1
4 2 0 2 1 2 3 6
4 0 5 2 4 0 5 3
1 2 3 4 1 4 3 1
4 1 8 6 2 1 6 1
2 4 1 6 2 5 4 3
5 7 3 5 3 4 6 3
1 3 3 5 4 5 1 3
4 2 4 5 4 5 5 3
-1 6 4 0 7 3 5 4
5 1 4 5 5 2 4 4
1 5 2 0 4 2 2 2
5 3 3 4 5 2 4 1
4 3 4 5 4 2 5 5
2 3 4 5 5 3 6 3
7 2 6 7 5 6 4 1
7 4 4 5 8 2 7 3
3 3 3 3 3 3 1 2
5 8 5 2 -1 5 -1 2
2 4 3 2 6 1 3 4
8 7 1 1 3 4 6 5
7 4 1 4 5 1 5 5
5 2 7 9 6 5 4 5
-1 -1 4 4 2 2 8 2
1 6 4 5 2 0 3 4
1 4 4 3 4 3 1 6
3 2 3 1 4 6 7 3
8 5 7 6 3 4 5 4
0 7 3 5 5 6 5 5
1 4 2 4 1 4 3 5
2 -2 7 1 3 7 1 5
2 0 3 3 8 5 2 4
4 5 2 1 0 4 5 0
4 2 2 -1 5 2 1 6
7 6 6 6 5 5 -1 2
7 1 3 2 3 0 1 1
4 6 4 1 1 4 2 2
4 7 2 8 1 3 2 -1
2 5 5 7 1 0 0 3
2 2 -1 4 4 -1 2 4
2 4 0 2 0 -1 4 3
1 3 6 1 6 7 4 2
1 3 0 3 3 1 2 3
2 4 7 3 3 4 -3 1
0 0 3 4 2 1 -1 0
8 6 5 3 5 5 1 -1
4 3 1 4 0 3 3 -2
2 1 3 0 0 2 0 -2
3 3 2 -4 1 0 1 1
4 -3 5 3 4 1 -1 -3
1 1 1 1 -2 -2 -2 -7
0 -1 0 4 0 5 4 6
3 3 2 -1 3 6 2 7
-1 2 3 6 7 5 6 5
7 4 4 5 7 9 4 8
6 3 6 7 6 6 6 8
4 5 4 6 4 9 7 5
0 6 6 6 10 2 4 8
2 7 3 8 9 9 10 6
6 0 5 2 5 9 4 9
8 7 4 5 7 6 6 6
7 7 0 6 6 8 6 4
4 7 3 7 9 7 4 5
5 6 4 7 8 6 4 5
8 10 6 3 1 7 5 6
7 4 7 5 6 7 7 5
4 6 4 9 7 5 4 9
6 4 5 5 8 7 5 5
3 6 5 6 7 7 2 9
5 7 5 5 5 5 4 3
2 8 5 11 9 7 1 3
9 3 6 7 6 4 10 6
8 6 9 3 4 4 2 6
6 3 3 6 6 4 5 3
7 8 5 4 4 5 2 5
2 3 3 2 5 2 3 3
5 5 4 1 4 6 2 4
6 5 5 4 1 7 2 5
5 6 8 1 4 2 4 5
7 1 5 4 4 6 6 4
3 3 5 2 5 6 1 6
1 4 3 4 2 5 5 4
7 3 7 7 1 3 2 4
6 5 7 3 6 6 6 6
4 6 6 7 6 5 4 3
5 7 9 5 4 6 1 3
4 5 7 6 2 2 3 7
6 8 2 8 3 5 4 4
4 3 4 6 8 5 3 6
5 3 4 5 3 4 7 2
8 8 3 6 5 7 2 6
4 3 4 4 3 3 5 2
10 6 3 6 2 5 1 6
3 2 2 4 4 3 5 6
2 3 3 4 0 6 5 5
8 1 4 4 4 6 7 7
1 3 6 5 2 7 4 4
4 1 3 10 7 3 4 4
6 6 5 3 4 2 -1 6
6 5 7 8 4 1 2 4
8 3 5 3 2 6 3 3
6 4 1 3 3 3 3 3
6 6 3 1 1 4 5 7
2 1 6 0 5 2 0 6
4 1 3 1 3 0 0 4
5 5 3 -2 3 6 0 0
4 6 2 2 3 2 2 0
0 0 3 0 1 3 2 -3
2 2 6 1 3 -1 1 1
3 -3 3 0 2 3 11 1
3 1 -2 3 4 8 5 6
7 -1 3 7 8 1 8 2
-2 -1 3 7 5 2 9 5
5 3 5 1 4 7 5 4
2 7 1 6 5 8 4 5
6 6 6 4 6 6 3 7
2 4 3 4 3 4 7 4
5 5 5 4 7 2 4 2
4 6 3 8 3 3 5 5
6 3 5 5 7 3 7 1
4 7 5 5 5 5 3 5
8 4 5 4 5 8 6 2
3 5 7 5 6 3 2 4
3 3 4 3 3 4 3 1
2 5 9 5 3 5 2 3
7 8 3 4 4 3 2 4
5 6 2 5 4 6 1 5
2 5 2 1 4 3 5 4
6 2 1 0 7 2 0 5
1 5 4 5 5 3 1 1
6 5 3 3 8 0 5 6
3 4 4 3 5 0 2 2
4 2 4 0 3 6 4 3
3 4 2 3 -2 -1 0 3
9 6 2 1 5 3 3 3
3 5 5 3 5 6 5 9
2 2 2 4 -1 1 2 2
2 4 2 2 1 0 0 4
-1 -2 4 -1 4 1 4 3
-2 2 3 3 2 4 1 1
0 2 0 2 7 -1 2 3
2 1 -2 2 2 0 1 5
3 1 6 1 -2 5 1 6
1 3 -2 2 0 6 2 4
7 2 0 5 4 3 5 1
1 1 -2 1 3 4 3 2
4 6 4 3 4 3 6 3
1 1 3 6 1 -4 1 3
4 3 4 3 -1 4 1 -2
7 5 5 4 3 -2 3 5
3 4 6 4 3 3 1 3
0 6 5 4 0 1 -1 0
1 1 0 4 -1 4 3 3
2 2 3 2 4 5 -2 6
1 0 2 2 4 4 1 -1
1 2 5 3 4 0 0 -2
5 -2 2 4 6 1 -1 3
2 3 0 4 2 -1 0 2
1 -2 3 4 1 3 1 3
3 5 2 -2 0 3 -3 2
1 4 3 3 1 -1 1 0
-3 2 2 2 0 2 -1 1
5 0 6 -1 0 3 1 1
1 4 5 0 -3 1 -1 1
3 5 2 1 4 1 2 -4
-1 1 -2 2 3 1 0 -3
0 1 1 1 0 -1 -4 -3
-2 -4 -1 1 -1 1 0 -2
-5 -1 -1 1 3 2 1 3
-4 1 0 1 3 2 1 3
0 2 2 3 0 -1 1 -4
0 4 3 4 1 0 -2 1
-1 4 5 3 1 0 10 0
1 1 2 3 3 -1 0 1
4 2 -2 3 -2 2 2 -2
2 2 3 5 2 3 0 1
3 1 0 3 1 -2 1 1
4 2 3 2 0 1 -1 0
4 3 0 1 4 0 2 1
-3 3 2 -3 1 2 2 6
-1 0 1 1 1 1 2 1
-1 -2 4 1 2 5 0 2
-1 4 3 3 2 0 5 1
-1 2 -4 4 0 5 -1 2
1 4 1 4 0 -1 -2 -1
1 0 1 1 4 3 5 0
1 -1 2 1 2 -2 3 -1
2 0 2 -1 1 0 2 -1
0 3 7 2 0 2 -1 2
1 4 -2 -4 -1 -3 1 1
2 4 1 3 2 1 2 2
0 1 3 0 2 0 -5 0
0 0 0 3 -2 3 0 5
2 0 1 -1 3 3 0 1
-2 -2 -4 3 1 3 3 1
3 1 3 -2 3 -1 -1 2
-3 -2 2 -4 -1 4 1 4
0 0 4 1 -1 0 3 0
-2 -1 1 -1 -1 4 4 5
-1 -2 2 -2 0 1 1 -2
0 1 -2 0 2 2 3 1
3 2 0 0 -1 1 -3 -1
0 -1 1 4 0 0 0 1
-1 1 -3 -3 -1 3 3 2
3 3 1 2 2 2 1 3
1 1 -2 4 -2 0 2 2
-3 3 0 0 -1 -2 0 -2
-2 1 1 2 -3 2 0 2
3 -1 1 -1 -1 3 0 2
1 -2 -2 4 1 1 0 3
0 -2 4 -2 1 2 2 1
0 2 -3 0 3 0 2 1
2 -2 -1 -2 0 2 1 1
2 1 0 4 5 0 0 1
0 -2 4 -2 -2 -2 -1 -2
1 2 2 1 0 -1 0 2
-1 0 4 1 0 1 1 1
-2 2 0 2 3 1 5 0
3 -2 -5 -2 3 1 0 2
-1 -2 3 0 2 4 0 3
3 -1 0 3 1 -3 1 4
0 1 6 -2 1 6 0 -2
1 1 0 0 0 -2 1 -2
-1 0 1 2 3 0 -3 -1
-4 -3 0 -1 1 -5 -2 2
-1 -3 1 2 -2 -5 -4 -4
-1 2 0 -1 2 0 1 4
-2 -2 -1 -1 0 1 2 1
-1 1 -1 0 5 -1 2 3
0 2 3 4 -2 -2 0 -2
2 2 0 3 -2 3 0 -3
-3 1 0 6 1 -2 1 -4
-1 1 2 1 1 3 -1 0
4 -1 -1 3 -2 -1 -2 2
0 2 3 4 2 0 5 -4
2 0 2 -2 2 0 -2 -1
2 5 3 2 2 2 4 2
1 0 2 1 -2 1 2 4
-3 5 -1 0 2 -1 3 3
3 5 -1 0 1 1 0 1
2 -2 2 5 1 3 6 2
4 1 -1 4 1 2 3 4
5 -3 5 5 2 3 2 4
1 4 2 3 0 2 -3 1
2 1 5 -2 1 2 2 -2
4 5 2 3 4 1 -1 2
2 -1 2 1 -2 4 4 2
0 3 1 0 6 -2 4 4
3 0 0 3 4 1 5 0
0 4 0 1 -1 -2 1 6
1 8 0 -2 0 -1 -3 0
-1 -1 3 1 -1 0 1 1
2 4 0 -2 2 -1 1 0
0 1 1 -1 0 -1 -1 1
0 -2 -2 5 1 1 4 1
0 4 2 0 2 3 2 0
1 0 -1 -2 -1 0 3 1
0 0 -1 1 1 1 5 1
-2 3 6 1 3 0 2 2
2 3 2 -2 6 -2 3 5
-1 3 2 6 1 1 4 -3
2 0 1 -2 3 -3 -1 4
1 4 0 4 -2 2 -1 -2
1 5 -2 2 4 -1 2 -2
0 0 1 -3 1 -2 2 1
0 -5 2 1 0 3 1 3
2 0 2 2 2 2 0 0
2 1 -3 4 -1 4 2 2
2 4 1 0 2 2 0 5
-1 1 1 3 -1 2 0 -1
1 4 3 2 0 -3 0 4
1 2 2 -3 0 1 0 5
0 1 1 2 1 3 -1 0
-2 -2 2 1 0 5 1 1
1 2 2 0 -2 1 -2 -4
2 2 2 1 5 2 -1 0
-2 4 0 0 -2 0 0 -1
3 0 0 1 0 -1 3 3
0 3 1 -3 0 4 1 -1
0 0 -3 0 1 1 -2 0
0 0 -2 -1 1 0 4 1
-2 0 -1 -1 1 -1 -2 -5
0 -1 2 -2 1 -3 0 -1
1 -3 -2 3 -1 -2 1 -2
-2 4 -1 1 -2 -6 -2 -6
0 -2 -2 -2 -4 -3 -3 0
3 -1 2 5 5 4 4 6
5 4 3 4 7 8 5 6
-1 2 2 7 3 2 7 8
-1 1 4 2 7 4 4 1
4 4 4 7 4 8 5 3
5 4 4 2 6 1 10 4
4 4 5 8 1 6 4 3
5 5 3 2 7 5 6 5
4 4 5 4 1 5 6 4
2 5 4 4 4 1 3 4
4 7 3 2 -1 4 4 4
6 5 7 4 5 1 2 2
3 6 4 2 5 2 5 10
4 2 2 6 6 1 2 6
3 3 7 5 6 6 6 4
2 5 4 6 6 10 4 1
3 6 6 7 3 4 7 5
3 8 7 6 3 4 4 5
6 6 5 3 7 3 5 4
6 6 -1 3 6 5 1 6
6 2 7 4 4 5 5 8
4 4 3 7 3 3 3 3
5 2 4 5 3 5 1 9
5 1 4 2 5 1 3 5
9 -1 5 3 2 3 5 2
5 4 3 1 4 3 4 8
4 5 2 4 2 3 4 7
1 2 0 3 4 4 5 3
6 5 4 0 6 3 9 8
4 5 5 3 2 5 4 5
5 4 4 5 -1 6 10 7
5 2 5 2 3 9 6 4
7 5 5 6 7 4 5 3
6 4 4 5 8 3 5 3
4 4 3 3 4 1 9 5
3 0 3 2 5 8 4 4
3 6 5 4 6 6 1 1
4 5 7 6 5 5 5 7
-1 3 5 5 6 7 2 4
5 6 5 2 2 5 3 5
6 5 2 4 2 6 6 -1
4 4 3 5 2 6 4 5
3 7 5 5 6 1 3 2
6 4 4 3 3 3 2 3
4 5 8 4 2 6 5 5
8 1 3 5 2 1 5 1
2 -1 5 5 3 2 0 5
1 5 2 6 4 2 4 4
2 3 2 4 1 7 3 6
3 8 8 4 0 4 4 2
3 7 2 3 5 5 6 4
6 4 5 6 4 4 5 3
6 3 6 3 8 2 2 2
4 8 3 -2 5 4 6 1
2 8 7 4 4 4 3 2
3 1 5 2 1 4 2 3
2 -1 1 4 4 1 4 2
3 7 3 4 4 8 0 2
6 4 3 6 6 4 4 2
1 1 4 6 7 4 3 3
3 5 8 2 2 5 0 -4
6 1 7 1 4 1 0 7
7 4 -1 3 3 5 1 0
-3 -2 6 6 5 9 9 7
1 5 3 6 2 6 8 8
4 2 5 6 4 8 6 6
8 2 4 8 8 4 7 8
1 1 0 6 11 6 5 8
5 6 6 6 2 9 7 6
8 7 9 10 9 7 8 6
8 6 3 8 9 8 4 6
6 5 10 8 5 10 4 6
6 5 5 10 9 5 10 5
7 9 9 5 5 7 5 8
6 9 7 5 3 8 7 6
4 9 4 7 6 6 7 5
6 5 6 6 2 7 6 7
5 8 6 8 10 4 7 8
5 5 6 8 2 4 5 7
6 8 8 5 5 6 4 4
7 6 4 8 5 10 6 9
5 6 10 4 6 4 10 7
5 4 6 6 4 5 7 4
7 5 7 7 8 6 9 7
8 6 8 7 4 7 5 2
6 6 7 6 5 6 7 7
4 8 5 5 4 6 7 7
8 6 4 9 9 8 4 6
5 4 8 5 10 6 8 7
5 4 7 7 6 7 3 10
4 6 6 8 6 6 3 9
6 10 3 5 7 11 6 9
11 6 8 2 8 7 7 2
4 7 4 6 11 5 7 3
6 8 6 7 6 5 8 7
12 6 6 4 5 4 2 4
6 1 4 6 7 7 5 9
7 11 3 6 6 3 4 7
8 8 7 6 4 7 7 7
3 5 4 6 5 9 4 5
7 10 8 7 6 3 6 6
4 7 6 6 7 4 8 9
6 7 5 6 7 4 6 8
7 5 9 11 6 5 5 5
5 6 1 4 4 7 5 6
4 8 8 5 6 7 6 4
10 3 2 4 3 9 6 -1
4 6 5 5 5 2 6 4
3 8 5 7 7 1 5 7
2 6 7 8 7 5 6 7
7 9 3 5 5 9 7 6
7 2 3 9 5 7 4 3
6 4 5 6 4 4 4 3
8 6 5 6 4 -2 3 5
6 9 3 2 2 3 3 2
4 4 -1 0 4 1 4 4
6 4 2 6 5 1 5 1
5 7 4 1 5 1 -1 1
4 3 1 5 1 1 0 4
3 0 5 4 3 3 2 -1
2 1 5 4 2 4 -1 -3
0 2 0 1 1 0 2 -1
5 1 4 -2 3 0 -2 1
3 -1 7 -3 2 0 -2 -3
-1 0 -1 -1 -1 2 0 1
1 -4 2 1 2 4 2 3
0 0 2 1 2 4 5 4
1 4 -2 4 5 0 9 5
3 -1 3 3 3 3 4 4
-1 1 4 0 7 5 5 4
3 -2 8 7 8 5 4 4
2 5 1 4 3 3 3 1
6 5 4 2 5 5 3 7
5 6 5 1 5 3 7 1
3 2 6 6 1 3 3 7
4 6 3 6 5 0 3 5
3 1 3 0 4 5 3 3
6 5 1 -3 5 4 3 4
6 4 3 3 5 4 6 5
2 6 1 3 2 4 5 1
5 7 5 6 1 3 6 7
6 4 3 7 4 8 3 4
3 6 8 5 6 4 6 6
1 5 2 4 1 1 7 2
4 4 4 6 0 1 2 -2
1 5 5 5 5 3 0 5
1 4 4 2 3 5 5 3
2 0 1 5 3 -1 0 0
4 3 3 1 3 2 1 -2
6 4 3 -3 -4 2 3 1
4 2 1 1 5 4 3 -2
5 5 0 0 4 7 0 0
3 -1 -2 3 3 8 3 6
1 1 6 -1 6 2 4 3
2 3 4 4 5 1 5 0
5 7 6 2 7 2 8 4
0 5 3 4 2 -1 3 4
4 5 5 -3 0 6 -1 4
0 5 3 -1 4 1 4 1
3 2 2 7 0 5 4 4
3 1 0 3 1 5 6 4
5 2 -1 5 3 1 3 1
9 2 2 4 1 4 4 0
1 3 4 2 4 5 4 3
5 1 1 4 3 4 4 3
2 -1 0 0 8 6 4 3
0 1 4 7 2 7 2 2
5 2 2 3 2 3 2 5
2 1 2 7 4 6 1 -1
1 7 3 4 7 2 1 3
1 3 4 0 5 3 3 5
3 4 -1 5 0 6 1 4
2 1 2 -3 3 5 1 0
4 5 2 2 -1 5 4 -1
6 3 3 2 0 2 0 2
5 -1 4 3 4 3 3 4
3 2 6 2 0 2 0 -1
5 5 2 3 3 2 -2 1
1 5 3 1 2 1 4 1
7 5 0 1 -1 -3 -3 1
2 1 -1 -1 5 1 -1 -1
0 2 3 0 2 -4 -2 -2
-4 2 5 -2 6 1 1 1
2 2 4 3 1 3 3 6
2 -1 0 5 2 2 0 0
0 -1 6 4 2 2 2 4
3 5 -1 4 0 4 5 1
0 2 0 2 4 3 2 3
3 1 2 5 1 5 2 2
0 6 1 5 0 2 2 4
6 3 4 -1 1 4 3 1
0 0 0 8 -2 4 -1 5
2 0 2 2 4 1 6 4
1 2 4 3 5 5 1 3
3 1 -2 3 -1 -5 -2 7
0 5 2 6 1 0 0 1
8 1 1 2 3 2 5 0
3 5 -1 1 0 1 7 -2
2 0 0 2 1 3 6 -1
3 -3 -1 0 3 -1 5 3
1 2 2 2 0 1 2 -1
4 4 1 -2 1 3 3 1
0 4 2 0 2 3 2 6
2 1 0 1 2 4 2 1
4 1 3 3 0 3 5 2
1 3 2 4 3 0 4 2
1 1 3 3 2 -1 2 1
1 6 1 4 0 3 6 1
0 3 -1 2 1 1 5 2
1 -2 2 0 2 0 -2 5
-3 4 4 6 2 2 2 -1
0 0 3 5 3 7 -3 2
4 0 2 2 3 0 3 2
1 1 4 5 0 3 -2 5
4 3 3 4 1 -3 -1 1
1 -3 2 2 2 5 1 1
4 1 2 4 2 -4 1 -2
2 1 -1 7 -1 4 3 0
1 2 2 2 5 -2 3 3
0 3 1 4 3 0 1 1
1 2 1 0 3 7 1 1
-1 1 2 -1 2 3 4 1
4 2 2 0 2 2 -2 -4
2 1 3 4 1 2 -1 0
2 0 1 2 -1 1 3 3
0 4 1 6 0 4 1 2
6 1 5 0 2 2 0 1
3 3 1 -1 1 2 2 2
3 1 0 3 3 -1 -1 1
-3 4 2 0 1 1 2 -3
0 2 -1 0 2 1 0 -1
0 3 1 -1 1 3 1 -1
-1 1 4 -5 -4 1 1 -2
-1 5 0 1 0 0 -5 -2
0 -1 -1 0 -2 0 3 1
-4 -2 -1 1 0 -3 -1 4
-9 -2 1 -4 2 3 1 -1
-2 -1 -3 0 -4 0 -1 3
-4 -3 -3 0 2 4 -3 1
-6 0 0 -1 2 2 1 -1
1 -2 2 0 1 6 -1 3
1 0 0 0 2 -2 2 -3
0 0 1 1 2 -2 2 1
-1 0 2 0 2 -1 -1 3
-1 -3 0 -1 1 2 0 3
-2 4 0 1 -1 0 1 1
0 2 -1 4 -1 2 -3 1
2 0 1 0 -2 3 0 1
-3 2 0 -3 -4 0 -1 -2
2 3 1 -1 -2 -2 0 0
-3 1 -2 -1 -2 3 0 0
2 3 0 -1 -2 1 3 -1
0 3 -2 -2 -1 3 3 -1
-2 0 0 1 1 -3 0 1
-1 -1 1 0 3 2 1 4
1 5 -5 0 1 -1 0 -1
2 -2 1 0 0 0 -1 -4
4 -1 -1 2 1 1 -3 -4
3 -1 -1 -1 2 -3 3 1
0 2 0 -3 -2 -2 3 4
0 4 3 1 1 -1 4 2
3 -1 -2 3 3 2 0 2
-2 2 5 0 3 -1 3 -1
-3 3 -1 -1 2 2 1 3
1 -2 -1 4 5 2 0 2
-2 0 -2 1 -3 0 -2 1
0 -1 1 1 2 1 -1 1
-1 0 -1 4 1 0 1 2
2 -1 3 1 -1 -2 1 -3
2 0 2 -1 1 2 0 1
-1 3 2 -1 3 2 0 4
1 2 0 3 -3 -1 -1 1
1 4 -1 -3 0 -4 1 1
2 -3 0 -2 0 5 2 2
0 -2 3 -1 3 2 4 -1
-2 3 -1 -1 2 2 0 2
0 -1 2 0 1 0 2 -1
-3 0 6 1 0 -1 -2 1
1 0 4 2 0 4 1 -2
0 -2 2 -1 1 3 1 2
1 -2 -1 0 2 -2 -1 2
4 2 3 -2 -1 1 -3 1
-1 4 1 -2 2 0 -1 0
-2 3 0 -1 -4 0 2 0
-1 1 2 2 0 2 -1 0
-3 2 1 2 0 0 0 -2
1 -1 1 -1 2 -1 -4 -2
-1 -1 0 -3 0 -1 1 -4
0 1 2 -3 0 0 0 -3
-1 -1 -4 -3 1 2 -2 -4
3 0 1 -3 -4 -2 -4 -4
3 -5 -2 -3 -4 -5 -5 -4
-7 -4 -4 0 -4 -5 -5 -3
-2 0 -5 -5 2 -1 0 -3
-3 -1 -5 1 0 -2 -3 -1
-1 -2 0 1 0 -1 -1 1
-1 -3 2 -3 -2 -2 -5 -5
-2 -1 -4 -3 -1 0 -6 -3
-2 1 -3 -4 -1 -1 1 -1
-4 2 0 -2 0 -2 -2 -3
-3 -3 0 -4 -2 -1 -2 1
-3 -3 -2 -1 -2 2 -1 -3
-3 -2 -2 0 0 -1 -1 -2
-1 -4 0 -3 -2 -1 1 -4
0 -3 0 3 -2 -3 0 -1
-1 -5 0 -5 0 -2 -2 1
-2 2 -2 -1 -5 -4 -4 0
-1 -3 1 2 -3 -2 -3 -4
-1 -1 -4 -2 -1 -1 -1 -2
1 -3 0 2 -1 1 -6 -4
-1 -4 -1 -2 -1 -1 -3 -5
-3 -2 -3 1 1 -5 0 -2
0 -1 -3 -1 1 -1 -5 -3
-2 1 1 1 -1 -6 2 -2
-5 -4 0 -2 -3 -1 -1 0
-2 0 -3 -2 -1 -5 -3 -3
-1 -3 1 -3 -3 -4 -2 -2
-1 -1 -1 -5 -4 -5 1 -4
1 -2 1 0 2 -4 -2 -2
1 -2 2 -5 -2 -2 -1 -2
-1 -2 -2 -1 -4 0 -1 -2
-4 -5 -3 -1 0 -5 -1 3
-1 -1 0 -1 -3 0 -1 -3
-3 -4 -5 0 0 -1 -1 -1
-3 -2 -4 -1 -3 0 -1 -1
-1 -7 1 -3 -1 -3 -2 -5
-3 -5 -2 -3 -2 0 1 -1
-3 0 0 -1 -2 -2 -3 -2
-1 -1 -2 -6 0 0 -5 -2
-1 3 -1 -1 -4 -1 -1 2
-2 -2 -1 -1 -4 -1 -3 -5
1 2 1 -3 1 -2 -6 -2
0 -1 2 0 -3 -1 -5 -2
-3 -2 0 0 -1 -2 -6 -4
1 -5 2 -2 1 -3 0 -4
-2 -5 1 0 -3 -1 -4 0
-1 -5 2 1 2 -3 -1 -4
-3 2 -3 0 -3 -2 -2 -3
-1 -3 -2 -5 3 2 -3 -1
-1 1 -2 -3 0 0 -1 -2
-2 -3 1 0 3 -6 1 -2
2 -1 -2 -1 -3 0 0 -1
-3 -3 -3 -3 2 -1 -2 -4
-1 -3 -1 -2 -4 -1 -3 1
-1 -1 -1 2 -2 -1 -2 0
-2 0 -2 2 -1 -1 -2 -4
-1 -3 2 -1 -1 -5 -2 2
-5 0 -2 -1 -5 -5 -2 -1
-2 -4 -1 -1 -2 -3 0 -3
-4 -4 -1 -2 -1 1 -5 -4
-1 0 -2 -2 -2 -4 -4 -3
-3 -2 -4 -5 -4 -4 -3 -7
-4 -2 -6 -4 -3 -4 -4 -4
-4 -5 -3 0 -8 -6 -3 -7
-7 -7 -6 -6 -7 -6 -8 -5
-4 -4 -4 -6 -11 -9 -5 -6
-3 -7 -4 -5 -8 -5 -9 -10
-7 -10 -4 -7 -7 -3 -12 -4
-9 -8 -8 -5 -11 -2 -7 -7
-10 -4 -8 -8 -8 -7 -4 -6
-8 -5 -6 -10 -4 -8 -6 -7
-6 -8 -5 -4 -3 -8 -8 -6
-6 -7 -3 -8 -6 -8 -8 -7
-8 -9 -9 -8 -10 -7 -10 -11
-5 -10 -5 -7 -5 -5 -9 -7
-9 -8 -6 -5 -7 -9 -5 -7
-7 -7 -8 -4 -9 -5 -6 -2
-9 -6 -7 -10 -5 -2 -7 -6
-7 -9 -6 -4 -6 -5 -7 -5
-6 -9 -4 -8 -4 -7 -10 -2
-7 -4 -9 -7 -4 -4 -8 -1
-5 -2 -2 -8 -3 -8 -7 -7
-6 -1 -7 -3 -6 -4 -2 -5
-6 -7 -11 -3 -4 -8 -1 -5
-7 -7 -7 -1 -5 -8 -5 0
-6 -9 -4 -4 -4 -8 -2 -5
-9 -5 -6 -2 -2 -1 -5 -3
-7 -4 -2 -5 0 -3 -5 -2
-5 -5 -2 -3 -5 0 -3 -3
-3 -2 -2 -2 -4 -4 -1 0
-5 -3 -1 -1 -2 0 0 1
-7 -4 -3 1 -2 -3 2 -1
-7 -3 1 -4 -2 -2 4 -2
-1 -3 -6 -3 -1 0 0 -1
-4 -3 0 2 -5 -1 -3 -1
0 1 -1 4 2 -1 -2 0
0 -6 1 -2 2 0 4 1
-3 1 1 2 2 -2 1 3
-3 1 2 0 1 1 3 2
-1 -2 0 -1 3 3 0 -2
-1 0 1 4 5 0 6 0
2 0 -1 1 -3 2 1 1
1 0 -3 0 2 0 1 2
3 3 2 0 3 4 3 0
-2 0 4 0 4 3 2 0
-1 1 -2 1 5 5 4 3
-2 2 5 0 4 0 0 2
-1 0 1 1 -1 4 1 2
3 1 1 0 2 5 1 1
2 1 1 2 2 1 1 -2
3 -1 -1 2 2 4 1 3
5 1 2 1 1 0 5 -1
3 0 0 3 2 3 6 2
4 0 2 1 0 4 2 3
0 4 3 4 4 6 3 4
2 1 1 4 0 2 4 2
1 1 2 0 5 2 -1 4
1 -1 2 -1 0 -1 -2 2
3 2 5 3 1 4 3 -1
2 4 0 2 3 0 0 5
3 5 2 0 2 -2 1 -4
1 1 0 0 1 3 2 2
2 2 1 0 3 2 1 -2
4 0 2 1 0 -3 0 3
5 -1 2 -4 0 -2 -1 0
1 -1 -1 1 2 -2 1 -3
1 2 -2 -2 3 -1 -3 3
-2 0 2 -1 -4 -3 0 -4
0 0 0 -3 -3 3 -3 -2
-2 1 0 -1 -3 -1 -2 -11
-19 -17 -18 -15 -15 -19 -15 -16
-68 -67 -65 -70 -68 -63 -61 -60
-64 -66 -66 -65 -66 -69 -64 -66
-65 -70 -65 -67 -67 -61 -61 -58
-64 -67 -64 -64 -62 -62 -59 -60
-61 -64 -61 -65 -63 -60 -64 -56
-67 -65 -69 -65 -64 -63 -58 -58
-70 -62 -63 -60 -63 -59 -63 -57
-62 -64 -64 -58 -60 -56 -56 -56
-62 -64 -62 -60 -57 -58 -60 -52
-58 -60 -59 -58 -54 -57 -55 -55
-61 -60 -59 -58 -60 -54 -56 -52
-57 -54 -58 -56 -57 -54 -53 -52
-57 -58 -54 -56 -52 -50 -51 -50
-56 -60 -55 -55 -49 -49 -52 -52
-58 -54 -50 -55 -53 -50 -53 -49
-55 -54 -54 -50 -54 -49 -47 -50
-55 -50 -47 -53 -50 -50 -48 -49
-50 -51 -53 -49 -50 -47 -41 -44
-54 -51 -46 -51 -44 -48 -46 -44
-49 -47 -48 -47 -47 -42 -42 -43
-52 -50 -46 -46 -44 -43 -46 -44
-50 -48 -45 -48 -46 -44 -44 -38
-49 -47 -48 -45 -46 -43 -41 -40
-47 -45 -43 -44 -42 -36 -39 -36
-47 -46 -44 -42 -36 -38 -39 -34
-44 -42 -41 -37 -38 -37 -36 -35
-46 -41 -40 -42 -41 -36 -35 -36
-40 -38 -38 -38 -36 -36 -39 -35
-42 -40 -34 -33 -37 -33 -34 -30
-38 -37 -37 -36 -35 -34 -35 -33
-39 -37 -39 -33 -38 -35 -35 -30
-34 -36 -37 -33 -33 -31 -34 -33
-38 -34 -37 -31 -30 -29 -30 -32
-33 -34 -39 -32 -29 -36 -30 -30
-35 -31 -32 -29 -32 -30 -31 -30
-37 -31 -31 -32 -31 -34 -27 -28
-33 -35 -33 -32 -31 -37 -32 -28
-31 -31 -33 -27 -30 -24 -26 -25
-33 -34 -32 -30 -25 -30 -27 -27
-28 -26 -30 -29 -27 -28 -28 -24
-34 -29 -29 -27 -29 -28 -24 -26
-28 -28 -29 -24 -28 -28 -32 -25
-27 -29 -25 -28 -28 -29 -25 -25
-29 -26 -31 -27 -32 -29 -23 -26
-30 -29 -31 -27 -28 -28 -25 -26
-29 -28 -27 -26 -27 -26 -27 -22
-25 -28 -28 -26 -26 -24 -28 -24
-27 -25 -21 -24 -26 -24 -26 -22
-28 -24 -25 -26 -28 -23 -22 -24
-24 -25 -24 -25 -29 -24 -25 -27
-25 -26 -24 -27 -26 -27 -24 -26
-26 -25 -25 -25 -29 -25 -26 -23
-23 -26 -26 -28 -24 -25 -22 -21
-26 -26 -25 -26 -25 -26 -25 -26
-22 -29 -26 -25 -24 -25 -24 -27
-25 -24 -27 -24 -26 -21 -21 -28
-29 -26 -27 -23 -26 -27 -23 -24
-21 -26 -23 -22 -28 -25 -26 -24
-68 -65 -66 -64 -64 -65 -61 -60
-66 -68 -65 -68 -66 -68 -65 -62
-70 -66 -66 -68 -66 -63 -60 -63
-73 -65 -66 -65 -64 -62 -61 -61
-69 -65 -65 -66 -60 -59 -58 -63
-70 -69 -63 -59 -64 -60 -60 -57
-63 -65 -63 -64 -62 -61 -54 -57
-66 -64 -60 -63 -66 -57 -59 -58
-63 -63 -62 -58 -56 -58 -57 -53
-64 -62 -62 -54 -55 -56 -53 -55
-62 -61 -58 -56 -57 -55 -53 -52
-58 -56 -56 -59 -53 -50 -50 -52
-57 -56 -55 -57 -48 -50 -49 -49
-56 -58 -53 -51 -51 -53 -49 -45
-57 -50 -53 -52 -52 -48 -48 -45
-56 -53 -53 -53 -48 -50 -45 -45
-52 -51 -51 -52 -52 -43 -46 -40
-48 -57 -53 -45 -38 -44 -43 -41
-51 -50 -46 -43 -46 -44 -38 -37
-45 -43 -47 -45 -44 -39 -39 -38
-45 -48 -46 -41 -46 -37 -34 -37
-44 -52 -42 -42 -38 -40 -35 -34
-39 -43 -40 -39 -37 -34 -36 -35
-46 -42 -37 -39 -37 -40 -34 -34
-41 -43 -38 -38 -39 -35 -35 -31
-38 -39 -38 -35 -36 -33 -33 -32
-31 -40 -36 -34 -32 -34 -24 -25
-36 -37 -30 -31 -31 -34 -31 -30
-34 -39 -34 -27 -33 -26 -29 -29
-37 -32 -26 -28 -26 -29 -32 -26
-29 -34 -32 -31 -26 -29 -28 -29
-30 -30 -28 -27 -25 -26 -27 -20
-29 -30 -28 -27 -24 -27 -24 -21
-28 -35 -24 -25 -29 -26 -22 -24
-31 -27 -29 -24 -26 -21 -23 -21
-28 -28 -27 -26 -25 -19 -24 -18
-27 -24 -25 -22 -16 -24 -18 -20
-25 -24 -22 -24 -20 -23 -22 -19
-26 -25 -28 -20 -20 -25 -19 -20
-26 -26 -20 -22 -21 -16 -16 -20
-19 -22 -22 -20 -20 -21 -21 -18
-24 -17 -22 -21 -19 -18 -16 -18
-20 -23 -20 -20 -13 -17 -17 -21
-17 -19 -20 -22 -18 -18 -19 -23
-22 -18 -20 -21 -17 -17 -21 -19
-18 -19 -16 -18 -17 -21 -19 -20
-18 -21 -15 -18 -15 -20 -17 -19
-16 -15 -19 -19 -15 -19 -18 -16
-18 -19 -19 -16 -18 -17 -19 -16
-70 -73 -71 -69 -70 -69 -70 -68
-73 -72 -73 -70 -72 -67 -69 -65
-73 -70 -74 -69 -68 -68 -68 -65
-71 -72 -72 -70 -69 -67 -66 -67
-72 -70 -69 -71 -66 -65 -65 -66
-74 -67 -64 -66 -63 -64 -63 -62
-74 -67 -67 -69 -66 -66 -66 -63
-65 -68 -63 -64 -63 -65 -64 -59
-68 -67 -64 -63 -61 -60 -61 -62
-66 -66 -65 -61 -66 -61 -61 -57
-61 -67 -63 -64 -59 -59 -59 -57
-63 -62 -59 -62 -62 -62 -58 -56
-65 -63 -64 -60 -59 -57 -57 -55
-66 -65 -63 -62 -59 -57 -56 -52
-63 -55 -64 -59 -55 -57 -55 -53
-63 -60 -57 -60 -56 -56 -55 -53
-61 -58 -56 -57 -53 -54 -55 -50
-58 -58 -58 -54 -51 -54 -52 -51
-59 -58 -54 -56 -52 -50 -51 -45
-57 -54 -55 -53 -51 -48 -48 -45
-56 -54 -54 -48 -48 -50 -44 -46
-56 -53 -53 -49 -49 -47 -42 -44
-52 -55 -51 -47 -45 -43 -43 -41
-53 -50 -48 -46 -46 -45 -37 -35
-47 -49 -48 -48 -44 -40 -39 -39
-46 -46 -42 -44 -40 -35 -35 -40
-46 -45 -41 -40 -39 -39 -36 -34
-46 -43 -43 -38 -36 -37 -34 -35
-44 -39 -39 -39 -36 -32 -34 -31
-39 -38 -39 -39 -36 -35 -33 -35
-40 -38 -39 -39 -36 -36 -31 -28
-35 -38 -34 -38 -34 -32 -34 -30
-39 -37 -37 -35 -31 -29 -34 -31
-35 -32 -35 -30 -34 -33 -28 -28
-34 -32 -27 -29 -33 -33 -23 -31
-34 -33 -32 -33 -31 -33 -30 -26
-30 -29 -32 -30 -30 -33 -32 -29
-32 -32 -30 -29 -29 -28 -31 -28
-32 -32 -30 -29 -29 -27 -25 -29
-30 -27 -29 -30 -27 -24 -22 -27
-28 -27 -28 -30 -28 -25 -27 -29
-25 -27 -30 -26 -24 -29 -26 -30
-26 -30 -25 -28 -30 -29 -29 -28
-25 -28 -31 -27 -28 -25 -28 -30
-28 -27 -28 -25 -26 -26 -28 -27
-27 -26 -24 -29 -27 -24 -25 -28
-28 -29 -24 -27 -30 -26 -24 -26
-28 -24 -26 -31 -26 -29 -25 -24
-72 -76 -71 -71 -71 -68 -71 -69
-71 -76 -74 -73 -69 -68 -69 -69
-73 -73 -70 -70 -73 -70 -70 -71
-71 -69 -72 -72 -73 -69 -72 -66
-74 -72 -72 -70 -69 -71 -67 -67
-72 -72 -69 -67 -72 -63 -67 -64
-68 -69 -68 -73 -66 -68 -65 -57
-68 -70 -68 -66 -66 -65 -59 -61
-70 -69 -68 -67 -65 -61 -64 -64
-67 -70 -68 -66 -65 -63 -59 -60
-64 -68 -67 -61 -63 -60 -62 -61
-69 -66 -61 -58 -58 -62 -57 -59
-65 -61 -62 -63 -60 -62 -58 -54
-63 -64 -55 -61 -62 -56 -54 -52
-61 -64 -60 -58 -53 -52 -54 -51
-61 -59 -62 -56 -55 -50 -52 -47
-59 -58 -58 -56 -49 -53 -52 -50
-58 -56 -55 -56 -56 -51 -47 -46
-59 -58 -53 -55 -51 -50 -49 -47
-55 -52 -52 -50 -49 -50 -48 -48
-52 -53 -52 -51 -51 -46 -48 -46
-53 -50 -53 -48 -45 -46 -42 -39
-50 -49 -49 -46 -47 -43 -43 -39
-47 -46 -47 -49 -47 -42 -45 -43
-46 -49 -49 -43 -42 -38 -41 -44
-43 -47 -44 -41 -45 -41 -44 -39
-46 -44 -44 -43 -37 -43 -37 -37
-46 -42 -43 -40 -42 -40 -36 -36
-42 -42 -39 -39 -41 -36 -36 -35
-40 -41 -38 -37 -35 -36 -36 -33
-39 -39 -36 -38 -39 -32 -32 -33
-40 -41 -36 -32 -33 -33 -32 -32
-35 -39 -34 -33 -30 -34 -34 -30
-34 -33 -33 -30 -33 -29 -30 -28
-33 -31 -33 -32 -31 -30 -31 -31
-36 -37 -29 -29 -32 -31 -32 -28
-32 -30 -28 -29 -31 -29 -31 -30
-33 -31 -28 -31 -31 -28 -32 -23
-30 -30 -29 -33 -29 -29 -32 -28
-29 -29 -30 -29 -30 -28 -28 -29
-29 -33 -29 -31 -30 -30 -24 -28
-28 -30 -32 -28 -28 -26 -25 -25
-27 -28 -31 -29 -25 -27 -29 -26
-27 -27 -28 -34 -30 -27 -28 -25
-30 -32 -28 -27 -27 -22 -24 -27
-30 -31 -28 -31 -24 -25 -27 -21
-31 -26 -27 -26 -26 -25 -27 -24
-24 -25 -28 -28 -25 -25 -29 -28
-75 -80 -76 -74 -76 -74 -71 -74
-80 -79 -76 -75 -75 -78 -77 -75
-77 -73 -75 -76 -73 -73 -71 -73
-78 -75 -74 -75 -74 -73 -72 -69
-72 -71 -73 -74 -72 -71 -71 -71
-73 -75 -72 -71 -70 -72 -67 -69
-69 -75 -73 -69 -71 -71 -74 -69
-75 -69 -74 -72 -69 -68 -70 -65
-72 -71 -69 -68 -72 -68 -66 -71
-70 -73 -71 -67 -70 -65 -63 -63
-74 -70 -69 -70 -67 -66 -62 -65
-70 -71 -70 -65 -63 -65 -65 -64
-70 -70 -62 -66 -61 -63 -61 -60
-68 -65 -65 -63 -66 -65 -59 -62
-71 -69 -65 -60 -66 -64 -57 -60
-68 -66 -65 -62 -60 -64 -58 -61
-65 -64 -62 -61 -60 -59 -58 -58
-62 -65 -62 -61 -53 -56 -57 -53
-62 -58 -59 -58 -58 -55 -53 -53
-61 -64 -59 -58 -53 -55 -57 -51
-61 -56 -59 -53 -56 -51 -51 -47
-58 -62 -55 -52 -51 -52 -50 -48
-60 -57 -53 -56 -53 -47 -53 -45
-56 -53 -54 -46 -54 -51 -47 -45
-55 -51 -52 -48 -49 -47 -47 -46
-51 -52 -50 -48 -52 -46 -42 -43
-49 -48 -46 -47 -49 -45 -44 -44
-48 -49 -46 -47 -45 -41 -44 -39
-50 -52 -47 -46 -44 -43 -42 -39
-51 -47 -48 -44 -42 -37 -40 -41
-47 -47 -44 -43 -40 -41 -37 -36
-47 -42 -42 -37 -44 -40 -36 -34
-45 -42 -39 -36 -37 -38 -39 -35
-44 -43 -41 -40 -40 -35 -38 -35
-40 -41 -40 -37 -39 -38 -34 -37
-39 -39 -34 -31 -38 -35 -36 -35
-39 -38 -38 -39 -32 -37 -32 -34
-40 -40 -40 -35 -35 -33 -39 -33
-33 -36 -36 -32 -33 -34 -31 -32
-40 -37 -36 -33 -32 -38 -31 -35
-33 -36 -35 -34 -35 -35 -34 -37
-37 -34 -37 -31 -35 -34 -32 -32
-34 -37 -32 -35 -30 -37 -34 -32
-30 -37 -31 -34 -33 -35 -35 -28
-31 -29 -32 -33 -31 -36 -32 -33
-35 -33 -34 -33 -30 -32 -34 -37
-33 -36 -35 -30 -31 -30 -36 -29
-62 -60 -57 -60 -59 -53 -58 -53
-62 -58 -58 -57 -60 -58 -51 -56
-58 -53 -55 -61 -56 -52 -55 -56
-58 -57 -60 -56 -51 -56 -52 -54
-58 -56 -52 -55 -56 -55 -55 -51
-59 -54 -54 -54 -57 -54 -54 -51
-57 -52 -56 -53 -56 -49 -49 -46
-52 -53 -53 -53 -50 -54 -46 -45
-51 -56 -49 -50 -51 -47 -48 -44
-53 -53 -48 -51 -49 -42 -45 -41
-56 -52 -50 -45 -47 -46 -42 -44
-49 -44 -47 -45 -44 -45 -43 -44
-50 -47 -47 -49 -42 -40 -42 -38
-44 -50 -44 -43 -45 -43 -39 -36
-47 -49 -42 -40 -43 -35 -39 -32
-43 -46 -41 -40 -41 -39 -36 -36
-42 -44 -43 -40 -40 -37 -33 -32
-44 -43 -34 -38 -34 -33 -33 -32
-41 -37 -38 -33 -31 -32 -32 -30
-39 -40 -34 -32 -31 -31 -31 -30
-41 -35 -34 -34 -30 -27 -26 -27
-36 -32 -31 -30 -32 -30 -25 -26
-32 -34 -34 -31 -31 -25 -22 -22
-30 -31 -33 -27 -30 -25 -24 -21
-32 -29 -32 -28 -24 -23 -25 -23
-34 -28 -26 -21 -27 -23 -23 -18
-27 -30 -27 -23 -23 -22 -16 -20
-27 -25 -26 -23 -18 -19 -18 -22
-29 -25 -23 -20 -19 -19 -18 -18
-25 -20 -23 -17 -22 -19 -17 -18
-26 -26 -21 -18 -20 -20 -17 -14
-21 -17 -20 -17 -17 -18 -18 -13
-19 -18 -17 -18 -17 -12 -12 -13
-23 -19 -16 -17 -13 -12 -16 -14
-16 -17 -14 -14 -15 -16 -16 -14
-16 -19 -17 -12 -15 -12 -8 -11
-20 -17 -17 -14 -15 -14 -9 -12
-14 -12 -11 -15 -12 -11 -10 -9
-12 -13 -14 -14 -11 -10 -13 -6
-15 -13 -12 -12 -10 -6 -13 -6
-12 -8 -8 -7 -13 -9 -7 -6
-9 -8 -9 -8 -12 -9 -10 -6
-9 -14 -9 -10 -8 -10 -5 -8
-10 -13 -11 -7 -7 -11 -7 -11
-13 -10 -7 -10 -9 -7 -4 -8
-9 -9 -9 -9 -11 -8 -8 -10
-6 -8 -9 -7 -7 -5 -7 -4
-10 -8 -8 -6 -5 -8 -9 -6
-6 -6 -6 -5 -7 -7 -8 -5
-2 -6 -5 -5 -6 -5 -8 -4
-8 -7 -7 -6 -5 -7 -4 -5
-6 -5 -3 -5 -4 -9 -5 -5
-58 -63 -59 -60 -58 -56 -58 -58
-60 -60 -62 -61 -60 -59 -52 -51
-61 -59 -57 -57 -55 -58 -55 -55
-61 -60 -59 -58 -52 -56 -56 -55
-63 -56 -58 -52 -55 -55 -56 -55
-56 -53 -58 -54 -55 -52 -52 -50
-55 -60 -54 -52 -51 -54 -52 -52
-54 -56 -56 -56 -52 -52 -52 -49
-54 -53 -51 -56 -51 -54 -46 -47
-59 -51 -52 -47 -49 -50 -49 -46
-55 -46 -49 -49 -47 -48 -43 -45
-56 -52 -49 -52 -48 -47 -43 -45
-52 -47 -54 -48 -46 -47 -44 -41
-49 -49 -48 -46 -49 -41 -43 -42
-45 -48 -48 -46 -46 -38 -40 -37
-51 -44 -45 -40 -43 -45 -40 -35
-41 -42 -41 -40 -46 -38 -37 -38
-46 -43 -43 -46 -40 -38 -36 -40
-45 -46 -39 -41 -39 -38 -36 -32
-41 -38 -37 -37 -36 -37 -32 -33
-42 -41 -39 -37 -32 -32 -30 -30
-41 -38 -39 -35 -36 -30 -31 -30
-39 -36 -35 -33 -28 -31 -24 -28
-33 -37 -32 -29 -31 -27 -28 -26
-33 -32 -31 -29 -30 -26 -24 -24
-35 -32 -31 -29 -26 -26 -26 -24
-31 -32 -26 -23 -25 -27 -21 -19
-31 -29 -28 -25 -22 -23 -18 -21
-29 -28 -27 -25 -23 -19 -18 -16
-25 -25 -23 -21 -27 -20 -19 -19
-26 -24 -21 -20 -18 -18 -16 -16
-24 -19 -16 -21 -19 -17 -17 -19
-23 -21 -19 -14 -17 -19 -17 -15
-21 -20 -23 -17 -18 -19 -13 -12
-22 -16 -16 -16 -15 -13 -18 -13
-18 -15 -19 -17 -17 -13 -14 -13
-16 -18 -19 -16 -17 -14 -17 -9
-14 -16 -13 -15 -10 -13 -11 -9
-18 -16 -17 -12 -12 -12 -11 -12
-18 -18 -13 -15 -11 -7 -11 -7
-15 -14 -12 -12 -9 -14 -6 -13
-12 -12 -13 -11 -9 -8 -5 -10
-15 -8 -12 -12 -9 -11 -8 -9
-9 -11 -12 -10 -13 -9 -9 -7
-6 -14 -8 -6 -8 -9 -9 -7
-13 -10 -6 -7 -11 -9 -5 -8
-61 -59 -64 -60 -58 -59 -58 -57
-60 -62 -61 -62 -60 -57 -59 -57
-63 -62 -62 -59 -61 -59 -58 -54
-58 -64 -60 -56 -59 -58 -59 -54
-61 -58 -55 -59 -55 -53 -55 -54
-60 -57 -57 -56 -58 -53 -59 -50
-58 -60 -55 -57 -56 -53 -54 -52
-61 -54 -59 -54 -57 -52 -52 -52
-56 -56 -56 -56 -50 -53 -49 -44
-55 -57 -52 -54 -51 -56 -51 -48
-55 -51 -50 -53 -58 -50 -48 -45
-55 -53 -51 -54 -48 -47 -47 -46
-54 -54 -54 -49 -48 -44 -44 -43
-51 -53 -51 -47 -47 -44 -44 -41
-52 -53 -46 -43 -39 -44 -41 -42
-46 -47 -44 -42 -40 -37 -40 -39
-50 -48 -44 -45 -39 -39 -38 -33
-44 -49 -45 -36 -37 -34 -37 -32
-44 -46 -41 -38 -36 -32 -34 -35
-42 -42 -38 -39 -34 -35 -31 -29
-40 -37 -36 -35 -34 -34 -30 -33
-39 -36 -33 -35 -34 -30 -27 -29
-35 -37 -34 -33 -31 -27 -28 -24
-34 -34 -32 -30 -31 -30 -21 -24
-39 -30 -29 -31 -28 -22 -22 -20
-36 -31 -31 -30 -23 -24 -26 -24
-34 -33 -28 -22 -24 -19 -22 -17
-30 -28 -26 -23 -23 -17 -19 -23
-29 -28 -21 -21 -20 -20 -19 -21
-23 -22 -19 -24 -20 -18 -20 -15
-26 -22 -24 -19 -16 -17 -14 -17
-22 -22 -20 -18 -19 -16 -17 -18
-21 -20 -19 -20 -19 -19 -14 -15
-16 -17 -20 -13 -17 -17 -13 -16
-22 -19 -16 -21 -19 -15 -12 -14
-21 -18 -16 -17 -15 -15 -16 -14
-18 -16 -17 -18 -15 -13 -15 -12
-17 -17 -16 -15 -15 -14 -12 -11
-12 -16 -13 -17 -10 -12 -9 -10
-13 -14 -16 -12 -12 -11 -14 -12
-18 -13 -11 -13 -15 -12 -11 -13
-18 -15 -12 -15 -12 -12 -12 -13
-17 -12 -15 -13 -11 -10 -9 -11
-62 -63 -61 -62 -63 -60 -60 -55
-61 -64 -62 -57 -56 -60 -60 -56
-64 -58 -59 -58 -59 -60 -52 -54
-60 -57 -59 -54 -60 -53 -58 -55
-60 -61 -58 -58 -55 -57 -56 -52
-59 -59 -60 -58 -57 -54 -54 -56
-57 -58 -58 -58 -56 -54 -51 -50
-58 -56 -54 -57 -55 -48 -50 -49
-56 -53 -56 -54 -51 -52 -49 -53
-57 -56 -53 -51 -55 -54 -53 -52
-59 -52 -52 -49 -50 -48 -49 -45
-55 -54 -47 -50 -45 -49 -46 -45
-53 -54 -48 -49 -49 -47 -48 -43
-50 -47 -50 -50 -44 -44 -43 -41
-52 -50 -48 -46 -44 -44 -43 -41
-50 -49 -48 -47 -44 -43 -44 -38
-49 -49 -45 -40 -43 -39 -41 -40
-48 -45 -44 -43 -40 -39 -38 -38
-43 -39 -43 -40 -43 -38 -35 -37
-46 -41 -37 -41 -39 -37 -34 -32
-42 -40 -39 -37 -35 -33 -35 -31
-41 -41 -38 -35 -36 -30 -31 -31
-41 -37 -36 -33 -28 -32 -30 -31
-37 -37 -40 -29 -32 -28 -26 -25
-36 -32 -32 -32 -30 -30 -26 -25
-33 -30 -29 -29 -27 -27 -25 -24
-30 -32 -27 -27 -26 -25 -21 -20
-30 -28 -23 -26 -25 -24 -18 -16
-28 -29 -22 -30 -25 -21 -20 -19
-23 -25 -26 -20 -20 -15 -19 -20
-29 -26 -24 -20 -20 -18 -15 -17
-26 -22 -17 -19 -18 -17 -17 -12
-25 -20 -15 -16 -16 -15 -12 -13
-19 -20 -15 -16 -14 -16 -17 -10
-21 -21 -16 -16 -17 -13 -12 -13
-19 -20 -17 -14 -17 -12 -12 -12
-15 -12 -15 -16 -11 -13 -9 -7
-14 -17 -18 -13 -10 -11 -11 -15
-18 -16 -12 -10 -7 -10 -12 -9
-10 -8 -14 -12 -10 -11 -12 -10
-15 -10 -14 -10 -8 -8 -7 -5
-12 -11 -10 -12 -9 -10 -12 -8
-7 -9 -10 -8 -12 -7 -8 -10
-11 -13 -12 -10 -10 -10 -12 -9
-13 -11 -9 -8 -9 -6 -7 -12
-12 -7 -9 -8 -7 -6 -11 -4
-9 -9 -9 -11 -6 -6 -8 -6
-66 -66 -63 -64 -60 -62 -61 -56
-65 -61 -60 -60 -65 -60 -59 -58
-66 -64 -63 -63 -58 -61 -58 -59
-63 -64 -61 -59 -61 -62 -57 -53
-63 -62 -61 -60 -58 -59 -58 -56
-61 -62 -56 -61 -58 -60 -57 -55
-60 -59 -58 -59 -55 -54 -53 -54
-60 -64 -57 -60 -56 -52 -57 -57
-62 -57 -61 -56 -51 -52 -53 -55
-61 -57 -57 -55 -59 -54 -55 -50
-62 -56 -57 -57 -48 -53 -51 -46
-53 -59 -53 -53 -50 -52 -51 -51
-54 -56 -51 -52 -53 -47 -46 -44
-50 -53 -57 -53 -50 -48 -45 -44
-53 -51 -50 -50 -52 -47 -45 -38
-54 -53 -50 -46 -45 -45 -44 -41
-54 -51 -47 -47 -44 -44 -43 -38
-49 -51 -49 -43 -43 -41 -39 -40
-52 -46 -51 -41 -39 -42 -36 -42
-49 -44 -42 -41 -39 -37 -37 -39
-45 -39 -42 -39 -39 -38 -36 -33
-41 -43 -38 -36 -37 -34 -27 -29
-40 -40 -36 -39 -36 -29 -31 -29
-40 -37 -35 -34 -32 -26 -30 -27
-41 -37 -32 -32 -28 -27 -32 -28
-37 -36 -32 -33 -32 -30 -27 -26
-32 -36 -35 -30 -27 -29 -26 -22
-31 -29 -32 -27 -25 -32 -23 -22
-30 -27 -29 -28 -25 -23 -22 -21
-31 -28 -23 -26 -24 -24 -23 -17
-30 -28 -28 -23 -23 -20 -18 -19
-24 -26 -27 -23 -21 -21 -21 -19
-21 -24 -23 -19 -19 -15 -18 -17
-23 -22 -18 -21 -20 -19 -16 -12
-19 -21 -19 -14 -18 -13 -13 -12
-19 -19 -16 -18 -17 -10 -11 -11
-20 -13 -18 -16 -14 -11 -10 -12
-17 -18 -17 -15 -16 -13 -10 -8
-18 -13 -14 -10 -15 -10 -10 -9
-17 -13 -15 -14 -11 -10 -8 -10
-14 -14 -12 -10 -8 -11 -9 -12
-12 -16 -10 -7 -9 -10 -8 -11
-13 -14 -10 -8 -11 -7 -7 -8
-11 -9 -11 -11 -9 -6 -7 -10
-8 -12 -12 -9 -6 -6 -6 -6
-9 -11 -6 -8 -7 -6 -9 -9
-8 -8 -7 -8 -5 -9 -8 -8
-67 -68 -67 -66 -65 -64 -60 -64
-70 -68 -66 -65 -63 -63 -63 -65
-71 -68 -66 -63 -66 -64 -60 -62
-66 -70 -66 -62 -61 -63 -60 -63
-62 -63 -64 -63 -62 -64 -61 -56
-64 -61 -66 -60 -63 -61 -58 -55
-60 -61 -60 -57 -63 -58 -56 -60
-65 -64 -62 -61 -57 -57 -59 -58
-62 -60 -60 -56 -56 -57 -59 -57
-64 -65 -58 -57 -59 -54 -54 -57
-64 -55 -53 -60 -59 -56 -55 -52
-60 -58 -58 -56 -53 -51 -49 -48
-57 -59 -54 -57 -52 -53 -52 -51
-57 -56 -49 -54 -51 -50 -52 -47
-61 -52 -54 -51 -52 -54 -44 -49
-54 -56 -52 -54 -49 -49 -49 -45
-51 -53 -51 -52 -45 -49 -46 -49
-52 -52 -51 -50 -48 -48 -43 -44
-47 -51 -51 -49 -46 -51 -49 -49
-58 -50 -51 -45 -48 -42 -45 -44
-49 -48 -43 -47 -45 -44 -42 -43
-48 -46 -48 -47 -46 -40 -41 -39
-49 -43 -45 -40 -44 -42 -38 -37
-41 -39 -43 -41 -41 -41 -36 -35
-44 -43 -43 -43 -38 -39 -37 -37
-42 -44 -43 -39 -37 -39 -32 -36
-45 -43 -37 -34 -40 -38 -34 -38
-42 -35 -41 -40 -34 -38 -37 -34
-40 -41 -39 -34 -38 -33 -34 -31
-40 -37 -37 -38 -35 -34 -33 -34
-38 -40 -36 -33 -32 -34 -34 -29
-33 -34 -36 -34 -36 -33 -33 -32
-36 -37 -34 -34 -34 -30 -34 -29
-35 -34 -32 -34 -32 -36 -29 -32
-37 -34 -31 -33 -32 -33 -32 -29
-37 -36 -31 -33 -31 -33 -28 -28
-32 -32 -31 -32 -31 -29 -27 -30
-30 -33 -30 -34 -34 -32 -28 -29
-32 -29 -33 -27 -27 -27 -27 -27
-27 -33 -29 -31 -25 -27 -26 -25
-31 -27 -28 -28 -27 -29 -26 -29
-28 -26 -29 -26 -26 -27 -27 -28
-32 -26 -24 -28 -25 -25 -28 -22
-31 -29 -30 -25 -28 -28 -29 -26
-28 -25 -26 -25 -30 -23 -24 -26
-27 -23 -27 -29 -23 -25 -22 -26
-24 -28 -26 -27 -26 -26 -21 -24
-28 -28 -24 -24 -26 -25 -26 -30
-29 -22 -26 -28 -25 -21 -21 -24
-27 -28 -25 -25 -26 -27 -24 -29
-24 -28 -26 -23 -25 -26 -27 -26
-26 -25 -24 -26 -23 -25 -27 -24
-29 -26 -25 -25 -25 -25 -29 -22
-26 -24 -24 -25 -25 -23 -19 -27
-26 -21 -27 -28 -28 -26 -24 -25
-26 -23 -28 -23 -23 -25 -23 -24
-31 -24 -25 -25 -26 -25 -27 -23
-27 -26 -23 -24 -26 -25 -28 -27
-72 -64 -69 -69 -67 -64 -68 -62
-66 -69 -70 -68 -65 -64 -65 -63
-66 -67 -65 -66 -67 -64 -63 -60
-68 -65 -65 -62 -63 -63 -64 -57
-66 -66 -64 -63 -61 -62 -63 -55
-68 -66 -63 -64 -62 -58 -61 -59
-67 -63 -63 -60 -60 -58 -53 -58
-60 -66 -67 -59 -57 -53 -56 -58
-61 -64 -62 -60 -58 -58 -59 -54
-60 -58 -62 -57 -55 -57 -54 -51
-59 -59 -57 -58 -60 -55 -53 -50
-60 -58 -57 -57 -53 -52 -50 -54
-58 -60 -59 -51 -55 -51 -53 -47
-57 -55 -55 -53 -48 -55 -50 -47
-58 -55 -51 -51 -51 -48 -47 -47
-57 -50 -49 -50 -49 -50 -47 -47
-51 -49 -49 -48 -49 -47 -44 -46
-55 -54 -51 -46 -46 -46 -44 -42
-54 -51 -47 -46 -43 -46 -38 -42
-47 -47 -48 -46 -41 -42 -41 -37
-47 -46 -47 -40 -43 -36 -37 -38
-45 -48 -46 -42 -42 -37 -36 -33
-45 -42 -39 -36 -39 -36 -35 -36
-41 -43 -40 -34 -32 -35 -35 -34
-40 -39 -35 -38 -36 -34 -30 -30
-35 -35 -41 -37 -35 -32 -29 -32
-37 -34 -37 -32 -37 -32 -31 -32
-39 -34 -33 -32 -31 -33 -31 -28
-34 -35 -34 -30 -33 -28 -31 -29
-35 -32 -29 -34 -28 -28 -28 -25
-35 -31 -31 -25 -30 -27 -26 -25
-29 -30 -28 -27 -25 -24 -28 -26
-30 -27 -30 -27 -29 -25 -23 -24
-28 -27 -28 -29 -27 -26 -24 -22
-28 -25 -29 -24 -23 -23 -20 -21
-30 -24 -28 -23 -22 -25 -19 -24
-28 -23 -25 -21 -24 -26 -19 -22
-28 -23 -21 -21 -21 -21 -19 -19
-22 -23 -24 -22 -16 -21 -21 -17
-23 -24 -23 -21 -17 -19 -19 -16
-25 -21 -21 -21 -18 -18 -13 -17
-23 -19 -18 -17 -20 -19 -19 -18
-23 -25 -16 -18 -16 -15 -18 -19
-20 -16 -20 -18 -17 -19 -15 -14
-17 -18 -21 -17 -23 -18 -19 -19
-20 -16 -19 -17 -18 -19 -19 -20
-22 -17 -16 -16 -16 -17 -19 -17
-23 -17 -18 -18 -18 -16 -20 -17
-18 -18 -15 -18 -17 -18 -22 -16
-19 -20 -21 -18 -21 -19 -17 -17
-74 -70 -70 -70 -68 -69 -67 -70
-71 -73 -69 -73 -69 -71 -63 -64
-72 -69 -73 -72 -69 -69 -71 -65
-72 -70 -70 -70 -69 -66 -67 -64
-71 -73 -70 -67 -66 -65 -61 -66
-70 -67 -65 -69 -66 -65 -64 -61
-65 -68 -68 -64 -66 -60 -65 -62
-71 -65 -65 -64 -61 -61 -64 -62
-67 -65 -62 -64 -64 -59 -62 -65
-69 -67 -67 -62 -61 -60 -58 -59
-64 -66 -63 -61 -60 -60 -55 -58
-63 -63 -65 -60 -58 -57 -57 -58
-62 -61 -63 -60 -60 -58 -55 -53
-65 -66 -57 -57 -57 -59 -56 -55
-63 -64 -61 -56 -56 -54 -55 -55
-59 -58 -59 -57 -55 -57 -55 -54
-56 -57 -56 -56 -54 -55 -51 -50
-58 -56 -54 -54 -53 -53 -52 -48
-55 -55 -54 -58 -52 -54 -48 -45
-57 -56 -55 -51 -51 -51 -48 -45
-56 -56 -54 -48 -50 -47 -44 -47
-55 -51 -48 -49 -49 -46 -45 -42
-53 -51 -46 -47 -46 -46 -44 -39
-51 -49 -44 -43 -44 -44 -41 -44
-50 -44 -46 -43 -39 -40 -40 -38
-49 -45 -44 -42 -40 -38 -39 -37
-49 -45 -44 -38 -38 -37 -39 -36
-42 -39 -38 -38 -37 -39 -34 -32
-43 -41 -39 -41 -39 -36 -34 -36
-39 -40 -37 -38 -32 -33 -36 -32
-38 -37 -37 -36 -35 -34 -34 -33
-40 -36 -32 -35 -36 -30 -30 -31
-38 -36 -32 -31 -29 -34 -30 -29
-35 -34 -38 -32 -32 -31 -27 -31
-34 -35 -31 -28 -31 -28 -30 -31
-32 -30 -31 -31 -31 -31 -31 -25
-31 -31 -31 -30 -25 -30 -32 -29
-32 -30 -32 -27 -30 -30 -27 -25
-29 -30 -27 -31 -32 -33 -28 -29
-29 -33 -27 -28 -27 -25 -30 -30
-28 -25 -28 -32 -28 -26 -25 -27
-30 -28 -32 -26 -27 -25 -25 -24
-30 -27 -32 -27 -25 -26 -26 -31
-28 -27 -24 -27 -29 -28 -29 -27
-27 -27 -28 -26 -29 -27 -27 -28
-23 -29 -24 -26 -30 -25 -26 -28
-30 -29 -28 -31 -31 -25 -30 -28
-27 -28 -26 -25 -29 -28 -27 -26
-73 -75 -74 -70 -72 -70 -70 -70
-74 -74 -73 -75 -69 -70 -68 -67
-73 -71 -73 -67 -70 -71 -70 -71
-71 -71 -70 -72 -70 -71 -68 -67
-72 -73 -70 -68 -68 -67 -66 -70
-71 -69 -72 -69 -71 -65 -68 -63
-72 -66 -69 -69 -65 -67 -69 -62
-68 -70 -67 -67 -67 -64 -64 -61
-67 -68 -68 -67 -66 -67 -59 -59
-73 -65 -64 -64 -62 -59 -62 -61
-69 -70 -64 -61 -63 -62 -61 -57
-67 -63 -59 -62 -61 -61 -58 -58
-65 -67 -58 -63 -59 -55 -60 -54
-62 -61 -61 -60 -59 -57 -52 -54
-62 -65 -62 -60 -59 -52 -54 -55
-61 -58 -57 -59 -51 -53 -52 -52
-62 -58 -56 -55 -53 -56 -52 -45
-56 -57 -54 -53 -51 -50 -50 -45
-57 -51 -54 -58 -52 -51 -50 -49
-54 -52 -53 -53 -49 -49 -45 -45
-52 -54 -47 -52 -49 -44 -48 -46
-52 -53 -44 -45 -45 -45 -43 -43
-48 -49 -46 -48 -46 -45 -43 -43
-49 -48 -47 -46 -47 -41 -40 -40
-46 -47 -49 -45 -40 -42 -39 -42
-45 -45 -44 -40 -44 -38 -46 -41
-48 -43 -41 -41 -39 -42 -38 -36
-48 -42 -42 -45 -43 -39 -36 -33
-43 -43 -37 -39 -38 -38 -34 -35
-44 -41 -37 -43 -37 -34 -31 -33
-41 -40 -42 -37 -35 -33 -29 -33
-38 -37 -37 -34 -32 -32 -35 -35
-42 -37 -39 -35 -33 -33 -34 -27
-36 -35 -32 -33 -30 -33 -30 -31
-31 -34 -33 -34 -34 -31 -32 -30
-32 -30 -31 -31 -31 -30 -32 -28
-29 -33 -30 -33 -27 -30 -25 -31
-35 -30 -33 -31 -33 -29 -29 -32
-30 -34 -27 -35 -28 -34 -32 -32
-27 -31 -30 -29 -32 -29 -32 -32
-34 -34 -29 -30 -29 -28 -27 -29
-30 -31 -34 -28 -30 -28 -26 -26
-27 -32 -27 -28 -26 -27 -33 -25
-29 -28 -29 -30 -27 -26 -22 -27
-26 -29 -24 -28 -28 -26 -26 -27
-28 -28 -28 -28 -25 -30 -24 -22
-28 -25 -27 -26 -27 -26 -29 -26
-24 -30 -24 -28 -28 -26 -29 -26
-80 -79 -77 -77 -74 -74 -73 -76
-75 -80 -78 -75 -77 -76 -78 -73
-83 -75 -77 -75 -74 -72 -70 -70
-76 -77 -77 -73 -73 -75 -72 -70
-75 -74 -74 -73 -75 -71 -72 -68
-77 -77 -79 -73 -71 -76 -70 -66
-72 -76 -72 -74 -69 -66 -70 -69
-73 -73 -77 -72 -70 -66 -72 -64
-74 -72 -70 -71 -72 -70 -66 -65
-72 -69 -71 -70 -69 -67 -59 -65
-75 -69 -69 -70 -67 -64 -66 -63
-74 -71 -72 -63 -67 -65 -64 -65
-70 -65 -66 -64 -65 -63 -60 -60
-65 -65 -66 -65 -58 -61 -60 -61
-68 -67 -67 -65 -63 -62 -62 -61
-67 -65 -65 -65 -62 -59 -58 -58
-65 -65 -63 -64 -61 -59 -57 -55
-63 -66 -64 -63 -57 -62 -57 -55
-59 -61 -55 -59 -55 -55 -56 -52
-62 -64 -58 -57 -56 -54 -53 -53
-63 -60 -61 -55 -56 -55 -50 -46
-59 -57 -58 -56 -53 -50 -50 -48
-60 -57 -57 -50 -49 -47 -51 -44
-57 -54 -54 -49 -48 -50 -49 -50
-52 -50 -54 -50 -51 -47 -50 -44
-53 -52 -49 -50 -47 -47 -45 -44
-52 -51 -51 -45 -48 -45 -41 -40
-49 -48 -50 -48 -43 -45 -41 -41
-50 -51 -49 -44 -43 -39 -41 -38
-47 -46 -47 -43 -41 -38 -45 -39
-45 -47 -39 -43 -42 -37 -40 -38
-41 -44 -44 -43 -38 -39 -36 -34
-42 -42 -42 -36 -40 -38 -37 -38
-41 -37 -41 -38 -37 -35 -36 -41
-42 -40 -39 -36 -34 -36 -36 -39
-43 -41 -38 -39 -38 -36 -33 -32
-40 -37 -36 -38 -36 -32 -36 -38
-40 -37 -39 -35 -35 -33 -34 -36
-37 -40 -39 -37 -39 -37 -32 -36
-36 -37 -36 -36 -34 -35 -34 -33
-35 -37 -34 -35 -34 -34 -35 -32
-36 -33 -34 -36 -37 -32 -34 -34
-38 -35 -34 -32 -37 -34 -35 -35
-34 -32 -30 -34 -31 -31 -35 -29
-33 -33 -32 -31 -34 -33 -34 -33
-35 -36 -33 -32 -33 -32 -34 -33
-32 -32 -33 -37 -34 -33 -31 -32
-58 -61 -58 -57 -59 -54 -57 -57
-62 -57 -58 -56 -57 -59 -55 -53
-55 -61 -59 -57 -57 -54 -56 -55
-60 -54 -56 -57 -54 -56 -52 -54
-58 -55 -52 -53 -50 -52 -52 -51
-56 -57 -52 -52 -52 -54 -52 -50
-56 -56 -50 -55 -52 -49 -53 -45
-54 -53 -55 -49 -52 -47 -44 -44
-53 -51 -54 -49 -51 -45 -48 -43
-55 -52 -52 -52 -51 -44 -44 -45
-51 -50 -48 -46 -48 -46 -43 -39
-50 -53 -47 -44 -46 -40 -44 -42
-51 -47 -43 -48 -42 -42 -45 -36
-49 -49 -48 -44 -39 -43 -41 -39
-44 -47 -45 -39 -43 -40 -38 -33
-45 -41 -43 -41 -39 -37 -31 -34
-43 -41 -42 -37 -36 -35 -35 -35
-39 -40 -38 -38 -37 -32 -34 -31
-43 -36 -39 -37 -37 -33 -34 -28
-38 -36 -39 -37 -33 -34 -31 -28
-39 -38 -33 -32 -33 -32 -29 -29
-36 -34 -31 -32 -34 -30 -27 -23
-33 -30 -36 -30 -25 -29 -26 -25
-34 -36 -31 -30 -25 -26 -24 -23
-32 -33 -29 -27 -26 -24 -24 -24
-35 -29 -24 -27 -21 -24 -22 -20
-26 -28 -25 -27 -22 -23 -20 -20
-25 -22 -26 -24 -21 -25 -19 -21
-26 -22 -23 -19 -18 -21 -19 -22
-25 -26 -21 -21 -16 -19 -19 -17
-23 -19 -20 -18 -19 -17 -15 -18
-22 -19 -16 -23 -18 -14 -12 -10
-20 -19 -19 -23 -17 -14 -16 -12
-21 -22 -19 -19 -16 -14 -14 -10
-17 -20 -13 -18 -16 -16 -13 -13
-18 -20 -13 -16 -13 -14 -12 -10
-14 -14 -19 -13 -14 -11 -12 -12
-15 -12 -13 -12 -15 -9 -13 -9
-12 -13 -14 -11 -8 -7 -12 -8
-14 -13 -11 -10 -12 -15 -7 -8
-10 -12 -9 -9 -12 -12 -6 -8
-13 -11 -14 -10 -8 -6 -5 -9
-10 -9 -10 -10 -8 -8 -6 -6
-9 -12 -14 -7 -4 -7 -9 -8
-10 -13 -10 -8 -8 -10 -6 -4
-12 -10 -7 -8 -7 -6 -7 -9
-11 -10 -3 -6 -5 -5 -5 -6
-9 -5 -5 -8 -5 -5 -5 -7
-3 -6 -5 -6 -6 -8 -2 -6
-6 -7 -8 -8 -2 -6 -6 -4
-4 -7 -8 -8 -5 -2 -6 -6
-5 -4 -5 -6 -4 -4 -6 -6
-64 -62 -62 -57 -61 -58 -57 -58
-59 -60 -57 -58 -57 -55 -56 -53
-61 -59 -62 -59 -57 -57 -55 -56
-61 -58 -59 -56 -56 -51 -56 -51
-60 -57 -58 -56 -54 -57 -51 -52
-60 -58 -57 -55 -57 -54 -53 -52
-58 -54 -57 -54 -55 -52 -46 -48
-57 -55 -58 -55 -55 -50 -53 -44
-55 -53 -56 -51 -52 -49 -49 -49
-55 -56 -53 -50 -50 -48 -47 -46
-52 -52 -45 -50 -50 -48 -48 -43
-56 -53 -51 -46 -49 -46 -41 -43
-54 -52 -50 -50 -43 -44 -43 -39
-48 -44 -45 -47 -47 -43 -44 -40
-46 -49 -50 -47 -45 -43 -43 -39
-44 -43 -42 -44 -42 -41 -41 -36
-46 -44 -42 -39 -42 -36 -36 -37
-43 -45 -41 -36 -34 -39 -34 -33
-47 -41 -44 -39 -37 -35 -36 -33
-39 -42 -42 -38 -33 -35 -35 -30
-39 -38 -39 -35 -34 -36 -35 -29
-38 -40 -35 -34 -33 -31 -28 -27
-39 -38 -34 -36 -31 -27 -25 -25
-35 -34 -32 -32 -27 -26 -23 -28
-36 -32 -31 -28 -28 -25 -23 -25
-31 -27 -31 -27 -26 -27 -23 -20
-34 -30 -28 -26 -24 -23 -25 -19
-28 -27 -28 -25 -21 -21 -22 -20
-30 -28 -26 -25 -20 -20 -25 -24
-27 -26 -27 -24 -20 -21 -21 -18
-24 -26 -22 -21 -18 -15 -17 -18
-26 -22 -21 -20 -20 -18 -18 -13
-20 -19 -20 -17 -16 -15 -16 -16
-18 -20 -20 -19 -17 -14 -15 -18
-18 -19 -19 -19 -15 -17 -16 -13
-21 -19 -15 -18 -15 -12 -15 -13
-19 -13 -17 -14 -18 -15 -13 -10
-18 -16 -16 -13 -14 -14 -10 -10
-14 -15 -15 -15 -18 -13 -12 -10
-16 -14 -14 -9 -11 -11 -9 -8
-14 -14 -11 -13 -10 -10 -10 -11
-16 -8 -15 -9 -6 -9 -12 -10
-10 -14 -13 -12 -5 -9 -8 -7
-10 -14 -10 -8 -9 -14 -12 -11
-15 -15 -11 -9 -6 -10 -10 -5
-10 -7 -11 -9 -10 -7 -11 -7
-61 -61 -60 -60 -62 -60 -61 -63
-59 -56 -64 -63 -61 -59 -57 -55
-61 -67 -58 -62 -58 -57 -61 -55
-63 -64 -59 -56 -62 -57 -59 -57
-58 -60 -58 -59 -55 -57 -56 -53
-59 -57 -58 -55 -55 -55 -52 -52
-63 -55 -59 -59 -51 -50 -55 -48
-61 -58 -53 -56 -51 -52 -52 -51
-55 -56 -54 -51 -54 -52 -48 -50
-57 -54 -52 -50 -55 -57 -50 -47
-53 -57 -56 -53 -55 -51 -47 -46
-51 -49 -57 -53 -46 -44 -45 -45
-53 -52 -53 -51 -48 -46 -47 -47
-55 -53 -53 -49 -45 -46 -42 -39
-50 -49 -46 -50 -45 -42 -40 -36
-50 -47 -46 -45 -46 -40 -39 -31
-47 -49 -45 -44 -40 -38 -35 -36
-48 -47 -44 -39 -39 -37 -34 -37
-46 -46 -39 -38 -38 -38 -34 -30
-45 -37 -38 -36 -34 -35 -32 -34
-42 -38 -36 -37 -35 -32 -33 -29
-37 -34 -37 -34 -32 -32 -32 -29
-40 -36 -33 -30 -31 -27 -26 -23
-32 -34 -33 -34 -32 -28 -25 -25
-35 -32 -31 -34 -27 -30 -24 -23
-31 -29 -28 -27 -25 -21 -23 -19
-33 -32 -29 -25 -23 -18 -23 -24
-30 -29 -24 -23 -25 -20 -19 -22
-27 -25 -26 -20 -19 -18 -19 -16
-26 -24 -23 -18 -22 -20 -17 -15
-24 -21 -17 -19 -23 -16 -16 -17
-24 -20 -17 -16 -17 -18 -16 -16
-23 -22 -21 -20 -17 -15 -18 -13
-19 -23 -20 -16 -13 -13 -13 -16
-22 -18 -17 -16 -14 -16 -16 -14
-20 -20 -17 -19 -15 -14 -14 -15
-19 -14 -18 -14 -15 -15 -11 -13
-17 -18 -13 -14 -16 -12 -13 -12
-14 -16 -14 -17 -12 -12 -10 -13
-16 -14 -14 -16 -15 -15 -12 -12
-13 -15 -15 -15 -16 -10 -11 -9
-13 -12 -9 -10 -12 -13 -14 -12
-12 -12 -13 -9 -12 -11 -12 -10
-61 -62 -62 -62 -60 -59 -55 -58
-65 -67 -61 -63 -58 -59 -58 -55
-64 -60 -59 -58 -62 -60 -57 -57
-62 -60 -57 -63 -62 -54 -58 -55
-60 -57 -60 -58 -55 -54 -56 -54
-58 -59 -61 -59 -57 -56 -56 -52
-61 -57 -57 -59 -53 -58 -50 -52
-57 -58 -57 -54 -56 -47 -52 -49
-58 -55 -54 -55 -52 -52 -49 -45
-59 -52 -56 -51 -52 -49 -47 -46
-55 -54 -49 -51 -50 -49 -48 -47
-57 -53 -51 -52 -49 -50 -51 -46
-54 -52 -51 -51 -50 -47 -46 -42
-49 -53 -50 -50 -50 -47 -42 -42
-54 -49 -50 -46 -44 -46 -41 -42
-51 -47 -48 -48 -43 -42 -38 -35
-47 -47 -46 -41 -42 -38 -37 -34
-46 -43 -46 -46 -39 -41 -35 -36
-45 -42 -43 -41 -39 -37 -35 -32
-41 -42 -42 -42 -40 -34 -30 -33
-41 -37 -40 -33 -35 -35 -33 -29
-38 -34 -37 -37 -35 -34 -32 -28
-36 -41 -37 -34 -33 -32 -33 -27
-39 -35 -31 -32 -31 -28 -32 -25
-38 -36 -31 -31 -29 -30 -25 -24
-35 -32 -31 -30 -28 -23 -20 -23
-32 -31 -29 -30 -25 -22 -18 -22
-31 -31 -27 -28 -26 -21 -24 -19
-30 -30 -26 -26 -24 -21 -18 -12
-30 -26 -26 -25 -18 -19 -16 -17
-28 -23 -23 -23 -19 -18 -19 -16
-30 -23 -19 -22 -17 -18 -17 -12
-22 -21 -19 -19 -15 -13 -17 -12
-18 -18 -18 -22 -13 -15 -15 -17
-19 -15 -15 -11 -15 -17 -10 -10
-14 -13 -15 -19 -16 -12 -11 -13
-18 -16 -16 -10 -11 -13 -12 -9
-17 -14 -14 -14 -10 -8 -12 -16
-18 -13 -14 -12 -14 -11 -12 -9
-14 -10 -13 -16 -9 -6 -10 -6
-14 -11 -12 -8 -10 -10 -9 -9
-12 -12 -8 -9 -10 -5 -10 -9
-12 -9 -10 -8 -9 -12 -7 -6
-11 -8 -7 -9 -10 -8 -8 -9
-13 -13 -10 -10 -7 -6 -6 -5
-12 -9 -6 -8 -8 -9 -11 -6
-9 -13 -6 -7 -11 -7 -9 -6
-63 -69 -63 -60 -64 -61 -59 -60
-67 -64 -67 -63 -65 -60 -63 -60
-62 -68 -62 -62 -61 -62 -57 -59
-66 -62 -65 -60 -59 -61 -60 -56
-63 -64 -59 -62 -57 -53 -57 -57
-60 -60 -63 -59 -60 -55 -54 -53
-61 -64 -59 -60 -57 -54 -54 -56
-60 -60 -56 -58 -55 -58 -56 -53
-58 -58 -58 -57 -59 -55 -53 -53
-60 -57 -57 -56 -52 -55 -52 -50
-58 -51 -56 -55 -54 -52 -54 -51
-55 -55 -54 -51 -54 -48 -48 -51
-55 -57 -53 -55 -51 -46 -50 -48
-56 -54 -53 -52 -53 -51 -43 -44
-52 -51 -49 -46 -50 -46 -44 -44
-52 -49 -48 -50 -48 -46 -41 -44
-51 -50 -49 -46 -46 -42 -37 -38
-48 -53 -44 -44 -44 -39 -39 -37
-52 -47 -41 -43 -44 -43 -36 -36
-43 -43 -43 -40 -39 -38 -38 -36
-45 -41 -40 -39 -39 -38 -34 -37
-41 -38 -38 -41 -34 -31 -30 -32
-42 -41 -39 -40 -38 -30 -30 -31
-36 -37 -33 -34 -32 -30 -30 -28
-41 -37 -40 -29 -29 -30 -29 -26
-37 -35 -34 -26 -28 -30 -23 -27
-32 -37 -31 -28 -25 -28 -27 -24
-31 -32 -30 -29 -23 -27 -24 -21
-28 -30 -26 -28 -24 -24 -22 -21
-30 -26 -27 -24 -20 -23 -17 -20
-29 -24 -28 -23 -23 -21 -21 -19
-23 -26 -22 -22 -19 -21 -18 -17
-27 -26 -21 -19 -19 -15 -22 -12
-21 -23 -18 -18 -19 -16 -13 -16
-23 -17 -21 -17 -17 -15 -17 -11
-19 -21 -17 -17 -14 -14 -12 -11
-20 -16 -18 -12 -10 -11 -12 -12
-17 -17 -14 -17 -10 -13 -10 -11
-19 -14 -12 -12 -16 -13 -8 -8
-15 -15 -14 -16 -12 -9 -12 -12
-11 -11 -12 -12 -8 -8 -9 -7
-14 -13 -13 -11 -9 -7 -9 -10
-14 -12 -12 -12 -11 -9 -9 -6
-12 -9 -9 -14 -7 -9 -7 -11
-13 -7 -9 -6 -8 -6 -7 -10
-8 -10 -7 -8 -7 -9 -7 -6
-8 -11 -7 -8 -10 -8 -12 -6
-10 -12 -10 -13 -13 -19 -14 -23
-10 -11 -15 -16 -14 -16 -23 -22
-13 -14 -16 -19 -20 -20 -18 -22
-11 -14 -17 -15 -21 -23 -27 -28
-14 -19 -14 -21 -23 -24 -23 -29
-16 -18 -18 -25 -25 -27 -31 -26
-20 -17 -24 -27 -26 -25 -28 -35
-20 -23 -25 -26 -29 -26 -30 -26
-22 -25 -27 -31 -27 -33 -31 -30
-26 -29 -27 -28 -30 -32 -33 -33
-31 -29 -26 -33 -32 -37 -37 -30
-30 -31 -30 -33 -32 -31 -31 -33
-26 -33 -34 -33 -31 -36 -34 -33
-35 -31 -33 -32 -28 -32 -36 -35
-32 -34 -31 -32 -29 -36 -36 -36
-35 -34 -30 -31 -32 -36 -32 -34
-31 -31 -32 -35 -32 -33 -36 -35
-34 -32 -32 -37 -35 -32 -36 -37
-33 -35 -36 -33 -33 -34 -36 -38
-33 -34 -34 -38 -35 -31 -38 -35
-36 -36 -34 -38 -36 -39 -36 -39
-35 -34 -35 -33 -35 -36 -38 -37
-35 -36 -34 -35 -36 -37 -35 -35
-32 -35 -36 -35 -37 -40 -32 -35
-36 -41 -36 -39 -35 -38 -33 -42
-35 -34 -33 -34 -39 -35 -36 -34
-34 -36 -38 -38 -38 -36 -40 -33
-33 -33 -36 -38 -36 -39 -37 -38
-39 -38 -35 -38 -31 -36 -39 -35
-37 -37 -34 -38 -37 -38 -35 -40
-36 -36 -32 -39 -36 -41 -40 -35
-41 -36 -36 -40 -37 -39 -39 -43
-35 -35 -33 -37 -41 -42 -41 -41
-36 -36 -34 -40 -41 -39 -43 -40
-37 -40 -40 -39 -39 -39 -43 -42
-38 -39 -40 -39 -41 -43 -41 -40
-42 -42 -40 -41 -43 -45 -41 -46
-39 -41 -40 -41 -42 -44 -44 -44
-39 -40 -43 -43 -41 -43 -47 -50
-41 -43 -41 -44 -42 -47 -47 -45
-8 -8 -8 -6 -11 -13 -15 -18
-3 -14 -12 -10 -11 -16 -15 -17
-7 -9 -12 -11 -17 -18 -18 -18
-12 -10 -10 -16 -13 -21 -20 -23
-10 -13 -14 -16 -18 -19 -22 -26
-13 -15 -16 -22 -23 -24 -28 -27
-13 -18 -20 -22 -26 -27 -25 -27
-18 -21 -23 -23 -28 -27 -28 -34
-18 -16 -19 -24 -28 -27 -29 -29
-22 -22 -26 -25 -27 -32 -31 -32
-22 -26 -27 -27 -29 -29 -30 -33
-23 -28 -30 -27 -29 -34 -34 -35
-27 -28 -27 -27 -32 -34 -32 -30
-31 -29 -28 -32 -33 -31 -32 -32
-27 -30 -29 -30 -28 -34 -31 -30
-28 -29 -34 -29 -32 -37 -29 -31
-30 -29 -30 -30 -31 -35 -32 -37
-31 -28 -30 -33 -30 -30 -35 -35
-30 -31 -31 -34 -32 -30 -33 -31
-32 -32 -38 -29 -33 -34 -35 -34
-31 -34 -33 -33 -31 -33 -31 -33
-29 -32 -34 -31 -32 -34 -33 -32
-34 -31 -30 -31 -33 -31 -36 -35
-34 -34 -30 -35 -35 -34 -32 -35
-40 -34 -33 -31 -34 -33 -33 -36
-34 -35 -35 -30 -35 -35 -32 -33
-28 -35 -37 -34 -34 -36 -35 -35
-39 -35 -34 -35 -34 -31 -35 -39
-36 -30 -30 -33 -35 -34 -35 -37
-33 -35 -34 -31 -35 -36 -37 -37
-31 -36 -32 -34 -34 -34 -39 -40
-38 -35 -40 -35 -37 -36 -37 -36
-36 -37 -38 -34 -33 -36 -33 -37
-34 -33 -33 -36 -35 -36 -39 -36
-35 -34 -35 -38 -34 -38 -42 -39
-30 -34 -38 -37 -38 -38 -38 -39
-37 -35 -39 -39 -41 -35 -41 -41
-40 -33 -35 -35 -38 -40 -40 -42
-37 -36 -40 -32 -42 -43 -42 -40
-35 -37 -37 -41 -39 -42 -43 -42
-40 -36 -39 -41 -43 -41 -38 -42
-35 -40 -38 -42 -41 -43 -41 -46
-37 -39 -41 -43 -39 -46 -45 -47
-37 -40 -42 -43 -47 -49 -52 -50
-6 -10 -9 -9 -9 -13 -15 -18
-4 -11 -9 -15 -12 -17 -13 -20
-10 -10 -8 -15 -15 -17 -15 -21
-7 -13 -15 -19 -19 -21 -21 -24
-14 -12 -16 -18 -16 -17 -23 -26
-14 -13 -17 -21 -22 -18 -22 -26
-15 -21 -18 -20 -24 -25 -25 -25
-19 -18 -22 -23 -22 -26 -26 -28
-15 -19 -20 -22 -24 -24 -31 -23
-18 -21 -26 -24 -30 -27 -27 -30
-26 -24 -27 -25 -28 -35 -27 -31
-27 -23 -24 -33 -28 -34 -31 -28
-27 -26 -26 -27 -27 -29 -28 -29
-27 -26 -25 -32 -28 -26 -32 -31
-25 -26 -29 -28 -32 -29 -28 -31
-30 -26 -28 -31 -32 -31 -31 -27
-30 -24 -27 -29 -28 -29 -26 -33
-28 -28 -28 -29 -30 -29 -30 -28
-27 -31 -28 -29 -29 -28 -31 -28
-30 -30 -30 -28 -28 -33 -30 -29
-30 -31 -29 -30 -31 -32 -33 -29
-32 -29 -32 -32 -32 -32 -28 -28
-29 -33 -31 -28 -28 -34 -34 -34
-31 -33 -30 -33 -31 -32 -32 -33
-29 -32 -33 -29 -32 -32 -33 -33
-28 -30 -39 -32 -34 -30 -37 -33
-31 -30 -31 -32 -33 -33 -33 -32
-30 -34 -31 -33 -32 -33 -33 -33
-30 -29 -30 -31 -35 -31 -36 -36
-32 -31 -29 -34 -37 -34 -31 -37
-29 -30 -32 -34 -36 -37 -34 -40
-34 -31 -32 -32 -35 -34 -39 -42
-32 -34 -35 -36 -34 -37 -39 -41
-36 -36 -33 -37 -38 -39 -43 -44
-36 -36 -34 -39 -38 -38 -39 -45
-37 -37 -37 -34 -39 -45 -44 -43
-34 -33 -38 -39 -40 -40 -45 -46
-36 -38 -44 -40 -41 -45 -50 -51
-4 -2 -6 -5 -7 -6 -8 -9
-4 -5 -6 -8 -10 -11 -13 -18
-4 -9 -6 -10 -7 -15 -15 -17
-6 -8 -7 -10 -10 -15 -16 -19
-7 -10 -12 -11 -14 -19 -20 -20
-11 -12 -14 -13 -18 -17 -21 -26
-9 -18 -17 -17 -18 -19 -22 -24
-13 -14 -19 -20 -21 -23 -30 -27
-14 -20 -23 -21 -25 -22 -24 -24
-22 -24 -21 -21 -24 -26 -23 -26
-23 -21 -21 -24 -25 -26 -26 -25
-22 -22 -27 -23 -24 -24 -29 -29
-23 -22 -27 -25 -26 -29 -33 -30
-19 -28 -24 -26 -32 -31 -30 -28
-26 -21 -25 -32 -30 -31 -33 -30
-27 -24 -25 -31 -28 -33 -33 -30
-23 -30 -33 -27 -30 -28 -28 -28
-30 -32 -30 -30 -34 -31 -33 -35
-29 -30 -34 -29 -33 -33 -35 -30
-32 -28 -32 -32 -28 -31 -32 -34
-30 -29 -33 -32 -31 -30 -32 -35
-31 -27 -30 -34 -32 -32 -32 -32
-33 -35 -34 -33 -34 -32 -36 -32
-33 -32 -31 -34 -32 -34 -34 -35
-34 -33 -34 -32 -35 -34 -31 -33
-35 -31 -34 -35 -33 -36 -37 -35
-36 -32 -38 -33 -34 -33 -38 -33
-37 -31 -37 -33 -37 -34 -36 -39
-36 -40 -35 -33 -35 -35 -35 -36
-34 -39 -36 -36 -37 -36 -39 -38
-34 -36 -38 -33 -36 -36 -38 -36
-35 -35 -37 -38 -36 -37 -38 -35
-34 -34 -33 -37 -38 -39 -33 -37
-37 -37 -35 -36 -36 -39 -42 -41
-37 -39 -37 -37 -42 -37 -43 -38
-38 -41 -38 -36 -39 -41 -40 -40
-36 -41 -39 -39 -41 -44 -46 -42
-39 -38 -39 -40 -46 -41 -43 -39
-38 -38 -44 -42 -44 -42 -49 -50
-39 -41 -44 -42 -45 -44 -50 -50
-3 -4 -8 -10 -11 -14 -14 -21
-8 -9 -11 -8 -11 -16 -19 -18
-7 -7 -9 -14 -17 -17 -13 -24
-6 -12 -10 -14 -18 -17 -16 -23
-12 -13 -17 -15 -16 -23 -20 -22
-9 -20 -17 -21 -20 -23 -21 -26
-13 -15 -18 -23 -25 -22 -24 -23
-15 -17 -23 -20 -21 -22 -21 -26
-16 -19 -22 -20 -24 -22 -25 -24
-17 -20 -22 -20 -22 -26 -27 -23
-22 -20 -21 -21 -26 -26 -22 -26
-19 -23 -24 -23 -25 -22 -27 -24
-23 -20 -27 -24 -25 -25 -24 -26
-23 -26 -25 -24 -28 -22 -26 -25
-28 -24 -24 -22 -25 -25 -24 -23
-24 -28 -23 -25 -25 -25 -24 -26
-25 -24 -25 -25 -27 -25 -24 -26
-24 -25 -23 -22 -25 -24 -29 -22
-22 -28 -21 -28 -24 -26 -22 -29
-22 -24 -28 -26 -27 -26 -27 -28
-22 -25 -24 -29 -26 -26 -27 -28
-26 -22 -29 -23 -27 -30 -29 -27
-26 -29 -26 -27 -27 -27 -24 -25
-28 -21 -24 -27 -29 -30 -26 -29
-26 -26 -27 -27 -28 -26 -26 -33
-25 -27 -27 -27 -26 -25 -28 -31
-29 -25 -31 -25 -31 -30 -28 -30
-26 -27 -26 -28 -26 -30 -30 -32
-27 -25 -26 -27 -29 -30 -28 -30
-27 -27 -31 -27 -28 -37 -25 -30
-27 -28 -32 -28 -27 -29 -32 -28
-30 -30 -29 -30 -28 -30 -33 -32
-29 -29 -32 -30 -33 -33 -33 -37
-31 -28 -30 -32 -30 -34 -33 -34
-34 -27 -30 -29 -30 -32 -33 -36
-28 -35 -31 -36 -34 -30 -34 -35
-29 -30 -36 -33 -31 -35 -30 -37
-27 -29 -34 -34 -34 -36 -35 -36
-32 -35 -34 -32 -33 -36 -35 -40
-31 -37 -32 -35 -33 -35 -42 -36
-32 -36 -35 -36 -38 -41 -37 -40
-31 -32 -36 -43 -43 -42 -40 -43
-34 -39 -37 -36 -38 -41 -38 -42
-37 -36 -35 -40 -38 -41 -43 -43
-37 -37 -42 -38 -42 -46 -44 -47
-38 -38 -40 -41 -45 -44 -43 -48
-38 -40 -43 -44 -46 -50 -45 -49
-9 -8 -7 -10 -13 -14 -16 -17
-7 -11 -14 -13 -14 -15 -19 -22
-7 -11 -10 -14 -15 -19 -21 -23
-15 -11 -15 -15 -18 -16 -21 -22
-10 -15 -16 -18 -16 -22 -26 -23
-13 -13 -17 -17 -20 -21 -24 -27
-16 -19 -19 -21 -21 -23 -25 -24
-16 -23 -19 -20 -26 -27 -23 -27
-24 -19 -24 -23 -26 -22 -28 -26
-17 -21 -24 -23 -22 -24 -25 -27
-21 -22 -26 -27 -27 -20 -26 -26
-26 -24 -24 -21 -24 -27 -27 -26
-22 -21 -23 -27 -26 -26 -24 -26
-23 -24 -26 -27 -25 -28 -28 -24
-24 -23 -29 -25 -25 -28 -28 -27
-27 -23 -29 -28 -24 -25 -24 -24
-27 -27 -26 -23 -25 -30 -26 -27
-26 -26 -26 -29 -25 -24 -25 -28
-24 -24 -26 -21 -26 -23 -26 -25
-26 -23 -28 -26 -25 -27 -29 -25
-26 -25 -26 -25 -24 -30 -25 -26
-25 -25 -24 -28 -29 -25 -27 -26
-25 -26 -26 -29 -27 -30 -27 -31
-31 -28 -25 -25 -23 -28 -25 -28
-28 -30 -28 -27 -25 -30 -30 -31
-28 -27 -29 -27 -25 -27 -27 -31
-25 -26 -28 -31 -28 -30 -31 -29
-27 -28 -26 -31 -28 -30 -27 -30
-28 -26 -26 -29 -30 -33 -29 -31
-26 -31 -27 -30 -27 -30 -32 -27
-30 -28 -30 -28 -29 -27 -32 -32
-24 -25 -28 -32 -30 -31 -34 -31
-30 -29 -30 -32 -31 -33 -33 -33
-30 -31 -28 -29 -35 -37 -32 -33
-29 -31 -34 -31 -36 -35 -36 -32
-33 -33 -30 -31 -35 -36 -37 -42
-29 -31 -33 -34 -36 -34 -37 -42
-34 -36 -33 -35 -38 -37 -40 -44
-6 -3 -7 -5 -11 -7 -11 -18
-5 -5 -4 -8 -10 -13 -14 -18
-2 -2 -11 -8 -11 -13 -15 -19
-3 -8 -10 -13 -13 -14 -17 -19
-10 -8 -12 -15 -18 -20 -21 -19
-9 -14 -14 -16 -16 -19 -19 -20
-13 -12 -18 -20 -18 -19 -19 -23
-16 -18 -22 -17 -23 -24 -24 -29
-14 -17 -20 -20 -21 -25 -24 -24
-20 -16 -21 -23 -22 -24 -23 -26
-17 -21 -24 -22 -26 -25 -28 -20
-19 -19 -23 -28 -27 -26 -25 -25
-26 -27 -23 -28 -24 -27 -23 -23
-24 -29 -25 -22 -26 -29 -26 -31
-30 -25 -27 -26 -26 -29 -23 -30
-27 -22 -30 -27 -26 -24 -29 -27
-26 -27 -27 -26 -25 -27 -23 -31
-28 -25 -27 -27 -24 -25 -24 -22
-25 -26 -26 -24 -27 -27 -24 -25
-23 -21 -26 -25 -27 -26 -24 -25
-26 -27 -23 -26 -29 -26 -27 -26
-25 -22 -25 -24 -27 -27 -29 -27
-25 -29 -26 -26 -25 -28 -22 -29
-25 -26 -29 -24 -27 -27 -31 -26
-26 -22 -21 -28 -28 -23 -29 -30
-27 -26 -25 -30 -29 -31 -24 -27
-27 -27 -25 -27 -31 -30 -30 -28
-26 -27 -24 -29 -29 -31 -24 -27
-30 -26 -26 -24 -28 -28 -32 -33
-27 -30 -27 -27 -28 -28 -30 -31
-25 -24 -30 -24 -25 -29 -29 -30
-27 -30 -29 -25 -32 -31 -34 -31
-26 -29 -28 -32 -29 -29 -29 -31
-29 -29 -26 -33 -31 -32 -35 -33
-25 -29 -29 -33 -31 -36 -32 -35
-33 -29 -31 -30 -36 -34 -37 -35
-31 -30 -32 -36 -31 -37 -36 -40
-29 -30 -32 -33 -36 -36 -39 -41
-1 -1 1 -1 -7 -11 -14 -9
-2 -3 -6 -2 -8 -12 -13 -8
0 -3 -7 -3 -10 -11 -12 -10
-5 2 -4 -10 -10 -11 -8 -13
-3 -8 -12 -11 -12 -13 -13 -17
-5 -4 -9 -10 -15 -16 -18 -18
-9 -6 -11 -12 -11 -16 -20 -18
-13 -13 -12 -16 -18 -17 -18 -18
-10 -12 -16 -16 -17 -16 -18 -21
-13 -14 -17 -16 -19 -19 -21 -19
-11 -14 -17 -18 -16 -19 -17 -17
-17 -17 -18 -16 -18 -20 -18 -17
-16 -15 -17 -21 -17 -16 -17 -17
-18 -15 -18 -17 -17 -20 -15 -19
-21 -17 -18 -18 -21 -17 -20 -16
-20 -18 -19 -19 -21 -23 -19 -17
-17 -19 -21 -20 -20 -21 -23 -18
-17 -21 -22 -22 -19 -22 -17 -19
-22 -18 -21 -23 -19 -20 -20 -21
-15 -19 -21 -19 -23 -23 -19 -15
-18 -17 -20 -17 -20 -18 -18 -24
-20 -20 -20 -17 -21 -20 -19 -20
-22 -19 -20 -17 -22 -20 -19 -21
-18 -26 -17 -18 -20 -21 -19 -20
-24 -17 -18 -19 -22 -21 -17 -22
-22 -18 -21 -23 -22 -23 -22 -23
-20 -20 -25 -17 -19 -18 -25 -19
-22 -20 -21 -18 -19 -19 -23 -19
-21 -20 -22 -20 -21 -20 -25 -21
-23 -20 -22 -21 -21 -22 -21 -24
-26 -22 -21 -17 -21 -23 -25 -22
-17 -19 -22 -22 -24 -23 -22 -22
-21 -22 -24 -22 -25 -26 -23 -25
-22 -19 -24 -23 -22 -23 -27 -28
-22 -23 -26 -23 -24 -26 -23 -27
-16 -24 -25 -23 -30 -27 -28 -31
-20 -27 -21 -25 -27 -26 -28 -28
-25 -25 -23 -26 -25 -34 -32 -31
-22 -19 -30 -31 -27 -32 -32 -36
-26 -27 -25 -29 -27 -34 -36 -37
-17 -24 -22 -21 -25 -22 -24 -23
-23 -24 -21 -19 -22 -21 -21 -21
-26 -22 -22 -19 -24 -22 -20 -21
-22 -18 -16 -20 -20 -20 -22 -21
-23 -23 -22 -19 -21 -22 -17 -22
-19 -21 -23 -19 -16 -20 -24 -20
-26 -22 -21 -23 -21 -20 -20 -22
-22 -22 -22 -23 -21 -21 -24 -16
-20 -21 -24 -20 -22 -25 -20 -23
-22 -21 -23 -21 -22 -22 -18 -25
-22 -23 -20 -19 -22 -19 -22 -23
-23 -19 -22 -19 -20 -22 -20 -20
-21 -18 -22 -23 -22 -20 -21 -20
-20 -22 -22 -21 -20 -22 -17 -22
-24 -21 -23 -21 -21 -17 -18 -18
-24 -19 -19 -22 -19 -23 -21 -18
-20 -19 -17 -19 -20 -21 -19 -19
-17 -18 -18 -20 -18 -18 -22 -17
-18 -20 -17 -19 -20 -20 -21 -15
-17 -22 -20 -20 -18 -16 -20 -18
-22 -20 -19 -18 -16 -18 -18 -18
-22 -21 -16 -15 -19 -19 -17 -16
-19 -18 -22 -21 -19 -18 -17 -17
-21 -19 -16 -22 -19 -18 -17 -19
-19 -17 -20 -20 -21 -21 -20 -19
-19 -18 -19 -19 -20 -22 -17 -21
-18 -17 -20 -18 -19 -21 -19 -19
-20 -14 -23 -20 -20 -19 -20 -20
-21 -21 -24 -17 -22 -22 -22 -21
-20 -20 -22 -19 -20 -19 -22 -21
-17 -24 -21 -18 -17 -21 -22 -23
-22 -20 -21 -23 -24 -23 -24 -23
-18 -23 -20 -23 -25 -23 -24 -23
-20 -24 -21 -21 -25 -27 -25 -23
-20 -19 -18 -22 -24 -22 -28 -22
-24 -22 -22 -27 -22 -23 -27 -23
-26 -26 -24 -22 -26 -28 -30 -30
-23 -25 -24 -24 -25 -25 -27 -28
-24 -22 -26 -26 -26 -29 -31 -26
-23 -28 -28 -29 -25 -29 -29 -29
-27 -24 -27 -30 -28 -28 -29 -29
-26 -29 -29 -30 -26 -29 -34 -34
-29 -30 -28 -33 -31 -33 -31 -33
-27 -31 -30 -29 -28 -29 -36 -31
-26 -28 -32 -28 -32 -36 -33 -38
-31 -30 -29 -35 -33 -30 -32 -36
-28 -29 -32 -35 -33 -34 -29 -37
-30 -32 -32 -32 -33 -35 -36 -39
-32 -35 -32 -33 -34 -35 -36 -36
-34 -36 -31 -30 -37 -37 -39 -40
-32 -37 -37 -35 -40 -37 -37 -37
-32 -34 -41 -34 -38 -40 -40 -42
-31 -36 -34 -36 -39 -40 -41 -41
-37 -37 -36 -40 -40 -39 -42 -41
-36 -39 -37 -38 -40 -42 -40 -46
-39 -37 -36 -42 -40 -42 -40 -49
-11 -12 -15 -19 -17 -17 -16 -22
-10 -14 -15 -19 -21 -16 -20 -18
-12 -15 -21 -15 -21 -22 -22 -22
-14 -19 -17 -19 -18 -23 -25 -21
-17 -18 -17 -20 -23 -25 -22 -23
-18 -20 -21 -21 -24 -24 -23 -21
-23 -15 -25 -21 -22 -24 -20 -23
-20 -19 -21 -27 -26 -25 -28 -23
-20 -23 -23 -26 -23 -27 -27 -28
-23 -23 -26 -25 -24 -21 -24 -25
-24 -24 -26 -25 -23 -25 -25 -26
-22 -24 -19 -23 -30 -26 -28 -24
-25 -27 -24 -27 -33 -26 -22 -24
-23 -27 -26 -25 -26 -29 -27 -27
-26 -27 -28 -24 -26 -24 -26 -25
-25 -25 -30 -26 -27 -26 -22 -25
-27 -28 -25 -22 -23 -25 -28 -27
-24 -24 -27 -27 -26 -28 -26 -28
-26 -29 -28 -27 -28 -27 -28 -29
-24 -31 -27 -28 -25 -29 -28 -29
-27 -25 -25 -27 -23 -31 -30 -30
-23 -26 -25 -27 -28 -28 -29 -29
-30 -27 -26 -27 -30 -34 -27 -28
-28 -28 -25 -26 -30 -31 -24 -28
-26 -25 -25 -30 -30 -30 -31 -28
-28 -28 -28 -27 -28 -30 -32 -27
-27 -27 -27 -30 -31 -28 -30 -28
-27 -28 -29 -29 -28 -30 -29 -27
-29 -27 -32 -27 -32 -29 -34 -31
-29 -27 -33 -28 -29 -30 -33 -31
-31 -28 -27 -30 -28 -30 -29 -33
-30 -28 -31 -31 -31 -30 -37 -34
-29 -29 -30 -31 -32 -31 -38 -33
-30 -27 -30 -30 -35 -31 -37 -32
-29 -32 -33 -35 -28 -34 -32 -36
-32 -33 -33 -33 -32 -34 -34 -37
-34 -34 -32 -35 -37 -35 -33 -39
-36 -33 -37 -35 -34 -34 -40 -40
-34 -35 -35 -33 -35 -32 -38 -38
-33 -34 -36 -34 -39 -35 -39 -41
-34 -35 -38 -34 -42 -37 -40 -43
-35 -38 -34 -38 -38 -41 -41 -44
-10 -7 -4 -9 -8 -8 -15 -16
-6 -9 -11 -8 -13 -14 -15 -16
-8 -11 -11 -13 -13 -17 -14 -16
-9 -7 -14 -16 -16 -18 -15 -18
-8 -11 -14 -19 -17 -18 -23 -21
-15 -15 -14 -12 -17 -24 -23 -20
-13 -16 -16 -15 -21 -25 -23 -23
-16 -20 -16 -21 -26 -22 -24 -22
-18 -18 -20 -20 -28 -20 -24 -27
-21 -22 -22 -24 -24 -23 -29 -25
-20 -23 -20 -25 -21 -28 -29 -28
-22 -23 -24 -23 -23 -25 -25 -27
-25 -26 -22 -24 -26 -23 -27 -27
-22 -20 -24 -27 -23 -24 -31 -23
-20 -22 -25 -25 -26 -26 -24 -26
-25 -27 -22 -25 -28 -27 -24 -22
-28 -22 -24 -22 -27 -27 -31 -28
-26 -23 -27 -24 -24 -29 -27 -26
-26 -27 -23 -28 -25 -28 -27 -27
-24 -31 -24 -25 -26 -24 -26 -24
-26 -26 -25 -27 -25 -27 -29 -27
-26 -23 -28 -28 -27 -25 -28 -24
-25 -25 -27 -28 -23 -29 -23 -25
-24 -28 -25 -24 -25 -26 -26 -26
-24 -29 -22 -28 -27 -28 -29 -30
-27 -30 -24 -26 -25 -31 -29 -26
-25 -26 -28 -27 -28 -30 -25 -28
-29 -27 -25 -26 -28 -33 -28 -28
-26 -26 -28 -29 -28 -30 -29 -32
-25 -27 -26 -32 -31 -32 -31 -33
-30 -27 -31 -30 -31 -30 -36 -31
-27 -30 -28 -32 -29 -33 -31 -33
-28 -30 -32 -30 -34 -31 -37 -33
-31 -27 -32 -27 -35 -34 -33 -36
-29 -33 -31 -33 -35 -36 -36 -37
-29 -32 -35 -36 -33 -35 -39 -34
-32 -32 -34 -33 -34 -36 -36 -41
-32 -33 -36 -37 -36 -35 -39 -41
-34 -33 -34 -36 -37 -40 -37 -42
-1 -2 -2 -8 -6 -8 -12 -14
-3 -7 -6 -6 -5 -8 -8 -10
-5 -4 -4 -8 -9 -10 -8 -12
-5 -6 -9 -4 -5 -11 -12 -18
-4 -7 -8 -7 -11 -13 -12 -11
-11 -10 -14 -14 -16 -15 -14 -20
-5 -11 -12 -10 -16 -19 -18 -20
-8 -12 -11 -15 -18 -22 -21 -20
-13 -13 -12 -17 -17 -17 -21 -18
-11 -15 -18 -19 -18 -26 -17 -19
-12 -18 -18 -20 -21 -19 -18 -21
-13 -16 -22 -18 -19 -16 -23 -20
-21 -21 -21 -22 -17 -21 -26 -22
-17 -20 -20 -21 -22 -24 -24 -26
-20 -22 -21 -23 -21 -27 -23 -22
-20 -20 -22 -23 -22 -25 -20 -24
-19 -23 -20 -24 -22 -22 -25 -19
-22 -21 -25 -24 -19 -25 -23 -25
-24 -26 -21 -22 -22 -24 -24 -24
-21 -25 -25 -25 -23 -21 -27 -24
-25 -25 -22 -22 -23 -22 -22 -23
-24 -21 -26 -24 -24 -23 -22 -28
-22 -24 -25 -24 -23 -25 -25 -27
-25 -23 -22 -19 -20 -26 -24 -28
-26 -22 -20 -26 -26 -27 -26 -26
-26 -27 -22 -22 -26 -25 -23 -30
-20 -26 -21 -28 -24 -29 -29 -31
-27 -26 -26 -23 -27 -30 -28 -28
-30 -23 -28 -26 -27 -27 -28 -29
-26 -26 -26 -25 -26 -28 -30 -34
-24 -25 -26 -29 -33 -31 -32 -36
-23 -25 -29 -31 -30 -35 -35 -30
-30 -29 -30 -30 -33 -34 -37 -37
-29 -29 -33 -33 -33 -33 -36 -37
-31 -29 -33 -32 -39 -40 -41 -41
2 -4 -3 -2 -7 -6 -9 -9
-1 -3 -2 -5 -3 -6 -12 -5
-2 0 -9 -4 -6 -9 -9 -14
-3 -4 -6 -8 -9 -7 -10 -11
-4 -5 -8 -8 -11 -11 -17 -15
-6 -8 -4 -7 -13 -15 -18 -19
-3 -10 -10 -14 -14 -14 -14 -18
-6 -11 -13 -13 -17 -18 -18 -21
-8 -12 -11 -12 -21 -21 -19 -21
-18 -10 -17 -17 -19 -19 -24 -24
-19 -17 -15 -16 -22 -22 -23 -22
-15 -16 -18 -21 -19 -23 -22 -21
-16 -22 -22 -23 -21 -22 -25 -23
-21 -25 -24 -25 -30 -23 -24 -25
-21 -20 -24 -24 -28 -21 -27 -23
-21 -25 -25 -24 -25 -27 -25 -24
-26 -25 -25 -27 -22 -26 -23 -23
-25 -24 -24 -28 -26 -20 -25 -25
-27 -27 -19 -24 -26 -25 -21 -23
-26 -24 -24 -25 -24 -30 -21 -26
-27 -24 -23 -25 -28 -22 -23 -26
-26 -24 -24 -24 -25 -23 -25 -24
-22 -27 -25 -28 -22 -26 -23 -27
-26 -26 -24 -26 -22 -21 -23 -25
-23 -24 -25 -27 -25 -24 -24 -22
-21 -27 -27 -28 -23 -23 -25 -25
-24 -25 -25 -22 -26 -26 -28 -28
-26 -25 -28 -25 -24 -29 -30 -31
-19 -25 -25 -25 -27 -29 -30 -29
-25 -27 -28 -29 -29 -32 -30 -33
-27 -26 -26 -30 -28 -32 -27 -28
-26 -26 -29 -28 -27 -29 -32 -34
-27 -30 -25 -28 -29 -33 -34 -32
-27 -27 -31 -32 -30 -34 -36 -35
-28 -29 -33 -31 -33 -34 -35 -38
-29 -29 -36 -34 -30 -34 -41 -41
-9 -5 -6 -6 -6 -6 -9 -11
-6 -4 -3 -3 -5 -9 -9 -9
-6 -7 -6 -6 -12 -11 -9 -10
-6 -5 -3 -9 -9 -13 -16 -14
-6 -9 -7 -8 -11 -17 -14 -17
-9 -11 -9 -11 -11 -15 -14 -21
-7 -10 -8 -13 -15 -19 -20 -20
-9 -11 -13 -12 -14 -16 -20 -21
-11 -13 -17 -14 -19 -24 -19 -22
-12 -16 -19 -19 -21 -22 -29 -20
-18 -18 -22 -18 -24 -26 -26 -28
-18 -21 -20 -25 -24 -24 -28 -23
-21 -22 -22 -18 -21 -26 -27 -29
-20 -22 -24 -20 -29 -25 -29 -26
-22 -25 -21 -29 -26 -26 -26 -27
-27 -23 -25 -26 -28 -25 -25 -29
-23 -28 -27 -27 -24 -25 -28 -28
-28 -25 -31 -29 -29 -25 -26 -27
-25 -30 -28 -30 -28 -28 -29 -24
-27 -23 -27 -27 -29 -26 -30 -25
-28 -27 -27 -30 -27 -31 -27 -30
-30 -26 -29 -27 -27 -26 -29 -28
-30 -28 -27 -26 -26 -30 -28 -25
-28 -28 -27 -26 -31 -29 -26 -26
-28 -28 -26 -25 -28 -28 -34 -32
-25 -27 -26 -32 -29 -31 -31 -33
-28 -28 -30 -29 -30 -30 -33 -30
-28 -31 -31 -30 -31 -30 -32 -35
-28 -31 -33 -30 -33 -33 -33 -36
-30 -27 -28 -36 -31 -33 -34 -37
-30 -32 -33 -35 -34 -35 -32 -33
-31 -34 -32 -34 -31 -33 -39 -37
-29 -33 -34 -35 -35 -34 -38 -40
-32 -33 -34 -34 -38 -37 -34 -38
-36 -34 -32 -40 -37 -38 -40 -39
-33 -34 -32 -31 -39 -40 -41 -43
-34 -38 -37 -40 -37 -45 -43 -41
-36 -38 -37 -41 -39 -40 -47 -48
-41 -39 -43 -41 -44 -42 -47 -47
-8 -6 -14 -17 -15 -17 -17 -24
-9 -11 -13 -18 -17 -17 -21 -23
-8 -11 -15 -16 -17 -23 -23 -27
-12 -14 -17 -18 -25 -20 -23 -26
-15 -16 -18 -20 -21 -22 -26 -27
-17 -16 -21 -24 -26 -27 -27 -27
-20 -25 -20 -21 -24 -25 -30 -29
-23 -20 -22 -25 -25 -31 -28 -28
-24 -24 -25 -24 -27 -27 -31 -30
-27 -23 -24 -27 -26 -30 -30 -34
-27 -24 -30 -29 -30 -31 -33 -32
-26 -27 -31 -31 -30 -33 -32 -32
-30 -25 -32 -29 -29 -29 -33 -30
-28 -32 -29 -30 -29 -38 -34 -31
-24 -32 -29 -28 -35 -32 -30 -31
-31 -31 -28 -30 -34 -34 -28 -30
-31 -30 -33 -32 -34 -31 -34 -29
-32 -33 -29 -29 -35 -34 -32 -32
-31 -29 -31 -29 -32 -29 -32 -32
-29 -33 -32 -30 -30 -30 -29 -32
-33 -30 -31 -32 -33 -29 -33 -30
-30 -29 -30 -31 -31 -36 -32 -31
-34 -32 -32 -35 -32 -33 -37 -33
-34 -33 -32 -39 -31 -35 -33 -36
-36 -32 -32 -31 -33 -32 -38 -34
-29 -32 -32 -32 -35 -33 -33 -35
-31 -32 -34 -35 -33 -34 -35 -39
-29 -35 -36 -37 -36 -38 -36 -38
-34 -32 -35 -34 -38 -34 -39 -36
-32 -34 -37 -37 -35 -35 -39 -38
-36 -33 -36 -37 -33 -35 -38 -39
-33 -35 -35 -38 -37 -36 -41 -40
-34 -33 -33 -36 -37 -41 -43 -38
-36 -39 -39 -31 -36 -41 -42 -40
-41 -37 -34 -40 -37 -41 -46 -42
-35 -39 -38 -41 -41 -41 -38 -44
-40 -36 -37 -40 -39 -41 -44 -41
-38 -39 -41 -41 -41 -42 -43 -48
-38 -37 -42 -41 -41 -46 -42 -48
-11 -14 -22 -20 -17 -19 -20 -19
-15 -18 -17 -16 -18 -17 -20 -23
-14 -16 -15 -19 -20 -20 -22 -17
-14 -18 -18 -17 -19 -23 -22 -23
-18 -17 -18 -19 -20 -19 -19 -20
-18 -17 -18 -23 -16 -24 -21 -24
-19 -20 -22 -17 -20 -24 -19 -25
-20 -20 -22 -22 -24 -23 -24 -22
-20 -23 -22 -23 -23 -21 -22 -25
-20 -22 -24 -24 -24 -22 -23 -23
-17 -18 -20 -23 -21 -23 -23 -22
-23 -26 -24 -22 -23 -23 -20 -20
-22 -21 -21 -20 -23 -23 -22 -20
-25 -20 -21 -25 -22 -19 -20 -22
-26 -25 -22 -21 -21 -20 -23 -18
-22 -20 -22 -19 -20 -19 -23 -19
-25 -24 -19 -23 -19 -22 -23 -21
-19 -19 -22 -22 -20 -15 -18 -20
-18 -26 -19 -21 -22 -16 -19 -19
-15 -20 -21 -19 -18 -21 -17 -16
-22 -20 -19 -17 -22 -17 -16 -19
-20 -21 -17 -16 -18 -19 -20 -15
-17 -19 -21 -17 -19 -15 -14 -17
-20 -19 -18 -16 -18 -16 -22 -19
-18 -20 -18 -15 -20 -18 -18 -13
-17 -20 -17 -13 -19 -18 -17 -16
-19 -13 -15 -19 -19 -18 -17 -16
-21 -16 -19 -18 -15 -13 -17 -13
-16 -19 -20 -16 -21 -15 -20 -16
-16 -16 -16 -17 -18 -19 -20 -19
-17 -18 -18 -20 -17 -16 -19 -20
-16 -21 -18 -18 -17 -20 -19 -19
-18 -20 -17 -15 -16 -16 -19 -21
-18 -20 -14 -18 -20 -20 -19 -21
-19 -16 -19 -22 -20 -19 -22 -17
-22 -18 -20 -21 -20 -25 -23 -22
-18 -15 -21 -19 -17 -24 -21 -19
-22 -20 -14 -19 -22 -20 -24 -23
-16 -21 -20 -20 -17 -25 -23 -25
-19 -17 -21 -19 -24 -24 -25 -25
-19 -19 -20 -23 -21 -23 -25 -25
-21 -26 -22 -25 -28 -29 -26 -29
-23 -21 -25 -24 -26 -27 -29 -31
-21 -26 -25 -24 -27 -28 -27 -28
-23 -27 -22 -24 -27 -28 -29 -32
-26 -28 -27 -25 -30 -31 -30 -33
-25 -29 -28 -27 -28 -29 -32 -34
-26 -25 -30 -32 -31 -33 -30 -37
-22 -30 -30 -31 -31 -31 -34 -35
-28 -31 -28 -31 -33 -35 -35 -33
-29 -31 -30 -34 -32 -35 -35 -37
-27 -31 -33 -34 -37 -34 -42 -36
-31 -34 -34 -38 -38 -37 -32 -41
-20 -12 -18 -18 -18 -18 -16 -19
-17 -17 -19 -17 -13 -16 -19 -19
-21 -16 -20 -21 -19 -19 -19 -21
-16 -16 -18 -19 -20 -21 -19 -19
-17 -20 -18 -19 -16 -22 -19 -19
-19 -16 -20 -23 -20 -20 -23 -23
-18 -19 -23 -22 -18 -20 -23 -20
-18 -17 -20 -24 -20 -17 -21 -18
-17 -20 -18 -23 -21 -19 -20 -20
-19 -21 -24 -21 -20 -19 -18 -21
-22 -22 -22 -22 -21 -23 -21 -19
-21 -24 -21 -19 -22 -22 -21 -24
-19 -22 -19 -19 -20 -18 -21 -23
-21 -20 -22 -23 -22 -22 -20 -19
-17 -17 -22 -21 -20 -24 -24 -22
-24 -21 -21 -23 -21 -22 -20 -22
-22 -22 -18 -24 -21 -19 -20 -21
-20 -21 -22 -23 -22 -20 -24 -25
-18 -23 -18 -18 -21 -21 -22 -18
-21 -24 -24 -19 -20 -19 -20 -20
-19 -21 -22 -22 -23 -23 -22 -23
-20 -23 -21 -18 -18 -21 -18 -23
-21 -19 -22 -23 -24 -21 -25 -22
-20 -21 -21 -22 -23 -24 -21 -26
-20 -21 -20 -22 -21 -23 -24 -27
-16 -21 -26 -23 -24 -22 -24 -24
-19 -19 -17 -22 -26 -25 -26 -25
-23 -24 -24 -23 -22 -26 -25 -31
-24 -24 -26 -24 -24 -28 -27 -26
-29 -25 -22 -27 -27 -26 -29 -29
-22 -21 -24 -25 -29 -25 -29 -30
-24 -23 -27 -24 -29 -31 -33 -29
-25 -25 -26 -28 -32 -31 -29 -32
-20 -24 -30 -28 -27 -29 -30 -29
-29 -32 -27 -31 -30 -32 -35 -34
-26 -29 -31 -28 -34 -37 -34 -38
-30 -31 -37 -30 -32 -35 -32 -37
-27 -30 -33 -33 -33 -33 -35 -37
-33 -31 -35 -37 -33 -35 -38 -41
-33 -34 -36 -36 -37 -38 -36 -41
-31 -34 -37 -38 -37 -40 -39 -43
-33 -32 -36 -39 -39 -41 -40 -42
-36 -37 -36 -39 -38 -43 -45 -44
-36 -38 -41 -41 -42 -44 -44 -44
-38 -43 -43 -44 -39 -46 -51 -43
-39 -39 -42 -43 -47 -47 -51 -47
-41 -43 -41 -47 -47 -46 -50 -51
-44 -43 -44 -49 -50 -46 -47 -52
-14 -14 -13 -16 -16 -19 -19 -23
-14 -14 -15 -20 -19 -20 -21 -23
-14 -12 -18 -18 -21 -20 -25 -22
-20 -19 -20 -20 -22 -25 -25 -23
-17 -18 -18 -21 -20 -21 -29 -22
-18 -17 -24 -26 -23 -27 -27 -30
-18 -26 -26 -23 -24 -21 -29 -27
-27 -23 -22 -28 -24 -25 -26 -29
-24 -21 -25 -22 -24 -26 -27 -26
-24 -26 -26 -26 -28 -27 -29 -28
-25 -26 -25 -27 -29 -29 -29 -28
-29 -26 -31 -30 -30 -31 -29 -27
-25 -25 -30 -30 -29 -30 -27 -27
-32 -28 -28 -29 -31 -29 -30 -29
-28 -27 -29 -30 -26 -27 -28 -26
-28 -27 -27 -29 -30 -29 -27 -27
-30 -30 -30 -27 -26 -27 -30 -28
-28 -28 -26 -29 -28 -31 -26 -29
-26 -29 -24 -31 -32 -31 -32 -29
-25 -31 -28 -27 -28 -31 -27 -30
-32 -28 -28 -27 -31 -32 -28 -26
-27 -28 -31 -29 -28 -27 -30 -27
-30 -32 -28 -32 -30 -29 -31 -37
-31 -28 -29 -29 -24 -31 -28 -32
-26 -31 -28 -28 -26 -28 -33 -30
-28 -28 -28 -30 -28 -34 -29 -29
-28 -28 -30 -29 -27 -31 -29 -29
-27 -29 -30 -31 -32 -32 -31 -32
-28 -27 -29 -30 -28 -30 -35 -30
-27 -29 -32 -30 -32 -33 -34 -33
-30 -27 -31 -29 -27 -36 -33 -32
-32 -33 -31 -32 -31 -30 -36 -30
-34 -27 -29 -33 -33 -34 -32 -38
-30 -31 -33 -37 -34 -37 -35 -35
-32 -31 -31 -30 -36 -38 -35 -35
-35 -34 -35 -35 -35 -38 -35 -38
-36 -32 -32 -35 -34 -40 -39 -40
-35 -29 -38 -37 -38 -36 -39 -39
-34 -35 -32 -40 -40 -38 -39 -39
-33 -33 -34 -39 -37 -35 -43 -44
-35 -36 -39 -40 -38 -37 -42 -41
-38 -37 -38 -40 -41 -42 -41 -47
-36 -38 -37 -37 -43 -44 -46 -45
-14 -16 -15 -20 -15 -16 -21 -20
-12 -14 -15 -16 -16 -20 -24 -24
-14 -16 -17 -14 -21 -21 -23 -25
-16 -14 -17 -19 -21 -25 -28 -32
-16 -18 -19 -20 -28 -25 -24 -32
-17 -24 -24 -30 -30 -28 -25 -29
-20 -23 -24 -28 -28 -32 -31 -29
-21 -29 -29 -30 -28 -33 -28 -28
-21 -28 -27 -27 -31 -26 -35 -30
-27 -30 -32 -27 -28 -30 -29 -33
-26 -31 -34 -31 -28 -25 -32 -30
-29 -31 -31 -28 -33 -30 -30 -33
-29 -29 -28 -28 -33 -29 -30 -29
-26 -27 -29 -31 -30 -32 -32 -31
-33 -33 -29 -31 -32 -32 -31 -30
-28 -29 -36 -28 -34 -32 -33 -29
-29 -30 -33 -29 -34 -30 -37 -37
-28 -34 -33 -31 -33 -30 -36 -32
-30 -33 -29 -36 -34 -34 -30 -36
-31 -31 -31 -34 -32 -32 -35 -34
-30 -34 -33 -34 -31 -35 -33 -35
-35 -33 -34 -32 -39 -36 -33 -34
-34 -35 -31 -33 -32 -32 -33 -35
-33 -31 -34 -30 -27 -33 -35 -37
-32 -35 -33 -35 -31 -36 -35 -34
-34 -36 -36 -33 -34 -33 -32 -34
-36 -31 -33 -36 -35 -37 -33 -32
-33 -31 -36 -35 -33 -34 -34 -34
-37 -33 -34 -35 -34 -39 -38 -37
-32 -35 -36 -39 -32 -39 -36 -41
-35 -31 -37 -32 -34 -38 -38 -37
-38 -36 -36 -36 -34 -37 -36 -37
-32 -39 -39 -37 -36 -36 -36 -36
-36 -39 -37 -39 -38 -37 -38 -41
-36 -35 -36 -37 -33 -41 -36 -41
-32 -36 -38 -36 -37 -37 -42 -34
-37 -39 -36 -39 -39 -39 -39 -41
-35 -36 -39 -35 -39 -43 -40 -38
-37 -42 -44 -34 -36 -37 -44 -44
-39 -44 -37 -39 -40 -44 -42 -43
-38 -40 -40 -39 -42 -41 -45 -44
-41 -40 -40 -45 -41 -48 -39 -44
-13 -13 -16 -15 -15 -17 -21 -19
-13 -16 -15 -18 -19 -21 -17 -24
-15 -15 -18 -17 -16 -18 -22 -22
-17 -14 -19 -18 -19 -19 -28 -25
-17 -17 -21 -22 -24 -20 -28 -25
-16 -17 -20 -23 -23 -23 -24 -22
-19 -18 -23 -24 -24 -22 -23 -26
-17 -19 -20 -25 -23 -24 -23 -27
-25 -21 -25 -22 -25 -26 -24 -27
-21 -19 -23 -23 -31 -26 -28 -22
-26 -24 -24 -28 -28 -27 -24 -26
-24 -24 -22 -24 -25 -25 -28 -25
-20 -26 -25 -23 -24 -22 -26 -23
-27 -24 -22 -26 -31 -29 -28 -23
-27 -25 -25 -27 -25 -27 -27 -29
-27 -27 -27 -26 -27 -25 -30 -31
-27 -25 -23 -29 -27 -27 -32 -30
-28 -26 -22 -27 -27 -33 -24 -27
-25 -25 -29 -28 -30 -31 -29 -28
-31 -31 -28 -27 -29 -25 -33 -29
-30 -29 -28 -30 -29 -30 -27 -31
-30 -30 -26 -31 -27 -28 -34 -29
-28 -27 -27 -32 -29 -28 -29 -29
-30 -28 -26 -30 -29 -31 -30 -27
-33 -28 -29 -33 -29 -31 -28 -32
-26 -28 -30 -30 -29 -35 -30 -31
-31 -28 -31 -29 -33 -32 -28 -35
-31 -33 -30 -28 -30 -31 -30 -31
-29 -30 -31 -26 -30 -32 -30 -34
-33 -31 -30 -29 -32 -35 -33 -33
-32 -31 -35 -27 -30 -33 -32 -31
-31 -27 -29 -32 -32 -30 -33 -32
-33 -26 -31 -33 -33 -35 -36 -37
-31 -32 -32 -35 -37 -35 -34 -37
-35 -31 -32 -33 -36 -34 -38 -36
-31 -29 -32 -33 -34 -40 -38 -41
-34 -31 -36 -36 -36 -37 -38 -42
-9 -8 -12 -8 -15 -16 -17 -18
-9 -13 -12 -13 -17 -15 -16 -20
-7 -10 -16 -17 -20 -17 -18 -20
-11 -14 -17 -20 -18 -18 -21 -22
-12 -17 -17 -15 -17 -19 -19 -24
-18 -17 -16 -21 -18 -20 -22 -19
-16 -16 -19 -20 -21 -25 -25 -22
-16 -15 -18 -21 -21 -24 -25 -23
-17 -17 -21 -21 -25 -25 -24 -22
-17 -23 -20 -25 -25 -20 -26 -23
-19 -20 -19 -24 -24 -24 -26 -25
-24 -22 -24 -24 -28 -23 -22 -26
-24 -24 -24 -29 -28 -28 -32 -27
-24 -21 -26 -26 -20 -23 -24 -24
-25 -29 -27 -24 -28 -27 -27 -28
-23 -25 -22 -24 -22 -28 -28 -27
-25 -24 -22 -27 -27 -26 -27 -23
-26 -26 -28 -25 -29 -31 -26 -25
-26 -27 -27 -24 -29 -29 -26 -28
-27 -25 -25 -25 -29 -23 -29 -26
-30 -23 -26 -26 -28 -26 -25 -26
-27 -25 -26 -24 -28 -28 -25 -28
-26 -25 -26 -29 -28 -29 -26 -23
-26 -24 -23 -25 -27 -29 -25 -26
-29 -28 -23 -26 -26 -26 -29 -28
-30 -21 -27 -27 -25 -27 -25 -29
-23 -25 -25 -32 -25 -26 -26 -28
-28 -27 -28 -25 -29 -29 -31 -32
-28 -26 -26 -26 -30 -26 -28 -30
-29 -25 -27 -27 -28 -31 -31 -30
-27 -30 -27 -26 -29 -32 -34 -30
-28 -28 -30 -30 -30 -28 -33 -34
-29 -32 -29 -29 -33 -30 -33 -31
-27 -32 -27 -32 -30 -33 -30 -34
-33 -31 -32 -31 -33 -33 -37 -36
-31 -34 -32 -34 -33 -34 -37 -34
-29 -33 -32 -33 -34 -34 -39 -36
-31 -27 -34 -33 -32 -38 -39 -42
-33 -33 -38 -38 -33 -37 -36 -40
-35 -36 -36 -37 -37 -44 -41 -41
-33 -32 -34 -36 -34 -41 -39 -43
-54 -53 -54 -55 -52 -51 -51 -50
-53 -53 -52 -54 -53 -55 -49 -50
-54 -56 -53 -51 -52 -51 -50 -51
-54 -54 -52 -51 -48 -52 -49 -46
-56 -54 -53 -50 -51 -45 -47 -42
-53 -53 -53 -51 -47 -48 -49 -42
-49 -49 -48 -46 -47 -48 -46 -46
-51 -52 -51 -48 -47 -47 -43 -44
-50 -47 -46 -49 -46 -44 -42 -42
-50 -46 -46 -46 -43 -43 -40 -44
-47 -49 -48 -45 -45 -41 -42 -41
-47 -44 -45 -40 -43 -43 -37 -41
-46 -44 -42 -44 -44 -36 -37 -37
-47 -42 -43 -40 -41 -38 -34 -36
-41 -44 -41 -42 -36 -39 -35 -36
-40 -43 -38 -40 -42 -36 -36 -35
-41 -41 -39 -35 -37 -37 -37 -34
-38 -44 -34 -41 -37 -35 -34 -33
-45 -37 -36 -38 -36 -36 -38 -33
-41 -34 -36 -41 -33 -36 -35 -32
-37 -39 -37 -33 -37 -37 -33 -31
-38 -37 -33 -38 -34 -32 -32 -31
-37 -36 -34 -32 -36 -31 -32 -32
-38 -33 -35 -33 -38 -33 -33 -31
-34 -34 -35 -37 -32 -33 -33 -34
-35 -34 -34 -30 -28 -33 -29 -31
-33 -32 -37 -32 -29 -31 -33 -33
-34 -36 -32 -32 -29 -30 -32 -30
-33 -32 -31 -33 -34 -32 -29 -37
-31 -34 -33 -33 -32 -32 -29 -35
-31 -31 -27 -27 -31 -31 -35 -35
-32 -32 -31 -32 -31 -33 -36 -36
-30 -31 -33 -33 -35 -33 -36 -39
-35 -35 -32 -33 -33 -35 -38 -38
-31 -31 -34 -36 -35 -40 -35 -40
-30 -35 -32 -37 -33 -36 -37 -34
-32 -33 -36 -35 -37 -36 -38 -38
-31 -38 -38 -44 -39 -34 -40 -41
-38 -37 -40 -36 -37 -40 -39 -41
-38 -36 -39 -39 -42 -40 -46 -41
-40 -39 -40 -43 -43 -40 -41 -41
-39 -39 -40 -40 -39 -43 -44 -43
-42 -42 -37 -44 -40 -45 -46 -45
-66 -60 -61 -54 -58 -51 -53 -58
-60 -61 -59 -58 -56 -49 -51 -52
-57 -57 -59 -54 -53 -52 -50 -52
-59 -55 -53 -55 -50 -50 -50 -49
-52 -54 -54 -55 -48 -49 -49 -47
-56 -54 -54 -53 -52 -50 -46 -46
-54 -49 -55 -50 -50 -48 -43 -44
-53 -48 -51 -51 -49 -48 -46 -47
-49 -53 -48 -48 -46 -44 -40 -42
-48 -49 -50 -43 -44 -41 -42 -43
-48 -49 -43 -49 -41 -43 -38 -40
-46 -45 -44 -41 -41 -41 -40 -40
-46 -45 -43 -44 -41 -40 -37 -38
-43 -41 -42 -40 -34 -38 -35 -32
-44 -42 -43 -38 -39 -35 -36 -28
-39 -40 -37 -33 -35 -34 -36 -27
-41 -41 -39 -32 -35 -35 -32 -30
-40 -38 -37 -36 -32 -35 -35 -28
-40 -41 -31 -34 -33 -33 -30 -27
-39 -34 -34 -27 -32 -29 -26 -29
-33 -33 -37 -26 -31 -25 -26 -28
-33 -34 -25 -31 -26 -28 -24 -28
-30 -30 -27 -26 -27 -26 -26 -24
-28 -26 -31 -29 -24 -26 -27 -23
-26 -30 -26 -30 -27 -22 -26 -22
-24 -27 -26 -26 -22 -25 -19 -24
-30 -22 -23 -25 -24 -19 -21 -18
-28 -25 -28 -27 -21 -21 -25 -19
-27 -21 -25 -22 -23 -21 -21 -21
-26 -26 -26 -20 -24 -20 -22 -22
-29 -21 -22 -22 -23 -21 -20 -18
-21 -26 -19 -15 -23 -19 -22 -23
-21 -23 -22 -21 -22 -16 -22 -22
-21 -23 -18 -18 -18 -21 -20 -20
-21 -21 -21 -22 -20 -21 -21 -23
-22 -22 -23 -23 -19 -19 -19 -23
-21 -22 -15 -19 -18 -22 -16 -20
-19 -21 -24 -20 -19 -19 -19 -20
-18 -20 -23 -22 -19 -20 -21 -20
-20 -19 -18 -19 -20 -23 -24 -57
-20 -20 -22 -18 -20 -22 -56 -55
-21 -20 -21 -25 -23 -59 -57 -54
-23 -21 -22 -23 -58 -56 -55 -56
-22 -21 -23 -60 -55 -56 -53 -48
-22 -22 -55 -57 -51 -52 -54 -53
-22 -55 -57 -50 -54 -56 -51 -49
-63 -67 -58 -60 -62 -53 -57 -52
-62 -64 -60 -59 -57 -56 -51 -50
-62 -60 -60 -57 -52 -54 -52 -52
-58 -59 -57 -61 -54 -52 -51 -50
-59 -58 -60 -54 -54 -53 -48 -53
-56 -56 -56 -56 -51 -50 -46 -49
-57 -54 -48 -56 -51 -51 -45 -47
-58 -53 -54 -54 -49 -48 -44 -44
-52 -53 -51 -47 -50 -45 -45 -44
-53 -52 -47 -48 -52 -43 -45 -43
-53 -48 -47 -46 -47 -47 -39 -42
-52 -51 -46 -46 -41 -41 -41 -41
-48 -48 -48 -41 -42 -39 -36 -38
-45 -44 -45 -42 -44 -40 -40 -37
-44 -44 -39 -40 -39 -38 -36 -33
-43 -39 -42 -41 -40 -38 -35 -33
-42 -37 -42 -40 -38 -36 -35 -34
-39 -42 -39 -37 -38 -34 -35 -34
-40 -36 -34 -39 -33 -32 -34 -30
-35 -36 -35 -35 -35 -31 -34 -30
-37 -38 -33 -39 -30 -30 -31 -30
-32 -33 -34 -37 -33 -29 -28 -32
-34 -31 -33 -33 -27 -27 -28 -26
-34 -32 -30 -31 -31 -28 -28 -26
-31 -31 -31 -26 -31 -27 -27 -24
-34 -27 -28 -31 -26 -29 -24 -22
-27 -29 -30 -24 -24 -25 -24 -23
-27 -30 -29 -27 -29 -24 -26 -27
-26 -26 -25 -28 -26 -25 -27 -30
-28 -31 -28 -26 -25 -31 -26 -28
-27 -25 -28 -26 -28 -28 -28 -31
-26 -22 -27 -28 -26 -27 -31 -31
-26 -26 -25 -29 -24 -26 -32 -28
-26 -26 -31 -30 -31 -26 -30 -35
-26 -25 -29 -28 -29 -30 -23 -28
-25 -26 -30 -27 -25 -29 -33 -32
-27 -31 -28 -28 -33 -32 -34 -32
-27 -30 -30 -30 -29 -31 -32 -31
-30 -28 -29 -26 -29 -29 -31 -31
-26 -31 -31 -33 -31 -32 -31 -29
-34 -32 -34 -30 -36 -30 -31 -32
-32 -32 -29 -32 -34 -33 -33 -29
-29 -31 -32 -28 -29 -35 -31 -32
-64 -63 -61 -62 -61 -56 -58 -55
-63 -64 -61 -63 -59 -58 -56 -53
-63 -63 -59 -57 -55 -57 -51 -53
-62 -59 -54 -58 -55 -56 -52 -53
-60 -58 -57 -56 -55 -54 -51 -48
-59 -57 -52 -55 -52 -51 -50 -47
-57 -54 -53 -53 -52 -49 -50 -49
-57 -55 -58 -51 -50 -45 -49 -46
-55 -54 -53 -50 -48 -43 -49 -44
-52 -53 -50 -52 -45 -47 -41 -38
-54 -49 -47 -48 -44 -42 -39 -41
-51 -50 -44 -46 -42 -41 -41 -39
-48 -45 -44 -47 -40 -40 -38 -37
-45 -44 -45 -41 -38 -40 -43 -35
-48 -42 -40 -41 -40 -36 -35 -31
-43 -37 -40 -37 -36 -31 -30 -28
-42 -40 -35 -37 -36 -34 -30 -26
-47 -37 -37 -34 -31 -30 -26 -26
-43 -36 -34 -34 -34 -27 -31 -23
-35 -31 -34 -30 -32 -30 -26 -26
-35 -30 -30 -29 -23 -27 -26 -26
-37 -32 -30 -28 -26 -26 -21 -23
-31 -27 -28 -28 -25 -25 -22 -17
-27 -30 -29 -24 -26 -23 -23 -19
-30 -29 -20 -26 -23 -20 -15 -19
-24 -25 -24 -24 -27 -20 -21 -23
-25 -21 -22 -20 -28 -17 -19 -17
-22 -22 -22 -20 -17 -19 -15 -17
-25 -23 -18 -22 -22 -20 -17 -18
-17 -20 -19 -19 -18 -19 -15 -19
-25 -22 -21 -18 -21 -17 -14 -19
-17 -16 -19 -17 -16 -21 -21 -22
-22 -19 -15 -17 -16 -14 -17 -19
-17 -17 -16 -17 -19 -19 -18 -18
-20 -18 -21 -20 -19 -19 -16 -15
-19 -22 -19 -15 -19 -19 -16 -21
-20 -17 -18 -17 -18 -16 -20 -19
-17 -17 -19 -17 -17 -18 -19 -17
-16 -19 -17 -17 -21 -17 -18 -18
-19 -20 -19 -16 -17 -16 -21 -17
-18 -15 -16 -18 -13 -21 -18 -65
-16 -16 -17 -17 -14 -19 -59 -64
-14 -16 -18 -22 -18 -64 -61 -58
-17 -19 -20 -18 -65 -63 -62 -55
-20 -20 -20 -63 -63 -62 -58 -60
-19 -20 -63 -58 -57 -58 -63 -57
-13 -66 -60 -60 -58 -61 -57 -58
-64 -64 -63 -58 -59 -57 -57 -56
-66 -66 -61 -62 -60 -62 -58 -55
-62 -60 -59 -61 -58 -59 -56 -55
-58 -62 -60 -54 -58 -54 -57 -51
-59 -61 -55 -57 -57 -50 -50 -53
-60 -61 -57 -54 -58 -52 -49 -53
-53 -60 -56 -57 -54 -51 -52 -49
-59 -54 -53 -55 -51 -52 -49 -46
-55 -57 -55 -53 -49 -51 -45 -48
-57 -53 -53 -51 -50 -46 -45 -44
-54 -53 -53 -46 -46 -43 -44 -43
-53 -52 -53 -45 -47 -43 -44 -41
-49 -52 -47 -48 -46 -46 -40 -41
-48 -51 -47 -47 -44 -41 -42 -40
-45 -46 -49 -43 -38 -41 -38 -41
-48 -47 -48 -39 -41 -37 -35 -33
-46 -45 -42 -42 -38 -37 -36 -39
-43 -40 -42 -43 -40 -33 -35 -33
-39 -37 -37 -39 -37 -33 -30 -32
-41 -40 -38 -37 -37 -34 -33 -34
-41 -37 -34 -35 -35 -29 -33 -29
-37 -33 -38 -33 -38 -32 -26 -32
-38 -38 -33 -33 -31 -28 -32 -26
-39 -36 -33 -31 -31 -31 -28 -32
-30 -30 -33 -29 -26 -27 -30 -27
-34 -32 -29 -26 -28 -26 -25 -24
-30 -32 -27 -28 -28 -30 -29 -23
-31 -31 -28 -29 -28 -27 -24 -27
-31 -29 -28 -29 -26 -25 -23 -27
-31 -25 -28 -29 -27 -29 -28 -25
-27 -27 -27 -28 -23 -25 -24 -28
-30 -24 -28 -24 -27 -29 -26 -26
-26 -23 -26 -28 -26 -28 -28 -29
-27 -24 -27 -26 -23 -27 -26 -30
-27 -29 -28 -32 -29 -29 -29 -29
-29 -27 -29 -27 -28 -29 -28 -31
-28 -29 -26 -30 -28 -25 -26 -26
-28 -32 -23 -28 -30 -29 -26 -32
-30 -27 -31 -33 -31 -26 -32 -27
-25 -29 -30 -28 -28 -27 -28 -27
-62 -62 -59 -59 -57 -58 -55 -55
-64 -60 -59 -58 -57 -55 -56 -54
-60 -61 -55 -59 -57 -54 -55 -51
-61 -57 -57 -52 -57 -51 -51 -49
-58 -60 -56 -56 -54 -51 -50 -47
-57 -57 -54 -53 -51 -52 -47 -47
-54 -55 -53 -53 -53 -48 -48 -50
-56 -52 -51 -53 -47 -48 -43 -49
-53 -49 -47 -49 -47 -45 -41 -42
-52 -50 -49 -47 -47 -46 -43 -39
-48 -48 -47 -44 -43 -43 -43 -42
-47 -47 -49 -43 -42 -41 -37 -39
-46 -46 -50 -38 -40 -42 -38 -37
-43 -45 -43 -42 -37 -35 -36 -33
-45 -42 -42 -40 -40 -30 -36 -31
-40 -44 -38 -36 -33 -32 -30 -33
-40 -36 -40 -37 -36 -35 -33 -32
-36 -41 -38 -39 -29 -35 -37 -35
-39 -35 -34 -33 -33 -30 -33 -33
-33 -34 -31 -36 -35 -30 -29 -24
-39 -34 -34 -34 -28 -31 -29 -24
-32 -32 -30 -28 -28 -30 -28 -30
-33 -30 -34 -33 -32 -29 -30 -27
-37 -33 -29 -26 -27 -28 -27 -27
-30 -31 -32 -29 -31 -26 -26 -25
-29 -29 -26 -26 -27 -25 -27 -22
-29 -32 -27 -28 -26 -26 -27 -22
-25 -28 -27 -26 -26 -21 -26 -23
-27 -28 -26 -25 -23 -30 -25 -25
-25 -27 -23 -29 -23 -22 -23 -23
-25 -21 -26 -23 -26 -23 -21 -25
-25 -25 -23 -24 -24 -22 -23 -20
-25 -23 -25 -20 -24 -23 -23 -25
-25 -25 -22 -24 -24 -22 -24 -23
-24 -22 -21 -23 -23 -26 -21 -23
-25 -26 -23 -23 -23 -19 -24 -22
-21 -20 -27 -22 -22 -22 -24 -64
-22 -25 -23 -24 -23 -23 -64 -63
-24 -26 -22 -26 -25 -66 -56 -62
-24 -21 -24 -24 -63 -61 -60 -64
-20 -27 -23 -64 -60 -64 -61 -59
-26 -23 -65 -65 -64 -61 -60 -59
-26 -63 -60 -62 -62 -67 -60 -58
-57 -57 -53 -58 -49 -51 -48 -50
-59 -55 -56 -54 -53 -49 -53 -45
-61 -59 -54 -52 -48 -48 -49 -48
-54 -55 -50 -45 -50 -51 -46 -45
-50 -52 -51 -50 -47 -47 -45 -41
-51 -50 -45 -47 -45 -45 -45 -43
-52 -51 -51 -48 -44 -44 -46 -41
-46 -45 -48 -49 -45 -40 -42 -39
-48 -46 -45 -45 -43 -41 -43 -39
-48 -45 -45 -43 -41 -42 -37 -36
-44 -46 -44 -43 -39 -39 -38 -41
-44 -40 -44 -43 -45 -43 -38 -34
-43 -41 -44 -39 -35 -35 -37 -36
-44 -42 -38 -42 -36 -33 -35 -33
-42 -39 -39 -39 -37 -33 -32 -33
-42 -38 -39 -34 -33 -34 -35 -31
-38 -36 -36 -35 -31 -33 -29 -30
-40 -37 -37 -33 -28 -29 -30 -30
-34 -33 -33 -32 -34 -30 -27 -30
-36 -37 -29 -29 -25 -29 -26 -29
-33 -34 -31 -27 -27 -26 -27 -27
-32 -31 -31 -30 -26 -24 -25 -27
-31 -28 -27 -28 -29 -27 -24 -27
-34 -23 -24 -27 -26 -24 -26 -26
-29 -24 -23 -24 -28 -23 -29 -25
-26 -23 -23 -24 -27 -27 -24 -23
-25 -24 -25 -27 -18 -28 -26 -26
-25 -28 -24 -24 -28 -25 -26 -27
-24 -23 -26 -27 -24 -26 -27 -25
-25 -26 -26 -26 -28 -25 -23 -31
-26 -26 -28 -27 -27 -27 -26 -27
-25 -27 -31 -26 -24 -24 -26 -26
-28 -26 -28 -25 -26 -26 -26 -24
-24 -29 -23 -32 -27 -26 -31 -29
-29 -27 -25 -27 -26 -26 -26 -29
-27 -25 -27 -31 -26 -28 -27 -32
-29 -24 -31 -31 -24 -24 -27 -28
-63 -61 -61 -54 -58 -54 -57 -53
-64 -60 -59 -52 -53 -54 -53 -52
-63 -58 -55 -54 -54 -55 -58 -49
-59 -58 -55 -55 -53 -52 -51 -50
-55 -58 -55 -54 -52 -50 -52 -47
-57 -53 -52 -54 -48 -48 -48 -47
-52 -51 -53 -49 -48 -47 -47 -44
-50 -52 -48 -50 -47 -50 -45 -43
-52 -52 -50 -48 -45 -43 -45 -44
-48 -45 -44 -43 -46 -46 -40 -38
-46 -46 -49 -43 -47 -41 -38 -38
-52 -47 -45 -40 -42 -38 -38 -38
-46 -43 -44 -42 -38 -38 -37 -36
-47 -44 -44 -44 -37 -37 -32 -32
-43 -40 -40 -42 -34 -34 -33 -35
-40 -41 -42 -37 -39 -34 -33 -30
-40 -39 -38 -37 -36 -31 -31 -28
-39 -33 -37 -35 -32 -31 -28 -29
-37 -36 -35 -33 -30 -28 -28 -25
-35 -35 -33 -34 -31 -28 -27 -27
-34 -28 -33 -30 -34 -31 -26 -30
-32 -31 -29 -26 -26 -28 -26 -25
-37 -29 -33 -27 -25 -29 -26 -28
-28 -25 -25 -26 -27 -28 -25 -24
-31 -29 -24 -24 -28 -27 -28 -28
-28 -28 -28 -24 -27 -27 -25 -22
-23 -25 -26 -29 -25 -26 -22 -26
-21 -27 -26 -25 -23 -23 -21 -27
-24 -25 -23 -25 -25 -26 -26 -21
-25 -29 -26 -24 -22 -22 -23 -21
-22 -25 -25 -23 -22 -25 -26 -24
-27 -23 -27 -29 -24 -20 -22 -21
-23 -21 -23 -25 -25 -20 -19 -24
-18 -26 -24 -23 -19 -24 -23 -24
-24 -24 -21 -23 -24 -26 -24 -24
-24 -24 -22 -26 -23 -26 -24 -25
-26 -24 -19 -28 -25 -24 -29 -27
-25 -19 -22 -26 -21 -24 -29 -26
-21 -24 -28 -27 -24 -24 -28 -60
-19 -24 -26 -26 -21 -26 -56 -55
-24 -22 -26 -29 -28 -57 -53 -57
-26 -24 -26 -25 -58 -56 -59 -55
-27 -26 -26 -59 -57 -55 -55 -52
-26 -25 -55 -55 -58 -57 -53 -53
-24 -61 -52 -54 -54 -54 -53 -48
-28 -61 -62 -59 -56 -58 -56 -48
-62 -59 -60 -61 -54 -51 -55 -54
-64 -58 -56 -54 -56 -53 -53 -50
-57 -59 -56 -55 -57 -53 -49 -50
-54 -56 -55 -53 -53 -52 -47 -47
-60 -53 -56 -51 -49 -48 -47 -44
-54 -56 -52 -55 -51 -49 -41 -44
-54 -56 -47 -51 -48 -46 -41 -44
-53 -52 -50 -49 -48 -50 -44 -41
-53 -49 -48 -45 -44 -46 -45 -45
-49 -51 -44 -47 -47 -45 -43 -42
-49 -46 -49 -42 -44 -40 -39 -39
-45 -44 -43 -42 -43 -41 -40 -38
-43 -47 -44 -39 -44 -40 -43 -32
-42 -48 -41 -42 -41 -36 -33 -38
-39 -42 -39 -38 -41 -36 -35 -30
-38 -47 -42 -36 -36 -34 -36 -27
-41 -38 -39 -38 -35 -38 -31 -35
-41 -40 -33 -30 -34 -35 -29 -31
-39 -35 -32 -37 -34 -28 -32 -33
-35 -31 -35 -33 -31 -28 -32 -26
-36 -37 -31 -33 -30 -33 -29 -27
-34 -32 -30 -30 -29 -30 -29 -28
-31 -31 -34 -27 -29 -29 -27 -25
-30 -33 -33 -28 -26 -25 -23 -28
-31 -29 -28 -26 -27 -24 -21 -26
-29 -26 -29 -21 -28 -25 -26 -28
-33 -30 -26 -27 -24 -28 -26 -26
-28 -24 -27 -27 -26 -26 -27 -29
-28 -27 -28 -25 -29 -30 -26 -29
-29 -23 -30 -28 -28 -28 -28 -29
-27 -31 -25 -26 -27 -27 -30 -32
-30 -29 -30 -25 -27 -29 -28 -29
-28 -29 -28 -31 -30 -31 -27 -28
-25 -28 -26 -26 -29 -32 -30 -28
-24 -31 -28 -31 -28 -30 -28 -29
-26 -32 -28 -27 -30 -32 -28 -27
-25 -32 -26 -30 -31 -29 -33 -31
-29 -29 -32 -28 -31 -30 -30 -28
-31 -29 -28 -30 -30 -27 -28 -28
-28 -31 -28 -27 -29 -29 -31 -28
-27 -29 -30 -27 -31 -31 -30 -29
-70 -69 -65 -66 -61 -65 -62 -62
-67 -65 -67 -63 -62 -60 -61 -61
-68 -69 -65 -61 -59 -59 -60 -56
-67 -63 -63 -62 -60 -60 -60 -57
-63 -65 -62 -64 -56 -53 -54 -53
-61 -64 -57 -61 -59 -57 -54 -52
-60 -65 -61 -55 -56 -54 -52 -53
-61 -57 -60 -57 -54 -50 -52 -51
-63 -56 -57 -52 -51 -50 -48 -46
-60 -57 -52 -50 -51 -49 -45 -42
-58 -55 -53 -54 -50 -49 -46 -47
-54 -51 -51 -49 -47 -48 -46 -42
-53 -48 -49 -46 -45 -40 -43 -43
-47 -48 -47 -42 -44 -44 -38 -38
-46 -48 -46 -41 -41 -41 -41 -36
-47 -46 -45 -41 -39 -37 -40 -35
-43 -45 -42 -43 -41 -37 -36 -34
-44 -37 -45 -38 -38 -33 -34 -32
-42 -37 -38 -36 -35 -35 -31 -30
-41 -37 -34 -37 -31 -34 -29 -29
-38 -35 -35 -34 -34 -34 -28 -27
-38 -35 -34 -33 -31 -31 -31 -28
-37 -33 -33 -34 -29 -30 -28 -31
-36 -32 -32 -28 -26 -28 -26 -25
-36 -32 -29 -29 -29 -27 -25 -19
-31 -27 -28 -29 -27 -30 -23 -29
-31 -31 -27 -29 -26 -25 -26 -28
-26 -26 -28 -27 -26 -26 -26 -22
-28 -25 -26 -28 -24 -26 -22 -27
-26 -24 -29 -25 -30 -26 -28 -21
-25 -27 -24 -23 -26 -24 -25 -22
-28 -26 -26 -26 -26 -25 -23 -23
-25 -26 -23 -22 -23 -25 -22 -24
-22 -23 -27 -24 -24 -25 -20 -26
-27 -23 -26 -19 -22 -21 -25 -23
-24 -21 -21 -22 -22 -22 -24 -22
-26 -24 -24 -22 -27 -23 -24 -21
-23 -29 -20 -20 -25 -24 -23 -25
-26 -23 -22 -20 -25 -26 -23 -24
-26 -22 -22 -28 -23 -23 -25 -62
-24 -22 -24 -23 -24 -25 -60 -62
-21 -24 -24 -26 -24 -60 -57 -59
-26 -23 -23 -27 -59 -62 -62 -58
-21 -24 -27 -63 -61 -58 -60 -58
-19 -24 -61 -60 -59 -53 -55 -57
-56 -54 -54 -51 -55 -57 -53 -54
-60 -53 -58 -53 -55 -51 -51 -49
-58 -57 -55 -54 -51 -52 -51 -48
-55 -55 -54 -57 -52 -49 -50 -47
-53 -53 -52 -51 -51 -49 -47 -48
-55 -52 -52 -52 -47 -48 -49 -46
-52 -50 -50 -53 -51 -47 -45 -43
-51 -47 -49 -48 -52 -46 -44 -41
-50 -49 -49 -49 -41 -46 -38 -45
-46 -49 -45 -44 -50 -46 -38 -43
-51 -45 -42 -42 -44 -41 -38 -39
-46 -46 -44 -44 -41 -41 -40 -38
-44 -44 -42 -43 -39 -37 -36 -34
-44 -44 -43 -40 -36 -39 -37 -37
-41 -42 -42 -38 -38 -39 -36 -33
-39 -41 -37 -39 -38 -37 -33 -32
-37 -36 -39 -35 -33 -33 -30 -33
-38 -40 -38 -36 -34 -30 -32 -35
-39 -38 -38 -34 -32 -34 -31 -31
-40 -35 -32 -30 -30 -30 -30 -26
-37 -34 -32 -30 -34 -29 -28 -27
-36 -30 -32 -30 -29 -30 -24 -26
-31 -32 -31 -30 -25 -28 -25 -28
-32 -29 -28 -22 -29 -23 -24 -27
-28 -28 -27 -25 -22 -24 -23 -23
-28 -29 -28 -22 -22 -26 -21 -21
-24 -25 -23 -25 -22 -24 -23 -22
-24 -21 -27 -20 -23 -21 -23 -23
-26 -25 -22 -22 -18 -23 -24 -23
-22 -24 -22 -20 -22 -23 -23 -24
-26 -23 -24 -25 -20 -26 -18 -24
-21 -22 -21 -25 -23 -19 -23 -25
-22 -24 -17 -26 -25 -23 -25 -26
-22 -26 -24 -24 -25 -23 -27 -24
-24 -26 -25 -24 -28 -22 -30 -25
-25 -23 -20 -22 -25 -26 -30 -26
-64 -62 -61 -62 -59 -57 -54 -56
-62 -63 -62 -58 -58 -60 -57 -54
-63 -61 -61 -57 -61 -55 -56 -55
-60 -59 -58 -61 -56 -51 -52 -52
-59 -59 -59 -55 -53 -51 -52 -57
-54 -59 -55 -55 -54 -52 -51 -48
-60 -54 -55 -52 -54 -50 -49 -47
-56 -52 -53 -51 -49 -49 -50 -49
-54 -51 -53 -45 -52 -51 -46 -48
-51 -53 -49 -50 -47 -46 -43 -43
-49 -51 -48 -46 -47 -46 -44 -46
-54 -48 -46 -48 -47 -43 -44 -43
-47 -44 -47 -49 -41 -40 -40 -39
-52 -45 -41 -43 -43 -46 -36 -35
-51 -47 -46 -40 -42 -41 -36 -38
-43 -44 -43 -41 -39 -39 -36 -36
-41 -42 -41 -44 -38 -39 -37 -34
-42 -44 -35 -40 -36 -36 -36 -34
-43 -37 -39 -35 -33 -36 -29 -31
-39 -34 -35 -37 -34 -33 -36 -28
-40 -40 -35 -32 -31 -33 -32 -35
-38 -36 -34 -32 -37 -31 -32 -32
-35 -35 -31 -34 -33 -35 -29 -32
-34 -32 -31 -31 -35 -34 -29 -32
-31 -34 -29 -30 -27 -31 -33 -32
-33 -31 -30 -32 -29 -27 -29 -29
-29 -29 -30 -32 -26 -31 -31 -26
-30 -29 -30 -31 -27 -27 -26 -26
-28 -29 -29 -26 -29 -27 -27 -25
-30 -29 -29 -31 -27 -25 -27 -25
-28 -28 -33 -27 -27 -27 -25 -24
-27 -28 -29 -28 -24 -26 -24 -28
-28 -28 -28 -27 -25 -29 -28 -24
-27 -28 -26 -24 -23 -22 -25 -23
-28 -22 -25 -30 -28 -24 -22 -24
-27 -25 -23 -27 -26 -22 -24 -26
-28 -24 -27 -28 -27 -24 -26 -24
-27 -29 -21 -21 -24 -26 -22 -25
-21 -28 -22 -25 -23 -23 -28 -27
-27 -24 -23 -26 -19 -27 -23 -26
-24 -21 -24 -26 -27 -29 -22 -25
-23 -21 -22 -23 -25 -20 -23 -24
-25 -26 -27 -23 -25 -24 -22 -59
-26 -21 -22 -27 -28 -21 -55 -56
-21 -22 -28 -20 -23 -57 -59 -56
-24 -22 -23 -25 -58 -59 -58 -59
-27 -22 -24 -62 -60 -56 -53 -55
-26 -25 -61 -56 -59 -55 -55 -52
-24 -61 -55 -54 -57 -53 -52 -55
-58 -56 -57 -58 -53 -60 -57 -56
-61 -55 -56 -54 -53 -54 -57 -50
-57 -57 -55 -54 -55 -56 -53 -54
-57 -57 -56 -52 -53 -57 -52 -49
-56 -54 -57 -54 -51 -55 -52 -50
-56 -60 -54 -54 -55 -51 -50 -51
-52 -56 -53 -52 -47 -44 -47 -47
-55 -55 -50 -48 -53 -46 -47 -47
-52 -56 -51 -52 -50 -51 -46 -45
-54 -48 -49 -50 -46 -47 -40 -45
-50 -45 -47 -48 -46 -45 -41 -41
-48 -50 -45 -42 -44 -44 -43 -41
-47 -49 -47 -42 -41 -42 -39 -42
-47 -50 -43 -43 -43 -42 -38 -40
-46 -45 -44 -43 -41 -36 -40 -37
-44 -41 -41 -40 -38 -37 -37 -37
-42 -41 -43 -36 -37 -39 -30 -33
-39 -43 -39 -37 -36 -34 -40 -32
-39 -43 -42 -36 -38 -33 -34 -34
-39 -38 -40 -37 -30 -31 -32 -32
-41 -38 -35 -37 -33 -32 -30 -25
-37 -37 -34 -29 -28 -29 -33 -28
-36 -30 -33 -34 -28 -28 -29 -27
-36 -33 -34 -29 -29 -26 -28 -31
-30 -33 -33 -28 -26 -29 -26 -29
-31 -33 -27 -29 -26 -29 -29 -26
-29 -29 -27 -26 -28 -28 -23 -28
-29 -30 -28 -26 -27 -28 -27 -26
-31 -29 -28 -31 -26 -28 -28 -27
-27 -28 -31 -25 -25 -29 -31 -29
-26 -30 -28 -27 -31 -26 -29 -30
-28 -28 -27 -28 -26 -28 -28 -28
-28 -27 -28 -32 -28 -26 -31 -29
-31 -28 -28 -30 -30 -25 -27 -26
-27 -29 -26 -29 -30 -26 -25 -26
-29 -24 -25 -28 -31 -26 -28 -26
-32 -28 -27 -28 -27 -28 -27 -26
-25 -28 -24 -25 -27 -28 -26 -26
-25 -27 -26 -28 -22 -27 -26 -29
-30 -25 -28 -29 -27 -25 -30 -27
-29 -28 -27 -30 -25 -27 -28 -26
-25 -24 -27 -27 -31 -28 -25 -28
-28 -30 -27 -31 -22 -26 -24 -28
-70 -60 -62 -61 -63 -59 -59 -58
-62 -64 -63 -60 -63 -61 -60 -56
-64 -62 -58 -60 -57 -56 -56 -55
-62 -60 -65 -60 -56 -59 -55 -57
-62 -58 -60 -55 -59 -53 -54 -54
-59 -58 -60 -56 -54 -57 -50 -54
-59 -54 -58 -53 -54 -55 -50 -48
-60 -55 -56 -56 -56 -51 -51 -45
-55 -56 -56 -52 -53 -51 -48 -50
-56 -58 -54 -54 -49 -48 -51 -45
-56 -52 -49 -49 -45 -50 -43 -44
-52 -50 -51 -50 -48 -49 -44 -41
-51 -54 -46 -44 -43 -42 -44 -45
-50 -48 -50 -48 -40 -44 -43 -41
-54 -47 -45 -46 -46 -43 -40 -39
-51 -46 -44 -39 -47 -43 -43 -41
-45 -44 -45 -42 -40 -40 -38 -39
-43 -44 -44 -40 -39 -36 -39 -39
-41 -40 -40 -37 -35 -36 -33 -33
-41 -41 -43 -40 -37 -37 -32 -33
-40 -41 -36 -37 -39 -36 -32 -34
-38 -36 -39 -40 -32 -34 -32 -33
-39 -37 -38 -36 -34 -31 -36 -31
-41 -39 -38 -32 -38 -36 -33 -30
-39 -34 -34 -37 -32 -31 -33 -29
-35 -36 -32 -33 -30 -31 -31 -28
-34 -34 -34 -31 -32 -33 -27 -31
-38 -34 -26 -32 -31 -33 -28 -27
-34 -29 -34 -28 -31 -30 -27 -30
-32 -31 -31 -33 -31 -29 -33 -31
-26 -32 -27 -29 -33 -30 -31 -31
-28 -30 -26 -32 -32 -29 -29 -27
-31 -29 -25 -26 -30 -30 -31 -30
-30 -29 -32 -32 -31 -26 -27 -24
-26 -27 -27 -32 -28 -28 -28 -25
-29 -31 -28 -30 -29 -29 -28 -28
-27 -29 -33 -29 -30 -27 -28 -27
-32 -28 -28 -29 -28 -29 -31 -30
-30 -30 -29 -32 -29 -26 -28 -30
-31 -27 -28 -32 -32 -28 -28 -56
-29 -29 -26 -28 -28 -29 -59 -57
-30 -31 -28 -27 -28 -58 -58 -58
-29 -29 -24 -30 -56 -58 -55 -57
-28 -27 -31 -57 -58 -59 -59 -58
-25 -32 -54 -56 -60 -57 -58 -51
-25 -58 -58 -61 -57 -52 -53 -55
-66 -59 -62 -64 -57 -58 -57 -54
-62 -65 -63 -60 -62 -58 -57 -58
-61 -59 -61 -62 -56 -55 -57 -52
-62 -58 -64 -59 -56 -57 -54 -55
-59 -57 -55 -57 -52 -54 -55 -47
-58 -58 -58 -55 -55 -52 -52 -50
-60 -52 -55 -58 -53 -51 -47 -50
-55 -57 -52 -50 -54 -48 -51 -49
-53 -52 -50 -49 -50 -48 -50 -43
-53 -50 -51 -52 -49 -49 -42 -44
-48 -50 -48 -48 -47 -43 -43 -44
-52 -46 -50 -48 -48 -44 -43 -44
-49 -48 -47 -44 -42 -42 -41 -37
-50 -49 -44 -42 -44 -41 -41 -37
-47 -47 -44 -44 -42 -38 -35 -38
-42 -43 -47 -42 -37 -39 -34 -34
-47 -44 -38 -40 -37 -37 -39 -32
-41 -41 -38 -40 -38 -34 -31 -34
-43 -41 -36 -36 -37 -36 -32 -31
-39 -35 -36 -33 -35 -32 -28 -27
-34 -38 -33 -37 -32 -30 -29 -28
-36 -37 -34 -33 -32 -32 -33 -27
-34 -34 -33 -27 -31 -25 -25 -28
-32 -31 -30 -30 -28 -26 -25 -27
-31 -30 -33 -31 -28 -28 -29 -24
-32 -25 -30 -31 -28 -29 -26 -27
-31 -30 -29 -26 -28 -26 -25 -23
-32 -28 -26 -26 -26 -23 -24 -25
-29 -26 -28 -24 -25 -25 -27 -23
-25 -30 -24 -24 -23 -22 -26 -23
-27 -25 -23 -23 -25 -26 -17 -20
-26 -24 -23 -21 -26 -24 -22 -22
-25 -23 -24 -24 -21 -23 -20 -24
-24 -20 -24 -21 -22 -20 -20 -22
-23 -23 -23 -23 -20 -23 -17 -23
-20 -23 -20 -24 -23 -23 -22 -24
-24 -20 -21 -22 -25 -25 -20 -26
-20 -20 -24 -26 -23 -22 -23 -24
-25 -23 -22 -22 -24 -22 -18 -23
-22 -21 -22 -22 -22 -28 -24 -23
-55 -60 -61 -57 -57 -59 -56 -60
-58 -60 -55 -55 -55 -56 -54 -57
-63 -58 -56 -56 -58 -52 -57 -54
-59 -56 -57 -55 -55 -52 -53 -54
-54 -57 -55 -52 -54 -51 -53 -49
-57 -58 -50 -52 -53 -49 -50 -49
-53 -56 -54 -54 -53 -51 -54 -49
-52 -55 -56 -48 -51 -48 -48 -47
-53 -55 -53 -53 -51 -49 -46 -46
-56 -56 -50 -50 -46 -51 -45 -46
-50 -51 -51 -48 -47 -47 -43 -41
-49 -53 -51 -44 -43 -40 -43 -38
-49 -48 -48 -44 -48 -41 -38 -40
-50 -43 -46 -45 -46 -41 -42 -38
-47 -47 -46 -42 -42 -42 -42 -39
-46 -44 -45 -38 -40 -38 -34 -35
-41 -45 -44 -41 -37 -36 -43 -37
-43 -37 -39 -37 -41 -35 -34 -33
-42 -38 -38 -40 -39 -39 -34 -31
-40 -40 -37 -40 -36 -32 -31 -31
-40 -42 -33 -39 -32 -36 -33 -33
-37 -36 -35 -32 -36 -34 -28 -29
-32 -33 -35 -30 -32 -32 -30 -29
-37 -29 -33 -35 -29 -31 -31 -33
-31 -33 -37 -29 -30 -32 -29 -27
-31 -36 -27 -28 -30 -31 -29 -30
-32 -32 -32 -29 -30 -27 -27 -29
-31 -31 -30 -30 -32 -30 -27 -27
-30 -32 -29 -28 -29 -29 -30 -28
-30 -30 -30 -28 -28 -26 -29 -28
-27 -30 -26 -27 -22 -26 -28 -30
-33 -29 -29 -27 -26 -23 -27 -27
-26 -34 -27 -25 -24 -28 -27 -24
-25 -25 -29 -28 -27 -22 -26 -28
-29 -30 -25 -27 -27 -25 -27 -30
-28 -28 -25 -28 -25 -28 -28 -28
-29 -25 -26 -28 -23 -27 -29 -25
-28 -24 -24 -27 -26 -24 -22 -29
-26 -26 -25 -27 -26 -27 -21 -30
-26 -25 -27 -27 -28 -27 -30 -63
-29 -27 -27 -28 -27 -27 -65 -61
-28 -29 -24 -27 -26 -63 -62 -65
-30 -26 -28 -27 -66 -65 -61 -61
-27 -28 -27 -67 -62 -61 -63 -62
-26 -32 -67 -60 -62 -59 -60 -62
-29 -65 -66 -62 -62 -59 -63 -61
-64 -68 -63 -67 -62 -62 -63 -61
-67 -65 -64 -63 -67 -63 -62 -60
-64 -68 -62 -64 -62 -67 -59 -59
-61 -64 -64 -60 -61 -61 -61 -57
-66 -65 -61 -64 -60 -59 -58 -54
-65 -67 -60 -58 -62 -55 -57 -56
-62 -58 -60 -58 -58 -59 -53 -56
-63 -61 -59 -61 -53 -56 -52 -55
-60 -57 -59 -60 -55 -52 -56 -52
-57 -59 -60 -56 -57 -56 -51 -54
-58 -58 -59 -53 -54 -53 -53 -51
-59 -57 -59 -57 -52 -51 -48 -52
-54 -54 -54 -52 -53 -52 -51 -46
-60 -57 -54 -50 -52 -54 -50 -47
-53 -53 -51 -49 -51 -51 -46 -46
-52 -49 -47 -49 -50 -49 -45 -45
-50 -48 -54 -49 -47 -48 -47 -45
-51 -50 -48 -48 -47 -47 -45 -41
-50 -47 -48 -47 -47 -44 -47 -40
-49 -45 -46 -46 -41 -37 -40 -34
-48 -46 -45 -44 -44 -43 -42 -38
-46 -45 -43 -45 -41 -40 -36 -37
-46 -43 -42 -45 -40 -42 -40 -35
-40 -41 -40 -41 -36 -33 -36 -37
-46 -40 -37 -39 -39 -38 -35 -35
-42 -42 -38 -38 -36 -35 -35 -34
-42 -39 -36 -36 -36 -36 -33 -38
-42 -37 -35 -33 -32 -36 -35 -36
-36 -34 -36 -34 -41 -32 -36 -33
-36 -34 -34 -35 -37 -34 -34 -36
-35 -34 -38 -37 -34 -36 -32 -33
-37 -34 -35 -34 -35 -35 -36 -33
-38 -35 -35 -30 -33 -36 -31 -31
-33 -36 -32 -31 -38 -33 -32 -30
-32 -32 -37 -33 -33 -34 -34 -37
-36 -35 -34 -34 -34 -34 -32 -34
-35 -35 -34 -33 -32 -35 -32 -34
-36 -31 -34 -32 -34 -34 -35 -34
-34 -31 -32 -33 -35 -34 -33 -36
-33 -32 -36 -32 -32 -40 -31 -33
-28 -33 -33 -33 -32 -33 -38 -32
-35 -34 -34 -30 -34 -34 -36 -36
-31 -34 -31 -31 -32 -36 -33 -36
-39 -34 -31 -32 -33 -34 -33 -33
-30 -30 -36 -34 -33 -36 -39 -34
-33 -33 -34 -33 -31 -33 -33 -38
-63 -65 -61 -65 -61 -61 -59 -61
-65 -60 -62 -62 -62 -62 -59 -60
-63 -65 -61 -59 -60 -59 -55 -61
-60 -64 -62 -61 -62 -60 -59 -58
-61 -62 -61 -61 -62 -58 -57 -60
-59 -62 -58 -54 -61 -57 -53 -56
-61 -59 -59 -60 -58 -58 -57 -57
-61 -57 -61 -60 -56 -54 -54 -53
-58 -59 -55 -57 -53 -55 -50 -51
-57 -61 -60 -56 -58 -53 -53 -53
-54 -62 -58 -53 -53 -55 -52 -47
-57 -58 -55 -57 -52 -49 -51 -49
-58 -58 -57 -53 -49 -52 -48 -51
-57 -51 -53 -51 -50 -47 -46 -47
-52 -49 -52 -48 -51 -48 -46 -43
-50 -52 -48 -51 -50 -46 -45 -43
-52 -51 -52 -46 -47 -46 -46 -41
-48 -51 -45 -45 -42 -42 -45 -39
-48 -47 -49 -43 -45 -45 -41 -42
-45 -46 -42 -42 -44 -37 -41 -41
-49 -47 -43 -41 -38 -40 -37 -37
-44 -44 -44 -42 -42 -38 -40 -40
-45 -43 -45 -41 -43 -40 -40 -36
-43 -39 -36 -40 -39 -40 -39 -37
-40 -40 -43 -38 -37 -42 -37 -35
-38 -40 -37 -39 -40 -37 -38 -36
-41 -38 -38 -37 -36 -35 -34 -35
-42 -38 -36 -38 -36 -37 -37 -31
-35 -35 -34 -37 -36 -31 -32 -33
-35 -37 -37 -35 -32 -37 -31 -29
-35 -39 -35 -35 -34 -34 -33 -30
-39 -38 -33 -32 -36 -31 -32 -29
-33 -40 -35 -33 -32 -30 -32 -30
-36 -33 -32 -32 -33 -30 -27 -29
-34 -33 -31 -38 -33 -32 -31 -29
-31 -30 -29 -31 -30 -32 -31 -30
-32 -33 -28 -32 -33 -28 -32 -26
-29 -31 -31 -32 -29 -30 -27 -28
-34 -27 -27 -31 -34 -29 -29 -27
-28 -30 -30 -31 -26 -30 -28 -27
-28 -29 -32 -29 -30 -26 -30 -28
-28 -29 -28 -30 -28 -30 -27 -26
-33 -32 -26 -26 -32 -28 -31 -32
-29 -27 -27 -29 -28 -30 -29 -62
-33 -31 -27 -32 -28 -26 -65 -63
-30 -31 -29 -30 -27 -64 -64 -65
-30 -24 -33 -26 -64 -65 -67 -64
-28 -28 -32 -64 -67 -64 -69 -66
-33 -28 -65 -61 -62 -64 -62 -66
-32 -66 -69 -64 -65 -62 -62 -62
-30 -33 -36 -36 -40 -43 -48 -50
-35 -38 -34 -41 -45 -46 -48 -49
-34 -39 -41 -45 -48 -48 -50 -53
-38 -40 -48 -47 -50 -56 -55 -53
-39 -42 -46 -50 -53 -50 -54 -54
-46 -45 -47 -52 -52 -52 -56 -59
-50 -51 -53 -55 -56 -56 -58 -57
-44 -51 -52 -52 -55 -52 -57 -57
-51 -54 -51 -60 -60 -59 -55 -61
-53 -56 -56 -56 -57 -59 -59 -56
-53 -57 -53 -58 -59 -57 -61 -61
-56 -55 -58 -58 -58 -58 -60 -59
-58 -56 -59 -58 -59 -63 -60 -61
-56 -59 -58 -59 -60 -59 -65 -59
-55 -59 -58 -58 -64 -60 -61 -62
-59 -60 -59 -62 -61 -56 -59 -61
-57 -58 -61 -59 -60 -61 -61 -59
-59 -62 -59 -59 -60 -57 -59 -61
-60 -60 -62 -62 -55 -60 -62 -61
-58 -59 -63 -61 -60 -58 -58 -61
-60 -61 -62 -60 -59 -59 -63 -57
-58 -60 -60 -62 -60 -62 -57 -57
-58 -60 -61 -60 -66 -60 -59 -60
-63 -58 -58 -64 -60 -58 -56 -61
-59 -58 -58 -61 -58 -62 -60 -61
-59 -58 -58 -60 -59 -56 -58 -58
-58 -57 -59 -60 -57 -59 -57 -59
-57 -60 -59 -59 -58 -61 -63 -54
-62 -59 -59 -56 -59 -60 -56 -62
-59 -60 -57 -58 -60 -60 -59 -60
-58 -61 -60 -58 -59 -58 -56 -58
-56 -60 -58 -59 -54 -58 -57 -57
-54 -56 -61 -58 -57 -59 -57 -59
-64 -60 -59 -58 -54 -58 -55 -57
-58 -58 -56 -59 -58 -57 -57 -59
-60 -58 -56 -60 -56 -58 -56 -54
-61 -55 -56 -58 -54 -58 -56 -54
-59 -57 -56 -59 -54 -56 -52 -59
-56 -59 -59 -60 -58 -57 -59 -51
-59 -59 -55 -56 -55 -52 -57 -52
-56 -61 -54 -59 -60 -54 -54 -58
-56 -59 -54 -58 -54 -49 -56 -56
-61 -57 -57 -54 -55 -52 -56 -59
-50 -55 -54 -52 -52 -53 -53 -55
-58 -55 -51 -53 -57 -57 -59 -59
-43 -44 -48 -49 -47 -50 -52 -51
-46 -43 -49 -52 -51 -53 -51 -51
-44 -51 -49 -50 -49 -53 -50 -54
-46 -48 -49 -53 -54 -49 -53 -54
-46 -49 -49 -51 -49 -50 -56 -54
-50 -50 -54 -51 -50 -50 -52 -54
-52 -54 -48 -54 -52 -52 -52 -55
-54 -54 -48 -51 -52 -50 -53 -56
-52 -54 -49 -57 -53 -56 -53 -54
-52 -56 -50 -54 -54 -52 -54 -54
-54 -58 -54 -53 -48 -53 -48 -46
-54 -55 -51 -55 -52 -53 -51 -49
-53 -51 -54 -55 -49 -46 -48 -47
-54 -53 -53 -53 -50 -48 -50 -48
-53 -51 -49 -53 -51 -50 -48 -50
-48 -50 -53 -52 -49 -49 -48 -49
-47 -47 -51 -50 -52 -45 -50 -46
-53 -48 -48 -51 -51 -50 -44 -47
-51 -49 -46 -46 -51 -48 -51 -50
-50 -50 -51 -51 -46 -46 -50 -50
-48 -46 -44 -47 -45 -48 -51 -52
-48 -46 -47 -54 -44 -54 -50 -54
-50 -45 -45 -49 -52 -53 -52 -54
-46 -51 -48 -54 -52 -55 -55 -53
-45 -52 -55 -53 -51 -52 -52 -59
-48 -53 -53 -51 -51 -55 -55 -53
-52 -48 -54 -50 -53 -55 -56 -55
-50 -51 -55 -54 -53 -57 -57 -53
-55 -52 -52 -53 -58 -58 -56 -61
-56 -57 -53 -55 -58 -54 -57 -57
-57 -52 -53 -60 -58 -58 -55 -64
-57 -56 -56 -56 -57 -53 -59 -55
-57 -54 -55 -56 -55 -59 -53 -57
-57 -55 -55 -57 -57 -60 -62 -56
-54 -55 -57 -57 -54 -60 -55 -57
-53 -56 -54 -58 -60 -59 -60 -56
-54 -55 -57 -54 -59 -56 -59 -56
-55 -58 -56 -56 -55 -59 -59 -59
-53 -58 -58 -61 -60 -61 -57 -56
-58 -56 -55 -55 -58 -58 -61 -55
-56 -60 -58 -57 -56 -59 -59 -60
-57 -60 -60 -58 -59 -62 -62 -27
-60 -59 -56 -53 -62 -60 -30 -32
-58 -59 -57 -60 -61 -34 -31 -35
-58 -59 -60 -65 -32 -35 -33 -35
-60 -58 -61 -34 -35 -36 -39 -39
-59 -64 -31 -35 -36 -35 -42 -41
-62 -32 -33 -35 -35 -39 -43 -44
-48 -50 -52 -52 -52 -56 -57 -57
-50 -49 -57 -54 -53 -55 -57 -58
-50 -52 -54 -57 -53 -56 -56 -55
-52 -55 -55 -55 -54 -57 -55 -61
-53 -53 -56 -55 -57 -61 -64 -58
-57 -57 -59 -57 -55 -60 -60 -57
-58 -57 -61 -57 -61 -62 -59 -63
-55 -60 -58 -60 -58 -58 -59 -58
-58 -56 -59 -57 -59 -62 -60 -61
-61 -62 -62 -59 -60 -59 -58 -56
-59 -58 -61 -59 -59 -63 -58 -60
-58 -58 -62 -61 -55 -58 -53 -58
-59 -62 -59 -56 -58 -59 -58 -58
-62 -58 -60 -57 -55 -54 -56 -54
-58 -56 -59 -58 -55 -55 -58 -55
-61 -58 -54 -57 -57 -54 -55 -51
-57 -57 -57 -54 -55 -57 -55 -52
-57 -55 -54 -56 -54 -54 -48 -47
-56 -54 -56 -55 -54 -51 -50 -53
-52 -54 -53 -52 -49 -54 -51 -46
-55 -56 -51 -53 -51 -48 -48 -51
-55 -51 -53 -54 -52 -49 -49 -48
-54 -51 -56 -51 -52 -55 -46 -45
-51 -52 -52 -49 -53 -48 -48 -48
-53 -52 -49 -51 -51 -53 -51 -50
-49 -48 -50 -51 -48 -52 -49 -52
-54 -52 -53 -47 -52 -48 -54 -51
-53 -48 -47 -46 -49 -50 -50 -50
-48 -53 -48 -50 -51 -48 -49 -49
-48 -52 -49 -49 -48 -44 -49 -47
-48 -49 -51 -46 -48 -48 -47 -48
-52 -50 -49 -48 -51 -49 -47 -51
-49 -48 -48 -52 -46 -47 -50 -50
-46 -48 -46 -48 -47 -47 -47 -45
-49 -51 -44 -50 -47 -49 -51 -51
-46 -50 -46 -50 -48 -46 -49 -52
-49 -47 -50 -45 -49 -47 -50 -47
-48 -48 -48 -49 -47 -47 -51 -50
-48 -49 -49 -49 -47 -53 -50 -51
-48 -47 -49 -52 -48 -46 -46 -49
-51 -47 -48 -49 -51 -51 -57 -57
-35 -40 -44 -45 -46 -46 -44 -48
-38 -40 -42 -46 -47 -50 -54 -50
-44 -46 -44 -48 -48 -50 -49 -52
-45 -49 -46 -47 -50 -50 -53 -51
-48 -47 -47 -53 -54 -54 -50 -50
-46 -49 -50 -50 -50 -53 -54 -54
-50 -50 -51 -55 -55 -51 -53 -53
-48 -55 -54 -52 -55 -52 -52 -56
-51 -52 -56 -55 -54 -57 -54 -51
-51 -56 -52 -51 -57 -55 -56 -50
-54 -55 -57 -52 -54 -55 -53 -54
-51 -52 -56 -52 -52 -51 -55 -49
-54 -54 -52 -56 -54 -52 -53 -47
-54 -54 -57 -55 -54 -47 -51 -50
-53 -55 -51 -52 -46 -54 -47 -48
-55 -55 -50 -55 -50 -48 -51 -47
-53 -52 -49 -52 -50 -44 -49 -47
-51 -49 -50 -50 -50 -47 -50 -45
-51 -52 -49 -47 -47 -46 -48 -47
-51 -51 -49 -50 -45 -45 -46 -51
-48 -49 -48 -47 -46 -48 -48 -51
-51 -47 -49 -49 -48 -49 -46 -49
-48 -48 -47 -47 -49 -49 -53 -47
-48 -47 -48 -50 -50 -51 -50 -47
-48 -49 -46 -51 -48 -46 -49 -50
-46 -46 -50 -52 -50 -49 -50 -53
-46 -47 -48 -49 -49 -48 -51 -50
-51 -49 -52 -48 -51 -50 -51 -50
-50 -51 -49 -52 -48 -50 -49 -49
-45 -49 -51 -50 -45 -48 -51 -51
-46 -52 -48 -52 -52 -47 -52 -50
-51 -50 -51 -50 -50 -52 -47 -51
-50 -51 -53 -52 -49 -49 -50 -50
-49 -50 -52 -50 -51 -52 -48 -52
-51 -49 -49 -49 -50 -52 -53 -49
-49 -51 -51 -50 -51 -49 -51 -50
-50 -53 -50 -54 -48 -53 -53 -51
-51 -52 -53 -48 -52 -52 -48 -52
-49 -52 -52 -48 -52 -53 -51 -53
-50 -51 -50 -57 -54 -53 -55 -55
-50 -52 -52 -51 -53 -52 -53 -56
-53 -48 -51 -54 -53 -54 -56 -55
-49 -52 -53 -56 -54 -55 -54 -55
-53 -57 -55 -56 -57 -55 -58 -59
-56 -53 -58 -54 -56 -60 -55 -63
-51 -54 -54 -56 -57 -57 -55 -49
-57 -54 -56 -57 -54 -59 -48 -52
-58 -56 -58 -58 -56 -44 -48 -51
-56 -57 -57 -59 -47 -46 -51 -50
-57 -59 -59 -46 -51 -50 -55 -54
-60 -62 -47 -49 -54 -55 -55 -54
-56 -50 -50 -47 -55 -53 -54 -57
-48 -46 -44 -49 -54 -52 -52 -54
-48 -47 -51 -53 -48 -52 -51 -54
-49 -49 -48 -50 -55 -54 -55 -50
-52 -53 -51 -49 -54 -52 -53 -56
-48 -55 -53 -53 -56 -50 -57 -53
-51 -50 -56 -53 -58 -58 -54 -57
-51 -52 -55 -56 -58 -53 -51 -49
-53 -51 -55 -56 -53 -54 -53 -54
-53 -53 -51 -54 -57 -50 -54 -52
-52 -55 -57 -55 -52 -51 -49 -49
-52 -55 -53 -51 -53 -50 -51 -49
-53 -58 -54 -53 -52 -50 -48 -50
-57 -58 -50 -52 -49 -47 -50 -48
-53 -50 -50 -49 -49 -47 -48 -49
-50 -52 -48 -52 -49 -43 -47 -47
-54 -47 -50 -46 -50 -49 -45 -45
-51 -52 -44 -50 -46 -47 -42 -42
-46 -49 -50 -46 -47 -45 -48 -44
-46 -50 -47 -46 -46 -42 -44 -42
-49 -49 -47 -44 -45 -45 -42 -42
-49 -46 -45 -48 -45 -47 -44 -43
-45 -47 -43 -46 -46 -44 -44 -41
-46 -43 -44 -41 -44 -43 -43 -42
-47 -44 -44 -44 -45 -43 -43 -43
-42 -45 -45 -47 -43 -42 -43 -41
-41 -37 -43 -42 -41 -40 -43 -43
-41 -43 -41 -43 -42 -41 -45 -45
-42 -45 -40 -42 -44 -41 -40 -46
-48 -40 -46 -39 -40 -43 -49 -49
-43 -42 -40 -41 -48 -47 -51 -51
-44 -45 -42 -47 -49 -47 -54 -51
-41 -44 -46 -51 -53 -52 -55 -51
-44 -46 -46 -50 -52 -56 -53 -51
-47 -46 -50 -52 -48 -54 -56 -54
-47 -51 -51 -51 -51 -54 -53 -58
-51 -46 -57 -49 -53 -57 -58 -57
-51 -56 -49 -54 -56 -57 -58 -57
-49 -54 -52 -54 -58 -54 -59 -60
-51 -50 -54 -54 -61 -57 -63 -64
-50 -53 -55 -53 -57 -58 -58 -61
-51 -58 -56 -60 -62 -61 -59 -63
-55 -60 -57 -59 -61 -60 -63 -66
-61 -62 -57 -60 -63 -60 -61 -63
-45 -48 -45 -50 -48 -51 -51 -52
-47 -47 -47 -45 -49 -50 -49 -52
-47 -48 -48 -51 -53 -46 -52 -52
-47 -46 -46 -49 -53 -50 -52 -48
-51 -51 -47 -49 -53 -49 -50 -47
-52 -53 -53 -51 -52 -48 -51 -49
-53 -53 -54 -53 -47 -48 -47 -47
-55 -53 -49 -48 -50 -48 -47 -47
-50 -50 -46 -49 -53 -47 -47 -47
-50 -49 -53 -48 -51 -48 -48 -47
-51 -45 -52 -47 -50 -47 -52 -44
-48 -47 -48 -46 -45 -44 -47 -49
-48 -51 -50 -47 -44 -48 -45 -46
-48 -51 -50 -45 -46 -46 -46 -47
-45 -47 -46 -46 -45 -46 -44 -49
-48 -48 -46 -46 -46 -46 -48 -46
-46 -43 -46 -46 -45 -50 -48 -49
-47 -43 -48 -49 -46 -46 -49 -48
-43 -45 -45 -47 -46 -49 -49 -46
-46 -46 -45 -51 -47 -48 -44 -49
-49 -49 -50 -48 -49 -47 -47 -47
-45 -48 -49 -50 -52 -52 -47 -49
-48 -48 -48 -46 -52 -49 -50 -52
-50 -53 -55 -47 -48 -49 -49 -49
-47 -48 -49 -49 -48 -47 -46 -49
-46 -49 -51 -52 -49 -52 -46 -51
-52 -49 -47 -47 -50 -46 -50 -46
-51 -50 -49 -50 -51 -49 -51 -48
-50 -51 -47 -47 -50 -48 -48 -49
-51 -47 -52 -49 -51 -50 -50 -51
-48 -49 -49 -51 -50 -51 -50 -54
-46 -51 -50 -51 -50 -50 -52 -53
-49 -51 -51 -50 -50 -53 -50 -53
-51 -53 -51 -50 -49 -53 -52 -53
-48 -48 -51 -52 -52 -53 -52 -54
-51 -51 -49 -53 -56 -51 -53 -51
-54 -51 -53 -52 -52 -51 -55 -55
-53 -49 -53 -56 -54 -61 -57 -60
-54 -53 -58 -53 -57 -57 -57 -58
-54 -55 -56 -54 -60 -58 -54 -46
-53 -55 -57 -57 -54 -59 -47 -48
-53 -54 -57 -57 -58 -45 -46 -47
-55 -54 -54 -55 -47 -51 -48 -49
-54 -54 -54 -48 -47 -48 -51 -52
-54 -57 -45 -47 -44 -50 -49 -50
-53 -46 -48 -49 -49 -54 -54 -54
-40 -45 -45 -49 -49 -48 -53 -51
-40 -46 -49 -49 -50 -49 -54 -57
-44 -46 -49 -51 -52 -52 -56 -57
-46 -51 -49 -54 -51 -57 -56 -60
-47 -49 -52 -48 -52 -54 -53 -52
-54 -53 -51 -56 -56 -55 -56 -57
-50 -53 -52 -53 -52 -58 -53 -58
-52 -53 -54 -58 -57 -55 -59 -58
-54 -56 -57 -60 -59 -59 -59 -61
-56 -56 -58 -54 -57 -56 -55 -55
-60 -57 -57 -56 -57 -55 -57 -55
-59 -57 -57 -58 -57 -53 -58 -56
-56 -59 -54 -56 -54 -56 -57 -51
-57 -61 -58 -56 -59 -54 -52 -52
-59 -57 -55 -56 -55 -56 -48 -54
-60 -58 -57 -55 -53 -55 -53 -49
-55 -55 -55 -50 -55 -52 -51 -51
-56 -56 -56 -51 -49 -50 -50 -50
-55 -50 -47 -53 -50 -48 -50 -49
-54 -51 -55 -49 -50 -52 -47 -48
-56 -54 -53 -51 -49 -49 -49 -48
-50 -51 -49 -50 -48 -46 -46 -47
-53 -51 -52 -49 -48 -49 -49 -52
-50 -49 -50 -49 -50 -50 -50 -51
-47 -48 -50 -46 -48 -47 -50 -51
-49 -51 -50 -47 -48 -51 -50 -50
-46 -47 -45 -46 -50 -51 -55 -55
-49 -47 -50 -51 -51 -52 -54 -50
-48 -46 -49 -54 -54 -52 -49 -54
-50 -50 -52 -58 -53 -53 -54 -54
-46 -49 -52 -55 -55 -57 -53 -58
-50 -49 -54 -55 -52 -51 -54 -58
-51 -54 -56 -55 -55 -54 -55 -59
-56 -50 -56 -52 -53 -57 -55 -58
-53 -54 -56 -52 -58 -57 -59 -60
-57 -53 -52 -56 -55 -57 -56 -56
-50 -55 -54 -54 -56 -58 -60 -63
-56 -59 -59 -56 -57 -59 -58 -61
-56 -60 -58 -53 -59 -59 -58 -65
-56 -55 -59 -59 -63 -63 -59 -59
-58 -61 -64 -60 -60 -62 -65 -63
-43 -45 -38 -48 -44 -47 -45 -49
-45 -46 -46 -47 -46 -49 -47 -46
-46 -44 -47 -45 -47 -51 -48 -50
-47 -49 -48 -48 -44 -47 -48 -52
-47 -46 -51 -47 -51 -51 -48 -47
-45 -47 -49 -48 -51 -50 -48 -45
-44 -46 -50 -52 -48 -51 -46 -43
-49 -49 -50 -49 -50 -47 -47 -43
-49 -48 -47 -46 -49 -46 -46 -47
-46 -52 -49 -46 -45 -43 -42 -44
-50 -46 -51 -49 -47 -45 -42 -43
-52 -48 -46 -44 -47 -44 -45 -43
-46 -46 -43 -48 -42 -42 -48 -41
-47 -48 -43 -41 -41 -43 -45 -38
-47 -48 -47 -45 -41 -42 -41 -42
-43 -40 -47 -45 -42 -43 -42 -43
-47 -45 -44 -41 -40 -45 -38 -42
-40 -47 -41 -39 -40 -40 -44 -45
-43 -40 -42 -41 -41 -47 -42 -45
-43 -41 -41 -44 -43 -41 -47 -48
-43 -40 -40 -43 -42 -47 -45 -42
-41 -43 -41 -44 -44 -46 -46 -47
-41 -43 -42 -45 -42 -46 -45 -50
-43 -44 -46 -47 -45 -44 -47 -46
-44 -46 -45 -45 -46 -46 -44 -41
-46 -44 -46 -49 -47 -48 -47 -50
-47 -44 -49 -50 -52 -50 -49 -48
-47 -48 -49 -47 -47 -45 -52 -48
-45 -46 -48 -45 -46 -47 -52 -47
-47 -42 -45 -46 -45 -47 -51 -49
-46 -45 -48 -50 -49 -50 -50 -52
-43 -46 -47 -51 -47 -50 -46 -47
-47 -46 -49 -52 -53 -49 -48 -49
-49 -49 -46 -47 -52 -52 -55 -54
-43 -46 -50 -49 -50 -51 -51 -53
-50 -53 -49 -49 -50 -49 -52 -55
-49 -46 -50 -48 -54 -52 -53 -56
-51 -52 -52 -54 -50 -52 -54 -53
-51 -55 -51 -54 -53 -53 -57 -57
-52 -52 -54 -54 -52 -55 -59 -57
-53 -50 -52 -54 -54 -55 -54 -45
-49 -54 -54 -54 -56 -55 -42 -43
-50 -52 -54 -59 -61 -42 -44 -44
-52 -57 -56 -52 -42 -43 -43 -43
-56 -60 -55 -43 -42 -42 -53 -49
-56 -56 -43 -43 -46 -46 -45 -48
-54 -41 -44 -40 -46 -49 -50 -53
-42 -48 -51 -50 -50 -52 -52 -51
-45 -51 -46 -50 -50 -52 -53 -54
-48 -48 -48 -54 -51 -53 -56 -54
-47 -47 -49 -48 -53 -52 -53 -55
-48 -50 -49 -50 -55 -56 -56 -56
-51 -55 -54 -58 -52 -58 -55 -57
-55 -52 -53 -55 -59 -51 -56 -55
-52 -54 -54 -54 -57 -58 -55 -57
-50 -56 -56 -57 -59 -59 -57 -56
-57 -52 -60 -61 -56 -60 -53 -54
-56 -55 -53 -54 -60 -54 -56 -55
-59 -56 -55 -56 -59 -54 -56 -53
-57 -58 -57 -54 -53 -51 -52 -52
-60 -59 -56 -53 -54 -55 -50 -51
-56 -54 -52 -56 -48 -53 -51 -51
-55 -55 -55 -54 -52 -53 -48 -50
-55 -55 -54 -54 -53 -49 -48 -49
-51 -52 -54 -51 -51 -47 -48 -48
-57 -50 -54 -50 -54 -51 -47 -48
-50 -49 -50 -49 -49 -48 -45 -47
-53 -50 -49 -52 -49 -46 -47 -45
-52 -52 -49 -47 -50 -48 -45 -49
-50 -47 -47 -45 -50 -50 -44 -47
-51 -48 -45 -45 -49 -49 -50 -48
-48 -48 -47 -45 -43 -46 -46 -51
-47 -48 -50 -46 -44 -47 -49 -54
-49 -47 -48 -48 -46 -44 -51 -53
-46 -44 -45 -47 -52 -53 -51 -52
-49 -47 -48 -45 -58 -53 -52 -56
-44 -49 -52 -53 -55 -56 -56 -56
-45 -51 -55 -59 -53 -52 -55 -57
-51 -56 -56 -51 -53 -52 -58 -56
-53 -53 -52 -57 -58 -57 -59 -56
-52 -56 -54 -57 -54 -60 -59 -61
-54 -57 -59 -56 -59 -59 -56 -60
-57 -58 -54 -54 -56 -57 -60 -61
-55 -57 -58 -56 -58 -59 -62 -57
-57 -62 -55 -54 -60 -60 -61 -59
-57 -55 -55 -61 -58 -60 -59 -64
-58 -59 -61 -61 -64 -64 -66 -60
-56 -60 -61 -59 -60 -63 -65 -66
-58 -58 -56 -59 -63 -62 -65 -66
-62 -63 -62 -60 -64 -65 -66 -65
-60 -60 -62 -61 -64 -65 -67 -70
-49 -51 -45 -46 -48 -49 -48 -46
-50 -49 -48 -47 -43 -48 -48 -45
-49 -48 -49 -47 -45 -45 -45 -43
-49 -51 -46 -48 -45 -44 -45 -43
-47 -47 -45 -44 -45 -45 -44 -41
-45 -50 -45 -42 -46 -44 -43 -43
-45 -47 -45 -45 -42 -41 -40 -42
-45 -45 -43 -44 -44 -41 -44 -43
-44 -46 -43 -43 -44 -43 -39 -41
-46 -47 -40 -44 -42 -39 -38 -36
-41 -40 -41 -39 -43 -43 -36 -39
-44 -43 -43 -41 -39 -39 -38 -40
-40 -44 -43 -37 -39 -36 -39 -40
-42 -45 -40 -37 -36 -39 -41 -39
-41 -41 -41 -41 -38 -40 -46 -46
-40 -41 -40 -37 -40 -43 -41 -41
-41 -38 -38 -41 -42 -45 -44 -42
-36 -39 -42 -45 -40 -43 -48 -43
-41 -41 -43 -44 -42 -40 -44 -46
-38 -43 -45 -39 -43 -44 -43 -43
-41 -40 -45 -46 -44 -42 -45 -45
-41 -43 -41 -39 -40 -42 -45 -46
-48 -45 -38 -44 -44 -42 -45 -47
-42 -44 -42 -44 -46 -42 -49 -42
-49 -44 -42 -48 -45 -42 -48 -44
-42 -46 -45 -39 -45 -44 -48 -42
-47 -44 -45 -44 -44 -43 -46 -46
-45 -47 -42 -45 -46 -46 -44 -45
-46 -45 -44 -47 -46 -45 -50 -46
-44 -48 -47 -44 -44 -45 -46 -52
-48 -43 -43 -42 -47 -46 -47 -48
-47 -46 -48 -48 -47 -46 -49 -51
-45 -49 -48 -49 -50 -50 -49 -51
-45 -49 -48 -43 -49 -46 -48 -50
-46 -46 -50 -48 -52 -46 -52 -51
-44 -50 -46 -51 -49 -50 -53 -51
-50 -50 -49 -49 -50 -54 -50 -46
-47 -50 -50 -51 -50 -55 -44 -45
-50 -47 -52 -50 -52 -44 -44 -45
-46 -53 -53 -52 -43 -40 -42 -48
-53 -52 -52 -45 -47 -48 -46 -53
-48 -50 -44 -45 -44 -49 -52 -52
-51 -43 -44 -47 -48 -49 -52 -53
-43 -46 -49 -47 -52 -51 -53 -52
-46 -46 -45 -49 -52 -51 -52 -53
-46 -50 -45 -50 -50 -55 -55 -56
-49 -52 -52 -55 -54 -54 -52 -51
-49 -49 -51 -53 -56 -56 -58 -55
-51 -51 -50 -51 -57 -56 -58 -53
-48 -53 -55 -55 -55 -56 -55 -52
-49 -50 -53 -54 -55 -57 -52 -51
-55 -56 -55 -56 -53 -52 -54 -53
-53 -53 -53 -53 -53 -50 -50 -48
-52 -52 -55 -52 -52 -52 -48 -50
-55 -55 -52 -52 -56 -48 -53 -49
-57 -55 -54 -54 -47 -50 -51 -52
-55 -50 -52 -53 -51 -49 -46 -48
-53 -56 -50 -51 -51 -46 -48 -49
-52 -51 -51 -49 -46 -47 -46 -45
-49 -46 -50 -51 -45 -44 -48 -45
-52 -52 -50 -49 -47 -43 -45 -44
-49 -47 -47 -44 -44 -42 -44 -43
-46 -46 -46 -44 -47 -45 -48 -44
-48 -46 -46 -45 -42 -40 -41 -42
-47 -45 -42 -45 -43 -42 -41 -43
-43 -45 -44 -46 -45 -43 -45 -47
-46 -43 -48 -45 -45 -47 -48 -47
-45 -48 -43 -44 -42 -45 -47 -53
-48 -42 -41 -47 -44 -49 -49 -50
-44 -45 -45 -49 -50 -50 -48 -50
-43 -45 -45 -47 -49 -48 -52 -54
-41 -46 -48 -51 -51 -53 -52 -49
-46 -45 -49 -52 -52 -51 -50 -54
-49 -51 -51 -54 -58 -55 -56 -55
-51 -54 -53 -53 -55 -55 -59 -55
-49 -53 -53 -55 -56 -60 -58 -58
-51 -54 -48 -50 -58 -52 -56 -59
-55 -55 -54 -55 -58 -55 -55 -57
-54 -58 -57 -56 -58 -53 -59 -57
-53 -55 -56 -56 -56 -57 -62 -60
-56 -55 -54 -54 -56 -60 -58 -58
-58 -54 -60 -57 -62 -59 -62 -63
-44 -47 -46 -48 -49 -47 -48 -50
-45 -48 -45 -47 -49 -47 -44 -50
-48 -46 -46 -48 -49 -49 -50 -46
-47 -48 -48 -48 -51 -50 -49 -47
-49 -48 -47 -49 -50 -49 -48 -44
-51 -52 -50 -48 -49 -46 -46 -42
-49 -51 -49 -49 -45 -47 -46 -46
-52 -50 -47 -45 -43 -43 -46 -43
-48 -49 -45 -41 -44 -46 -42 -42
-45 -46 -44 -44 -44 -43 -40 -43
-48 -47 -42 -45 -40 -40 -39 -42
-45 -41 -45 -45 -44 -44 -39 -44
-44 -42 -41 -42 -40 -39 -44 -42
-44 -46 -44 -41 -40 -41 -42 -39
-42 -41 -41 -39 -41 -44 -44 -44
-44 -43 -43 -42 -41 -40 -44 -47
-44 -42 -37 -43 -37 -42 -41 -47
-43 -42 -39 -44 -45 -45 -50 -40
-40 -42 -42 -43 -44 -44 -48 -48
-40 -44 -43 -46 -42 -43 -45 -46
-38 -46 -43 -47 -43 -47 -46 -46
-41 -49 -43 -45 -45 -48 -44 -44
-43 -44 -41 -47 -44 -45 -46 -45
-47 -46 -46 -45 -43 -47 -47 -48
-46 -50 -48 -46 -44 -48 -48 -47
-49 -46 -46 -43 -49 -46 -47 -45
-41 -47 -45 -46 -47 -49 -47 -48
-41 -49 -47 -50 -46 -49 -49 -48
-45 -50 -50 -47 -49 -48 -49 -50
-46 -42 -49 -48 -46 -49 -52 -50
-47 -51 -47 -45 -50 -50 -53 -51
-50 -43 -46 -51 -47 -56 -54 -53
-47 -50 -49 -51 -47 -53 -48 -52
-48 -51 -51 -51 -50 -51 -50 -53
-50 -50 -49 -52 -52 -54 -52 -53
-50 -50 -52 -53 -51 -53 -57 -55
-50 -47 -52 -54 -53 -58 -55 -58
-46 -54 -51 -54 -50 -55 -56 -58
-52 -55 -51 -54 -55 -57 -56 -60
-50 -54 -52 -55 -53 -56 -55 -60
-52 -52 -53 -56 -52 -57 -59 -43
-54 -55 -58 -57 -57 -56 -43 -44
-56 -53 -58 -57 -58 -47 -45 -50
-58 -56 -55 -57 -45 -43 -47 -54
-54 -58 -58 -42 -45 -49 -49 -49
-58 -57 -46 -48 -48 -49 -44 -51
-59 -46 -46 -42 -48 -48 -48 -51
-50 -49 -52 -52 -55 -52 -54 -54
-49 -52 -50 -51 -52 -54 -54 -51
-54 -51 -51 -55 -56 -52 -55 -51
-51 -49 -48 -56 -54 -53 -54 -49
-54 -50 -50 -53 -54 -53 -55 -54
-52 -52 -54 -50 -53 -54 -49 -51
-52 -53 -52 -55 -52 -50 -49 -49
-52 -53 -51 -50 -50 -50 -52 -48
-52 -53 -50 -48 -54 -49 -47 -51
-54 -53 -49 -52 -46 -52 -48 -45
-53 -51 -50 -49 -49 -48 -46 -46
-52 -51 -52 -48 -47 -47 -47 -44
-54 -49 -50 -50 -48 -46 -45 -47
-52 -49 -52 -43 -46 -49 -45 -42
-49 -49 -46 -48 -44 -45 -46 -41
-52 -47 -46 -42 -43 -43 -47 -44
-45 -46 -45 -46 -41 -42 -48 -44
-46 -45 -47 -45 -43 -42 -41 -44
-44 -42 -43 -40 -46 -46 -43 -42
-42 -42 -43 -45 -40 -45 -47 -45
-46 -46 -45 -43 -40 -43 -44 -48
-42 -42 -41 -45 -48 -46 -49 -49
-43 -43 -45 -45 -47 -46 -51 -46
-42 -41 -47 -46 -49 -47 -56 -51
-40 -44 -47 -47 -44 -52 -49 -50
-43 -48 -50 -48 -49 -52 -51 -51
-46 -48 -50 -47 -50 -51 -55 -52
-51 -51 -53 -50 -51 -53 -56 -50
-48 -52 -51 -52 -50 -56 -53 -51
-44 -51 -51 -53 -56 -56 -52 -55
-50 -55 -50 -53 -54 -59 -57 -55
-51 -51 -53 -51 -54 -55 -56 -56
-52 -51 -53 -55 -51 -59 -60 -58
-55 -51 -54 -49 -55 -58 -60 -61
-57 -50 -56 -56 -55 -58 -61 -62
-54 -54 -55 -55 -57 -63 -59 -58
-53 -55 -57 -59 -60 -59 -60 -61
-58 -55 -56 -59 -58 -62 -64 -62
-56 -55 -58 -59 -60 -64 -61 -61
-47 -53 -50 -48 -50 -50 -51 -52
-50 -51 -52 -46 -51 -49 -49 -51
-48 -50 -50 -52 -51 -51 -54 -46
-48 -52 -46 -51 -51 -51 -49 -51
-49 -45 -49 -52 -51 -53 -49 -48
-49 -50 -51 -50 -53 -49 -50 -46
-50 -49 -49 -51 -50 -48 -48 -44
-50 -55 -50 -50 -49 -47 -45 -50
-49 -51 -49 -47 -46 -47 -47 -44
-49 -52 -48 -50 -49 -45 -45 -43
-48 -50 -48 -50 -48 -44 -48 -41
-50 -51 -45 -45 -42 -49 -44 -43
-46 -47 -43 -47 -42 -43 -46 -44
-48 -45 -43 -44 -43 -45 -41 -39
-45 -44 -45 -41 -44 -40 -43 -42
-46 -45 -41 -42 -42 -44 -42 -46
-44 -42 -43 -40 -39 -43 -45 -44
-42 -45 -43 -46 -41 -45 -47 -49
-45 -43 -42 -42 -45 -45 -45 -47
-44 -39 -42 -44 -45 -48 -45 -48
-42 -41 -43 -43 -47 -44 -48 -46
-42 -46 -42 -46 -45 -47 -46 -49
-42 -46 -45 -43 -47 -51 -50 -47
-45 -47 -49 -49 -50 -48 -46 -50
-46 -48 -43 -45 -46 -48 -47 -49
-51 -45 -48 -48 -49 -46 -49 -41
-44 -46 -52 -49 -44 -47 -44 -47
-48 -45 -48 -46 -45 -48 -50 -46
-45 -46 -46 -49 -47 -50 -47 -49
-48 -46 -46 -44 -42 -50 -50 -47
-50 -47 -42 -44 -45 -48 -50 -52
-48 -50 -47 -47 -45 -49 -53 -48
-50 -48 -46 -47 -52 -48 -48 -51
-47 -49 -46 -47 -53 -50 -54 -55
-46 -48 -49 -49 -50 -54 -54 -50
-47 -49 -51 -49 -53 -52 -53 -52
-49 -51 -51 -45 -52 -54 -56 -53
-51 -48 -52 -52 -52 -53 -57 -54
-50 -47 -54 -55 -55 -53 -52 -56
-50 -52 -55 -56 -54 -54 -62 -48
-54 -53 -53 -58 -54 -51 -53 -52
-49 -53 -51 -56 -58 -50 -50 -51
-54 -57 -52 -60 -49 -50 -52 -49
-57 -52 -58 -52 -52 -51 -51 -50
-52 -51 -49 -51 -53 -52 -54 -51
-56 -48 -48 -51 -52 -54 -50 -53
-32 -39 -42 -42 -43 -43 -45 -44
-39 -39 -40 -40 -44 -48 -44 -44
-40 -44 -39 -43 -41 -45 -44 -52
-41 -40 -42 -43 -46 -46 -48 -48
-42 -45 -43 -46 -48 -47 -47 -47
-46 -45 -48 -46 -47 -52 -50 -51
-43 -48 -49 -52 -49 -50 -49 -51
-46 -49 -48 -52 -46 -51 -52 -48
-50 -46 -49 -49 -45 -49 -50 -51
-47 -47 -47 -49 -50 -50 -49 -54
-49 -46 -47 -48 -48 -53 -49 -53
-47 -49 -51 -49 -51 -50 -57 -47
-53 -50 -50 -49 -55 -54 -47 -47
-49 -50 -52 -50 -49 -49 -49 -47
-49 -52 -51 -51 -50 -48 -50 -50
-49 -47 -45 -50 -52 -49 -48 -48
-51 -52 -50 -52 -50 -44 -44 -47
-51 -50 -52 -49 -47 -49 -43 -46
-51 -49 -48 -49 -50 -48 -46 -43
-51 -48 -46 -45 -44 -46 -43 -46
-49 -50 -45 -48 -44 -42 -47 -45
-45 -47 -49 -45 -45 -40 -41 -41
-49 -44 -44 -42 -44 -45 -42 -44
-46 -44 -44 -44 -45 -38 -42 -47
-46 -44 -44 -42 -43 -44 -45 -44
-45 -43 -41 -42 -43 -46 -47 -51
-43 -42 -42 -42 -44 -48 -46 -46
-44 -42 -43 -46 -45 -42 -48 -52
-44 -43 -49 -49 -48 -50 -49 -48
-45 -42 -48 -50 -48 -50 -46 -49
-44 -48 -45 -47 -50 -49 -52 -52
-49 -51 -48 -49 -49 -52 -51 -48
-49 -52 -49 -51 -49 -51 -47 -51
-48 -50 -52 -46 -51 -52 -53 -52
-51 -48 -47 -48 -49 -51 -50 -54
-50 -49 -47 -50 -49 -50 -54 -52
-52 -54 -50 -54 -48 -53 -49 -50
-49 -53 -54 -52 -52 -50 -54 -55
-50 -49 -48 -53 -53 -54 -53 -57
-50 -49 -53 -55 -51 -51 -55 -60
-51 -53 -51 -55 -50 -54 -57 -57
-49 -55 -55 -54 -55 -59 -62 -58
-53 -55 -52 -57 -54 -58 -59 -61
-49 -56 -57 -58 -56 -58 -59 -61
-54 -57 -56 -56 -57 -60 -58 -62
-61 -56 -58 -55 -59 -61 -58 -58
-53 -57 -59 -60 -62 -59 -63 -59
-57 -56 -59 -60 -61 -64 -60 -58
-57 -62 -66 -59 -62 -64 -64 -64
-60 -61 -56 -62 -64 -64 -62 -64
-48 -47 -50 -52 -51 -53 -51 -50
-50 -51 -49 -52 -51 -52 -52 -50
-52 -52 -51 -55 -50 -52 -50 -46
-51 -51 -55 -48 -51 -48 -48 -47
-50 -51 -53 -50 -50 -47 -49 -48
-50 -50 -49 -51 -50 -47 -51 -42
-49 -47 -45 -48 -44 -48 -46 -46
-48 -46 -48 -46 -46 -48 -46 -43
-47 -48 -45 -50 -48 -40 -46 -46
-48 -48 -45 -46 -46 -45 -46 -41
-46 -51 -48 -47 -44 -43 -48 -39
-47 -50 -43 -49 -43 -44 -42 -41
-50 -44 -46 -45 -43 -41 -40 -40
-45 -44 -46 -48 -40 -38 -40 -43
-44 -42 -43 -41 -42 -42 -42 -47
-46 -44 -39 -43 -41 -43 -45 -41
-44 -41 -45 -41 -42 -41 -42 -40
-44 -42 -41 -43 -40 -40 -46 -44
-44 -40 -44 -43 -42 -40 -42 -46
-39 -42 -40 -42 -46 -41 -40 -42
-40 -46 -47 -41 -41 -45 -39 -43
-39 -39 -41 -45 -45 -42 -40 -43
-44 -38 -41 -43 -45 -42 -43 -45
-42 -42 -42 -44 -42 -44 -46 -44
-43 -40 -42 -48 -46 -44 -48 -40
-46 -41 -44 -40 -45 -40 -42 -42
-41 -43 -44 -41 -44 -42 -45 -42
-45 -43 -44 -44 -42 -41 -43 -41
-42 -45 -47 -39 -44 -43 -44 -45
-43 -41 -43 -41 -43 -50 -39 -43
-41 -41 -42 -40 -43 -41 -48 -48
-43 -41 -37 -45 -43 -42 -48 -47
-45 -42 -42 -44 -45 -45 -46 -46
-39 -43 -45 -47 -44 -47 -45 -44
-43 -44 -44 -40 -49 -47 -47 -50
-44 -44 -46 -48 -48 -48 -47 -51
-49 -45 -44 -44 -47 -52 -44 -53
-44 -46 -45 -46 -47 -45 -51 -50
-42 -47 -46 -48 -53 -49 -49 -51
-49 -49 -49 -46 -52 -47 -50 -50
-45 -47 -49 -45 -49 -50 -49 -57
-52 -50 -50 -47 -49 -53 -50 -33
-50 -50 -51 -50 -54 -55 -33 -35
-51 -49 -50 -57 -50 -32 -37 -41
-51 -51 -53 -53 -34 -39 -36 -42
-55 -50 -54 -35 -35 -36 -41 -40
-54 -51 -33 -36 -41 -41 -44 -43
-51 -36 -38 -39 -40 -42 -41 -48
