# Supplementary material for: A SE-DenseNet-LSTM model for locomotion mode recognition in lower limb exoskeleton
Source: PeerJ Comput Sci. 2024 Feb 29;10:e1881. doi: 10.7717/peerj-cs.1881 (PMC10909223; doi:10.7717/peerj-cs.1881)
Supplement: Supplemental Information 1 — Each data represents a sampling point with a sampling frequency of 100Hz, and a motion period is divided into a support state and a pendulum state. Several points from these two gait phases are taken to process and form the dataset used in the experiment. [file peerj-cs-10-1881-s001.zip › dataset/online/sub1/STShankAngle.txt]

19 19 20 18 14 14 12 16
21 18 17 16 13 14 16 14
19 16 14 16 13 10 17 15
17 12 13 13 14 14 15 14
15 13 14 14 14 13 13 11
17 13 14 14 12 13 13 13
14 12 12 14 13 12 9 15
14 12 15 14 12 13 6 7
13 13 13 12 10 9 13 10
10 12 11 11 8 12 12 9
15 10 9 10 7 6 8 10
9 10 10 13 8 5 11 9
11 12 12 10 3 8 11 9
7 11 8 11 10 9 5 8
9 12 11 10 7 9 9 8
10 11 10 9 9 9 6 7
7 8 6 9 10 5 7 8
9 9 4 7 9 9 8 4
9 7 10 9 10 7 2 6
11 10 9 5 9 3 4 5
8 9 5 6 9 8 4 5
8 6 5 10 5 4 7 4
5 4 7 3 6 5 5 6
7 6 2 6 6 9 8 5
6 9 9 6 6 6 1 1
5 4 6 4 1 1 0 1
4 7 9 6 0 5 0 4
3 2 6 7 1 2 2 -1
5 6 3 3 5 0 -1 0
2 4 1 6 2 5 5 -1
6 4 6 3 2 2 1 1
5 1 7 4 4 -1 1 -2
5 3 3 -1 4 0 -1 -2
0 3 1 -1 -1 2 -2 -4
0 4 2 0 1 0 -2 0
1 -2 2 -1 2 0 2 1
1 0 2 2 -3 -2 -2 2
0 4 0 -5 1 -3 -3 -2
-1 -3 1 -6 -10 -2 -2 -2
0 -2 -1 -2 -3 -1 -4 -6
-1 -2 0 3 -1 -2 -1 -5
0 -2 1 -2 1 -4 -5 -5
-2 -1 1 -5 -3 -7 -5 -1
2 -1 -4 -5 -1 -5 -6 -9
0 3 -4 -6 -3 -7 -6 -6
0 -5 -2 -5 -3 -5 -4 -7
-6 -4 1 -4 -5 -7 -5 -5
-5 -5 -4 -7 -4 -7 -1 -6
-2 -5 -6 -7 -6 -8 -6 -10
-2 -5 -2 -9 -7 -5 -6 -8
-5 -2 -6 -5 -7 -9 -7 -7
-5 -5 -9 -10 -7 -9 -6 -8
-5 -7 -6 -1 -7 -8 -8 -10
-6 -7 -9 -4 -9 -6 -8 -12
-7 -9 -11 -8 -9 -9 -12 -12
-13 -6 -9 -6 -11 -13 -11 -8
-6 -12 -7 -8 -10 -10 -18 -12
-7 -9 -8 -11 -8 -11 -9 -12
-10 -10 -10 -13 -11 -13 -13 -14
-9 -11 -12 -11 -10 -13 -14 -12
-12 -11 -11 -8 -13 -14 -16 -11
-11 -14 -11 -9 -17 -12 -13 -14
-13 -8 -12 -14 -13 -15 -13 -20
-9 -12 -15 -15 -11 -18 -13 -18
17 17 21 15 14 15 14 17
18 17 17 16 16 16 14 14
18 14 18 16 16 15 12 13
17 15 13 18 16 14 15 13
15 16 15 15 12 12 12 13
17 13 14 15 16 12 14 12
12 15 17 13 12 14 9 11
14 15 7 13 12 13 9 11
11 13 10 10 13 12 12 10
13 13 11 11 13 13 13 13
12 16 10 14 11 10 13 15
14 15 10 11 10 15 12 8
14 12 11 13 11 11 11 10
11 11 15 17 11 8 11 12
10 12 11 6 8 7 9 8
11 8 10 11 11 11 7 7
12 12 11 7 4 10 8 9
14 11 8 13 10 8 10 8
10 9 9 7 8 9 11 4
12 10 9 10 8 7 6 5
8 7 7 8 10 9 8 9
5 8 9 8 8 7 8 7
10 8 11 8 7 12 8 8
7 10 10 9 4 6 4 8
6 9 10 4 7 7 5 2
7 8 8 6 5 8 4 4
7 7 7 7 9 7 7 5
6 7 8 5 7 5 8 3
9 7 6 2 3 8 7 5
10 5 3 10 7 7 4 4
7 6 5 7 5 7 2 4
5 6 5 3 1 2 5 4
7 6 2 6 4 2 4 2
5 4 3 6 5 1 3 4
7 8 3 2 5 6 4 5
7 3 5 4 5 2 3 3
10 4 7 4 3 5 1 3
4 3 1 -2 4 2 1 1
7 8 3 1 -1 0 1 3
1 2 2 0 2 0 1 0
6 3 4 2 2 -1 2 2
4 2 3 -3 0 0 1 -3
0 2 3 4 -4 5 -2 3
3 2 2 0 2 1 -1 2
3 1 1 1 3 -3 -1 -4
2 -1 -2 4 3 1 -1 -3
-1 5 -1 -2 -2 -4 1 -1
0 0 1 -4 -2 -1 -3 -1
0 1 2 2 -1 -3 0 -1
-1 2 -2 -2 -3 -5 -4 -1
-3 -3 -3 -1 0 -1 -3 -2
2 -1 -5 1 -2 -3 -6 -6
-1 -1 -3 -4 -2 -1 -6 -4
-3 -1 -3 -2 -6 1 -3 -8
-5 -4 -4 -4 -4 -4 -2 -7
-3 -1 -4 -3 -4 -7 -3 -8
-4 -5 -3 0 -3 -5 -8 -6
-1 -3 -3 -2 -6 -9 -6 -3
-5 -3 -9 -5 -9 -8 -8 -9
-7 -6 -5 -7 -6 -6 -8 -6
-3 -4 -8 -6 -6 -7 -6 -12
-1 -6 -6 -8 -9 -8 -10 -12
-7 -4 -5 -7 -6 -7 -8 -12
-6 -6 -6 -12 -11 -12 -13 -15
-5 -7 -5 -9 -8 -7 -10 -11
-5 -9 -10 -5 -9 -8 -10 -11
-6 -7 -12 -13 -10 -12 -11 -10
-10 -11 -9 -4 -10 -11 -14 -9
-7 -8 -9 -12 -10 -11 -12 -15
-10 -13 -12 -16 -12 -15 -13 -11
-9 -14 -13 -10 -13 -14 -8 -15
-11 -12 -14 -15 -15 -12 -14 -19
17 21 16 18 16 15 17 13
19 17 14 14 15 16 16 11
14 19 17 18 15 15 14 13
17 13 18 19 14 16 14 16
16 19 14 12 17 12 15 14
18 16 15 13 16 16 13 14
15 18 10 14 12 13 14 14
14 14 16 12 11 9 12 13
14 12 15 12 13 8 10 13
14 14 12 8 15 11 9 8
16 13 12 10 9 9 10 10
13 14 10 12 13 10 11 8
12 10 11 9 9 8 9 6
11 11 11 13 9 8 8 10
13 12 7 10 10 10 7 8
9 12 6 11 12 7 10 6
7 10 10 6 8 6 8 7
9 8 9 9 9 10 7 6
12 13 9 11 9 7 9 4
10 7 9 9 10 6 6 8
4 10 5 4 5 10 6 7
9 8 6 9 7 4 8 8
4 9 5 7 5 5 4 6
5 6 5 3 7 3 4 4
8 5 6 3 4 2 2 8
2 1 4 2 6 2 3 -1
2 4 5 4 1 3 2 2
5 0 4 3 2 -1 1 0
2 4 0 3 2 4 -1 1
4 5 2 -1 4 0 0 -2
0 1 2 1 3 3 -1 -1
4 1 1 3 4 0 0 -1
4 6 -1 -2 5 -1 -1 -2
2 -2 4 -1 0 -3 1 -1
3 3 -1 -1 -1 -3 2 -2
-1 1 -1 -1 -3 -3 -5 -3
-3 0 -1 -5 -1 -6 -5 -4
0 -3 -1 1 1 -4 -4 -3
-1 -1 0 0 -1 -4 -1 -8
0 -4 -3 -1 -1 -3 -3 -4
1 0 0 -1 -3 -4 -6 -6
1 -3 -1 -1 -6 -6 -8 -3
-3 -2 -5 -5 -3 -6 -4 -6
-5 -4 -5 -6 -2 -2 -2 -8
-4 -3 -4 -8 -8 -7 -5 -8
-5 -4 -8 -5 -4 -10 -9 -6
-3 -4 -7 -6 -7 -6 -9 -4
-5 -2 -3 -7 -7 -6 -6 -4
-7 -5 -9 -6 -7 -7 -10 -12
-7 -7 -9 -10 -7 -9 -12 -11
-9 -10 -10 -5 -5 -7 -12 -10
-7 -9 -7 -8 -10 -11 -8 -11
-11 -10 -11 -9 -13 -9 -10 -10
-10 -4 -8 -12 -8 -11 -12 -10
-14 -7 -12 -8 -8 -13 -18 -14
-12 -11 -13 -15 -12 -10 -13 -12
-13 -10 -11 -11 -12 -12 -15 -16
-7 -11 -12 -16 -12 -12 -11 -16
-11 -12 -13 -14 -12 -15 -14 -15
-14 -14 -9 -12 -20 -13 -14 -16
-15 -14 -14 -15 -17 -12 -18 -17
-12 -11 -15 -15 -18 -17 -20 -15
18 18 19 16 16 14 16 13
21 17 18 14 16 15 21 17
17 16 14 15 17 15 14 13
19 14 15 14 13 13 17 15
17 11 15 14 16 13 10 12
13 16 16 12 16 16 12 10
16 14 15 12 13 13 11 14
17 17 15 13 10 12 12 10
15 12 14 17 13 12 10 10
16 14 17 9 10 8 10 9
15 11 11 14 10 9 11 10
19 10 14 10 12 8 15 9
9 12 13 9 9 8 11 10
12 12 9 6 10 13 8 9
10 15 11 8 9 8 9 9
13 9 11 9 11 11 7 12
8 7 7 10 8 4 7 8
8 9 11 8 7 8 7 7
7 13 5 5 6 6 7 4
11 6 5 12 4 5 7 2
6 9 7 7 4 7 6 3
5 8 5 7 5 5 1 2
10 5 4 4 4 6 4 6
7 5 3 6 4 0 7 4
4 9 3 5 5 7 5 5
5 5 4 2 2 4 4 5
3 2 3 6 2 -2 3 1
3 7 -1 1 0 5 2 0
3 4 0 6 4 5 1 -2
4 3 2 2 2 2 0 1
3 1 1 2 1 2 -3 3
-1 2 3 2 2 2 -2 -5
3 -2 2 2 0 0 -1 0
2 3 2 0 -1 1 0 -1
2 -1 1 -2 -3 -2 -5 -1
0 0 -4 -3 -1 0 -3 -3
4 1 1 -2 -2 -5 0 -4
-1 2 -3 4 -9 -6 -1 -1
-3 -3 -3 0 0 -6 -6 -8
-6 -2 -1 1 -6 -7 -3 -4
-5 -1 -3 -4 0 -3 -7 -3
-6 -3 -3 -3 -7 -2 -3 -8
-1 -2 -4 -6 -3 -9 -3 -6
-6 -4 -6 -1 -7 -9 -7 -6
-5 -5 -2 -5 -5 -6 -7 -8
-12 -4 -4 -7 -8 -7 -10 -9
-4 -8 -7 -7 -7 -9 -10 -14
-10 -5 -8 -13 -11 -8 -6 -10
-9 -7 -8 -10 -5 -10 -10 -10
-7 -11 -10 -7 -11 -8 -10 -11
-11 -6 -10 -9 -9 -15 -11 -15
-5 -4 -7 -12 -9 -11 -11 -13
-8 -10 -6 -11 -10 -13 -14 -13
-13 -10 -12 -10 -10 -11 -15 -12
-8 -14 -12 -15 -15 -18 -15 -14
-10 -10 -11 -12 -14 -14 -17 -14
-12 -12 -14 -15 -15 -16 -20 -17
-11 -12 -12 -15 -15 -14 -17 -18
-12 -13 -13 -16 -13 -13 -17 -20
-14 -17 -17 -16 -19 -17 -23 -22
19 21 17 17 16 15 15 18
21 19 15 19 17 15 16 16
20 19 19 17 19 15 15 15
18 15 17 16 18 14 12 11
16 19 16 12 13 14 16 12
16 14 9 18 12 11 12 13
15 12 14 16 11 13 13 13
17 16 15 15 12 14 12 9
15 13 12 10 9 10 11 11
19 15 11 14 12 12 14 10
13 15 15 10 13 13 10 7
13 15 8 11 13 10 10 12
11 13 14 9 12 12 10 13
11 11 10 15 9 11 8 7
12 16 11 9 9 8 10 10
11 12 10 11 12 10 5 8
12 11 9 13 6 9 10 7
7 14 11 11 7 10 6 6
9 14 8 6 13 7 9 5
9 7 11 8 6 9 6 2
7 9 7 3 6 4 11 5
8 8 4 4 7 3 9 5
10 4 6 4 4 5 4 1
8 7 5 6 4 4 5 4
7 5 8 5 2 4 -1 2
8 7 5 5 3 3 2 3
5 4 6 5 3 4 2 4
5 7 5 4 0 2 3 3
0 3 1 2 -3 5 2 0
2 6 5 2 -1 2 -3 -1
2 2 1 1 4 3 0 1
2 0 4 -2 5 1 -2 1
2 2 3 1 -6 -2 -1 0
2 4 4 4 2 -2 1 -5
2 1 2 -3 -1 1 -2 -3
-2 0 -1 -1 0 0 -2 0
1 0 1 -5 -1 -1 -6 -4
-2 3 -5 -2 -8 2 -3 -4
0 0 -2 -3 -4 -2 -3 -6
-2 0 -3 -4 -2 -5 -4 -4
0 -4 -4 0 -8 -2 -4 -6
-2 1 -5 -6 -7 -7 -6 -8
-3 -2 -2 -7 -8 -7 -9 -11
-2 -6 -6 -5 -10 -6 -7 -5
-7 -3 -5 -3 -3 -9 -8 -12
-6 -3 -5 -7 -6 -12 -4 -6
-6 -6 -5 -8 -9 -10 -10 -8
-5 -7 -8 -7 -9 -9 -8 -9
-5 -8 -10 -8 -9 -8 -9 -14
-4 -8 -7 -6 -7 -11 -8 -13
-4 -6 -10 -15 -9 -11 -15 -12
-10 -10 -9 -13 -11 -13 -12 -12
-7 -9 -13 -11 -11 -11 -15 -11
-13 -13 -13 -13 -12 -14 -13 -16
-8 -10 -12 -14 -12 -12 -13 -12
-11 -15 -11 -16 -13 -16 -13 -15
-10 -10 -15 -15 -13 -16 -15 -20
-14 -16 -12 -18 -17 -16 -17 -16
19 17 19 14 16 16 17 16
21 18 20 17 17 15 14 16
17 17 13 16 16 14 18 15
17 16 17 10 13 15 10 12
14 17 17 20 16 16 17 16
17 17 13 15 12 13 10 12
14 16 16 14 13 11 7 11
14 14 9 14 12 14 9 11
11 16 13 14 9 11 11 13
16 12 15 14 10 14 13 10
12 12 13 12 10 11 9 11
10 13 12 12 11 11 9 14
12 13 15 11 8 13 10 10
12 17 14 11 7 10 10 10
14 12 9 11 8 8 9 9
12 10 11 6 6 8 9 4
12 12 11 10 7 10 8 7
12 7 7 6 8 4 6 6
10 8 11 7 9 4 8 4
9 8 10 10 6 3 7 5
6 5 6 8 9 8 7 8
10 10 3 5 7 8 3 3
6 6 8 6 5 5 0 5
5 5 5 5 1 6 0 0
4 4 4 4 4 3 2 2
6 1 6 2 -1 4 4 0
6 5 3 2 2 0 3 3
4 4 2 -1 3 -1 1 5
1 -1 1 -1 2 1 1 0
3 2 0 0 -1 1 0 1
4 1 0 1 3 -2 -2 -4
0 0 2 3 1 -4 -4 -4
1 -1 -2 0 0 1 -2 -1
-2 2 2 -3 -3 0 -1 -2
0 1 0 -2 2 -3 0 1
1 -1 -2 1 -3 -2 -2 -4
1 -1 -5 -3 -2 -4 -2 -7
-1 -2 3 -3 0 -3 -4 -9
0 -2 -1 -4 -3 -6 -6 -9
-1 -6 -1 -6 -4 -2 -8 -4
2 -4 -5 -4 -5 -5 -6 -6
-1 -2 -6 -9 -7 -4 -12 -7
-5 -3 -9 -6 -4 -5 -7 -10
-6 -5 -7 -7 -9 -8 -10 -10
-4 -7 -7 -8 -6 -7 -9 -10
-4 -5 -7 -6 -11 -8 -7 -12
-5 -3 -6 -9 -10 -10 -11 -10
-6 -8 -9 -9 -5 -13 -10 -11
-9 -9 -8 -10 -9 -10 -12 -10
-9 -7 -10 -9 -10 -13 -9 -12
-10 -7 -10 -7 -13 -9 -12 -15
-7 -8 -8 -7 -11 -11 -13 -13
-11 -13 -10 -12 -8 -16 -13 -17
-11 -9 -16 -13 -12 -12 -13 -11
-10 -10 -14 -14 -12 -15 -13 -11
-12 -17 -13 -15 -12 -14 -14 -14
-12 -14 -16 -13 -16 -18 -18 -18
-13 -14 -14 -14 -18 -21 -15 -21
15 15 17 15 19 17 16 14
16 15 13 16 14 15 17 15
18 17 16 16 14 18 15 15
18 18 19 18 13 18 15 15
13 16 16 13 15 15 12 11
17 20 15 12 15 14 14 14
13 17 15 19 15 14 15 14
11 16 13 16 15 16 13 13
15 14 12 13 18 11 13 10
15 11 15 12 14 13 12 11
13 13 16 10 12 9 9 10
18 12 13 8 14 9 9 9
12 12 11 10 10 12 10 8
11 13 11 11 9 9 8 6
14 17 9 10 13 8 8 10
12 9 9 5 10 9 7 6
9 12 11 11 7 6 7 7
10 8 6 6 6 7 5 7
8 10 7 6 3 6 3 3
9 3 9 7 6 7 7 6
9 9 8 7 7 5 4 5
9 10 4 6 8 8 7 8
4 5 6 10 8 4 4 3
6 7 3 6 6 4 1 -1
5 3 4 4 1 1 2 1
7 5 8 4 4 2 -1 0
4 2 1 3 2 3 2 0
8 3 1 3 2 -1 2 -2
2 4 4 7 3 5 -2 0
4 3 4 -1 -1 5 -1 -4
2 2 3 3 1 2 -2 1
0 1 2 1 3 3 -6 -1
0 0 -2 -1 -2 -1 -1 -3
3 0 -1 0 0 -1 0 -4
0 -3 -3 -4 -2 -3 -5 -5
0 -4 -2 -3 -1 -1 -5 -4
-4 1 1 3 -1 -3 -2 -7
3 1 -3 -1 -2 -5 -2 -2
-2 0 -4 -2 -5 -1 -9 -4
-4 -6 -5 -3 -5 -6 -5 -7
-5 -3 -3 -5 -6 -6 -6 -8
-2 -4 -3 -5 -4 -2 -4 -8
-1 -5 -6 -10 -10 -5 -7 -7
-4 -4 -7 -6 -3 -7 -6 -13
-3 -5 -6 -8 -10 -7 -9 -10
-7 -3 -9 -6 -8 -10 -8 -8
-4 -5 -9 -6 -9 -6 -9 -9
-6 -9 -8 -10 -12 -12 -12 -6
-8 -5 -8 -10 -7 -9 -10 -10
-4 -6 -6 -9 -10 -14 -12 -11
-8 -9 -10 -9 -11 -13 -10 -13
-10 -6 -11 -12 -11 -9 -10 -13
-8 -14 -11 -7 -12 -12 -15 -10
-10 -8 -8 -11 -8 -11 -12 -16
-13 -10 -12 -16 -13 -17 -13 -13
-12 -13 -11 -14 -15 -17 -18 -14
-11 -13 -16 -18 -17 -12 -17 -16
-14 -12 -14 -14 -14 -10 -18 -20
-10 -13 -15 -18 -15 -19 -15 -22
19 18 16 18 19 18 14 16
18 17 21 16 16 18 11 14
19 16 17 16 15 17 13 12
20 16 16 16 12 18 17 13
17 17 16 12 14 12 14 16
16 11 16 14 15 13 19 14
15 13 14 12 15 13 10 13
13 15 15 13 11 10 11 11
14 10 12 11 15 12 14 11
15 11 12 13 12 9 13 12
15 17 11 15 12 12 10 9
16 11 15 9 14 11 11 14
10 11 11 11 9 10 9 9
12 11 11 11 9 12 8 9
9 10 10 9 11 8 4 5
12 13 9 10 9 10 7 8
11 12 8 10 11 4 9 10
9 13 12 10 9 8 7 6
10 14 9 8 8 6 5 5
11 8 7 7 6 9 7 7
8 10 7 7 5 4 8 6
8 8 9 7 5 5 5 7
7 4 4 6 6 6 5 7
5 8 6 6 5 7 4 6
7 5 7 5 5 4 3 2
10 8 7 5 5 1 3 6
7 5 5 1 5 7 2 1
6 5 3 7 1 4 1 1
8 4 4 6 4 4 4 2
3 4 1 3 1 1 5 2
8 5 1 4 5 1 2 0
5 3 5 -1 2 1 1 2
5 3 2 2 -3 5 0 3
-1 4 1 -2 5 1 2 -1
1 0 1 -2 0 1 -2 -4
5 1 2 2 0 0 -3 -1
5 4 2 -2 -4 -2 -3 -1
1 -3 0 -4 -4 -1 -1 -1
-1 -1 1 -1 -2 -3 -2 -5
-2 -2 -4 1 -2 -4 -5 -3
-2 -1 -6 2 -5 -3 -4 -4
-2 -5 1 -2 -4 -2 -1 -3
0 -1 -4 -5 -2 -4 -4 -4
-4 -4 -1 -4 -4 -5 -7 -4
0 -2 -2 -3 -7 -2 -5 -6
-1 -6 -6 -8 -4 -5 -8 -9
-5 -7 -3 -6 -7 -8 -6 -6
-7 -5 -6 -4 -6 -8 -9 -6
-7 -3 -7 -5 -8 -12 -5 -10
0 -6 -6 -9 -5 -10 -8 -11
-6 -6 -7 -9 -14 -11 -11 -9
-4 -7 -9 -4 -7 -14 -11 -10
-11 -10 -6 -12 -7 -10 -9 -13
-10 -9 -3 -10 -13 -10 -12 -11
-5 -11 -11 -8 -12 -12 -13 -20
-9 -7 -13 -11 -12 -13 -13 -14
-8 -13 -11 -12 -11 -15 -11 -16
-8 -14 -11 -12 -15 -13 -15 -15
-9 -9 -12 -16 -12 -14 -12 -20
-10 -12 -15 -15 -14 -11 -17 -19
20 12 18 17 15 21 14 17
16 20 15 14 18 12 14 13
18 15 17 13 17 12 14 17
15 19 14 14 15 12 17 13
17 17 14 14 13 16 14 10
17 15 15 13 17 14 12 12
16 14 13 14 15 12 12 11
12 13 15 12 13 13 13 12
13 16 18 14 15 14 13 11
16 13 13 17 13 14 13 14
14 14 16 14 14 12 13 10
14 16 16 13 11 13 11 13
12 11 10 11 12 12 15 13
18 9 14 13 13 13 14 14
14 17 8 9 14 11 12 14
16 11 12 12 14 12 11 9
13 9 15 15 10 12 10 10
13 12 10 12 9 9 16 13
13 17 13 15 14 12 13 12
12 14 9 10 12 13 7 6
15 11 10 12 15 7 10 15
12 10 10 13 13 8 9 7
13 10 12 8 11 7 8 11
11 7 9 10 9 13 9 8
10 11 7 12 8 4 9 7
6 9 8 10 11 11 6 7
10 10 10 9 12 8 9 8
7 10 8 6 9 7 6 7
9 9 8 7 10 5 5 6
7 8 11 11 7 11 8 8
7 6 12 6 8 6 9 10
9 7 10 12 7 8 12 4
10 10 9 10 8 7 7 11
7 8 7 8 8 9 6 10
11 7 10 6 7 7 5 9
6 9 8 6 5 7 6 5
10 8 6 9 9 6 7 2
11 8 8 4 6 11 8 8
5 11 10 11 6 7 5 7
2 6 9 5 11 6 5 7
8 11 10 5 6 8 7 2
8 7 5 8 7 5 9 3
7 4 7 7 6 7 4 4
5 7 6 2 5 4 5 1
3 6 5 4 4 5 4 3
10 4 7 9 5 9 7 2
5 4 5 3 5 6 7 2
7 6 5 6 3 3 5 5
2 2 6 6 6 3 4 4
4 2 4 5 1 7 6 5
7 7 2 2 5 5 2 5
3 7 7 4 6 2 3 2
7 3 4 6 5 3 4 3
3 2 2 6 6 3 6 -1
2 4 0 0 4 2 -3 1
6 5 5 4 4 1 3 1
1 1 6 3 -2 -3 4 3
4 2 3 0 3 0 -1 0
6 1 4 0 0 0 1 2
3 0 3 3 2 -1 2 2
1 -2 4 6 -1 -3 0 0
0 0 3 3 4 2 0 -4
4 3 -2 -1 2 -3 0 -2
17 20 18 16 15 15 17 12
20 16 16 20 17 13 16 17
19 16 16 17 13 11 14 15
18 16 18 14 16 13 13 11
17 19 16 15 15 16 11 11
16 13 18 14 14 13 16 13
16 15 15 13 17 13 11 12
13 14 14 14 12 14 8 13
14 15 14 9 15 15 13 8
11 15 10 14 11 11 15 9
15 14 11 15 12 11 9 12
16 13 13 13 12 17 8 11
12 9 9 12 10 9 13 11
12 15 11 10 11 11 9 11
12 13 12 7 10 8 9 9
14 11 11 12 9 12 7 7
12 9 10 12 8 6 9 8
13 12 8 10 6 12 8 8
12 8 9 8 7 10 6 9
12 11 7 7 11 10 6 9
7 11 8 6 11 9 9 5
12 9 6 4 6 8 7 5
9 9 7 6 6 10 6 6
8 9 8 7 7 5 1 7
12 8 6 6 8 6 3 3
5 7 8 6 3 6 5 8
5 3 5 6 4 0 4 1
4 5 8 4 6 1 8 2
7 6 4 6 5 4 1 3
8 3 4 2 5 1 6 3
7 1 5 0 7 0 2 0
9 4 5 3 6 5 1 3
4 1 4 2 5 4 5 4
3 2 4 1 3 1 0 -1
0 1 -1 3 5 -3 0 3
2 3 0 2 2 -1 -2 -2
0 4 4 -3 0 2 0 -3
3 2 2 3 -1 0 -2 0
3 1 -5 0 -3 0 -3 -7
2 0 0 -2 1 -1 -2 -2
3 1 -2 1 2 -5 -3 -3
1 -3 -5 3 0 -2 -2 -3
2 -2 -1 -3 0 -2 -5 -6
-4 -2 0 -6 -3 -6 -2 0
0 -4 -2 -4 -5 -4 -5 -7
-4 -4 -1 -5 -3 -3 -9 -6
-5 -4 -6 -4 -6 -4 -5 -5
-1 -6 1 -5 -8 -4 -6 -3
-1 -3 -6 -3 -6 -4 -10 -4
-6 -3 -5 -5 -3 -9 -8 -7
-9 -6 -2 -5 -9 -5 -7 -9
-5 -4 -9 -7 -6 -7 -9 -8
-7 -5 -9 -6 -6 -11 -7 -11
-5 -7 -7 -7 -12 -13 -10 -16
-6 -4 -9 -6 -12 -12 -11 -12
-7 -7 -4 -9 -10 -14 -11 -12
-4 -8 -9 -10 -9 -11 -13 -12
-9 -10 -11 -12 -14 -15 -19 -10
-8 -14 -15 -12 -11 -14 -14 -14
-8 -9 -13 -16 -14 -15 -16 -20
-8 -11 -13 -15 -17 -12 -19 -16
22 19 17 19 20 12 17 15
18 17 17 19 15 16 14 17
19 17 19 21 17 15 13 10
19 14 15 14 18 17 12 13
17 15 15 10 16 13 9 16
16 19 13 16 11 16 15 15
17 20 13 17 11 18 13 10
19 20 14 14 11 12 10 8
14 10 16 12 13 11 14 10
13 14 15 11 13 9 11 10
14 11 12 13 13 14 12 11
12 13 10 11 11 10 10 12
13 7 11 11 7 11 10 8
15 11 11 10 10 6 7 8
13 8 12 11 9 12 8 9
12 9 11 11 7 7 7 7
8 9 6 4 7 8 5 6
10 11 7 9 7 7 10 3
10 8 7 7 5 4 4 4
7 9 9 7 6 6 9 3
7 6 6 5 5 3 4 4
10 6 9 3 6 2 3 5
5 7 3 8 4 4 3 1
6 6 5 4 5 4 6 1
2 5 6 9 4 1 4 2
6 5 5 4 -1 5 3 2
5 1 0 -3 -2 -3 1 -4
5 3 2 4 3 0 -3 -2
4 0 2 3 0 5 0 1
1 3 1 2 -2 -5 1 -4
3 3 1 2 0 0 -2 -3
0 0 1 -2 1 -4 1 -2
4 -2 1 -1 -2 -3 -3 -10
-2 0 0 -3 2 0 1 -4
-1 -3 -2 1 2 -1 -7 -1
-2 -1 -2 -1 0 -2 0 -5
-1 -6 -4 -4 -4 -2 -1 -5
0 0 -5 -2 -6 -7 -2 -5
-1 -2 2 -6 -4 -6 -5 -5
0 -4 -6 -5 -5 -4 -3 -5
-5 -6 -4 -8 -5 -7 -2 -6
-4 0 -6 -3 -5 -3 -7 -10
-5 -4 -5 -5 -9 -6 -5 -7
-7 -9 -4 -8 -8 -9 -11 -8
-5 -5 -7 -4 -11 -12 -6 -8
-4 -7 -8 -9 -7 -8 -8 -10
-5 -11 -8 -8 -7 -7 -10 -12
-9 -10 -8 -9 -10 -10 -13 -9
-10 -7 -8 -9 -7 -9 -12 -6
-8 -7 -8 -8 -12 -13 -11 -12
-8 -7 -11 -10 -10 -9 -12 -12
-9 -10 -11 -9 -11 -13 -16 -14
-8 -10 -8 -10 -9 -13 -17 -15
-9 -12 -9 -10 -14 -16 -14 -17
-14 -10 -13 -12 -13 -18 -18 -18
-13 -10 -14 -14 -16 -17 -17 -19
-12 -13 -13 -15 -16 -16 -16 -16
-10 -16 -11 -13 -17 -18 -20 -17
22 15 15 16 14 16 15 14
18 15 17 15 15 14 17 13
18 16 14 15 19 17 16 8
16 17 16 14 13 15 13 14
16 16 15 18 13 11 12 11
19 18 12 15 14 13 9 15
17 18 13 17 13 12 12 13
11 14 11 12 11 13 11 10
17 17 13 10 15 17 11 10
12 9 15 15 11 8 7 10
11 14 11 13 11 8 9 8
9 11 13 13 11 9 9 8
13 12 11 11 13 10 7 10
13 10 9 13 9 7 9 8
9 11 8 11 9 4 8 7
10 12 8 8 10 7 10 7
8 11 9 9 5 5 6 6
9 6 6 4 8 8 3 2
9 7 8 8 4 9 1 5
6 8 7 4 6 1 0 4
8 9 5 7 3 2 3 3
8 5 2 5 4 3 1 -1
9 0 2 -2 0 3 1 1
5 7 5 7 -1 1 0 -3
4 3 1 5 0 2 0 2
2 5 4 4 -4 3 -5 0
5 3 7 6 4 4 1 2
3 2 5 -3 3 0 -3 2
4 2 -1 -1 -1 -2 1 -4
-2 2 2 2 0 0 -3 -2
0 2 3 -1 1 2 -1 -1
1 0 -3 -3 -4 -2 -2 -3
-3 -2 -1 -2 -1 -3 -1 -5
2 1 -4 2 -3 -4 -2 -1
1 -2 -4 -9 -2 -4 -3 -3
-1 -2 0 -2 -2 -4 -4 -7
-3 -3 -3 -4 -4 -6 -9 -4
-6 -3 -3 -3 -8 -2 -5 -5
-3 -3 -3 -4 -8 -6 -10 -7
-4 -5 -7 -6 -8 -3 -9 -5
-6 -7 -6 -4 -9 -7 -9 -9
-8 -5 -6 -7 -9 -7 -10 -9
-4 -5 -9 -6 -7 -11 -8 -12
-4 -4 -7 -9 -11 -9 -13 -12
-9 -5 -6 -6 -9 -11 -11 -11
-8 -7 -8 -7 -5 -12 -12 -11
-6 -11 -11 -9 -12 -14 -14 -12
-8 -10 -15 -8 -11 -11 -13 -15
-9 -9 -11 -12 -13 -16 -10 -16
-12 -12 -16 -12 -16 -13 -18 -13
-12 -12 -12 -13 -17 -11 -17 -18
-10 -14 -13 -13 -13 -12 -16 -20
-13 -13 -14 -15 -14 -17 -16 -17
18 23 23 18 17 18 15 20
18 21 20 18 16 15 14 16
20 21 18 21 17 16 16 15
16 16 20 17 18 15 15 16
20 14 20 16 18 14 13 13
18 21 17 16 14 17 15 16
17 18 15 16 16 12 14 16
14 17 16 18 12 13 13 16
14 12 11 13 13 13 11 12
16 13 14 14 14 13 14 14
15 13 13 13 14 13 13 12
12 13 13 9 12 11 12 8
16 15 12 16 11 8 13 9
13 11 8 13 11 11 9 9
15 14 9 5 10 13 9 7
10 18 13 10 9 8 9 8
10 12 11 11 9 12 11 7
11 9 8 8 7 12 8 6
10 12 11 10 3 7 7 3
11 7 7 7 6 6 6 8
12 11 12 9 6 7 5 7
9 12 6 6 6 2 1 3
9 8 8 5 7 4 2 5
10 5 4 6 4 4 5 3
4 6 5 7 8 4 0 7
5 6 5 6 4 4 3 3
2 4 5 5 4 3 3 0
6 6 3 6 5 4 4 3
6 5 8 2 5 1 2 -1
5 4 4 -2 3 6 2 0
5 0 0 3 1 -2 -1 -3
2 3 2 0 1 -1 -1 0
3 2 2 4 0 2 2 -2
3 3 0 0 -2 -5 -1 -2
1 0 1 -2 -2 0 -5 -7
1 0 1 -2 -2 -2 -4 -3
0 0 -3 -3 -3 -6 -2 -3
1 -1 0 -4 -3 -3 -3 -5
-7 -3 -1 0 -3 -3 -3 -5
-3 -3 -2 1 -4 -4 -6 -4
-5 -3 -3 -6 -7 -5 -9 -7
-2 -3 -6 -7 -7 -8 -7 -7
-3 -2 -8 -6 -6 -10 -7 -9
-1 -2 -7 -7 -6 -9 -7 -10
-4 -6 -5 -7 -10 -6 -6 -11
-8 -5 -4 -4 -13 -8 -12 -8
-5 -8 -12 -10 -10 -6 -11 -12
-5 -4 -11 -3 -9 -10 -12 -9
-7 -7 -7 -9 -9 -10 -9 -14
-12 -7 -13 -9 -8 -7 -15 -17
-9 -7 -9 -13 -12 -15 -11 -14
-9 -10 -12 -12 -12 -14 -16 -16
-7 -13 -14 -15 -13 -15 -12 -15
-11 -9 -13 -14 -15 -18 -15 -16
-7 -13 -12 -15 -20 -13 -17 -21
-15 -13 -14 -15 -14 -17 -17 -19
-13 -14 -16 -16 -15 -16 -21 -24
15 18 18 18 16 16 17 12
16 17 17 16 19 15 18 15
16 24 17 15 16 15 18 13
18 17 13 13 16 13 13 16
14 17 16 17 13 13 15 13
19 16 16 16 15 13 15 11
17 15 18 13 12 12 12 9
16 16 17 17 14 11 11 11
12 13 14 8 14 14 13 12
15 15 14 12 14 11 12 10
11 13 13 11 10 13 15 15
12 17 9 11 13 7 11 11
14 15 12 14 9 11 10 11
13 9 12 10 11 8 9 13
12 13 7 14 8 9 7 12
13 10 11 8 12 10 7 8
12 8 13 11 8 11 5 9
12 11 6 12 7 11 7 6
10 10 8 8 9 10 6 9
8 11 13 9 6 9 3 11
7 11 9 6 7 8 7 6
8 11 8 7 11 4 3 7
7 10 5 8 5 5 5 4
10 8 7 8 5 7 6 3
5 6 6 5 7 7 6 4
8 7 6 4 7 5 2 3
4 9 7 7 5 6 3 7
5 5 8 5 7 4 3 2
2 7 5 8 7 7 2 6
6 2 5 4 4 2 4 1
5 7 1 4 6 2 1 -1
4 6 1 6 3 4 2 1
2 5 3 2 2 3 3 1
2 1 1 5 1 6 2 -1
5 6 4 1 5 3 -1 1
4 2 3 3 1 1 1 -2
1 3 2 1 -1 -3 0 -4
2 1 0 1 4 2 -2 -1
2 3 3 1 -1 2 -1 -7
-1 0 1 1 -4 -1 -3 -2
1 -1 -1 -1 0 -2 0 -4
1 1 -2 1 -2 -5 -1 -3
1 -5 0 -2 -3 -1 -2 -3
3 0 -1 -3 -4 -2 -4 -2
-3 0 -6 0 -2 -4 -5 -4
-1 -3 -3 -2 -3 -4 -4 -2
0 0 -3 -4 -4 -7 -8 -7
-4 1 -1 -3 -3 -6 -8 -4
-1 -2 -4 -4 -8 -6 -7 -3
-5 -5 -2 -5 -9 -3 -8 -8
-4 -7 -3 -8 -5 -9 -8 -9
-5 -6 -1 -8 -7 -7 -7 -8
-8 -6 -6 -7 -4 -9 -11 -7
-3 -8 -3 -7 -6 -8 -7 -6
-7 -8 -7 -8 -8 -11 -7 -12
-4 -5 -9 -7 -10 -6 -12 -14
-5 -9 -10 -11 -11 -13 -12 -10
-11 -10 -10 -8 -9 -15 -11 -14
-10 -9 -10 -14 -14 -10 -16 -10
-11 -12 -8 -9 -15 -14 -16 -16
-9 -6 -8 -11 -16 -12 -14 -15
-9 -12 -14 -13 -19 -17 -13 -17
16 17 15 18 14 14 14 10
16 18 14 16 14 13 13 14
15 15 14 14 14 13 10 11
15 16 11 13 14 13 13 13
15 19 14 13 11 9 12 13
17 14 13 11 13 17 11 6
14 16 11 10 12 11 7 9
12 12 12 8 10 9 10 10
13 10 11 12 13 12 6 6
10 11 12 12 10 9 8 6
12 10 10 9 10 6 7 7
10 13 10 10 9 6 4 4
8 8 7 8 6 7 8 6
12 11 8 6 8 6 6 7
7 10 7 9 7 5 3 9
9 5 4 7 4 7 7 5
8 4 6 7 6 8 3 4
6 7 4 4 9 4 3 7
5 9 4 5 6 4 -1 4
7 7 2 3 3 5 4 3
3 2 4 7 8 2 5 4
8 5 3 4 7 1 2 1
5 6 6 4 5 2 4 1
4 5 4 4 7 3 1 3
3 2 4 4 0 2 5 3
8 2 2 4 2 2 1 2
5 5 2 7 7 3 -1 5
6 5 1 6 2 -1 0 4
5 2 2 7 2 2 2 1
2 3 5 1 -1 3 -1 -1
2 6 1 3 3 4 -1 1
1 4 1 3 3 1 2 5
2 4 4 -2 -1 1 5 1
5 2 3 1 4 6 -1 2
0 0 -1 -2 4 0 0 -3
3 -1 0 1 1 -1 -1 -2
0 1 2 -3 3 0 -1 0
-2 0 -2 3 3 -2 -1 -5
2 -1 0 -2 0 0 -2 0
0 -3 -2 -3 -1 -2 -6 -2
0 -1 -2 0 -1 -3 -1 -4
1 -1 -1 -3 -2 -4 -5 -2
1 0 -1 0 3 0 -1 -1
-1 -1 -6 -5 -3 1 -3 -3
1 0 -1 -4 -5 -4 -4 -4
-2 -7 -3 -2 -2 -4 -4 -7
-4 -6 -2 0 -5 -2 -6 -4
-6 -3 -3 -3 -4 -6 -6 -7
-2 -3 -9 -3 -2 -5 -8 -5
-1 -6 -2 -3 -3 -3 -9 -11
-4 -4 -5 -9 -4 -4 -6 -6
-5 -3 0 -9 -3 -13 -5 -10
-3 -6 -9 -8 -5 -9 -6 -6
-3 -9 -5 -7 -5 -7 -8 -9
-6 -3 -9 -10 -8 -8 -11 -10
-6 -8 -8 -8 -7 -6 -12 -5
-6 -8 -8 -8 -7 -11 -9 -13
-8 -8 -5 -7 -7 -11 -12 -15
-8 -5 -8 -7 -10 -13 -11 -18
-6 -11 -12 -10 -9 -9 -10 -11
-11 -6 -9 -13 -10 -11 -13 -14
-11 -8 -14 -11 -12 -14 -11 -12
-9 -12 -13 -11 -14 -15 -16 -11
-9 -14 -14 -16 -16 -16 -13 -16
-12 -14 -15 -12 -16 -14 -16 -16
-9 -12 -15 -11 -15 -16 -16 -20
-9 -8 -8 -8 -12 -9 -7 -11
-26 -30 -26 -32 -23 -31 -26 -24
-28 -26 -28 -26 -28 -26 -25 -28
-25 -27 -25 -27 -29 -26 -27 -28
-27 -31 -29 -27 -28 -29 -31 -25
-25 -25 -29 -25 -30 -27 -26 -25
-27 -25 -24 -27 -25 -30 -23 -27
-25 -29 -28 -27 -28 -27 -27 -26
-26 -25 -24 -25 -26 -25 -25 -26
-26 -26 -26 -26 -26 -25 -28 -24
-26 -27 -24 -23 -27 -29 -26 -24
-25 -23 -25 -26 -28 -24 -24 -26
-25 -30 -30 -25 -27 -24 -27 -25
-22 -26 -29 -22 -26 -24 -23 -25
-25 -27 -29 -24 -21 -25 -22 -21
-25 -20 -27 -24 -23 -20 -22 -24
-25 -25 -26 -25 -23 -26 -25 -25
-19 -23 -23 -23 -24 -24 -23 -22
-22 -24 -26 -21 -22 -19 -22 -21
-16 -24 -20 -24 -20 -24 -19 -19
-24 -22 -26 -23 -20 -20 -21 -21
-24 -23 -23 -22 -22 -22 -20 -19
-20 -25 -22 -23 -24 -22 -21 -18
-24 -21 -23 -22 -21 -23 -17 -23
-19 -21 -21 -21 -22 -19 -20 -16
-20 -24 -24 -19 -21 -14 -15 -12
-22 -18 -19 -23 -20 -19 -12 -14
-22 -21 -19 -19 -16 -18 -19 -20
-21 -20 -18 -22 -15 -15 -17 -18
-18 -17 -21 -19 -17 -18 -18 -19
-22 -17 -20 -17 -16 -15 -21 -14
-17 -18 -18 -14 -18 -15 -17 -17
-19 -19 -20 -21 -16 -14 -17 -17
-15 -17 -16 -17 -18 -15 -14 -16
-15 -13 -16 -13 -14 -16 -16 -15
-17 -15 -13 -15 -17 -15 -12 -12
-13 -16 -15 -18 -16 -16 -17 -10
-21 -15 -16 -16 -12 -15 -12 -14
-14 -18 -14 -16 -18 -10 -12 -13
-15 -16 -16 -14 -16 -13 -11 -17
-14 -17 -14 -10 -13 -10 -13 -11
-17 -18 -13 -12 -12 -13 -10 -12
-13 -11 -12 -11 -13 -12 -12 -11
-14 -13 -13 -14 -11 -17 -17 -12
-14 -12 -12 -14 -15 -14 -14 -11
-11 -14 -11 -9 -15 -15 -15 -14
-12 -11 -15 -13 -11 -12 -15 -11
-12 -13 -8 -11 -14 -14 -12 -13
-16 -18 -11 -10 -9 -14 -12 -14
-11 -14 -15 -15 -13 -13 -17 -11
-7 -14 -9 -13 -13 -10 -12 -10
-13 -12 -14 -15 -12 -16 -12 -13
-13 -11 -12 -12 -10 -8 -14 -16
-13 -10 -12 -11 -15 -17 -10 -14
-13 -10 -13 -11 -17 -14 -16 -16
-11 -8 -15 -16 -15 -14 -16 -13
-15 -18 -16 -15 -14 -12 -13 -18
-14 -17 -15 -14 -16 -17 -17 -15
-15 -14 -16 -15 -16 -17 -15 -20
-31 -31 -33 -28 -32 -30 -31 -26
-33 -32 -29 -31 -29 -28 -30 -27
-31 -32 -29 -32 -31 -31 -29 -30
-27 -28 -29 -32 -28 -29 -29 -29
-30 -29 -30 -31 -29 -33 -31 -29
-29 -29 -30 -33 -33 -29 -28 -28
-30 -33 -28 -28 -31 -29 -33 -28
-31 -29 -29 -31 -29 -29 -30 -25
-32 -28 -32 -31 -28 -32 -28 -26
-30 -27 -27 -29 -28 -31 -28 -21
-25 -30 -30 -29 -29 -27 -25 -28
-28 -26 -29 -29 -27 -25 -27 -25
-29 -27 -29 -26 -27 -26 -29 -27
-32 -30 -28 -25 -26 -27 -26 -25
-29 -25 -29 -25 -26 -24 -23 -20
-28 -24 -24 -28 -26 -24 -23 -22
-22 -25 -26 -23 -26 -24 -22 -20
-27 -26 -24 -23 -25 -26 -20 -22
-24 -22 -23 -25 -27 -23 -20 -20
-26 -23 -26 -25 -21 -21 -19 -19
-25 -24 -21 -19 -18 -18 -21 -20
-27 -23 -24 -21 -25 -21 -22 -22
-25 -22 -20 -20 -17 -19 -19 -19
-25 -22 -22 -19 -19 -25 -18 -19
-19 -22 -21 -21 -14 -19 -18 -17
-20 -22 -19 -17 -16 -18 -17 -15
-17 -21 -18 -20 -14 -16 -17 -12
-19 -16 -24 -17 -19 -15 -16 -15
-19 -18 -19 -19 -12 -15 -15 -17
-13 -18 -16 -17 -14 -11 -14 -13
-16 -21 -18 -17 -16 -14 -15 -17
-17 -15 -15 -15 -17 -12 -15 -12
-14 -12 -16 -14 -15 -10 -11 -11
-17 -16 -16 -13 -16 -11 -11 -9
-15 -15 -11 -14 -13 -13 -11 -13
-19 -16 -11 -10 -10 -11 -11 -9
-14 -9 -13 -9 -12 -7 -7 -10
-12 -14 -14 -8 -14 -8 -12 -11
-10 -10 -8 -10 -12 -9 -11 -8
-14 -13 -7 -10 -8 -8 -5 -9
-13 -13 -10 -8 -11 -10 -8 -8
-10 -7 -9 -11 -6 -7 -8 -7
-7 -13 -9 -9 -8 -7 -8 -7
-6 -9 -8 -10 -9 -8 -12 -7
-11 -8 -6 -4 -9 -10 -7 -9
-11 -10 -11 -6 -10 -9 -8 -10
-12 -5 -7 -6 -8 -7 -10 -11
-9 -7 -8 -6 -10 -8 -7 -8
-8 -10 -11 -12 -9 -9 -10 -13
-31 -27 -30 -29 -32 -31 -35 -27
-31 -32 -31 -28 -31 -29 -29 -30
-29 -29 -30 -33 -29 -32 -31 -30
-31 -29 -33 -32 -31 -32 -30 -28
-32 -31 -27 -31 -31 -33 -29 -29
-33 -35 -28 -32 -33 -30 -31 -27
-34 -34 -29 -31 -28 -30 -29 -29
-31 -31 -33 -30 -27 -30 -28 -30
-30 -31 -30 -36 -29 -31 -29 -27
-34 -31 -33 -32 -33 -27 -27 -27
-30 -27 -25 -26 -30 -30 -31 -30
-31 -30 -29 -30 -30 -30 -29 -30
-30 -28 -30 -28 -27 -29 -27 -27
-30 -28 -29 -28 -25 -28 -31 -24
-27 -30 -31 -30 -28 -28 -29 -24
-30 -28 -28 -28 -28 -26 -23 -28
-27 -28 -29 -28 -24 -27 -27 -27
-31 -26 -27 -22 -25 -26 -19 -28
-26 -29 -31 -29 -28 -27 -24 -24
-31 -25 -26 -26 -29 -27 -26 -22
-24 -27 -26 -23 -23 -22 -25 -23
-25 -28 -25 -24 -24 -24 -25 -18
-27 -26 -22 -26 -23 -26 -23 -22
-28 -19 -20 -24 -24 -25 -19 -19
-25 -23 -24 -22 -22 -22 -22 -19
-23 -27 -24 -22 -22 -23 -23 -21
-24 -20 -20 -17 -20 -20 -18 -16
-26 -22 -24 -21 -16 -20 -14 -18
-22 -20 -24 -22 -20 -20 -18 -15
-22 -17 -20 -19 -23 -24 -18 -15
-20 -21 -20 -17 -15 -14 -17 -19
-22 -16 -18 -18 -13 -16 -15 -16
-18 -16 -20 -19 -18 -18 -15 -13
-16 -18 -16 -17 -16 -19 -14 -19
-20 -18 -12 -16 -17 -16 -18 -15
-19 -13 -14 -17 -16 -13 -14 -13
-14 -14 -16 -17 -14 -16 -16 -15
-15 -18 -14 -14 -18 -18 -16 -16
-18 -12 -17 -15 -16 -15 -13 -14
-16 -14 -13 -12 -16 -16 -13 -13
-14 -14 -15 -13 -13 -10 -10 -12
-14 -16 -13 -14 -16 -15 -11 -14
-15 -12 -18 -13 -14 -15 -12 -14
-13 -14 -15 -17 -16 -13 -14 -15
-13 -16 -13 -18 -16 -15 -13 -16
-15 -15 -11 -13 -14 -15 -18 -14
-14 -16 -13 -17 -17 -16 -15 -14
-12 -15 -17 -14 -13 -17 -12 -18
-38 -32 -34 -34 -33 -32 -33 -35
-31 -32 -29 -31 -34 -32 -38 -34
-34 -35 -34 -34 -31 -32 -31 -33
-33 -33 -34 -34 -34 -30 -36 -34
-34 -38 -34 -33 -36 -31 -35 -34
-37 -34 -34 -30 -32 -34 -35 -36
-36 -30 -32 -31 -32 -33 -30 -34
-36 -32 -33 -31 -31 -34 -30 -30
-34 -33 -28 -35 -35 -36 -32 -32
-32 -35 -35 -31 -27 -34 -33 -30
-34 -31 -34 -32 -31 -29 -28 -30
-30 -35 -32 -31 -31 -31 -32 -25
-33 -33 -32 -31 -32 -32 -30 -34
-30 -40 -33 -33 -28 -30 -30 -31
-31 -30 -33 -33 -29 -30 -29 -31
-32 -31 -31 -32 -27 -28 -26 -28
-29 -32 -28 -31 -32 -27 -28 -23
-29 -30 -28 -30 -30 -25 -27 -28
-26 -30 -27 -28 -30 -26 -25 -25
-30 -35 -28 -28 -26 -23 -28 -26
-30 -31 -32 -29 -26 -27 -24 -23
-27 -29 -26 -27 -27 -24 -27 -23
-27 -28 -26 -28 -24 -28 -24 -25
-25 -25 -25 -26 -26 -24 -24 -23
-23 -27 -29 -22 -27 -27 -23 -17
-26 -22 -25 -24 -22 -22 -24 -19
-27 -27 -25 -24 -24 -21 -17 -21
-25 -23 -23 -23 -26 -20 -23 -20
-26 -23 -22 -23 -22 -18 -21 -19
-24 -22 -23 -22 -21 -22 -22 -20
-24 -22 -23 -22 -20 -18 -19 -18
-21 -22 -22 -21 -22 -18 -23 -23
-24 -20 -18 -20 -18 -22 -20 -15
-21 -21 -20 -19 -18 -21 -21 -20
-22 -20 -17 -19 -19 -20 -20 -19
-21 -17 -18 -18 -18 -16 -19 -21
-18 -19 -18 -22 -17 -21 -17 -16
-21 -23 -15 -15 -22 -17 -19 -17
-20 -18 -19 -17 -14 -18 -17 -17
-17 -24 -17 -17 -15 -15 -16 -15
-19 -18 -16 -14 -18 -15 -15 -14
-18 -18 -15 -16 -13 -14 -17 -19
-17 -19 -15 -17 -18 -14 -18 -20
-16 -19 -17 -17 -14 -17 -17 -15
-14 -18 -18 -22 -13 -16 -16 -22
-17 -20 -17 -17 -17 -16 -17 -19
-15 -16 -18 -15 -13 -18 -18 -13
-15 -17 -19 -17 -17 -16 -23 -17
-27 -27 -27 -29 -29 -31 -32 -30
-27 -31 -28 -33 -28 -32 -30 -32
-28 -29 -31 -28 -30 -27 -30 -28
-26 -34 -31 -29 -29 -30 -29 -26
-29 -28 -31 -32 -29 -26 -29 -29
-32 -26 -28 -30 -28 -28 -28 -28
-31 -26 -27 -29 -29 -27 -29 -31
-28 -30 -34 -29 -30 -32 -30 -28
-28 -33 -32 -31 -24 -28 -27 -32
-29 -28 -29 -28 -27 -26 -29 -24
-32 -30 -29 -30 -26 -28 -27 -27
-27 -28 -29 -30 -29 -28 -32 -29
-28 -29 -30 -31 -27 -30 -28 -26
-29 -29 -29 -28 -27 -28 -26 -26
-29 -30 -29 -26 -25 -29 -26 -25
-29 -28 -29 -28 -26 -27 -26 -27
-31 -26 -29 -28 -29 -26 -27 -26
-28 -26 -26 -28 -29 -24 -29 -24
-28 -26 -28 -30 -28 -27 -23 -23
-29 -28 -26 -26 -27 -21 -20 -25
-26 -29 -28 -22 -27 -23 -25 -23
-27 -29 -23 -24 -27 -23 -25 -22
-25 -26 -26 -21 -22 -25 -23 -22
-24 -27 -25 -25 -20 -22 -20 -22
-27 -26 -23 -23 -27 -25 -21 -20
-23 -23 -24 -21 -21 -22 -27 -21
-23 -21 -21 -21 -22 -23 -23 -20
-22 -22 -27 -23 -26 -21 -25 -20
-22 -23 -23 -21 -19 -20 -17 -22
-19 -28 -20 -20 -23 -20 -19 -18
-23 -24 -20 -24 -20 -20 -19 -18
-18 -22 -21 -20 -20 -19 -14 -15
-20 -19 -15 -18 -21 -21 -18 -17
-19 -19 -22 -18 -19 -17 -21 -20
-17 -15 -22 -13 -21 -21 -21 -21
-19 -17 -15 -18 -19 -18 -18 -18
-20 -19 -19 -17 -18 -20 -18 -20
-21 -16 -15 -19 -19 -15 -17 -13
-17 -17 -19 -16 -17 -16 -17 -14
-18 -17 -20 -23 -18 -19 -19 -19
-21 -18 -21 -17 -16 -15 -20 -17
-16 -18 -19 -16 -20 -16 -18 -19
-15 -16 -17 -17 -16 -17 -15 -19
-15 -21 -18 -19 -18 -17 -17 -17
-17 -16 -16 -18 -16 -18 -21 -18
-17 -15 -19 -18 -19 -20 -16 -19
-18 -18 -16 -18 -18 -20 -20 -18
-22 -22 -22 -21 -19 -20 -23 -24
-17 -25 -20 -19 -21 -23 -24 -19
-19 -21 -25 -20 -21 -22 -22 -22
-21 -19 -20 -23 -23 -23 -22 -22
-21 -23 -23 -22 -25 -21 -20 -24
-25 -22 -22 -25 -24 -21 -23 -22
-24 -23 -22 -23 -21 -22 -20 -22
-24 -24 -22 -22 -23 -21 -23 -22
-22 -23 -22 -23 -23 -24 -21 -23
-25 -19 -23 -24 -21 -23 -27 -23
-19 -23 -23 -23 -21 -19 -19 -17
-21 -22 -23 -21 -20 -19 -18 -15
-22 -26 -22 -22 -20 -20 -22 -18
-21 -23 -19 -22 -21 -23 -23 -19
-22 -23 -21 -20 -22 -19 -26 -18
-24 -21 -21 -20 -20 -17 -21 -22
-22 -23 -19 -20 -22 -19 -18 -19
-18 -20 -15 -21 -18 -16 -14 -18
-22 -21 -18 -20 -16 -22 -20 -21
-22 -17 -18 -17 -20 -19 -18 -17
-19 -17 -18 -19 -16 -22 -17 -16
-17 -16 -20 -22 -17 -14 -15 -15
-19 -19 -18 -15 -14 -16 -15 -16
-17 -16 -19 -13 -17 -12 -13 -15
-19 -18 -17 -15 -17 -17 -13 -14
-13 -11 -16 -16 -15 -13 -16 -14
-17 -19 -13 -17 -15 -13 -7 -11
-17 -16 -14 -18 -17 -11 -13 -12
-15 -16 -13 -12 -17 -16 -14 -16
-11 -15 -11 -14 -16 -12 -10 -17
-15 -10 -14 -16 -14 -14 -12 -10
-14 -11 -11 -16 -11 -10 -7 -14
-14 -11 -11 -11 -14 -14 -10 -8
-14 -13 -12 -11 -8 -12 -7 -10
-13 -12 -12 -10 -12 -12 -8 -10
-11 -13 -10 -14 -10 -9 -9 -7
-11 -11 -11 -13 -8 -11 -9 -8
-11 -12 -12 -12 -8 -8 -7 -8
-11 -7 -10 -9 -8 -9 -9 -10
-12 -11 -8 -12 -9 -11 -14 -3
-12 -14 -14 -7 -13 -8 -9 -8
-14 -10 -8 -10 -15 -8 -6 -7
-10 -5 -7 -13 -8 -8 -5 -9
-12 -9 -10 -7 -6 -8 -8 -7
-8 -11 -9 -8 -7 -12 -8 -10
-10 -7 -9 -8 -7 -10 -7 -8
-11 -9 -10 -11 -10 -9 -9 -9
-6 -12 -6 -7 -9 -11 -10 -9
-8 -8 -8 -7 -7 -8 -9 -9
-3 -10 -8 -11 -9 -6 -6 -6
-4 -4 -7 -5 -10 -8 -10 -10
-7 -9 -8 -7 -13 -10 -10 -11
-26 -20 -29 -24 -23 -26 -24 -22
-23 -27 -25 -21 -23 -19 -26 -25
-24 -24 -23 -22 -20 -22 -22 -23
-25 -25 -23 -27 -22 -19 -24 -23
-21 -21 -25 -23 -20 -26 -23 -24
-26 -21 -24 -22 -24 -22 -24 -20
-24 -24 -18 -26 -24 -22 -26 -23
-26 -23 -21 -23 -23 -28 -25 -23
-19 -26 -22 -23 -22 -20 -20 -25
-24 -22 -24 -25 -25 -24 -21 -20
-22 -25 -24 -26 -24 -23 -25 -24
-28 -21 -24 -24 -24 -26 -23 -25
-23 -24 -20 -23 -23 -23 -25 -26
-22 -24 -21 -21 -22 -21 -20 -22
-23 -20 -19 -21 -21 -22 -21 -21
-22 -26 -22 -22 -21 -21 -21 -19
-20 -22 -18 -21 -22 -22 -20 -17
-22 -22 -21 -21 -22 -20 -20 -21
-21 -19 -17 -20 -20 -20 -17 -19
-23 -23 -21 -20 -20 -19 -15 -16
-23 -19 -19 -18 -18 -17 -16 -16
-19 -16 -21 -19 -18 -20 -15 -15
-17 -16 -19 -19 -18 -20 -15 -21
-19 -20 -20 -18 -19 -16 -17 -15
-21 -21 -15 -19 -20 -15 -16 -18
-19 -15 -18 -16 -17 -14 -15 -15
-17 -18 -23 -16 -17 -17 -17 -16
-20 -13 -18 -15 -14 -16 -16 -12
-18 -17 -14 -19 -15 -14 -15 -15
-14 -17 -17 -13 -11 -14 -11 -11
-16 -15 -16 -11 -12 -11 -13 -15
-16 -16 -17 -14 -11 -13 -14 -12
-13 -13 -14 -15 -9 -12 -11 -8
-14 -15 -14 -11 -12 -14 -11 -10
-12 -14 -8 -11 -11 -10 -10 -9
-14 -15 -12 -10 -14 -10 -12 -11
-15 -10 -8 -11 -10 -10 -2 -6
-11 -13 -9 -13 -12 -9 -3 -8
-12 -12 -14 -10 -6 -12 -7 -5
-8 -10 -9 -11 -11 -6 -10 -9
-11 -8 -6 -9 -7 -8 -11 -3
-10 -5 -12 -11 -9 -9 -10 -12
-8 -10 -9 -12 -5 -5 -9 -9
-7 -9 -9 -8 -9 -9 -10 -6
-9 -9 -7 -12 -9 -11 -9 -9
-7 -10 -8 -10 -11 -8 -8 -9
-24 -23 -27 -23 -28 -26 -29 -27
-24 -25 -23 -27 -22 -25 -23 -25
-26 -26 -25 -28 -24 -25 -25 -26
-24 -25 -28 -24 -23 -23 -25 -29
-24 -25 -24 -25 -24 -24 -30 -23
-24 -29 -26 -25 -26 -23 -26 -23
-27 -23 -27 -24 -28 -25 -23 -26
-28 -27 -25 -22 -23 -25 -25 -22
-27 -30 -27 -26 -22 -24 -26 -23
-26 -26 -24 -24 -25 -22 -24 -26
-25 -25 -28 -23 -24 -25 -20 -23
-22 -25 -22 -26 -19 -21 -23 -22
-26 -26 -26 -24 -22 -19 -19 -23
-29 -29 -25 -25 -25 -23 -23 -26
-26 -25 -23 -23 -22 -20 -19 -21
-22 -24 -28 -21 -23 -23 -19 -20
-24 -20 -21 -20 -19 -19 -16 -17
-26 -24 -25 -23 -20 -15 -18 -20
-23 -25 -20 -19 -20 -20 -23 -21
-18 -23 -20 -19 -17 -21 -19 -19
-21 -21 -19 -17 -23 -21 -16 -15
-24 -22 -20 -23 -20 -17 -19 -14
-19 -23 -17 -17 -20 -18 -16 -15
-20 -17 -22 -16 -17 -20 -19 -14
-17 -19 -18 -19 -16 -16 -12 -17
-21 -16 -16 -17 -18 -14 -15 -12
-21 -15 -18 -9 -16 -15 -17 -14
-19 -17 -16 -14 -14 -17 -12 -13
-21 -10 -11 -16 -19 -12 -12 -8
-14 -13 -17 -11 -12 -17 -12 -11
-19 -14 -16 -13 -17 -11 -14 -12
-16 -14 -12 -15 -11 -17 -15 -13
-15 -13 -17 -11 -11 -8 -11 -12
-13 -15 -13 -13 -14 -17 -14 -16
-10 -11 -15 -13 -11 -10 -10 -14
-11 -10 -12 -13 -12 -13 -10 -15
-12 -14 -15 -12 -11 -15 -15 -10
-12 -12 -10 -11 -12 -11 -8 -13
-8 -12 -15 -12 -13 -14 -12 -15
-11 -13 -11 -13 -11 -12 -11 -11
-11 -11 -10 -11 -9 -12 -12 -10
-13 -12 -14 -11 -15 -11 -11 -7
-14 -12 -11 -12 -10 -14 -12 -8
-23 -23 -16 -20 -24 -24 -24 -26
-24 -23 -19 -20 -20 -21 -22 -18
-19 -24 -22 -23 -23 -24 -23 -19
-21 -23 -25 -23 -27 -22 -24 -25
-20 -24 -26 -22 -25 -22 -25 -25
-25 -23 -21 -25 -22 -21 -21 -21
-24 -23 -25 -22 -22 -26 -23 -26
-22 -21 -24 -23 -24 -23 -22 -21
-23 -24 -21 -21 -24 -20 -25 -22
-25 -23 -22 -22 -22 -22 -22 -25
-20 -26 -24 -27 -19 -26 -22 -18
-22 -24 -24 -21 -25 -20 -22 -20
-26 -23 -21 -18 -20 -21 -23 -21
-23 -18 -22 -24 -24 -22 -20 -21
-25 -17 -21 -21 -23 -18 -22 -18
-20 -20 -24 -20 -20 -21 -16 -18
-26 -19 -24 -22 -22 -18 -23 -17
-19 -23 -22 -19 -18 -19 -16 -18
-21 -17 -16 -20 -21 -16 -17 -16
-21 -23 -20 -19 -13 -18 -19 -15
-26 -19 -19 -18 -18 -17 -12 -14
-15 -17 -17 -19 -18 -17 -18 -16
-19 -20 -19 -16 -17 -17 -12 -15
-15 -13 -17 -14 -15 -12 -17 -12
-20 -15 -16 -18 -15 -19 -9 -14
-18 -18 -14 -16 -15 -12 -12 -14
-17 -13 -15 -12 -16 -15 -11 -14
-15 -17 -15 -14 -11 -14 -13 -11
-14 -15 -15 -14 -15 -15 -13 -9
-12 -17 -12 -12 -11 -9 -11 -10
-15 -15 -15 -10 -13 -9 -10 -11
-16 -11 -10 -13 -12 -11 -8 -8
-10 -13 -10 -12 -11 -8 -7 -10
-12 -11 -8 -15 -13 -10 -9 -7
-9 -10 -15 -13 -16 -9 -12 -8
-12 -10 -15 -11 -10 -7 -11 -9
-13 -13 -9 -7 -11 -9 -7 -9
-15 -10 -8 -11 -8 -10 -9 -11
-11 -12 -7 -7 -9 -12 -8 -10
-12 -9 -10 -10 -12 -6 -6 -5
-8 -9 -6 -7 -9 -7 -6 -10
-9 -12 -12 -6 -8 -8 -7 -13
-8 -10 -11 -9 -8 -8 -6 -9
-12 -7 -8 -11 -12 -8 -11 -11
-10 -9 -7 -12 -10 -10 -9 -9
-11 -10 -14 -6 -13 -11 -5 -10
-7 -7 -11 -12 -10 -10 -10 -9
-20 -17 -19 -19 -22 -22 -24 -22
-19 -18 -18 -23 -21 -19 -21 -20
-24 -18 -22 -24 -19 -23 -20 -25
-20 -20 -19 -23 -22 -24 -22 -21
-17 -20 -21 -21 -22 -19 -23 -18
-23 -23 -18 -22 -22 -19 -16 -20
-22 -18 -20 -23 -22 -21 -22 -18
-18 -22 -21 -19 -17 -23 -17 -20
-21 -21 -20 -21 -19 -20 -23 -21
-23 -21 -25 -16 -22 -22 -22 -20
-20 -21 -22 -19 -17 -21 -22 -20
-22 -19 -18 -21 -21 -23 -20 -19
-20 -17 -23 -20 -18 -19 -20 -22
-23 -22 -23 -18 -23 -19 -17 -20
-23 -19 -20 -21 -19 -22 -14 -22
-23 -19 -21 -22 -17 -20 -15 -16
-18 -20 -23 -18 -21 -17 -17 -16
-20 -19 -19 -21 -15 -18 -16 -21
-22 -19 -17 -19 -21 -16 -16 -18
-19 -19 -17 -16 -21 -15 -16 -16
-20 -19 -19 -15 -18 -19 -18 -17
-18 -19 -18 -18 -17 -16 -12 -13
-16 -18 -14 -23 -14 -15 -15 -14
-18 -14 -17 -13 -21 -11 -13 -9
-17 -16 -17 -12 -15 -14 -13 -16
-18 -14 -12 -12 -9 -12 -14 -9
-16 -17 -15 -14 -12 -16 -14 -17
-15 -15 -14 -14 -8 -13 -9 -11
-13 -14 -12 -12 -15 -12 -14 -10
-13 -15 -16 -11 -12 -12 -15 -7
-11 -14 -15 -10 -13 -11 -10 -10
-14 -14 -10 -15 -10 -13 -11 -10
-12 -16 -14 -9 -9 -7 -12 -12
-10 -13 -10 -11 -11 -10 -10 -9
-10 -9 -10 -14 -8 -7 -10 -4
-10 -12 -8 -10 -9 -11 -6 -10
-10 -13 -11 -10 -8 -11 -8 -7
-9 -11 -7 -11 -7 -10 -7 -8
-12 -9 -7 -7 -8 -4 -9 -6
-8 -9 -9 -12 -10 -4 -4 -9
-4 -11 -12 -8 -5 -3 -6 -6
-7 -5 -7 -9 -11 -6 -8 -8
-6 -11 -4 -4 -7 -9 -6 -7
-5 -4 -9 -7 -4 -8 -8 -10
-10 -9 -5 -6 -6 -5 -6 -5
-8 -7 -6 -8 -8 -10 -12 -9
-4 -7 -4 -8 -7 -3 -9 -5
-26 -26 -26 -27 -27 -25 -30 -27
-28 -27 -28 -25 -29 -28 -26 -27
-27 -29 -25 -24 -29 -26 -29 -27
-30 -27 -31 -28 -28 -28 -26 -25
-25 -27 -29 -28 -26 -25 -28 -27
-29 -28 -25 -30 -27 -28 -28 -25
-28 -24 -30 -28 -27 -24 -25 -25
-26 -26 -29 -29 -25 -26 -24 -27
-20 -28 -26 -27 -27 -27 -28 -25
-30 -27 -29 -24 -28 -24 -25 -23
-25 -22 -27 -28 -31 -24 -29 -23
-25 -25 -26 -30 -25 -26 -25 -25
-29 -26 -30 -26 -22 -23 -21 -23
-25 -29 -23 -26 -25 -23 -26 -23
-27 -22 -28 -23 -26 -22 -23 -28
-25 -25 -27 -23 -24 -25 -23 -23
-24 -22 -25 -24 -20 -25 -22 -25
-21 -23 -23 -23 -24 -24 -22 -25
-22 -21 -25 -23 -24 -24 -19 -20
-26 -20 -24 -20 -20 -20 -23 -24
-21 -22 -21 -23 -23 -23 -21 -21
-24 -23 -22 -24 -24 -24 -17 -26
-22 -23 -20 -22 -24 -22 -16 -17
-20 -19 -21 -20 -21 -20 -19 -17
-20 -20 -18 -24 -19 -18 -18 -19
-23 -20 -23 -17 -23 -18 -16 -18
-21 -16 -19 -19 -19 -20 -18 -17
-23 -22 -18 -19 -16 -17 -17 -17
-19 -18 -19 -19 -17 -19 -17 -12
-19 -17 -17 -17 -21 -14 -12 -13
-18 -14 -19 -18 -13 -17 -16 -16
-19 -15 -16 -16 -19 -16 -16 -16
-18 -15 -13 -18 -13 -16 -13 -14
-16 -14 -14 -16 -17 -15 -15 -15
-18 -14 -16 -18 -15 -13 -18 -15
-19 -19 -17 -14 -13 -15 -16 -12
-15 -12 -13 -15 -17 -16 -15 -11
-14 -16 -16 -16 -15 -13 -14 -12
-18 -13 -18 -13 -13 -12 -9 -13
-16 -14 -13 -15 -10 -12 -14 -13
-13 -13 -16 -12 -13 -14 -14 -13
-11 -17 -16 -12 -16 -12 -14 -15
-16 -17 -13 -14 -14 -11 -13 -15
-16 -11 -12 -12 -14 -13 -11 -13
-14 -17 -13 -12 -13 -13 -14 -10
-15 -11 -15 -13 -12 -12 -12 -13
-12 -11 -12 -12 -14 -10 -14 -18
-11 -11 -12 -13 -12 -7 -13 -13
-19 -12 -13 -12 -14 -13 -10 -15
-10 -6 -11 -17 -9 -10 -14 -13
-9 -7 -13 -14 -11 -12 -12 -14
-10 -12 -13 -16 -18 -18 -13 -16
-14 -13 -13 -12 -14 -13 -11 -13
-9 -10 -14 -13 -14 -15 -13 -13
-11 -14 -13 -12 -16 -13 -18 -15
-12 -13 -13 -15 -12 -13 -12 -18
-12 -15 -15 -15 -13 -17 -17 -14
-11 -14 -15 -13 -14 -14 -19 -21
-29 -32 -33 -30 -32 -31 -29 -31
-32 -31 -31 -28 -33 -30 -32 -29
-32 -31 -32 -28 -31 -31 -32 -31
-27 -33 -34 -27 -30 -28 -28 -27
-29 -29 -31 -30 -29 -30 -30 -26
-27 -31 -26 -25 -29 -25 -27 -28
-33 -29 -29 -26 -25 -26 -26 -27
-26 -28 -27 -29 -30 -28 -27 -29
-27 -32 -25 -29 -27 -30 -27 -25
-30 -29 -32 -29 -27 -25 -24 -24
-25 -30 -31 -29 -31 -27 -24 -28
-34 -28 -27 -29 -30 -26 -25 -29
-30 -27 -28 -25 -24 -23 -26 -27
-32 -27 -30 -23 -28 -26 -25 -25
-32 -29 -25 -28 -24 -27 -22 -25
-24 -27 -24 -26 -28 -25 -21 -24
-25 -26 -25 -22 -22 -30 -22 -22
-26 -26 -23 -27 -27 -25 -22 -17
-25 -26 -22 -22 -26 -22 -23 -22
-28 -24 -19 -23 -19 -21 -18 -19
-23 -24 -26 -21 -21 -19 -20 -17
-27 -22 -21 -20 -25 -17 -20 -17
-20 -20 -22 -22 -15 -18 -20 -15
-21 -19 -16 -19 -19 -19 -17 -19
-21 -20 -20 -20 -18 -15 -16 -17
-20 -17 -18 -18 -18 -18 -19 -17
-16 -23 -18 -15 -17 -16 -15 -14
-17 -17 -17 -17 -11 -15 -18 -12
-19 -22 -19 -17 -17 -14 -15 -14
-12 -16 -19 -17 -16 -17 -14 -13
-18 -13 -18 -18 -19 -15 -16 -19
-19 -16 -15 -19 -13 -12 -13 -10
-16 -15 -14 -13 -14 -13 -14 -14
-14 -17 -14 -17 -13 -13 -10 -13
-18 -14 -16 -16 -12 -12 -9 -9
-12 -16 -12 -12 -14 -11 -13 -8
-13 -13 -12 -11 -8 -10 -12 -10
-12 -12 -12 -12 -15 -9 -13 -11
-15 -15 -11 -10 -11 -12 -9 -9
-12 -8 -8 -13 -10 -9 -8 -7
-8 -10 -10 -12 -9 -8 -8 -8
-9 -12 -13 -8 -10 -12 -10 -8
-11 -12 -8 -8 -11 -6 -13 -5
-8 -10 -8 -10 -7 -9 -9 -11
-8 -10 -10 -6 -9 -4 -11 -12
-11 -7 -10 -9 -8 -7 -5 -7
-4 -8 -7 -11 -9 -7 -8 -7
-7 -8 -6 -8 -8 -5 -8 -9
-6 -8 -10 -7 -9 -9 -7 -8
-6 -11 -4 -7 -11 -7 -10 -12
-31 -29 -32 -32 -34 -28 -31 -30
-28 -30 -30 -33 -34 -30 -34 -29
-29 -30 -32 -31 -31 -31 -29 -33
-28 -30 -31 -31 -32 -30 -31 -27
-34 -32 -30 -34 -29 -28 -26 -29
-33 -31 -30 -30 -29 -31 -32 -31
-31 -26 -32 -36 -30 -29 -31 -31
-28 -31 -31 -30 -33 -31 -30 -29
-28 -32 -26 -30 -31 -33 -28 -28
-30 -30 -25 -28 -30 -31 -30 -25
-32 -32 -30 -28 -26 -25 -31 -28
-27 -31 -29 -30 -29 -32 -30 -29
-31 -29 -29 -26 -32 -29 -26 -28
-28 -29 -30 -33 -29 -28 -28 -28
-31 -31 -32 -28 -26 -25 -27 -29
-24 -24 -30 -26 -29 -24 -26 -25
-30 -28 -26 -26 -25 -30 -28 -27
-27 -27 -29 -27 -27 -27 -25 -20
-27 -27 -25 -28 -25 -28 -21 -22
-27 -28 -29 -26 -26 -29 -25 -24
-29 -24 -28 -25 -26 -28 -24 -21
-24 -24 -27 -24 -22 -25 -25 -22
-28 -25 -25 -19 -27 -25 -22 -22
-27 -25 -26 -24 -21 -18 -20 -21
-26 -26 -22 -24 -20 -25 -18 -17
-25 -24 -23 -21 -20 -18 -17 -19
-22 -20 -23 -22 -24 -20 -20 -20
-21 -25 -22 -19 -23 -21 -16 -15
-22 -19 -17 -22 -18 -20 -16 -23
-25 -19 -21 -20 -18 -18 -14 -16
-18 -20 -18 -17 -17 -15 -19 -17
-23 -18 -18 -22 -16 -14 -13 -12
-19 -18 -18 -15 -19 -16 -16 -17
-13 -21 -17 -10 -13 -15 -15 -11
-17 -15 -15 -17 -18 -17 -16 -14
-16 -14 -14 -17 -16 -18 -18 -11
-13 -16 -16 -16 -16 -17 -16 -18
-16 -13 -12 -17 -14 -16 -13 -17
-20 -16 -13 -18 -18 -18 -17 -13
-18 -12 -15 -18 -15 -13 -15 -21
-15 -15 -16 -17 -15 -19 -15 -16
-13 -15 -15 -11 -15 -13 -13 -16
-12 -14 -12 -13 -11 -12 -12 -15
-13 -9 -13 -15 -16 -19 -16 -13
-12 -11 -13 -13 -11 -11 -15 -15
-12 -15 -14 -17 -15 -13 -15 -15
-11 -14 -15 -12 -14 -16 -15 -17
-14 -9 -18 -15 -17 -18 -16 -17
-31 -30 -36 -38 -33 -36 -36 -34
-30 -34 -31 -33 -34 -35 -32 -32
-35 -36 -34 -35 -36 -36 -33 -35
-34 -33 -32 -31 -38 -37 -32 -38
-35 -35 -34 -30 -33 -36 -32 -32
-34 -31 -35 -29 -33 -30 -34 -31
-32 -34 -36 -32 -32 -30 -34 -32
-30 -33 -31 -33 -33 -33 -32 -28
-33 -33 -36 -30 -32 -32 -32 -33
-35 -29 -34 -35 -29 -31 -34 -29
-34 -31 -32 -31 -33 -32 -33 -32
-34 -31 -34 -29 -31 -30 -31 -34
-33 -34 -28 -32 -33 -32 -30 -25
-34 -29 -32 -33 -31 -31 -31 -28
-30 -33 -33 -33 -33 -28 -32 -32
-31 -34 -28 -32 -25 -30 -29 -27
-30 -31 -28 -30 -29 -30 -24 -30
-31 -36 -33 -27 -29 -28 -27 -24
-28 -30 -32 -30 -29 -29 -23 -23
-25 -29 -28 -25 -26 -28 -27 -29
-29 -29 -30 -29 -30 -28 -26 -25
-30 -28 -31 -30 -23 -25 -27 -24
-25 -28 -23 -25 -24 -20 -25 -26
-27 -25 -27 -24 -24 -22 -26 -24
-25 -23 -24 -24 -22 -21 -22 -23
-26 -24 -24 -23 -27 -23 -22 -24
-25 -22 -27 -25 -25 -22 -23 -22
-30 -26 -25 -22 -22 -21 -19 -22
-28 -25 -24 -26 -22 -23 -22 -18
-24 -21 -25 -22 -24 -16 -20 -17
-21 -20 -18 -23 -20 -21 -21 -21
-20 -24 -21 -16 -20 -22 -20 -16
-21 -21 -22 -17 -18 -17 -17 -18
-20 -17 -21 -18 -17 -18 -18 -18
-18 -19 -18 -20 -21 -20 -20 -19
-23 -22 -19 -20 -23 -16 -19 -18
-16 -19 -17 -15 -17 -18 -19 -19
-19 -18 -15 -18 -20 -18 -16 -22
-22 -22 -21 -17 -18 -15 -21 -22
-19 -19 -18 -18 -17 -17 -19 -18
-18 -20 -16 -19 -17 -19 -14 -13
-17 -18 -20 -15 -15 -15 -17 -19
-16 -17 -17 -17 -17 -16 -16 -10
-19 -15 -17 -16 -17 -17 -15 -15
-21 -18 -20 -18 -15 -16 -18 -18
-12 -15 -14 -14 -15 -17 -18 -16
-14 -11 -18 -19 -18 -15 -14 -18
-17 -17 -19 -19 -17 -17 -20 -20
-26 -30 -31 -27 -27 -29 -32 -29
-29 -28 -29 -21 -29 -30 -32 -30
-28 -30 -27 -29 -29 -31 -26 -28
-29 -31 -25 -26 -28 -27 -32 -30
-30 -26 -28 -28 -30 -29 -33 -27
-31 -28 -28 -31 -30 -29 -28 -28
-32 -31 -29 -32 -27 -26 -28 -30
-29 -30 -32 -32 -31 -28 -28 -29
-30 -31 -30 -28 -28 -30 -29 -27
-31 -25 -30 -26 -29 -26 -29 -27
-30 -31 -32 -29 -28 -26 -27 -29
-27 -28 -32 -27 -26 -25 -27 -29
-26 -29 -29 -26 -25 -28 -31 -25
-30 -24 -29 -30 -28 -31 -23 -24
-28 -25 -26 -31 -30 -24 -28 -28
-26 -26 -29 -30 -22 -28 -26 -27
-29 -30 -25 -27 -27 -24 -25 -23
-30 -30 -25 -30 -25 -28 -28 -25
-30 -25 -28 -26 -28 -24 -24 -22
-29 -26 -25 -25 -24 -24 -21 -23
-26 -26 -25 -29 -24 -23 -23 -23
-29 -19 -24 -24 -26 -25 -20 -23
-27 -28 -23 -25 -24 -23 -22 -23
-24 -24 -20 -23 -24 -24 -20 -23
-26 -26 -23 -21 -22 -22 -20 -22
-26 -21 -21 -24 -20 -19 -21 -21
-20 -23 -25 -24 -22 -17 -22 -21
-25 -22 -21 -20 -19 -16 -19 -19
-25 -18 -19 -22 -18 -22 -20 -18
-24 -25 -20 -19 -23 -18 -16 -23
-21 -22 -19 -20 -17 -19 -21 -19
-20 -17 -19 -23 -19 -16 -17 -16
-18 -21 -21 -18 -19 -20 -18 -16
-21 -14 -22 -21 -23 -20 -24 -20
-20 -17 -19 -15 -17 -19 -17 -19
-19 -18 -21 -22 -18 -18 -16 -20
-18 -22 -20 -17 -21 -18 -21 -16
-20 -19 -14 -14 -18 -17 -16 -15
-17 -17 -16 -19 -17 -15 -16 -16
-19 -17 -18 -20 -17 -17 -18 -13
-15 -19 -16 -18 -15 -16 -12 -17
-17 -16 -16 -17 -16 -17 -20 -16
-17 -16 -14 -17 -15 -18 -17 -18
-22 -16 -17 -15 -22 -18 -20 -15
-18 -18 -16 -20 -18 -16 -20 -18
-14 -18 -17 -19 -19 -17 -18 -21
-16 -21 -19 -16 -19 -21 -21 -23
-19 -22 -24 -20 -22 -19 -19 -19
-18 -19 -23 -22 -23 -21 -20 -27
-20 -22 -18 -21 -18 -20 -20 -23
-22 -21 -20 -25 -17 -26 -25 -23
-23 -26 -23 -26 -17 -26 -22 -24
-18 -24 -22 -22 -21 -26 -23 -21
-22 -24 -22 -23 -25 -25 -18 -23
-20 -21 -22 -23 -27 -21 -22 -21
-24 -24 -24 -26 -24 -23 -22 -20
-24 -24 -26 -23 -23 -21 -23 -19
-24 -27 -23 -26 -23 -22 -20 -25
-23 -23 -24 -21 -26 -22 -20 -23
-24 -19 -24 -20 -22 -22 -21 -17
-21 -24 -19 -23 -23 -20 -17 -19
-23 -20 -23 -17 -22 -22 -21 -17
-20 -20 -22 -20 -19 -20 -22 -17
-24 -19 -24 -23 -19 -17 -21 -15
-21 -23 -14 -20 -20 -21 -18 -17
-21 -21 -17 -19 -18 -17 -20 -18
-18 -19 -19 -15 -18 -14 -17 -18
-16 -23 -19 -18 -16 -14 -15 -19
-15 -20 -19 -19 -19 -19 -17 -15
-15 -13 -19 -16 -16 -15 -13 -14
-19 -16 -16 -18 -14 -16 -13 -14
-18 -19 -14 -18 -16 -15 -15 -14
-17 -15 -20 -13 -17 -12 -16 -13
-15 -13 -13 -15 -15 -15 -16 -15
-15 -14 -14 -13 -16 -15 -16 -13
-16 -13 -14 -15 -14 -15 -14 -13
-16 -13 -14 -11 -14 -13 -11 -9
-15 -12 -16 -12 -11 -13 -12 -10
-10 -12 -16 -14 -13 -10 -9 -12
-15 -13 -15 -9 -11 -10 -14 -12
-12 -14 -16 -13 -13 -13 -10 -7
-10 -14 -13 -17 -8 -12 -11 -13
-12 -12 -9 -14 -10 -10 -12 -9
-11 -15 -8 -10 -7 -10 -10 -11
-11 -11 -13 -9 -6 -7 -6 -7
-12 -14 -13 -10 -5 -7 -10 -10
-14 -12 -10 -13 -10 -9 -13 -9
-10 -12 -10 -11 -10 -13 -7 -8
-10 -6 -8 -9 -14 -10 -9 -6
-9 -9 -9 -11 -10 -10 -10 -8
-11 -8 -12 -11 -7 -4 -9 -8
-8 -10 -6 -10 -9 -7 -5 -7
-12 -5 -11 -7 -6 -6 -9 -8
-8 -8 -9 -12 -10 -5 -9 -9
-9 -8 -9 -4 -10 -10 -8 -9
-11 -9 -7 -9 -9 -6 -5 -10
-6 -6 -9 -11 -9 -10 -10 -8
-9 -8 -10 -11 -10 -7 -5 -14
-6 -7 -7 -8 -10 -8 -11 -12
-21 -21 -22 -24 -22 -22 -23 -22
-18 -23 -23 -20 -20 -26 -22 -22
-22 -25 -22 -19 -24 -23 -21 -22
-24 -23 -24 -23 -24 -27 -24 -27
-23 -20 -22 -23 -26 -24 -26 -23
-24 -22 -23 -23 -23 -20 -26 -23
-22 -24 -24 -26 -23 -25 -22 -22
-22 -29 -26 -24 -25 -22 -25 -24
-24 -22 -25 -20 -24 -24 -26 -22
-26 -24 -27 -21 -24 -26 -21 -23
-26 -25 -22 -24 -23 -25 -22 -21
-27 -23 -22 -22 -25 -21 -24 -22
-27 -23 -23 -19 -22 -23 -23 -24
-21 -26 -25 -26 -20 -25 -21 -20
-25 -20 -26 -21 -20 -20 -22 -18
-19 -24 -22 -23 -20 -23 -22 -18
-23 -23 -18 -19 -21 -21 -17 -15
-26 -23 -23 -19 -21 -21 -19 -19
-23 -19 -22 -19 -19 -17 -20 -18
-20 -20 -18 -16 -17 -18 -17 -15
-20 -20 -19 -21 -19 -16 -14 -13
-21 -19 -16 -20 -16 -15 -18 -18
-21 -20 -20 -17 -17 -17 -18 -14
-17 -16 -17 -18 -17 -16 -15 -14
-18 -16 -12 -19 -16 -9 -14 -16
-21 -16 -19 -19 -16 -13 -13 -17
-19 -14 -12 -17 -13 -13 -11 -11
-19 -14 -15 -12 -13 -15 -16 -13
-17 -18 -15 -15 -14 -14 -15 -11
-15 -16 -14 -12 -15 -9 -13 -10
-15 -18 -11 -14 -15 -12 -10 -12
-15 -14 -13 -13 -15 -9 -12 -10
-12 -12 -13 -13 -13 -13 -10 -8
-11 -15 -12 -15 -10 -12 -13 -8
-12 -11 -16 -13 -8 -9 -12 -9
-13 -16 -12 -13 -12 -14 -11 -4
-15 -14 -12 -16 -10 -14 -9 -10
-14 -13 -11 -12 -10 -6 -10 -7
-8 -12 -13 -12 -9 -12 -9 -11
-14 -9 -10 -10 -8 -7 -6 -7
-8 -13 -9 -7 -5 -5 -10 -5
-12 -10 -8 -10 -12 -9 -11 -6
-13 -8 -13 -7 -9 -7 -9 -10
-12 -10 -8 -8 -7 -7 -12 -6
-9 -8 -9 -11 -9 -11 -7 -9
-11 -7 -8 -12 -10 -9 -13 -8
-22 -24 -24 -23 -27 -25 -23 -28
-23 -27 -23 -26 -25 -27 -27 -25
-27 -23 -26 -24 -25 -23 -25 -23
-25 -22 -23 -27 -25 -21 -25 -24
-26 -23 -25 -29 -25 -22 -23 -26
-24 -22 -28 -25 -27 -26 -24 -24
-30 -23 -25 -25 -25 -28 -23 -24
-27 -25 -26 -24 -27 -25 -22 -22
-28 -24 -24 -23 -25 -26 -24 -24
-25 -28 -25 -23 -22 -27 -24 -26
-17 -26 -25 -21 -24 -25 -22 -22
-28 -24 -24 -23 -20 -25 -22 -22
-25 -24 -27 -24 -23 -17 -23 -18
-22 -28 -23 -22 -20 -25 -21 -23
-27 -24 -24 -24 -22 -21 -21 -21
-23 -23 -21 -25 -20 -22 -21 -20
-25 -26 -20 -22 -21 -21 -19 -18
-22 -20 -25 -22 -20 -19 -20 -17
-23 -24 -24 -17 -21 -20 -19 -21
-21 -24 -20 -20 -22 -20 -19 -13
-22 -22 -22 -23 -22 -19 -16 -18
-18 -22 -20 -22 -20 -17 -17 -18
-21 -20 -22 -20 -15 -17 -17 -13
-21 -22 -21 -24 -19 -16 -15 -15
-25 -19 -18 -20 -13 -18 -12 -13
-19 -17 -18 -17 -18 -14 -15 -17
-17 -21 -17 -16 -18 -13 -15 -15
-18 -17 -19 -17 -13 -16 -15 -12
-15 -16 -16 -15 -13 -13 -14 -13
-13 -14 -16 -17 -15 -15 -15 -13
-16 -17 -18 -17 -15 -11 -15 -16
-15 -14 -14 -14 -15 -15 -12 -8
-15 -13 -13 -11 -16 -13 -11 -12
-15 -13 -15 -11 -12 -9 -10 -9
-15 -11 -13 -13 -7 -11 -13 -13
-12 -11 -14 -13 -11 -12 -11 -11
-15 -12 -15 -10 -13 -8 -11 -11
-14 -12 -9 -15 -14 -12 -11 -12
-13 -10 -11 -12 -11 -13 -9 -10
-14 -9 -13 -15 -10 -12 -9 -10
-13 -13 -13 -8 -11 -8 -10 -8
-10 -15 -13 -11 -12 -14 -12 -13
-13 -10 -13 -9 -10 -11 -14 -8
-19 -26 -24 -16 -24 -22 -21 -24
-24 -23 -22 -20 -17 -20 -19 -25
-20 -21 -20 -23 -21 -21 -28 -26
-20 -21 -24 -26 -23 -24 -22 -24
-23 -24 -23 -22 -19 -24 -21 -23
-22 -26 -24 -24 -23 -26 -27 -22
-22 -28 -26 -24 -21 -24 -22 -22
-23 -22 -24 -22 -22 -19 -24 -21
-22 -23 -24 -20 -20 -21 -21 -22
-21 -23 -23 -22 -23 -19 -22 -24
-25 -22 -21 -22 -23 -23 -21 -22
-21 -24 -28 -22 -23 -21 -20 -25
-26 -23 -22 -24 -22 -21 -22 -21
-25 -21 -20 -21 -23 -20 -17 -23
-24 -23 -21 -25 -20 -20 -21 -19
-24 -21 -20 -25 -20 -22 -19 -18
-20 -19 -20 -22 -18 -19 -18 -20
-21 -17 -18 -19 -21 -20 -18 -20
-20 -15 -21 -20 -19 -19 -18 -18
-25 -16 -21 -20 -22 -20 -18 -19
-17 -17 -22 -19 -14 -17 -14 -14
-16 -19 -16 -18 -18 -17 -17 -19
-17 -17 -20 -20 -17 -16 -16 -14
-18 -18 -16 -16 -16 -15 -16 -15
-16 -16 -15 -14 -15 -15 -17 -18
-15 -18 -17 -16 -14 -15 -15 -11
-19 -18 -13 -17 -14 -15 -13 -11
-14 -12 -17 -15 -16 -11 -11 -12
-16 -17 -13 -14 -15 -15 -14 -11
-14 -14 -16 -15 -10 -15 -9 -13
-13 -17 -11 -13 -14 -13 -11 -9
-14 -8 -10 -12 -8 -6 -9 -12
-10 -19 -15 -13 -9 -11 -13 -12
-12 -15 -9 -11 -9 -7 -11 -7
-11 -15 -10 -8 -10 -13 -9 -9
-12 -9 -10 -10 -11 -10 -11 -11
-7 -11 -10 -7 -13 -12 -8 -10
-12 -11 -6 -7 -9 -9 -7 -8
-12 -11 -9 -11 -8 -11 -8 -10
-12 -7 -9 -10 -10 -9 -8 -10
-9 -6 -9 -7 -11 -5 -9 -10
-9 -10 -11 -8 -6 -8 -10 -10
-1 -10 -10 -9 -6 -11 -6 -7
-8 -8 -8 -10 -7 -9 -7 -9
-10 -7 -8 -10 -10 -9 -7 -8
-9 -6 -13 -7 -5 -9 -10 -8
-8 -10 -9 -9 -13 -7 -8 -9
-18 -19 -21 -17 -23 -22 -21 -22
-20 -20 -16 -20 -19 -24 -21 -15
-20 -17 -18 -21 -21 -25 -22 -19
-18 -19 -22 -21 -18 -19 -21 -24
-18 -18 -21 -20 -23 -21 -21 -22
-18 -21 -22 -22 -23 -21 -21 -19
-21 -17 -20 -17 -23 -20 -22 -22
-19 -21 -23 -16 -19 -23 -23 -20
-20 -21 -23 -22 -18 -23 -23 -20
-21 -20 -22 -20 -16 -20 -23 -19
-22 -21 -22 -22 -17 -15 -22 -17
-21 -21 -23 -22 -22 -19 -20 -22
-20 -21 -23 -25 -18 -21 -18 -23
-19 -20 -24 -16 -16 -20 -19 -22
-19 -24 -24 -20 -20 -19 -20 -17
-20 -18 -17 -16 -17 -19 -20 -18
-19 -22 -21 -23 -19 -20 -23 -19
-19 -19 -17 -18 -20 -16 -20 -17
-21 -18 -16 -15 -17 -13 -16 -17
-17 -17 -19 -20 -17 -17 -20 -14
-16 -18 -21 -17 -17 -16 -16 -11
-19 -22 -16 -16 -16 -16 -13 -15
-22 -16 -16 -16 -16 -13 -16 -13
-18 -19 -18 -14 -16 -13 -13 -17
-19 -16 -15 -12 -11 -14 -14 -15
-14 -12 -13 -15 -13 -10 -12 -15
-13 -13 -14 -14 -11 -11 -14 -9
-17 -15 -12 -10 -13 -13 -11 -12
-15 -18 -13 -14 -15 -13 -13 -12
-11 -12 -10 -13 -13 -10 -7 -6
-10 -16 -14 -14 -13 -16 -11 -10
-12 -12 -13 -9 -7 -13 -15 -10
-10 -11 -10 -11 -9 -10 -8 -10
-11 -11 -11 -15 -8 -13 -8 -11
-13 -10 -10 -10 -12 -12 -10 -4
-12 -12 -9 -9 -8 -7 -7 -7
-6 -9 -12 -12 -10 -10 -8 -6
-10 -7 -8 -7 -12 -9 -6 -7
-7 -10 -12 -11 -7 -8 -7 -8
-7 -9 -8 -7 -7 -9 -8 -8
-10 -8 -6 -4 -5 -8 -9 -5
-10 -6 -7 -9 -8 -5 -4 -7
-12 -6 -3 -8 -6 -6 -7 -5
-7 -7 -6 -7 -4 -11 -7 -11
-6 -3 -9 -3 -5 -5 -9 -8
-3 -7 -8 -7 -6 -7 -7 -8
-9 -7 -9 -9 -7 -6 -7 -6
8 6 4 3 1 3 -4 -3
9 6 0 4 1 -2 -3 -3
7 4 3 1 4 -4 0 -3
8 4 -1 1 -2 -8 -1 -5
4 4 -1 -3 -2 -4 -6 -5
-1 0 -2 -3 -9 -9 -4 -7
1 0 -3 -1 -6 -7 -5 -10
0 -2 -4 -7 -10 -6 -9 -14
-7 -4 -5 -10 -8 -11 -13 -15
-3 -6 -12 -6 -9 -9 -11 -10
-6 -7 -6 -9 -10 -14 -14 -14
-5 -8 -11 -12 -13 -14 -13 -13
-6 -12 -8 -10 -12 -14 -9 -16
-7 -10 -12 -15 -12 -12 -15 -17
-10 -10 -12 -12 -13 -18 -20 -14
-9 -17 -16 -16 -16 -18 -11 -16
-14 -14 -11 -18 -13 -14 -18 -16
-18 -16 -15 -16 -16 -18 -18 -15
-16 -16 -18 -15 -17 -17 -18 -23
-20 -15 -18 -19 -21 -19 -19 -16
-15 -16 -16 -17 -23 -18 -18 -21
-17 -18 -15 -19 -23 -19 -24 -22
-15 -17 -21 -18 -15 -24 -15 -21
-15 -18 -15 -19 -19 -18 -20 -18
-15 -20 -21 -16 -21 -22 -20 -25
-17 -20 -19 -20 -19 -22 -26 -20
-15 -22 -18 -21 -24 -25 -20 -22
-20 -20 -23 -19 -24 -21 -28 -21
-24 -19 -26 -17 -21 -22 -25 -22
-20 -17 -24 -22 -24 -21 -24 -27
-22 -22 -22 -22 -23 -22 -24 -23
-22 -22 -27 -24 -25 -25 -22 -24
-20 -24 -22 -27 -26 -23 -24 -31
-25 -22 -25 -24 -23 -23 -27 -32
-25 -25 -26 -23 -26 -28 -28 -31
-25 -25 -24 -27 -27 -28 -29 -28
-25 -27 -29 -29 -29 -29 -27 -30
-30 -28 -28 -28 -25 -28 -31 -35
-28 -22 -28 -28 -29 -33 -32 -33
-26 -29 -28 -27 -30 -33 -31 -36
2 7 3 -1 1 0 -2 -8
1 1 -1 1 0 -3 -6 -9
2 2 1 -1 -3 -7 -9 -7
0 -2 -2 -1 -7 -9 -4 -4
0 -4 -3 -5 -12 -6 -9 -13
-3 -5 -9 -5 -6 -8 -8 -11
-2 -7 -5 -6 -11 -9 -10 -12
-2 -10 -8 -7 -9 -7 -12 -14
-7 -3 -11 -12 -10 -15 -11 -13
-9 -7 -12 -15 -13 -11 -15 -17
-4 -14 -11 -14 -18 -15 -17 -16
-8 -9 -12 -13 -13 -16 -18 -17
-13 -10 -10 -12 -13 -15 -16 -17
-14 -12 -15 -12 -18 -17 -16 -15
-15 -13 -15 -15 -17 -17 -16 -19
-14 -14 -12 -19 -19 -15 -17 -19
-14 -16 -18 -13 -16 -21 -21 -23
-17 -16 -18 -19 -18 -20 -18 -21
-15 -17 -18 -18 -19 -19 -21 -21
-13 -18 -15 -19 -20 -19 -21 -18
-20 -17 -20 -19 -22 -24 -18 -23
-19 -20 -19 -22 -22 -20 -22 -23
-21 -19 -19 -22 -20 -23 -21 -20
-23 -18 -19 -21 -21 -21 -20 -23
-16 -22 -18 -24 -22 -24 -26 -23
-14 -22 -21 -23 -23 -25 -21 -24
-19 -24 -17 -27 -26 -23 -24 -22
-25 -22 -22 -26 -23 -23 -20 -27
-23 -24 -25 -23 -25 -26 -25 -25
-24 -20 -24 -23 -24 -25 -26 -28
-22 -24 -27 -24 -28 -24 -27 -27
-23 -23 -23 -23 -25 -27 -26 -27
-24 -26 -29 -24 -24 -25 -30 -28
-21 -26 -24 -28 -27 -25 -31 -31
-25 -25 -25 -26 -28 -26 -31 -30
-28 -27 -27 -26 -30 -28 -30 -30
-27 -27 -26 -30 -32 -27 -27 -27
-23 -24 -29 -30 -29 -30 -31 -31
-24 -29 -27 -29 -29 -28 -34 -27
-28 -30 -28 -30 -31 -32 -33 -32
-30 -29 -30 -33 -32 -31 -36 -37
-25 -32 -29 -30 -30 -26 -36 -39
-32 -31 -32 -31 -31 -37 -35 -40
-30 -34 -34 -32 -36 -33 -35 -39
4 -1 0 -2 -5 -5 -5 -8
2 -1 -1 -2 -5 -5 -9 -10
-2 -1 -8 -2 -8 -12 -12 -10
-2 -1 -4 -1 -10 -7 -9 -10
-4 -4 -6 -7 -10 -10 -14 -14
0 -7 -7 -8 -11 -11 -8 -14
-2 -11 -6 -10 -12 -11 -12 -13
-10 -10 -11 -11 -11 -15 -14 -16
-10 -8 -10 -14 -13 -10 -16 -17
-10 -12 -10 -13 -14 -15 -14 -16
-13 -11 -14 -16 -19 -19 -17 -17
-13 -12 -12 -15 -16 -16 -17 -21
-14 -12 -15 -16 -16 -19 -20 -17
-14 -15 -17 -18 -21 -19 -23 -21
-16 -15 -17 -21 -18 -20 -22 -19
-15 -16 -14 -18 -17 -19 -22 -25
-13 -19 -23 -17 -19 -18 -23 -23
-19 -21 -17 -18 -21 -20 -24 -23
-20 -23 -19 -21 -19 -26 -22 -22
-18 -22 -23 -18 -23 -20 -19 -22
-23 -22 -25 -19 -23 -22 -21 -26
-23 -21 -23 -21 -20 -23 -24 -22
-20 -17 -23 -24 -24 -23 -24 -23
-20 -21 -20 -23 -23 -25 -27 -24
-20 -20 -23 -23 -22 -27 -24 -28
-23 -24 -25 -24 -25 -30 -27 -27
-18 -24 -26 -24 -25 -24 -25 -27
-22 -22 -23 -24 -27 -26 -24 -26
-23 -28 -25 -22 -29 -24 -29 -24
-27 -24 -26 -24 -26 -28 -26 -32
-25 -26 -23 -29 -28 -25 -30 -30
-24 -26 -21 -26 -32 -30 -29 -33
-26 -29 -30 -30 -29 -31 -30 -31
-26 -31 -28 -29 -27 -29 -32 -29
-28 -28 -30 -31 -31 -30 -30 -38
-29 -29 -31 -32 -33 -29 -35 -35
-26 -31 -30 -32 -34 -35 -35 -32
-32 -33 -34 -32 -29 -38 -34 -34
5 5 -1 4 2 -3 -3 -6
5 1 2 -2 -2 -1 -10 -8
2 1 -3 -4 -3 -7 -6 -9
3 2 -1 -2 -6 -7 -7 -12
-5 2 -3 -8 -7 -8 -12 -11
-2 0 -5 -12 -11 -10 -10 -10
-1 -5 -11 -6 -9 -9 -15 -12
-6 -8 -6 -10 -12 -15 -17 -17
-9 -7 -11 -11 -13 -11 -15 -14
-13 -10 -15 -10 -15 -15 -14 -11
-11 -7 -10 -10 -16 -13 -14 -18
-10 -10 -13 -14 -15 -16 -19 -18
-12 -13 -15 -13 -15 -17 -18 -19
-16 -15 -13 -14 -20 -18 -21 -20
-15 -12 -15 -18 -17 -17 -23 -26
-17 -17 -17 -18 -19 -18 -24 -21
-16 -20 -20 -22 -23 -21 -23 -20
-17 -20 -21 -20 -22 -23 -23 -23
-17 -20 -21 -24 -24 -22 -24 -25
-21 -22 -23 -22 -21 -22 -18 -28
-23 -26 -22 -22 -26 -23 -26 -29
-24 -23 -19 -23 -23 -24 -24 -23
-22 -22 -25 -26 -24 -22 -26 -25
-24 -24 -26 -22 -24 -26 -21 -25
-23 -25 -26 -23 -25 -23 -23 -32
-25 -26 -25 -27 -24 -29 -25 -30
-24 -27 -24 -28 -27 -26 -29 -28
-24 -28 -23 -27 -27 -28 -28 -30
-25 -24 -26 -26 -28 -27 -26 -32
-24 -28 -25 -27 -28 -28 -30 -28
-25 -25 -33 -27 -27 -31 -29 -32
-26 -32 -24 -28 -31 -30 -30 -34
-25 -27 -28 -28 -32 -31 -33 -34
-27 -30 -28 -31 -29 -30 -30 -35
-33 -33 -30 -31 -32 -29 -30 -38
-26 -30 -29 -30 -33 -31 -32 -33
-30 -31 -33 -32 -35 -33 -36 -36
-29 -28 -33 -33 -33 -34 -33 -35
-34 -31 -33 -34 -36 -35 -39 -38
-31 -33 -33 -35 -35 -33 -37 -37
2 -1 0 1 -6 -6 -2 -5
-1 0 -2 -1 -3 -2 -6 -6
-1 5 0 -1 -5 -6 -2 -7
-1 -2 -7 -6 -4 -9 -9 -9
-1 -2 -5 -5 -7 -8 -10 -9
-3 -3 -5 -2 -5 -12 -9 -11
-4 -6 -4 -7 -7 -10 -10 -9
-5 -4 -9 -7 -10 -14 -14 -11
-6 -9 -9 -8 -11 -8 -13 -12
-6 -6 -10 -12 -11 -12 -13 -13
-8 -6 -11 -12 -15 -11 -13 -16
-10 -12 -11 -14 -9 -14 -11 -12
-13 -11 -16 -14 -15 -17 -14 -15
-11 -16 -14 -13 -12 -14 -19 -16
-12 -11 -15 -15 -15 -16 -17 -17
-13 -14 -16 -15 -17 -16 -17 -18
-13 -15 -17 -18 -13 -20 -19 -18
-15 -15 -16 -15 -22 -17 -15 -16
-15 -17 -15 -16 -16 -16 -18 -19
-13 -14 -20 -20 -18 -17 -17 -20
-18 -15 -18 -20 -19 -23 -17 -24
-17 -14 -17 -20 -20 -18 -20 -19
-18 -17 -20 -20 -21 -17 -23 -22
-16 -16 -21 -20 -20 -18 -23 -17
-16 -19 -22 -20 -20 -22 -26 -19
-18 -19 -16 -19 -22 -18 -19 -19
-20 -20 -17 -22 -24 -22 -23 -23
-17 -21 -22 -19 -20 -22 -22 -22
-17 -21 -20 -23 -23 -23 -26 -25
-16 -20 -18 -22 -20 -21 -23 -24
-18 -20 -24 -22 -24 -24 -21 -28
-23 -22 -21 -19 -25 -27 -23 -23
-23 -26 -21 -21 -28 -25 -23 -25
-22 -26 -23 -21 -28 -26 -24 -24
-21 -24 -26 -25 -26 -28 -26 -27
-19 -23 -21 -29 -25 -29 -27 -27
-21 -24 -25 -25 -27 -27 -28 -29
-24 -25 -25 -27 -29 -24 -28 -26
-26 -28 -27 -28 -28 -29 -31 -32
-28 -28 -30 -28 -32 -31 -31 -32
-26 -30 -27 -29 -29 -30 -30 -34
-29 -26 -27 -28 -29 -31 -30 -33
-27 -31 -27 -30 -32 -30 -31 -32
-34 -26 -31 -32 -32 -31 -35 -36
-31 -31 -31 -30 -35 -33 -36 -35
-30 -29 -30 -35 -32 -32 -38 -37
-33 -32 -35 -35 -38 -35 -40 -38
-3 -7 -6 -9 -10 -11 -12 -12
-7 -4 -7 -13 -11 -15 -16 -14
-6 -5 -9 -10 -11 -13 -15 -17
-9 -11 -12 -13 -13 -14 -17 -19
-11 -10 -10 -10 -15 -13 -18 -18
-8 -9 -15 -14 -19 -17 -23 -19
-9 -15 -14 -15 -13 -16 -22 -21
-12 -13 -19 -15 -17 -19 -17 -20
-13 -15 -12 -20 -20 -17 -19 -24
-15 -18 -18 -20 -19 -19 -21 -26
-15 -18 -21 -19 -17 -22 -25 -22
-18 -18 -21 -22 -18 -22 -22 -20
-19 -16 -23 -16 -20 -23 -24 -25
-23 -20 -21 -22 -21 -23 -25 -21
-18 -18 -21 -23 -24 -24 -26 -24
-20 -21 -23 -21 -28 -25 -24 -25
-23 -21 -24 -21 -24 -23 -23 -23
-23 -24 -23 -20 -22 -27 -20 -22
-24 -20 -25 -24 -23 -24 -27 -26
-23 -28 -22 -22 -25 -27 -28 -27
-27 -22 -24 -23 -23 -26 -26 -27
-26 -24 -25 -23 -27 -26 -24 -27
-20 -26 -22 -23 -25 -25 -29 -27
-29 -25 -28 -26 -29 -27 -28 -28
-24 -26 -30 -28 -25 -30 -29 -27
-27 -23 -25 -27 -27 -27 -29 -29
-26 -26 -28 -29 -27 -28 -27 -32
-31 -24 -29 -28 -30 -26 -28 -26
-28 -28 -27 -33 -32 -27 -29 -28
-26 -29 -28 -24 -31 -30 -29 -31
-29 -27 -26 -27 -28 -30 -30 -33
-28 -30 -30 -33 -33 -33 -30 -34
-29 -27 -32 -31 -30 -34 -32 -35
-29 -30 -32 -29 -34 -34 -35 -37
-33 -30 -32 -36 -35 -34 -35 -36
-34 -33 -36 -35 -37 -32 -35 -35
-28 -31 -39 -37 -36 -35 -34 -38
-32 -34 -33 -32 -35 -39 -37 -42
0 -7 -4 -4 -10 -11 -11 -14
-2 -4 -5 -6 -11 -8 -11 -14
1 0 -5 -10 -12 -13 -14 -16
-3 -11 -13 -13 -7 -11 -11 -16
-5 -7 -15 -16 -14 -17 -20 -15
-11 -12 -10 -13 -12 -15 -16 -17
-12 -11 -13 -16 -21 -14 -20 -18
-12 -14 -13 -18 -15 -21 -20 -20
-13 -19 -15 -16 -17 -18 -21 -22
-16 -12 -20 -17 -18 -22 -27 -20
-18 -14 -20 -21 -24 -26 -23 -25
-21 -19 -16 -22 -21 -23 -24 -22
-17 -19 -22 -24 -23 -24 -22 -26
-18 -22 -20 -20 -22 -25 -24 -25
-19 -23 -22 -26 -24 -29 -25 -26
-18 -24 -24 -22 -26 -26 -25 -29
-22 -26 -25 -26 -26 -25 -29 -26
-18 -25 -27 -28 -26 -27 -29 -28
-29 -25 -27 -26 -29 -29 -27 -28
-24 -24 -25 -23 -27 -25 -26 -26
-26 -28 -28 -21 -25 -26 -27 -29
-23 -24 -25 -29 -31 -31 -28 -29
-24 -27 -28 -31 -28 -31 -28 -32
-26 -25 -25 -29 -27 -29 -30 -33
-28 -24 -30 -31 -28 -30 -34 -32
-27 -28 -32 -28 -26 -31 -29 -29
-27 -31 -29 -29 -28 -33 -35 -35
-29 -29 -30 -28 -31 -32 -33 -32
-29 -30 -29 -27 -29 -31 -32 -34
-30 -26 -30 -33 -27 -30 -32 -31
-27 -30 -29 -31 -34 -34 -36 -35
-26 -28 -29 -33 -34 -32 -33 -35
-27 -32 -29 -33 -30 -33 -33 -31
-32 -33 -34 -34 -30 -34 -38 -39
-33 -32 -34 -36 -30 -35 -36 -36
-34 -32 -33 -37 -36 -33 -34 -38
-29 -32 -36 -39 -34 -37 -37 -38
-32 -30 -36 -38 -38 -38 -39 -40
-3 -7 -6 -5 -10 -10 -10 -12
-6 -4 -8 -5 -9 -13 -12 -14
-5 -9 -6 -12 -8 -14 -13 -11
-9 -10 -12 -11 -11 -14 -15 -14
-4 -13 -11 -14 -14 -15 -18 -18
-8 -8 -15 -10 -11 -14 -18 -19
-8 -13 -13 -10 -18 -17 -17 -19
-10 -17 -13 -17 -18 -19 -18 -21
-10 -14 -19 -17 -20 -20 -21 -19
-17 -20 -15 -20 -23 -22 -18 -20
-16 -15 -20 -20 -20 -22 -24 -24
-20 -19 -21 -17 -24 -20 -25 -23
-18 -20 -20 -20 -19 -28 -19 -26
-18 -18 -22 -22 -21 -22 -21 -23
-22 -22 -21 -21 -18 -23 -21 -26
-21 -23 -25 -21 -23 -23 -26 -24
-19 -22 -24 -24 -22 -25 -24 -24
-22 -23 -22 -23 -27 -23 -28 -27
-26 -27 -26 -27 -28 -24 -27 -28
-24 -25 -26 -24 -26 -25 -30 -25
-25 -25 -26 -28 -26 -25 -26 -27
-22 -25 -22 -31 -24 -27 -26 -27
-26 -23 -23 -24 -28 -26 -31 -26
-26 -28 -23 -28 -28 -25 -27 -27
-30 -27 -27 -29 -28 -25 -28 -29
-24 -29 -25 -28 -23 -26 -30 -26
-24 -29 -27 -25 -27 -27 -31 -24
-28 -22 -23 -27 -29 -29 -27 -31
-26 -25 -28 -24 -29 -30 -30 -33
-27 -28 -29 -29 -27 -29 -33 -34
-29 -25 -30 -29 -35 -30 -29 -31
-32 -29 -30 -29 -33 -35 -31 -31
-30 -29 -30 -32 -30 -34 -31 -35
-28 -30 -31 -31 -34 -31 -32 -37
-34 -31 -31 -35 -32 -29 -33 -33
-32 -29 -34 -32 -33 -36 -36 -36
-33 -32 -31 -33 -34 -34 -36 -39
-34 -33 -35 -33 -32 -36 -37 -37
-33 -35 -32 -33 -36 -37 -37 -40
-34 -35 -36 -38 -38 -36 -44 -43
2 4 4 2 2 -2 -2 1
-1 1 1 0 -4 1 4 4
1 4 0 0 -3 -1 1 2
3 4 2 -3 2 2 0 0
3 0 0 3 -2 -2 1 -3
1 3 1 -2 2 1 -2 -3
-1 2 2 -2 1 -3 -2 -1
0 -1 0 -1 -3 -5 -2 -6
1 -1 -3 0 -1 0 -5 -2
-2 -2 -4 0 2 -3 -6 -6
1 -5 -5 -3 -2 -4 -1 -6
0 -2 -2 0 -4 -6 -5 -3
-7 -6 -3 -2 -5 -3 -5 -7
-4 -3 -4 -4 -6 1 -7 -5
-3 -2 -7 -3 -2 -4 -9 -4
-3 -3 -4 -4 -6 -4 -2 -2
-2 -3 -4 -2 -3 -3 -4 -6
-5 -8 -7 -4 -10 -8 -3 -4
-4 -2 -8 -4 -3 -3 -6 -4
-4 -6 -5 -7 -6 -5 -4 -6
-9 -2 -5 -2 -6 -5 -6 -7
-1 -6 -7 -6 -7 -7 -6 -4
-4 -8 -5 -2 -7 -5 -8 -7
-6 -5 -8 -10 -7 -7 -7 -8
-6 -6 -5 -6 -5 -5 -8 -10
-3 -8 -4 -8 -8 -11 -10 -8
-6 -8 -7 -9 -8 -7 -5 -9
-7 -9 -9 -6 -9 -9 -7 -9
-9 -10 -5 -13 -15 -10 -11 -9
-9 -7 -7 -10 -10 -11 -12 -12
-10 -8 -6 -6 -11 -14 -13 -9
-9 -11 -6 -10 -12 -10 -11 -17
-10 -12 -8 -12 -13 -15 -14 -14
-7 -12 -11 -10 -12 -13 -11 -14
-10 -13 -12 -9 -13 -18 -15 -16
-12 -11 -13 -15 -16 -12 -14 -15
-9 -13 -10 -10 -17 -12 -19 -18
-13 -14 -15 -17 -14 -18 -17 -19
-9 -13 -12 -15 -15 -14 -19 -23
-15 -16 -15 -15 -13 -21 -19 -22
-15 -15 -16 -18 -17 -18 -19 -22
-17 -17 -16 -20 -19 -20 -19 -22
-18 -19 -13 -17 -22 -20 -20 -20
-17 -20 -21 -18 -21 -22 -24 -26
-17 -20 -17 -25 -23 -25 -25 -24
-19 -17 -21 -21 -22 -25 -26 -24
-18 -22 -24 -25 -22 -27 -26 -26
-19 -25 -24 -25 -27 -26 -26 -28
-20 -21 -23 -25 -27 -29 -26 -25
-21 -23 -24 -28 -26 -31 -30 -29
-25 -22 -27 -30 -30 -31 -31 -31
-25 -23 -28 -29 -28 -30 -31 -33
-26 -27 -28 -33 -28 -28 -35 -33
-29 -32 -32 -31 -30 -31 -34 -34
-25 -29 -29 -30 -32 -33 -39 -31
-30 -28 -28 -29 -32 -36 -37 -38
-7 -2 -3 -6 -8 -11 -12 -13
-2 -8 -6 -11 -9 -11 -13 -14
-7 -4 -9 -8 -9 -11 -11 -11
-5 -8 -8 -13 -9 -11 -10 -15
-10 -13 -7 -12 -11 -12 -14 -16
-7 -9 -7 -14 -11 -11 -10 -17
-10 -7 -12 -15 -15 -15 -15 -18
-12 -11 -13 -15 -18 -12 -17 -17
-12 -15 -15 -17 -15 -16 -19 -21
-13 -13 -12 -16 -17 -19 -18 -21
-12 -17 -15 -16 -14 -16 -18 -19
-13 -17 -16 -18 -20 -13 -18 -25
-14 -16 -19 -17 -14 -17 -18 -17
-16 -21 -18 -21 -16 -24 -20 -20
-19 -19 -17 -20 -17 -20 -22 -22
-18 -19 -22 -20 -19 -19 -17 -27
-19 -20 -22 -21 -22 -23 -23 -22
-23 -21 -21 -20 -22 -22 -22 -23
-22 -15 -20 -17 -23 -20 -21 -24
-20 -21 -19 -21 -25 -19 -22 -27
-20 -20 -20 -24 -21 -20 -23 -23
-23 -22 -24 -25 -25 -22 -22 -24
-23 -21 -19 -23 -22 -26 -23 -21
-22 -22 -22 -24 -23 -23 -25 -24
-22 -23 -21 -21 -27 -24 -23 -24
-22 -22 -21 -22 -26 -22 -26 -28
-23 -27 -24 -23 -26 -29 -30 -27
-24 -19 -27 -23 -23 -28 -28 -26
-24 -24 -25 -26 -29 -30 -25 -30
-22 -28 -27 -26 -28 -32 -26 -27
-25 -27 -26 -28 -30 -30 -29 -31
-28 -27 -26 -28 -31 -28 -27 -29
-27 -27 -25 -30 -29 -33 -31 -34
-27 -30 -28 -27 -26 -31 -31 -32
-31 -30 -28 -27 -30 -33 -33 -31
-30 -33 -30 -29 -31 -30 -31 -34
-32 -27 -27 -28 -31 -34 -33 -34
-31 -28 -32 -30 -32 -37 -37 -35
-30 -34 -32 -33 -36 -36 -36 -39
-30 -34 -32 -31 -34 -41 -38 -35
-34 -35 -32 -32 -38 -36 -35 -36
-32 -33 -37 -33 -38 -39 -39 -37
2 1 4 -4 -1 -1 -3 -7
3 1 2 1 -3 -1 -2 -2
2 -2 -1 -2 -2 -4 -6 -7
-2 -3 2 -3 -6 -6 -3 -8
3 -3 -3 -9 -5 -6 -5 -5
0 -1 -6 -3 -3 -11 -7 -11
-3 -3 -5 -2 -8 -11 -10 -7
-5 -2 -1 -7 -10 -10 -14 -10
-6 -4 -8 -9 -11 -10 -10 -11
-2 -13 -11 -11 -12 -10 -15 -14
-8 -8 -10 -10 -11 -17 -16 -12
-11 -10 -10 -8 -13 -14 -10 -16
-11 -13 -13 -13 -12 -16 -15 -10
-8 -10 -12 -16 -14 -16 -15 -16
-13 -14 -15 -12 -15 -15 -12 -13
-17 -15 -16 -13 -13 -13 -12 -15
-13 -13 -14 -15 -11 -16 -14 -18
-17 -17 -14 -15 -15 -18 -17 -16
-14 -14 -19 -14 -14 -18 -16 -16
-17 -14 -16 -17 -16 -19 -18 -18
-12 -15 -17 -19 -18 -14 -18 -16
-14 -15 -17 -14 -18 -14 -13 -23
-16 -14 -13 -18 -19 -16 -20 -16
-17 -14 -19 -15 -19 -18 -20 -23
-16 -21 -19 -16 -19 -20 -19 -22
-15 -15 -20 -18 -16 -21 -19 -22
-21 -19 -20 -14 -21 -21 -18 -21
-16 -17 -19 -21 -21 -18 -24 -21
-18 -23 -19 -20 -21 -19 -24 -22
-20 -19 -20 -22 -25 -23 -24 -28
-22 -21 -21 -22 -24 -23 -25 -25
-22 -26 -22 -19 -22 -23 -26 -28
-21 -22 -25 -21 -24 -27 -23 -26
-23 -20 -22 -22 -23 -26 -27 -26
-21 -20 -26 -21 -27 -22 -24 -26
-22 -26 -24 -24 -27 -23 -26 -32
-24 -24 -26 -26 -25 -33 -30 -34
-23 -26 -28 -25 -33 -27 -34 -29
-26 -26 -27 -28 -24 -30 -32 -33
3 5 2 4 -1 1 -2 -3
7 3 6 1 1 5 -2 -2
5 4 4 3 -2 -2 -1 -5
3 4 1 1 1 -2 -3 -7
-1 6 -2 -5 -3 -1 -5 -9
0 1 -3 -3 -5 -6 -3 -9
2 1 -1 -4 -5 -11 -4 -8
-1 -3 -5 -1 -2 -8 -8 -8
-1 -4 -8 -4 -10 -8 -10 -9
-3 -4 -5 -9 -7 -14 -8 -14
-4 -6 -11 -9 -9 -7 -11 -14
-5 -9 -10 -12 -12 -15 -9 -13
-8 -6 -13 -14 -9 -16 -18 -14
-5 -8 -10 -10 -11 -13 -13 -14
-11 -11 -9 -15 -13 -13 -14 -16
-12 -9 -15 -17 -14 -17 -17 -18
-10 -15 -10 -18 -14 -15 -16 -15
-15 -13 -14 -18 -15 -17 -15 -12
-16 -13 -14 -13 -17 -16 -15 -16
-14 -14 -14 -14 -14 -16 -17 -20
-17 -14 -16 -16 -18 -17 -20 -17
-19 -16 -17 -15 -16 -14 -19 -15
-14 -21 -14 -13 -21 -16 -18 -20
-19 -16 -17 -13 -13 -20 -21 -23
-18 -21 -16 -17 -18 -21 -19 -19
-16 -15 -18 -19 -16 -21 -19 -21
-17 -16 -17 -23 -22 -22 -20 -21
-19 -17 -16 -18 -21 -22 -17 -19
-21 -20 -21 -23 -21 -21 -25 -23
-20 -14 -18 -20 -23 -27 -26 -21
-14 -17 -20 -21 -22 -25 -26 -23
-18 -21 -24 -23 -25 -26 -23 -25
-22 -18 -27 -25 -22 -25 -24 -30
-21 -26 -24 -26 -29 -24 -28 -26
-21 -22 -26 -30 -29 -29 -30 -30
7 4 6 0 2 5 2 0
2 3 4 3 8 1 0 -2
6 2 0 2 1 1 0 0
5 2 1 1 2 -3 -3 -3
4 2 0 0 1 -4 -3 -7
5 1 2 -1 -4 -1 -6 -6
3 -1 -3 -2 -3 -4 0 -7
-1 3 -4 -4 -6 -9 -9 -8
-2 -1 -5 -6 -3 -9 -12 -10
1 -4 -2 -9 -10 -10 -11 -13
-6 -5 -5 -4 -10 -11 -14 -14
-2 -4 -9 -7 -15 -11 -11 -10
-4 -7 -11 -11 -13 -14 -14 -13
-9 -10 -8 -10 -12 -11 -11 -17
-12 -14 -11 -13 -12 -14 -17 -14
-10 -12 -12 -14 -11 -15 -13 -14
-11 -11 -14 -12 -17 -16 -16 -15
-18 -16 -16 -15 -19 -18 -14 -18
-11 -13 -16 -13 -15 -16 -14 -17
-18 -15 -15 -17 -20 -16 -15 -15
-15 -14 -13 -17 -15 -17 -17 -16
-18 -17 -15 -18 -15 -20 -16 -15
-17 -17 -14 -15 -18 -13 -13 -14
-21 -14 -14 -14 -17 -15 -17 -19
-14 -16 -13 -15 -13 -19 -17 -20
-16 -13 -15 -19 -14 -18 -20 -22
-17 -15 -19 -21 -20 -15 -19 -21
-14 -18 -15 -17 -20 -17 -17 -20
-16 -16 -20 -19 -25 -22 -22 -23
-19 -19 -20 -22 -23 -24 -20 -24
-18 -19 -20 -17 -23 -25 -19 -24
-23 -25 -20 -24 -17 -22 -25 -24
-23 -21 -19 -21 -23 -23 -22 -23
-18 -18 -22 -23 -23 -26 -25 -26
-24 -23 -23 -24 -24 -26 -26 -27
-22 -26 -21 -24 -22 -23 -26 -33
2 2 2 -2 -4 -2 -2 -2
2 5 0 0 -3 -1 -3 -4
2 3 -1 -1 0 -3 -2 -3
2 0 2 1 -5 -6 -7 -5
1 1 -1 -7 -2 -1 -8 -9
3 0 -5 -5 0 -2 -3 -9
0 -2 -1 -9 -10 -5 -9 -9
-4 -5 -4 -5 -6 -6 -11 -16
-1 -3 -6 -2 -8 -12 -13 -12
-2 -4 -4 -10 -11 -10 -13 -12
-8 -7 -11 -9 -14 -12 -14 -16
-4 -10 -10 -10 -12 -17 -16 -17
-11 -11 -14 -11 -13 -15 -12 -18
-10 -10 -13 -14 -16 -17 -15 -16
-10 -12 -18 -17 -14 -17 -17 -20
-13 -10 -17 -15 -16 -15 -19 -19
-10 -17 -13 -15 -16 -18 -19 -20
-12 -15 -13 -16 -19 -20 -19 -21
-17 -17 -17 -18 -21 -19 -17 -18
-18 -19 -19 -19 -21 -18 -18 -18
-16 -14 -19 -16 -16 -20 -25 -20
-17 -17 -18 -19 -20 -17 -16 -21
-16 -20 -15 -20 -16 -22 -20 -13
-22 -19 -18 -18 -21 -21 -21 -20
-18 -16 -21 -17 -20 -20 -25 -22
-19 -21 -18 -22 -21 -23 -20 -21
-17 -19 -18 -17 -18 -24 -22 -20
-17 -22 -18 -20 -24 -24 -26 -24
-21 -21 -17 -22 -22 -24 -24 -27
-18 -23 -25 -23 -23 -25 -21 -25
-19 -20 -20 -24 -24 -24 -25 -24
-23 -22 -20 -23 -29 -25 -26 -30
-20 -23 -24 -24 -22 -25 -32 -32
-26 -26 -27 -27 -26 -30 -31 -33
-24 -25 -22 -28 -29 -27 -30 -30
-25 -29 -28 -29 -28 -32 -33 -30
-27 -29 -26 -30 -33 -31 -32 -31
-26 -29 -28 -29 -29 -28 -34 -31
-32 -30 -29 -31 -34 -36 -37 -37
9 -2 -4 -1 -2 0 -3 -5
2 0 2 -4 -2 -2 -4 -7
0 -2 -6 -2 -5 -5 -5 -9
-2 -2 -5 -4 -5 -1 -6 -8
-3 -1 -5 -5 -5 -8 -10 -10
-2 0 -5 -5 -7 -6 -9 -16
-3 -6 -4 -10 -7 -10 -10 -11
-5 -7 -8 -9 -9 -10 -12 -12
-4 -9 -6 -12 -13 -11 -14 -12
-10 -8 -9 -11 -12 -13 -13 -15
-8 -7 -14 -14 -13 -11 -13 -16
-13 -14 -15 -13 -14 -12 -11 -17
-13 -13 -13 -14 -13 -16 -18 -19
-10 -9 -16 -11 -14 -18 -16 -17
-14 -15 -12 -13 -20 -19 -13 -15
-15 -15 -17 -16 -19 -13 -17 -17
-10 -16 -18 -18 -19 -15 -17 -23
-13 -19 -18 -18 -18 -19 -20 -19
-17 -14 -15 -14 -18 -19 -18 -18
-20 -20 -16 -16 -22 -23 -18 -19
-18 -15 -16 -18 -22 -16 -18 -17
-19 -16 -24 -16 -22 -20 -18 -20
-18 -17 -14 -16 -20 -18 -20 -18
-19 -21 -17 -18 -22 -22 -20 -18
-18 -16 -23 -16 -22 -20 -18 -21
-21 -19 -21 -18 -21 -14 -19 -20
-17 -20 -15 -20 -21 -18 -20 -20
-18 -24 -20 -21 -23 -23 -23 -21
-23 -18 -20 -15 -23 -23 -25 -21
-23 -23 -17 -19 -22 -24 -24 -27
-20 -17 -25 -21 -29 -24 -23 -21
-22 -23 -24 -24 -23 -24 -26 -25
-20 -22 -22 -25 -25 -26 -27 -28
-21 -25 -21 -23 -25 -24 -27 -28
-23 -24 -26 -24 -27 -25 -29 -29
-24 -26 -24 -27 -29 -31 -28 -35
-24 -23 -28 -25 -27 -27 -29 -31
-21 -28 -28 -30 -26 -30 -30 -30
-24 -26 -30 -28 -30 -34 -30 -35
-1 -4 -10 -6 -8 -12 -12 -10
-3 -2 -10 -6 -8 -8 -8 -11
-6 -6 -6 -9 -9 -9 -12 -12
-8 -8 -11 -7 -13 -14 -12 -13
-8 -8 -13 -11 -14 -9 -17 -13
-12 -9 -13 -10 -12 -12 -17 -14
-9 -14 -15 -11 -14 -14 -16 -15
-6 -15 -12 -12 -13 -12 -17 -15
-13 -12 -12 -17 -14 -16 -13 -13
-11 -12 -15 -10 -14 -16 -16 -16
-14 -15 -13 -15 -16 -18 -13 -15
-14 -16 -18 -16 -15 -12 -17 -15
-14 -15 -16 -12 -16 -17 -13 -16
-13 -15 -17 -13 -14 -19 -18 -15
-14 -14 -20 -18 -15 -19 -16 -14
-15 -12 -17 -14 -14 -13 -16 -16
-13 -16 -13 -17 -15 -19 -16 -19
-18 -13 -13 -17 -20 -12 -16 -15
-19 -20 -15 -15 -17 -17 -16 -19
-16 -14 -15 -17 -14 -17 -11 -15
-17 -17 -17 -16 -15 -16 -19 -17
-17 -15 -14 -18 -15 -13 -15 -16
-16 -17 -15 -16 -15 -14 -18 -16
-15 -13 -17 -17 -13 -18 -14 -18
-14 -17 -13 -15 -17 -18 -12 -17
-16 -19 -16 -16 -20 -18 -18 -16
-20 -18 -14 -17 -21 -16 -21 -16
-18 -15 -15 -15 -19 -19 -18 -18
-16 -16 -18 -20 -14 -20 -20 -15
-17 -15 -19 -14 -17 -17 -19 -18
-16 -17 -15 -17 -16 -19 -20 -19
-13 -17 -19 -20 -19 -24 -19 -19
-19 -16 -21 -15 -16 -19 -23 -21
-21 -17 -20 -18 -23 -21 -19 -19
-17 -18 -19 -17 -23 -24 -18 -21
-19 -20 -20 -20 -24 -23 -23 -25
-17 -22 -21 -20 -20 -23 -21 -23
-20 -18 -24 -18 -24 -23 -24 -25
-19 -18 -22 -21 -21 -25 -25 -23
-22 -20 -24 -24 -25 -27 -29 -27
-26 -20 -21 -25 -26 -28 -26 -30
-21 -22 -23 -23 -27 -28 -26 -27
-25 -25 -25 -26 -26 -29 -30 -28
-24 -26 -25 -28 -30 -28 -31 -34
-22 -27 -26 -27 -31 -31 -32 -35
-28 -30 -32 -27 -29 -31 -32 -34
-23 -29 -29 -34 -26 -29 -34 -30
-30 -27 -30 -29 -30 -34 -32 -35
-29 -29 -30 -34 -30 -33 -30 -39
-31 -31 -33 -31 -36 -35 -37 -36
-30 -33 -33 -34 -33 -36 -39 -39
-31 -32 -32 -35 -36 -34 -40 -40
-32 -37 -37 -35 -35 -38 -37 -45
6 4 7 6 4 3 1 4
4 4 0 7 3 3 4 2
1 2 6 3 -1 0 6 0
4 4 6 2 1 2 0 -1
3 7 2 2 3 -1 2 -2
1 -3 0 2 2 3 0 -1
4 3 -2 -1 1 -4 -2 2
1 3 3 0 0 -2 0 -4
-2 -1 0 -1 -5 1 -2 -5
-1 -1 -1 -1 -2 -2 -5 -2
0 -1 2 0 -1 -4 -2 -2
-1 -4 -1 1 -4 -5 -2 -3
-2 -4 -2 -1 -3 -4 -4 -4
-2 -2 -6 -2 -3 -8 -4 -7
-2 -2 -1 -3 -2 -7 -6 -5
-5 -4 -4 -3 -8 -4 -3 -6
-4 0 -9 -4 -3 -4 -6 -3
-4 -5 -7 -3 -5 -8 -7 -5
-4 -6 -5 -9 -5 -8 -11 -7
-4 -7 -3 -7 -4 -2 -6 -5
-7 -8 -5 -6 -5 -5 -5 -7
-4 -4 -5 -11 -6 -8 -7 -9
-5 -6 -7 -5 -4 -9 -8 -10
-4 -6 -7 -2 -8 -8 -7 -7
-8 -5 -7 -8 -12 -8 -11 -10
-8 -6 -11 -7 -8 -8 -9 -11
-10 -7 -6 -9 -11 -11 -9 -14
-10 -10 -6 -10 -10 -9 -11 -11
-7 -11 -10 -5 -6 -12 -15 -12
-7 -10 -13 -12 -12 -14 -13 -17
-8 -12 -10 -7 -12 -12 -13 -14
-8 -9 -14 -10 -9 -11 -15 -17
-7 -7 -10 -14 -14 -12 -15 -16
-12 -14 -15 -15 -17 -16 -15 -19
-13 -13 -15 -15 -15 -18 -17 -16
-15 -17 -14 -19 -17 -21 -17 -19
-14 -13 -14 -16 -20 -18 -25 -26
-16 -15 -15 -18 -21 -16 -22 -26
-14 -16 -21 -17 -17 -20 -21 -24
-16 -19 -19 -22 -18 -24 -25 -25
-17 -18 -19 -21 -25 -24 -26 -27
-18 -23 -23 -24 -29 -24 -29 -27
-23 -22 -21 -22 -23 -28 -25 -26
-21 -23 -24 -23 -30 -27 -28 -31
-24 -20 -27 -28 -30 -31 -32 -29
-21 -24 -25 -26 -27 -27 -32 -35
-19 -25 -29 -33 -33 -31 -30 -35
-25 -24 -25 -35 -30 -32 -34 -31
0 1 2 -3 -2 -3 -7 -6
2 -2 -3 -2 -7 -10 -8 -9
-2 -2 0 -7 -8 -7 -12 -8
-2 -7 -5 -3 -9 -8 -7 -15
-3 -4 -6 -6 -12 -9 -15 -11
-7 -7 -5 -11 -10 -11 -12 -12
-7 -10 -8 -7 -12 -11 -10 -18
-9 -12 -9 -11 -13 -10 -12 -15
-8 -10 -13 -11 -14 -13 -15 -13
-10 -13 -11 -12 -15 -19 -15 -15
-12 -12 -13 -14 -14 -17 -14 -13
-10 -11 -13 -15 -16 -15 -17 -16
-13 -13 -12 -17 -16 -18 -15 -17
-14 -17 -16 -15 -17 -14 -12 -21
-15 -15 -13 -18 -17 -17 -15 -19
-13 -11 -16 -19 -17 -17 -18 -18
-16 -18 -19 -17 -16 -16 -17 -17
-17 -20 -14 -14 -16 -19 -17 -10
-18 -16 -17 -14 -19 -19 -19 -22
-14 -15 -17 -19 -19 -19 -16 -16
-15 -18 -19 -17 -19 -16 -16 -16
-17 -15 -19 -17 -21 -18 -21 -17
-16 -17 -15 -16 -17 -19 -19 -20
-17 -15 -17 -15 -21 -18 -21 -18
-17 -17 -14 -17 -15 -19 -15 -18
-16 -18 -17 -15 -16 -19 -18 -19
-19 -17 -20 -16 -19 -17 -20 -23
-17 -20 -15 -19 -19 -17 -19 -24
-15 -17 -25 -22 -19 -18 -21 -20
-16 -21 -22 -21 -21 -22 -20 -22
-22 -21 -20 -18 -19 -21 -20 -26
-17 -16 -21 -20 -18 -22 -25 -24
-18 -18 -20 -21 -24 -21 -25 -22
-22 -23 -21 -21 -21 -19 -24 -28
-19 -22 -20 -24 -22 -21 -24 -28
-18 -23 -25 -23 -26 -27 -33 -26
-24 -23 -21 -24 -22 -24 -29 -29
-25 -26 -24 -23 -28 -28 -30 -28
-24 -24 -26 -28 -28 -29 -32 -28
-22 -25 -24 -31 -30 -30 -29 -33
-24 -26 -26 -27 -28 -32 -30 -31
-25 -26 -30 -31 -31 -32 -32 -36
-23 -28 -29 -29 -32 -30 -35 -33
1 -5 -4 -3 -10 -5 -9 -9
-5 -3 -4 -7 -10 -11 -13 -16
-4 -3 -8 -8 -5 -12 -12 -16
-8 -8 -5 -9 -14 -15 -15 -14
-5 -9 -11 -14 -14 -17 -14 -17
-8 -6 -12 -10 -16 -14 -16 -19
-11 -13 -14 -16 -15 -18 -17 -17
-10 -14 -18 -18 -18 -17 -15 -19
-13 -11 -18 -17 -14 -15 -21 -20
-18 -17 -18 -18 -17 -22 -21 -22
-14 -18 -16 -19 -21 -15 -18 -18
-13 -19 -15 -18 -22 -21 -17 -22
-14 -14 -13 -16 -20 -17 -22 -24
-16 -21 -16 -20 -21 -21 -21 -20
-19 -19 -23 -17 -20 -21 -25 -21
-17 -21 -22 -17 -23 -23 -23 -22
-19 -21 -21 -21 -23 -20 -24 -22
-19 -21 -17 -24 -23 -21 -20 -22
-18 -22 -21 -19 -25 -26 -25 -21
-19 -18 -25 -22 -23 -22 -24 -26
-18 -23 -21 -20 -20 -29 -20 -24
-23 -23 -21 -21 -22 -25 -22 -24
-20 -22 -22 -25 -22 -22 -21 -25
-23 -22 -26 -23 -23 -25 -25 -26
-23 -25 -22 -22 -22 -27 -25 -23
-26 -20 -24 -26 -23 -24 -22 -27
-23 -24 -26 -24 -29 -26 -28 -25
-19 -25 -23 -23 -25 -25 -25 -28
-23 -28 -26 -28 -28 -26 -28 -28
-26 -25 -25 -24 -24 -26 -28 -27
-25 -23 -28 -23 -25 -28 -28 -25
-27 -28 -25 -28 -27 -30 -28 -28
-27 -26 -26 -30 -25 -29 -30 -31
-27 -27 -31 -29 -29 -29 -28 -28
-27 -26 -28 -28 -31 -29 -34 -30
-25 -27 -27 -30 -30 -28 -32 -32
-25 -29 -30 -29 -30 -33 -30 -31
-26 -31 -31 -30 -29 -33 -37 -33
-28 -28 -32 -29 -31 -33 -38 -37
-30 -33 -32 -32 -34 -34 -39 -38
-33 -29 -31 -33 -34 -35 -37 -35
-30 -34 -33 -35 -31 -39 -39 -38
-4 -6 -3 -5 -3 -4 -5 -8
-4 -3 -7 -6 -4 -7 -10 -14
-6 -5 -6 -10 -9 -9 -12 -12
-4 -2 -3 -10 -14 -13 -14 -16
-6 -7 -11 -8 -8 -14 -15 -15
-9 -11 -11 -12 -13 -9 -16 -14
-12 -11 -10 -11 -12 -14 -15 -18
-12 -10 -15 -11 -17 -18 -15 -17
-12 -14 -15 -17 -11 -18 -17 -19
-13 -15 -12 -20 -16 -16 -15 -18
-15 -16 -16 -19 -21 -17 -19 -19
-14 -15 -15 -17 -17 -20 -17 -18
-15 -15 -16 -21 -17 -16 -14 -20
-13 -19 -19 -17 -19 -18 -20 -18
-18 -17 -16 -20 -19 -19 -22 -20
-17 -18 -11 -21 -20 -17 -19 -20
-19 -17 -17 -19 -19 -18 -21 -18
-21 -17 -19 -22 -24 -17 -22 -24
-20 -17 -18 -17 -18 -22 -20 -19
-15 -19 -20 -20 -23 -22 -20 -21
-15 -20 -15 -20 -20 -19 -22 -23
-20 -17 -22 -18 -22 -23 -29 -22
-23 -21 -22 -19 -22 -23 -25 -21
-19 -19 -20 -22 -23 -22 -24 -26
-20 -22 -22 -22 -25 -26 -24 -22
-24 -24 -22 -24 -23 -22 -21 -24
-21 -20 -28 -21 -22 -24 -24 -25
-21 -24 -19 -26 -24 -22 -26 -24
-23 -22 -26 -24 -25 -25 -24 -23
-24 -24 -24 -22 -24 -27 -24 -30
-24 -24 -23 -28 -25 -25 -29 -27
-22 -24 -25 -25 -27 -31 -26 -28
-25 -25 -24 -28 -27 -30 -28 -31
-27 -24 -27 -27 -27 -25 -28 -31
-26 -30 -27 -28 -31 -27 -30 -33
-25 -28 -27 -30 -27 -30 -33 -32
-30 -27 -30 -31 -30 -33 -35 -37
2 1 4 -4 -1 -4 -7 -6
2 0 -3 -5 -3 -8 -11 -7
0 0 -3 -7 -7 -10 -9 -13
-7 -1 -4 -2 -8 -11 -9 -7
-6 -6 -7 -8 -9 -9 -15 -15
-5 -10 -7 -9 -7 -10 -9 -12
-13 -7 -8 -13 -14 -10 -17 -13
-9 -7 -10 -11 -11 -12 -16 -14
-11 -9 -15 -14 -14 -15 -15 -14
-11 -12 -13 -15 -17 -14 -15 -15
-10 -17 -16 -10 -12 -14 -15 -14
-14 -11 -14 -16 -15 -17 -18 -20
-16 -11 -13 -13 -20 -19 -19 -18
-15 -17 -17 -15 -20 -17 -21 -22
-16 -20 -19 -17 -14 -22 -17 -18
-17 -15 -16 -22 -21 -20 -20 -20
-22 -16 -17 -17 -18 -19 -17 -17
-16 -20 -16 -21 -18 -20 -19 -18
-23 -18 -19 -21 -18 -21 -19 -20
-16 -16 -19 -22 -19 -22 -22 -19
-22 -24 -22 -18 -17 -25 -20 -21
-23 -21 -19 -16 -20 -22 -22 -19
-20 -18 -15 -23 -19 -19 -21 -23
-19 -20 -19 -20 -20 -20 -17 -20
-19 -19 -21 -23 -22 -22 -20 -23
-21 -18 -23 -19 -18 -22 -26 -20
-17 -20 -23 -19 -24 -23 -20 -25
-18 -20 -19 -20 -20 -22 -19 -25
-21 -18 -23 -20 -20 -24 -22 -28
-18 -20 -23 -23 -21 -22 -26 -26
-21 -25 -26 -22 -20 -24 -26 -27
-19 -19 -23 -25 -26 -27 -26 -27
-21 -18 -24 -24 -24 -22 -28 -29
-22 -24 -25 -24 -28 -29 -28 -27
-24 -22 -23 -22 -28 -27 -29 -27
-27 -24 -27 -29 -26 -28 -30 -34
-22 -25 -28 -27 -24 -25 -31 -29
-26 -27 -28 -28 -28 -28 -31 -33
-25 -27 -31 -29 -25 -31 -30 -34
-31 -23 -28 -31 -30 -32 -34 -35
-32 -32 -28 -32 -35 -39 -35 -37
-24 -23 -20 -24 -24 -22 -25 -27
-23 -24 -25 -21 -20 -23 -24 -23
-23 -21 -26 -23 -22 -24 -21 -24
-21 -22 -24 -22 -22 -24 -24 -23
-24 -22 -26 -21 -23 -22 -22 -22
-21 -25 -23 -20 -23 -25 -23 -20
-24 -21 -26 -21 -25 -23 -22 -24
-21 -22 -25 -23 -25 -20 -23 -22
-21 -26 -20 -23 -22 -25 -20 -22
-21 -25 -22 -23 -24 -23 -22 -19
-25 -26 -17 -20 -22 -21 -19 -19
-25 -16 -21 -20 -25 -23 -24 -27
-20 -22 -22 -21 -24 -21 -20 -18
-21 -22 -25 -22 -22 -20 -21 -17
-24 -25 -18 -22 -22 -19 -20 -25
-24 -23 -23 -17 -21 -19 -17 -20
-19 -23 -16 -18 -19 -18 -21 -16
-21 -23 -19 -21 -17 -17 -18 -18
-20 -20 -19 -18 -22 -22 -18 -17
-15 -20 -22 -19 -19 -19 -17 -21
-19 -17 -22 -20 -17 -20 -17 -20
-20 -23 -18 -20 -19 -18 -21 -18
-18 -17 -19 -24 -19 -16 -20 -16
-19 -18 -18 -16 -20 -20 -19 -17
-21 -21 -19 -21 -21 -19 -19 -17
-19 -19 -22 -15 -17 -19 -18 -16
-22 -18 -18 -19 -14 -20 -16 -22
-17 -16 -22 -13 -18 -18 -20 -19
-16 -15 -18 -17 -20 -17 -20 -16
-17 -16 -18 -18 -17 -17 -15 -19
-13 -18 -17 -17 -18 -17 -19 -17
-21 -16 -18 -16 -21 -16 -19 -19
-20 -21 -18 -18 -20 -18 -17 -19
-18 -16 -18 -18 -23 -18 -17 -18
-19 -18 -19 -16 -21 -25 -21 -23
-20 -20 -21 -20 -20 -19 -23 -20
-18 -17 -21 -16 -20 -19 -20 -21
-17 -21 -21 -20 -21 -21 -21 -27
-18 -22 -24 -18 -21 -25 -18 -23
-17 -22 -23 -22 -19 -25 -22 -23
-18 -21 -24 -24 -20 -26 -21 -28
-21 -21 -21 -22 -25 -24 -21 -26
-20 -27 -19 -22 -24 -23 -24 -24
-25 -29 -32 -28 -29 -29 -28 -33
-28 -30 -26 -29 -30 -28 -27 -35
-31 -30 -30 -30 -27 -29 -30 -34
-30 -29 -32 -31 -28 -31 -29 -28
-27 -31 -30 -29 -29 -29 -26 -30
-28 -27 -33 -31 -30 -25 -30 -31
-31 -31 -29 -31 -32 -31 -29 -30
-28 -24 -36 -25 -30 -31 -26 -30
-32 -28 -30 -28 -28 -32 -28 -28
-31 -31 -30 -29 -34 -29 -31 -31
-29 -27 -30 -29 -27 -26 -26 -25
-30 -34 -29 -28 -28 -26 -30 -28
-30 -30 -26 -32 -28 -26 -30 -29
-27 -32 -29 -25 -30 -26 -31 -24
-27 -28 -32 -25 -28 -26 -26 -24
-29 -30 -30 -24 -27 -29 -25 -25
-27 -31 -28 -27 -27 -25 -25 -28
-29 -32 -31 -25 -23 -28 -27 -27
-29 -27 -27 -24 -26 -28 -23 -27
-27 -26 -29 -24 -26 -22 -26 -26
-26 -29 -26 -25 -26 -27 -27 -22
-28 -27 -28 -25 -25 -22 -24 -25
-27 -27 -24 -26 -25 -26 -25 -23
-29 -21 -22 -24 -24 -25 -24 -24
-25 -25 -26 -23 -24 -25 -19 -19
-27 -27 -23 -19 -27 -23 -27 -23
-26 -23 -23 -24 -22 -25 -25 -23
-21 -24 -23 -26 -26 -22 -23 -22
-23 -24 -21 -20 -18 -24 -23 -24
-22 -24 -25 -23 -20 -24 -22 -23
-20 -23 -21 -16 -23 -21 -25 -23
-24 -24 -22 -23 -26 -21 -24 -25
-20 -24 -19 -22 -23 -25 -19 -23
-21 -23 -23 -21 -26 -23 -23 -22
-21 -20 -22 -21 -23 -21 -23 -24
-25 -20 -24 -19 -20 -26 -26 -25
-19 -23 -21 -24 -24 -22 -24 -23
-18 -22 -21 -27 -26 -23 -23 -26
-28 -23 -25 -22 -25 -24 -25 -23
-23 -24 -25 -25 -20 -25 -23 -20
-26 -22 -23 -19 -21 -26 -23 -23
-23 -25 -25 -24 -26 -22 -24 -22
-27 -22 -28 -26 -17 -23 -21 -25
-24 -23 -24 -28 -22 -26 -29 -27
-23 -26 -22 -22 -22 -22 -21 -26
-25 -23 -20 -27 -22 -23 -24 -23
-27 -31 -30 -29 -35 -30 -29 -26
-27 -28 -32 -31 -32 -30 -28 -25
-28 -29 -31 -27 -26 -32 -30 -31
-28 -31 -32 -33 -27 -31 -29 -28
-33 -32 -31 -26 -28 -31 -30 -31
-26 -32 -30 -27 -30 -29 -30 -27
-31 -33 -31 -27 -24 -30 -28 -27
-29 -29 -31 -30 -28 -25 -32 -28
-28 -27 -30 -27 -26 -31 -26 -30
-29 -27 -28 -31 -29 -28 -26 -27
-31 -29 -31 -29 -29 -30 -28 -30
-27 -31 -28 -30 -27 -28 -28 -27
-26 -30 -29 -30 -29 -30 -25 -28
-28 -26 -28 -27 -27 -27 -26 -28
-27 -28 -30 -28 -28 -27 -27 -27
-26 -24 -23 -29 -29 -29 -26 -29
-26 -30 -28 -26 -27 -26 -26 -24
-28 -26 -27 -24 -26 -26 -24 -27
-26 -29 -24 -25 -26 -24 -27 -25
-25 -25 -27 -25 -26 -25 -29 -25
-27 -28 -29 -26 -24 -26 -27 -26
-25 -27 -30 -26 -23 -25 -25 -21
-27 -24 -26 -23 -27 -26 -26 -25
-24 -25 -22 -27 -23 -25 -25 -28
-28 -24 -24 -28 -25 -27 -28 -23
-26 -21 -24 -27 -27 -24 -28 -26
-27 -26 -23 -28 -22 -22 -25 -28
-28 -24 -26 -22 -27 -24 -22 -26
-27 -25 -24 -25 -29 -21 -25 -25
-25 -26 -26 -25 -25 -21 -29 -26
-21 -24 -25 -27 -25 -24 -25 -29
-27 -24 -25 -21 -24 -27 -27 -27
-25 -23 -24 -23 -29 -28 -29 -26
-27 -25 -25 -26 -28 -29 -27 -23
-26 -28 -27 -27 -26 -27 -28 -29
-27 -26 -27 -25 -29 -28 -30 -29
-27 -28 -25 -27 -23 -32 -30 -27
-25 -29 -24 -25 -26 -28 -32 -27
-25 -27 -28 -26 -26 -30 -29 -31
-30 -30 -24 -30 -23 -30 -28 -33
-27 -27 -26 -33 -37 -30 -31 -30
-29 -32 -24 -29 -30 -26 -32 -34
-31 -30 -28 -31 -31 -36 -31 -32
-34 -36 -35 -39 -33 -32 -33 -39
-37 -36 -39 -33 -37 -40 -35 -36
-35 -36 -34 -34 -34 -36 -35 -36
-39 -36 -34 -39 -35 -35 -32 -36
-39 -36 -37 -39 -34 -36 -34 -34
-38 -39 -37 -36 -33 -38 -39 -36
-38 -38 -31 -34 -37 -34 -35 -33
-35 -36 -35 -36 -31 -32 -34 -33
-34 -30 -35 -34 -31 -32 -31 -33
-39 -36 -34 -33 -38 -32 -32 -35
-36 -34 -36 -33 -35 -32 -31 -33
-35 -35 -31 -30 -37 -30 -32 -32
-33 -33 -34 -32 -36 -30 -33 -33
-38 -34 -35 -33 -33 -34 -35 -30
-30 -28 -33 -30 -32 -32 -32 -32
-35 -32 -38 -33 -33 -32 -32 -29
-34 -33 -33 -35 -31 -32 -27 -26
-29 -31 -31 -32 -31 -30 -27 -26
-31 -30 -32 -31 -27 -28 -27 -25
-33 -30 -32 -29 -31 -28 -28 -30
-28 -26 -33 -27 -29 -27 -23 -27
-28 -29 -30 -27 -29 -28 -24 -24
-28 -29 -27 -26 -27 -28 -31 -26
-26 -29 -28 -27 -27 -23 -24 -25
-29 -25 -26 -25 -27 -29 -25 -26
-26 -29 -28 -28 -25 -23 -25 -27
-26 -25 -29 -28 -25 -25 -22 -25
-28 -25 -30 -24 -23 -23 -19 -25
-24 -27 -24 -24 -28 -21 -26 -24
-22 -25 -27 -26 -24 -29 -20 -24
-27 -27 -24 -24 -23 -24 -23 -23
-24 -25 -21 -21 -24 -25 -24 -22
-24 -23 -22 -23 -24 -21 -24 -27
-26 -23 -23 -25 -26 -21 -22 -24
-24 -25 -25 -28 -25 -25 -27 -27
-27 -24 -23 -23 -26 -28 -30 -26
-22 -25 -26 -24 -23 -25 -27 -23
-21 -24 -25 -25 -23 -27 -29 -28
-22 -25 -23 -26 -25 -27 -25 -27
-26 -24 -26 -28 -27 -23 -27 -26
-26 -26 -22 -22 -24 -30 -29 -27
-24 -25 -28 -26 -24 -27 -28 -30
-25 -29 -25 -28 -27 -32 -26 -30
-24 -26 -25 -26 -30 -26 -30 -30
-22 -24 -25 -34 -30 -32 -28 -29
-28 -26 -30 -28 -28 -27 -30 -33
-27 -26 -30 -27 -34 -29 -30 -32
-27 -25 -27 -27 -27 -28 -29 -29
-25 -26 -29 -24 -28 -28 -29 -32
-29 -25 -29 -26 -26 -27 -29 -23
-30 -27 -28 -30 -29 -27 -30 -29
-28 -32 -27 -27 -25 -27 -31 -29
-25 -27 -32 -30 -27 -25 -27 -29
-33 -26 -30 -26 -29 -27 -28 -25
-29 -27 -27 -28 -24 -29 -26 -25
-25 -32 -27 -30 -26 -27 -29 -25
-31 -32 -29 -26 -26 -26 -29 -26
-27 -27 -29 -28 -24 -29 -25 -24
-26 -25 -27 -26 -29 -25 -28 -25
-33 -27 -27 -27 -26 -27 -25 -25
-29 -29 -26 -28 -28 -24 -26 -25
-28 -30 -27 -24 -27 -27 -24 -23
-28 -28 -29 -26 -27 -26 -21 -23
-27 -29 -27 -25 -28 -27 -26 -24
-27 -23 -26 -25 -23 -25 -28 -26
-26 -27 -23 -24 -25 -26 -21 -23
-26 -29 -25 -24 -24 -26 -24 -27
-25 -27 -24 -27 -23 -25 -27 -27
-29 -27 -31 -24 -29 -22 -22 -21
-22 -23 -24 -26 -23 -27 -25 -24
-25 -23 -23 -23 -21 -22 -25 -22
-26 -23 -23 -25 -22 -23 -25 -24
-29 -26 -25 -25 -25 -24 -21 -21
-23 -25 -23 -26 -26 -21 -21 -21
-22 -25 -27 -26 -21 -21 -24 -24
-24 -23 -23 -24 -25 -20 -22 -25
-24 -22 -22 -21 -20 -24 -25 -24
-26 -22 -25 -19 -22 -22 -21 -20
-23 -26 -24 -25 -23 -25 -22 -24
-25 -20 -24 -21 -19 -23 -24 -22
-26 -22 -21 -23 -22 -21 -25 -24
-26 -26 -25 -25 -24 -27 -24 -29
-24 -23 -25 -25 -26 -26 -29 -26
-21 -22 -26 -24 -24 -26 -27 -27
-27 -25 -27 -28 -26 -29 -24 -28
-24 -23 -24 -26 -26 -25 -27 -27
-25 -29 -27 -25 -25 -28 -30 -29
-37 -36 -35 -32 -36 -35 -37 -37
-38 -34 -35 -38 -32 -31 -35 -34
-33 -38 -32 -33 -35 -32 -32 -30
-34 -33 -34 -34 -34 -34 -33 -34
-36 -36 -35 -34 -32 -34 -35 -29
-35 -35 -34 -35 -32 -36 -35 -32
-38 -39 -37 -36 -33 -34 -33 -35
-35 -34 -36 -32 -36 -31 -28 -33
-39 -32 -33 -35 -35 -32 -32 -35
-38 -32 -35 -33 -31 -32 -36 -28
-31 -35 -33 -35 -34 -33 -31 -35
-35 -38 -35 -36 -34 -28 -32 -32
-31 -32 -31 -34 -28 -30 -27 -28
-35 -30 -29 -28 -32 -29 -30 -32
-35 -30 -32 -30 -29 -31 -29 -27
-33 -31 -33 -28 -30 -33 -31 -27
-34 -32 -33 -29 -33 -28 -27 -26
-31 -31 -32 -28 -28 -27 -28 -29
-27 -32 -30 -28 -29 -33 -27 -30
-26 -27 -28 -30 -29 -22 -27 -28
-33 -31 -32 -23 -28 -30 -27 -28
-27 -31 -28 -24 -30 -30 -24 -27
-28 -29 -27 -27 -29 -22 -24 -25
-29 -24 -27 -27 -27 -29 -29 -25
-28 -25 -28 -26 -27 -26 -27 -25
-27 -27 -26 -26 -28 -26 -25 -27
-26 -31 -24 -24 -28 -30 -25 -27
-26 -24 -25 -26 -25 -26 -27 -30
-25 -25 -27 -24 -24 -24 -22 -27
-28 -26 -24 -25 -26 -31 -28 -30
-26 -26 -27 -27 -24 -26 -26 -25
-26 -23 -23 -24 -31 -29 -24 -25
-25 -23 -29 -28 -24 -30 -28 -24
-26 -30 -27 -26 -27 -27 -28 -26
-26 -27 -25 -27 -26 -30 -28 -29
-30 -23 -29 -28 -28 -29 -30 -30
-23 -29 -26 -27 -28 -26 -31 -23
-30 -28 -28 -27 -30 -26 -25 -29
-27 -24 -28 -24 -27 -28 -29 -30
-26 -25 -28 -30 -27 -27 -30 -26
-24 -30 -26 -25 -30 -29 -26 -29
-26 -27 -28 -25 -26 -28 -33 -26
-31 -26 -22 -29 -25 -30 -29 -27
-25 -28 -28 -27 -31 -25 -26 -28
-28 -27 -26 -31 -28 -27 -30 -28
-27 -26 -29 -28 -32 -30 -28 -29
-28 -26 -30 -25 -28 -30 -27 -29
-32 -21 -24 -24 -29 -29 -29 -27
-31 -28 -28 -25 -27 -29 -28 -27
-28 -25 -28 -27 -23 -26 -28 -26
-25 -26 -27 -28 -28 -29 -22 -24
-25 -28 -25 -26 -27 -25 -26 -25
-26 -28 -27 -26 -29 -22 -30 -28
-31 -26 -24 -26 -26 -28 -27 -21
-24 -26 -26 -28 -28 -24 -27 -27
-27 -26 -29 -26 -28 -25 -25 -23
-28 -31 -23 -27 -26 -26 -24 -24
-24 -27 -26 -27 -26 -31 -21 -23
-21 -28 -23 -24 -22 -26 -23 -26
-23 -24 -23 -26 -24 -25 -25 -24
-26 -25 -29 -24 -25 -24 -24 -24
-24 -20 -25 -25 -23 -23 -21 -20
-26 -25 -24 -28 -22 -27 -22 -22
-23 -24 -21 -28 -24 -24 -25 -23
-23 -24 -25 -24 -23 -21 -25 -20
-24 -20 -19 -25 -25 -25 -23 -24
-26 -27 -22 -22 -21 -25 -23 -19
-22 -23 -23 -23 -23 -22 -22 -26
-24 -24 -21 -23 -21 -21 -23 -26
-23 -23 -23 -23 -22 -23 -24 -25
-27 -19 -26 -22 -28 -24 -22 -25
-22 -22 -21 -24 -26 -25 -24 -24
-23 -23 -25 -24 -23 -24 -23 -25
-23 -23 -23 -21 -21 -24 -28 -25
-23 -23 -25 -21 -23 -28 -22 -25
-25 -27 -23 -24 -26 -24 -28 -21
-23 -26 -29 -25 -27 -26 -24 -29
-25 -29 -28 -23 -26 -27 -28 -24
-22 -26 -27 -27 -29 -27 -30 -26
-28 -27 -28 -24 -26 -25 -27 -25
-36 -38 -32 -35 -37 -35 -33 -37
-30 -34 -31 -35 -36 -36 -34 -35
-37 -35 -31 -34 -35 -31 -38 -30
-34 -33 -32 -30 -34 -34 -35 -35
-35 -31 -36 -31 -32 -34 -34 -34
-34 -33 -33 -30 -33 -36 -35 -31
-31 -35 -36 -34 -31 -35 -33 -33
-34 -37 -31 -32 -33 -33 -32 -33
-34 -31 -34 -31 -31 -34 -28 -28
-32 -31 -31 -28 -34 -30 -28 -31
-36 -33 -32 -32 -31 -30 -30 -29
-35 -34 -32 -32 -31 -29 -29 -30
-34 -31 -32 -32 -26 -30 -28 -29
-32 -30 -30 -30 -27 -28 -32 -28
-27 -30 -31 -29 -33 -28 -29 -32
-32 -32 -27 -31 -29 -30 -28 -27
-31 -30 -27 -25 -28 -29 -28 -29
-31 -26 -31 -29 -25 -30 -25 -27
-25 -27 -30 -28 -25 -24 -31 -27
-26 -26 -25 -33 -25 -29 -28 -26
-27 -27 -27 -28 -28 -22 -23 -25
-26 -30 -28 -28 -27 -25 -24 -27
-30 -27 -30 -28 -27 -26 -26 -25
-30 -28 -26 -27 -26 -26 -26 -26
-27 -24 -25 -24 -24 -23 -23 -26
-26 -28 -24 -24 -29 -25 -26 -26
-27 -25 -23 -23 -25 -28 -24 -21
-26 -23 -25 -23 -27 -25 -25 -25
-29 -28 -26 -25 -28 -23 -24 -22
-28 -24 -24 -27 -25 -24 -26 -26
-24 -26 -26 -26 -27 -25 -28 -26
-26 -24 -26 -24 -26 -32 -25 -22
-28 -27 -28 -25 -28 -28 -28 -27
-23 -27 -26 -21 -26 -27 -28 -26
-21 -25 -27 -26 -25 -28 -27 -29
-25 -28 -32 -25 -24 -26 -25 -29
-21 -29 -25 -26 -27 -22 -30 -29
-26 -25 -28 -25 -27 -27 -32 -33
-23 -24 -23 -26 -28 -31 -28 -28
-28 -24 -27 -29 -30 -32 -28 -24
-26 -29 -28 -28 -32 -25 -28 -26
-32 -28 -28 -29 -24 -32 -30 -28
-30 -26 -29 -26 -27 -29 -30 -28
-30 -27 -26 -28 -28 -30 -31 -30
-27 -28 -28 -28 -30 -26 -28 -28
-28 -28 -26 -27 -30 -26 -29 -26
-28 -29 -30 -32 -28 -26 -30 -27
-29 -27 -28 -34 -27 -29 -25 -31
-29 -26 -28 -31 -27 -28 -26 -25
-28 -28 -30 -28 -28 -29 -29 -27
-30 -29 -28 -28 -28 -30 -29 -22
-29 -22 -29 -26 -27 -29 -25 -29
-27 -28 -29 -29 -29 -32 -28 -31
-26 -27 -28 -26 -24 -26 -26 -28
-30 -28 -26 -24 -27 -28 -29 -25
-28 -28 -27 -24 -26 -25 -28 -24
-26 -26 -26 -24 -27 -28 -25 -26
-30 -28 -23 -26 -29 -28 -25 -28
-25 -29 -28 -26 -24 -24 -26 -25
-26 -23 -23 -23 -28 -23 -27 -25
-26 -21 -25 -25 -23 -25 -26 -25
-24 -25 -28 -22 -27 -26 -25 -26
-27 -25 -26 -21 -22 -26 -20 -24
-27 -25 -26 -24 -22 -25 -24 -24
-26 -26 -27 -27 -23 -24 -19 -25
-26 -22 -24 -22 -24 -24 -23 -21
-24 -23 -27 -23 -19 -20 -22 -23
-22 -27 -24 -22 -22 -27 -21 -23
-22 -24 -22 -24 -24 -22 -22 -24
-24 -23 -23 -22 -22 -22 -26 -23
-22 -27 -25 -24 -23 -24 -20 -23
-25 -26 -23 -22 -25 -26 -25 -25
-23 -26 -25 -20 -21 -23 -25 -23
-19 -22 -20 -25 -25 -26 -20 -23
-24 -25 -24 -23 -21 -21 -21 -24
-21 -20 -22 -21 -20 -24 -21 -25
-25 -23 -24 -22 -26 -27 -24 -24
-22 -22 -25 -24 -23 -27 -26 -28
-18 -25 -19 -23 -23 -27 -25 -29
-23 -19 -25 -25 -26 -26 -25 -26
-26 -25 -27 -24 -25 -25 -27 -25
-23 -24 -25 -29 -26 -27 -24 -28
-25 -22 -26 -25 -29 -27 -24 -27
-24 -29 -22 -24 -22 -24 -27 -30
-27 -28 -26 -28 -27 -26 -25 -25
-26 -29 -24 -29 -31 -28 -27 -29
-27 -24 -29 -26 -27 -30 -29 -27
-31 -34 -36 -29 -34 -34 -34 -35
-32 -33 -34 -33 -30 -31 -33 -32
-36 -33 -34 -34 -34 -33 -33 -31
-33 -33 -37 -41 -37 -29 -33 -33
-33 -31 -32 -35 -38 -31 -33 -35
-33 -30 -38 -35 -33 -34 -32 -31
-34 -34 -32 -31 -35 -35 -34 -32
-37 -34 -28 -31 -33 -36 -34 -29
-34 -32 -33 -32 -32 -35 -29 -33
-32 -35 -31 -29 -29 -30 -34 -34
-34 -35 -31 -31 -32 -30 -31 -28
-31 -30 -32 -32 -30 -29 -30 -31
-33 -32 -33 -30 -33 -28 -32 -30
-30 -30 -29 -33 -29 -28 -31 -27
-29 -32 -31 -33 -30 -26 -28 -30
-31 -33 -30 -28 -29 -28 -27 -24
-34 -30 -28 -29 -28 -28 -29 -30
-27 -29 -31 -29 -29 -25 -27 -26
-27 -29 -26 -27 -28 -25 -26 -24
-25 -29 -28 -25 -26 -27 -25 -29
-32 -29 -24 -28 -24 -28 -26 -30
-29 -28 -25 -27 -26 -21 -25 -25
-23 -29 -27 -27 -26 -21 -24 -22
-25 -24 -26 -24 -23 -23 -25 -25
-24 -27 -28 -24 -24 -24 -24 -22
-26 -28 -25 -25 -24 -21 -28 -25
-27 -21 -24 -26 -23 -25 -25 -21
-25 -22 -24 -26 -21 -20 -24 -25
-26 -28 -24 -25 -26 -23 -25 -20
-25 -23 -26 -25 -24 -23 -24 -24
-28 -23 -23 -25 -24 -23 -29 -24
-23 -26 -24 -22 -24 -24 -24 -31
-25 -26 -24 -22 -23 -26 -26 -23
-24 -24 -20 -24 -27 -25 -21 -24
-24 -25 -26 -24 -26 -23 -27 -24
-24 -21 -22 -26 -24 -27 -23 -26
-25 -22 -24 -24 -25 -27 -27 -23
-23 -24 -23 -24 -25 -26 -26 -26
-26 -23 -25 -23 -21 -23 -28 -25
-22 -21 -26 -23 -24 -25 -31 -29
-26 -24 -26 -23 -24 -29 -27 -31
-24 -26 -25 -23 -27 -30 -31 -28
-21 -27 -28 -26 -27 -28 -31 -30
-27 -24 -25 -25 -27 -28 -28 -29
-27 -26 -27 -29 -27 -27 -29 -29
-32 -30 -26 -32 -29 -31 -30 -32
-27 -32 -29 -29 -27 -32 -29 -30
-29 -32 -30 -26 -28 -31 -24 -30
-29 -29 -30 -32 -32 -27 -29 -30
-33 -26 -28 -27 -28 -31 -27 -32
-29 -29 -26 -33 -29 -30 -27 -27
-31 -28 -29 -30 -24 -31 -31 -28
-30 -30 -32 -28 -31 -28 -29 -25
-28 -29 -28 -29 -30 -31 -27 -31
-31 -28 -28 -32 -31 -31 -28 -28
-32 -28 -30 -33 -30 -29 -29 -27
-31 -30 -27 -33 -31 -31 -31 -31
-31 -31 -29 -27 -32 -28 -32 -30
-32 -28 -31 -28 -29 -27 -30 -29
-26 -32 -31 -32 -29 -32 -27 -29
-29 -30 -30 -30 -29 -29 -26 -29
-30 -30 -28 -31 -27 -28 -27 -32
-28 -27 -29 -27 -30 -28 -26 -26
-29 -30 -25 -27 -26 -28 -28 -25
-34 -26 -29 -26 -25 -29 -24 -23
-28 -25 -30 -27 -27 -25 -26 -26
-30 -28 -26 -30 -25 -26 -26 -23
-26 -28 -27 -24 -27 -28 -22 -24
-26 -28 -25 -30 -28 -27 -29 -26
-26 -28 -25 -29 -25 -23 -24 -21
-26 -26 -26 -25 -24 -25 -25 -28
-26 -27 -21 -24 -24 -27 -28 -23
-30 -26 -24 -24 -28 -26 -24 -27
-26 -25 -29 -26 -26 -24 -27 -25
-27 -25 -29 -24 -24 -26 -23 -26
-24 -22 -26 -21 -26 -28 -25 -26
-24 -28 -25 -25 -26 -22 -24 -25
-23 -28 -26 -27 -24 -26 -28 -25
-24 -25 -27 -26 -27 -25 -30 -28
-24 -27 -28 -23 -27 -26 -29 -24
-23 -27 -28 -26 -29 -27 -30 -29
-30 -34 -32 -36 -34 -30 -28 -33
-33 -33 -35 -31 -37 -38 -31 -32
-30 -35 -30 -34 -40 -32 -35 -37
-35 -36 -32 -36 -36 -35 -35 -35
-35 -33 -31 -32 -33 -34 -33 -33
-34 -35 -36 -33 -37 -33 -32 -32
-33 -32 -38 -37 -33 -33 -32 -35
-34 -33 -36 -34 -30 -33 -30 -32
-32 -35 -31 -34 -30 -35 -33 -34
-35 -33 -36 -36 -35 -35 -35 -29
-34 -34 -36 -32 -32 -32 -30 -36
-35 -36 -35 -32 -33 -32 -31 -33
-29 -30 -34 -31 -27 -32 -28 -29
-34 -35 -32 -31 -31 -32 -33 -34
-32 -34 -30 -30 -30 -32 -28 -33
-31 -32 -30 -31 -32 -34 -30 -29
-33 -30 -29 -34 -32 -28 -30 -31
-33 -30 -30 -26 -30 -32 -30 -31
-29 -32 -34 -29 -32 -28 -24 -29
-30 -32 -27 -32 -30 -28 -30 -27
-28 -32 -32 -33 -28 -28 -29 -26
-32 -33 -29 -29 -29 -30 -24 -29
-30 -31 -30 -33 -28 -25 -28 -28
-29 -30 -32 -29 -30 -28 -27 -26
-30 -29 -28 -27 -27 -27 -29 -29
-27 -29 -31 -27 -27 -25 -27 -29
-32 -29 -27 -29 -30 -30 -27 -25
-28 -29 -28 -24 -29 -30 -26 -27
-30 -25 -31 -27 -27 -29 -27 -29
-26 -28 -27 -28 -27 -30 -29 -26
-29 -29 -30 -30 -31 -23 -28 -25
-27 -28 -25 -26 -27 -27 -28 -28
-27 -27 -27 -29 -25 -28 -27 -29
-25 -27 -29 -31 -29 -29 -29 -29
-26 -27 -26 -30 -30 -29 -25 -27
-30 -26 -26 -28 -29 -28 -26 -25
-26 -31 -28 -31 -25 -27 -25 -32
-28 -29 -25 -25 -33 -25 -30 -28
-26 -30 -28 -26 -28 -26 -29 -28
-26 -32 -30 -28 -25 -31 -27 -30
-29 -30 -23 -28 -31 -31 -29 -33
-30 -29 -29 -28 -25 -32 -29 -32
-30 -31 -29 -26 -31 -33 -27 -28
-30 -29 -28 -31 -29 -30 -31 -28
-31 -30 -30 -33 -32 -29 -32 -32
-29 -27 -28 -30 -27 -28 -30 -30
-29 -29 -31 -32 -32 -31 -31 -32
-28 -28 -27 -29 -26 -31 -34 -30
-31 -28 -32 -28 -30 -29 -27 -34
-30 -30 -29 -26 -25 -29 -30 -28
-28 -30 -29 -24 -28 -30 -28 -29
-32 -28 -26 -27 -31 -28 -29 -29
-29 -27 -31 -28 -33 -28 -29 -31
-27 -32 -30 -29 -31 -25 -29 -32
-27 -28 -26 -32 -26 -30 -30 -29
-29 -27 -32 -31 -31 -29 -29 -28
-28 -25 -26 -30 -30 -29 -28 -26
-32 -31 -29 -29 -30 -29 -27 -30
-29 -31 -29 -27 -29 -27 -28 -25
-28 -27 -29 -29 -26 -24 -27 -30
-34 -28 -31 -32 -27 -29 -28 -29
-28 -27 -30 -28 -27 -28 -28 -30
-29 -25 -25 -31 -27 -27 -27 -29
-29 -29 -28 -29 -26 -26 -28 -25
-25 -27 -25 -29 -30 -26 -27 -26
-28 -29 -29 -28 -31 -29 -28 -24
-31 -26 -29 -29 -26 -27 -27 -26
-25 -26 -29 -25 -28 -26 -28 -24
-27 -28 -26 -28 -30 -25 -27 -25
-28 -29 -25 -25 -28 -22 -28 -23
-28 -29 -29 -27 -24 -25 -25 -26
-29 -29 -25 -27 -29 -27 -25 -28
-29 -28 -25 -26 -25 -27 -28 -26
-24 -24 -30 -25 -28 -27 -26 -25
-27 -24 -25 -26 -25 -28 -26 -27
-27 -26 -23 -27 -24 -22 -23 -27
-28 -23 -25 -23 -27 -21 -26 -25
-26 -27 -24 -26 -24 -21 -24 -28
-24 -25 -20 -23 -23 -28 -25 -23
-25 -24 -20 -22 -22 -24 -30 -26
-27 -25 -22 -26 -25 -24 -27 -27
-27 -27 -24 -26 -28 -24 -27 -30
-23 -25 -25 -24 -25 -22 -27 -26
-22 -25 -25 -24 -26 -26 -30 -26
-27 -27 -25 -26 -24 -26 -26 -26
-27 -29 -26 -25 -24 -30 -26 -22
-29 -27 -24 -29 -24 -27 -28 -32
-28 -25 -27 -25 -26 -27 -26 -29
-26 -25 -27 -30 -28 -27 -32 -31
-22 -26 -27 -26 -31 -30 -29 -27
-30 -29 -25 -27 -29 -29 -31 -29
-27 -28 -30 -34 -28 -30 -32 -26
-34 -36 -34 -32 -31 -35 -31 -36
-31 -35 -34 -32 -38 -36 -32 -32
-34 -36 -35 -36 -30 -34 -31 -33
-34 -32 -37 -35 -36 -34 -34 -30
-31 -34 -34 -36 -35 -32 -37 -34
-34 -36 -37 -31 -31 -34 -32 -29
-34 -34 -32 -31 -36 -35 -29 -32
-30 -34 -35 -34 -32 -35 -28 -33
-33 -33 -35 -31 -29 -30 -30 -33
-35 -29 -34 -30 -30 -29 -28 -33
-35 -34 -32 -35 -35 -32 -33 -34
-33 -31 -30 -31 -32 -28 -33 -30
-32 -35 -30 -32 -29 -35 -30 -30
-32 -32 -29 -28 -32 -28 -31 -29
-35 -27 -33 -31 -32 -29 -28 -31
-31 -29 -28 -34 -29 -25 -29 -30
-33 -30 -32 -29 -28 -30 -30 -27
-28 -33 -31 -29 -29 -27 -28 -27
-33 -30 -29 -29 -25 -29 -26 -28
-27 -28 -30 -31 -29 -28 -29 -28
-31 -31 -29 -28 -28 -29 -27 -26
-30 -32 -30 -27 -31 -29 -28 -26
-27 -28 -29 -28 -27 -24 -28 -24
-30 -26 -27 -27 -27 -25 -29 -27
-28 -29 -30 -26 -26 -30 -27 -27
-28 -28 -27 -27 -28 -29 -27 -27
-30 -29 -29 -27 -24 -22 -25 -24
-30 -27 -26 -23 -24 -26 -23 -24
-24 -28 -26 -23 -23 -24 -30 -29
-28 -32 -27 -26 -25 -26 -26 -26
-23 -27 -29 -27 -24 -25 -29 -29
-22 -28 -26 -22 -26 -25 -26 -20
-27 -25 -26 -25 -25 -28 -23 -26
-30 -25 -26 -27 -26 -30 -27 -28
-24 -29 -28 -25 -25 -24 -24 -25
-28 -25 -25 -28 -28 -28 -22 -23
-28 -26 -28 -26 -25 -25 -25 -20
-27 -27 -28 -27 -25 -26 -29 -30
-27 -24 -27 -26 -26 -27 -28 -26
-24 -27 -27 -25 -29 -28 -27 -27
-25 -25 -26 -29 -26 -28 -24 -28
-24 -26 -31 -27 -27 -31 -29 -28
-26 -27 -25 -28 -28 -30 -27 -28
-26 -29 -28 -27 -27 -30 -31 -30
-27 -28 -26 -30 -28 -29 -31 -28
-24 -26 -27 -31 -31 -30 -27 -28
-34 -35 -32 -30 -31 -36 -33 -29
-35 -35 -32 -31 -31 -31 -31 -30
-31 -33 -32 -29 -30 -30 -27 -30
-34 -27 -33 -32 -31 -32 -32 -30
-32 -31 -33 -30 -29 -30 -29 -29
-29 -30 -29 -29 -27 -33 -29 -28
-35 -28 -30 -28 -31 -31 -25 -31
-32 -32 -29 -30 -34 -30 -26 -28
-32 -33 -29 -28 -28 -27 -28 -28
-27 -27 -30 -33 -32 -29 -29 -26
-33 -29 -25 -31 -27 -30 -32 -30
-29 -27 -29 -30 -30 -29 -29 -27
-28 -29 -32 -29 -28 -28 -27 -27
-29 -32 -30 -29 -27 -25 -28 -26
-29 -25 -29 -27 -28 -30 -25 -25
-27 -31 -26 -26 -29 -26 -27 -31
-29 -28 -28 -27 -23 -27 -26 -23
-24 -29 -27 -27 -30 -24 -26 -26
-30 -27 -27 -26 -26 -25 -21 -25
-28 -27 -25 -25 -26 -24 -29 -23
-24 -25 -25 -23 -29 -26 -26 -27
-28 -25 -29 -26 -27 -26 -23 -26
-29 -26 -24 -23 -27 -26 -24 -27
-26 -27 -26 -23 -26 -21 -25 -24
-28 -27 -24 -27 -24 -23 -26 -24
-27 -24 -27 -24 -21 -26 -23 -21
-27 -25 -27 -29 -26 -21 -26 -24
-28 -30 -21 -25 -26 -22 -24 -22
-24 -20 -25 -22 -26 -21 -26 -21
-28 -22 -25 -22 -24 -24 -25 -26
-27 -23 -25 -25 -23 -24 -24 -24
-26 -22 -22 -20 -25 -24 -25 -23
-18 -20 -22 -23 -23 -22 -23 -23
-20 -23 -26 -26 -21 -22 -25 -26
-23 -22 -26 -21 -23 -23 -25 -25
-24 -26 -22 -27 -22 -21 -25 -23
-22 -21 -21 -19 -25 -24 -23 -26
-26 -24 -23 -27 -24 -21 -23 -26
-19 -24 -24 -27 -20 -26 -24 -25
-22 -26 -26 -25 -24 -27 -28 -23
-28 -27 -29 -33 -32 -27 -32 -33
-26 -28 -27 -29 -32 -29 -26 -28
-30 -28 -30 -29 -28 -31 -31 -30
-30 -32 -30 -30 -31 -28 -30 -28
-26 -32 -30 -31 -28 -29 -31 -31
-33 -32 -27 -29 -31 -33 -32 -29
-29 -28 -29 -26 -30 -32 -33 -31
-26 -32 -32 -33 -29 -27 -29 -28
-32 -30 -31 -32 -29 -30 -29 -28
-27 -33 -31 -31 -27 -27 -32 -31
-32 -31 -30 -30 -29 -28 -29 -31
-28 -30 -29 -35 -33 -30 -31 -28
-32 -34 -33 -30 -31 -29 -31 -28
-29 -29 -27 -28 -33 -31 -28 -30
-32 -30 -30 -27 -27 -27 -30 -28
-32 -29 -30 -31 -30 -24 -28 -28
-30 -28 -32 -29 -26 -29 -25 -28
-33 -32 -25 -27 -29 -30 -29 -28
-28 -28 -26 -30 -28 -31 -31 -32
-30 -31 -30 -29 -29 -29 -27 -32
-36 -27 -31 -28 -29 -27 -28 -25
-28 -28 -28 -29 -26 -27 -28 -24
-26 -26 -29 -27 -29 -25 -26 -26
-27 -29 -29 -31 -25 -28 -29 -28
-28 -26 -28 -27 -28 -29 -27 -26
-27 -24 -26 -28 -28 -29 -29 -28
-27 -27 -27 -26 -29 -27 -26 -29
-25 -25 -28 -31 -23 -32 -26 -30
-27 -26 -25 -29 -29 -23 -29 -24
-25 -26 -28 -26 -26 -26 -25 -28
-28 -29 -28 -28 -29 -26 -28 -29
-25 -31 -26 -26 -28 -26 -30 -29
-25 -27 -31 -27 -24 -30 -26 -28
-27 -26 -27 -28 -24 -28 -31 -30
-27 -25 -24 -30 -30 -27 -27 -29
-27 -26 -26 -29 -27 -24 -25 -33
-25 -25 -29 -24 -25 -30 -31 -33
-29 -29 -26 -31 -29 -29 -30 -31
-28 -25 -24 -29 -30 -31 -31 -30
-28 -26 -29 -25 -30 -29 -32 -30
-25 -32 -30 -28 -26 -26 -29 -28
-28 -26 -30 -28 -26 -28 -33 -32
-28 -29 -32 -34 -26 -29 -31 -32
-28 -30 -30 -32 -34 -29 -34 -32
-30 -31 -27 -33 -30 -32 -30 -34
-29 -29 -29 -31 -31 -29 -34 -31
-33 -29 -30 -28 -31 -34 -30 -32
-29 -30 -30 -32 -32 -31 -35 -34
-31 -31 -31 -31 -33 -33 -33 -34
-31 -34 -35 -29 -34 -37 -33 -34
-29 -29 -32 -30 -35 -36 -33 -34
-32 -35 -30 -34 -31 -32 -33 -35
-30 -34 -33 -34 -31 -34 -36 -37
-35 -33 -35 -36 -37 -33 -35 -39
-32 -33 -31 -36 -34 -34 -32 -35
-33 -37 -33 -33 -30 -35 -34 -36
-32 -36 -36 -34 -36 -37 -35 -34
-32 -34 -33 -35 -37 -34 -33 -34
-39 -35 -36 -35 -37 -37 -34 -34
-35 -38 -36 -32 -31 -35 -35 -34
-31 -34 -33 -36 -34 -35 -37 -32
-34 -33 -37 -37 -37 -28 -34 -38
-35 -33 -37 -36 -36 -33 -34 -37
-34 -35 -34 -32 -31 -34 -37 -34
-34 -30 -36 -34 -33 -36 -36 -33
-33 -32 -33 -37 -34 -36 -32 -34
-33 -34 -28 -32 -33 -30 -38 -32
-34 -35 -32 -31 -29 -32 -33 -32
-32 -30 -32 -32 -37 -29 -31 -33
-32 -35 -31 -32 -35 -31 -33 -31
-34 -38 -33 -38 -31 -32 -31 -34
-31 -33 -32 -30 -33 -33 -33 -31
-30 -38 -36 -31 -29 -32 -32 -32
-32 -35 -32 -30 -37 -32 -33 -33
-31 -35 -30 -32 -38 -32 -34 -32
-35 -31 -35 -34 -36 -34 -32 -36
-33 -35 -33 -39 -32 -34 -29 -31
-27 -34 -32 -35 -32 -35 -32 -33
-31 -33 -36 -31 -33 -31 -36 -33
-34 -31 -35 -34 -33 -30 -31 -32
-33 -34 -32 -32 -32 -33 -33 -36
-33 -35 -33 -31 -35 -31 -37 -37
-31 -31 -31 -33 -38 -30 -34 -37
-36 -32 -37 -36 -32 -32 -34 -36
-32 -32 -33 -30 -32 -33 -38 -35
-34 -33 -39 -31 -39 -34 -36 -35
-36 -34 -38 -37 -36 -31 -35 -38
-32 -35 -32 -38 -35 -34 -37 -35
-34 -36 -37 -38 -36 -35 -38 -36
-34 -36 -39 -35 -39 -35 -37 -40
-34 -37 -34 -37 -39 -37 -39 -36
-34 -34 -34 -36 -37 -40 -38 -40
-29 -33 -30 -29 -31 -31 -33 -35
-29 -32 -33 -31 -29 -32 -31 -31
-32 -31 -35 -31 -32 -35 -34 -36
-29 -30 -32 -32 -31 -34 -34 -33
-32 -31 -33 -30 -32 -36 -39 -37
-35 -32 -34 -35 -33 -33 -37 -34
-36 -33 -35 -38 -31 -34 -35 -38
-34 -35 -34 -34 -36 -37 -34 -35
-35 -33 -36 -34 -36 -34 -37 -38
-36 -33 -41 -35 -36 -38 -34 -36
-30 -38 -31 -34 -34 -35 -35 -37
-39 -38 -31 -34 -35 -35 -38 -35
-33 -38 -33 -32 -37 -32 -33 -37
-31 -36 -37 -35 -36 -35 -35 -33
-37 -35 -36 -34 -38 -36 -35 -36
-32 -37 -42 -34 -33 -35 -36 -36
-36 -33 -33 -36 -40 -34 -38 -32
-33 -33 -33 -35 -32 -37 -36 -33
-37 -33 -35 -35 -34 -36 -37 -37
-36 -33 -31 -36 -35 -34 -38 -38
-37 -34 -37 -35 -33 -35 -37 -41
-33 -36 -36 -34 -34 -35 -29 -38
-35 -35 -34 -35 -35 -35 -38 -35
-36 -36 -31 -37 -35 -36 -37 -32
-36 -35 -34 -36 -39 -36 -34 -37
-34 -35 -33 -35 -32 -33 -37 -32
-34 -37 -32 -34 -37 -36 -31 -35
-32 -36 -31 -34 -34 -33 -35 -35
-37 -33 -34 -35 -34 -32 -34 -34
-36 -37 -35 -39 -35 -34 -33 -35
-38 -35 -37 -33 -33 -39 -33 -37
-32 -37 -34 -32 -33 -36 -31 -32
-33 -34 -35 -34 -32 -37 -31 -36
-33 -37 -31 -32 -34 -35 -31 -35
-34 -32 -31 -35 -34 -36 -31 -33
-37 -35 -33 -34 -34 -36 -35 -31
-36 -33 -36 -34 -31 -32 -31 -35
-32 -32 -36 -35 -35 -34 -33 -38
-33 -36 -32 -35 -35 -34 -36 -35
-32 -34 -35 -34 -33 -37 -37 -33
-36 -38 -35 -33 -38 -34 -37 -38
-34 -32 -35 -35 -37 -33 -35 -37
-33 -33 -37 -35 -35 -38 -36 -38
-35 -35 -37 -32 -37 -36 -35 -31
-38 -35 -35 -35 -35 -37 -26 -28
-42 -36 -35 -34 -37 -24 -28 -32
-34 -35 -35 -36 -29 -34 -33 -30
-36 -34 -39 -31 -28 -33 -27 -31
-35 -38 -30 -30 -32 -31 -31 -37
-34 -30 -28 -31 -31 -29 -30 -32
-6 -12 -12 -9 -12 -16 -18 -19
-8 -10 -10 -14 -16 -21 -20 -23
-7 -12 -9 -20 -19 -24 -21 -22
-9 -14 -16 -19 -24 -22 -28 -24
-17 -15 -20 -20 -22 -23 -26 -26
-17 -18 -21 -21 -21 -25 -27 -25
-20 -23 -25 -23 -21 -28 -31 -34
-21 -19 -21 -26 -28 -30 -29 -31
-20 -22 -25 -28 -30 -28 -32 -29
-26 -24 -25 -29 -27 -29 -29 -30
-24 -27 -31 -30 -30 -31 -34 -31
-28 -28 -30 -30 -32 -32 -33 -33
-25 -30 -29 -28 -34 -32 -33 -37
-29 -30 -34 -34 -34 -35 -36 -39
-37 -31 -33 -33 -34 -33 -40 -37
-31 -31 -37 -35 -34 -34 -34 -39
-33 -33 -34 -38 -36 -39 -36 -38
-36 -31 -39 -37 -38 -37 -38 -38
-33 -34 -39 -34 -37 -34 -41 -41
-36 -43 -38 -41 -35 -44 -37 -42
-36 -38 -37 -33 -40 -41 -42 -39
-37 -40 -41 -39 -40 -40 -41 -41
-41 -37 -42 -37 -43 -40 -44 -35
-41 -43 -39 -39 -37 -38 -39 -41
-36 -36 -39 -37 -44 -40 -40 -41
-40 -43 -38 -44 -42 -42 -41 -41
-40 -39 -42 -43 -36 -46 -44 -45
-42 -43 -43 -42 -39 -45 -43 -43
-41 -41 -41 -41 -41 -43 -42 -44
-41 -44 -42 -44 -43 -45 -43 -47
-42 -41 -47 -41 -45 -46 -45 -48
-37 -41 -45 -42 -46 -44 -47 -41
-41 -41 -45 -41 -47 -45 -47 -45
-38 -45 -39 -44 -44 -47 -46 -49
-46 -43 -46 -44 -44 -46 -43 -44
-46 -48 -43 -41 -49 -48 -47 -49
-45 -45 -47 -46 -48 -47 -50 -50
-47 -44 -46 -45 -46 -48 -51 -50
-48 -49 -48 -49 -50 -49 -48 -52
-49 -46 -47 -50 -50 -50 -47 -50
-42 -51 -49 -48 -49 -49 -49 -52
-51 -48 -47 -50 -50 -49 -49 -52
-50 -48 -49 -49 -52 -47 -51 -56
-48 -48 -49 -51 -51 -53 -52 -54
-51 -49 -50 -50 -50 -58 -51 -49
-15 -16 -17 -18 -21 -22 -23 -24
-17 -17 -20 -23 -19 -25 -23 -24
-16 -21 -19 -20 -23 -22 -29 -24
-20 -18 -24 -23 -23 -27 -26 -28
-22 -20 -20 -24 -27 -28 -29 -24
-18 -22 -25 -26 -22 -27 -28 -33
-23 -22 -29 -27 -26 -28 -30 -31
-24 -23 -25 -25 -28 -26 -30 -31
-24 -30 -26 -29 -28 -29 -32 -29
-27 -31 -30 -29 -28 -32 -31 -31
-29 -26 -24 -30 -30 -32 -32 -33
-31 -27 -29 -33 -31 -33 -30 -31
-31 -31 -32 -30 -36 -33 -38 -35
-34 -34 -34 -32 -31 -33 -31 -36
-29 -29 -35 -34 -34 -33 -34 -37
-28 -31 -33 -34 -29 -37 -33 -36
-35 -30 -32 -36 -33 -32 -32 -30
-33 -30 -33 -31 -33 -36 -35 -35
-31 -32 -31 -35 -32 -34 -33 -38
-34 -36 -36 -36 -33 -35 -38 -36
-29 -33 -35 -31 -37 -35 -42 -33
-36 -37 -34 -34 -34 -38 -45 -33
-33 -34 -33 -35 -33 -40 -38 -40
-32 -34 -35 -37 -38 -35 -41 -38
-36 -34 -33 -41 -36 -40 -39 -35
-32 -35 -36 -39 -40 -34 -39 -46
-37 -37 -38 -38 -41 -39 -42 -42
-37 -39 -42 -39 -41 -38 -43 -41
-37 -37 -44 -41 -40 -41 -43 -44
-37 -39 -42 -40 -41 -43 -40 -45
-38 -38 -38 -43 -43 -46 -47 -45
-41 -41 -46 -47 -42 -46 -51 -47
-39 -42 -44 -43 -46 -46 -46 -50
-45 -44 -45 -43 -47 -42 -48 -49
-44 -47 -47 -49 -44 -46 -50 -47
-43 -45 -45 -47 -45 -49 -49 -52
-48 -46 -45 -49 -48 -49 -50 -49
-46 -45 -45 -49 -50 -51 -49 -52
-46 -43 -49 -50 -49 -51 -50 -48
-52 -50 -50 -51 -51 -55 -55 -51
-49 -50 -50 -55 -51 -53 -53 -51
-47 -50 -52 -47 -54 -55 -52 -7
-51 -50 -48 -55 -51 -52 -8 -9
-54 -54 -51 -51 -57 -6 -8 -11
-47 -55 -52 -51 -4 -10 -10 -13
-51 -54 -54 -10 -9 -9 -13 -12
-55 -53 -5 -9 -8 -13 -13 -14
-56 -5 -10 -10 -9 -13 -18 -19
-15 -18 -19 -22 -26 -25 -28 -29
-15 -20 -20 -23 -24 -24 -25 -25
-22 -22 -22 -23 -27 -25 -31 -31
-21 -19 -27 -24 -27 -31 -33 -31
-25 -26 -22 -24 -30 -31 -35 -32
-22 -26 -28 -30 -32 -34 -33 -31
-26 -29 -28 -31 -30 -37 -31 -34
-29 -29 -29 -32 -34 -32 -32 -35
-29 -28 -28 -31 -30 -34 -35 -37
-32 -29 -29 -32 -35 -33 -39 -37
-30 -37 -30 -35 -35 -32 -33 -33
-38 -30 -34 -36 -32 -32 -34 -33
-30 -33 -33 -35 -34 -28 -36 -34
-34 -38 -35 -34 -38 -35 -34 -36
-34 -32 -34 -36 -34 -38 -35 -31
-34 -34 -35 -36 -37 -36 -39 -38
-34 -35 -35 -37 -36 -36 -35 -34
-35 -36 -40 -35 -37 -35 -37 -36
-35 -37 -33 -36 -38 -42 -37 -38
-35 -38 -37 -37 -35 -35 -37 -39
-41 -35 -33 -34 -38 -38 -35 -39
-36 -35 -36 -38 -37 -37 -38 -39
-38 -35 -38 -39 -41 -38 -42 -37
-39 -39 -40 -39 -37 -40 -37 -38
-39 -40 -38 -35 -38 -37 -38 -38
-36 -35 -39 -40 -38 -39 -36 -40
-37 -35 -40 -39 -37 -41 -37 -41
-41 -38 -39 -37 -40 -38 -40 -42
-37 -41 -38 -41 -45 -40 -46 -41
-41 -42 -39 -42 -38 -41 -40 -40
-40 -40 -40 -42 -42 -37 -44 -42
-38 -43 -41 -39 -42 -42 -41 -44
-40 -39 -40 -42 -47 -41 -45 -42
-39 -39 -43 -41 -45 -43 -42 -49
-43 -42 -40 -44 -43 -43 -45 -46
-45 -41 -41 -42 -43 -47 -50 -44
-46 -44 -38 -44 -39 -45 -46 -46
-42 -38 -42 -47 -43 -42 -48 -51
-43 -44 -42 -39 -42 -48 -47 -48
-39 -49 -45 -43 -48 -47 -47 -49
-46 -41 -45 -44 -48 -46 -49 -55
-14 -16 -11 -17 -18 -25 -18 -25
-14 -17 -15 -23 -20 -24 -23 -23
-16 -18 -19 -19 -25 -23 -25 -24
-18 -18 -21 -25 -22 -29 -25 -27
-20 -20 -23 -26 -26 -30 -29 -26
-24 -25 -25 -25 -29 -30 -28 -28
-25 -24 -26 -26 -27 -28 -28 -27
-24 -25 -27 -30 -26 -30 -32 -34
-26 -29 -25 -29 -29 -29 -31 -31
-27 -27 -30 -29 -33 -29 -31 -34
-27 -30 -29 -31 -33 -32 -37 -34
-27 -29 -27 -31 -31 -32 -35 -32
-30 -30 -32 -33 -31 -31 -34 -36
-30 -28 -33 -33 -35 -29 -36 -32
-33 -35 -33 -35 -35 -34 -33 -32
-31 -34 -34 -36 -33 -31 -36 -33
-32 -37 -31 -37 -35 -31 -37 -37
-37 -32 -35 -32 -33 -36 -35 -34
-32 -35 -34 -31 -36 -31 -33 -30
-32 -34 -34 -32 -36 -34 -34 -36
-33 -36 -33 -33 -34 -34 -35 -38
-36 -36 -30 -35 -32 -39 -38 -35
-34 -37 -34 -34 -35 -38 -36 -38
-37 -36 -33 -35 -36 -41 -42 -38
-33 -37 -37 -37 -38 -36 -31 -39
-37 -37 -35 -41 -35 -35 -38 -41
-36 -39 -39 -34 -38 -36 -38 -41
-38 -40 -35 -38 -36 -40 -40 -40
-34 -37 -39 -41 -40 -38 -38 -40
-35 -36 -39 -38 -38 -41 -39 -44
-37 -37 -40 -39 -38 -41 -42 -40
-37 -44 -42 -41 -40 -43 -42 -42
-38 -40 -36 -40 -40 -41 -40 -40
-38 -40 -38 -40 -44 -43 -44 -46
-42 -39 -44 -42 -43 -41 -45 -45
-40 -40 -42 -43 -45 -45 -43 -42
-41 -41 -48 -39 -42 -44 -44 -46
-40 -44 -37 -42 -43 -41 -44 -46
-41 -40 -44 -42 -47 -48 -46 -48
-40 -47 -45 -40 -46 -45 -47 -51
-42 -42 -47 -47 -45 -47 -46 -49
-40 -46 -46 -48 -47 -49 -47 -49
-45 -46 -50 -47 -48 -47 -47 -51
-46 -43 -45 -44 -49 -52 -50 -55
-46 -48 -47 -48 -51 -51 -52 -52
-48 -45 -50 -51 -50 -52 -52 -17
-46 -46 -52 -54 -52 -53 -13 -15
-46 -49 -50 -53 -51 -16 -18 -19
-46 -50 -55 -54 -19 -17 -19 -22
-52 -50 -54 -15 -16 -22 -18 -23
-53 -55 -17 -21 -20 -20 -24 -25
-55 -15 -18 -21 -20 -24 -22 -27
-16 -17 -18 -20 -21 -21 -28 -25
-15 -19 -18 -21 -22 -22 -25 -22
-15 -22 -21 -23 -22 -25 -26 -26
-20 -21 -26 -25 -28 -28 -30 -28
-23 -22 -22 -29 -24 -26 -29 -31
-21 -24 -26 -28 -27 -29 -32 -25
-24 -28 -23 -28 -28 -24 -33 -28
-25 -26 -26 -26 -30 -32 -32 -27
-26 -25 -30 -31 -28 -24 -27 -31
-25 -27 -30 -30 -33 -28 -29 -28
-31 -31 -29 -28 -32 -31 -28 -34
-29 -27 -35 -28 -27 -30 -30 -30
-31 -32 -28 -25 -30 -30 -31 -35
-29 -29 -28 -34 -32 -33 -32 -32
-27 -26 -32 -30 -28 -34 -29 -29
-30 -30 -30 -31 -32 -29 -29 -29
-30 -33 -29 -34 -33 -31 -31 -33
-31 -31 -26 -32 -37 -31 -38 -33
-33 -33 -30 -30 -30 -28 -31 -32
-30 -28 -32 -28 -32 -32 -32 -34
-34 -31 -35 -32 -31 -31 -35 -35
-33 -34 -33 -30 -31 -33 -31 -32
-31 -31 -33 -34 -32 -35 -32 -30
-34 -31 -35 -29 -32 -31 -33 -33
-30 -30 -33 -35 -33 -35 -29 -33
-32 -31 -32 -35 -35 -33 -34 -36
-30 -32 -34 -33 -31 -34 -33 -34
-34 -29 -33 -32 -35 -35 -33 -33
-34 -33 -29 -31 -34 -34 -39 -35
-32 -35 -32 -34 -34 -41 -32 -41
-30 -36 -38 -35 -39 -39 -40 -40
-32 -39 -34 -39 -39 -40 -40 -42
-33 -36 -39 -39 -40 -41 -44 -42
-40 -41 -37 -39 -38 -38 -45 -44
-38 -36 -37 -36 -40 -46 -41 -46
-40 -38 -40 -38 -40 -42 -47 -46
-38 -42 -41 -44 -43 -45 -46 -46
-39 -38 -42 -44 -41 -47 -42 -46
-40 -40 -44 -40 -43 -46 -50 -46
-40 -41 -41 -43 -48 -45 -50 -48
-42 -41 -44 -42 -46 -50 -50 -50
-44 -44 -45 -42 -51 -48 -48 -51
-46 -46 -46 -46 -51 -50 -51 -51
-17 -16 -16 -22 -22 -21 -22 -27
-19 -22 -21 -24 -24 -26 -24 -32
-15 -18 -21 -21 -25 -29 -27 -28
-19 -25 -26 -25 -26 -28 -26 -26
-24 -20 -28 -28 -24 -27 -28 -28
-22 -22 -25 -27 -28 -26 -27 -29
-26 -26 -25 -27 -31 -25 -30 -30
-27 -29 -27 -27 -32 -30 -29 -33
-27 -28 -26 -28 -31 -28 -28 -31
-29 -30 -30 -30 -27 -32 -29 -30
-26 -32 -28 -29 -31 -30 -30 -29
-30 -28 -31 -29 -28 -33 -30 -31
-31 -29 -34 -27 -30 -29 -32 -29
-27 -34 -30 -32 -29 -32 -29 -30
-32 -30 -31 -31 -30 -29 -34 -32
-32 -31 -29 -31 -31 -33 -32 -37
-28 -28 -28 -31 -32 -31 -36 -33
-32 -28 -36 -31 -31 -31 -32 -31
-35 -28 -33 -39 -34 -33 -37 -32
-31 -32 -34 -31 -35 -37 -36 -35
-32 -32 -35 -32 -33 -34 -35 -32
-33 -33 -36 -32 -36 -38 -36 -36
-34 -33 -33 -35 -34 -35 -38 -35
-36 -35 -35 -35 -34 -40 -38 -37
-35 -31 -31 -35 -36 -35 -38 -39
-31 -34 -36 -36 -35 -35 -36 -33
-33 -37 -33 -41 -36 -38 -37 -37
-36 -39 -37 -36 -36 -36 -39 -37
-37 -36 -37 -38 -38 -40 -36 -40
-38 -38 -37 -36 -38 -38 -39 -40
-38 -37 -39 -37 -40 -43 -41 -46
-38 -39 -37 -43 -38 -35 -42 -42
-40 -38 -42 -39 -43 -45 -41 -41
-37 -39 -39 -41 -40 -43 -36 -43
-36 -40 -38 -43 -40 -42 -46 -48
-37 -42 -43 -43 -40 -40 -44 -46
-43 -43 -40 -43 -41 -44 -42 -43
-42 -44 -36 -45 -44 -45 -46 -46
-40 -42 -44 -42 -45 -48 -50 -47
-44 -46 -44 -43 -44 -48 -47 -20
-42 -45 -46 -49 -45 -47 -17 -13
-40 -42 -45 -46 -47 -18 -17 -22
-42 -47 -47 -48 -14 -17 -21 -19
-49 -48 -47 -17 -20 -19 -24 -21
-44 -47 -17 -15 -19 -21 -22 -21
-46 -18 -18 -16 -22 -20 -24 -23
-14 -15 -18 -22 -20 -26 -24 -26
-14 -18 -16 -21 -23 -24 -27 -24
-19 -20 -21 -20 -25 -26 -29 -28
-21 -20 -23 -26 -26 -24 -26 -25
-18 -19 -26 -27 -29 -29 -25 -29
-20 -24 -27 -27 -28 -35 -28 -28
-25 -21 -27 -27 -31 -30 -32 -30
-24 -30 -28 -30 -32 -35 -29 -35
-24 -28 -27 -30 -34 -30 -35 -35
-32 -31 -33 -30 -33 -34 -32 -32
-29 -31 -33 -31 -38 -35 -33 -35
-31 -34 -33 -30 -28 -32 -34 -34
-30 -30 -31 -35 -33 -35 -36 -35
-32 -32 -33 -30 -33 -35 -31 -37
-31 -33 -34 -38 -33 -32 -32 -34
-33 -33 -33 -38 -37 -38 -36 -34
-35 -31 -34 -32 -34 -32 -33 -35
-33 -33 -35 -38 -36 -35 -33 -37
-38 -35 -34 -38 -36 -35 -34 -38
-30 -36 -30 -30 -35 -40 -33 -33
-33 -37 -33 -32 -34 -37 -33 -38
-31 -36 -34 -34 -35 -39 -35 -38
-34 -34 -37 -37 -34 -34 -35 -38
-31 -37 -37 -37 -35 -37 -36 -41
-36 -34 -35 -39 -39 -39 -37 -35
-36 -35 -38 -33 -38 -38 -36 -42
-33 -39 -35 -33 -38 -37 -41 -38
-37 -35 -39 -38 -37 -39 -40 -42
-37 -35 -37 -41 -39 -39 -40 -40
-38 -38 -41 -39 -38 -40 -37 -38
-33 -39 -38 -40 -39 -41 -40 -41
-40 -39 -41 -42 -39 -38 -38 -41
-38 -42 -38 -38 -40 -44 -39 -46
-40 -41 -41 -43 -47 -43 -42 -42
-41 -38 -41 -42 -43 -40 -45 -45
-43 -41 -42 -42 -44 -43 -45 -46
-43 -42 -43 -41 -44 -49 -46 -44
-39 -40 -44 -45 -43 -48 -50 -46
-41 -43 -45 -44 -47 -48 -44 -52
-46 -43 -48 -46 -49 -44 -47 -50
-45 -46 -45 -47 -46 -51 -49 -52
-16 -18 -17 -24 -23 -21 -23 -25
-16 -15 -21 -22 -22 -22 -17 -24
-22 -20 -21 -23 -20 -19 -24 -26
-20 -24 -26 -20 -24 -24 -24 -25
-21 -20 -21 -19 -23 -26 -26 -27
-22 -21 -25 -26 -24 -28 -24 -24
-21 -25 -27 -25 -28 -27 -27 -27
-23 -24 -29 -27 -26 -27 -26 -26
-23 -25 -26 -28 -25 -29 -31 -29
-28 -23 -27 -24 -28 -24 -28 -28
-25 -25 -26 -25 -25 -27 -27 -27
-24 -25 -27 -27 -26 -25 -23 -27
-23 -28 -26 -28 -26 -25 -27 -26
-28 -28 -29 -26 -29 -30 -30 -25
-30 -27 -24 -32 -28 -29 -27 -30
-25 -31 -28 -29 -27 -27 -29 -28
-32 -28 -25 -27 -25 -31 -30 -30
-28 -27 -28 -29 -29 -31 -31 -32
-28 -27 -27 -30 -30 -29 -29 -33
-28 -23 -29 -30 -31 -29 -31 -34
-29 -29 -31 -28 -31 -32 -30 -34
-27 -25 -27 -32 -31 -30 -32 -31
-31 -30 -34 -33 -31 -30 -34 -33
-32 -32 -30 -32 -31 -30 -28 -31
-31 -28 -31 -32 -32 -33 -34 -33
-33 -32 -34 -30 -35 -32 -37 -34
-31 -32 -34 -33 -33 -38 -38 -34
-29 -31 -29 -28 -33 -37 -37 -34
-32 -30 -35 -34 -37 -35 -36 -38
-29 -34 -33 -35 -40 -36 -34 -36
-32 -35 -35 -35 -37 -39 -39 -38
-33 -32 -34 -31 -39 -36 -39 -37
-38 -37 -37 -38 -38 -40 -42 -41
-35 -33 -41 -38 -39 -37 -41 -39
-35 -40 -38 -34 -37 -41 -42 -41
-36 -36 -36 -41 -35 -41 -41 -41
-36 -37 -37 -39 -40 -40 -44 -41
-40 -39 -41 -38 -37 -43 -42 -43
-41 -41 -40 -40 -40 -40 -45 -42
-39 -42 -39 -39 -43 -43 -45 -46
-42 -42 -39 -42 -42 -47 -46 -13
-40 -42 -43 -45 -45 -45 -15 -16
-44 -41 -45 -44 -50 -16 -16 -21
-44 -46 -48 -47 -15 -12 -16 -21
-41 -47 -47 -14 -17 -20 -19 -24
-46 -47 -15 -17 -19 -21 -18 -21
-43 -14 -12 -19 -21 -21 -23 -23
-17 -17 -17 -20 -22 -22 -26 -31
-18 -19 -26 -21 -21 -24 -24 -26
-14 -20 -22 -24 -20 -25 -27 -25
-16 -22 -27 -19 -26 -29 -30 -31
-20 -22 -26 -26 -28 -28 -32 -30
-21 -23 -30 -25 -27 -30 -30 -31
-24 -24 -26 -28 -28 -30 -30 -33
-25 -27 -30 -27 -33 -29 -30 -32
-26 -29 -28 -31 -28 -31 -29 -32
-29 -28 -29 -30 -34 -29 -33 -32
-28 -28 -27 -30 -34 -35 -36 -33
-31 -26 -31 -33 -35 -34 -35 -35
-26 -27 -30 -31 -32 -33 -30 -30
-35 -31 -29 -33 -32 -36 -37 -33
-31 -32 -34 -30 -33 -35 -32 -32
-29 -33 -33 -33 -33 -34 -32 -31
-33 -32 -31 -34 -30 -35 -29 -35
-31 -33 -34 -33 -37 -36 -33 -30
-28 -32 -37 -31 -34 -33 -33 -36
-31 -33 -33 -35 -33 -35 -33 -34
-32 -39 -33 -35 -36 -32 -35 -33
-33 -33 -35 -36 -40 -36 -34 -33
-35 -36 -34 -35 -37 -38 -32 -35
-32 -35 -35 -32 -32 -36 -33 -36
-29 -35 -31 -35 -37 -34 -40 -40
-35 -35 -33 -37 -35 -39 -38 -39
-39 -36 -33 -33 -35 -40 -38 -41
-33 -35 -36 -36 -41 -39 -40 -42
-34 -35 -37 -39 -37 -40 -42 -40
-34 -38 -35 -38 -38 -37 -36 -41
-32 -38 -38 -38 -38 -37 -40 -44
-37 -36 -42 -38 -41 -42 -44 -40
-40 -36 -42 -43 -41 -39 -44 -42
-43 -39 -41 -42 -44 -43 -39 -45
-43 -41 -44 -41 -41 -42 -44 -47
-38 -42 -44 -37 -41 -43 -44 -47
-42 -40 -45 -43 -43 -46 -47 -44
-43 -40 -43 -45 -46 -47 -49 -50
-42 -43 -44 -48 -46 -47 -47 -50
-46 -47 -47 -49 -45 -48 -48 -52
-44 -43 -46 -46 -50 -46 -51 -52
-41 -44 -45 -50 -47 -53 -52 -51
-45 -48 -48 -49 -50 -51 -55 -50
-45 -48 -49 -46 -52 -51 -52 -52
-19 -20 -22 -22 -20 -27 -23 -24
-18 -26 -22 -24 -23 -25 -23 -28
-24 -22 -21 -23 -24 -24 -23 -24
-23 -22 -29 -25 -27 -22 -26 -26
-22 -23 -25 -22 -25 -27 -23 -24
-22 -24 -26 -23 -23 -24 -23 -24
-24 -21 -27 -26 -23 -29 -25 -27
-27 -22 -22 -27 -26 -26 -25 -25
-28 -28 -25 -28 -28 -26 -29 -27
-24 -24 -24 -26 -29 -24 -28 -25
-26 -27 -24 -27 -25 -27 -27 -25
-25 -26 -25 -25 -28 -27 -26 -27
-25 -26 -27 -29 -26 -32 -27 -23
-22 -22 -31 -27 -28 -28 -28 -26
-28 -26 -27 -26 -29 -31 -31 -26
-27 -26 -28 -29 -27 -30 -30 -26
-25 -27 -29 -25 -28 -33 -27 -29
-30 -28 -28 -26 -28 -30 -32 -30
-29 -27 -29 -26 -29 -33 -30 -32
-28 -29 -29 -29 -28 -29 -29 -33
-30 -30 -32 -26 -27 -30 -35 -30
-25 -29 -27 -34 -28 -31 -33 -35
-26 -30 -32 -29 -31 -30 -30 -35
-30 -29 -27 -31 -31 -37 -28 -29
-27 -30 -29 -31 -27 -31 -31 -34
-31 -34 -32 -34 -35 -33 -36 -35
-32 -30 -30 -35 -34 -31 -36 -32
-30 -28 -31 -33 -37 -36 -33 -38
-35 -33 -28 -34 -32 -34 -37 -34
-30 -36 -32 -35 -34 -38 -35 -37
-37 -35 -32 -37 -32 -34 -34 -43
-30 -32 -34 -36 -36 -38 -36 -39
-33 -33 -39 -37 -36 -37 -40 -41
-36 -38 -35 -36 -39 -40 -40 -39
-34 -37 -36 -39 -38 -40 -40 -42
-38 -39 -39 -39 -38 -40 -42 -42
-36 -40 -39 -41 -41 -41 -47 -16
-39 -37 -38 -40 -39 -42 -15 -13
-38 -43 -40 -44 -44 -16 -16 -17
-40 -45 -45 -42 -15 -16 -17 -21
-41 -42 -44 -14 -18 -18 -23 -21
-40 -44 -14 -18 -18 -17 -24 -25
-41 -18 -15 -19 -18 -25 -24 -26
-12 -18 -18 -17 -22 -18 -23 -26
-16 -23 -19 -21 -25 -25 -27 -28
-14 -20 -25 -23 -25 -26 -28 -32
-24 -19 -23 -26 -23 -27 -26 -30
-22 -27 -22 -28 -26 -27 -26 -31
-23 -26 -24 -25 -25 -28 -29 -29
-25 -27 -30 -24 -29 -26 -28 -29
-21 -28 -29 -23 -32 -34 -28 -30
-23 -25 -28 -26 -27 -33 -30 -30
-27 -29 -29 -29 -33 -28 -32 -29
-26 -27 -26 -31 -34 -28 -32 -30
-32 -27 -29 -32 -30 -30 -31 -37
-26 -32 -30 -34 -28 -31 -34 -32
-31 -30 -31 -29 -33 -33 -33 -30
-30 -31 -31 -31 -28 -32 -29 -32
-31 -27 -31 -32 -32 -36 -30 -30
-32 -35 -29 -30 -30 -27 -32 -34
-32 -28 -30 -33 -30 -33 -32 -33
-31 -29 -32 -34 -34 -32 -33 -34
-29 -32 -35 -31 -31 -31 -32 -33
-29 -33 -33 -28 -32 -30 -30 -28
-29 -28 -32 -30 -33 -34 -36 -33
-34 -37 -31 -32 -32 -30 -34 -33
-31 -29 -33 -32 -35 -36 -33 -33
-30 -35 -34 -32 -34 -36 -32 -35
-36 -31 -34 -31 -36 -36 -38 -36
-33 -34 -34 -36 -38 -37 -35 -33
-31 -34 -34 -36 -36 -36 -39 -38
-33 -36 -33 -38 -35 -36 -33 -41
-33 -35 -40 -41 -37 -36 -36 -41
-34 -37 -38 -37 -40 -35 -43 -41
-36 -36 -35 -39 -39 -38 -43 -40
-35 -39 -37 -39 -38 -41 -45 -41
-33 -37 -38 -39 -41 -37 -44 -43
-41 -37 -39 -38 -38 -43 -41 -44
-36 -37 -38 -42 -41 -44 -43 -49
-36 -41 -43 -40 -45 -42 -45 -42
-41 -37 -39 -42 -44 -46 -44 -45
-44 -42 -43 -41 -44 -45 -49 -46
-22 -18 -18 -22 -18 -24 -23 -23
-18 -24 -21 -22 -21 -24 -25 -27
-20 -21 -20 -21 -22 -25 -23 -25
-23 -26 -24 -24 -25 -25 -23 -25
-23 -23 -24 -22 -26 -25 -26 -26
-24 -25 -24 -23 -25 -23 -24 -29
-24 -20 -24 -22 -25 -26 -25 -21
-22 -26 -21 -23 -28 -25 -26 -24
-27 -21 -25 -25 -28 -30 -29 -28
-25 -22 -26 -23 -28 -21 -29 -26
-22 -27 -25 -25 -25 -26 -26 -27
-23 -27 -27 -26 -26 -30 -25 -28
-30 -28 -31 -28 -27 -30 -23 -28
-26 -25 -23 -23 -28 -29 -28 -30
-28 -24 -26 -28 -23 -23 -27 -30
-24 -26 -28 -28 -27 -26 -28 -27
-25 -26 -30 -24 -28 -27 -32 -30
-27 -28 -31 -27 -24 -30 -29 -32
-24 -27 -29 -26 -29 -30 -28 -29
-27 -24 -28 -31 -32 -29 -31 -29
-29 -29 -30 -30 -33 -33 -34 -36
-26 -29 -31 -30 -33 -31 -35 -33
-27 -31 -31 -32 -29 -32 -32 -30
-28 -30 -31 -33 -33 -28 -33 -32
-34 -31 -28 -32 -32 -34 -33 -39
-30 -29 -33 -31 -29 -35 -31 -34
-33 -29 -34 -34 -32 -32 -33 -36
-28 -35 -33 -31 -33 -36 -36 -38
-32 -31 -36 -34 -35 -33 -30 -37
-32 -32 -32 -34 -36 -35 -34 -37
-34 -32 -33 -36 -36 -34 -38 -35
-33 -36 -37 -35 -34 -36 -39 -36
-34 -35 -32 -32 -37 -33 -39 -41
-34 -30 -35 -37 -34 -39 -41 -41
-36 -33 -36 -41 -39 -37 -38 -43
-35 -34 -36 -35 -38 -40 -39 -40
-36 -36 -39 -42 -41 -43 -40 -41
-37 -39 -40 -41 -41 -43 -44 -40
-44 -40 -40 -39 -44 -42 -42 -43
-41 -40 -39 -43 -44 -43 -46 -49
-42 -41 -41 -43 -44 -47 -47 -16
-42 -42 -42 -41 -42 -47 -17 -16
-42 -43 -42 -42 -50 -18 -17 -18
-42 -45 -42 -44 -14 -19 -21 -18
-47 -45 -45 -15 -18 -18 -19 -21
-45 -46 -19 -17 -17 -20 -19 -22
-47 -12 -17 -18 -19 -23 -26 -21
-19 -24 -26 -28 -26 -30 -26 -29
-26 -23 -26 -29 -28 -27 -29 -30
-25 -28 -25 -25 -28 -30 -32 -27
-26 -23 -28 -29 -27 -29 -29 -27
-26 -29 -27 -30 -33 -27 -28 -31
-27 -28 -29 -26 -28 -27 -31 -30
-27 -27 -31 -30 -33 -31 -32 -33
-30 -32 -34 -27 -30 -32 -28 -31
-27 -29 -29 -32 -30 -28 -33 -29
-29 -31 -28 -29 -32 -28 -32 -30
-27 -30 -27 -32 -28 -30 -31 -32
-30 -29 -32 -30 -29 -30 -29 -32
-32 -27 -30 -33 -32 -31 -29 -30
-30 -29 -24 -29 -30 -26 -31 -33
-32 -34 -32 -34 -32 -30 -32 -34
-34 -28 -32 -32 -29 -30 -28 -29
-32 -30 -32 -30 -35 -29 -29 -32
-32 -30 -31 -33 -29 -31 -35 -32
-32 -30 -29 -33 -31 -31 -32 -29
-30 -32 -32 -31 -29 -32 -29 -33
-34 -32 -31 -35 -28 -33 -33 -36
-30 -31 -31 -28 -35 -32 -36 -33
-29 -27 -30 -32 -36 -36 -35 -37
-31 -32 -32 -33 -34 -38 -29 -35
-30 -36 -34 -35 -31 -36 -36 -37
-33 -34 -33 -35 -32 -38 -37 -35
-31 -33 -36 -33 -38 -36 -39 -38
-38 -38 -32 -38 -37 -39 -41 -41
-33 -35 -34 -35 -37 -36 -40 -43
-33 -36 -38 -41 -36 -39 -40 -40
-35 -35 -36 -33 -39 -43 -42 -41
-36 -40 -41 -37 -43 -39 -42 -44
-38 -38 -37 -42 -46 -43 -42 -43
-38 -37 -37 -44 -41 -44 -37 -44
-39 -40 -41 -43 -40 -43 -47 -45
-41 -43 -41 -43 -41 -44 -47 -48
-41 -45 -41 -41 -43 -40 -43 -46
-39 -44 -43 -45 -44 -42 -44 -48
-42 -44 -48 -45 -47 -48 -46 -48
-23 -25 -23 -24 -28 -28 -27 -24
-22 -21 -24 -27 -24 -29 -30 -25
-23 -26 -29 -26 -25 -29 -31 -28
-25 -25 -24 -27 -27 -30 -29 -30
-30 -24 -25 -27 -26 -27 -28 -30
-29 -26 -26 -28 -25 -28 -30 -29
-27 -27 -31 -27 -27 -30 -25 -28
-28 -27 -27 -30 -30 -31 -27 -32
-26 -28 -29 -27 -30 -29 -29 -28
-23 -30 -29 -28 -32 -31 -29 -28
-32 -25 -25 -30 -32 -29 -29 -30
-30 -26 -27 -28 -31 -32 -31 -31
-29 -31 -32 -31 -28 -29 -31 -29
-28 -30 -31 -30 -28 -29 -27 -27
-32 -29 -31 -27 -30 -30 -27 -31
-28 -31 -32 -26 -28 -32 -29 -30
-29 -33 -31 -32 -31 -27 -33 -33
-31 -29 -35 -29 -29 -33 -33 -32
-32 -27 -31 -32 -30 -33 -30 -33
-30 -30 -30 -33 -31 -33 -30 -30
-32 -31 -34 -30 -31 -32 -32 -35
-28 -30 -32 -29 -32 -29 -36 -35
-33 -32 -33 -34 -34 -33 -38 -33
-32 -31 -32 -33 -33 -35 -34 -34
-32 -29 -33 -33 -33 -31 -34 -37
-34 -32 -34 -34 -31 -35 -31 -36
-36 -37 -33 -38 -37 -37 -34 -37
-28 -36 -35 -35 -31 -33 -35 -36
-33 -32 -35 -38 -33 -37 -36 -35
-34 -32 -35 -35 -38 -37 -37 -32
-36 -31 -35 -37 -39 -36 -32 -36
-35 -34 -38 -34 -37 -34 -38 -44
-36 -36 -38 -34 -37 -38 -38 -36
-38 -33 -36 -29 -38 -40 -40 -42
-38 -39 -37 -39 -36 -41 -39 -42
-37 -33 -39 -40 -35 -36 -40 -41
-38 -38 -37 -38 -42 -42 -40 -39
-39 -39 -32 -36 -40 -42 -41 -44
-37 -37 -43 -39 -41 -43 -45 -43
-38 -41 -43 -43 -44 -46 -43 -22
-41 -42 -42 -44 -46 -44 -21 -19
-41 -43 -41 -44 -42 -25 -23 -24
-43 -43 -43 -43 -24 -21 -26 -26
-43 -41 -45 -19 -22 -29 -22 -30
-42 -45 -19 -23 -28 -26 -27 -27
-46 -19 -25 -31 -26 -26 -26 -30
-7 -10 -11 -16 -18 -18 -21 -22
-8 -17 -16 -17 -15 -15 -24 -24
-15 -18 -16 -12 -15 -18 -21 -21
-14 -16 -15 -16 -21 -19 -23 -22
-18 -18 -17 -18 -20 -23 -22 -23
-15 -17 -20 -20 -18 -21 -22 -25
-15 -20 -25 -23 -21 -21 -25 -25
-20 -18 -23 -22 -24 -27 -24 -24
-22 -22 -26 -22 -24 -24 -23 -25
-21 -21 -24 -22 -26 -28 -27 -28
-22 -23 -25 -25 -25 -28 -34 -29
-21 -24 -25 -29 -29 -28 -30 -29
-22 -26 -26 -25 -26 -27 -32 -28
-25 -26 -25 -29 -29 -25 -28 -27
-24 -25 -28 -26 -29 -26 -28 -26
-25 -26 -26 -24 -28 -28 -27 -30
-29 -26 -26 -25 -28 -28 -30 -28
-29 -29 -26 -29 -32 -27 -29 -31
-29 -25 -30 -29 -30 -30 -30 -32
-29 -29 -28 -26 -29 -32 -32 -29
-24 -29 -29 -28 -31 -30 -28 -28
-30 -33 -27 -24 -25 -30 -32 -28
-29 -28 -30 -29 -27 -30 -29 -30
-30 -28 -26 -32 -30 -32 -30 -29
-31 -29 -30 -31 -30 -27 -31 -32
-26 -33 -32 -32 -29 -27 -31 -35
-33 -31 -29 -27 -30 -32 -31 -33
-31 -30 -30 -33 -33 -31 -32 -31
-29 -32 -32 -32 -35 -35 -34 -31
-31 -28 -36 -31 -30 -30 -29 -34
-34 -33 -33 -35 -32 -37 -32 -34
-29 -32 -32 -34 -36 -33 -33 -32
-31 -30 -32 -35 -36 -34 -33 -36
-33 -32 -34 -35 -33 -35 -36 -36
-30 -27 -35 -33 -35 -34 -39 -31
-32 -31 -33 -36 -36 -35 -38 -35
-33 -38 -33 -35 -36 -32 -38 -40
-32 -35 -34 -36 -33 -37 -40 -40
-38 -36 -39 -36 -35 -39 -41 -39
-37 -36 -37 -33 -38 -36 -37 -43
-35 -35 -35 -39 -39 -39 -42 -44
-38 -34 -38 -40 -35 -41 -38 -39
-36 -40 -42 -37 -44 -46 -44 -48
-40 -38 -35 -39 -42 -42 -43 -48
-37 -39 -39 -39 -40 -42 -40 -43
-42 -38 -43 -40 -41 -46 -46 -46
-42 -42 -43 -45 -44 -42 -43 -46
-40 -42 -46 -41 -45 -48 -45 -49
-39 -43 -45 -45 -45 -46 -48 -51
-40 -45 -45 -46 -49 -45 -51 -48
-19 -23 -26 -20 -23 -29 -25 -27
-26 -21 -20 -25 -26 -25 -25 -27
-23 -22 -21 -25 -26 -26 -24 -27
-25 -26 -26 -26 -27 -29 -26 -28
-22 -27 -26 -27 -28 -29 -29 -26
-29 -27 -27 -30 -26 -28 -25 -27
-29 -27 -28 -28 -34 -26 -31 -31
-25 -23 -26 -25 -31 -29 -26 -33
-27 -23 -26 -28 -27 -25 -30 -30
-28 -28 -28 -29 -29 -31 -29 -31
-29 -30 -27 -29 -28 -28 -29 -30
-25 -30 -25 -28 -27 -25 -30 -27
-32 -30 -28 -30 -28 -27 -27 -29
-27 -28 -32 -26 -30 -30 -26 -26
-28 -32 -30 -30 -29 -29 -31 -27
-27 -25 -28 -28 -28 -29 -29 -26
-30 -28 -29 -29 -31 -27 -29 -29
-28 -28 -28 -30 -30 -33 -27 -26
-25 -28 -27 -26 -26 -30 -33 -29
-30 -32 -32 -28 -34 -27 -32 -28
-30 -29 -29 -31 -26 -29 -32 -30
-29 -26 -28 -30 -27 -27 -32 -33
-32 -32 -32 -30 -32 -31 -28 -31
-28 -31 -30 -28 -29 -31 -34 -30
-30 -27 -24 -27 -30 -32 -29 -31
-25 -33 -28 -32 -30 -30 -30 -29
-33 -28 -34 -31 -28 -30 -30 -33
-30 -30 -31 -29 -29 -29 -32 -32
-31 -30 -29 -29 -26 -29 -30 -33
-31 -34 -31 -29 -32 -33 -31 -33
-31 -33 -27 -31 -34 -32 -29 -32
-29 -30 -31 -31 -34 -31 -35 -35
-29 -30 -34 -36 -32 -33 -36 -34
-32 -33 -35 -32 -33 -34 -34 -34
-33 -33 -32 -31 -39 -34 -36 -37
-30 -34 -35 -35 -36 -36 -38 -38
-32 -33 -36 -32 -34 -37 -36 -36
-34 -33 -35 -33 -38 -37 -40 -40
-37 -34 -34 -35 -38 -38 -40 -38
-36 -36 -36 -39 -37 -39 -41 -40
-37 -37 -41 -37 -37 -42 -40 -39
-39 -37 -36 -34 -42 -42 -43 -10
-40 -39 -36 -43 -38 -44 -10 -11
-38 -38 -42 -39 -43 -8 -12 -11
-39 -39 -41 -41 -14 -11 -12 -14
-42 -44 -43 -9 -7 -11 -12 -14
-41 -41 -11 -14 -15 -13 -16 -19
-39 -10 -9 -15 -15 -18 -15 -21
