# Supplementary material for: A SE-DenseNet-LSTM model for locomotion mode recognition in lower limb exoskeleton
Source: PeerJ Comput Sci. 2024 Feb 29;10:e1881. doi: 10.7717/peerj-cs.1881 (PMC10909223; doi:10.7717/peerj-cs.1881)
Supplement: Supplemental Information 1 — Each data represents a sampling point with a sampling frequency of 100Hz, and a motion period is divided into a support state and a pendulum state. Several points from these two gait phases are taken to process and form the dataset used in the experiment. [file peerj-cs-10-1881-s001.zip › dataset/online/sub1/SWHipAngle.txt]

1 -1 -2 2 1 1 3 7
1 2 -1 0 4 5 7 6
1 3 0 2 7 7 7 8
2 1 6 1 7 8 7 8
3 1 5 4 4 10 6 6
6 3 6 5 9 8 11 16
5 6 9 9 7 8 13 13
8 5 9 9 10 18 15 17
7 7 8 11 14 14 17 20
7 11 11 14 15 18 20 19
8 8 15 12 14 19 19 20
12 14 15 17 20 20 23 20
9 16 14 20 19 18 21 25
17 16 18 21 21 20 23 22
13 17 19 21 22 20 22 26
19 19 23 26 22 25 22 28
19 21 19 21 24 24 27 24
21 23 22 24 26 27 27 28
20 24 25 24 24 25 26 29
26 25 27 25 22 31 26 31
22 25 26 28 29 27 28 28
30 25 27 24 29 33 31 33
25 23 24 29 31 28 34 31
25 30 28 31 31 32 28 31
28 29 31 33 32 32 32 31
28 29 29 30 27 31 31 36
30 28 31 32 28 30 35 31
27 30 32 35 32 36 35 36
33 33 32 34 33 34 33 35
31 33 35 36 34 35 35 35
32 36 34 34 33 36 34 41
30 32 36 33 31 37 36 34
30 33 36 32 34 33 35 36
34 38 33 35 35 35 36 35
39 34 35 35 35 36 34 37
35 36 33 38 33 38 36 36
37 34 36 33 37 35 34 32
36 33 34 37 40 36 33 37
36 33 36 34 39 37 40 38
37 35 35 38 36 35 36 38
33 36 33 35 34 38 33 36
36 36 35 38 32 34 34 34
37 33 38 35 38 35 37 37
30 31 37 40 33 37 38 35
35 35 36 37 37 38 30 36
35 34 36 36 37 32 34 35
36 35 36 40 36 36 35 35
37 33 34 36 34 35 36 40
34 40 34 37 34 36 34 32
36 37 34 34 34 36 32 32
35 34 32 35 32 31 32 32
32 32 35 36 35 37 35 34
33 34 37 39 33 35 31 33
36 37 34 36 36 32 35 34
36 33 33 34 36 32 34 33
35 31 31 32 32 33 31 36
33 35 32 31 32 33 39 37
35 33 32 34 34 32 35 36
35 35 33 31 31 33 33 35
35 33 31 38 36 33 34 32
36 36 36 30 34 32 31 34
34 36 30 33 34 32 36 32
33 35 33 33 29 33 35 31
34 34 35 36 30 31 29 34
3 5 3 4 7 0 5 6
3 3 8 6 8 9 8 6
6 5 3 4 8 7 7 7
4 3 3 6 6 7 11 14
5 5 9 8 7 9 14 14
7 8 6 12 11 14 8 9
6 10 15 13 11 11 13 14
9 11 15 11 13 13 14 15
11 11 11 10 12 15 15 19
13 13 14 12 14 15 17 18
15 13 12 13 18 19 21 18
13 9 17 14 17 16 19 18
11 14 15 20 18 20 18 20
16 20 19 17 17 21 21 27
14 19 19 19 23 23 23 24
18 18 19 21 22 22 25 24
18 19 19 20 22 21 22 25
18 22 21 24 22 22 28 30
23 23 23 24 25 25 24 29
23 23 26 23 28 28 29 28
24 24 25 28 25 26 25 29
21 21 23 24 24 23 26 28
30 25 29 29 27 30 29 26
26 26 26 30 31 27 28 27
23 25 27 28 31 28 29 29
29 29 28 34 31 32 30 25
29 25 29 34 32 27 29 34
27 32 27 31 30 26 32 33
29 32 32 30 32 36 37 34
30 28 28 28 33 32 29 32
29 28 30 31 33 29 34 31
30 27 34 29 33 30 31 33
30 29 32 29 32 34 32 35
34 32 30 30 33 33 33 31
34 32 31 29 35 33 35 35
35 34 35 35 32 36 31 33
36 35 34 33 35 33 30 33
32 29 34 35 35 30 34 35
34 37 34 35 31 31 27 30
35 32 35 33 34 31 32 30
32 32 30 34 32 33 33 34
32 32 36 32 32 34 37 33
34 35 33 35 34 37 31 34
32 33 35 34 31 33 31 31
31 33 36 32 34 33 31 33
35 38 38 34 31 33 32 34
35 28 34 33 31 32 33 30
33 32 36 32 34 30 33 33
32 31 29 34 31 35 35 34
34 35 29 37 37 33 30 33
33 32 34 33 32 36 33 28
31 35 33 34 34 31 36 33
32 35 34 32 33 28 32 34
32 33 34 32 36 35 40 34
31 33 32 33 29 33 28 35
34 32 34 36 32 31 33 35
32 31 37 31 34 38 33 32
34 32 37 33 35 29 29 32
32 31 33 32 30 31 33 34
33 35 34 31 34 31 31 28
31 33 32 31 31 32 31 32
32 32 34 30 30 31 32 29
37 32 31 37 28 31 28 33
38 32 33 31 34 32 28 31
33 32 37 29 34 30 32 33
32 34 33 28 32 30 33 31
34 32 32 36 31 31 35 31
32 30 33 28 33 31 34 30
33 36 30 35 31 32 29 29
32 31 30 28 33 29 28 32
32 28 30 30 34 30 31 29
32 30 33 30 32 31 29 34
0 -3 -1 3 1 4 5 6
-2 1 1 6 5 5 4 5
-3 3 -1 3 1 4 7 10
4 5 4 6 4 3 8 12
7 4 7 5 4 8 9 10
3 8 4 7 6 11 9 15
7 6 2 10 10 8 11 13
5 3 10 9 13 12 16 14
9 9 13 13 16 12 17 18
12 9 11 11 13 16 16 16
10 8 13 10 18 14 19 16
15 11 11 16 14 18 17 22
9 11 16 18 16 21 19 21
11 15 17 20 17 18 21 24
20 16 17 19 16 18 27 19
17 21 19 19 21 22 26 26
20 18 19 20 26 21 27 28
22 19 22 22 21 26 24 30
18 22 27 25 25 28 29 28
19 25 23 26 25 27 29 27
22 24 29 26 26 27 31 30
27 26 24 28 26 29 29 31
27 25 29 32 31 28 33 33
26 28 27 29 31 28 32 30
29 29 31 32 29 31 30 31
31 29 31 30 33 33 34 36
32 28 32 30 30 34 37 35
28 30 31 32 35 35 32 35
29 30 32 33 31 33 32 38
31 34 30 32 36 36 37 34
34 30 35 32 35 38 37 33
34 34 34 38 37 36 36 34
31 35 33 34 37 31 34 36
35 35 34 32 34 33 35 35
35 36 37 34 34 38 36 36
34 36 35 36 35 34 32 34
36 39 37 32 34 35 36 33
37 40 38 34 34 36 36 33
31 36 36 35 32 34 34 36
33 33 36 34 35 37 32 33
37 31 30 34 36 34 29 34
31 37 30 35 37 35 34 33
39 32 36 37 34 30 33 34
34 34 34 34 28 36 33 32
30 34 37 32 35 34 39 36
34 35 34 33 32 30 37 34
38 34 36 37 34 34 32 32
34 32 33 34 35 32 34 31
34 36 34 34 34 34 35 32
36 34 29 30 34 31 30 34
29 35 36 33 36 35 35 34
31 29 32 31 32 33 32 35
32 33 33 34 34 34 34 32
36 34 35 33 29 34 34 33
33 34 31 33 34 32 33 36
34 34 32 32 31 36 33 34
33 36 36 35 33 35 33 32
32 30 31 35 33 32 31 31
30 33 31 33 34 33 30 31
30 33 30 34 31 32 35 32
32 34 37 33 31 32 31 34
31 32 33 34 31 32 35 33
1 1 0 -1 2 4 7 1
-2 1 1 -3 0 7 2 7
0 1 4 4 6 1 5 7
3 3 4 7 3 4 9 10
3 3 5 3 10 10 12 10
4 3 2 8 10 6 9 12
3 2 5 7 11 13 8 14
2 6 7 13 10 11 12 16
7 6 13 10 9 15 16 15
6 12 14 11 14 16 17 18
8 13 7 17 15 19 18 18
9 11 15 17 18 21 19 21
12 15 19 17 23 20 24 20
16 14 22 22 18 24 24 24
15 16 22 20 23 20 23 20
18 19 16 23 25 23 25 30
21 21 21 23 24 24 25 26
16 19 25 25 24 27 26 28
22 25 24 24 26 27 29 29
20 21 26 24 30 30 33 31
22 24 26 26 28 32 29 31
26 29 26 28 31 32 28 31
30 29 30 31 31 30 31 34
28 28 31 31 32 32 34 40
26 30 28 36 34 32 31 36
29 31 31 32 33 36 32 33
33 28 32 31 32 31 33 35
30 32 34 32 37 30 36 37
33 34 34 37 32 33 38 36
32 35 33 33 38 36 34 36
32 35 35 37 39 38 38 34
36 33 35 33 37 37 33 34
35 36 37 37 38 36 35 35
34 36 37 32 37 38 34 37
35 39 35 36 33 39 33 32
39 38 36 40 36 34 37 34
38 38 34 35 37 37 38 35
32 38 33 34 30 34 35 34
34 36 36 34 37 38 36 34
36 35 35 32 37 33 39 33
37 33 32 34 37 32 34 32
31 33 37 35 36 36 30 33
32 34 38 36 31 34 33 35
35 36 34 36 34 30 37 31
32 32 34 35 36 33 34 32
38 34 30 33 34 31 34 32
34 32 35 35 33 34 33 35
32 34 33 32 36 32 34 31
34 39 35 34 32 32 32 35
37 33 37 36 34 33 33 36
35 36 35 34 34 33 31 34
34 34 33 34 40 32 31 34
35 32 33 35 33 32 33 33
36 34 33 30 30 32 32 32
34 30 34 33 34 34 36 33
31 30 31 34 32 33 33 38
37 32 31 33 35 36 31 33
33 32 35 34 33 33 33 31
38 33 34 29 33 29 30 34
30 30 32 31 31 34 33 30
0 -1 2 5 6 3 5 4
0 2 4 5 5 5 2 9
2 6 5 4 5 7 5 9
7 1 4 3 5 7 6 11
4 6 4 6 6 6 14 13
4 2 9 8 8 14 13 11
0 7 9 14 14 14 13 14
8 10 8 12 13 16 17 14
8 7 13 12 12 18 16 19
9 14 13 16 18 17 19 17
16 10 15 12 12 20 21 23
11 13 12 14 20 20 18 25
14 16 17 19 23 24 23 24
12 17 18 19 21 19 23 28
17 16 19 22 20 21 24 25
19 20 24 21 25 25 27 30
17 23 20 24 22 26 27 30
21 25 18 26 28 26 25 30
24 25 25 24 24 26 27 26
24 24 26 27 28 29 28 30
22 24 27 29 28 32 34 34
24 30 27 28 31 30 35 33
27 25 29 32 33 34 35 32
26 21 34 28 32 34 29 33
29 33 28 32 33 33 32 30
29 30 29 28 30 35 33 37
32 31 31 34 32 37 36 35
33 31 33 33 37 36 37 32
30 35 33 34 34 35 39 35
33 34 33 33 38 35 35 37
33 34 38 34 33 36 34 37
30 36 31 32 34 31 31 35
31 35 38 36 30 31 31 36
36 36 37 38 34 37 35 37
35 35 35 36 36 33 37 37
38 37 36 36 36 34 36 38
33 41 40 37 34 35 34 32
37 36 34 37 36 34 38 33
37 35 34 33 36 33 37 33
37 34 36 38 36 32 32 31
36 34 38 34 31 31 32 34
33 32 33 34 36 36 33 36
38 34 36 33 36 37 32 38
30 31 35 37 32 36 34 33
31 35 32 31 36 37 35 31
34 34 30 32 27 33 38 37
31 31 34 34 32 37 35 28
34 33 35 32 32 34 31 32
35 30 34 32 36 29 32 34
33 30 34 33 30 36 32 35
34 30 33 31 29 34 33 36
28 34 32 29 34 36 34 35
32 33 34 34 34 35 30 30
32 31 33 37 37 32 34 27
30 33 34 36 33 32 34 33
34 33 33 31 30 30 33 33
33 34 37 32 35 30 31 34
32 36 28 34 36 33 30 29
1 1 -2 6 4 8 7 5
-1 0 1 4 9 7 4 9
3 6 5 4 6 7 9 11
5 4 9 6 4 17 12 13
5 6 5 7 15 12 12 13
7 5 5 9 9 17 15 14
8 10 12 10 15 15 13 20
6 8 11 14 14 16 16 16
13 15 11 13 13 18 23 20
13 14 14 13 20 19 21 23
12 17 16 16 21 23 24 20
14 12 16 16 22 21 24 24
15 21 19 19 26 22 24 26
20 21 18 22 23 24 28 28
21 21 22 26 26 25 24 27
19 23 26 23 27 26 27 31
24 27 24 30 27 27 30 32
22 23 29 27 28 28 31 32
27 24 26 30 29 28 31 34
26 27 31 29 29 31 34 30
28 27 25 32 33 33 31 34
28 30 31 35 33 33 35 37
28 29 28 33 33 30 36 35
29 33 29 31 33 34 34 37
33 31 38 34 33 36 33 33
33 33 36 36 35 35 38 38
36 35 35 33 36 38 37 35
34 39 34 34 35 37 36 40
35 32 34 38 40 37 41 38
36 36 35 39 38 39 42 38
39 33 36 36 36 43 38 41
38 41 40 37 37 42 41 39
35 39 40 37 38 39 38 41
36 37 37 41 37 37 40 36
35 37 36 39 37 40 35 36
38 41 43 38 38 35 38 39
39 39 34 39 40 38 37 36
37 42 42 34 36 36 42 36
35 42 37 39 37 34 37 40
37 40 36 36 38 38 36 37
38 39 39 38 36 36 35 40
36 36 36 37 37 38 39 40
43 39 41 35 39 34 40 35
38 33 36 38 36 33 34 33
39 41 39 40 36 36 36 32
40 43 36 33 36 35 36 36
34 37 38 36 35 34 36 33
38 39 35 31 41 36 33 33
34 35 36 35 34 36 37 33
37 32 35 35 35 37 33 37
37 32 31 34 32 34 36 35
34 35 34 36 35 31 34 34
35 35 32 30 31 35 35 31
33 36 32 32 36 34 34 32
36 33 33 32 34 34 35 36
32 34 34 34 37 37 34 36
35 33 35 33 37 29 33 30
35 37 31 38 34 32 35 33
-2 0 -1 1 2 3 0 2
0 -1 0 2 0 2 2 1
1 2 1 4 6 2 5 8
0 2 4 4 5 6 6 9
1 2 5 4 2 7 7 10
2 4 4 5 5 6 10 9
0 5 5 4 7 11 14 16
-1 4 11 13 9 10 13 14
9 7 9 11 13 13 12 16
8 5 9 13 15 14 15 16
5 11 7 12 14 16 16 11
10 10 12 13 16 19 17 21
11 14 15 19 15 20 23 20
17 16 14 15 18 20 21 28
13 18 17 20 20 20 23 24
18 22 19 19 21 22 26 24
14 16 24 21 21 24 22 29
16 20 24 22 27 23 28 24
18 20 26 22 26 23 29 34
23 23 22 24 27 24 26 31
25 27 26 30 28 32 29 30
24 21 27 27 31 31 32 32
27 30 30 26 28 30 30 30
27 29 27 31 32 31 31 32
29 28 30 32 35 37 32 32
30 27 30 31 35 36 35 33
32 30 35 34 36 36 33 33
26 33 29 34 34 31 36 32
32 34 33 31 36 36 31 42
33 34 34 38 37 37 36 36
33 38 35 36 38 41 36 35
32 33 37 31 34 38 42 37
33 35 32 36 38 41 37 36
35 37 43 38 35 38 36 41
34 39 38 37 37 37 36 36
39 38 39 36 35 35 38 36
37 35 37 37 37 34 37 39
35 40 35 36 38 37 36 34
39 34 35 39 37 35 39 39
40 38 37 35 34 33 33 33
40 36 34 37 35 38 33 35
37 38 39 38 37 36 35 35
38 35 33 36 34 37 38 35
36 38 36 38 35 36 35 35
33 32 35 40 37 35 35 30
34 38 35 38 35 35 38 34
35 32 34 31 33 37 32 36
35 36 34 33 37 32 34 33
36 34 36 33 35 34 33 34
34 35 32 34 30 29 37 32
32 34 33 35 30 38 32 35
33 36 34 35 31 33 34 34
35 35 35 33 36 33 34 37
35 32 31 34 33 37 34 35
32 32 37 33 37 31 33 31
34 35 34 38 36 31 34 34
34 31 34 34 29 31 32 33
33 30 32 36 36 32 32 28
34 38 31 33 35 31 30 33
-2 -3 1 -2 1 2 4 6
-2 -2 0 2 3 3 4 5
-1 0 2 2 3 2 6 5
1 1 1 3 2 2 4 10
0 2 6 5 4 7 7 11
2 1 2 7 5 7 8 8
3 3 2 8 9 9 10 9
1 7 6 10 11 14 9 14
4 6 8 10 10 10 17 14
7 8 8 12 8 11 14 14
6 11 11 10 17 16 20 20
7 9 10 13 14 16 18 19
10 10 14 15 17 20 20 20
11 14 12 16 17 17 24 23
12 14 19 15 15 22 22 25
16 19 18 19 17 24 26 26
14 19 21 22 22 27 29 27
17 18 24 22 28 27 29 26
21 25 25 24 23 27 28 26
24 22 26 26 26 21 25 30
23 24 27 28 33 29 32 30
25 28 28 31 26 33 32 35
25 29 31 27 30 28 30 35
26 26 29 29 30 33 34 32
28 28 31 29 28 35 31 34
28 32 27 32 31 32 35 37
32 30 37 35 34 35 36 37
35 31 34 31 37 37 38 37
31 36 34 32 40 34 35 36
35 34 37 35 36 37 41 36
35 34 32 38 40 39 38 37
38 35 35 37 40 34 41 42
38 39 41 39 38 37 39 39
40 35 39 39 39 35 39 40
35 40 38 39 38 39 36 39
38 36 39 36 37 37 37 40
39 37 38 36 38 36 37 34
38 37 36 38 37 39 39 37
36 38 42 40 38 37 38 36
37 39 40 39 34 35 35 38
39 40 37 38 39 41 36 37
39 43 36 36 37 39 36 39
37 37 34 36 34 38 38 32
37 39 39 36 39 38 39 36
39 36 39 39 36 35 37 35
35 39 35 39 36 32 38 34
37 35 37 34 35 37 37 32
38 38 34 38 32 36 37 34
39 35 38 30 37 34 40 31
36 35 34 33 36 33 37 36
35 38 32 36 32 30 34 32
36 33 32 32 36 32 31 36
34 36 32 39 35 35 32 31
36 36 33 30 37 34 36 36
37 36 33 36 35 33 33 35
31 33 37 35 34 33 33 34
32 32 35 36 33 35 32 34
35 34 34 31 35 34 29 32
32 33 34 33 36 34 34 34
34 34 34 38 32 34 31 34
6 2 4 7 5 7 6 10
6 3 6 3 11 8 7 7
4 5 4 7 6 8 8 12
5 6 7 9 9 10 11 16
6 9 10 11 11 7 10 13
11 10 12 11 12 13 11 11
7 9 9 8 15 13 14 15
8 12 11 11 14 14 16 13
9 10 12 16 15 17 13 21
8 13 14 16 13 13 17 16
10 12 17 14 17 19 16 21
16 15 16 17 17 19 22 20
18 15 17 14 17 19 18 22
12 18 18 20 20 20 20 24
16 14 20 21 19 21 23 23
17 15 20 19 22 24 26 28
19 21 22 22 28 24 26 27
21 23 20 27 21 26 25 28
20 21 21 21 26 26 23 21
19 21 27 25 23 25 27 24
26 22 25 24 23 24 26 30
25 24 25 26 29 24 29 26
24 25 30 25 24 27 27 29
26 24 27 24 27 27 28 29
30 26 27 28 26 28 30 29
21 26 23 28 27 31 30 33
27 27 27 30 28 30 30 28
27 27 29 30 28 28 30 30
29 27 35 32 30 27 33 32
29 29 31 29 28 32 34 29
29 28 34 29 31 33 29 37
29 28 25 29 32 33 30 31
33 27 32 33 31 29 35 35
33 33 29 32 29 34 30 31
29 34 33 34 32 34 33 31
28 33 31 35 33 36 34 34
29 31 32 29 31 30 30 32
35 34 31 33 28 33 34 31
33 33 31 30 30 32 32 31
33 32 32 30 30 34 35 31
30 28 28 31 29 36 29 29
34 30 32 33 28 36 30 31
32 32 29 31 28 30 30 29
29 31 32 29 28 29 28 30
36 31 28 32 32 30 27 30
31 32 30 32 29 30 33 31
31 29 33 30 29 31 29 26
29 32 35 33 34 29 28 28
31 28 30 27 32 30 30 28
30 30 30 30 24 26 25 32
30 32 31 28 25 26 27 25
32 29 30 26 31 28 25 26
27 27 29 32 25 25 33 29
34 26 28 28 24 24 27 30
27 27 26 29 26 25 20 27
30 30 23 26 25 28 20 24
25 27 31 28 31 26 27 26
22 26 29 24 27 25 25 24
24 27 24 28 25 22 22 26
26 28 23 25 21 26 28 25
27 28 28 29 20 25 27 26
28 26 23 24 23 24 25 21
28 26 22 25 27 31 24 24
3 5 4 5 5 9 7 9
5 1 4 0 6 6 9 9
2 5 0 4 6 5 10 10
2 1 9 9 7 9 11 16
2 6 9 7 8 11 12 14
5 5 6 11 14 12 13 9
6 11 11 11 14 13 12 17
6 9 10 13 11 14 15 16
9 10 12 14 12 12 15 18
9 9 16 15 14 15 18 16
10 13 16 15 16 15 17 21
16 15 17 13 20 21 17 24
19 15 17 18 18 22 23 20
17 15 20 19 20 24 19 25
14 16 21 19 19 18 26 20
18 15 19 24 20 24 24 28
21 21 25 22 24 26 26 23
19 24 22 23 25 24 28 26
25 20 26 26 29 29 25 31
21 26 23 25 26 28 31 32
26 25 26 28 26 30 33 31
24 28 26 30 31 29 31 31
24 25 29 29 29 32 32 33
25 26 29 30 31 29 32 35
25 25 30 34 32 32 33 32
27 31 28 31 29 36 37 35
27 28 34 35 33 33 34 35
32 32 32 32 33 34 35 35
32 31 33 33 37 38 36 36
31 33 37 37 34 35 40 35
32 34 38 36 34 35 40 36
35 30 36 35 36 35 36 36
37 37 36 35 37 35 35 39
35 30 37 38 34 42 36 32
35 36 33 38 37 36 33 40
35 39 42 39 35 40 36 36
39 40 34 34 37 40 37 39
38 35 36 41 36 37 38 38
38 39 37 33 34 41 35 36
39 38 36 36 36 41 35 41
37 35 38 39 36 38 38 38
36 38 35 39 38 37 38 39
37 38 33 38 36 37 37 36
36 35 40 38 34 36 34 36
37 36 35 38 39 37 38 34
37 39 39 34 37 36 37 36
37 33 36 35 36 37 37 35
33 35 38 38 36 37 39 34
36 36 37 32 38 37 37 37
37 34 38 37 37 37 34 37
38 36 38 37 35 36 36 33
38 36 34 34 36 34 29 33
36 36 32 33 34 36 36 31
34 37 31 32 35 32 30 32
35 34 34 33 34 36 31 32
34 36 35 38 32 34 31 34
34 35 33 34 32 29 34 33
34 35 33 34 33 30 33 30
32 33 33 30 31 33 33 30
31 32 34 32 32 32 31 33
34 34 33 34 33 30 28 33
0 -8 -1 2 0 0 1 2
1 0 0 -2 2 4 5 3
-2 -4 1 0 0 5 1 7
-2 0 2 2 4 5 6 9
-3 1 4 2 5 1 6 7
3 3 4 5 9 8 10 13
7 7 7 9 11 4 16 13
6 5 4 7 8 13 11 16
3 2 11 10 14 15 17 14
7 6 8 12 13 16 17 19
7 8 12 10 16 16 20 28
8 12 13 12 16 19 19 18
14 15 13 19 17 19 18 28
14 11 15 16 20 24 22 24
14 14 18 19 20 25 25 26
20 17 18 20 19 20 23 24
17 17 22 28 25 27 29 28
17 22 23 24 23 27 28 26
20 22 23 25 28 25 28 31
24 24 27 25 26 29 34 28
22 24 29 27 29 29 24 32
29 25 27 30 26 33 31 30
31 24 30 27 33 32 28 35
27 29 27 33 30 31 33 37
29 28 31 31 27 31 36 37
28 35 27 30 34 39 37 33
29 33 33 33 34 35 35 36
32 33 35 34 36 33 36 36
30 33 34 35 33 35 36 40
34 36 36 33 34 33 35 40
32 35 34 32 37 38 37 37
34 37 35 38 35 35 38 37
35 36 39 37 37 36 38 38
36 35 38 37 37 43 36 40
37 42 36 38 35 39 40 38
36 41 35 35 37 37 37 40
36 37 37 37 41 38 33 38
38 37 39 37 37 39 37 35
39 37 36 38 35 40 35 36
35 38 37 39 34 39 35 37
35 35 38 30 33 38 34 38
36 39 39 35 36 35 33 34
38 36 38 37 34 34 36 38
37 36 39 32 37 39 36 33
38 34 36 33 36 41 37 39
36 38 37 38 34 34 35 36
35 34 31 36 36 38 36 35
34 35 39 36 37 35 37 36
37 37 36 37 39 36 35 34
38 33 36 37 33 38 33 36
35 35 37 36 31 35 33 36
34 40 35 32 35 36 30 33
38 37 35 36 33 36 34 33
36 34 37 36 34 35 35 32
37 34 35 33 34 34 31 35
39 32 30 35 35 32 34 36
35 35 36 32 33 34 34 33
36 36 33 32 33 28 31 32
0 6 3 5 5 5 5 12
3 5 6 6 7 7 7 12
2 5 3 6 5 7 6 13
5 5 8 6 11 14 11 15
1 6 8 13 11 13 13 12
3 4 6 10 12 12 13 13
6 10 9 11 11 14 13 18
10 10 13 14 16 15 17 19
11 13 12 15 19 21 23 20
15 13 15 19 20 20 20 20
13 13 16 17 23 17 20 24
13 19 19 22 19 21 26 24
17 18 17 21 23 24 25 29
17 19 19 22 23 21 29 25
20 21 21 24 24 25 27 24
22 19 23 23 27 29 31 28
20 25 26 27 24 26 28 34
22 25 27 28 25 29 27 33
24 26 28 28 31 33 31 35
28 27 30 26 32 31 32 30
30 29 34 33 33 38 30 33
26 27 34 29 32 32 35 34
30 33 31 35 34 36 35 38
29 33 32 35 34 32 35 33
31 32 32 34 32 34 34 36
33 34 36 34 36 32 36 40
36 35 30 32 37 35 39 34
37 34 37 37 36 39 40 34
31 33 37 36 40 37 38 38
39 35 35 37 39 36 38 34
34 37 37 42 37 39 38 40
36 34 37 35 41 38 39 42
38 36 38 41 35 38 39 37
38 38 34 37 40 35 38 35
39 38 37 39 38 39 34 37
40 36 39 39 37 38 37 37
36 34 39 38 36 38 35 39
40 38 37 35 39 33 36 36
40 39 37 39 37 37 36 35
37 38 37 38 35 42 39 35
35 34 35 37 34 36 32 35
39 38 38 35 40 34 32 32
35 34 41 37 38 31 38 34
33 35 40 36 35 34 34 36
34 37 34 40 37 39 39 33
34 38 36 37 37 35 33 35
37 37 34 35 34 30 33 36
33 34 35 35 36 34 36 36
34 31 37 34 33 35 36 34
33 32 34 33 36 33 34 32
34 33 35 33 34 35 36 35
35 33 34 34 34 32 34 31
35 36 34 31 36 33 34 38
0 0 -3 -2 3 2 5 5
-2 1 -1 0 4 3 4 8
3 0 5 -1 7 7 9 6
0 0 4 7 1 6 8 11
1 6 2 6 7 8 8 14
3 1 10 8 9 16 18 16
5 8 7 8 11 13 18 16
8 7 10 11 14 15 16 18
7 3 13 10 15 16 18 20
9 9 10 17 13 18 19 21
14 13 16 15 19 21 20 21
12 14 15 19 16 22 23 25
16 18 19 17 19 23 23 25
17 19 20 18 25 25 30 26
17 19 17 22 25 25 28 26
21 18 24 22 25 27 25 28
20 21 27 22 29 27 27 31
26 22 24 26 26 28 28 35
23 22 25 27 30 29 35 31
26 25 24 30 31 27 35 35
25 24 25 28 25 28 30 35
24 29 31 33 33 32 34 32
32 33 27 33 30 34 36 33
27 28 34 32 37 29 37 38
33 34 35 35 33 36 37 33
34 31 36 34 33 35 36 34
34 30 31 34 37 35 37 37
28 34 32 36 36 41 37 36
33 33 33 39 36 40 37 38
33 34 36 37 38 35 38 40
35 38 37 36 41 36 37 36
36 37 39 35 38 39 40 39
37 41 37 36 41 38 39 35
40 37 38 34 41 34 38 38
35 34 35 42 35 34 37 36
39 37 38 43 38 36 36 35
37 43 40 40 37 36 39 38
39 42 39 39 38 34 35 41
38 37 41 39 38 38 38 37
37 38 34 35 36 41 33 37
36 37 38 35 36 33 35 34
39 37 37 38 36 40 38 35
36 37 38 37 37 33 35 38
38 37 38 32 37 37 35 33
39 37 38 40 37 37 38 35
35 36 36 35 34 38 39 36
38 34 36 35 37 36 40 36
34 36 35 38 40 37 38 36
37 35 32 36 36 34 35 35
38 38 40 36 38 37 37 37
36 34 38 34 35 35 35 32
35 37 36 34 34 35 32 36
39 34 37 34 36 34 35 36
36 36 36 39 34 34 31 33
40 40 37 35 33 31 35 32
35 36 37 35 38 32 37 39
39 34 33 34 35 33 38 38
-3 -1 -5 -2 0 0 1 3
0 -5 0 -1 2 -1 2 2
-3 1 -1 -1 4 9 6 8
-6 0 2 4 6 5 7 2
-2 2 3 3 3 -1 5 2
3 2 4 4 7 7 5 9
6 3 3 6 5 6 9 12
2 3 7 4 9 10 11 8
6 6 7 7 11 10 14 12
5 11 7 7 5 9 12 12
4 7 10 10 14 11 12 13
9 10 12 13 14 10 15 19
8 8 12 12 14 16 16 21
14 14 11 10 13 20 18 22
13 16 11 18 14 15 20 15
14 8 19 20 19 18 20 22
14 14 21 18 19 18 27 26
18 18 17 18 20 22 22 26
20 19 19 20 24 27 28 29
20 24 20 22 29 25 23 25
19 20 26 24 25 25 29 25
22 22 23 26 27 29 31 30
24 27 26 28 30 31 30 34
22 26 24 28 35 26 35 31
30 27 27 31 32 29 33 30
26 26 28 31 32 33 29 34
28 28 27 31 35 36 35 33
29 27 31 32 34 35 39 36
27 31 28 33 35 40 35 38
33 34 32 32 35 39 35 34
30 33 34 36 35 38 38 36
29 33 34 38 36 35 42 36
37 38 37 34 35 36 36 35
33 40 39 36 41 36 36 37
35 39 37 36 38 39 35 39
36 36 37 39 36 39 41 36
34 34 37 39 37 44 40 35
39 41 39 38 37 39 41 38
39 38 40 37 37 37 38 39
39 42 39 38 40 37 40 41
40 42 43 36 36 43 41 38
39 42 37 39 37 37 43 42
43 39 43 39 41 37 35 41
43 38 37 44 39 37 40 43
37 39 39 39 40 41 36 35
41 35 35 41 38 39 38 39
40 37 39 43 37 41 38 40
43 38 37 38 38 37 38 39
38 41 32 42 42 38 37 37
44 39 40 36 36 38 39 39
41 39 43 39 36 37 37 37
40 39 40 36 38 41 39 36
37 36 43 39 40 40 39 36
37 38 42 35 36 38 37 37
34 38 39 38 33 38 36 38
40 37 35 37 37 37 38 36
40 36 38 39 38 39 35 38
35 38 38 39 33 38 36 38
40 37 40 35 35 32 32 39
37 37 38 33 34 39 35 37
39 40 34 38 34 34 36 35
39 35 35 36 36 41 32 39
-8 -11 -4 -5 -5 -7 -2 -7
-5 -3 -4 -3 -2 -6 0 -2
-7 -2 -8 -6 -4 -6 -1 -4
-8 -6 -1 -6 -3 -3 -1 -2
-1 -1 -3 -4 -4 -6 -2 0
-3 -5 -4 -1 -3 -2 3 3
-5 -5 -1 -3 -4 0 0 5
-1 0 -1 0 2 4 -1 4
-4 -6 -3 -1 0 4 2 7
2 -3 -5 3 0 3 4 3
1 -2 -1 0 2 5 7 6
4 1 0 6 1 2 10 7
0 2 3 1 7 3 5 8
5 1 1 7 8 3 10 9
2 2 4 4 6 10 7 10
5 8 7 7 5 9 8 16
2 6 7 11 12 14 10 11
10 7 9 12 11 15 16 19
8 8 12 13 10 14 14 16
7 7 12 8 10 14 14 17
11 10 12 12 13 18 15 17
15 16 15 13 14 12 15 19
11 16 14 16 15 18 16 23
11 13 16 16 16 22 14 20
14 17 17 17 18 19 20 19
16 18 17 17 17 25 23 20
14 15 19 21 20 22 25 19
15 15 19 22 19 20 20 21
18 20 22 20 21 20 23 29
18 21 20 23 24 21 23 25
19 19 20 24 23 23 25 26
22 24 23 22 27 27 28 30
21 23 24 30 25 24 28 29
25 26 26 25 27 26 28 34
23 24 26 28 28 31 30 32
27 25 27 24 30 28 31 33
25 25 25 28 34 32 31 36
29 27 29 33 31 33 31 36
26 27 31 32 31 34 32 36
31 31 34 31 31 33 35 34
30 30 32 30 34 34 35 34
30 36 33 32 33 34 34 37
33 31 38 35 34 36 36 33
30 30 33 33 36 33 34 36
34 37 35 35 36 39 39 34
33 33 38 39 38 41 37 37
36 36 37 38 35 36 37 39
34 35 38 34 37 38 37 41
36 34 35 36 37 38 38 38
38 36 33 36 36 37 37 37
38 34 35 38 34 37 42 41
35 36 37 39 37 37 40 37
36 39 42 38 38 38 34 38
37 38 38 37 37 42 37 34
37 39 36 38 37 39 36 39
38 38 39 37 37 36 37 34
34 39 39 38 38 35 35 33
38 37 43 34 37 32 33 37
37 35 35 36 33 35 31 32
40 37 36 36 35 36 31 33
35 36 35 36 32 33 32 31
34 33 34 34 34 32 30 32
34 34 31 33 32 31 33 32
33 32 32 33 32 33 31 28
33 30 35 34 33 32 29 33
33 34 28 33 33 28 32 28
64 60 63 65 62 65 63 61
-6 2 -4 0 1 3 4 7
0 1 -1 2 1 5 5 9
-1 1 4 6 4 8 9 8
0 6 3 7 8 6 10 11
1 3 7 9 10 9 11 17
3 5 4 12 6 9 15 16
4 8 11 11 12 16 13 18
7 7 10 17 15 14 20 21
11 13 15 17 16 20 18 21
9 14 16 17 20 24 24 24
9 16 17 19 20 23 26 27
12 21 18 20 26 22 23 31
19 21 21 22 25 30 27 31
14 20 25 22 24 26 29 32
22 23 23 28 28 30 28 28
27 20 26 28 29 34 35 32
27 25 30 29 29 32 35 34
26 26 28 30 33 35 34 37
28 27 30 33 33 31 37 35
26 31 33 30 36 36 38 35
32 30 34 35 35 39 39 40
29 33 33 38 40 39 41 44
27 35 35 38 36 40 44 43
35 36 39 38 39 42 47 48
34 35 42 41 45 42 45 46
37 37 42 40 43 52 51 50
35 42 46 42 43 47 51 48
43 43 46 49 44 50 48 52
42 43 51 47 50 51 55 53
44 49 48 51 50 52 55 55
45 49 52 47 50 55 58 53
48 46 53 54 55 51 54 55
46 52 54 49 55 56 56 60
51 54 54 55 54 59 61 59
52 52 58 59 54 57 59 59
55 54 56 59 56 60 61 62
57 56 57 59 60 60 61 63
53 57 56 61 61 63 61 67
58 55 61 63 63 61 66 65
60 59 61 65 65 63 64 65
55 62 63 63 62 60 64 66
59 58 66 65 68 66 66 63
61 70 62 65 65 67 64 69
62 64 65 63 63 69 65 65
62 68 67 65 65 73 67 62
66 65 68 63 65 68 67 69
64 66 67 67 62 69 67 66
66 65 66 65 70 69 72 69
66 69 70 69 65 67 69 67
71 69 66 68 67 66 70 69
69 68 68 68 70 71 70 66
71 68 69 68 70 72 67 67
67 68 70 70 66 73 70 70
68 72 66 73 69 68 69 70
69 70 69 69 67 68 65 69
72 69 72 70 73 70 64 63
72 71 72 70 67 69 66 61
66 70 69 67 72 68 68 68
0 -1 -3 0 -3 3 5 9
0 -2 0 -1 3 0 4 8
-1 1 1 1 2 8 5 6
1 0 2 4 3 5 14 12
-3 4 2 7 4 9 11 15
0 1 5 8 10 9 14 16
4 4 8 7 11 13 14 19
4 5 11 9 12 14 14 17
6 13 12 16 14 16 17 21
13 12 14 15 18 16 23 22
8 12 13 17 19 23 21 26
14 12 17 15 23 23 28 26
14 17 17 22 21 29 27 31
14 18 21 21 31 28 29 29
19 24 21 24 26 29 31 30
21 24 27 27 29 30 32 33
23 26 25 26 28 32 37 36
26 25 30 33 30 32 32 37
29 31 31 33 34 34 37 42
30 34 30 34 32 35 44 41
28 29 37 34 38 37 43 43
32 34 33 40 38 40 42 42
38 32 38 38 42 40 45 45
37 38 39 41 40 44 45 46
38 39 41 42 45 42 48 46
41 41 38 42 46 48 47 47
40 44 43 44 46 48 48 48
46 45 47 44 45 49 49 51
44 45 47 46 49 48 53 51
42 45 49 53 54 52 53 56
46 48 47 51 52 55 57 52
50 48 49 52 52 54 53 55
49 49 51 52 53 57 53 55
50 54 54 54 51 56 57 55
52 54 52 54 58 58 61 59
50 58 55 59 57 57 59 61
57 55 58 58 58 58 61 64
51 57 59 55 55 56 58 62
56 57 59 59 59 58 61 59
55 55 59 62 61 59 60 60
54 55 60 58 56 59 62 61
55 62 61 57 59 63 61 57
57 56 60 59 62 61 58 59
58 59 59 63 61 60 62 62
57 58 62 61 63 61 62 64
62 60 63 66 59 62 62 65
62 61 61 65 57 65 65 62
65 62 64 60 67 64 64 59
59 60 56 62 64 62 64 64
0 1 3 4 0 6 4 10
0 3 5 6 3 6 7 11
3 4 6 6 6 5 10 14
2 5 8 3 8 13 11 16
5 8 7 6 12 13 11 13
9 4 5 10 10 11 12 17
1 5 13 15 15 13 15 17
7 10 11 14 17 17 17 19
11 11 14 15 17 16 18 21
8 13 14 15 15 16 23 28
11 12 12 19 20 19 21 25
14 14 17 20 21 19 28 27
16 19 18 20 22 26 25 26
17 17 19 24 24 26 25 28
19 21 24 25 26 25 28 29
20 24 24 24 23 25 32 34
22 26 25 29 23 32 34 36
25 27 27 26 29 29 35 36
23 27 31 31 26 32 31 42
23 31 29 34 32 35 35 33
25 29 27 34 35 35 37 41
29 31 36 32 34 39 40 42
34 35 37 38 34 39 41 41
33 37 38 40 41 42 47 43
40 41 38 46 42 44 44 48
38 38 41 45 48 48 49 45
39 36 40 44 46 49 46 49
37 42 48 48 49 49 50 53
41 48 46 47 51 51 55 51
43 49 48 49 47 50 48 53
47 48 45 49 53 49 53 55
48 50 50 55 53 56 54 58
48 50 51 47 55 52 58 57
49 51 49 54 57 56 58 58
51 52 55 58 51 57 60 56
53 56 55 57 57 56 56 58
56 60 57 54 63 58 57 60
54 55 59 57 59 57 62 58
57 56 59 56 59 58 55 60
53 61 58 57 55 58 57 64
61 57 54 57 56 61 58 61
58 60 58 60 61 63 61 61
58 60 61 60 62 62 61 61
59 59 59 62 62 58 62 62
63 59 60 62 63 62 64 59
62 58 61 62 62 60 59 62
64 59 63 61 61 58 62 60
60 63 60 60 61 64 62 63
8 6 9 4 5 10 14 12
4 9 8 6 5 11 16 12
10 8 10 8 9 11 17 13
10 8 9 9 11 11 16 18
8 8 13 13 14 15 19 17
6 13 11 12 13 20 21 18
13 10 15 13 19 20 18 25
12 13 16 16 16 20 23 26
10 17 13 18 21 25 26 27
16 12 19 20 26 28 26 30
16 19 24 26 29 28 27 29
21 18 22 31 28 29 36 31
22 27 30 26 29 33 31 38
19 30 30 30 29 25 32 38
27 28 27 36 33 34 36 39
27 32 29 31 35 35 42 37
27 30 31 39 38 39 39 42
33 35 37 38 41 40 43 41
30 32 38 37 43 42 42 46
32 38 43 39 45 45 45 45
40 40 41 40 44 45 45 45
40 38 40 42 47 51 46 45
43 44 43 41 46 46 47 49
42 43 47 44 49 48 49 51
45 44 43 47 46 53 49 58
50 47 53 49 53 54 54 51
44 43 48 47 47 50 51 56
47 50 46 53 51 55 55 54
51 50 52 56 52 53 55 56
48 50 54 50 56 56 55 58
51 54 51 56 54 62 62 59
58 56 55 59 54 58 58 57
56 54 56 55 59 61 61 60
55 57 54 61 60 61 60 62
56 58 57 63 58 60 61 64
59 56 59 61 60 61 61 60
55 57 62 57 62 63 61 66
61 60 62 59 61 63 66 63
58 58 63 60 63 64 65 64
59 61 59 66 62 62 64 63
62 61 65 64 65 61 65 65
65 61 63 65 65 64 66 65
61 65 59 62 65 68 66 67
68 62 64 67 67 64 69 68
66 61 64 66 67 62 66 63
65 66 63 66 67 66 64 66
60 66 66 65 67 62 68 65
65 67 65 67 66 68 67 69
14 13 16 15 15 17 19 22
11 16 17 16 17 20 21 26
15 14 13 18 19 24 25 29
12 14 19 19 20 25 26 27
15 16 21 22 24 24 29 29
19 19 20 25 24 28 28 28
19 22 26 27 27 31 30 33
23 25 25 27 29 29 35 37
24 28 25 31 30 31 30 35
25 30 26 31 33 35 41 44
26 28 32 36 31 36 39 38
32 32 37 37 40 40 42 44
29 34 35 37 38 41 43 49
32 35 34 38 43 43 45 48
39 34 39 39 45 44 49 51
38 40 41 46 46 49 52 50
39 36 42 46 49 52 51 55
36 42 45 47 50 51 51 56
46 45 49 53 51 55 55 55
46 50 49 51 56 57 59 57
46 48 50 51 55 56 58 60
51 48 49 54 57 57 58 58
50 53 54 52 57 57 60 57
51 52 57 60 60 62 61 62
57 54 57 56 59 63 59 60
55 59 60 61 61 63 59 66
61 59 61 63 61 65 66 66
60 61 60 62 66 62 68 65
61 61 61 62 66 66 67 67
61 62 65 66 66 68 71 67
64 61 66 64 66 71 72 72
62 64 64 66 66 68 71 72
68 62 68 68 68 69 71 74
67 68 71 67 67 71 69 73
68 66 70 69 68 69 69 71
69 72 71 70 70 71 71 69
73 67 68 73 71 67 71 70
72 67 73 73 72 69 72 70
73 71 68 70 71 71 69 68
71 71 71 73 68 69 71 73
72 69 74 74 70 68 75 74
74 73 73 67 70 72 75 71
74 72 71 72 75 76 75 73
74 71 73 72 70 78 78 74
70 69 74 76 75 75 73 72
70 75 72 73 72 72 75 73
72 75 71 77 75 72 76 73
-10 -10 -12 -12 -10 -6 -1 -1
-8 -10 -8 -8 -6 -7 -1 2
-9 -7 -9 -7 -2 -2 0 -1
-11 -7 -3 -8 -4 -4 -2 2
-9 -7 -4 -3 0 2 3 2
-4 -4 -2 -4 0 3 2 3
-5 -5 -1 1 2 2 7 10
-1 -1 1 1 6 7 13 14
-2 2 2 4 8 6 13 15
1 2 3 4 11 11 14 15
-1 2 5 13 14 18 17 17
5 3 13 14 10 15 16 19
4 10 13 12 17 16 17 21
12 12 13 12 16 17 21 23
13 11 14 13 18 19 21 25
12 18 15 14 16 22 21 26
15 18 16 19 22 27 25 28
16 22 17 20 23 26 26 31
20 19 24 23 25 23 28 31
21 23 24 25 29 28 31 31
22 23 25 25 27 36 34 35
27 26 30 27 30 31 36 35
24 26 29 32 33 32 33 36
25 27 29 31 34 37 38 41
29 33 36 36 38 37 37 39
31 33 36 37 35 35 40 40
30 37 36 35 39 38 43 43
40 35 36 38 43 43 43 44
36 34 37 38 39 43 42 44
36 39 39 40 44 47 45 49
38 36 39 41 45 45 46 47
40 42 40 42 46 45 45 46
40 44 42 44 45 43 50 49
43 42 45 48 49 47 50 50
43 48 45 46 48 50 54 54
47 44 49 46 47 51 53 50
41 45 51 47 51 52 49 48
49 48 48 54 48 53 49 56
54 52 49 52 52 55 50 51
49 52 48 53 50 56 57 52
50 51 51 55 57 52 55 55
47 51 50 58 53 52 56 56
53 53 56 54 55 54 54 55
50 53 54 55 55 57 56 55
51 56 51 52 50 52 54 57
56 54 50 54 58 58 59 60
53 56 58 55 55 59 55 52
54 54 57 57 54 55 55 56
54 59 55 58 54 54 57 60
58 58 56 57 56 58 56 56
57 56 58 56 58 56 59 59
58 59 54 56 57 51 56 57
-5 -11 -7 -8 -6 -5 -5 -2
-12 -9 -5 -9 -3 -6 -1 1
-12 -6 -6 -1 -6 3 0 1
-7 -10 -4 -4 0 0 1 4
-11 -3 -1 -4 -1 -3 3 7
-3 -3 -1 0 -1 3 5 4
-5 -3 -4 4 1 5 7 5
-4 -2 2 3 2 5 12 8
1 -1 6 3 9 9 12 10
3 3 6 8 12 15 14 17
2 7 5 11 11 11 14 19
6 9 8 13 11 14 17 18
4 7 15 11 15 20 19 23
10 12 12 15 17 21 19 26
16 15 15 12 15 23 25 27
11 11 14 19 20 24 26 27
13 15 19 23 25 24 25 32
13 18 23 21 24 30 30 30
15 23 22 25 27 28 28 32
25 21 25 29 27 32 31 38
23 24 26 29 29 29 34 36
24 23 28 27 26 34 36 39
29 27 27 28 30 35 37 35
27 30 30 31 33 33 37 40
29 28 30 35 34 37 39 42
32 30 35 35 36 41 41 39
32 33 36 37 39 40 42 46
35 38 33 40 40 43 44 44
34 36 41 40 41 44 43 44
33 39 42 42 46 46 43 44
38 40 38 45 41 44 41 48
38 41 41 43 46 44 49 48
41 42 43 44 46 51 48 48
45 46 44 42 48 43 50 50
44 49 46 47 45 53 51 52
47 47 43 44 47 49 53 55
47 47 49 49 52 55 55 55
48 47 48 54 51 53 57 53
47 49 51 53 50 53 55 55
45 48 51 54 53 60 54 55
51 54 54 54 52 59 56 56
49 51 57 52 51 55 55 58
54 54 53 55 56 55 56 54
51 52 56 54 55 57 57 57
54 57 56 55 55 58 55 57
53 56 55 54 55 58 54 55
-6 -8 -2 -4 0 -2 1 6
-3 -3 -2 -1 1 2 5 10
-1 -2 1 -3 3 -2 7 8
-2 -1 -1 1 5 7 11 9
-2 -3 6 5 3 8 11 10
-2 2 4 6 7 8 8 16
3 5 7 9 9 13 11 14
3 6 8 10 11 11 14 16
6 6 7 10 14 15 13 18
9 8 10 13 14 19 18 22
8 10 11 15 14 19 20 21
13 12 17 17 19 25 25 29
12 14 11 18 24 25 28 30
12 14 18 20 28 30 28 29
14 20 23 26 24 29 28 37
23 21 24 24 35 35 34 30
27 25 25 31 31 36 35 37
26 28 29 28 36 35 37 40
28 30 32 31 35 34 36 33
27 28 30 39 37 37 40 38
31 30 35 35 34 40 41 42
31 35 36 37 38 40 43 41
34 33 32 35 39 41 46 45
36 33 37 39 42 45 46 44
36 39 35 45 42 47 45 44
43 41 40 40 46 50 45 46
38 40 43 43 43 48 50 48
40 43 45 44 45 47 49 48
44 43 44 50 46 45 50 53
46 45 49 51 53 50 51 52
47 46 43 49 49 50 52 51
46 48 47 49 50 54 52 53
48 47 49 50 49 54 53 53
47 43 47 51 52 52 53 52
49 48 52 50 50 52 52 51
49 50 50 53 52 50 55 57
48 52 53 50 51 55 55 55
46 52 54 55 55 58 55 53
53 50 53 48 51 50 51 55
55 51 53 55 53 52 56 55
50 57 54 52 55 55 56 55
49 50 55 55 51 55 56 52
52 56 53 53 53 56 55 56
-7 -5 -9 -3 -3 2 2 3
-8 -6 -8 -2 -1 0 6 8
-8 -1 -2 -4 -1 6 9 8
-5 0 0 6 2 5 10 8
-3 -2 2 4 4 11 9 10
3 2 3 6 9 9 14 12
3 3 7 9 13 7 11 18
4 5 10 12 14 14 13 17
6 9 12 10 9 16 21 20
11 11 8 15 19 14 18 19
8 14 16 15 16 21 18 20
14 14 17 17 15 22 17 23
13 17 19 17 20 19 27 27
11 22 15 22 19 25 27 29
19 17 18 20 24 29 30 31
19 22 20 28 24 31 31 30
21 20 27 25 28 30 30 35
20 25 24 28 28 30 32 35
26 24 28 27 31 32 33 39
30 28 27 34 33 35 37 40
28 33 34 33 36 37 36 37
30 33 35 33 37 40 42 40
33 33 33 37 41 41 43 45
36 32 34 42 40 41 43 45
34 38 42 40 42 42 45 46
36 40 38 42 45 45 42 47
40 39 41 45 44 48 51 52
39 44 44 43 44 49 46 52
40 41 46 45 49 51 49 53
42 46 43 48 46 52 49 54
43 43 48 47 51 53 47 53
45 45 49 49 50 53 52 56
49 47 51 55 51 52 50 55
53 47 48 51 53 56 54 56
48 50 51 55 54 51 53 57
53 54 54 53 58 55 52 56
56 51 52 53 52 55 53 57
57 55 54 57 54 56 54 58
54 56 57 58 57 53 56 52
56 56 54 54 55 59 58 59
57 56 56 57 61 57 60 55
56 55 56 55 55 58 60 59
59 57 55 56 53 56 59 59
58 56 60 61 57 59 58 58
56 53 59 55 53 58 61 61
57 59 59 60 57 61 59 58
58 56 57 62 57 61 57 56
2 3 5 6 1 4 9 13
-1 2 1 1 5 12 9 12
3 7 5 10 12 15 14 11
2 5 6 13 11 12 10 17
2 7 6 12 11 17 15 16
6 7 13 11 16 18 18 17
10 11 14 17 15 22 20 22
13 12 17 15 18 19 21 23
13 17 18 18 20 23 22 24
12 14 19 19 24 23 29 27
14 21 19 18 24 22 25 28
18 26 21 24 19 29 25 30
20 19 23 25 26 28 27 33
20 25 24 24 26 29 32 33
18 26 26 25 33 32 31 35
23 28 24 31 34 30 41 39
26 27 29 32 29 36 41 39
30 30 33 36 38 39 38 42
30 31 34 36 39 37 39 42
32 35 35 36 40 41 41 43
39 32 37 38 39 45 44 47
35 40 39 40 42 45 46 49
41 40 42 42 43 46 47 51
39 43 41 44 45 47 48 51
41 45 43 47 51 50 48 51
45 47 47 47 47 48 51 54
43 46 46 48 47 51 52 52
47 45 52 47 52 53 54 54
49 45 50 48 49 54 49 54
50 49 56 51 55 51 58 57
48 53 49 57 55 57 56 59
48 51 51 51 54 56 54 54
55 54 54 53 58 53 57 55
53 53 55 55 55 56 55 54
56 57 56 57 58 59 63 59
52 57 58 56 59 59 61 58
55 57 56 54 56 60 57 60
56 56 56 63 62 58 57 60
56 58 59 61 57 61 62 58
57 60 55 61 60 62 64 62
62 57 57 61 60 63 61 63
56 59 56 61 64 57 62 63
57 62 60 64 62 61 66 61
61 61 64 62 67 63 64 64
59 58 62 61 61 59 63 64
63 63 62 62 63 64 64 63
62 65 60 63 61 60 65 59
0 -3 -2 1 6 3 3 8
-1 0 -1 2 3 2 0 10
1 -4 0 2 4 7 9 7
0 4 6 3 5 12 11 11
4 1 5 9 11 9 13 12
2 6 8 4 9 11 14 16
4 7 11 10 17 18 17 19
8 10 7 9 14 17 19 24
6 6 12 14 20 18 22 24
10 13 17 16 17 22 22 27
8 16 17 19 19 20 27 24
11 18 18 20 24 23 27 28
17 23 18 23 22 25 31 28
18 22 26 23 25 30 28 28
19 23 23 25 24 23 26 33
23 24 24 30 30 28 30 36
24 26 30 32 32 30 33 38
26 29 26 31 27 35 32 36
29 28 30 33 32 29 35 39
27 32 28 32 30 34 36 35
30 31 29 31 33 38 41 44
29 35 34 35 37 35 43 43
34 33 35 33 37 42 45 42
37 36 41 37 40 40 44 45
36 38 34 42 41 44 47 44
34 36 44 39 42 46 48 49
39 38 43 45 45 49 49 52
42 47 41 45 47 49 52 53
47 42 43 47 50 51 53 54
44 46 47 49 49 50 51 60
48 46 45 50 53 52 56 54
48 51 48 54 52 54 55 54
48 50 55 50 57 58 54 61
49 52 51 59 56 58 56 60
56 57 56 56 53 62 58 60
52 55 54 56 61 56 64 65
57 56 55 59 54 60 61 64
53 59 56 56 61 59 66 62
61 59 56 61 63 63 71 63
61 60 61 60 61 66 64 66
60 59 62 60 65 68 64 65
62 62 62 64 67 67 64 67
63 64 67 64 67 65 63 70
65 65 69 66 70 65 65 65
64 67 67 68 66 64 67 70
61 64 65 68 64 66 69 70
62 67 71 68 68 67 69 70
67 69 68 69 70 69 68 70
68 65 69 63 69 69 69 66
64 71 68 67 67 71 72 69
71 72 71 69 71 68 72 67
69 68 68 71 66 72 68 71
73 72 63 72 70 71 68 67
64 68 67 67 68 73 68 67
66 69 69 66 68 69 64 70
65 68 69 66 71 68 67 69
68 67 69 67 67 70 66 70
65 68 72 69 68 68 64 66
-2 -2 0 0 0 0 6 3
-3 1 1 -3 4 1 1 7
-1 3 0 3 5 4 8 11
2 0 3 3 5 8 11 9
3 3 3 5 9 14 13 13
1 2 7 3 11 11 13 19
3 4 9 12 11 13 15 18
4 11 11 15 17 17 15 17
10 6 12 11 14 17 18 22
11 9 13 17 14 19 22 23
9 13 11 14 21 23 19 27
13 15 19 20 23 25 22 25
15 19 19 23 23 29 27 33
18 19 23 22 25 30 30 28
15 20 20 26 25 30 31 30
21 22 25 28 28 27 29 35
23 32 30 28 30 32 33 31
27 27 29 31 31 32 34 41
28 31 31 34 30 33 35 41
28 30 28 33 36 38 39 42
29 32 33 38 34 38 43 41
33 31 38 36 42 39 38 43
35 34 35 40 42 42 47 42
35 37 39 39 47 44 44 45
41 39 43 40 45 46 47 44
41 39 40 41 42 46 48 49
41 47 42 45 48 48 50 49
41 48 44 44 47 51 48 53
44 51 48 48 49 44 54 56
45 45 49 50 50 50 48 55
47 51 51 46 54 51 47 54
48 46 51 53 52 53 55 52
49 51 49 51 58 50 57 56
48 49 48 53 54 55 57 53
50 51 54 54 55 54 59 55
49 56 51 53 57 60 57 59
55 56 58 58 55 55 61 59
53 54 60 57 58 58 60 60
56 58 56 57 59 62 60 63
55 55 62 58 60 61 60 61
56 57 59 56 62 60 64 59
61 60 60 60 58 61 65 59
61 55 60 60 61 62 63 62
58 59 59 59 60 63 62 62
60 57 65 58 59 62 64 62
61 63 60 61 60 63 60 61
62 62 60 59 60 64 65 64
60 66 63 61 64 65 61 62
65 59 59 63 61 64 65 60
55 63 62 62 62 62 66 62
-1 0 5 2 4 5 5 9
5 5 3 6 2 6 6 10
3 2 3 4 7 7 9 12
5 1 6 3 6 15 9 14
5 3 9 5 12 11 13 15
9 7 8 10 11 15 15 17
8 7 14 9 16 14 15 19
10 13 13 11 15 19 16 17
8 15 13 12 14 18 17 24
11 13 14 14 19 19 20 22
13 13 20 17 22 20 22 24
17 17 17 18 20 20 19 27
19 21 20 24 20 23 26 28
14 17 18 23 25 27 26 28
17 20 22 25 28 27 29 32
21 23 21 26 25 28 33 32
23 23 27 30 25 32 35 37
25 30 22 33 29 34 35 39
28 25 29 27 33 36 37 35
31 28 26 32 35 39 37 37
28 31 32 33 35 39 38 40
29 31 34 35 37 39 42 43
32 32 37 36 35 39 47 45
34 35 35 38 41 41 45 45
35 38 39 42 44 47 48 45
37 40 40 42 44 44 46 49
37 37 42 43 43 45 51 48
40 40 45 46 50 48 52 53
42 43 46 46 51 54 50 57
45 47 48 52 50 53 49 57
46 47 46 48 53 53 52 56
51 48 48 51 51 52 55 57
50 53 55 51 54 56 55 58
44 51 53 52 56 56 59 58
52 50 57 56 58 57 60 59
55 53 53 56 56 59 55 57
52 53 51 55 59 57 59 57
54 59 58 56 54 53 59 57
56 57 59 58 55 61 61 64
55 59 58 56 55 57 59 58
59 55 57 59 58 58 58 61
56 63 64 58 56 63 61 60
57 59 60 60 61 62 63 60
58 62 58 63 62 61 60 59
56 61 55 59 63 64 59 60
64 63 62 59 64 61 61 60
60 59 60 61 61 58 58 63
55 60 62 64 60 59 62 63
4 10 11 8 7 11 9 12
3 4 7 5 4 9 10 13
6 8 4 5 10 12 12 14
9 5 8 9 12 16 16 16
6 10 10 15 16 15 19 18
10 8 12 17 12 13 18 19
9 11 14 16 13 20 19 26
11 18 13 17 16 19 24 30
14 13 15 17 20 26 26 27
15 12 14 18 23 25 31 33
15 17 20 28 24 28 28 33
18 16 24 24 28 31 29 30
20 26 28 28 26 33 33 33
29 27 29 27 33 35 38 37
28 29 27 32 31 34 43 40
31 32 31 29 35 37 41 39
28 32 32 35 36 37 41 43
31 35 38 41 39 38 43 42
32 37 39 44 41 43 43 47
35 36 41 43 41 42 47 45
36 39 42 41 43 46 46 45
37 38 42 44 48 42 46 45
40 42 41 43 41 47 48 51
43 41 45 46 47 52 50 52
45 45 46 49 47 49 49 51
44 46 50 47 52 52 52 55
43 48 48 48 52 55 50 54
48 53 54 48 53 55 54 57
51 46 54 53 51 53 57 56
49 52 54 51 52 55 57 56
54 54 52 55 57 58 56 55
53 54 54 57 54 61 61 59
52 51 56 58 57 62 60 59
54 56 57 55 59 62 61 59
57 57 61 60 63 64 60 60
57 58 57 62 58 62 62 64
55 57 63 62 62 61 64 64
57 57 61 64 60 62 63 63
59 59 63 62 58 63 63 65
60 62 63 60 62 59 66 63
60 61 61 64 61 63 67 65
59 65 60 63 65 65 66 63
64 63 63 63 64 63 65 67
60 66 63 64 66 67 64 65
62 65 65 62 64 69 66 65
63 67 64 66 65 63 69 67
67 64 66 65 64 67 65 68
65 67 66 67 66 65 65 65
12 15 11 14 16 18 15 18
12 14 14 14 17 22 19 24
15 15 16 21 21 20 22 29
16 15 18 19 21 23 23 28
13 15 22 22 23 27 23 31
20 22 20 21 24 25 29 33
21 22 25 26 28 29 30 37
22 21 26 27 31 30 32 34
24 26 26 33 31 31 35 37
23 25 30 32 33 39 37 39
29 30 30 31 33 35 39 40
28 29 33 34 37 37 37 39
32 35 35 38 40 41 45 44
34 34 39 39 45 44 47 47
38 37 40 42 42 45 45 52
32 38 43 44 40 44 50 48
41 40 41 44 49 48 51 52
38 41 45 46 48 51 52 55
43 42 48 46 51 51 52 55
45 47 49 45 51 54 57 57
48 48 54 51 55 56 54 58
49 49 51 56 57 55 58 61
48 51 53 57 58 58 61 61
54 53 55 55 59 57 58 61
54 57 56 57 59 63 64 65
56 57 56 61 58 63 66 64
58 55 59 57 60 64 66 62
57 59 59 62 64 62 67 68
60 59 64 63 67 65 66 72
57 62 65 64 63 70 68 70
63 64 67 63 70 70 72 66
63 64 70 71 70 70 70 69
67 67 68 71 71 72 70 71
69 69 68 70 74 70 70 69
70 72 71 72 70 70 70 72
67 65 72 72 70 73 71 73
66 74 67 70 73 71 70 71
68 67 69 72 71 70 72 78
72 72 75 70 69 69 73 73
69 68 72 70 71 72 71 74
70 70 68 69 73 72 73 70
68 72 67 73 71 72 73 73
74 71 72 72 74 73 76 72
75 74 71 76 73 75 75 75
70 77 74 74 72 72 75 73
71 71 76 71 71 74 71 72
73 71 75 73 71 72 75 71
-12 -14 -10 -6 -7 -7 -6 -3
-11 -10 -7 -7 -11 1 -3 0
-11 -10 -7 -2 0 -1 0 -3
-8 -7 -6 -1 -5 -1 0 2
-7 -7 -4 -2 -1 3 1 4
-5 -3 -5 0 0 -1 4 3
-4 -2 -3 1 0 4 4 8
-6 3 1 5 2 3 11 13
-2 -2 4 6 7 10 12 11
2 2 1 4 10 12 11 19
6 3 1 9 7 13 15 16
-1 3 8 13 14 16 13 16
4 6 13 14 14 15 20 21
8 10 14 14 18 18 21 21
11 13 15 13 19 18 24 27
15 13 17 17 23 24 26 24
16 16 19 22 24 28 25 28
18 17 18 21 23 25 27 30
21 18 19 22 25 26 30 30
19 26 24 26 27 30 32 27
26 24 25 31 33 32 31 34
22 27 29 28 31 34 32 34
29 28 24 28 34 34 36 37
29 27 34 30 35 36 35 44
29 31 28 36 37 36 36 43
32 30 35 35 39 35 37 41
33 32 37 37 38 43 42 44
36 35 40 40 41 42 41 43
36 39 38 37 43 38 44 43
38 38 42 42 41 38 40 48
40 38 44 39 40 46 42 47
36 43 42 43 43 43 45 48
37 39 46 44 42 48 51 50
41 43 47 46 51 47 49 52
43 48 41 48 48 50 45 52
46 44 46 49 49 50 49 50
44 46 48 52 51 55 52 55
48 45 47 50 50 54 48 52
48 48 53 54 48 50 53 56
49 51 46 49 55 53 55 52
52 52 54 51 57 52 53 57
48 52 56 56 54 59 55 57
51 56 54 53 56 55 59 56
53 55 57 59 55 54 54 57
50 59 53 55 52 57 53 56
53 54 54 55 60 57 56 57
57 53 54 55 53 61 57 59
55 54 56 55 57 54 60 60
55 54 55 57 58 57 58 58
58 56 60 61 58 59 53 55
56 55 57 60 55 57 56 56
57 55 57 56 60 58 60 53
-12 -8 -6 -9 -5 -7 -7 0
-10 -10 -5 -7 -6 -3 -1 2
-9 -5 -6 -4 -3 -2 1 0
-7 -6 -4 -4 -2 0 1 4
-6 -6 -7 -2 1 -1 4 5
-4 -2 -2 3 0 3 7 11
-2 -1 3 3 2 7 5 9
-2 1 -2 1 3 7 10 8
1 1 5 6 7 7 11 15
2 2 5 7 8 11 16 15
2 5 6 11 10 15 17 20
9 5 12 10 10 13 13 22
7 11 12 11 12 18 15 22
7 7 11 17 13 17 22 26
15 12 15 18 19 20 25 25
12 14 14 16 21 24 27 29
10 18 19 21 24 27 23 27
19 18 22 22 23 27 29 29
18 18 22 27 28 28 30 32
21 25 25 27 26 29 27 35
24 23 26 29 30 31 32 33
24 30 29 28 32 33 36 34
28 24 30 30 30 33 35 38
28 26 26 30 35 39 32 38
30 30 33 30 33 40 43 39
30 31 34 37 38 39 38 42
32 35 35 35 39 38 44 42
36 34 35 38 39 39 47 44
33 36 39 42 39 43 46 46
38 37 41 43 42 42 45 47
41 39 36 45 44 44 49 48
41 40 43 45 43 45 49 45
41 44 43 47 44 45 50 50
39 42 45 44 47 49 47 51
44 45 44 45 51 47 52 53
44 44 44 51 50 52 47 50
47 48 47 50 52 50 50 50
49 48 48 49 54 54 52 54
46 48 51 48 53 54 55 53
47 50 54 52 51 53 57 56
48 49 51 50 53 55 53 55
48 55 51 55 54 58 55 58
56 56 53 56 55 56 56 58
53 52 55 57 57 55 52 55
54 54 54 54 54 53 57 56
55 55 57 53 56 56 54 57
-4 2 -6 -2 -1 1 2 4
-6 -3 -1 -5 -2 1 0 7
-3 -5 1 1 5 2 5 4
0 -2 0 5 1 6 10 9
-1 0 1 2 4 10 9 7
1 3 2 5 8 4 12 12
2 6 7 8 10 12 13 17
6 8 7 8 11 13 14 15
4 6 8 11 9 12 14 19
7 6 12 11 10 16 20 20
9 10 11 15 16 21 19 24
12 13 13 15 21 24 24 27
11 15 13 18 26 23 31 30
15 18 20 21 24 28 30 29
14 20 25 24 29 31 32 34
19 25 21 28 33 27 31 31
23 26 28 31 28 34 33 39
24 28 32 31 33 29 36 39
27 30 33 33 35 36 38 37
33 31 29 29 31 35 40 37
31 31 31 34 35 40 39 42
32 34 36 33 37 37 43 41
33 35 38 37 37 39 42 43
35 39 39 39 45 40 43 46
36 40 42 40 38 43 46 45
36 41 43 43 45 48 52 46
40 39 41 44 48 48 45 49
39 42 47 46 46 47 47 53
38 46 44 47 45 51 52 46
45 48 51 48 48 47 55 51
48 44 46 49 42 51 51 51
46 48 48 51 47 49 49 52
49 51 49 52 51 50 53 49
44 51 49 49 50 55 51 52
50 52 55 53 52 52 54 51
51 49 51 50 53 50 53 55
52 49 52 52 51 53 53 58
50 49 54 51 53 54 53 54
51 54 52 52 51 55 57 55
52 53 56 53 52 52 53 54
52 51 52 50 55 57 55 55
55 54 51 54 54 55 58 52
55 54 53 49 54 53 55 52
-10 -8 -6 -1 -1 2 4 5
-6 1 -3 2 3 5 5 8
-6 -4 -4 1 3 3 9 7
-4 -3 3 4 5 4 11 11
4 1 4 3 9 6 14 11
4 3 5 5 7 13 7 15
6 6 2 11 9 10 13 14
4 4 8 6 10 13 17 16
7 7 8 8 9 17 19 18
9 7 12 14 16 21 17 20
11 12 16 16 21 18 18 17
14 17 17 16 20 19 26 28
15 13 17 17 21 23 26 31
17 19 15 21 21 28 28 28
17 14 19 24 28 27 27 32
16 20 22 23 25 30 28 32
22 25 29 26 28 27 34 35
21 19 26 28 30 28 34 34
23 30 31 34 34 36 37 38
26 31 32 30 34 38 40 38
27 28 31 37 36 41 36 41
34 34 33 34 37 39 40 40
34 37 36 38 39 42 38 44
36 33 38 39 41 43 43 46
36 41 40 36 42 46 41 48
38 38 37 42 43 45 45 42
41 40 40 42 44 43 46 48
37 41 46 43 45 49 50 49
39 42 42 48 48 49 51 50
46 45 46 49 50 49 51 52
43 48 47 48 46 48 51 53
43 50 50 51 51 50 56 55
48 45 48 51 52 53 55 51
51 53 52 52 55 52 53 53
52 52 51 55 54 51 54 55
54 52 52 54 57 58 55 58
53 54 52 50 56 54 54 57
54 50 52 55 57 57 54 56
56 55 51 54 58 59 56 54
58 54 54 57 58 56 60 58
57 54 53 56 58 57 55 56
52 58 56 57 54 58 57 62
57 55 56 58 58 59 59 57
58 58 58 56 58 56 60 60
54 56 58 63 55 61 57 53
54 57 61 59 62 56 58 60
52 57 58 60 55 56 57 59
-1 4 1 5 1 6 7 14
3 -1 0 5 5 5 11 10
4 5 4 10 7 8 12 15
8 3 6 9 12 12 15 18
5 8 9 13 13 14 20 17
8 8 11 10 12 16 16 16
11 13 10 16 17 19 21 22
12 12 13 17 15 18 20 23
14 14 16 16 19 22 23 25
14 13 22 18 17 22 26 27
14 21 19 20 22 24 27 28
17 18 21 23 24 28 25 31
18 22 22 26 29 30 27 30
22 23 22 28 28 31 31 32
21 25 24 29 29 38 33 34
26 28 24 29 33 36 34 37
24 24 26 35 35 34 36 40
28 30 31 33 36 39 40 41
28 36 33 35 38 34 40 43
30 35 35 39 39 38 45 45
36 36 37 39 43 43 45 46
36 37 38 41 44 47 43 46
35 37 43 44 45 46 46 48
37 45 41 44 47 47 48 48
44 45 47 46 43 48 49 53
46 46 46 43 49 47 54 54
43 47 50 50 49 51 53 51
46 46 46 52 48 54 51 56
45 48 48 52 55 53 53 53
49 47 48 54 54 52 56 51
49 48 53 53 54 55 60 55
53 52 55 54 53 59 56 57
55 55 55 54 56 56 61 56
51 51 53 58 59 59 58 59
54 52 55 54 61 56 56 62
54 55 58 55 61 58 60 58
57 57 60 56 61 55 58 57
58 59 58 58 62 60 60 63
55 63 58 62 52 59 63 63
56 62 56 62 63 61 59 61
57 59 58 60 59 65 63 63
58 62 61 59 64 63 61 63
61 63 63 63 58 57 59 64
56 63 62 61 63 64 59 60
65 61 62 62 66 65 65 63
59 62 65 59 59 60 62 62
57 59 62 64 62 63 64 61
16 19 20 19 19 22 24 24
17 19 18 20 22 18 22 23
19 22 24 24 26 26 25 26
19 21 19 24 24 26 25 28
20 23 23 22 29 21 27 25
19 22 24 24 28 25 27 30
20 22 25 24 28 28 28 32
25 26 29 27 27 24 29 31
24 24 24 29 28 31 29 34
25 28 29 30 32 34 31 31
24 29 29 30 30 30 27 29
29 28 30 31 28 32 31 32
30 29 32 31 33 32 34 32
30 29 30 32 26 33 31 36
27 32 33 30 31 34 31 38
31 34 33 34 37 35 35 36
32 32 30 34 34 31 36 34
34 30 33 34 33 31 30 34
29 33 34 36 31 35 33 36
34 33 37 35 35 37 34 33
32 30 37 34 36 36 39 35
36 37 35 33 35 35 34 33
34 35 37 34 37 33 34 33
37 37 36 34 31 34 32 31
36 35 32 36 35 37 32 33
35 34 36 35 34 33 34 32
36 36 36 36 37 32 28 31
33 37 28 31 31 30 30 28
33 31 29 30 33 29 30 29
32 34 33 32 33 28 30 23
27 31 31 29 32 27 26 23
31 29 32 30 24 22 27 23
31 31 31 27 24 23 25 26
28 29 28 27 25 26 22 23
28 28 27 24 25 27 22 21
29 26 27 25 18 22 22 20
25 24 26 23 21 24 23 21
23 26 26 22 22 22 20 21
25 21 21 21 21 23 20 17
22 22 21 15 22 17 15 17
16 14 17 16 19 18 23 19
17 15 17 15 15 20 18 22
15 17 17 19 18 21 18 24
17 15 18 20 20 22 20 24
14 18 22 20 20 24 21 23
19 21 19 22 20 20 23 30
23 18 26 22 21 23 22 21
16 21 24 26 23 22 24 28
24 22 25 24 24 29 24 27
21 22 22 22 22 29 25 28
19 25 25 27 25 25 30 23
23 24 27 26 24 27 28 31
24 22 24 28 27 29 27 31
26 28 27 28 29 29 32 32
26 25 27 25 26 30 29 32
28 30 27 27 31 30 34 35
26 30 27 29 32 30 33 31
25 30 27 35 29 32 32 38
30 32 32 32 31 34 32 36
31 30 35 31 32 31 31 31
28 33 30 31 34 34 28 32
34 31 32 30 33 30 27 31
32 32 32 33 35 33 30 26
31 33 32 32 27 28 27 28
32 32 31 32 27 30 30 27
34 32 30 32 31 31 31 28
36 31 29 32 28 29 27 26
31 27 30 30 31 29 29 29
32 31 32 26 26 26 25 27
30 30 27 25 27 29 23 26
29 28 25 26 31 24 22 20
26 26 27 28 25 24 24 20
28 29 26 22 22 21 24 24
27 26 27 22 24 25 21 22
21 27 28 28 20 23 18 22
25 22 22 23 23 19 20 16
21 26 26 19 19 19 23 19
25 22 24 23 21 21 16 18
22 22 23 21 15 19 20 15
19 22 19 17 17 19 18 18
17 24 18 20 19 15 20 22
24 17 18 20 20 17 18 13
19 20 17 18 17 17 16 14
21 20 18 17 17 14 13 11
16 14 13 17 18 15 16 20
16 10 13 14 18 16 20 18
15 16 15 19 18 16 22 17
15 14 17 21 17 24 23 20
18 15 17 19 17 17 23 22
15 19 19 20 23 23 23 21
15 21 21 20 20 22 19 19
21 23 21 23 22 20 25 24
19 21 20 22 20 25 23 20
20 18 23 22 21 21 26 24
18 24 23 22 23 25 25 25
25 24 25 23 30 25 27 25
24 23 24 27 28 23 28 33
23 26 29 26 26 28 28 29
22 25 24 30 24 30 27 27
27 26 27 29 29 28 30 28
27 27 27 27 30 33 30 27
28 25 30 26 28 30 27 29
28 31 26 34 31 34 31 26
29 28 28 32 27 29 33 28
30 29 27 28 28 31 29 25
31 26 30 31 27 26 26 32
29 31 32 28 26 28 29 26
33 31 28 29 29 25 28 27
29 26 27 30 28 25 24 23
29 29 25 25 31 26 26 26
27 28 27 25 26 24 23 20
28 26 27 24 23 23 21 24
26 27 23 21 20 24 24 22
27 24 25 23 22 22 22 20
25 25 23 24 18 20 21 19
26 26 24 22 18 24 19 16
26 22 26 19 21 17 16 19
25 20 21 19 20 24 18 15
25 18 21 22 20 17 18 17
22 18 18 19 17 15 15 13
19 18 19 16 19 16 17 16
19 19 19 14 16 15 11 14
15 14 14 14 17 15 16 18
14 9 15 15 22 16 19 17
17 15 14 18 17 18 21 16
16 16 17 18 20 20 17 22
18 16 17 20 22 17 20 19
16 17 18 16 20 21 21 20
14 18 18 20 25 22 19 23
16 21 19 20 20 20 22 23
17 21 22 21 23 22 24 24
19 22 20 23 21 24 23 26
21 18 24 23 23 23 24 27
19 18 21 26 23 23 23 27
20 22 21 23 28 25 27 29
23 20 25 27 28 26 28 29
20 23 26 25 26 30 25 27
24 27 25 24 25 30 32 29
29 20 24 30 30 29 28 29
23 29 25 28 28 28 31 30
22 28 25 31 33 30 28 29
29 26 32 27 31 31 32 27
28 26 32 29 28 30 29 25
28 32 30 26 28 26 29 27
27 32 30 30 26 25 25 28
27 29 32 27 28 26 23 31
30 31 25 25 30 25 24 27
26 29 30 27 25 25 27 25
27 31 24 25 30 27 24 25
27 27 29 21 25 23 23 24
26 25 25 25 28 23 25 22
31 27 26 23 28 22 19 19
26 24 27 24 23 21 23 22
23 24 19 23 22 21 22 18
25 26 23 20 21 22 21 18
25 21 25 22 15 21 22 23
25 25 23 21 19 21 18 19
22 21 21 20 17 19 19 19
23 22 22 16 20 19 16 19
19 21 20 20 17 15 19 12
21 18 20 19 20 16 17 12
20 18 21 17 16 16 18 15
9 13 9 13 8 11 12 15
8 9 11 11 15 15 14 16
7 11 11 12 15 15 15 18
10 16 14 13 12 17 14 17
13 12 13 17 16 17 14 22
13 13 14 16 16 16 17 20
14 11 16 17 18 14 14 16
14 19 17 15 20 18 16 18
16 16 19 14 19 20 21 21
16 19 20 19 20 22 19 23
19 16 19 17 22 20 21 23
17 20 19 20 22 22 21 25
17 20 20 20 21 25 25 25
17 21 18 20 19 26 26 25
18 20 22 24 24 23 25 27
23 22 23 20 25 27 25 30
19 22 24 25 23 29 27 29
19 25 28 25 27 26 26 30
23 23 25 25 28 29 26 29
27 24 29 26 27 28 29 25
27 29 28 28 24 27 26 26
29 29 35 28 28 29 30 32
32 27 27 26 28 28 29 30
34 30 26 27 28 26 28 26
31 28 23 29 28 25 27 25
27 28 32 27 28 30 25 29
27 27 32 25 31 28 25 25
30 25 25 27 28 26 23 25
27 30 23 30 30 28 27 27
29 25 28 29 30 27 23 28
29 26 27 25 25 30 27 25
27 26 28 24 28 23 26 26
27 28 24 28 26 28 25 29
27 28 27 25 28 23 26 25
26 26 24 27 26 29 27 25
27 25 28 24 27 26 27 27
23 23 29 28 24 29 25 27
21 25 28 29 28 27 33 26
27 27 27 29 30 31 27 29
25 29 24 30 31 28 28 28
28 26 27 28 29 30 26 28
29 34 26 28 27 28 32 26
26 27 29 33 31 30 30 28
27 29 28 33 29 29 29 24
29 27 29 28 23 29 28 30
30 29 29 27 26 29 27 25
31 28 26 26 27 25 26 26
18 22 20 24 19 24 27 30
18 17 23 24 26 29 30 30
19 26 25 24 26 33 37 36
24 20 25 31 26 28 30 31
22 25 27 32 27 30 29 35
24 27 29 33 31 29 35 36
27 31 32 35 34 38 33 36
29 29 29 30 34 38 35 34
33 34 31 34 32 33 37 33
33 35 32 36 35 35 34 35
33 35 35 33 39 36 35 36
36 36 32 34 34 34 35 33
36 34 32 34 33 37 38 34
37 36 34 37 34 34 34 33
34 38 35 32 36 35 35 34
34 38 35 35 39 34 30 32
35 36 36 35 34 35 32 34
33 31 35 32 36 34 32 29
33 38 35 32 32 30 34 26
36 35 35 32 34 35 30 30
32 31 37 32 36 29 28 27
36 32 33 33 29 28 26 26
35 33 31 30 34 29 27 33
36 32 28 28 28 27 27 24
36 28 26 30 24 30 28 21
28 30 29 28 29 26 27 21
30 29 27 30 24 23 25 24
28 29 29 27 27 28 25 24
26 28 28 27 24 20 21 19
27 25 26 23 20 18 20 17
23 26 27 19 24 21 19 12
26 23 23 19 21 20 16 16
21 25 23 21 18 15 15 14
20 17 15 15 14 14 13 11
18 19 19 17 15 16 10 11
24 18 14 15 13 10 12 11
19 17 14 15 11 8 11 9
16 17 15 8 10 7 10 10
18 21 21 20 19 25 27 27
20 17 19 20 21 29 26 29
18 21 20 22 22 23 29 29
20 19 23 26 26 28 27 31
23 24 25 27 27 23 31 33
24 22 24 30 29 33 29 34
24 22 30 26 33 29 31 33
27 29 30 30 33 30 33 34
30 29 31 34 29 31 31 33
29 31 33 34 29 33 36 34
31 32 34 29 32 31 33 33
28 32 30 35 35 35 33 31
31 32 34 33 31 33 31 31
31 32 34 33 33 33 31 33
34 30 31 33 33 31 31 32
30 33 36 31 34 34 29 37
35 33 34 36 30 34 32 25
33 33 33 34 31 34 29 29
36 34 31 31 30 33 31 32
33 32 27 30 28 30 27 25
29 33 31 26 28 29 28 25
33 28 32 28 30 27 28 26
33 32 32 29 28 26 24 26
26 28 27 26 26 24 26 22
30 26 28 27 24 26 21 19
28 24 23 26 21 25 18 22
25 22 23 28 21 21 22 17
26 25 29 24 22 22 20 15
24 25 21 24 21 16 19 15
26 25 25 19 19 18 18 12
22 19 22 15 17 14 16 17
20 24 20 19 15 16 17 13
18 15 14 12 15 12 11 9
20 14 17 17 15 12 11 8
16 16 18 12 11 12 12 11
15 15 18 13 12 7 11 7
12 15 11 12 9 8 8 7
14 11 8 10 8 7 8 7
17 19 19 22 21 27 24 29
19 22 21 23 26 25 28 32
13 22 24 23 23 24 30 30
22 21 22 23 24 32 30 35
25 21 24 28 28 24 34 32
23 25 28 32 30 33 30 29
22 28 23 25 28 32 34 36
28 29 29 28 29 37 32 33
30 32 32 31 33 34 32 31
27 31 33 31 31 30 32 33
32 30 32 32 33 35 35 35
31 33 33 33 32 31 33 36
34 32 33 31 37 32 33 33
30 34 33 35 32 33 36 38
37 33 33 33 34 33 30 28
32 30 35 31 33 33 33 31
35 30 29 37 32 30 29 32
32 32 36 31 30 33 29 27
34 33 35 34 31 25 29 24
30 32 30 33 29 28 31 30
31 37 30 30 31 26 29 28
38 32 29 27 24 30 30 26
31 28 31 28 27 24 27 25
33 30 32 25 31 25 26 22
28 23 26 28 26 26 22 25
31 30 27 24 23 26 24 18
28 26 25 26 24 25 22 20
30 25 23 27 26 25 23 18
30 23 26 22 21 22 17 20
25 24 25 23 18 23 19 16
26 22 20 21 23 18 16 16
21 19 21 23 21 21 15 19
22 26 16 16 19 17 17 13
22 19 17 16 16 14 15 12
19 19 16 13 16 12 9 9
17 19 16 17 14 8 10 13
18 16 14 11 14 10 10 10
16 18 11 9 13 12 8 6
15 13 12 12 12 5 7 7
11 13 9 13 9 10 10 5
4 4 5 10 10 12 14 16
6 8 13 12 9 19 13 17
5 11 15 12 12 10 16 21
7 10 13 17 9 22 20 26
13 13 16 12 18 19 18 24
10 12 15 17 21 21 23 25
13 14 16 18 23 23 23 25
14 15 19 18 24 22 26 27
18 21 23 22 23 28 29 33
21 20 22 26 26 25 25 30
23 26 25 29 29 24 33 27
20 18 21 27 29 34 29 31
18 25 28 32 29 27 33 31
29 29 27 31 34 33 31 33
27 29 30 33 30 33 31 34
29 28 30 29 30 28 33 34
33 27 31 28 34 30 35 31
29 30 33 30 33 31 31 33
32 27 34 31 33 35 36 34
30 29 33 30 38 35 35 35
33 33 33 38 34 34 31 35
34 29 36 35 35 32 33 37
32 38 37 32 38 37 40 36
35 34 35 35 34 36 37 32
38 34 33 34 36 39 37 31
33 34 35 35 37 36 38 33
35 32 36 40 33 34 33 35
36 35 34 36 36 35 34 36
40 36 33 37 35 36 31 38
39 36 33 32 36 37 30 36
38 34 37 34 36 29 34 35
35 34 36 38 34 36 34 34
31 33 35 34 35 38 27 32
33 32 34 34 33 37 32 32
34 34 32 34 31 36 35 34
32 36 32 33 30 29 33 32
33 35 31 34 33 27 33 31
33 35 35 28 35 34 33 33
33 30 31 34 32 27 27 25
32 35 32 32 30 30 29 29
31 33 32 33 30 28 33 29
31 29 31 29 30 29 32 27
31 32 29 30 30 29 26 25
31 29 29 33 29 23 27 25
31 29 28 31 25 28 22 21
31 30 27 23 27 23 20 22
25 28 23 27 26 24 23 24
29 30 27 25 24 25 23 24
25 23 23 25 25 20 18 21
25 23 25 22 22 16 19 19
23 20 23 18 20 20 18 13
23 27 19 22 14 19 18 19
24 20 22 19 15 19 16 9
18 21 17 16 17 14 16 12
22 19 18 17 14 17 14 15
21 20 19 16 14 13 12 17
21 22 26 30 28 27 30 29
21 25 25 28 29 31 31 31
24 29 27 29 28 30 36 36
24 33 28 30 26 33 34 34
26 27 28 34 29 37 35 33
28 34 35 31 35 36 38 39
30 29 34 36 36 37 38 39
30 35 31 34 34 36 35 39
35 35 31 33 40 36 39 41
36 35 35 35 33 36 36 36
35 37 38 36 38 40 41 40
33 39 40 39 37 39 38 41
36 36 39 38 41 37 38 41
38 39 38 41 37 42 38 36
38 38 37 39 40 37 38 38
37 39 39 39 36 33 40 41
38 36 39 43 39 39 37 41
37 35 38 37 40 35 37 34
38 40 36 39 40 35 35 37
38 40 36 41 39 37 37 37
40 36 40 37 35 36 36 31
34 37 36 36 36 38 32 29
36 41 34 36 36 35 35 30
36 36 37 31 32 37 29 33
38 38 36 30 33 33 29 26
35 39 36 27 34 29 28 28
33 39 32 31 31 31 29 26
35 27 31 31 30 31 32 26
33 32 29 31 25 25 24 28
32 31 31 30 29 30 24 26
30 31 26 27 28 28 28 25
30 27 25 29 28 22 22 23
28 30 29 28 27 24 23 22
25 26 28 28 23 22 21 22
28 24 27 29 22 21 22 20
26 26 25 21 20 23 23 16
26 24 26 19 20 19 13 15
26 19 20 21 19 17 15 17
24 24 20 19 16 18 13 14
22 20 19 19 14 16 19 15
19 20 16 14 15 16 16 12
20 19 15 13 12 14 17 13
18 17 16 15 16 22 22 24
17 15 16 21 19 22 20 23
17 18 21 17 20 21 23 24
20 15 15 18 22 25 23 22
19 17 22 21 17 24 24 24
17 19 21 21 26 23 27 27
18 23 22 24 28 28 32 27
21 23 27 26 24 28 30 30
23 23 27 25 29 29 25 29
21 27 32 28 28 28 33 29
24 26 29 31 25 26 31 31
24 29 30 30 29 27 30 31
27 28 30 32 30 32 33 34
26 25 28 27 31 33 29 33
30 31 34 34 28 35 38 33
29 31 29 35 29 35 31 35
30 29 30 30 35 36 34 33
30 31 33 35 36 34 36 36
33 30 31 33 35 33 35 33
32 36 35 34 32 33 34 35
32 34 32 35 35 35 33 34
34 29 35 36 32 38 34 33
34 34 36 30 37 32 35 30
34 40 36 36 36 36 31 34
35 33 32 34 35 32 30 28
30 34 35 33 34 32 26 30
32 36 35 31 30 30 27 32
33 35 32 33 31 31 30 25
29 34 35 33 30 30 27 26
31 37 29 27 30 29 26 26
29 32 34 30 30 25 24 25
29 32 27 28 23 27 28 19
32 28 31 24 24 27 24 23
29 30 29 25 22 24 19 23
30 25 30 23 25 23 21 21
26 29 25 22 25 20 22 23
24 27 25 23 22 20 15 22
24 21 26 23 21 25 17 16
22 24 25 19 19 21 21 20
17 17 18 17 22 21 22 27
19 19 17 17 22 22 25 25
18 20 19 22 22 24 24 25
18 18 20 19 26 28 23 28
20 25 21 24 24 29 28 26
19 20 23 25 25 25 29 30
25 25 23 24 30 30 29 34
29 24 29 29 27 30 33 31
26 25 26 30 32 30 31 32
27 25 29 33 29 31 28 30
27 27 30 29 30 32 32 34
29 28 29 31 34 32 34 30
28 30 26 32 34 28 31 33
32 29 30 33 33 29 33 33
30 32 33 34 34 32 31 37
29 28 35 29 37 36 37 36
31 30 33 37 35 33 37 34
32 33 34 31 37 34 37 35
29 34 35 38 35 37 31 35
34 33 33 32 37 35 39 38
35 36 31 35 31 39 36 36
38 34 35 36 36 35 35 31
37 36 36 36 36 31 34 31
34 34 34 32 34 33 33 32
36 37 37 37 37 31 31 24
33 35 33 32 31 32 34 29
36 35 32 28 28 33 27 27
36 31 33 33 30 33 24 26
35 34 32 34 28 23 25 24
30 29 31 28 24 27 22 28
29 31 25 24 28 28 27 20
33 29 28 25 23 23 25 20
31 26 30 29 25 24 18 18
26 26 24 20 19 21 22 19
25 25 27 22 21 17 17 16
13 16 13 18 14 16 16 18
16 16 14 19 20 17 20 18
16 12 17 16 16 21 20 16
20 16 17 14 19 18 22 19
14 17 18 18 21 19 20 26
15 23 18 19 21 22 25 25
14 21 22 20 26 23 24 25
19 20 20 21 20 25 25 24
18 19 22 24 28 30 26 27
21 22 23 22 23 23 27 27
24 22 24 26 26 23 27 30
25 23 27 26 23 25 24 28
22 26 25 27 21 28 28 27
27 25 25 24 25 29 31 31
25 24 25 25 29 31 29 26
25 24 28 27 32 34 30 28
28 29 25 30 32 31 30 33
28 27 29 25 30 29 34 30
30 29 31 29 33 32 32 31
28 28 32 29 36 31 29 32
24 29 32 28 32 34 28 30
31 32 32 32 35 34 31 34
30 33 32 27 33 27 24 31
28 30 29 25 32 28 28 26
33 33 31 29 29 29 29 27
31 30 28 28 28 26 25 25
30 30 29 32 29 25 28 23
31 27 29 28 25 22 25 24
32 27 28 26 24 28 20 20
25 28 25 19 25 21 21 20
28 26 24 23 20 24 24 15
29 24 29 21 18 20 18 16
23 26 22 24 23 18 20 15
22 22 21 19 20 21 17 15
24 21 22 16 16 15 14 14
21 21 19 16 17 10 16 12
17 17 20 19 24 20 24 25
21 22 17 19 21 21 26 23
20 21 19 20 23 28 22 26
18 24 24 22 20 21 25 28
22 20 22 23 25 25 26 30
22 20 21 27 24 25 25 30
22 20 23 27 26 27 26 29
21 27 25 28 27 28 27 31
24 27 25 25 31 29 31 30
25 24 29 27 29 29 28 34
25 28 27 27 26 29 30 30
29 27 27 30 27 28 30 32
29 29 26 32 29 30 28 33
27 29 26 29 32 29 34 32
28 28 26 27 32 32 30 34
31 28 28 31 35 30 34 33
27 30 32 29 37 33 28 31
29 28 35 33 31 32 31 32
28 30 30 31 33 28 28 33
27 28 31 34 36 33 30 30
31 32 34 36 33 34 31 30
33 33 31 36 34 30 28 31
31 36 32 30 35 33 30 34
30 32 35 33 31 29 32 30
28 35 31 33 34 30 27 28
36 32 28 29 30 32 29 28
35 29 31 31 29 27 25 24
28 35 34 27 30 27 21 23
32 30 27 27 25 25 27 20
28 32 28 27 25 26 21 20
28 29 30 23 28 18 20 19
26 28 27 24 20 22 18 20
23 22 22 21 18 17 16 15
28 24 24 22 15 19 16 14
29 20 20 17 15 15 15 10
24 20 20 17 18 15 12 14
19 21 21 15 15 13 14 7
18 17 18 12 13 16 9 10
18 16 13 15 8 13 12 8
13 14 15 12 14 18 19 18
16 15 13 13 16 17 14 16
11 11 15 18 15 18 21 18
15 12 19 14 17 16 21 18
15 16 14 19 15 18 22 23
17 19 18 14 23 20 24 22
18 19 17 19 15 24 18 24
17 19 19 20 23 24 27 24
18 20 16 21 20 24 26 28
17 22 21 25 20 24 25 24
19 23 23 25 16 24 29 29
19 21 23 23 25 29 28 27
18 25 23 23 30 28 32 26
23 24 22 23 27 29 29 30
26 24 23 25 27 28 31 32
25 27 29 29 26 31 31 28
24 26 28 28 32 31 31 32
27 28 30 25 32 34 32 30
28 27 30 29 30 34 28 32
30 30 29 30 30 32 30 28
29 31 27 31 30 32 31 31
27 27 30 29 32 30 32 30
30 32 32 31 31 29 30 31
30 30 33 36 28 32 32 30
30 33 28 32 30 30 34 31
31 31 28 35 32 31 31 30
34 30 32 28 27 28 31 27
31 32 32 31 32 29 28 29
29 26 31 32 31 31 27 26
30 31 30 31 26 27 30 31
30 29 26 28 26 27 24 26
30 27 29 29 26 26 25 23
32 27 31 28 24 22 23 24
29 30 28 28 25 23 25 23
28 24 29 19 25 24 24 23
29 24 24 28 25 22 21 21
24 27 25 23 22 21 17 18
22 26 21 22 22 21 21 21
24 23 23 18 20 19 19 19
13 9 16 17 13 17 20 22
13 13 20 16 21 21 22 23
15 15 18 18 20 22 23 20
17 17 18 17 21 25 22 22
17 20 21 22 22 24 24 24
23 20 20 23 23 21 21 23
18 21 25 23 26 25 24 26
23 25 20 25 24 19 23 29
23 18 25 27 26 26 25 27
26 27 29 22 28 24 25 26
23 24 24 25 27 24 25 26
28 24 29 26 30 27 28 25
25 26 29 28 28 26 26 25
27 27 29 30 27 28 26 29
25 25 26 26 27 26 27 29
29 28 26 26 26 29 22 28
30 26 29 29 26 29 26 25
26 26 26 29 29 27 23 28
27 28 25 28 28 26 28 28
25 26 27 31 29 26 25 27
28 31 27 24 25 27 26 24
32 31 22 23 23 21 25 27
29 26 29 24 23 26 26 24
27 26 27 22 23 25 24 22
28 21 25 20 26 24 23 22
26 26 23 22 25 25 20 25
25 23 24 24 21 24 18 23
23 22 23 26 17 21 17 19
17 24 24 23 18 21 21 21
21 26 19 19 18 19 22 18
27 23 22 19 18 19 18 21
20 20 22 17 18 18 15 18
19 18 19 16 18 21 17 18
21 19 20 16 20 18 18 18
20 20 25 15 16 19 17 19
19 20 20 19 15 13 20 13
20 21 18 17 18 19 14 14
18 22 19 16 17 18 14 13
20 18 16 17 19 17 14 16
15 17 16 15 17 15 13 14
18 16 14 12 15 18 14 16
14 15 15 15 17 11 11 16
14 19 13 15 14 13 14 18
18 15 20 18 14 11 16 13
16 14 16 14 13 14 15 15
12 15 18 16 18 14 17 14
15 16 19 17 16 16 17 14
19 15 12 16 15 16 13 16
15 16 14 13 11 16 15 12
14 15 15 15 13 16 13 12
14 15 15 13 13 11 11 12
15 12 14 13 11 13 10 9
14 14 14 12 13 13 15 9
9 11 12 14 11 18 17 20
9 13 12 19 16 20 20 20
11 12 11 16 17 18 19 23
12 15 12 18 18 22 21 25
15 15 15 15 26 24 23 26
19 16 23 22 21 27 28 27
18 20 24 22 27 26 30 29
16 21 24 24 26 30 33 30
22 18 28 24 29 29 33 34
21 21 28 28 30 31 30 33
24 30 28 30 31 31 34 34
29 30 27 34 31 32 36 36
27 31 31 32 32 37 31 34
30 31 34 30 33 34 38 34
27 31 33 32 34 33 36 36
31 30 36 36 35 31 35 35
36 33 36 36 32 36 38 38
33 33 37 35 39 36 38 35
33 34 33 41 36 34 36 34
32 36 35 33 37 38 34 39
37 35 38 34 37 36 40 30
37 37 38 37 36 37 34 38
34 34 40 40 36 35 35 34
35 37 43 41 34 36 36 31
36 35 38 36 37 36 37 32
33 41 38 35 36 36 33 29
36 36 34 40 35 34 35 31
34 32 41 36 35 31 32 34
38 36 33 34 37 36 30 31
37 31 32 34 33 33 35 30
34 36 32 35 34 33 29 31
32 37 30 34 32 29 30 29
36 34 32 32 30 30 30 32
33 36 31 31 27 27 27 29
33 31 31 29 29 30 28 25
34 33 30 27 29 25 24 27
29 28 27 31 27 28 24 24
32 31 30 34 29 27 22 22
32 27 30 27 27 29 24 23
31 28 26 28 22 23 27 23
26 28 24 25 26 26 19 22
28 25 23 23 25 19 19 16
23 24 21 23 20 18 19 20
24 25 22 21 19 19 19 17
22 26 20 19 20 18 20 11
26 23 23 18 15 20 13 15
20 18 19 19 15 16 9 12
17 17 16 19 13 13 11 14
21 22 25 30 33 32 32 34
24 28 29 31 36 33 35 37
28 27 30 33 31 36 40 39
30 32 29 37 36 39 35 38
33 34 33 35 38 38 43 38
32 32 37 38 37 36 35 42
34 35 33 36 38 39 39 40
33 34 37 38 41 39 39 39
36 35 44 40 37 40 41 38
35 39 39 39 41 41 41 41
37 39 38 40 39 41 40 41
40 41 38 41 45 40 43 37
41 38 43 41 42 39 42 43
41 37 42 39 40 42 42 39
44 44 40 36 39 40 42 40
42 40 42 43 41 39 41 41
46 39 39 43 38 41 40 39
38 40 41 42 40 36 38 38
37 40 39 39 35 36 35 36
42 41 40 37 40 35 35 31
41 38 38 36 38 33 34 36
38 38 40 39 36 35 36 35
36 34 36 36 35 36 31 30
35 41 37 33 39 33 30 27
38 31 35 38 32 28 30 29
33 32 34 29 32 32 31 27
36 36 31 31 31 26 33 28
32 28 32 28 29 29 25 24
36 31 33 29 30 25 22 24
30 31 30 31 27 26 25 25
32 33 29 32 27 25 24 22
32 29 29 27 23 23 22 21
25 26 25 23 25 21 21 23
24 29 23 22 26 20 19 22
26 25 23 26 24 20 17 21
24 26 27 20 19 16 18 17
20 23 24 20 14 19 20 15
25 23 21 19 19 14 15 15
21 20 20 17 20 17 16 19
20 21 20 16 15 19 14 13
17 24 13 16 11 16 12 14
17 19 15 16 15 12 16 11
15 20 13 14 12 16 13 14
24 25 24 29 26 28 33 33
22 25 24 27 25 31 28 34
24 26 28 28 33 33 33 36
29 27 24 30 30 35 31 35
25 25 32 30 34 35 33 38
31 33 26 34 32 33 36 34
30 31 35 32 36 38 37 40
32 31 34 35 39 37 35 40
32 31 34 36 36 35 35 40
35 33 36 34 40 36 38 34
34 37 40 37 40 39 38 38
35 34 40 39 35 35 39 39
36 39 37 40 38 35 40 34
38 36 37 37 40 40 40 36
40 40 38 40 40 40 38 37
35 36 36 36 41 36 41 39
39 39 41 42 40 39 39 34
34 38 38 36 33 36 35 35
40 40 38 36 37 39 31 35
36 39 39 38 36 30 32 34
39 39 38 33 36 31 37 31
38 37 36 36 28 32 33 30
38 36 34 32 31 32 29 28
36 32 36 28 32 32 34 31
36 34 33 31 31 31 30 30
37 32 34 32 28 31 28 28
35 35 29 30 29 29 27 28
35 32 30 33 30 28 25 26
30 29 30 25 29 26 30 23
29 30 29 25 23 26 25 26
32 29 33 24 23 24 26 24
32 30 24 21 24 25 27 23
32 25 24 22 26 22 20 20
31 28 24 27 26 17 21 20
24 22 25 23 20 20 16 20
25 26 23 18 22 21 19 16
26 27 21 19 20 15 22 16
26 21 19 21 16 18 17 14
21 22 19 20 19 14 13 13
19 20 22 16 14 16 14 13
19 18 17 13 15 11 12 15
18 19 15 12 15 10 16 11
20 23 27 27 25 27 33 30
18 27 27 25 29 29 32 35
23 30 28 29 28 34 34 32
24 24 25 30 30 35 36 36
27 29 33 33 35 35 35 39
27 30 33 35 33 34 35 33
31 33 36 35 37 40 37 37
31 38 32 35 36 36 34 37
36 34 35 37 37 38 36 37
37 36 36 35 36 34 38 33
36 34 33 40 38 35 38 35
31 38 34 37 36 34 36 36
35 36 39 32 37 39 36 37
37 36 37 39 40 38 33 36
38 32 37 39 41 36 34 36
38 34 39 38 35 34 34 32
34 38 34 36 36 32 33 34
36 36 38 35 34 33 33 31
37 34 35 35 34 29 30 34
37 38 32 35 33 32 30 31
34 36 31 32 34 32 26 29
37 35 31 33 29 26 26 28
33 31 36 31 28 29 28 25
30 32 31 24 26 26 26 25
28 31 29 26 28 24 25 22
32 27 25 23 24 27 25 26
24 28 26 24 26 21 25 22
27 25 26 25 20 22 19 22
27 23 23 24 28 20 19 19
20 22 26 23 23 24 25 16
26 26 22 21 22 18 17 14
27 24 24 19 18 19 18 12
21 21 17 21 18 20 17 11
19 18 19 16 18 15 16 13
19 20 17 17 16 15 13 11
22 19 13 15 16 15 12 10
14 14 15 15 13 11 13 11
18 16 22 25 22 26 31 27
20 20 24 23 28 30 28 32
21 30 30 23 31 28 32 33
22 25 27 26 31 30 31 33
25 23 25 25 28 29 35 31
27 28 30 28 29 32 34 37
26 34 33 31 31 32 35 34
29 30 31 32 33 36 35 32
32 32 30 29 33 32 33 40
32 31 29 35 36 35 34 35
31 32 38 34 35 30 29 38
30 30 33 36 34 35 35 34
32 32 35 35 33 35 35 35
35 32 34 38 35 35 36 32
34 33 35 34 34 31 30 31
34 35 35 37 32 34 29 34
36 34 33 31 31 29 34 31
35 33 35 33 31 31 27 30
33 36 33 31 28 33 28 25
33 30 33 32 27 31 25 25
34 31 33 26 27 27 27 26
30 33 34 30 28 26 28 22
34 29 29 27 27 30 21 23
35 29 28 24 26 28 25 25
31 30 23 29 29 24 22 20
27 30 28 25 22 22 21 20
26 23 25 24 24 26 18 20
26 26 23 23 23 26 19 17
26 20 21 25 21 21 18 18
25 21 18 24 18 17 19 19
26 22 23 22 23 17 18 20
21 22 21 19 19 15 17 18
21 24 23 16 18 16 15 13
22 17 18 15 16 14 15 14
23 18 18 17 16 12 13 14
21 18 18 15 17 18 12 15
14 18 13 10 14 11 12 13
18 12 13 11 12 15 11 13
15 11 14 11 16 10 10 11
15 13 13 13 10 12 12 8
10 13 9 10 4 9 7 5
-6 -5 -7 -5 -1 -4 0 0
-4 -5 -2 -2 1 -1 -3 3
-1 -1 -3 -2 1 -1 -2 4
-4 3 -1 -5 0 -2 2 -2
-4 -2 3 -4 0 4 2 1
-5 -1 1 5 1 0 1 0
2 4 -3 -1 1 5 2 4
3 -1 6 2 -1 2 1 0
1 0 0 0 3 1 1 2
4 0 0 -1 0 1 4 2
-1 0 2 3 -1 3 3 -1
3 1 2 2 3 -1 4 3
1 3 -2 0 3 -3 4 3
5 -2 -2 0 1 0 -4 5
2 2 5 1 2 2 3 6
4 2 0 4 -1 2 3 2
-2 2 -1 0 2 4 5 1
2 0 -1 7 6 4 1 2
-1 2 2 3 1 4 8 4
3 5 7 4 2 6 4 5
0 1 4 1 5 6 6 8
1 2 2 2 2 6 5 5
5 2 1 4 1 2 7 4
3 5 6 4 5 7 2 3
7 5 4 2 6 7 5 0
8 3 1 1 7 3 5 3
1 7 2 3 7 3 8 2
1 1 0 -1 4 5 3 4
4 4 3 6 4 1 1 5
4 3 6 3 2 1 5 0
4 5 1 3 4 3 2 3
4 2 1 0 6 5 6 3
1 3 4 1 1 4 2 2
4 1 5 2 5 3 6 5
2 4 0 6 4 2 5 5
3 4 4 5 1 2 1 2
5 3 4 6 1 7 4 5
6 6 1 1 3 2 5 -1
4 4 4 1 6 0 0 1
4 0 4 6 1 2 2 7
1 3 6 1 1 4 5 2
7 4 0 3 0 0 5 7
3 4 2 4 3 3 3 3
2 3 1 3 4 7 4 8
0 -2 2 3 4 8 11 9
4 5 5 7 6 8 8 12
5 2 9 7 9 13 9 17
5 3 5 8 8 9 15 13
6 4 8 8 12 13 14 11
7 8 7 10 14 12 12 15
10 11 13 12 12 15 14 15
7 11 15 15 17 15 12 19
13 11 14 10 12 18 20 17
9 12 14 11 21 20 17 22
16 15 11 18 15 16 21 22
14 12 17 15 22 17 19 25
14 17 21 18 19 25 19 25
18 15 17 22 20 23 21 24
16 18 20 19 24 23 27 25
20 20 23 21 23 24 27 27
20 17 26 22 23 28 28 31
19 21 21 24 30 29 27 28
24 23 28 24 29 30 29 27
28 27 28 29 29 27 31 33
24 23 23 28 29 30 32 32
30 23 26 30 30 31 35 36
25 34 31 26 34 33 35 33
26 28 32 30 33 36 31 35
32 30 30 34 32 34 38 34
29 32 37 33 36 33 37 37
31 34 31 35 39 34 36 37
35 35 33 37 34 34 42 38
33 37 34 37 36 39 40 40
34 39 37 39 39 34 43 40
36 35 40 37 38 42 39 39
31 38 40 37 39 41 40 45
35 39 42 39 44 42 39 45
38 39 42 40 43 41 46 47
37 39 40 40 43 44 47 43
41 39 38 45 40 44 48 46
40 44 42 42 44 44 46 48
46 42 43 44 47 48 48 50
44 42 46 45 47 51 47 0
45 43 45 46 48 50 -4 -2
46 46 45 49 49 -3 -3 -3
44 41 49 47 -5 -4 -4 -2
44 46 47 -4 -2 -2 -3 0
49 49 -6 -3 -4 -3 -6 2
46 -2 -4 -5 -1 1 -2 0
-7 -8 -2 -2 -11 0 0 -1
-10 -5 -10 -3 -7 0 -1 -1
-7 -9 -7 -5 -4 -3 -3 -1
-4 -2 -5 -2 -1 1 2 2
-10 -4 -4 2 -5 2 1 4
-2 -1 -1 1 -2 2 8 5
-3 -2 8 4 4 7 4 5
0 2 5 5 5 6 7 9
-3 4 3 6 5 4 9 10
2 3 7 8 6 7 10 11
1 7 5 5 9 10 9 14
5 5 4 10 10 10 14 17
5 8 8 14 11 12 16 17
6 12 12 10 12 14 13 17
6 8 9 13 14 14 18 17
11 11 14 12 15 17 19 21
11 9 14 14 16 18 19 18
12 14 14 18 19 19 22 27
16 14 16 17 22 21 23 26
15 17 17 20 22 20 22 28
20 21 20 22 25 26 26 29
18 23 21 24 27 25 28 28
23 21 22 26 23 28 28 27
22 26 24 28 25 28 29 30
23 22 25 29 31 33 31 31
27 27 24 28 31 31 35 32
30 29 27 27 28 31 25 30
25 26 29 28 29 34 29 34
27 25 31 34 31 34 33 35
28 28 31 32 36 32 36 38
31 32 35 32 33 32 34 36
31 33 30 32 33 31 30 39
32 32 37 32 34 32 38 36
31 32 36 34 39 33 38 36
29 35 31 34 37 38 34 39
34 36 38 42 31 34 38 39
35 37 34 39 35 37 43 42
37 39 35 36 42 43 40 42
37 37 38 35 37 39 41 41
38 37 38 40 40 38 38 45
39 41 40 39 39 42 39 40
37 35 36 42 43 44 42 43
41 39 42 40 41 43 38 39
-2 1 -3 2 5 1 8 7
3 -1 3 9 6 6 6 7
2 4 3 4 5 7 8 8
1 4 2 1 8 5 10 9
2 4 4 8 5 8 11 9
2 4 6 8 8 7 12 11
3 7 10 10 8 12 10 11
7 8 9 6 12 15 14 13
7 9 10 8 13 11 14 17
8 9 8 11 13 13 15 14
11 9 10 14 10 15 14 18
11 10 9 12 13 16 16 17
11 12 11 16 13 17 19 17
10 11 12 14 19 20 19 21
15 14 14 16 23 21 26 19
12 17 17 20 21 20 19 24
16 18 19 21 20 23 21 26
13 18 19 21 23 21 28 29
22 22 20 25 19 27 25 29
17 22 23 24 23 24 27 24
24 20 24 23 27 28 27 32
23 22 22 30 28 26 30 31
23 25 27 29 26 30 30 33
20 22 27 33 35 31 31 31
27 25 28 31 33 32 33 35
28 26 32 30 33 31 36 35
29 28 30 29 32 33 35 37
28 32 32 33 32 36 37 39
33 32 35 31 35 36 38 36
31 32 36 35 36 38 38 41
34 35 35 39 38 38 38 39
33 37 37 38 40 38 39 40
32 38 36 41 41 40 42 40
40 37 36 43 42 46 40 44
42 36 36 37 39 42 41 40
38 40 41 39 41 40 40 45
41 40 39 45 41 43 42 46
38 41 42 44 44 42 46 47
40 39 39 41 46 45 45 48
45 39 46 45 41 44 47 51
43 38 43 40 48 45 51 -9
45 46 43 48 45 49 -7 -11
44 45 46 48 50 -9 -9 -6
44 44 50 50 -12 -8 -8 -6
43 49 43 -10 -11 -10 -5 -5
47 47 -10 -6 -7 -5 -5 -5
47 -11 -10 -7 0 -4 -6 -3
-4 -7 -4 -3 -2 -2 -1 0
-4 -7 -5 -2 -1 -3 0 2
-4 -6 -2 3 -2 -1 0 4
-10 -5 -2 -4 -1 1 1 3
-3 -7 -2 -2 1 -1 -1 6
0 2 -2 4 0 3 1 4
3 0 1 1 2 4 2 5
0 3 0 0 1 4 8 6
3 3 0 1 2 7 5 11
2 3 3 4 6 11 9 8
5 3 5 5 7 6 9 7
1 5 1 6 8 6 11 14
5 8 6 8 10 9 8 12
5 7 6 7 9 13 13 12
7 6 8 10 14 11 13 15
6 6 10 15 12 12 15 14
10 10 9 12 10 16 15 20
13 9 13 15 12 19 20 15
13 10 12 14 15 16 17 18
12 15 19 14 17 18 20 20
13 12 15 18 19 23 19 24
16 17 19 15 24 18 19 24
15 16 20 18 19 24 20 22
18 17 22 23 24 24 23 25
18 20 20 20 22 27 26 31
18 18 18 26 27 24 31 29
23 26 24 25 27 25 29 31
25 26 24 24 28 31 33 33
24 26 20 25 31 27 30 29
26 22 25 28 30 30 30 32
27 27 26 28 25 28 30 33
29 29 32 32 33 32 31 30
31 29 30 31 33 36 32 38
27 29 31 31 37 34 33 33
28 29 34 32 37 37 36 36
35 28 34 34 35 37 36 35
36 35 34 40 34 36 39 39
36 31 34 35 38 38 36 39
36 35 34 39 38 38 43 43
37 34 35 38 39 39 40 42
5 1 4 8 6 8 12 10
5 7 7 5 7 10 13 11
5 8 6 8 14 13 12 14
10 5 7 11 10 14 14 13
11 9 7 10 15 15 15 20
6 9 10 11 14 16 14 16
11 13 13 16 13 13 16 18
9 14 15 14 12 18 18 22
11 14 17 13 12 17 18 19
13 19 16 13 17 22 20 21
13 15 18 18 21 25 21 22
16 14 17 21 22 19 23 25
18 15 14 23 21 25 23 24
16 19 18 22 24 27 24 26
21 20 25 23 21 25 26 28
22 22 26 27 24 29 30 27
21 24 25 26 28 27 30 30
24 21 25 26 25 29 28 32
23 28 27 31 30 31 31 31
28 25 25 31 31 34 34 32
26 31 32 35 34 29 36 33
27 31 32 34 39 35 39 35
32 29 28 32 33 33 37 38
30 32 33 35 37 35 41 37
29 35 31 39 36 42 42 40
37 35 36 34 38 41 42 43
33 35 34 38 38 43 43 44
38 39 38 39 41 44 39 46
39 38 38 38 42 43 42 44
37 39 42 42 42 42 43 43
39 40 43 46 42 48 44 44
40 43 39 45 45 46 48 45
42 44 43 46 46 43 45 46
37 44 46 45 44 42 46 47
39 43 43 48 48 45 48 51
42 45 43 44 46 49 51 48
45 43 44 47 48 50 50 -9
43 47 48 48 48 48 -8 -9
47 47 48 48 48 -10 -6 -8
47 50 46 46 -8 -10 -5 -2
47 48 53 -9 -8 -5 -6 -3
48 46 -12 -9 -5 -4 -2 2
49 -10 -8 -3 -9 -4 0 0
-10 -9 -6 -8 -4 -7 -4 -2
-6 -7 -6 -6 -6 -3 -2 1
-10 -9 -5 -7 -2 0 -2 3
-6 -4 -4 -1 -5 -2 -1 0
-4 -2 0 -2 -3 0 2 2
-8 -3 -1 2 1 2 2 2
-1 0 -1 0 0 -1 1 10
1 0 -3 1 -2 2 8 8
-1 0 4 3 6 3 11 8
-1 1 4 2 4 4 9 13
6 6 6 8 8 14 12 11
2 8 6 8 8 8 11 14
3 3 9 6 11 15 13 15
8 7 11 9 16 14 15 20
8 10 12 15 19 19 16 21
11 11 13 14 19 16 24 26
8 14 16 13 21 23 18 23
12 14 13 16 18 18 24 23
14 10 18 21 20 19 26 28
16 19 20 21 22 23 26 25
18 20 22 20 26 24 27 32
20 23 22 21 27 23 28 34
17 22 27 24 24 29 32 31
23 24 27 26 26 29 36 31
28 27 26 28 29 32 30 36
25 25 33 30 31 33 31 34
29 30 27 31 31 31 31 35
30 30 29 34 36 36 34 38
32 33 32 34 35 39 35 37
32 35 38 36 39 41 39 37
36 34 35 38 37 37 39 42
34 35 38 36 38 39 40 38
36 34 39 37 41 41 46 44
37 34 37 39 39 39 42 41
40 38 39 43 39 40 41 45
36 40 40 41 43 44 46 42
38 39 41 43 43 44 44 44
0 3 1 3 5 5 5 8
2 1 3 5 3 7 6 8
4 2 3 4 12 7 11 14
1 1 6 6 9 9 8 13
5 5 8 8 11 15 13 16
1 2 5 8 14 11 10 16
10 7 8 9 11 15 15 16
7 13 15 12 12 13 15 14
9 10 17 14 12 15 14 19
12 11 7 13 17 16 16 23
14 14 13 13 17 15 18 22
11 18 17 16 19 20 21 20
16 13 19 21 21 22 19 18
15 20 15 20 21 21 24 23
18 17 15 20 19 23 24 25
18 20 21 20 22 24 23 24
15 22 25 23 20 21 26 28
20 19 22 26 25 26 23 28
20 20 23 23 25 27 30 29
21 26 24 26 26 28 29 35
27 21 24 32 28 28 34 31
24 26 27 27 29 34 28 30
21 21 30 32 30 33 30 37
29 29 29 31 32 33 31 36
28 29 28 34 34 34 33 35
30 30 30 33 31 36 35 35
30 30 31 32 36 35 35 36
31 34 33 34 36 34 39 38
31 32 34 32 35 38 36 39
34 35 35 33 36 38 40 40
36 36 38 38 36 38 39 36
35 37 37 38 40 41 45 42
34 38 38 35 38 37 43 43
40 39 38 42 39 41 43 43
38 41 38 41 42 45 43 45
42 39 38 40 44 46 44 46
41 43 41 46 47 47 44 40
39 41 43 43 45 45 46 48
43 43 46 48 45 47 49 -9
44 42 45 47 49 50 -7 -8
48 45 46 48 47 -5 -6 -4
43 46 44 48 -7 -5 -9 -5
48 44 48 -9 -7 -9 -6 -4
48 50 -10 -6 -5 -6 -6 -5
46 -8 -7 -10 -1 -6 -4 -6
43 -2 -5 -2 -1 -2 -4 0
-3 -4 0 0 -2 2 3 3
-5 1 -4 2 2 5 4 0
-2 -6 -2 2 5 3 5 4
0 -2 0 2 4 9 6 8
-1 3 0 3 2 13 5 8
1 1 2 7 8 5 12 7
-2 0 4 6 7 8 6 9
3 4 2 4 7 9 10 15
5 5 8 13 6 13 9 13
4 5 8 8 12 11 14 16
10 7 9 9 15 13 15 17
8 7 13 15 15 15 17 18
7 15 11 12 14 12 19 18
13 12 16 15 14 20 19 28
10 13 14 17 20 18 23 21
13 17 16 17 19 23 20 24
12 16 20 20 24 20 22 26
16 19 20 24 21 24 22 27
16 19 19 21 24 27 27 29
20 20 20 24 24 24 24 26
19 22 23 22 23 32 27 28
25 24 23 24 27 30 34 33
25 26 24 29 27 35 30 33
24 25 27 27 29 32 32 34
26 24 31 28 31 27 34 31
28 30 27 30 28 33 35 33
28 31 31 30 37 34 31 31
28 30 33 32 32 34 38 34
30 31 33 30 35 37 37 42
31 29 32 36 38 34 39 35
34 31 35 33 38 36 36 42
33 33 34 32 35 36 37 41
35 35 36 32 36 37 39 39
35 33 37 41 41 39 40 44
38 38 39 42 38 45 41 44
36 40 40 37 39 36 35 43
37 37 40 39 40 43 40 43
41 38 40 39 39 40 41 43
37 37 39 39 41 44 42 39
39 39 40 38 45 42 41 47
40 40 44 41 43 40 44 45
-6 -3 -7 -3 1 1 -1 2
-4 -3 -3 -1 3 0 5 6
-5 0 1 -1 0 -1 6 3
-2 -3 4 2 4 4 0 4
-3 0 0 1 6 5 6 8
2 2 3 3 4 8 7 4
0 4 4 7 5 3 8 7
3 5 5 3 5 9 12 9
-2 5 6 6 9 10 5 7
2 3 7 3 5 8 8 14
4 2 9 5 6 10 10 11
10 7 6 7 9 11 16 16
8 9 6 11 12 10 13 16
4 11 8 5 9 15 13 18
9 13 13 12 13 16 17 12
7 12 12 13 16 14 18 19
11 13 14 12 12 16 20 18
11 16 17 16 16 16 17 22
13 13 15 16 18 18 22 19
14 16 18 17 23 23 22 23
15 17 18 19 18 23 24 22
16 18 18 23 25 23 27 28
19 17 23 22 24 23 25 30
16 22 22 24 25 28 27 28
22 20 22 27 26 28 31 33
20 26 28 26 30 30 31 30
27 22 24 30 29 30 29 33
28 29 29 30 25 33 34 35
28 29 27 31 32 33 37 33
26 32 30 33 31 34 36 41
25 27 27 32 33 38 36 39
33 32 33 34 38 36 39 39
34 31 33 37 37 36 37 38
30 35 37 39 40 38 36 43
30 39 40 40 39 40 40 43
34 38 36 38 38 41 42 42
34 38 41 37 39 45 46 45
38 38 40 41 44 41 44 45
39 40 40 43 44 45 47 41
38 41 43 45 47 45 47 -3
40 41 42 43 48 45 -5 -2
46 46 44 47 47 -2 -1 0
43 47 42 43 -5 -8 0 -3
44 46 43 -4 -4 -4 -2 -6
43 45 -2 -3 -7 -2 -4 5
-6 -7 -8 -6 -6 -1 -4 -1
-6 -10 -3 -7 -1 -3 0 2
-5 -4 0 -2 -3 1 -3 2
-3 -6 0 2 -1 0 1 4
-5 -2 -2 -1 -2 0 2 3
0 -5 1 2 0 1 5 4
1 0 1 1 1 -1 6 5
-3 -2 -2 3 2 7 2 8
-3 2 3 2 5 6 6 7
0 1 1 7 5 9 9 7
2 2 3 5 8 13 15 11
7 3 6 8 7 9 13 18
7 3 6 9 10 16 9 10
4 11 6 12 12 13 17 18
7 12 12 9 10 17 18 21
8 13 11 15 14 19 16 20
6 12 12 13 16 17 20 24
12 12 19 19 24 24 25 22
13 16 18 20 23 23 24 26
16 19 20 21 24 24 25 26
18 20 21 26 22 28 27 28
15 22 23 21 25 28 31 32
20 21 20 23 26 29 27 28
18 24 27 26 31 32 32 31
26 25 25 27 31 30 33 35
24 27 28 30 28 35 34 37
26 30 32 30 34 34 36 30
28 29 33 34 36 33 33 37
28 29 33 31 38 36 33 38
31 29 33 30 36 37 36 41
29 33 34 35 39 38 38 41
33 39 38 36 38 40 37 43
37 35 35 40 35 39 41 42
38 34 40 38 40 44 39 42
38 38 37 38 37 43 37 40
37 41 39 40 45 42 41 45
-3 -2 -4 -3 1 -3 1 3
-1 0 0 -2 2 1 3 7
-2 1 2 3 3 3 2 6
-1 0 -1 3 1 4 -1 7
-1 0 0 -2 4 6 7 8
-2 4 4 2 7 4 10 12
1 2 4 5 7 9 8 8
2 5 6 7 6 8 8 12
2 3 7 6 11 10 12 14
6 11 8 9 6 11 13 17
4 7 8 11 12 14 13 14
5 6 14 12 11 11 18 16
12 8 8 13 13 15 22 15
8 17 12 16 10 15 16 21
12 14 18 14 19 20 13 20
13 15 15 16 17 23 20 25
17 19 19 20 19 19 25 24
17 17 16 23 17 21 25 26
17 20 23 19 24 24 26 25
24 20 22 26 24 24 26 30
21 23 25 27 24 26 25 26
22 26 20 22 26 27 30 29
21 26 25 27 28 29 29 33
24 25 29 29 28 31 30 33
29 26 26 31 32 30 30 32
25 30 29 24 27 33 33 37
30 28 30 34 32 31 34 36
26 28 32 32 35 32 32 38
34 29 31 35 32 37 34 37
33 36 32 33 30 39 37 39
36 33 35 37 35 37 40 40
36 31 38 37 34 39 39 39
34 34 32 38 41 40 43 38
36 40 39 39 36 44 41 38
38 37 37 40 42 40 41 42
35 40 37 43 39 42 41 42
40 37 42 41 39 42 42 40
38 37 40 42 43 40 42 44
38 41 42 46 42 39 43 45
42 41 43 42 42 45 42 44
38 43 40 45 46 46 44 43
40 41 43 43 47 44 44 45
43 43 42 48 43 46 48 -11
42 42 47 45 47 47 -7 -10
44 45 45 46 45 -12 -8 -7
46 47 46 45 -9 -8 -3 -3
44 45 48 -9 -8 -4 -5 -1
45 48 -6 -6 -7 -6 -4 -2
42 -11 -8 -3 -7 -5 -2 -1
-8 -6 -5 -6 -5 0 -4 2
-3 -8 -7 -3 -2 -2 -2 1
-1 -3 -4 -5 1 4 1 6
-6 -4 0 -6 0 2 1 1
-6 -3 -1 -1 1 6 2 5
-3 -1 0 0 7 4 1 6
-1 0 -3 3 3 3 3 5
2 1 1 8 3 2 7 9
1 0 5 5 1 6 6 9
0 7 4 4 6 7 4 12
4 1 3 4 9 8 6 16
3 3 6 9 6 8 11 9
4 6 5 10 7 12 16 13
6 6 10 8 12 13 16 16
7 9 8 13 16 11 14 16
8 8 11 14 14 17 14 19
10 13 11 17 14 19 19 21
10 13 17 16 17 18 22 23
10 17 20 21 15 21 22 20
15 17 21 23 19 25 25 25
12 16 19 19 22 22 27 30
20 20 21 22 21 20 26 27
13 17 22 27 24 26 31 31
20 22 24 24 23 28 25 29
22 24 25 25 26 28 27 31
18 23 23 27 28 28 29 34
24 24 29 27 30 27 30 35
26 27 27 27 30 29 30 34
24 27 29 32 31 28 31 33
24 32 31 28 33 35 34 33
28 28 26 33 31 30 34 33
27 32 29 34 32 35 37 39
32 32 31 33 35 36 39 38
34 33 31 37 34 37 34 38
31 32 34 37 34 37 39 40
30 37 32 35 36 38 38 36
34 35 34 37 39 36 38 37
37 39 34 38 39 41 39 39
38 36 40 39 36 43 38 38
38 36 38 37 38 41 41 44
38 40 40 41 39 39 42 42
38 36 42 44 45 41 45 41
41 41 44 45 40 42 45 46
0 -6 -6 -4 -4 -1 -3 -4
-4 -5 -4 -4 -2 1 0 1
-7 -1 -3 -1 -3 1 0 2
-3 -6 -1 0 4 3 4 6
-5 -3 -2 3 2 3 7 7
-2 -1 0 2 2 5 8 4
-2 3 1 1 1 5 3 6
0 1 3 6 3 5 5 7
6 2 2 6 5 4 9 8
1 2 6 4 9 5 15 14
4 6 4 5 8 8 11 11
4 5 5 4 6 12 8 14
6 9 10 10 10 13 17 17
8 10 8 11 13 14 19 15
4 10 7 15 17 14 11 14
11 17 12 13 14 14 19 22
10 13 10 15 19 19 21 17
10 14 17 18 17 14 23 18
12 19 13 15 18 20 23 21
15 14 21 20 17 22 19 21
15 15 18 19 22 21 23 25
15 18 20 20 19 19 23 25
18 25 21 19 18 22 24 26
21 21 22 25 23 26 22 25
22 21 22 24 23 24 27 28
21 22 24 28 26 30 33 27
18 25 24 26 28 30 29 31
22 26 28 25 31 26 30 31
24 24 29 27 28 32 34 29
23 30 31 29 36 31 35 35
29 26 32 33 33 34 38 37
30 34 32 32 34 35 36 33
31 30 32 31 33 36 34 33
26 33 33 34 35 32 33 35
34 31 35 38 37 40 35 39
32 30 31 35 37 38 39 38
35 31 36 39 40 39 40 40
34 35 37 38 38 38 39 37
37 33 39 38 40 39 40 42
33 36 38 43 40 40 41 -6
38 37 37 42 38 42 -5 -7
36 41 40 40 39 -7 -3 -5
39 39 39 41 -2 -6 -4 -4
37 41 42 -4 -4 -7 -3 -4
37 39 -7 -5 -6 -1 -3 -5
42 -4 -8 -5 -1 -3 0 -1
-14 -7 -10 -9 -3 -7 -4 -1
-10 -11 -4 -5 -2 -4 -5 -2
-6 -7 -2 -3 -3 -3 -1 1
-10 -5 -7 -2 -5 -1 3 2
0 -3 -4 2 -1 -1 4 6
-4 -6 -3 -3 -1 2 3 4
-5 1 -4 1 2 4 4 3
-2 0 -3 2 4 1 5 8
1 -2 -1 3 5 7 9 10
-3 4 3 6 5 8 4 10
2 6 4 3 11 5 11 13
1 4 8 7 15 12 17 18
3 5 10 10 9 12 18 15
5 10 11 10 11 15 19 16
10 10 9 13 12 16 15 16
10 10 12 11 14 16 18 21
9 14 13 15 19 18 19 21
11 12 13 18 21 23 23 24
16 14 17 20 18 18 21 24
14 16 19 17 21 26 21 25
15 22 19 24 24 26 27 26
18 19 20 21 25 27 32 29
21 21 23 23 25 30 30 27
19 22 26 26 26 28 29 27
22 23 23 24 27 25 32 29
24 24 30 27 28 33 34 33
22 26 31 31 31 30 34 36
23 31 32 26 31 34 35 37
25 31 28 30 30 34 37 37
28 30 33 30 30 34 33 35
29 35 32 37 35 38 39 38
34 31 34 31 38 37 35 35
28 35 32 37 35 38 36 36
33 36 34 37 37 39 37 41
35 35 36 36 37 43 37 38
33 35 39 37 39 42 38 43
39 39 39 37 36 40 40 45
39 39 36 38 41 43 43 42
39 39 39 39 41 41 43 46
38 37 39 40 42 43 42 44
-7 -8 -9 -5 -5 -2 3 0
-5 -1 -5 -1 -2 2 -2 1
-6 -4 -2 0 -3 2 5 0
-5 -5 -6 2 -1 0 2 5
-4 -2 -1 -1 2 4 6 6
0 -1 1 4 3 3 9 10
-2 2 2 6 6 9 8 8
-2 3 2 6 5 8 7 13
1 3 4 9 7 12 10 11
7 6 8 5 9 11 13 11
5 10 8 8 9 8 10 18
8 11 8 8 9 12 12 15
9 7 9 10 11 14 16 16
6 12 9 9 17 17 15 17
6 12 12 12 15 18 19 21
11 14 16 14 18 20 18 21
10 14 12 20 14 21 21 23
12 14 22 18 25 25 24 24
12 15 18 21 20 25 23 24
16 17 20 23 26 26 28 27
18 18 25 24 22 25 29 30
17 21 22 23 26 27 24 29
22 22 25 25 24 30 29 32
24 24 22 22 30 32 30 32
24 31 28 25 31 31 28 33
26 28 30 32 32 33 35 37
29 30 29 28 32 37 35 38
29 32 28 30 35 37 36 37
33 32 32 34 36 33 41 40
32 32 37 39 40 37 36 39
32 36 32 35 41 42 44 40
34 38 34 37 38 41 44 45
32 41 39 39 41 40 46 48
37 35 43 42 44 47 42 47
38 37 38 43 45 46 46 47
39 39 43 45 43 45 48 50
42 45 44 43 47 46 49 51
44 42 45 48 46 49 50 49
40 46 47 49 47 48 50 52
45 43 45 48 46 52 49 -10
45 48 49 49 50 46 -9 -7
49 47 52 49 54 -10 -8 -9
51 49 47 53 -14 -10 -8 -7
47 47 49 -9 -9 -8 -11 -5
51 51 -10 -11 -7 -9 -5 -1
51 -11 -10 -9 -9 -8 -6 -3
-13 -9 -10 -13 -11 -5 -3 0
-14 -9 -9 -8 -6 -6 -7 -3
-9 -9 -6 -9 -3 -5 -2 -4
-8 -7 -10 -5 -5 0 0 4
-6 -4 -7 -8 1 1 -2 3
-9 -8 -4 -3 -4 -1 1 6
-3 -5 -3 1 -3 2 4 5
-6 -4 0 -1 3 4 6 1
-1 -3 4 2 5 9 11 2
-5 -1 4 3 4 3 5 11
3 0 4 5 6 6 9 7
0 7 2 5 7 8 7 14
6 6 9 10 7 12 10 16
5 3 11 10 10 11 10 15
3 8 8 9 16 14 12 15
8 7 9 8 10 13 18 18
8 13 10 10 14 19 18 18
12 12 16 14 18 20 19 21
13 11 15 18 15 19 23 19
17 14 12 17 25 19 23 26
19 21 19 15 24 21 22 23
16 19 18 23 20 25 22 24
18 20 20 18 22 20 25 23
18 18 23 22 20 24 26 26
21 20 21 25 21 26 26 28
25 20 20 28 23 24 26 30
20 26 28 22 26 27 28 28
24 25 26 24 26 28 27 31
26 26 28 29 27 28 32 27
20 28 27 28 25 27 30 32
26 28 30 29 29 32 29 29
26 29 30 27 26 32 31 30
26 27 31 30 31 31 31 31
28 30 29 33 29 35 35 35
30 30 30 34 34 29 32 32
27 30 28 30 33 36 31 36
29 30 34 32 32 35 33 35
33 27 28 33 32 36 36 33
32 34 33 34 36 39 37 39
32 32 30 35 38 39 38 37
35 34 35 34 39 37 38 39
32 33 37 39 37 40 41 41
33 35 41 34 35 39 44 36
37 35 37 40 39 38 40 39
37 34 38 41 39 41 41 39
37 37 36 39 40 40 44 43
-3 -4 -5 -6 -6 3 1 3
-3 -6 -2 -4 0 -1 3 8
-5 0 -1 -4 3 2 2 7
-1 0 -1 3 4 5 5 10
-2 0 -2 -2 7 11 6 9
-6 0 1 4 3 8 9 8
0 -1 6 7 8 11 11 13
2 5 8 7 9 13 11 18
4 6 8 9 14 11 12 19
4 8 10 11 9 17 16 18
7 12 13 14 10 14 15 18
10 10 12 14 16 15 18 19
13 14 11 14 13 16 19 21
9 13 14 18 18 20 19 21
16 13 15 16 20 21 22 24
15 18 17 17 22 22 25 21
17 17 17 18 24 21 21 24
19 18 22 23 22 26 29 32
20 20 23 21 26 28 28 30
21 23 22 24 25 29 23 27
21 23 25 27 29 27 28 33
22 23 24 29 26 29 31 30
25 25 25 26 31 32 30 33
23 26 26 26 33 30 33 33
24 28 30 31 31 30 34 35
27 24 30 34 31 32 33 35
27 28 33 30 33 32 34 34
32 30 34 33 38 35 37 40
33 33 31 33 36 38 38 38
32 31 34 34 35 34 38 41
32 30 38 36 37 37 41 39
36 36 36 39 38 37 39 43
38 36 38 38 36 43 42 38
37 35 37 36 40 38 41 41
36 41 39 42 39 40 45 43
38 39 40 39 43 41 46 44
38 36 42 40 42 44 42 43
41 42 39 44 44 42 46 44
42 43 41 44 45 46 48 46
44 42 41 45 46 43 48 44
44 41 43 41 44 46 46 53
43 41 42 48 45 45 47 48
41 45 45 49 46 47 47 48
44 44 49 50 44 45 49 -12
46 47 47 47 46 48 -11 -14
49 48 46 47 51 -20 -9 -12
51 46 48 48 -14 -14 -10 -13
48 47 47 -13 -13 -11 -8 -6
46 51 -15 -11 -13 -11 -7 -6
48 -9 -12 -8 -8 -8 -6 -4
8 6 8 7 5 5 6 7
5 8 4 5 6 10 11 10
6 7 8 8 6 10 12 12
6 11 6 6 13 8 13 13
6 3 10 6 11 11 12 17
5 9 11 12 10 13 18 20
6 8 8 12 11 17 14 17
9 10 13 15 14 20 17 23
14 11 13 20 17 16 20 26
15 13 13 16 15 21 21 19
14 19 13 18 21 18 19 20
19 18 16 20 20 21 23 22
16 17 22 21 24 23 20 23
18 17 20 22 22 24 25 23
15 16 18 22 16 22 26 25
23 23 21 22 23 28 29 29
18 22 22 23 27 24 26 28
25 20 24 26 26 29 29 31
23 27 24 27 28 26 28 30
23 27 25 29 29 25 29 33
23 28 27 26 30 25 23 32
23 28 32 25 26 30 29 33
28 29 30 27 29 28 25 26
27 27 27 28 32 31 33 31
26 28 30 27 28 32 28 30
32 30 27 31 29 29 28 29
30 31 32 31 31 30 28 28
30 28 31 29 27 27 30 30
31 26 32 26 31 25 22 26
26 27 25 28 27 26 24 26
26 30 27 27 25 24 25 24
28 29 23 28 26 25 27 26
26 24 26 23 25 24 25 22
27 26 30 28 21 27 21 27
27 25 23 24 26 23 24 26
27 26 21 24 26 21 24 25
27 24 20 27 21 24 21 21
21 26 21 20 26 22 24 26
23 25 24 24 26 23 25 27
21 22 25 22 23 25 25 21
21 23 23 28 24 26 25 25
28 27 22 25 24 27 27 28
24 22 25 25 25 24 23 26
21 23 24 24 22 28 28 27
28 22 26 27 26 26 25 28
14 8 11 12 14 20 17 15
10 10 10 12 15 16 16 19
10 13 16 16 18 18 16 18
14 16 15 17 13 17 16 20
14 13 13 14 17 19 19 21
15 15 15 20 20 19 22 22
17 14 17 20 19 24 22 26
15 19 19 20 23 17 27 26
17 17 20 23 29 23 24 22
23 22 21 19 24 23 26 29
21 26 24 25 25 26 26 28
24 24 21 23 26 25 26 32
23 25 26 30 29 28 27 29
21 23 23 31 26 27 32 34
28 23 27 29 27 31 28 32
25 23 28 28 26 35 31 30
23 27 25 28 31 34 34 31
26 29 30 27 31 30 32 30
28 28 29 31 29 31 33 30
29 29 32 29 30 30 35 31
31 33 30 32 33 34 35 26
32 29 31 32 29 33 31 25
28 28 31 29 30 29 31 29
31 33 30 31 33 31 31 30
34 32 30 31 29 32 31 32
32 31 33 28 31 29 27 27
29 33 31 33 32 28 30 29
31 31 29 29 27 29 29 26
32 31 33 27 30 31 28 28
34 33 31 24 24 29 26 22
29 29 30 24 24 24 25 28
30 31 27 28 29 26 24 24
26 32 30 28 28 26 27 24
29 30 27 28 30 26 27 29
29 27 27 28 30 25 29 25
30 27 27 24 26 27 26 27
27 26 26 26 29 22 26 29
29 28 28 28 29 24 27 30
26 26 33 25 26 28 30 28
29 28 24 28 25 25 31 27
24 29 26 21 28 27 26 31
30 26 26 25 28 29 27 3
28 24 26 26 29 27 6 8
26 29 30 27 30 11 1 9
28 26 29 27 7 6 5 6
26 29 27 7 7 5 4 7
29 28 7 2 3 7 6 7
27 9 8 5 5 6 7 10
5 7 8 6 5 9 9 12
7 5 11 12 9 11 9 14
4 7 7 9 8 15 14 15
11 8 7 9 14 11 14 15
9 8 11 11 14 12 14 15
10 10 13 12 12 13 18 21
10 12 14 19 17 22 21 19
12 11 17 17 16 18 18 23
13 16 15 14 17 20 21 20
13 23 19 21 20 21 21 23
19 16 18 18 18 20 20 23
18 20 20 25 21 23 21 19
18 18 17 19 20 21 25 27
19 20 22 20 23 26 27 23
21 19 22 23 23 27 26 26
18 22 18 23 25 27 25 24
23 25 25 25 26 23 29 27
27 27 23 26 27 24 26 25
27 22 23 27 26 29 26 27
23 25 28 25 25 26 26 25
28 26 24 25 25 24 28 26
26 27 26 24 27 28 24 26
28 23 27 26 24 27 23 26
23 25 24 24 26 28 26 27
26 26 25 29 28 27 23 21
22 25 25 27 24 23 23 24
25 22 25 24 24 26 24 22
27 27 24 23 22 26 23 23
28 24 26 30 26 24 23 20
24 24 23 23 20 22 22 19
25 24 26 23 21 23 24 19
23 21 25 20 25 21 16 18
20 27 24 23 22 21 18 18
21 24 21 22 20 23 21 15
24 22 23 18 21 20 23 17
23 22 20 20 17 19 20 20
21 16 19 22 25 21 18 23
21 24 22 23 21 17 24 21
20 20 18 20 19 16 24 17
20 22 19 23 19 22 20 20
24 19 19 20 20 25 20 27
15 12 15 16 12 13 17 17
13 14 16 14 14 18 13 19
14 17 14 16 17 19 15 19
15 16 17 18 16 17 19 20
10 17 17 18 17 18 23 20
14 17 17 17 18 18 23 18
17 17 17 19 19 23 22 22
18 18 20 20 19 21 22 24
21 19 25 22 21 26 24 25
19 21 18 23 23 23 25 24
22 23 22 26 20 26 24 28
23 24 23 27 25 21 31 27
22 20 20 24 28 28 26 29
23 26 29 26 27 25 27 33
24 26 25 28 28 28 33 31
26 27 28 24 28 29 30 30
23 28 26 23 28 30 32 30
29 29 32 34 29 29 31 30
26 27 31 31 30 32 29 33
27 32 29 33 31 31 33 28
31 29 29 33 29 34 32 30
29 30 28 29 30 31 30 28
31 27 28 30 28 30 31 33
33 27 34 33 33 31 31 28
33 32 32 30 33 31 31 30
31 31 30 33 29 30 32 30
30 31 30 31 33 29 34 33
30 29 32 31 33 33 29 29
33 29 29 30 29 27 30 27
30 30 30 28 32 28 28 33
30 28 30 27 27 32 25 29
31 32 34 31 27 29 28 25
30 27 30 27 29 26 27 27
31 31 26 28 27 27 25 27
27 26 29 24 22 28 28 28
28 27 26 29 28 28 24 29
30 27 29 25 26 25 25 27
26 26 24 27 23 27 25 25
25 26 31 22 21 25 27 22
26 26 23 27 24 23 24 27
26 23 24 24 23 23 26 23
23 28 23 24 27 26 27 28
27 24 26 21 26 25 23 27
24 30 25 28 25 22 25 25
25 26 26 26 24 24 26 27
24 27 26 26 28 29 29 3
26 26 26 28 29 30 5 10
25 26 26 25 23 7 11 8
30 26 29 25 7 7 7 7
21 27 30 6 9 9 2 10
27 24 6 7 5 9 12 12
23 9 6 9 8 8 10 10
8 9 11 10 13 12 14 15
8 11 9 10 14 14 19 14
8 9 10 15 12 15 19 16
10 13 15 13 14 16 17 17
14 12 11 16 14 21 18 16
11 17 11 15 15 18 23 19
14 18 14 14 15 19 14 15
13 16 13 19 19 19 16 19
15 18 18 18 20 18 19 19
16 15 18 19 18 19 22 22
13 15 15 20 21 18 20 23
20 18 21 20 18 17 25 24
19 17 23 20 22 27 26 25
17 20 19 23 22 24 21 23
21 26 24 20 21 22 22 25
21 24 23 22 24 21 27 26
22 20 24 25 25 30 26 28
22 19 23 26 30 24 30 30
23 23 25 23 22 24 28 27
24 22 25 25 28 27 28 27
26 24 24 26 28 23 26 27
26 27 29 25 29 28 25 23
26 27 27 27 26 27 25 25
29 25 24 25 25 27 23 26
24 28 28 25 22 25 29 22
27 29 25 26 25 21 24 25
31 24 26 21 21 23 23 23
26 22 25 25 23 21 25 23
26 25 23 25 26 23 22 21
22 20 27 20 24 23 22 21
25 23 23 26 22 18 22 18
23 27 24 20 22 21 21 22
24 24 22 24 24 22 18 21
21 20 18 20 22 23 25 17
24 27 24 24 20 23 17 19
21 24 23 22 20 21 20 22
21 21 23 23 25 19 22 22
22 18 18 25 18 19 22 25
20 20 22 23 20 22 23 20
19 19 22 21 20 19 20 24
24 23 19 20 21 23 22 23
22 23 23 21 23 26 22 26
20 20 22 23 22 28 26 25
14 16 14 21 18 20 23 24
20 18 17 20 20 22 25 24
15 21 16 20 23 22 24 30
21 19 21 19 26 23 25 25
17 21 22 23 25 26 25 24
20 23 24 22 25 24 26 28
23 23 30 24 24 28 29 28
22 21 26 25 24 27 31 31
23 23 27 26 26 26 34 30
26 26 25 29 28 33 30 32
26 29 24 30 32 33 33 32
28 28 33 31 31 31 32 33
29 28 34 30 32 32 34 34
31 29 29 32 32 32 32 36
31 30 32 32 30 30 33 33
30 31 30 33 31 35 32 34
31 31 34 38 34 34 30 33
28 31 34 33 36 33 31 31
33 33 31 33 29 34 32 33
34 35 32 28 35 33 34 33
33 32 35 34 34 33 32 34
31 36 33 32 35 32 34 33
38 28 31 30 33 31 34 33
32 30 31 35 35 31 32 34
31 33 33 33 31 34 29 31
33 30 32 32 32 31 31 28
33 31 28 28 30 32 32 25
33 34 31 33 34 27 28 27
32 33 31 30 30 32 29 26
31 28 31 28 31 28 28 31
30 31 33 26 31 32 30 28
30 33 26 30 27 28 26 26
28 28 28 26 27 27 26 31
29 29 31 31 29 28 25 26
32 29 26 27 30 25 29 26
26 26 28 25 31 25 27 32
28 28 27 28 23 31 27 27
31 28 27 29 28 26 26 27
26 28 30 23 28 26 27 28
28 28 30 29 34 29 25 11
25 27 29 29 29 28 8 14
25 28 34 23 28 8 12 9
30 26 25 27 11 13 9 9
29 30 27 10 12 11 10 15
28 25 9 12 12 10 14 15
29 10 12 9 8 11 15 14
13 15 12 12 16 16 17 21
13 14 13 13 16 14 18 19
13 13 14 15 13 16 21 22
14 14 13 17 14 19 19 20
13 10 13 20 17 20 18 23
13 18 20 23 24 24 20 21
14 18 20 19 22 22 25 23
18 18 20 23 22 23 21 24
20 21 20 23 24 24 27 26
24 23 22 24 24 24 27 26
25 27 20 25 27 29 26 29
22 22 23 28 23 26 26 27
22 22 28 22 27 23 30 29
21 26 27 26 30 25 27 30
23 25 26 26 25 30 28 33
26 29 27 28 27 31 33 28
26 25 28 26 30 30 29 32
27 28 29 28 26 32 32 33
27 28 32 27 27 32 30 27
31 31 29 30 28 31 31 30
27 31 31 34 33 29 30 27
29 28 29 28 28 32 27 28
28 29 31 29 28 29 29 29
32 30 33 30 27 26 27 28
30 29 29 32 32 26 29 27
30 26 31 29 29 26 31 26
29 29 32 27 28 29 28 23
28 28 29 26 27 28 26 27
29 25 28 28 28 24 25 27
30 29 27 28 22 28 25 25
27 27 26 23 27 25 19 25
27 26 28 27 21 24 21 21
31 28 28 26 25 21 19 17
26 30 19 21 20 22 18 24
27 24 25 25 24 18 19 20
25 25 25 21 21 20 22 23
24 24 24 21 16 22 19 16
26 23 22 20 23 23 21 18
24 22 19 18 22 21 18 19
23 22 21 23 19 18 17 21
24 18 21 22 20 25 22 24
17 15 14 19 20 16 19 18
16 16 15 19 14 20 20 19
14 13 18 17 22 16 19 22
18 15 16 20 17 20 24 23
18 18 21 20 24 21 21 21
18 20 20 21 17 23 23 23
17 18 21 21 21 22 23 26
21 20 18 21 22 24 27 27
17 21 22 24 25 25 25 28
20 18 20 21 24 22 29 26
22 22 26 23 24 27 29 27
25 23 23 25 27 30 30 31
22 23 28 26 23 28 26 31
25 28 23 25 25 27 27 29
25 28 28 27 30 30 28 30
29 29 27 33 28 28 27 28
30 28 29 29 27 29 27 27
30 27 27 26 26 30 30 30
24 28 29 29 30 33 30 28
33 31 31 31 27 32 32 27
30 28 32 32 32 32 29 29
27 29 32 28 30 31 29 26
27 32 28 31 27 28 27 31
33 34 29 32 30 29 33 27
33 26 32 28 32 29 28 32
31 28 26 27 27 30 30 25
31 32 32 30 29 29 27 28
28 28 28 29 33 28 27 28
27 26 26 31 29 27 27 24
31 28 29 26 31 26 29 24
27 30 26 29 27 27 24 23
31 30 27 25 31 30 26 26
25 28 28 28 23 27 24 22
32 26 27 28 32 26 28 27
23 25 29 25 24 26 29 25
23 27 24 25 29 23 27 28
25 27 24 21 25 28 29 27
28 29 28 24 27 28 27 31
27 21 23 29 28 26 27 26
29 28 26 28 25 28 30 30
23 25 27 24 29 29 27 11
25 27 29 23 28 25 15 14
26 30 25 29 26 12 13 14
27 25 30 30 13 12 14 11
26 30 29 14 12 12 14 16
32 27 10 12 15 14 15 15
29 11 11 12 13 15 17 16
8 14 9 11 16 14 18 19
13 11 15 13 13 16 16 19
11 13 16 14 19 18 23 23
14 13 15 17 16 20 21 25
15 10 18 15 19 19 20 25
16 18 17 21 19 21 21 24
18 17 20 19 21 22 25 23
18 20 18 22 19 22 26 25
15 17 21 22 17 23 26 26
19 25 20 26 24 24 25 25
22 25 24 23 25 23 27 27
25 20 24 25 27 24 23 27
24 25 28 21 28 27 24 31
23 26 21 27 29 29 29 30
24 29 25 29 32 31 30 27
26 28 27 30 30 30 29 29
25 27 29 29 33 32 25 28
29 29 31 27 31 29 31 33
28 34 30 28 29 27 27 28
29 33 34 29 25 30 30 31
27 26 27 33 30 30 30 27
34 30 31 30 27 32 31 28
29 28 28 30 32 27 28 27
31 27 29 26 28 29 28 28
29 33 29 27 31 28 26 32
28 28 28 32 28 29 28 28
27 29 26 27 32 30 29 28
33 30 28 26 25 26 23 27
25 29 30 25 25 26 25 23
32 29 27 28 28 23 23 23
27 30 26 23 27 22 25 25
26 29 25 26 27 21 24 25
29 26 28 22 20 26 26 25
26 25 22 23 24 25 21 27
25 27 26 24 21 26 26 25
25 26 26 27 23 26 23 26
26 27 24 22 24 24 25 25
26 24 24 26 21 21 25 20
23 23 23 25 23 24 25 23
24 25 25 24 28 25 26 23
23 26 24 27 23 25 23 23
24 26 23 26 22 25 23 24
23 24 25 27 23 24 23 21
25 21 25 22 27 23 23 22
20 22 23 21 23 24 23 23
22 19 24 21 27 28 29 25
22 21 21 23 25 29 22 29
21 20 21 23 24 25 27 23
25 24 24 28 25 23 29 26
25 25 23 26 26 26 28 30
22 25 29 28 27 30 27 26
26 27 31 26 28 27 25 31
25 23 26 33 29 30 29 32
29 31 26 29 31 30 30 29
29 29 25 28 27 31 31 28
26 29 29 29 31 32 34 30
25 26 33 31 29 29 29 30
28 30 29 30 29 31 32 29
31 31 31 29 28 29 30 27
31 33 30 30 27 28 30 29
32 31 33 27 31 33 31 30
31 29 26 30 29 29 29 34
27 28 29 31 31 27 33 31
25 28 28 30 30 28 29 29
30 30 33 32 32 32 32 25
33 32 30 33 27 29 32 30
29 31 30 30 32 34 29 30
28 29 30 29 29 25 27 26
30 31 28 27 28 25 26 27
27 28 28 27 28 25 23 25
30 29 30 28 28 28 28 28
35 29 29 30 28 27 27 24
29 27 29 31 25 29 26 24
32 33 24 24 25 27 26 21
27 25 25 24 28 25 25 27
25 24 29 25 29 25 25 27
25 25 25 24 26 25 27 26
27 24 28 24 26 24 24 29
24 23 28 26 24 26 30 26
26 23 24 24 26 24 24 27
27 24 27 28 27 30 28 11
26 26 26 23 24 25 4 12
24 27 24 27 26 10 12 9
24 32 25 28 9 12 17 14
28 28 27 10 12 13 12 11
27 28 15 12 10 15 13 19
31 9 14 12 16 15 19 17
8 13 18 17 14 15 17 19
18 10 19 18 19 17 19 22
15 16 14 16 16 19 21 19
10 13 17 20 16 17 22 21
16 17 19 18 22 19 25 25
19 19 20 18 19 16 23 23
20 20 18 17 22 19 25 21
19 17 21 21 22 20 22 25
20 23 23 19 20 22 21 22
19 23 18 20 23 23 21 25
20 22 25 19 20 25 26 25
20 22 20 24 23 25 26 27
21 23 26 24 26 25 26 28
21 26 27 22 26 29 30 29
24 27 26 28 30 24 28 34
25 22 23 27 25 27 25 26
24 24 29 24 28 29 28 30
24 31 27 24 29 29 34 26
31 27 28 31 27 29 27 31
32 26 32 25 30 29 31 29
27 28 27 27 29 29 29 29
28 28 30 29 33 27 27 28
28 31 32 33 33 30 26 30
25 30 30 28 27 30 27 31
29 28 30 30 26 26 28 27
28 28 26 33 27 26 27 25
29 27 27 29 26 24 26 21
30 27 28 29 27 24 26 25
27 27 28 23 30 29 27 28
29 28 22 24 25 27 23 25
31 27 29 24 23 24 25 22
28 27 24 26 25 25 26 24
29 29 29 25 22 24 22 23
23 26 25 27 22 27 24 22
27 27 27 24 24 24 23 22
24 25 24 24 22 22 27 26
25 23 24 22 24 25 27 22
24 23 25 23 22 23 23 24
21 23 26 23 24 23 24 24
19 19 21 23 20 22 24 25
18 18 22 22 20 23 25 26
17 21 21 20 21 29 24 24
18 26 23 24 24 22 27 24
20 25 22 22 26 27 25 28
21 21 27 24 25 28 26 29
25 25 27 24 28 29 27 27
25 24 25 29 29 27 30 30
24 25 29 33 31 30 26 33
28 26 28 29 30 28 30 29
28 29 26 34 33 28 30 30
29 28 30 29 30 31 30 29
26 29 27 29 29 30 32 30
27 29 26 27 27 30 32 32
32 31 32 31 29 33 28 30
29 32 30 29 31 28 32 31
29 30 31 31 31 32 30 32
30 29 30 35 31 31 34 29
34 29 32 30 30 32 30 33
28 34 28 29 30 32 33 28
32 33 28 28 33 30 29 30
31 30 28 30 32 28 29 28
32 26 29 31 28 26 29 27
30 33 32 30 31 29 27 30
32 35 30 31 28 29 31 28
30 30 29 31 31 29 26 27
28 27 33 32 30 27 25 29
30 27 34 32 28 26 30 23
28 31 31 29 29 26 28 30
30 31 23 32 24 25 24 24
27 29 29 26 28 27 27 29
29 23 30 25 24 32 28 28
30 28 27 25 27 26 27 30
29 28 28 28 29 25 30 25
26 29 26 28 27 30 27 25
27 27 30 29 28 26 30 30
26 26 25 29 27 28 26 29
29 28 28 26 29 26 33 29
26 25 29 26 24 29 28 29
30 28 28 27 33 28 33 27
25 28 29 26 27 29 29 8
26 28 29 25 30 26 13 13
31 27 26 29 26 17 15 16
29 26 30 28 13 14 17 16
27 27 27 8 17 14 13 17
27 28 13 18 17 15 14 21
27 13 13 15 15 15 17 19
12 16 12 18 19 18 21 21
13 15 17 19 19 19 20 22
17 16 17 23 23 23 18 21
18 19 19 24 19 22 25 25
15 17 21 23 23 18 23 25
18 21 18 16 21 23 27 25
25 20 24 23 20 24 25 27
21 22 21 22 20 23 27 24
23 25 26 23 28 26 34 26
23 24 23 26 26 27 30 29
21 20 23 26 26 27 27 28
25 27 24 28 26 28 31 27
29 27 23 27 27 29 27 24
27 29 28 28 26 26 27 27
26 23 29 30 29 32 29 26
29 25 29 24 27 28 32 25
29 27 27 27 28 29 28 25
26 26 31 27 31 28 27 29
24 27 30 27 32 29 24 31
31 26 25 30 30 30 27 29
28 27 27 29 25 27 28 26
29 25 30 29 24 26 26 23
28 29 28 25 26 27 25 22
30 29 27 27 27 27 27 23
29 25 19 24 23 23 21 22
29 29 29 25 20 25 25 23
27 29 23 23 21 22 22 18
27 25 24 21 21 21 20 20
25 29 27 22 20 20 22 24
27 23 20 24 21 21 23 22
23 22 19 23 24 23 21 19
22 22 21 20 20 20 21 22
21 16 20 23 22 21 23 24
19 22 18 21 18 23 20 22
24 21 22 23 21 24 23 24
19 24 21 18 24 24 22 24
21 22 25 21 22 21 23 25
19 20 22 23 23 20 23 25
24 20 21 18 25 26 26 21
16 12 14 14 21 16 18 19
14 19 14 18 16 20 18 21
21 20 14 23 18 23 26 22
20 19 22 20 15 25 21 22
14 20 18 17 22 19 25 23
20 20 19 21 23 23 27 26
20 23 22 21 23 26 26 27
19 24 21 25 26 26 27 24
23 22 22 25 27 23 25 27
26 23 24 26 26 30 26 27
22 18 24 26 24 26 30 27
24 23 26 23 27 26 27 31
22 23 24 24 28 25 25 27
25 31 26 28 26 30 30 27
28 28 27 30 28 30 31 32
28 26 30 28 28 29 29 25
26 28 27 27 29 32 28 28
25 26 26 28 27 28 29 30
24 27 29 30 28 27 29 30
27 29 30 30 28 29 29 32
29 30 28 35 26 29 32 31
28 29 30 30 30 30 27 26
32 28 28 29 30 30 28 29
29 28 27 33 29 29 31 27
25 30 30 31 31 25 31 27
28 26 33 28 29 28 30 27
29 28 29 30 29 32 29 27
29 27 31 25 31 25 25 25
29 27 32 26 28 29 26 25
28 30 26 29 28 28 21 25
28 27 29 24 25 31 26 25
27 29 27 30 27 23 28 26
27 27 25 31 26 27 25 26
23 27 27 26 25 29 27 28
24 25 27 27 24 25 26 24
29 27 26 23 27 29 31 26
25 24 31 25 27 28 25 29
25 25 28 24 28 30 27 28
26 29 23 24 25 26 25 29
26 29 29 24 25 27 28 14
27 29 25 28 30 28 15 17
27 28 26 27 26 16 15 16
27 24 24 29 12 17 14 18
27 25 26 11 15 19 17 19
28 28 9 15 14 20 18 23
26 14 14 16 15 16 20 17
12 12 12 13 9 15 13 14
12 14 11 10 12 19 14 15
12 14 11 14 11 11 14 18
13 13 14 13 16 16 16 20
13 14 13 11 15 19 17 20
12 13 13 17 16 16 18 21
14 16 16 17 16 16 24 23
14 12 18 14 20 19 24 22
13 14 17 16 20 19 24 24
19 20 17 22 21 20 22 23
17 21 21 21 25 24 26 24
21 21 22 26 25 25 30 30
21 17 22 26 23 28 27 24
21 21 20 26 28 30 28 28
23 26 27 28 26 28 31 30
22 29 28 32 29 28 30 27
26 27 32 28 27 28 29 31
24 29 28 31 30 27 31 30
28 25 31 31 30 33 29 30
26 31 31 28 35 33 32 31
33 31 31 31 34 30 32 33
28 29 32 35 33 27 34 29
28 30 33 33 30 33 31 31
29 31 31 34 32 33 33 31
31 36 31 31 32 32 34 31
32 28 32 32 33 30 29 30
30 32 37 33 33 38 30 31
30 33 32 29 30 32 30 33
33 30 30 29 32 30 31 30
33 31 32 31 29 28 26 31
29 32 32 31 30 29 28 26
34 34 29 32 29 27 29 27
33 31 30 29 27 30 26 25
30 28 30 26 29 22 24 25
27 29 30 28 27 27 19 23
29 27 26 28 26 25 23 26
29 29 27 22 28 26 27 30
29 28 24 27 26 24 25 28
27 23 22 29 23 24 26 20
29 27 25 29 30 27 25 25
28 24 24 27 26 24 25 24
24 25 23 26 24 22 23 22
28 27 26 25 25 23 24 22
27 25 25 24 25 19 23 25
27 27 23 24 25 25 25 26
27 25 28 23 24 22 24 25
25 22 25 26 25 25 25 23
18 24 24 23 24 27 25 24
22 23 24 28 24 28 22 21
26 23 25 23 25 24 22 26
17 18 14 16 21 20 26 22
18 14 14 20 18 21 22 23
17 17 17 20 23 20 22 23
15 19 20 24 24 26 24 29
17 14 20 18 22 24 28 27
21 23 26 24 23 29 25 26
25 20 22 28 27 27 27 25
24 25 25 24 22 26 26 25
25 22 22 24 28 26 28 27
26 28 27 28 27 30 24 30
27 26 28 30 27 30 30 28
27 26 29 25 27 32 29 32
27 26 30 28 30 32 28 31
31 28 29 30 30 32 31 32
26 28 25 27 33 34 28 28
25 26 30 31 31 33 30 31
29 26 30 28 32 28 30 27
32 31 30 31 28 30 32 32
31 33 30 31 31 30 32 30
28 30 29 30 31 32 29 27
29 30 31 32 31 32 30 29
28 29 29 29 31 29 30 31
33 30 29 32 26 31 30 33
30 27 31 26 30 30 30 27
32 32 29 31 26 30 24 30
32 25 29 27 27 28 26 26
29 31 30 26 25 29 31 28
27 29 30 27 31 28 28 25
31 30 34 29 27 28 28 26
30 29 27 28 24 27 31 28
27 28 28 26 28 27 27 30
27 29 28 27 23 27 25 29
28 27 29 25 28 29 31 26
26 27 29 26 24 27 26 28
28 26 29 25 28 27 25 26
28 28 27 24 26 26 29 25
29 28 28 29 27 24 29 25
26 27 25 25 25 25 29 25
28 23 24 26 27 28 24 29
29 28 27 26 24 28 26 28
29 25 29 28 25 27 23 30
29 26 27 24 25 25 27 11
33 25 26 29 26 26 13 14
28 29 29 29 30 13 9 14
29 30 30 28 15 12 12 14
27 27 30 18 12 12 14 13
27 31 13 10 12 11 14 14
30 14 9 7 13 13 13 15
