# Supplementary material for: A SE-DenseNet-LSTM model for locomotion mode recognition in lower limb exoskeleton
Source: PeerJ Comput Sci. 2024 Feb 29;10:e1881. doi: 10.7717/peerj-cs.1881 (PMC10909223; doi:10.7717/peerj-cs.1881)
Supplement: Supplemental Information 1 — Each data represents a sampling point with a sampling frequency of 100Hz, and a motion period is divided into a support state and a pendulum state. Several points from these two gait phases are taken to process and form the dataset used in the experiment. [file peerj-cs-10-1881-s001.zip › dataset/online/sub1/SWKneeAngle.txt]

-24 -30 -28 -31 -33 -35 -40 -41
-27 -29 -32 -34 -39 -38 -39 -40
-31 -31 -33 -36 -41 -36 -41 -42
-33 -33 -38 -40 -40 -42 -46 -45
-34 -35 -39 -37 -41 -46 -45 -49
-36 -40 -40 -40 -45 -44 -51 -54
-40 -38 -43 -41 -46 -49 -56 -55
-39 -40 -43 -45 -51 -53 -56 -57
-41 -44 -44 -50 -56 -55 -56 -61
-46 -45 -51 -54 -53 -56 -60 -61
-50 -51 -52 -55 -57 -60 -60 -60
-49 -57 -57 -55 -61 -64 -61 -63
-53 -57 -59 -62 -58 -63 -64 -62
-56 -57 -59 -60 -61 -63 -63 -64
-59 -58 -57 -64 -63 -63 -67 -65
-58 -61 -61 -64 -64 -67 -64 -65
-58 -62 -64 -64 -64 -63 -66 -68
-58 -63 -66 -68 -64 -68 -66 -68
-62 -61 -67 -66 -66 -66 -68 -67
-62 -66 -64 -64 -64 -68 -64 -61
-62 -68 -63 -66 -71 -64 -65 -67
-67 -67 -66 -63 -66 -66 -64 -62
-64 -68 -68 -64 -64 -66 -65 -63
-65 -67 -70 -66 -63 -65 -67 -66
-67 -63 -65 -65 -64 -64 -63 -64
-70 -64 -66 -68 -65 -69 -62 -58
-65 -65 -67 -62 -67 -66 -61 -58
-65 -68 -66 -64 -61 -60 -60 -64
-67 -64 -68 -62 -61 -61 -61 -56
-63 -66 -65 -64 -59 -60 -61 -54
-66 -61 -61 -60 -57 -58 -55 -57
-64 -65 -59 -61 -56 -55 -55 -51
-63 -61 -61 -58 -60 -56 -52 -51
-59 -59 -57 -56 -57 -54 -52 -51
-59 -59 -52 -57 -52 -49 -49 -49
-59 -61 -55 -53 -51 -48 -47 -46
-55 -58 -55 -53 -46 -49 -47 -45
-56 -51 -53 -49 -46 -43 -41 -41
-54 -52 -49 -49 -43 -46 -39 -40
-53 -50 -46 -48 -44 -42 -37 -38
-50 -49 -50 -47 -37 -39 -35 -36
-47 -45 -43 -44 -39 -36 -35 -37
-46 -47 -42 -39 -37 -37 -34 -33
-41 -42 -39 -35 -33 -31 -29 -28
-41 -39 -38 -35 -34 -32 -28 -27
-36 -35 -35 -30 -31 -26 -26 -26
-39 -34 -35 -34 -26 -26 -24 -24
-38 -31 -29 -26 -25 -26 -20 -20
-31 -30 -27 -28 -26 -14 -20 -20
-30 -31 -28 -24 -23 -24 -17 -19
-26 -29 -26 -25 -17 -15 -14 -14
-25 -25 -22 -21 -20 -17 -16 -15
-27 -20 -23 -17 -17 -18 -17 -13
-23 -19 -18 -17 -13 -13 -7 -8
-21 -19 -18 -16 -14 -7 -7 -9
-20 -14 -13 -15 -10 -10 -9 -7
-14 -14 -16 -11 -8 -4 -6 -4
-12 -13 -9 -5 -13 -7 -6 -5
-14 -12 -10 -7 -4 -8 -5 -9
-9 -7 -7 -7 -10 -6 -4 -8
-8 -10 -7 -5 -5 -8 -3 -7
-11 -8 -6 -3 -5 -7 -7 -9
-4 -3 -9 -6 -6 -7 -2 -6
-8 -4 -7 -5 -8 -7 -8 -8
-27 -34 -37 -37 -38 -37 -41 -49
-35 -35 -37 -38 -39 -42 -44 -43
-38 -37 -36 -38 -42 -42 -47 -47
-38 -35 -38 -35 -48 -48 -50 -52
-35 -37 -41 -45 -46 -50 -53 -51
-38 -42 -43 -43 -48 -53 -56 -53
-41 -43 -43 -44 -54 -50 -55 -54
-42 -43 -50 -48 -49 -49 -56 -58
-44 -45 -52 -51 -49 -58 -56 -56
-46 -47 -51 -50 -56 -58 -59 -63
-51 -50 -53 -54 -57 -61 -59 -61
-52 -51 -52 -54 -60 -60 -64 -60
-53 -55 -56 -58 -60 -59 -62 -63
-52 -59 -56 -62 -62 -62 -65 -63
-56 -60 -57 -57 -59 -67 -64 -63
-58 -58 -60 -65 -65 -63 -65 -58
-61 -63 -61 -60 -60 -60 -61 -68
-63 -62 -63 -62 -64 -63 -61 -63
-60 -67 -65 -62 -61 -62 -62 -68
-64 -64 -61 -65 -65 -66 -63 -65
-64 -61 -65 -66 -67 -62 -62 -65
-64 -62 -61 -65 -64 -63 -65 -60
-65 -63 -62 -66 -62 -62 -59 -62
-65 -62 -64 -62 -62 -58 -63 -62
-65 -65 -62 -63 -62 -61 -62 -59
-66 -61 -64 -61 -63 -64 -61 -59
-63 -66 -59 -60 -63 -59 -56 -60
-62 -62 -60 -61 -60 -59 -58 -60
-63 -63 -61 -58 -56 -60 -58 -56
-67 -61 -56 -55 -57 -54 -59 -51
-61 -58 -57 -58 -54 -55 -55 -52
-63 -56 -58 -57 -56 -54 -49 -52
-59 -57 -54 -55 -54 -53 -51 -48
-57 -55 -57 -52 -51 -50 -52 -50
-58 -55 -52 -51 -49 -51 -49 -46
-54 -55 -52 -51 -49 -48 -46 -43
-51 -52 -54 -49 -47 -45 -43 -42
-53 -48 -47 -51 -44 -42 -44 -43
-51 -45 -47 -46 -42 -40 -35 -40
-44 -51 -46 -41 -38 -39 -41 -35
-51 -46 -45 -42 -41 -40 -36 -36
-44 -44 -45 -41 -42 -33 -34 -32
-42 -43 -37 -40 -33 -37 -30 -30
-43 -38 -39 -35 -37 -30 -32 -33
-39 -42 -36 -31 -29 -32 -30 -24
-42 -31 -32 -34 -32 -30 -24 -27
-35 -35 -32 -29 -29 -28 -28 -22
-33 -35 -31 -35 -24 -27 -21 -24
-31 -27 -31 -27 -26 -25 -22 -24
-32 -27 -28 -26 -22 -20 -21 -19
-30 -27 -25 -24 -20 -26 -21 -18
-24 -24 -21 -23 -20 -17 -18 -15
-23 -22 -21 -25 -21 -24 -15 -14
-24 -21 -22 -19 -17 -12 -13 -14
-25 -19 -17 -19 -11 -16 -13 -9
-21 -21 -23 -11 -14 -12 -9 -11
-18 -19 -15 -14 -16 -10 -10 -9
-16 -16 -17 -16 -12 -11 -10 -6
-16 -15 -16 -10 -12 -9 -9 -9
-16 -14 -14 -12 -8 -10 -14 -11
-13 -8 -14 -8 -7 -6 -5 -6
-11 -12 -11 -6 -9 -6 -7 -6
-7 -9 -9 -10 -10 -11 -9 -6
-10 -9 -9 -7 -6 -11 -7 -5
-11 -6 -8 -7 -7 -8 -8 -6
-10 -6 -5 -10 -9 -6 -7 -4
-5 -8 -10 -6 -2 -5 -4 -8
-6 -6 -7 -6 -6 -7 -3 -6
-7 -4 -6 -8 -6 -8 -2 -4
-6 -9 -4 -5 -6 -5 -5 -9
-4 -3 -4 -8 -4 -8 -3 -8
-9 -6 -5 -5 -7 -7 -7 -7
-27 -33 -28 -36 -36 -39 -40 -41
-31 -31 -36 -36 -39 -42 -40 -45
-31 -40 -39 -41 -42 -42 -41 -50
-35 -40 -41 -40 -41 -44 -47 -50
-36 -37 -42 -41 -44 -45 -51 -51
-38 -41 -39 -47 -50 -49 -50 -56
-40 -42 -47 -50 -51 -51 -52 -56
-41 -47 -51 -49 -54 -54 -56 -58
-40 -52 -53 -54 -57 -58 -59 -59
-48 -51 -52 -50 -52 -59 -58 -66
-51 -50 -56 -57 -61 -61 -62 -61
-51 -55 -57 -58 -57 -61 -64 -62
-51 -56 -62 -59 -61 -65 -61 -64
-55 -57 -59 -61 -62 -60 -62 -64
-59 -62 -59 -64 -59 -62 -64 -63
-64 -62 -63 -61 -61 -68 -65 -67
-63 -62 -62 -61 -65 -64 -68 -68
-61 -61 -65 -65 -64 -66 -63 -65
-61 -63 -65 -65 -67 -62 -66 -64
-61 -63 -64 -66 -62 -67 -65 -64
-63 -61 -68 -61 -65 -64 -63 -64
-64 -66 -64 -68 -67 -68 -66 -63
-69 -64 -66 -65 -67 -62 -63 -63
-64 -67 -66 -67 -66 -60 -66 -60
-66 -64 -67 -69 -60 -61 -65 -63
-63 -62 -65 -62 -63 -63 -61 -59
-64 -67 -65 -61 -63 -65 -61 -62
-67 -60 -65 -64 -60 -63 -60 -59
-58 -62 -61 -64 -63 -58 -59 -56
-61 -64 -61 -59 -56 -57 -58 -50
-62 -58 -62 -58 -60 -52 -51 -55
-60 -59 -56 -57 -55 -53 -53 -47
-66 -57 -56 -57 -52 -54 -48 -45
-60 -55 -54 -54 -54 -48 -47 -43
-55 -49 -52 -56 -48 -45 -45 -45
-54 -51 -50 -48 -48 -44 -39 -36
-56 -52 -48 -47 -43 -41 -35 -33
-51 -47 -44 -41 -41 -41 -34 -33
-49 -46 -46 -37 -39 -35 -33 -30
-45 -44 -38 -40 -34 -32 -27 -28
-43 -41 -36 -36 -31 -32 -27 -30
-41 -37 -34 -35 -27 -28 -26 -22
-40 -36 -37 -32 -27 -27 -22 -19
-35 -34 -31 -29 -29 -23 -22 -19
-32 -29 -26 -27 -21 -20 -18 -13
-29 -27 -24 -21 -22 -18 -15 -15
-29 -24 -22 -22 -19 -15 -16 -9
-25 -20 -21 -18 -14 -13 -9 -8
-23 -17 -16 -11 -8 -13 -8 -6
-20 -15 -11 -11 -10 -11 -5 -7
-16 -11 -11 -12 -11 -5 -5 -5
-15 -14 -13 -8 -10 -6 -3 -5
-15 -13 -9 -8 -3 -6 0 -5
-8 -7 -5 -3 -7 1 -6 1
-6 -6 -5 -6 0 -3 1 1
-4 -3 0 -4 -5 0 1 1
-8 -5 -4 1 3 3 4 6
-3 -4 1 2 1 3 5 4
-1 -3 -2 -1 2 1 4 2
-2 -2 -1 -1 3 6 1 0
1 2 0 2 5 2 -1 0
0 5 6 4 0 4 1 0
-25 -28 -31 -34 -31 -36 -37 -39
-25 -28 -31 -31 -33 -40 -42 -46
-26 -35 -33 -35 -38 -38 -44 -45
-28 -33 -34 -39 -41 -46 -51 -50
-33 -38 -37 -39 -43 -47 -52 -51
-36 -40 -37 -44 -46 -54 -55 -53
-44 -38 -45 -45 -48 -52 -50 -55
-39 -46 -49 -56 -54 -51 -53 -56
-43 -48 -50 -50 -52 -57 -60 -61
-45 -50 -56 -53 -58 -61 -59 -58
-49 -54 -50 -59 -59 -58 -62 -60
-52 -54 -54 -56 -63 -60 -61 -64
-49 -56 -56 -61 -59 -62 -63 -65
-57 -56 -58 -58 -60 -64 -62 -65
-57 -58 -59 -62 -62 -63 -66 -66
-63 -64 -63 -63 -68 -64 -60 -65
-61 -59 -62 -66 -68 -62 -68 -67
-61 -65 -64 -66 -63 -66 -65 -66
-63 -63 -68 -64 -63 -67 -65 -64
-67 -66 -63 -62 -65 -68 -67 -64
-66 -67 -64 -66 -68 -67 -66 -63
-59 -65 -64 -65 -68 -66 -65 -64
-68 -67 -69 -66 -63 -66 -64 -67
-66 -68 -67 -66 -60 -61 -63 -63
-66 -68 -66 -62 -65 -62 -64 -58
-68 -66 -65 -64 -66 -63 -58 -59
-65 -66 -65 -63 -64 -64 -62 -61
-65 -66 -63 -65 -58 -62 -57 -58
-64 -61 -65 -60 -60 -55 -60 -61
-67 -68 -61 -57 -61 -57 -55 -52
-61 -61 -63 -58 -56 -59 -50 -55
-60 -59 -61 -54 -57 -51 -53 -44
-60 -58 -56 -59 -50 -54 -51 -46
-61 -60 -60 -56 -51 -46 -39 -48
-59 -56 -54 -50 -49 -45 -46 -39
-57 -51 -50 -52 -43 -45 -36 -37
-54 -51 -47 -48 -50 -39 -38 -35
-49 -48 -48 -48 -42 -36 -36 -35
-45 -49 -45 -40 -36 -37 -35 -34
-44 -50 -44 -38 -33 -33 -34 -24
-48 -38 -36 -37 -32 -33 -26 -24
-38 -38 -33 -38 -29 -23 -23 -22
-37 -33 -35 -39 -28 -25 -21 -16
-34 -30 -32 -31 -25 -24 -19 -21
-35 -29 -22 -23 -21 -20 -20 -14
-33 -27 -25 -15 -19 -21 -13 -12
-23 -25 -23 -21 -20 -18 -14 -11
-26 -19 -17 -23 -14 -18 -15 -9
-20 -19 -22 -17 -17 -8 -7 -11
-16 -17 -12 -15 -8 -9 -9 -5
-22 -13 -13 -8 -11 -12 -6 -4
-17 -12 -10 -9 -8 -4 -2 -1
-15 -10 -10 -6 -1 -1 -1 -3
-9 -12 -8 -6 -3 -1 -2 -1
-10 -10 -5 -3 4 2 0 2
-7 -3 -1 -1 1 -2 2 3
-5 -4 -2 -1 -2 2 2 3
0 -1 -5 3 0 1 4 0
-3 0 -2 2 2 0 4 -1
-4 0 2 0 2 2 2 0
-25 -32 -31 -39 -38 -40 -49 -42
-31 -34 -36 -38 -37 -44 -45 -49
-31 -33 -38 -36 -40 -46 -46 -50
-34 -34 -43 -38 -46 -48 -49 -57
-36 -41 -44 -43 -48 -48 -54 -55
-39 -39 -48 -44 -48 -51 -51 -56
-43 -48 -46 -47 -53 -59 -60 -57
-44 -47 -51 -55 -52 -56 -58 -59
-48 -48 -52 -56 -53 -57 -54 -59
-45 -52 -56 -55 -61 -56 -58 -63
-53 -57 -56 -59 -55 -63 -61 -67
-52 -54 -53 -57 -62 -61 -64 -65
-59 -59 -59 -66 -63 -62 -66 -64
-59 -58 -64 -63 -63 -64 -66 -67
-56 -65 -65 -67 -66 -67 -67 -65
-63 -64 -65 -63 -63 -67 -67 -67
-65 -64 -63 -66 -66 -67 -67 -68
-67 -64 -62 -65 -65 -66 -63 -63
-64 -68 -64 -63 -67 -65 -62 -67
-65 -67 -68 -66 -66 -66 -67 -65
-65 -66 -67 -66 -63 -69 -67 -66
-63 -67 -68 -69 -68 -62 -67 -65
-68 -67 -66 -67 -69 -68 -65 -62
-67 -68 -65 -66 -66 -64 -65 -63
-66 -71 -67 -71 -65 -63 -61 -59
-66 -63 -69 -64 -68 -62 -59 -57
-64 -66 -66 -60 -63 -64 -63 -62
-60 -60 -64 -63 -62 -58 -57 -58
-62 -60 -66 -61 -60 -58 -54 -55
-64 -62 -59 -61 -59 -53 -58 -51
-64 -60 -62 -59 -56 -58 -54 -48
-61 -60 -60 -58 -54 -56 -51 -50
-60 -61 -56 -54 -52 -49 -49 -45
-53 -52 -60 -54 -47 -47 -45 -43
-56 -55 -52 -48 -48 -46 -40 -39
-54 -49 -48 -47 -46 -43 -41 -33
-50 -48 -46 -44 -41 -37 -36 -34
-48 -48 -42 -41 -40 -37 -31 -32
-49 -45 -45 -41 -37 -35 -26 -30
-47 -42 -41 -33 -34 -27 -30 -31
-44 -40 -36 -33 -28 -29 -26 -20
-40 -35 -33 -29 -28 -27 -20 -23
-34 -34 -27 -28 -27 -20 -21 -15
-33 -31 -27 -27 -22 -21 -17 -16
-30 -29 -26 -21 -21 -16 -16 -17
-29 -29 -20 -19 -15 -16 -16 -15
-25 -20 -14 -17 -14 -16 -7 -11
-18 -20 -15 -17 -18 -8 -10 -5
-22 -16 -12 -10 -5 -13 -5 -5
-16 -12 -14 -5 -5 -4 -4 -6
-18 -16 -12 -6 -5 -3 -7 -4
-13 -12 -7 -6 -6 -6 -4 -3
-10 -8 -7 -2 -10 -1 -4 0
-7 -3 -7 -3 2 -5 2 0
-4 -2 -4 -2 -1 1 1 0
-6 -5 -2 -2 4 -1 0 -1
-2 -3 2 3 -2 2 1 -3
-1 0 2 0 -2 -1 -3 -3
-32 -33 -38 -36 -41 -40 -47 -47
-38 -32 -39 -41 -43 -45 -50 -50
-36 -42 -39 -42 -45 -43 -54 -56
-41 -40 -40 -43 -45 -53 -51 -59
-41 -38 -47 -46 -52 -55 -55 -58
-41 -49 -48 -55 -51 -56 -57 -60
-49 -47 -52 -57 -55 -60 -62 -63
-47 -52 -56 -56 -59 -60 -65 -65
-54 -51 -55 -58 -60 -61 -65 -68
-57 -61 -59 -62 -68 -67 -68 -68
-57 -60 -62 -66 -64 -66 -71 -66
-60 -59 -64 -63 -69 -67 -70 -71
-63 -64 -65 -62 -71 -69 -76 -67
-62 -68 -67 -71 -67 -72 -72 -70
-66 -69 -68 -68 -69 -70 -70 -73
-65 -67 -73 -71 -71 -71 -72 -70
-70 -69 -72 -68 -71 -70 -74 -73
-65 -67 -72 -73 -72 -71 -75 -74
-73 -74 -69 -71 -71 -74 -66 -73
-77 -72 -72 -68 -72 -72 -71 -69
-70 -69 -72 -72 -69 -75 -70 -73
-68 -71 -71 -73 -74 -72 -71 -74
-73 -75 -76 -73 -69 -70 -66 -68
-72 -74 -73 -72 -67 -72 -72 -68
-69 -73 -69 -70 -71 -67 -67 -70
-72 -71 -71 -70 -68 -66 -70 -66
-73 -68 -72 -66 -67 -64 -64 -66
-73 -67 -65 -70 -66 -64 -65 -59
-70 -68 -71 -66 -62 -63 -64 -59
-69 -69 -63 -65 -65 -62 -60 -57
-69 -64 -68 -62 -59 -62 -56 -60
-67 -66 -65 -60 -59 -57 -53 -50
-65 -63 -64 -60 -57 -56 -55 -51
-59 -64 -60 -60 -54 -56 -48 -46
-62 -63 -55 -54 -49 -50 -47 -48
-59 -60 -53 -50 -53 -43 -41 -44
-55 -53 -53 -49 -44 -45 -46 -39
-56 -54 -52 -47 -42 -41 -40 -34
-51 -49 -47 -44 -41 -41 -33 -35
-45 -47 -40 -39 -35 -33 -34 -32
-46 -44 -46 -35 -35 -33 -35 -27
-48 -41 -39 -34 -34 -29 -30 -26
-44 -40 -34 -33 -32 -30 -23 -25
-41 -34 -34 -30 -33 -23 -22 -20
-33 -34 -32 -33 -25 -22 -20 -13
-31 -34 -29 -26 -22 -20 -19 -15
-29 -29 -23 -22 -22 -20 -16 -13
-31 -25 -21 -22 -20 -14 -17 -12
-23 -22 -16 -19 -15 -16 -11 -10
-20 -17 -16 -15 -14 -13 -5 -5
-19 -18 -12 -17 -10 -9 -6 -5
-10 -16 -15 -10 -9 -6 -9 -3
-17 -15 -12 -11 -10 -8 -4 -3
-16 -12 -11 -9 -8 -7 -6 -5
-8 -6 -2 -5 -2 -2 -3 -3
-10 -7 -8 -4 -2 0 -6 -5
-8 -8 -3 -6 -1 -2 -7 -1
-7 -1 -6 -3 -4 -4 -2 -2
-25 -26 -34 -29 -35 -38 -41 -41
-29 -27 -31 -32 -34 -38 -38 -41
-30 -35 -36 -42 -39 -42 -46 -49
-33 -34 -39 -38 -40 -44 -46 -48
-32 -35 -38 -39 -45 -47 -48 -52
-41 -42 -39 -44 -48 -51 -53 -52
-39 -39 -43 -47 -50 -51 -56 -55
-44 -44 -46 -47 -52 -55 -56 -51
-47 -47 -51 -50 -50 -55 -57 -59
-46 -50 -50 -52 -55 -56 -58 -59
-49 -52 -54 -55 -57 -61 -58 -63
-48 -50 -56 -55 -58 -60 -57 -62
-50 -57 -53 -62 -58 -60 -63 -67
-52 -59 -61 -60 -59 -61 -65 -66
-57 -56 -60 -60 -63 -64 -65 -68
-56 -58 -58 -63 -62 -64 -65 -64
-61 -61 -63 -64 -63 -69 -64 -64
-57 -64 -63 -65 -67 -61 -64 -65
-62 -63 -63 -62 -65 -66 -67 -65
-64 -63 -62 -62 -65 -67 -67 -70
-63 -64 -61 -66 -63 -62 -68 -66
-65 -64 -60 -66 -67 -66 -64 -68
-62 -68 -65 -67 -63 -68 -63 -63
-66 -65 -65 -67 -68 -66 -62 -61
-66 -67 -68 -63 -67 -65 -64 -65
-67 -70 -65 -66 -65 -64 -65 -59
-69 -66 -66 -63 -62 -65 -62 -62
-64 -63 -62 -64 -63 -63 -58 -56
-68 -58 -63 -62 -58 -61 -51 -56
-65 -62 -70 -61 -58 -58 -57 -57
-62 -65 -59 -54 -56 -56 -58 -55
-65 -56 -57 -59 -57 -59 -51 -50
-61 -58 -60 -59 -59 -48 -51 -47
-60 -55 -58 -57 -51 -51 -48 -44
-57 -57 -55 -52 -49 -46 -47 -46
-57 -54 -52 -53 -49 -46 -47 -40
-60 -52 -49 -50 -44 -49 -43 -33
-53 -48 -50 -47 -40 -41 -35 -33
-49 -48 -44 -48 -39 -39 -35 -33
-49 -44 -46 -39 -39 -39 -33 -30
-49 -45 -38 -39 -34 -29 -26 -24
-47 -38 -37 -34 -31 -29 -22 -21
-39 -39 -31 -31 -26 -24 -24 -20
-32 -35 -33 -26 -28 -27 -20 -15
-35 -29 -27 -28 -22 -21 -14 -15
-27 -33 -28 -22 -22 -15 -16 -10
-32 -24 -23 -22 -15 -16 -12 -9
-24 -23 -25 -14 -16 -15 -14 -8
-21 -18 -18 -14 -10 -8 -7 -5
-20 -15 -13 -11 -13 -9 -8 -4
-16 -18 -11 -12 -11 -6 -7 -5
-13 -10 -11 -8 -7 -5 -3 -5
-16 -12 -10 -8 -5 -1 -2 -3
-13 -8 -5 -8 -5 -4 -2 1
-8 -5 -5 -5 -5 -2 0 2
-9 -5 -4 -4 -2 0 1 -2
-9 -2 0 -4 1 2 0 1
-10 -5 -1 -1 -2 0 -1 0
0 -5 0 -1 1 -1 -4 0
-25 -26 -32 -30 -33 -34 -35 -42
-25 -31 -31 -36 -36 -41 -38 -41
-31 -31 -34 -38 -36 -40 -43 -47
-31 -33 -36 -38 -42 -42 -46 -47
-35 -36 -36 -42 -43 -45 -49 -47
-37 -37 -42 -40 -48 -46 -49 -52
-35 -39 -40 -43 -46 -51 -51 -53
-40 -42 -45 -46 -50 -51 -53 -56
-41 -49 -47 -48 -55 -55 -57 -62
-45 -51 -49 -51 -54 -62 -59 -60
-46 -48 -50 -49 -57 -56 -59 -60
-45 -50 -56 -60 -55 -61 -61 -61
-53 -50 -57 -57 -66 -61 -61 -62
-53 -60 -59 -61 -57 -62 -61 -66
-57 -53 -62 -62 -63 -66 -64 -60
-55 -61 -63 -62 -65 -67 -68 -70
-60 -61 -59 -63 -65 -68 -71 -63
-63 -58 -62 -64 -71 -67 -67 -67
-56 -66 -69 -67 -67 -68 -68 -66
-69 -63 -65 -66 -67 -66 -64 -68
-64 -65 -68 -71 -66 -62 -70 -64
-68 -68 -69 -69 -65 -68 -64 -68
-67 -69 -64 -65 -65 -68 -68 -63
-70 -68 -67 -67 -67 -69 -67 -65
-68 -65 -66 -67 -68 -62 -68 -67
-65 -70 -70 -65 -65 -61 -68 -61
-71 -66 -69 -66 -65 -67 -64 -62
-67 -68 -68 -64 -66 -63 -60 -56
-65 -66 -67 -66 -61 -61 -62 -59
-65 -61 -67 -64 -63 -60 -60 -54
-58 -67 -61 -65 -59 -60 -56 -58
-66 -64 -57 -59 -56 -56 -53 -56
-62 -62 -55 -59 -57 -57 -56 -47
-63 -59 -58 -54 -52 -57 -46 -49
-60 -59 -56 -56 -55 -50 -47 -45
-54 -51 -57 -61 -43 -49 -43 -45
-54 -54 -54 -49 -47 -44 -45 -41
-57 -54 -51 -47 -43 -40 -40 -36
-54 -50 -48 -42 -41 -44 -38 -31
-51 -47 -46 -44 -45 -34 -35 -31
-49 -47 -42 -43 -37 -35 -29 -32
-47 -44 -43 -34 -35 -32 -27 -25
-41 -40 -36 -37 -30 -34 -28 -17
-41 -39 -35 -33 -26 -28 -23 -20
-37 -34 -31 -30 -29 -25 -19 -15
-34 -29 -29 -26 -21 -20 -18 -18
-33 -28 -32 -18 -22 -15 -16 -8
-26 -25 -19 -22 -15 -16 -11 -14
-32 -19 -23 -15 -10 -12 -10 -8
-26 -21 -15 -15 -11 -10 -8 -10
-22 -18 -16 -11 -15 -8 -7 -9
-17 -13 -12 -13 -11 -8 -4 -3
-16 -12 -12 -13 -5 -3 -4 -2
-12 -10 -9 -3 -1 -6 -4 -2
-11 -7 -4 -5 -6 -3 1 0
-10 -6 -7 -1 -2 2 -2 -2
-7 -2 0 -8 0 -2 -1 -3
-3 -5 -1 0 0 -5 -2 -4
-5 -5 -3 -5 2 1 -4 -1
-4 -3 -2 -6 -3 -4 -1 -3
-25 -26 -32 -32 -32 -37 -39 -35
-26 -28 -32 -30 -39 -38 -39 -40
-30 -37 -37 -37 -36 -38 -42 -44
-28 -31 -34 -37 -40 -44 -42 -46
-35 -34 -38 -39 -38 -45 -44 -47
-37 -38 -41 -40 -43 -45 -46 -50
-33 -42 -43 -41 -43 -47 -48 -44
-42 -41 -40 -47 -43 -49 -51 -48
-39 -42 -47 -45 -48 -51 -47 -52
-42 -45 -47 -48 -47 -51 -54 -55
-43 -45 -48 -52 -51 -55 -58 -57
-42 -49 -51 -50 -50 -55 -58 -56
-50 -49 -50 -51 -58 -55 -52 -60
-49 -50 -51 -56 -54 -56 -57 -59
-51 -52 -50 -58 -57 -62 -58 -58
-49 -57 -58 -55 -60 -59 -58 -61
-56 -57 -59 -60 -57 -55 -58 -60
-55 -57 -60 -56 -58 -60 -61 -60
-57 -60 -56 -59 -59 -60 -59 -57
-54 -60 -58 -62 -59 -64 -61 -60
-57 -59 -59 -60 -57 -58 -58 -59
-54 -62 -61 -62 -57 -59 -63 -58
-62 -59 -58 -61 -54 -60 -59 -59
-57 -57 -57 -60 -63 -58 -58 -61
-56 -58 -59 -61 -58 -55 -57 -61
-60 -60 -62 -63 -59 -57 -61 -59
-58 -58 -57 -58 -58 -57 -56 -57
-56 -62 -62 -55 -57 -61 -58 -55
-56 -59 -56 -59 -57 -58 -55 -52
-57 -58 -58 -56 -58 -56 -52 -56
-59 -60 -57 -58 -53 -52 -48 -53
-58 -61 -56 -58 -53 -56 -50 -54
-55 -58 -57 -53 -51 -51 -49 -50
-60 -55 -53 -50 -55 -50 -47 -47
-52 -52 -49 -54 -53 -47 -43 -47
-54 -50 -51 -52 -51 -46 -44 -46
-52 -53 -51 -49 -48 -44 -39 -38
-51 -50 -49 -47 -44 -45 -45 -42
-52 -47 -49 -43 -45 -45 -44 -40
-50 -50 -45 -41 -43 -34 -40 -37
-47 -46 -45 -40 -40 -41 -35 -35
-46 -41 -46 -38 -39 -37 -36 -35
-40 -41 -39 -39 -36 -34 -36 -29
-45 -40 -41 -37 -36 -34 -30 -30
-40 -39 -38 -33 -34 -31 -31 -31
-42 -39 -37 -35 -31 -31 -27 -25
-39 -36 -36 -32 -29 -32 -26 -23
-35 -32 -29 -29 -28 -26 -22 -21
-34 -33 -27 -27 -26 -26 -22 -20
-31 -33 -26 -25 -25 -21 -21 -19
-31 -30 -27 -24 -23 -22 -21 -18
-26 -26 -21 -23 -22 -16 -17 -17
-33 -25 -24 -26 -17 -19 -12 -8
-30 -21 -23 -19 -17 -14 -13 -15
-24 -21 -20 -13 -19 -16 -15 -13
-23 -15 -18 -11 -17 -11 -13 -12
-15 -14 -13 -16 -14 -15 -10 -10
-17 -14 -14 -15 -13 -9 -14 -8
-18 -13 -15 -11 -15 -11 -9 -8
-15 -14 -15 -10 -7 -8 -8 -9
-16 -15 -10 -10 -8 -8 -10 -7
-13 -12 -8 -8 -8 -11 -8 -11
-13 -10 -9 -10 -14 -8 -9 -6
-29 -31 -30 -39 -36 -42 -44 -45
-31 -33 -39 -37 -39 -39 -40 -47
-32 -34 -37 -40 -43 -42 -46 -46
-38 -39 -39 -40 -44 -43 -46 -50
-39 -43 -39 -41 -49 -45 -49 -51
-42 -37 -42 -48 -47 -50 -51 -57
-41 -40 -47 -47 -50 -50 -51 -56
-43 -47 -48 -51 -54 -56 -55 -55
-46 -50 -51 -52 -54 -59 -58 -58
-48 -52 -52 -54 -58 -57 -60 -61
-46 -52 -56 -59 -56 -59 -60 -57
-52 -53 -59 -52 -59 -59 -59 -65
-56 -52 -54 -57 -57 -61 -64 -65
-54 -58 -57 -59 -60 -63 -61 -63
-58 -55 -63 -62 -66 -62 -60 -62
-56 -58 -59 -60 -60 -63 -66 -60
-59 -64 -60 -58 -60 -63 -63 -65
-60 -64 -61 -62 -64 -65 -65 -64
-63 -61 -65 -62 -63 -66 -63 -63
-63 -63 -66 -64 -64 -63 -63 -63
-60 -63 -64 -63 -62 -60 -63 -65
-61 -64 -65 -63 -63 -62 -63 -63
-65 -65 -62 -62 -65 -62 -63 -62
-67 -61 -63 -64 -64 -61 -64 -64
-64 -64 -63 -61 -65 -65 -63 -59
-66 -67 -65 -64 -64 -64 -59 -62
-67 -66 -63 -63 -63 -59 -64 -58
-63 -62 -64 -64 -61 -61 -56 -57
-66 -61 -63 -62 -64 -61 -54 -57
-60 -62 -62 -64 -56 -56 -60 -57
-62 -61 -62 -54 -58 -58 -51 -53
-60 -62 -54 -59 -60 -52 -55 -49
-63 -57 -59 -58 -48 -52 -49 -52
-59 -57 -57 -56 -51 -49 -48 -46
-64 -54 -58 -52 -52 -47 -43 -40
-55 -54 -51 -47 -47 -41 -43 -39
-52 -55 -45 -51 -44 -40 -42 -37
-54 -48 -51 -40 -45 -40 -39 -38
-48 -42 -42 -45 -40 -40 -39 -30
-45 -44 -41 -38 -42 -37 -28 -32
-45 -41 -39 -37 -38 -32 -32 -28
-41 -39 -34 -36 -31 -33 -28 -29
-40 -35 -38 -34 -35 -28 -27 -26
-38 -38 -35 -31 -28 -23 -23 -18
-37 -31 -29 -26 -22 -28 -21 -18
-36 -31 -27 -28 -22 -22 -19 -17
-31 -30 -30 -21 -19 -20 -17 -14
-31 -25 -26 -23 -18 -13 -14 -15
-29 -26 -21 -19 -14 -15 -16 -14
-27 -19 -20 -19 -12 -14 -10 -5
-25 -18 -18 -15 -13 -10 -9 -5
-21 -16 -17 -13 -8 -10 -8 -4
-18 -17 -13 -10 -8 -8 -2 -5
-13 -14 -11 -10 -8 -6 -1 1
-14 -10 -9 -8 -7 -1 -4 3
-14 -8 -5 -5 -2 -1 -4 0
-9 -8 -6 -4 -2 2 -1 0
-6 -5 -1 1 -3 -3 0 0
-6 -4 1 -1 -1 0 -1 3
-4 0 -1 0 -1 -3 1 4
-1 -2 0 0 2 3 -1 0
-27 -28 -33 -32 -36 -37 -38 -43
-29 -31 -33 -35 -36 -46 -40 -44
-29 -34 -35 -38 -44 -44 -45 -47
-34 -35 -38 -41 -45 -46 -49 -50
-34 -37 -44 -48 -43 -49 -50 -51
-35 -42 -48 -47 -48 -52 -52 -55
-41 -42 -47 -48 -52 -52 -59 -59
-45 -45 -47 -52 -50 -56 -57 -59
-45 -50 -51 -57 -56 -58 -60 -61
-49 -53 -52 -57 -60 -61 -60 -61
-51 -48 -57 -54 -61 -62 -65 -63
-52 -59 -57 -58 -63 -63 -62 -62
-57 -54 -61 -61 -63 -64 -62 -67
-58 -56 -60 -63 -60 -65 -68 -63
-59 -64 -60 -59 -64 -69 -62 -68
-62 -64 -66 -63 -64 -67 -66 -69
-61 -58 -65 -66 -66 -66 -65 -62
-68 -62 -61 -67 -66 -68 -68 -67
-65 -65 -68 -69 -67 -64 -65 -70
-63 -70 -67 -66 -65 -70 -66 -67
-65 -66 -69 -69 -71 -67 -64 -66
-67 -67 -65 -67 -67 -65 -64 -67
-67 -65 -67 -68 -69 -63 -66 -66
-68 -68 -69 -66 -65 -67 -66 -70
-67 -67 -65 -67 -63 -70 -66 -60
-67 -65 -67 -65 -70 -68 -64 -62
-68 -69 -66 -67 -66 -59 -59 -61
-69 -65 -66 -66 -63 -64 -58 -59
-68 -71 -66 -65 -60 -65 -56 -60
-66 -65 -61 -66 -60 -61 -57 -54
-67 -64 -60 -59 -58 -61 -53 -57
-66 -62 -60 -56 -61 -55 -54 -49
-61 -58 -61 -61 -57 -56 -50 -50
-57 -59 -59 -58 -54 -49 -48 -48
-58 -63 -52 -58 -51 -49 -47 -44
-65 -58 -53 -48 -48 -51 -41 -41
-55 -55 -51 -50 -46 -39 -37 -39
-53 -54 -47 -46 -43 -36 -36 -35
-52 -48 -47 -41 -40 -35 -32 -29
-48 -44 -43 -42 -39 -34 -30 -30
-47 -43 -41 -35 -33 -32 -29 -28
-43 -40 -37 -29 -33 -27 -27 -22
-41 -35 -33 -32 -31 -24 -23 -25
-39 -35 -33 -26 -27 -20 -19 -18
-28 -30 -29 -27 -22 -17 -20 -16
-35 -30 -24 -20 -21 -16 -14 -17
-28 -27 -23 -21 -18 -16 -12 -12
-24 -22 -19 -17 -17 -17 -14 -5
-23 -21 -20 -18 -16 -10 -11 -11
-20 -21 -12 -16 -9 -6 -6 0
-18 -16 -15 -12 -9 -10 -1 -4
-15 -17 -12 -7 -9 -4 1 -3
-16 -11 -8 -8 -4 -7 -2 0
-8 -6 -10 -5 -3 -4 0 6
-11 -9 -6 0 -5 -1 4 4
-6 -5 -4 -3 -3 0 1 1
-5 -5 0 -1 -2 -7 2 -1
-3 -3 1 -2 -1 0 -3 -4
-30 -36 -42 -44 -42 -49 -47 -49
-35 -41 -41 -46 -48 -51 -53 -54
-40 -45 -46 -48 -47 -50 -51 -53
-44 -47 -47 -47 -49 -50 -56 -58
-46 -48 -49 -50 -55 -56 -57 -59
-49 -48 -55 -55 -58 -58 -59 -66
-49 -48 -53 -58 -57 -64 -63 -65
-50 -50 -56 -63 -58 -63 -61 -62
-52 -56 -61 -58 -63 -63 -67 -70
-55 -58 -59 -64 -64 -63 -66 -68
-61 -56 -62 -62 -67 -68 -61 -69
-57 -64 -63 -68 -65 -68 -68 -65
-61 -66 -65 -66 -65 -68 -70 -67
-66 -64 -64 -67 -68 -72 -72 -74
-66 -63 -69 -72 -70 -69 -72 -69
-69 -69 -71 -67 -70 -70 -68 -70
-69 -67 -68 -72 -68 -69 -76 -71
-70 -66 -74 -66 -68 -74 -70 -69
-72 -69 -71 -69 -73 -68 -71 -70
-74 -70 -69 -73 -72 -71 -73 -70
-69 -69 -72 -73 -73 -69 -71 -68
-68 -72 -70 -72 -71 -68 -70 -64
-71 -65 -68 -70 -66 -71 -69 -66
-69 -68 -72 -71 -67 -65 -65 -65
-72 -68 -68 -68 -67 -69 -66 -65
-68 -66 -70 -68 -65 -65 -62 -66
-72 -70 -65 -63 -60 -63 -64 -60
-69 -65 -66 -67 -66 -68 -59 -52
-67 -71 -64 -66 -67 -57 -57 -58
-67 -69 -59 -66 -62 -55 -57 -56
-64 -64 -63 -60 -54 -54 -53 -52
-64 -69 -60 -56 -54 -50 -54 -44
-62 -62 -58 -57 -53 -55 -47 -45
-59 -59 -55 -54 -50 -46 -42 -43
-52 -55 -50 -54 -45 -44 -42 -37
-53 -60 -55 -48 -42 -42 -37 -37
-48 -50 -45 -46 -39 -39 -36 -31
-50 -48 -40 -37 -39 -37 -32 -29
-44 -46 -40 -39 -39 -33 -30 -27
-47 -40 -37 -39 -35 -29 -26 -23
-39 -38 -40 -28 -29 -27 -27 -22
-37 -36 -29 -28 -29 -22 -23 -19
-40 -29 -30 -25 -24 -23 -17 -14
-34 -26 -23 -22 -21 -19 -15 -11
-30 -27 -27 -20 -15 -10 -10 -10
-25 -23 -22 -19 -14 -10 -6 -4
-24 -21 -18 -13 -10 -7 -7 -4
-17 -13 -13 -8 -10 -5 -6 2
-16 -12 -7 -7 -1 -5 -4 -5
-17 -10 -8 -5 -4 -3 -8 0
-12 -6 -6 -7 -5 -7 0 -2
-6 -6 -5 -2 -4 -5 3 0
-7 -4 -7 -3 -1 -2 -1 -2
-35 -34 -37 -43 -38 -41 -42 -52
-32 -35 -42 -36 -46 -45 -46 -50
-40 -39 -42 -47 -42 -45 -53 -55
-38 -43 -47 -45 -49 -52 -53 -57
-38 -43 -47 -54 -51 -52 -56 -59
-45 -48 -51 -53 -52 -57 -60 -62
-44 -48 -56 -55 -60 -59 -62 -64
-53 -52 -51 -57 -60 -61 -63 -66
-53 -52 -56 -58 -63 -63 -67 -69
-49 -58 -57 -61 -64 -65 -69 -68
-55 -55 -64 -66 -65 -68 -66 -69
-56 -64 -66 -66 -67 -67 -69 -69
-66 -67 -65 -67 -68 -69 -70 -70
-65 -65 -72 -64 -66 -67 -71 -70
-68 -68 -64 -69 -70 -70 -70 -73
-64 -65 -69 -71 -70 -69 -70 -68
-66 -66 -69 -74 -72 -69 -69 -69
-68 -70 -67 -69 -68 -76 -70 -67
-70 -71 -73 -69 -71 -71 -71 -73
-72 -73 -66 -70 -74 -71 -76 -70
-65 -72 -75 -77 -71 -69 -67 -68
-70 -74 -71 -70 -73 -69 -73 -67
-73 -70 -70 -72 -70 -71 -73 -68
-68 -70 -73 -69 -71 -65 -69 -69
-72 -69 -69 -72 -67 -68 -66 -63
-72 -74 -74 -69 -69 -68 -67 -65
-72 -64 -68 -67 -68 -70 -64 -64
-70 -70 -68 -67 -63 -64 -62 -62
-70 -68 -68 -64 -63 -61 -60 -58
-70 -68 -62 -63 -64 -55 -61 -55
-67 -67 -65 -63 -55 -59 -55 -55
-64 -60 -64 -62 -58 -59 -55 -49
-66 -63 -59 -61 -55 -54 -51 -45
-61 -62 -58 -54 -54 -54 -46 -47
-61 -63 -56 -53 -50 -48 -42 -43
-58 -57 -52 -49 -49 -45 -42 -38
-54 -51 -51 -47 -43 -41 -40 -38
-53 -50 -46 -45 -41 -37 -43 -35
-51 -44 -43 -38 -38 -40 -32 -28
-45 -43 -41 -39 -37 -33 -30 -26
-47 -42 -40 -38 -34 -29 -28 -26
-43 -36 -41 -29 -33 -28 -27 -27
-40 -43 -35 -32 -26 -28 -24 -20
-37 -34 -31 -30 -27 -26 -21 -19
-34 -32 -26 -26 -28 -19 -16 -15
-27 -27 -26 -24 -21 -18 -12 -12
-24 -24 -27 -18 -15 -17 -16 -15
-23 -24 -21 -17 -15 -17 -14 -9
-29 -21 -18 -16 -14 -16 -11 -7
-21 -17 -13 -13 -14 -14 -8 -5
-17 -13 -15 -14 -11 -5 -8 -7
-14 -13 -13 -10 -10 -6 -6 -8
-15 -13 -13 -8 -8 -1 -3 -5
-17 -8 -10 -6 -7 -4 -8 -4
-12 -13 -12 -5 -6 -6 -3 -4
-9 -11 -8 -11 -9 -7 -9 -4
-7 -6 -8 -8 -6 -7 -6 -8
-26 -29 -29 -34 -38 -37 -38 -37
-30 -32 -37 -33 -36 -37 -41 -40
-30 -34 -28 -33 -40 -41 -43 -48
-30 -34 -30 -40 -41 -44 -40 -47
-34 -34 -36 -39 -40 -46 -44 -48
-37 -42 -39 -43 -45 -47 -50 -49
-35 -41 -45 -40 -43 -51 -50 -52
-37 -43 -41 -45 -47 -53 -56 -57
-42 -47 -48 -46 -52 -49 -52 -59
-43 -49 -46 -51 -53 -54 -58 -59
-49 -45 -50 -51 -57 -59 -58 -62
-49 -54 -50 -57 -56 -59 -61 -59
-55 -51 -58 -55 -55 -59 -64 -65
-54 -58 -58 -57 -65 -60 -67 -64
-55 -55 -57 -62 -64 -68 -66 -69
-59 -60 -67 -64 -65 -64 -67 -67
-54 -60 -62 -67 -69 -68 -71 -68
-64 -61 -67 -66 -65 -70 -65 -68
-63 -63 -62 -70 -68 -72 -72 -71
-63 -69 -67 -70 -65 -67 -72 -68
-66 -69 -68 -68 -74 -70 -69 -70
-65 -67 -67 -68 -72 -69 -71 -71
-67 -69 -74 -67 -73 -75 -70 -72
-69 -70 -72 -68 -75 -72 -72 -73
-68 -70 -70 -75 -74 -72 -70 -68
-68 -67 -68 -66 -73 -71 -67 -70
-71 -76 -67 -71 -68 -68 -69 -68
-76 -73 -71 -72 -69 -72 -68 -64
-75 -72 -69 -70 -68 -65 -62 -70
-71 -70 -72 -68 -67 -68 -68 -63
-73 -71 -70 -65 -68 -64 -63 -63
-67 -73 -67 -64 -65 -65 -60 -61
-70 -68 -69 -66 -60 -64 -62 -58
-68 -69 -65 -63 -65 -61 -61 -59
-67 -66 -60 -62 -60 -57 -56 -53
-65 -59 -61 -60 -59 -55 -53 -53
-67 -62 -60 -54 -60 -54 -50 -48
-62 -60 -60 -54 -52 -56 -50 -48
-61 -60 -57 -52 -53 -49 -49 -49
-61 -53 -54 -53 -50 -51 -44 -45
-59 -52 -49 -51 -51 -45 -43 -40
-55 -55 -50 -50 -44 -44 -40 -40
-55 -51 -48 -48 -41 -40 -43 -39
-46 -51 -46 -43 -40 -38 -37 -36
-50 -48 -40 -39 -39 -39 -34 -30
-46 -37 -43 -40 -38 -30 -30 -27
-46 -39 -39 -35 -32 -30 -27 -23
-39 -40 -34 -33 -29 -30 -28 -20
-39 -38 -32 -30 -26 -27 -19 -20
-36 -30 -31 -29 -27 -26 -20 -18
-33 -30 -30 -25 -25 -21 -19 -12
-28 -26 -25 -26 -22 -18 -16 -13
-27 -26 -26 -23 -16 -16 -16 -14
-24 -20 -22 -22 -17 -12 -18 -13
-26 -20 -20 -16 -10 -18 -17 -11
-20 -18 -17 -13 -14 -16 -8 -10
-20 -18 -14 -12 -14 -9 -7 -9
-15 -15 -16 -16 -6 -9 -10 -6
-14 -13 -14 -11 -9 -7 -8 -8
-11 -14 -13 -8 -11 -10 -6 -8
-14 -5 -9 -8 -7 -10 -8 -7
-8 -12 -8 -10 -13 -7 -11 -12
-26 -27 -33 -36 -38 -37 -39 -42
-29 -28 -32 -39 -38 -42 -38 -43
-32 -32 -34 -37 -39 -43 -43 -43
-35 -34 -39 -38 -39 -44 -43 -45
-32 -40 -40 -39 -44 -42 -48 -45
-36 -38 -45 -41 -44 -47 -46 -53
-40 -39 -43 -41 -45 -47 -51 -50
-44 -39 -44 -49 -51 -48 -50 -50
-43 -43 -47 -46 -50 -48 -54 -54
-45 -47 -47 -48 -48 -49 -50 -54
-45 -50 -49 -49 -52 -54 -51 -54
-46 -52 -50 -52 -51 -53 -56 -56
-50 -50 -54 -56 -58 -52 -56 -53
-50 -51 -55 -52 -57 -54 -58 -60
-51 -52 -55 -53 -61 -61 -55 -61
-56 -55 -57 -57 -55 -57 -60 -58
-53 -53 -52 -55 -60 -54 -55 -57
-53 -58 -57 -56 -62 -57 -55 -56
-59 -57 -57 -59 -59 -59 -57 -57
-57 -60 -55 -58 -56 -56 -58 -57
-55 -57 -56 -54 -59 -56 -60 -61
-59 -59 -58 -56 -58 -58 -59 -55
-58 -58 -60 -61 -60 -59 -60 -59
-61 -57 -58 -57 -61 -54 -56 -61
-55 -58 -58 -57 -61 -58 -60 -58
-61 -58 -60 -56 -61 -55 -55 -56
-60 -61 -57 -58 -60 -56 -58 -58
-63 -56 -59 -57 -57 -56 -54 -59
-58 -57 -55 -54 -57 -54 -54 -56
-56 -58 -58 -51 -57 -55 -53 -57
-55 -58 -56 -55 -52 -54 -52 -54
-54 -59 -57 -52 -54 -52 -51 -53
-57 -60 -56 -54 -52 -56 -56 -52
-58 -56 -57 -51 -51 -48 -50 -48
-57 -55 -55 -50 -51 -50 -50 -51
-56 -53 -48 -49 -51 -47 -47 -48
-50 -54 -52 -50 -51 -49 -47 -46
-55 -53 -50 -49 -48 -52 -45 -44
-53 -53 -55 -48 -49 -46 -40 -43
-48 -49 -46 -46 -43 -45 -43 -39
-50 -48 -50 -45 -46 -43 -39 -39
-47 -46 -44 -43 -43 -42 -43 -39
-50 -47 -44 -45 -41 -42 -40 -39
-47 -44 -42 -44 -40 -45 -40 -32
-42 -43 -42 -40 -41 -37 -35 -35
-41 -38 -38 -46 -39 -36 -36 -34
-41 -42 -39 -40 -36 -38 -34 -32
-40 -42 -38 -35 -34 -32 -31 -32
-39 -36 -38 -33 -32 -32 -30 -29
-41 -37 -36 -35 -35 -27 -27 -26
-33 -35 -35 -30 -32 -27 -31 -24
-36 -34 -32 -30 -28 -25 -22 -24
-38 -34 -35 -34 -26 -24 -25 -19
-29 -31 -30 -26 -23 -23 -24 -18
-35 -30 -28 -28 -24 -20 -18 -17
-29 -27 -23 -24 -23 -20 -18 -17
-27 -24 -19 -16 -14 -18 -16 -13
-27 -23 -25 -20 -20 -12 -13 -11
-23 -21 -15 -17 -18 -15 -11 -9
-21 -14 -14 -16 -10 -14 -7 -8
-19 -18 -13 -11 -12 -13 -11 -5
-17 -13 -12 -10 -10 -10 -9 -7
-16 -12 -9 -10 -8 -6 -8 -5
-12 -10 -7 -10 -5 -4 -4 -7
-11 -11 -8 -6 -9 -3 -6 -8
-8 -12 -7 -9 -6 -6 -5 -3
-82 -84 -86 -79 -81 -80 -74 -70
-4 -7 -5 -6 -15 -16 -16 -20
-9 -8 -13 -15 -15 -21 -21 -26
-9 -11 -13 -18 -18 -23 -27 -24
-12 -14 -14 -19 -18 -26 -28 -34
-12 -16 -20 -21 -22 -27 -33 -38
-18 -19 -25 -30 -23 -33 -37 -46
-21 -23 -25 -29 -32 -39 -46 -49
-23 -24 -25 -33 -44 -44 -48 -49
-24 -28 -35 -37 -48 -52 -53 -53
-27 -33 -39 -41 -47 -54 -57 -54
-34 -40 -41 -47 -53 -54 -61 -63
-38 -44 -49 -49 -58 -61 -66 -66
-47 -47 -53 -58 -58 -62 -64 -68
-51 -54 -55 -60 -66 -65 -67 -71
-53 -59 -62 -64 -67 -67 -71 -75
-54 -55 -60 -66 -70 -73 -71 -79
-56 -62 -67 -69 -71 -72 -78 -79
-62 -67 -71 -73 -74 -76 -79 -76
-68 -67 -74 -72 -78 -77 -80 -85
-70 -72 -72 -70 -81 -81 -85 -84
-71 -72 -79 -79 -82 -86 -82 -91
-74 -77 -80 -80 -82 -86 -89 -91
-77 -79 -81 -85 -84 -88 -92 -93
-79 -78 -85 -87 -91 -92 -92 -93
-82 -83 -84 -90 -91 -92 -94 -94
-82 -87 -88 -93 -93 -97 -100 -96
-86 -91 -90 -93 -100 -96 -96 -101
-93 -88 -94 -97 -94 -96 -98 -97
-90 -94 -96 -97 -96 -99 -98 -98
-91 -95 -101 -97 -99 -96 -103 -99
-95 -98 -97 -97 -98 -100 -103 -100
-99 -97 -97 -99 -96 -100 -101 -101
-96 -99 -99 -96 -100 -99 -102 -100
-98 -97 -98 -98 -99 -99 -95 -97
-98 -99 -101 -100 -103 -99 -98 -99
-96 -100 -100 -101 -98 -97 -100 -94
-101 -104 -102 -101 -101 -98 -96 -95
-94 -99 -99 -99 -100 -95 -97 -96
-103 -100 -100 -94 -98 -94 -98 -94
-99 -100 -94 -94 -96 -94 -96 -91
-98 -98 -99 -94 -95 -94 -92 -90
-97 -95 -93 -97 -92 -92 -90 -92
-98 -94 -92 -93 -93 -88 -88 -88
-91 -95 -92 -94 -89 -92 -89 -91
-94 -94 -94 -90 -89 -88 -84 -86
-94 -90 -91 -92 -89 -88 -86 -84
-93 -90 -88 -89 -87 -80 -83 -83
-87 -89 -90 -88 -82 -82 -83 -82
-91 -91 -86 -89 -82 -81 -79 -77
-89 -86 -83 -82 -83 -79 -77 -77
-88 -83 -81 -85 -81 -77 -78 -74
-86 -87 -84 -78 -79 -79 -71 -69
-85 -84 -78 -76 -77 -73 -69 -70
-84 -75 -79 -73 -73 -70 -70 -64
-81 -75 -79 -72 -70 -72 -67 -66
-77 -75 -74 -73 -69 -68 -70 -64
-76 -75 -74 -68 -67 -67 -67 -64
-74 -70 -70 -64 -65 -63 -58 -56
-11 -8 -10 -12 -13 -13 -16 -23
-8 -8 -9 -15 -16 -20 -20 -23
-14 -10 -14 -17 -19 -20 -23 -32
-10 -14 -15 -14 -19 -22 -31 -31
-9 -18 -17 -24 -23 -30 -32 -40
-17 -14 -24 -21 -29 -35 -36 -42
-13 -23 -22 -28 -37 -35 -41 -44
-21 -24 -25 -34 -36 -42 -45 -49
-22 -31 -33 -37 -46 -46 -49 -51
-35 -34 -38 -42 -45 -49 -54 -60
-29 -33 -42 -41 -47 -53 -58 -60
-33 -41 -45 -49 -55 -60 -61 -67
-41 -48 -46 -54 -59 -62 -65 -69
-43 -47 -58 -56 -63 -67 -69 -71
-46 -52 -62 -61 -63 -72 -72 -75
-56 -59 -64 -67 -70 -72 -71 -78
-54 -56 -63 -68 -73 -68 -78 -78
-61 -69 -74 -72 -75 -74 -78 -84
-67 -70 -72 -74 -74 -80 -83 -82
-69 -68 -73 -78 -81 -82 -86 -88
-68 -75 -76 -81 -81 -85 -89 -90
-74 -71 -79 -84 -84 -92 -90 -89
-72 -79 -82 -87 -91 -89 -90 -91
-75 -84 -84 -88 -91 -90 -89 -93
-84 -87 -92 -87 -92 -89 -90 -92
-84 -90 -91 -91 -92 -88 -92 -92
-87 -87 -94 -89 -90 -93 -91 -93
-88 -93 -93 -91 -94 -90 -92 -92
-90 -88 -88 -93 -94 -93 -95 -95
-88 -88 -94 -93 -98 -97 -95 -97
-90 -92 -93 -95 -96 -97 -98 -94
-94 -96 -97 -94 -93 -96 -94 -94
-93 -93 -99 -94 -93 -94 -89 -96
-94 -92 -97 -97 -94 -91 -94 -93
-94 -94 -95 -92 -95 -95 -92 -94
-94 -97 -96 -96 -89 -92 -92 -92
-100 -92 -96 -95 -93 -91 -91 -93
-96 -91 -90 -93 -92 -92 -86 -92
-93 -93 -88 -92 -91 -93 -90 -90
-92 -95 -91 -92 -93 -94 -90 -86
-92 -93 -91 -91 -90 -85 -87 -91
-92 -94 -94 -88 -89 -88 -84 -84
-89 -89 -88 -87 -90 -86 -87 -85
-91 -91 -91 -90 -85 -82 -87 -85
-89 -91 -91 -87 -85 -83 -81 -83
-90 -88 -89 -84 -87 -86 -84 -81
-87 -87 -87 -82 -85 -83 -77 -79
-86 -86 -86 -83 -81 -80 -80 -77
-80 -86 -81 -87 -81 -77 -83 -77
-11 -13 -13 -12 -19 -19 -16 -20
-12 -13 -16 -16 -14 -19 -27 -29
-10 -15 -15 -18 -20 -22 -26 -28
-14 -16 -17 -19 -20 -25 -30 -36
-16 -18 -15 -22 -26 -30 -36 -40
-17 -17 -24 -26 -25 -34 -36 -40
-18 -20 -26 -31 -35 -34 -38 -42
-23 -28 -27 -32 -36 -45 -45 -49
-27 -25 -36 -38 -41 -42 -48 -54
-31 -33 -35 -42 -45 -50 -54 -58
-32 -33 -41 -44 -46 -53 -54 -61
-36 -42 -42 -46 -49 -56 -60 -62
-43 -43 -49 -52 -54 -60 -62 -63
-43 -44 -52 -56 -61 -65 -62 -68
-47 -51 -54 -59 -62 -65 -66 -70
-53 -58 -57 -61 -66 -67 -72 -76
-52 -59 -62 -66 -71 -73 -74 -76
-59 -63 -65 -68 -70 -78 -80 -83
-60 -69 -69 -72 -74 -80 -84 -88
-64 -71 -68 -72 -82 -87 -87 -89
-70 -72 -74 -80 -83 -88 -86 -91
-67 -78 -80 -83 -85 -90 -90 -92
-73 -80 -86 -81 -87 -93 -94 -94
-75 -82 -86 -91 -90 -97 -98 -95
-84 -84 -91 -90 -91 -95 -94 -96
-87 -86 -93 -92 -94 -92 -98 -99
-89 -92 -90 -95 -99 -97 -101 -97
-87 -89 -97 -97 -93 -102 -101 -99
-92 -98 -94 -94 -96 -100 -103 -98
-93 -96 -94 -98 -96 -96 -101 -97
-96 -97 -94 -100 -99 -102 -100 -99
-97 -98 -98 -100 -98 -99 -97 -95
-95 -100 -99 -99 -103 -95 -95 -98
-99 -100 -96 -97 -97 -98 -99 -94
-99 -100 -99 -99 -102 -99 -99 -94
-99 -98 -100 -96 -99 -100 -95 -92
-98 -99 -101 -96 -96 -96 -95 -97
-98 -98 -98 -98 -93 -92 -88 -92
-97 -100 -97 -96 -99 -96 -91 -90
-98 -96 -94 -99 -97 -90 -91 -88
-98 -96 -94 -91 -90 -87 -89 -91
-96 -98 -89 -88 -89 -90 -88 -86
-96 -91 -91 -88 -88 -87 -91 -87
-89 -92 -88 -87 -88 -86 -80 -84
-91 -94 -86 -85 -84 -87 -81 -79
-91 -94 -90 -90 -84 -88 -81 -81
-91 -87 -84 -85 -82 -82 -80 -76
-92 -86 -88 -81 -78 -79 -79 -78
-15 -19 -23 -22 -20 -23 -25 -28
-18 -17 -23 -25 -23 -25 -32 -29
-17 -23 -21 -26 -25 -27 -31 -37
-16 -20 -25 -23 -31 -27 -34 -39
-22 -23 -25 -30 -31 -34 -39 -45
-19 -24 -29 -30 -34 -38 -41 -46
-28 -30 -35 -34 -36 -41 -48 -55
-29 -34 -36 -40 -41 -55 -59 -62
-33 -34 -37 -44 -46 -62 -65 -61
-33 -36 -47 -44 -56 -66 -65 -68
-39 -40 -48 -57 -62 -67 -65 -70
-40 -50 -56 -67 -65 -67 -67 -76
-44 -57 -62 -65 -68 -71 -75 -82
-56 -64 -66 -71 -76 -74 -84 -87
-61 -63 -70 -74 -71 -83 -86 -87
-68 -69 -71 -75 -82 -86 -83 -94
-67 -79 -73 -82 -89 -88 -88 -92
-74 -76 -81 -88 -87 -91 -94 -95
-75 -84 -84 -93 -88 -93 -91 -96
-79 -84 -87 -88 -90 -94 -96 -96
-87 -89 -90 -92 -92 -93 -96 -95
-87 -86 -88 -95 -95 -97 -94 -98
-91 -90 -93 -97 -97 -96 -100 -97
-99 -96 -96 -98 -96 -102 -101 -104
-90 -95 -98 -99 -99 -100 -99 -103
-96 -93 -97 -99 -97 -102 -101 -106
-97 -96 -102 -100 -102 -100 -102 -105
-99 -102 -102 -105 -105 -102 -99 -103
-98 -100 -103 -102 -100 -102 -102 -102
-100 -99 -100 -102 -103 -105 -99 -102
-102 -101 -103 -104 -104 -103 -102 -103
-101 -103 -99 -107 -103 -104 -104 -102
-100 -101 -105 -99 -99 -102 -105 -101
-101 -101 -101 -102 -103 -103 -103 -98
-98 -105 -103 -97 -100 -100 -100 -101
-100 -103 -98 -97 -97 -99 -98 -99
-104 -104 -98 -97 -102 -99 -98 -94
-101 -100 -100 -99 -100 -95 -94 -93
-103 -100 -103 -96 -97 -94 -94 -98
-100 -95 -97 -97 -97 -93 -97 -91
-96 -100 -97 -95 -98 -95 -94 -93
-97 -95 -94 -93 -92 -93 -92 -88
-95 -93 -93 -92 -91 -92 -87 -89
-99 -93 -96 -90 -92 -89 -86 -86
-94 -96 -93 -90 -92 -87 -89 -80
-97 -93 -91 -88 -87 -87 -84 -85
-89 -92 -91 -92 -89 -86 -87 -82
-92 -92 -88 -86 -83 -86 -80 -82
-22 -24 -27 -26 -30 -34 -36 -37
-25 -23 -28 -29 -33 -37 -39 -45
-28 -28 -31 -30 -36 -38 -44 -49
-28 -28 -36 -35 -40 -47 -49 -49
-28 -28 -37 -38 -45 -49 -51 -58
-31 -39 -44 -44 -50 -51 -57 -62
-38 -42 -47 -47 -52 -58 -59 -67
-42 -41 -46 -54 -51 -61 -65 -67
-45 -52 -49 -61 -57 -66 -68 -72
-45 -53 -56 -66 -60 -67 -70 -74
-51 -58 -62 -66 -72 -69 -75 -74
-59 -62 -64 -65 -70 -77 -77 -78
-63 -61 -69 -68 -77 -80 -87 -83
-64 -71 -70 -76 -79 -83 -85 -90
-69 -71 -76 -80 -83 -85 -92 -94
-73 -72 -78 -81 -84 -88 -91 -91
-75 -77 -81 -83 -90 -94 -99 -98
-77 -82 -84 -89 -95 -97 -96 -103
-81 -88 -89 -93 -97 -93 -98 -99
-82 -91 -94 -92 -97 -102 -103 -103
-90 -92 -96 -96 -95 -103 -102 -108
-95 -90 -97 -100 -104 -103 -108 -106
-97 -99 -98 -104 -106 -107 -108 -109
-97 -99 -106 -107 -105 -107 -104 -110
-101 -99 -102 -105 -104 -106 -107 -111
-102 -106 -105 -109 -109 -106 -112 -110
-103 -103 -106 -108 -105 -107 -106 -105
-104 -108 -105 -108 -110 -110 -104 -108
-101 -105 -108 -110 -103 -105 -109 -108
-108 -105 -109 -110 -107 -111 -106 -110
-105 -106 -108 -106 -106 -107 -108 -110
-110 -111 -107 -110 -105 -104 -112 -104
-111 -104 -111 -106 -108 -110 -103 -103
-107 -111 -107 -106 -108 -110 -105 -105
-108 -106 -107 -108 -105 -105 -107 -99
-106 -108 -107 -108 -106 -107 -104 -101
-110 -109 -107 -107 -106 -104 -98 -101
-106 -105 -103 -105 -102 -99 -97 -99
-107 -106 -100 -101 -101 -103 -102 -96
-107 -106 -99 -102 -103 -97 -98 -100
-105 -101 -104 -99 -96 -95 -98 -96
-100 -102 -100 -100 -95 -96 -94 -91
-101 -99 -99 -96 -98 -97 -93 -89
-100 -100 -96 -100 -96 -95 -92 -89
-102 -98 -96 -98 -97 -94 -88 -89
-98 -93 -97 -92 -92 -88 -86 -82
-95 -94 -94 -92 -85 -86 -86 -87
-3 -7 -5 -3 -10 -14 -14 -14
-3 -3 -9 -9 -6 -13 -16 -22
-3 -3 -10 -11 -15 -16 -19 -23
-8 -3 -9 -16 -16 -19 -27 -26
-7 -7 -16 -16 -22 -21 -29 -29
-13 -12 -14 -19 -23 -28 -34 -37
-16 -18 -23 -22 -26 -34 -36 -47
-16 -22 -24 -25 -32 -32 -45 -48
-20 -26 -31 -32 -36 -44 -49 -50
-22 -27 -32 -33 -43 -48 -51 -54
-30 -31 -36 -44 -48 -52 -56 -61
-32 -33 -43 -55 -52 -52 -63 -64
-36 -46 -52 -50 -55 -59 -61 -64
-42 -51 -49 -51 -57 -61 -63 -70
-49 -52 -50 -62 -60 -71 -70 -77
-49 -58 -57 -60 -66 -68 -74 -73
-55 -61 -63 -67 -67 -74 -79 -81
-60 -63 -66 -73 -75 -73 -77 -83
-62 -65 -68 -72 -75 -78 -81 -86
-64 -68 -77 -77 -76 -80 -86 -86
-67 -76 -75 -78 -82 -83 -85 -91
-74 -73 -80 -82 -79 -82 -85 -88
-72 -82 -82 -88 -84 -87 -88 -92
-80 -78 -82 -88 -87 -88 -91 -92
-83 -83 -82 -89 -89 -90 -90 -93
-83 -82 -85 -89 -90 -93 -92 -94
-81 -88 -85 -92 -90 -95 -89 -93
-90 -87 -90 -87 -91 -92 -92 -95
-89 -92 -91 -94 -92 -94 -94 -95
-90 -92 -93 -94 -97 -94 -97 -93
-91 -88 -93 -93 -88 -93 -92 -94
-90 -97 -91 -91 -92 -95 -93 -91
-94 -91 -92 -92 -92 -96 -93 -92
-95 -96 -93 -91 -92 -92 -95 -93
-93 -98 -90 -95 -95 -94 -90 -88
-96 -93 -91 -96 -97 -92 -93 -92
-94 -96 -89 -91 -89 -90 -91 -88
-97 -93 -92 -95 -91 -91 -88 -88
-93 -96 -89 -91 -90 -93 -87 -85
-100 -92 -91 -91 -89 -90 -90 -89
-94 -93 -92 -89 -89 -90 -85 -89
-91 -93 -89 -91 -88 -84 -85 -82
-95 -89 -90 -89 -89 -86 -84 -86
-91 -90 -87 -87 -86 -86 -83 -83
-89 -91 -88 -87 -82 -79 -85 -81
-88 -87 -88 -84 -86 -84 -81 -78
-86 -87 -86 -83 -83 -78 -79 -70
-85 -80 -82 -77 -81 -80 -82 -73
-86 -85 -81 -84 -79 -80 -76 -76
-84 -85 -81 -79 -72 -75 -72 -68
-84 -84 -79 -78 -76 -72 -72 -71
-85 -80 -74 -75 -76 -70 -69 -65
-1 -6 -6 -1 -7 -9 -13 -17
0 -3 -6 -10 -9 -16 -18 -20
-4 -6 -7 -9 -9 -16 -19 -23
-3 -10 -9 -11 -14 -17 -25 -22
-6 -11 -10 -12 -18 -21 -24 -30
-10 -11 -18 -17 -24 -25 -29 -32
-13 -14 -19 -23 -29 -30 -34 -37
-17 -18 -24 -27 -30 -35 -40 -42
-16 -21 -24 -30 -35 -39 -45 -51
-25 -26 -32 -38 -43 -42 -46 -49
-23 -30 -37 -42 -45 -46 -50 -53
-31 -36 -35 -42 -44 -51 -57 -58
-34 -39 -44 -45 -53 -55 -55 -63
-38 -45 -46 -50 -52 -55 -65 -68
-45 -42 -54 -58 -57 -60 -69 -70
-45 -52 -55 -59 -59 -67 -71 -72
-52 -56 -58 -65 -65 -72 -68 -79
-58 -55 -59 -66 -70 -72 -76 -78
-59 -64 -64 -69 -68 -76 -78 -77
-62 -66 -74 -71 -73 -76 -78 -80
-62 -69 -70 -78 -77 -77 -79 -84
-68 -69 -74 -79 -78 -83 -86 -84
-71 -78 -75 -77 -84 -82 -89 -86
-74 -74 -79 -81 -85 -84 -87 -88
-77 -80 -84 -85 -83 -88 -88 -89
-76 -78 -82 -85 -86 -87 -89 -89
-77 -84 -86 -85 -89 -90 -94 -93
-82 -84 -85 -86 -89 -90 -91 -95
-86 -85 -86 -89 -90 -90 -94 -92
-83 -89 -89 -89 -92 -93 -92 -91
-86 -89 -87 -89 -91 -91 -95 -95
-89 -92 -90 -92 -93 -90 -96 -92
-87 -90 -95 -93 -90 -89 -93 -93
-89 -92 -96 -90 -89 -91 -92 -94
-93 -90 -94 -93 -91 -94 -94 -93
-92 -95 -89 -90 -92 -89 -93 -92
-92 -94 -95 -90 -94 -91 -90 -90
-93 -94 -94 -91 -92 -88 -87 -91
-90 -93 -93 -92 -90 -90 -86 -84
-96 -93 -90 -91 -88 -86 -86 -86
-94 -94 -88 -90 -88 -85 -86 -82
-90 -89 -85 -87 -86 -85 -84 -82
-92 -89 -87 -87 -90 -82 -85 -83
-89 -84 -90 -88 -83 -83 -78 -80
-86 -86 -86 -85 -81 -84 -78 -79
-89 -86 -84 -85 -78 -80 -78 -76
-7 -6 -10 -14 -18 -19 -21 -24
-12 -9 -9 -14 -19 -21 -23 -29
-11 -11 -16 -19 -19 -25 -26 -32
-13 -14 -17 -24 -25 -33 -31 -42
-16 -18 -20 -27 -30 -31 -34 -36
-19 -19 -26 -28 -34 -37 -40 -44
-24 -24 -30 -32 -40 -39 -41 -44
-25 -31 -37 -38 -41 -44 -47 -53
-30 -35 -38 -41 -42 -48 -53 -60
-31 -35 -41 -43 -47 -48 -59 -64
-38 -42 -45 -46 -49 -58 -68 -70
-37 -43 -43 -49 -60 -66 -70 -75
-46 -46 -51 -61 -66 -69 -72 -74
-45 -52 -59 -62 -67 -76 -78 -79
-51 -62 -66 -70 -72 -76 -78 -78
-56 -65 -67 -74 -76 -80 -81 -84
-65 -67 -71 -77 -80 -82 -85 -85
-68 -73 -75 -77 -79 -83 -83 -89
-74 -72 -78 -79 -80 -84 -87 -89
-71 -79 -81 -83 -81 -87 -87 -87
-80 -82 -85 -88 -87 -92 -90 -91
-81 -83 -85 -90 -90 -90 -93 -94
-86 -88 -89 -87 -93 -91 -93 -94
-86 -90 -90 -92 -95 -95 -96 -92
-90 -90 -92 -96 -90 -92 -96 -94
-91 -91 -92 -96 -94 -93 -95 -96
-87 -95 -90 -97 -92 -95 -96 -94
-93 -92 -95 -98 -97 -92 -94 -94
-92 -94 -96 -94 -94 -95 -95 -90
-95 -98 -95 -95 -96 -99 -95 -93
-97 -100 -90 -96 -96 -94 -97 -93
-96 -91 -92 -93 -91 -90 -95 -89
-94 -95 -95 -91 -92 -89 -90 -95
-93 -94 -92 -91 -95 -92 -87 -93
-96 -97 -92 -93 -87 -88 -87 -88
-97 -93 -94 -89 -96 -88 -88 -86
-92 -95 -92 -93 -90 -88 -88 -88
-94 -93 -90 -90 -92 -85 -86 -85
-91 -95 -89 -84 -88 -87 -83 -79
-91 -91 -91 -88 -89 -80 -85 -78
-89 -90 -90 -90 -82 -82 -82 -74
-89 -89 -89 -85 -86 -82 -79 -76
-84 -86 -81 -82 -84 -78 -76 -76
-4 -8 -11 -16 -16 -18 -24 -24
-10 -9 -11 -15 -22 -21 -26 -31
-10 -13 -14 -18 -19 -29 -29 -35
-13 -12 -20 -23 -26 -28 -36 -38
-14 -20 -23 -27 -31 -34 -33 -40
-20 -25 -25 -31 -34 -38 -39 -43
-21 -27 -27 -36 -36 -40 -44 -47
-27 -25 -35 -36 -43 -46 -47 -53
-33 -37 -35 -38 -38 -47 -55 -56
-29 -36 -41 -41 -46 -55 -57 -59
-34 -43 -44 -47 -54 -51 -61 -61
-45 -40 -45 -53 -57 -59 -60 -69
-43 -47 -53 -53 -62 -63 -65 -70
-47 -54 -50 -62 -60 -68 -72 -76
-52 -55 -57 -63 -72 -71 -73 -81
-55 -57 -61 -68 -74 -73 -77 -77
-58 -61 -69 -71 -75 -80 -79 -82
-63 -68 -72 -80 -75 -82 -86 -88
-68 -70 -75 -77 -76 -82 -87 -89
-71 -76 -77 -83 -83 -87 -86 -87
-77 -78 -81 -80 -84 -90 -91 -91
-73 -78 -84 -87 -85 -86 -92 -91
-77 -82 -81 -91 -89 -89 -89 -93
-81 -84 -85 -88 -90 -87 -93 -96
-82 -87 -88 -88 -93 -97 -93 -94
-87 -90 -89 -91 -93 -95 -93 -96
-89 -89 -91 -89 -96 -95 -92 -99
-91 -92 -95 -95 -93 -98 -98 -95
-96 -92 -93 -93 -96 -96 -99 -96
-92 -95 -96 -96 -96 -95 -100 -96
-96 -97 -95 -98 -95 -97 -96 -98
-92 -96 -98 -96 -99 -98 -95 -96
-95 -98 -97 -97 -96 -97 -96 -96
-93 -96 -92 -95 -102 -99 -95 -96
-98 -97 -100 -98 -96 -97 -92 -92
-97 -99 -95 -92 -95 -96 -93 -95
-96 -94 -94 -97 -95 -95 -91 -90
-97 -100 -91 -96 -91 -95 -92 -92
-98 -98 -96 -95 -93 -89 -91 -91
-100 -95 -96 -96 -94 -90 -91 -84
-95 -93 -94 -94 -92 -91 -88 -88
-92 -95 -91 -94 -94 -89 -89 -89
-94 -90 -93 -89 -90 -91 -87 -86
-93 -94 -93 -89 -89 -89 -85 -88
-94 -89 -87 -85 -88 -85 -84 -84
-90 -88 -89 -88 -87 -88 -82 -78
-90 -88 -87 -89 -82 -80 -81 -79
-17 -14 -16 -21 -20 -23 -25 -33
-10 -17 -20 -21 -24 -25 -27 -34
-16 -16 -17 -22 -26 -26 -36 -37
-21 -22 -26 -30 -32 -31 -36 -40
-18 -28 -29 -33 -35 -40 -40 -44
-27 -27 -32 -37 -35 -39 -46 -50
-30 -32 -35 -39 -38 -49 -54 -54
-28 -33 -34 -42 -45 -46 -52 -60
-31 -41 -40 -44 -46 -51 -58 -61
-39 -41 -49 -49 -53 -58 -60 -65
-39 -44 -52 -53 -59 -60 -66 -71
-47 -50 -57 -56 -62 -63 -66 -67
-50 -53 -56 -60 -66 -73 -70 -77
-52 -58 -57 -68 -69 -72 -78 -76
-58 -63 -64 -65 -74 -80 -81 -87
-60 -67 -69 -69 -74 -79 -82 -87
-65 -67 -72 -77 -80 -84 -86 -88
-67 -70 -76 -80 -82 -88 -89 -93
-68 -72 -81 -84 -83 -90 -93 -93
-76 -80 -86 -85 -91 -91 -90 -95
-81 -84 -83 -91 -91 -92 -95 -96
-84 -90 -88 -92 -95 -93 -100 -99
-87 -89 -88 -94 -94 -98 -96 -98
-89 -93 -97 -95 -94 -96 -98 -97
-92 -92 -96 -98 -97 -96 -96 -99
-92 -96 -98 -98 -98 -101 -101 -96
-97 -94 -95 -96 -100 -99 -101 -96
-98 -93 -97 -100 -101 -99 -97 -98
-99 -96 -99 -103 -98 -100 -100 -102
-98 -98 -101 -99 -99 -106 -97 -97
-101 -99 -100 -98 -102 -100 -100 -100
-101 -100 -98 -99 -96 -97 -99 -101
-99 -98 -98 -95 -100 -101 -101 -97
-100 -101 -103 -97 -94 -97 -96 -94
-97 -103 -101 -96 -104 -98 -93 -96
-99 -101 -99 -100 -97 -98 -94 -91
-98 -95 -99 -95 -93 -95 -94 -94
-101 -100 -98 -97 -94 -96 -91 -89
-102 -100 -92 -98 -94 -93 -95 -92
-100 -93 -96 -92 -95 -92 -94 -87
-96 -91 -94 -92 -92 -90 -93 -93
-95 -96 -90 -92 -91 -96 -88 -89
-98 -95 -95 -89 -90 -88 -90 -85
-93 -93 -92 -87 -90 -91 -86 -84
-91 -93 -89 -86 -87 -87 -86 -80
-88 -89 -87 -90 -88 -86 -86 -78
-92 -89 -86 -84 -87 -83 -81 -80
-4 -6 -8 -11 -13 -17 -15 -21
-11 -7 -9 -12 -17 -18 -20 -25
-10 -8 -15 -17 -19 -21 -28 -26
-11 -11 -16 -21 -22 -24 -29 -30
-13 -16 -16 -22 -24 -31 -35 -39
-20 -20 -25 -26 -27 -33 -36 -43
-22 -24 -26 -28 -33 -42 -44 -48
-22 -26 -24 -35 -39 -41 -48 -54
-28 -27 -30 -38 -45 -48 -51 -57
-28 -37 -38 -41 -49 -52 -58 -60
-36 -39 -43 -47 -50 -58 -61 -65
-38 -45 -42 -54 -53 -61 -64 -66
-44 -48 -52 -59 -59 -67 -69 -67
-47 -51 -56 -56 -67 -66 -66 -72
-48 -57 -58 -61 -68 -70 -71 -73
-55 -57 -62 -64 -70 -72 -74 -78
-56 -66 -67 -66 -72 -75 -77 -79
-64 -66 -68 -69 -78 -76 -78 -82
-64 -71 -70 -73 -78 -77 -81 -87
-73 -69 -78 -75 -76 -81 -82 -86
-71 -75 -78 -79 -78 -85 -84 -89
-75 -75 -79 -78 -84 -86 -90 -94
-75 -81 -83 -84 -84 -89 -96 -93
-80 -86 -86 -84 -89 -92 -90 -93
-79 -82 -87 -92 -91 -93 -95 -97
-82 -82 -86 -90 -95 -95 -93 -100
-83 -91 -96 -92 -96 -96 -97 -97
-90 -95 -90 -94 -97 -95 -97 -99
-90 -92 -93 -98 -100 -101 -99 -98
-94 -96 -96 -97 -96 -98 -95 -102
-95 -95 -98 -100 -98 -102 -97 -99
-96 -99 -99 -100 -98 -96 -100 -101
-93 -99 -99 -100 -98 -98 -102 -99
-96 -97 -97 -99 -100 -101 -97 -102
-97 -98 -99 -98 -97 -97 -95 -101
-101 -98 -99 -100 -99 -97 -99 -95
-103 -99 -99 -99 -96 -95 -99 -96
-97 -101 -96 -97 -101 -95 -100 -93
-102 -95 -101 -99 -98 -96 -95 -96
-101 -97 -94 -96 -99 -93 -97 -94
-104 -99 -97 -96 -96 -95 -94 -89
-96 -98 -95 -93 -95 -93 -96 -89
-95 -95 -94 -94 -94 -90 -89 -89
-97 -95 -92 -92 -88 -89 -84 -88
-99 -95 -93 -86 -91 -86 -85 -82
-99 -95 -90 -88 -91 -86 -88 -84
-91 -90 -88 -84 -89 -88 -82 -83
-91 -89 -91 -87 -84 -86 -82 -79
-89 -91 -87 -86 -85 -83 -82 -78
-88 -92 -81 -85 -80 -77 -79 -80
-82 -83 -86 -84 -82 -76 -75 -72
-82 -85 -82 -79 -77 -77 -74 -69
-83 -80 -79 -75 -75 -73 -68 -71
-83 -79 -78 -76 -71 -73 -68 -69
-78 -77 -77 -72 -76 -66 -68 -66
-79 -79 -74 -70 -70 -65 -72 -65
-79 -73 -72 -71 -67 -66 -61 -61
-75 -71 -71 -64 -66 -62 -60 -61
-5 -9 -8 -12 -14 -14 -19 -22
-5 -12 -11 -12 -18 -19 -23 -24
-10 -13 -10 -11 -15 -23 -25 -28
-11 -14 -17 -14 -23 -25 -28 -31
-13 -12 -17 -19 -20 -30 -32 -34
-14 -20 -20 -22 -26 -34 -33 -41
-19 -19 -23 -30 -33 -37 -42 -44
-19 -25 -30 -31 -36 -41 -46 -45
-20 -31 -29 -32 -42 -46 -46 -52
-29 -36 -35 -46 -44 -49 -57 -62
-32 -37 -40 -45 -50 -55 -54 -61
-34 -42 -41 -49 -53 -61 -62 -62
-43 -40 -45 -54 -54 -64 -68 -71
-45 -45 -57 -57 -61 -64 -69 -70
-49 -55 -61 -61 -63 -71 -73 -70
-56 -58 -66 -65 -75 -72 -71 -72
-59 -65 -68 -70 -71 -74 -73 -78
-62 -64 -72 -71 -71 -73 -76 -83
-67 -72 -73 -75 -73 -79 -80 -86
-68 -72 -72 -76 -79 -85 -83 -87
-71 -74 -78 -81 -84 -85 -87 -84
-73 -74 -78 -86 -86 -87 -89 -93
-72 -78 -84 -85 -87 -87 -89 -92
-80 -83 -83 -85 -89 -90 -94 -95
-82 -85 -85 -90 -91 -94 -88 -93
-86 -87 -87 -92 -93 -92 -95 -92
-84 -86 -86 -96 -92 -93 -94 -93
-88 -89 -90 -92 -89 -91 -96 -95
-87 -93 -92 -93 -92 -92 -97 -94
-89 -95 -97 -95 -93 -96 -95 -94
-93 -94 -93 -93 -96 -93 -99 -97
-92 -93 -97 -93 -95 -98 -93 -91
-96 -94 -98 -96 -98 -94 -93 -90
-93 -96 -91 -96 -93 -94 -91 -89
-93 -94 -93 -95 -92 -95 -92 -96
-95 -96 -98 -96 -95 -90 -90 -94
-96 -94 -96 -94 -91 -92 -92 -89
-98 -91 -91 -93 -94 -93 -90 -90
-94 -94 -91 -96 -95 -91 -88 -89
-92 -92 -92 -92 -92 -87 -93 -87
-94 -95 -93 -91 -88 -88 -87 -86
-94 -92 -92 -90 -89 -91 -87 -84
-91 -94 -91 -84 -89 -88 -92 -87
-93 -93 -88 -86 -90 -89 -86 -88
-87 -89 -92 -85 -84 -88 -83 -85
-86 -88 -88 -85 -87 -80 -79 -80
-90 -82 -84 -84 -83 -85 -77 -80
-88 -83 -85 -83 -82 -82 -79 -74
-89 -84 -80 -84 -84 -81 -81 -75
-84 -83 -84 -81 -76 -79 -78 -71
-9 -11 -11 -13 -12 -17 -20 -22
-14 -12 -16 -10 -19 -21 -22 -31
-13 -12 -13 -19 -19 -23 -30 -31
-12 -13 -17 -18 -19 -30 -28 -34
-16 -20 -18 -19 -25 -29 -32 -37
-17 -18 -21 -25 -28 -36 -37 -39
-17 -21 -24 -29 -32 -36 -39 -42
-18 -29 -31 -34 -38 -43 -44 -53
-28 -32 -32 -38 -44 -43 -52 -56
-28 -31 -39 -38 -40 -51 -52 -52
-36 -39 -37 -43 -46 -51 -53 -60
-36 -42 -47 -48 -54 -53 -61 -59
-39 -45 -47 -54 -52 -60 -63 -62
-46 -52 -53 -58 -59 -62 -63 -66
-47 -53 -56 -63 -63 -66 -68 -68
-51 -55 -60 -63 -64 -70 -71 -78
-59 -59 -65 -65 -68 -72 -74 -81
-60 -62 -65 -66 -71 -75 -82 -82
-63 -62 -70 -69 -75 -76 -84 -85
-67 -71 -69 -71 -77 -84 -82 -87
-73 -71 -76 -82 -83 -84 -90 -89
-73 -77 -80 -85 -81 -86 -89 -92
-79 -82 -84 -88 -85 -88 -90 -97
-82 -84 -82 -87 -90 -93 -96 -95
-80 -83 -92 -89 -90 -95 -98 -95
-84 -89 -90 -97 -92 -95 -93 -97
-88 -90 -91 -96 -93 -98 -101 -101
-90 -89 -97 -98 -97 -97 -99 -97
-91 -96 -97 -98 -100 -101 -99 -100
-97 -96 -98 -105 -95 -101 -98 -98
-101 -97 -100 -97 -102 -98 -94 -100
-95 -100 -100 -99 -97 -96 -100 -98
-99 -95 -101 -100 -99 -97 -99 -98
-99 -102 -99 -99 -97 -99 -100 -95
-99 -101 -100 -104 -98 -100 -97 -94
-100 -96 -102 -99 -96 -97 -99 -95
-97 -98 -99 -99 -97 -94 -93 -93
-100 -99 -98 -98 -94 -96 -91 -93
-100 -101 -97 -98 -98 -90 -85 -92
-97 -100 -94 -97 -92 -94 -93 -89
-102 -95 -96 -96 -93 -93 -88 -91
-93 -98 -91 -95 -90 -89 -90 -85
-97 -91 -92 -90 -89 -90 -86 -85
-91 -97 -93 -90 -85 -89 -85 -82
-90 -93 -87 -89 -85 -82 -84 -77
-88 -91 -87 -85 -86 -86 -77 -80
-93 -92 -88 -85 -83 -79 -81 -81
-89 -88 -88 -83 -81 -82 -77 -77
-18 -18 -22 -21 -23 -25 -26 -31
-18 -17 -21 -22 -22 -23 -28 -30
-18 -23 -20 -22 -26 -32 -29 -32
-20 -26 -22 -27 -29 -32 -37 -37
-21 -21 -21 -29 -32 -33 -36 -41
-20 -22 -26 -30 -34 -34 -43 -46
-29 -30 -33 -35 -38 -42 -44 -54
-31 -30 -33 -39 -43 -48 -59 -65
-31 -32 -38 -42 -46 -58 -62 -65
-32 -40 -50 -49 -58 -62 -64 -69
-39 -42 -46 -60 -61 -63 -69 -74
-44 -47 -58 -62 -69 -73 -76 -71
-47 -58 -60 -65 -75 -74 -77 -82
-57 -67 -70 -72 -77 -77 -82 -85
-63 -62 -69 -70 -75 -81 -84 -86
-62 -69 -72 -78 -80 -88 -90 -90
-65 -70 -73 -81 -86 -86 -90 -92
-74 -76 -84 -85 -87 -88 -91 -87
-77 -81 -88 -85 -90 -89 -94 -92
-80 -87 -87 -93 -89 -95 -92 -101
-87 -84 -93 -95 -94 -94 -96 -96
-88 -90 -89 -92 -94 -95 -95 -99
-89 -95 -92 -96 -100 -96 -102 -102
-90 -93 -97 -97 -97 -99 -97 -107
-95 -94 -96 -96 -97 -99 -102 -102
-96 -100 -97 -94 -101 -100 -105 -99
-98 -98 -103 -102 -101 -100 -106 -103
-96 -100 -100 -100 -102 -101 -103 -101
-97 -101 -101 -104 -103 -99 -101 -101
-100 -101 -104 -103 -101 -104 -103 -101
-102 -101 -102 -102 -106 -103 -101 -105
-102 -101 -101 -103 -100 -103 -103 -100
-98 -104 -100 -101 -103 -99 -101 -101
-101 -104 -102 -100 -98 -100 -98 -95
-100 -100 -101 -103 -103 -101 -101 -99
-101 -102 -99 -101 -97 -95 -96 -94
-103 -100 -100 -102 -99 -98 -95 -96
-101 -98 -98 -100 -97 -100 -95 -97
-98 -103 -99 -95 -97 -97 -92 -89
-100 -97 -100 -94 -92 -92 -91 -88
-97 -100 -95 -96 -90 -94 -91 -88
-99 -98 -94 -96 -89 -93 -94 -86
-95 -96 -95 -90 -92 -90 -87 -89
-96 -94 -91 -94 -91 -89 -84 -87
-93 -97 -93 -95 -92 -88 -85 -86
-92 -95 -91 -90 -85 -89 -84 -81
-92 -91 -89 -86 -88 -80 -86 -82
-92 -88 -85 -86 -83 -85 -83 -79
-24 -25 -25 -29 -32 -36 -36 -41
-24 -24 -26 -31 -35 -38 -38 -49
-28 -30 -31 -33 -37 -45 -47 -51
-26 -27 -35 -36 -43 -42 -49 -50
-33 -37 -41 -43 -40 -49 -52 -51
-34 -34 -41 -40 -45 -51 -55 -63
-39 -39 -42 -47 -51 -55 -58 -62
-39 -43 -46 -49 -55 -62 -64 -68
-44 -46 -51 -52 -61 -63 -68 -69
-48 -51 -59 -58 -60 -69 -70 -77
-51 -56 -61 -62 -66 -71 -78 -78
-58 -66 -63 -67 -74 -74 -82 -81
-58 -63 -69 -73 -75 -82 -78 -84
-63 -70 -76 -77 -76 -79 -81 -93
-72 -68 -77 -78 -82 -86 -90 -91
-71 -78 -81 -84 -82 -90 -93 -97
-75 -79 -77 -83 -95 -95 -95 -97
-81 -85 -82 -93 -90 -92 -99 -100
-80 -86 -92 -96 -100 -93 -102 -103
-86 -89 -93 -98 -99 -101 -99 -104
-92 -93 -96 -97 -102 -100 -104 -105
-93 -98 -101 -100 -102 -106 -108 -106
-97 -101 -100 -104 -104 -103 -104 -106
-98 -98 -105 -107 -107 -106 -109 -107
-99 -102 -104 -107 -105 -102 -106 -109
-103 -104 -105 -103 -108 -106 -109 -110
-104 -105 -107 -108 -108 -113 -108 -106
-105 -107 -108 -107 -109 -108 -107 -114
-104 -107 -108 -110 -107 -108 -113 -107
-106 -105 -108 -111 -107 -111 -109 -111
-108 -109 -106 -107 -108 -108 -109 -105
-111 -107 -109 -108 -106 -107 -104 -105
-109 -105 -106 -108 -110 -111 -101 -102
-105 -109 -107 -108 -108 -105 -109 -106
-111 -109 -111 -108 -106 -103 -105 -100
-105 -108 -104 -107 -107 -103 -102 -105
-108 -107 -106 -105 -102 -104 -101 -99
-107 -106 -106 -102 -105 -104 -98 -97
-105 -104 -99 -100 -100 -99 -102 -95
-107 -102 -99 -104 -100 -93 -98 -96
-105 -98 -102 -100 -99 -98 -92 -98
-101 -103 -96 -99 -94 -96 -98 -91
-103 -100 -99 -94 -96 -96 -95 -91
-102 -98 -94 -95 -94 -92 -93 -88
-98 -98 -98 -97 -95 -91 -93 -89
-102 -96 -98 -94 -91 -85 -89 -85
-94 -92 -97 -90 -91 -87 -86 -84
-4 -3 -3 -4 -10 -9 -15 -19
-4 -3 -8 -9 -8 -16 -17 -22
-3 -4 -8 -7 -13 -17 -19 -21
-5 -10 -9 -14 -19 -21 -24 -27
-5 -5 -14 -22 -20 -26 -28 -30
-6 -19 -16 -25 -18 -26 -30 -33
-12 -14 -18 -23 -29 -31 -37 -44
-16 -17 -21 -30 -26 -31 -45 -49
-20 -25 -30 -34 -34 -44 -49 -52
-24 -25 -30 -38 -40 -47 -51 -55
-29 -30 -31 -46 -51 -49 -54 -59
-30 -33 -45 -49 -50 -54 -58 -61
-37 -46 -47 -51 -58 -60 -60 -64
-44 -47 -51 -55 -61 -60 -66 -64
-48 -52 -54 -56 -61 -67 -67 -74
-52 -54 -58 -59 -65 -67 -71 -77
-58 -59 -59 -62 -67 -76 -75 -82
-58 -63 -68 -64 -73 -75 -81 -80
-60 -65 -71 -77 -75 -78 -81 -83
-63 -70 -71 -78 -79 -85 -82 -84
-65 -78 -77 -80 -83 -79 -85 -86
-72 -76 -79 -82 -79 -86 -87 -90
-79 -80 -80 -82 -87 -85 -87 -92
-78 -80 -83 -88 -86 -86 -90 -92
-81 -82 -86 -88 -92 -91 -90 -90
-86 -83 -89 -88 -94 -94 -92 -94
-83 -88 -90 -87 -93 -92 -92 -95
-88 -92 -88 -89 -88 -96 -92 -92
-89 -95 -93 -91 -93 -95 -92 -93
-88 -91 -90 -92 -95 -93 -94 -93
-92 -89 -93 -91 -92 -95 -92 -93
-92 -94 -94 -94 -93 -91 -94 -96
-92 -93 -93 -95 -94 -95 -94 -93
-96 -93 -93 -92 -97 -93 -93 -92
-95 -91 -91 -92 -92 -93 -92 -91
-95 -93 -92 -90 -97 -91 -91 -88
-93 -92 -91 -95 -93 -97 -93 -90
-91 -90 -94 -90 -89 -89 -89 -91
-94 -90 -89 -92 -90 -89 -92 -89
-93 -89 -92 -93 -95 -91 -88 -89
-89 -92 -90 -92 -94 -92 -86 -85
-91 -92 -91 -92 -88 -85 -85 -85
-91 -90 -89 -90 -88 -88 -82 -85
-90 -88 -90 -85 -88 -82 -83 -85
-95 -86 -86 -85 -79 -87 -82 -80
-89 -85 -87 -83 -87 -80 -80 -81
-88 -87 -83 -85 -79 -79 -81 -74
-84 -84 -86 -81 -80 -77 -77 -72
-82 -81 -86 -83 -81 -78 -77 -73
-87 -81 -80 -76 -76 -78 -72 -69
-82 -82 -80 -73 -72 -72 -71 -71
-82 -79 -72 -73 -74 -69 -67 -64
-5 -4 -3 -10 -9 -11 -11 -18
-1 -7 -10 -7 -10 -14 -14 -17
-5 -6 -6 -10 -15 -14 -22 -20
-9 -8 -10 -13 -16 -19 -22 -28
-7 -11 -12 -18 -23 -23 -25 -32
-10 -14 -18 -17 -24 -27 -30 -36
-11 -13 -14 -19 -27 -34 -36 -39
-16 -19 -20 -29 -30 -33 -40 -41
-16 -20 -27 -32 -37 -36 -44 -49
-20 -23 -30 -34 -39 -43 -47 -49
-26 -29 -31 -40 -39 -44 -50 -53
-26 -36 -40 -45 -49 -50 -53 -57
-39 -43 -43 -48 -49 -52 -56 -62
-38 -46 -45 -52 -52 -56 -61 -67
-43 -44 -49 -53 -57 -61 -64 -67
-47 -52 -55 -56 -61 -67 -69 -74
-50 -52 -58 -62 -64 -73 -72 -76
-55 -57 -63 -68 -72 -72 -75 -76
-56 -62 -67 -70 -71 -74 -73 -79
-62 -63 -70 -70 -75 -75 -78 -82
-67 -73 -69 -75 -75 -78 -80 -84
-71 -70 -77 -74 -78 -79 -80 -84
-73 -70 -79 -77 -81 -86 -87 -85
-73 -79 -79 -83 -81 -85 -87 -87
-78 -77 -79 -81 -85 -86 -89 -87
-75 -81 -85 -86 -87 -87 -90 -92
-80 -81 -86 -88 -86 -87 -89 -90
-84 -89 -86 -85 -91 -92 -92 -96
-85 -81 -87 -88 -89 -90 -94 -91
-90 -88 -92 -88 -93 -89 -93 -91
-90 -91 -88 -89 -92 -95 -93 -88
-89 -86 -91 -94 -95 -92 -91 -93
-90 -92 -92 -94 -90 -94 -90 -92
-91 -90 -91 -95 -97 -91 -93 -93
-91 -94 -94 -93 -92 -94 -91 -89
-90 -92 -90 -94 -90 -92 -90 -91
-92 -90 -92 -95 -92 -91 -91 -93
-91 -94 -92 -91 -92 -92 -86 -93
-91 -91 -93 -89 -90 -87 -91 -88
-88 -95 -92 -89 -89 -84 -87 -82
-93 -94 -86 -89 -88 -92 -85 -84
-89 -87 -88 -87 -87 -85 -83 -86
-90 -91 -88 -91 -89 -85 -83 -81
-87 -91 -86 -89 -87 -83 -80 -80
-86 -87 -83 -83 -83 -79 -78 -80
-87 -82 -86 -84 -81 -79 -78 -79
-10 -10 -8 -16 -16 -17 -21 -26
-12 -13 -18 -15 -18 -22 -26 -29
-12 -13 -14 -18 -21 -23 -25 -33
-11 -14 -21 -22 -22 -29 -33 -36
-16 -20 -22 -29 -36 -32 -38 -41
-17 -23 -25 -29 -33 -39 -42 -45
-24 -24 -29 -35 -40 -41 -46 -46
-24 -29 -31 -34 -43 -40 -46 -54
-26 -31 -37 -36 -46 -47 -50 -62
-30 -36 -40 -42 -47 -52 -58 -67
-38 -43 -44 -47 -50 -59 -62 -68
-40 -47 -47 -51 -56 -60 -70 -73
-43 -49 -50 -61 -64 -68 -74 -77
-47 -49 -59 -65 -68 -73 -75 -79
-53 -57 -64 -67 -70 -72 -81 -82
-58 -63 -67 -71 -78 -77 -82 -84
-65 -70 -73 -76 -83 -83 -80 -85
-71 -74 -79 -77 -78 -82 -87 -86
-69 -78 -80 -80 -81 -84 -86 -91
-75 -78 -82 -85 -88 -85 -89 -94
-80 -79 -87 -86 -89 -86 -90 -89
-80 -79 -86 -86 -88 -91 -92 -94
-84 -88 -91 -90 -88 -91 -91 -97
-88 -86 -91 -91 -95 -91 -95 -93
-87 -88 -92 -94 -94 -91 -96 -97
-87 -90 -90 -92 -94 -93 -96 -92
-90 -90 -94 -97 -91 -100 -94 -94
-92 -92 -94 -92 -94 -97 -94 -99
-93 -89 -96 -96 -93 -90 -95 -94
-93 -94 -95 -92 -93 -94 -96 -96
-94 -98 -93 -96 -95 -96 -92 -92
-95 -95 -92 -97 -95 -90 -91 -90
-93 -94 -97 -90 -92 -92 -92 -91
-97 -94 -92 -91 -91 -94 -92 -89
-96 -93 -91 -92 -93 -94 -92 -92
-97 -95 -93 -95 -89 -88 -93 -87
-94 -93 -93 -87 -90 -90 -86 -87
-93 -92 -93 -90 -88 -89 -87 -83
-91 -92 -89 -88 -90 -89 -83 -81
-92 -93 -92 -82 -89 -84 -82 -81
-90 -89 -85 -89 -85 -84 -81 -79
-87 -90 -84 -86 -81 -80 -79 -78
-86 -84 -84 -81 -81 -78 -76 -75
-7 -5 -13 -9 -16 -22 -24 -26
-11 -10 -14 -18 -19 -22 -23 -30
-9 -13 -14 -17 -25 -27 -31 -37
-12 -15 -20 -23 -25 -30 -34 -37
-11 -18 -24 -25 -29 -32 -38 -41
-18 -23 -23 -28 -35 -39 -43 -43
-23 -28 -29 -34 -34 -41 -43 -48
-28 -31 -36 -33 -44 -44 -47 -51
-28 -33 -35 -41 -45 -49 -53 -53
-35 -35 -41 -45 -45 -50 -56 -60
-35 -41 -43 -52 -54 -52 -58 -60
-40 -42 -47 -52 -56 -59 -64 -72
-47 -51 -55 -56 -55 -63 -71 -67
-52 -48 -52 -61 -64 -70 -71 -74
-50 -53 -60 -60 -71 -72 -77 -75
-55 -58 -64 -68 -70 -72 -78 -81
-57 -60 -69 -74 -76 -77 -76 -82
-60 -71 -69 -75 -78 -78 -79 -87
-66 -71 -76 -77 -80 -79 -83 -88
-71 -75 -75 -80 -81 -88 -89 -88
-75 -79 -81 -81 -81 -86 -87 -89
-78 -78 -83 -80 -88 -84 -91 -94
-80 -81 -85 -88 -91 -87 -91 -93
-83 -84 -85 -90 -91 -90 -88 -92
-86 -85 -84 -91 -92 -92 -94 -97
-86 -89 -93 -93 -95 -93 -93 -94
-87 -92 -89 -95 -94 -94 -93 -95
-91 -95 -91 -94 -94 -93 -98 -95
-91 -95 -96 -93 -97 -96 -97 -97
-91 -93 -92 -97 -95 -98 -92 -96
-94 -96 -97 -100 -93 -97 -98 -98
-95 -99 -99 -94 -97 -95 -95 -99
-95 -98 -95 -100 -97 -98 -100 -94
-95 -94 -94 -97 -96 -99 -96 -95
-95 -100 -101 -96 -99 -94 -95 -94
-95 -99 -100 -96 -96 -97 -95 -95
-92 -93 -98 -94 -94 -93 -90 -92
-96 -96 -97 -99 -92 -92 -91 -94
-98 -94 -97 -93 -92 -92 -89 -87
-96 -91 -92 -94 -94 -93 -93 -91
-97 -89 -95 -91 -90 -94 -94 -87
-92 -95 -90 -92 -94 -87 -91 -86
-92 -92 -94 -93 -90 -85 -87 -85
-91 -93 -89 -89 -92 -86 -90 -85
-96 -92 -88 -92 -92 -91 -87 -83
-93 -88 -90 -87 -84 -83 -80 -81
-92 -88 -87 -88 -83 -85 -83 -78
-16 -14 -17 -17 -16 -24 -30 -33
-16 -15 -18 -22 -21 -30 -33 -35
-19 -20 -18 -22 -30 -29 -33 -36
-17 -17 -22 -26 -34 -33 -39 -40
-24 -26 -25 -29 -35 -42 -41 -45
-22 -28 -33 -36 -35 -45 -45 -47
-28 -34 -34 -41 -42 -44 -49 -52
-28 -34 -36 -44 -46 -46 -48 -58
-34 -41 -42 -46 -49 -58 -59 -60
-37 -47 -42 -48 -52 -57 -57 -68
-45 -48 -50 -53 -58 -62 -66 -68
-43 -50 -52 -56 -60 -66 -65 -72
-48 -52 -56 -65 -65 -67 -70 -76
-52 -56 -62 -66 -67 -73 -74 -79
-59 -59 -65 -66 -71 -76 -78 -83
-58 -63 -69 -71 -74 -80 -86 -89
-64 -67 -71 -73 -79 -80 -87 -89
-68 -72 -76 -81 -85 -87 -85 -89
-68 -76 -79 -83 -87 -87 -90 -91
-78 -79 -82 -87 -86 -92 -89 -96
-78 -85 -85 -86 -88 -93 -93 -99
-84 -86 -85 -93 -89 -91 -98 -99
-86 -92 -94 -92 -93 -94 -101 -99
-91 -90 -93 -95 -96 -96 -102 -99
-91 -94 -99 -97 -96 -96 -96 -103
-91 -94 -96 -95 -96 -95 -99 -98
-98 -95 -100 -98 -95 -99 -103 -101
-96 -98 -102 -96 -101 -101 -102 -96
-97 -96 -97 -101 -98 -100 -100 -98
-100 -99 -98 -100 -101 -100 -96 -97
-98 -99 -101 -102 -100 -100 -99 -95
-99 -101 -99 -101 -101 -99 -97 -98
-101 -99 -101 -100 -96 -96 -102 -95
-101 -101 -97 -99 -96 -99 -98 -96
-100 -100 -97 -98 -99 -96 -94 -92
-101 -98 -97 -100 -98 -98 -98 -93
-100 -101 -104 -97 -97 -92 -93 -95
-97 -98 -95 -100 -94 -95 -92 -92
-96 -99 -96 -95 -96 -91 -90 -92
-96 -95 -94 -95 -94 -94 -93 -89
-92 -96 -91 -96 -89 -88 -89 -87
-93 -97 -90 -95 -92 -88 -88 -87
-93 -90 -88 -91 -91 -89 -89 -80
-90 -92 -90 -85 -92 -89 -90 -85
-90 -94 -90 -92 -85 -89 -84 -81
-90 -96 -88 -86 -86 -83 -83 -81
-90 -91 -93 -84 -87 -83 -79 -81
-68 -71 -70 -70 -75 -73 -80 -83
-74 -73 -74 -76 -80 -78 -80 -77
-72 -72 -77 -75 -77 -78 -79 -78
-71 -76 -80 -81 -84 -84 -80 -84
-80 -80 -79 -81 -83 -81 -82 -80
-77 -77 -82 -79 -78 -79 -79 -81
-79 -82 -80 -78 -79 -79 -81 -78
-80 -81 -78 -82 -81 -80 -75 -79
-82 -81 -81 -81 -76 -82 -77 -77
-79 -81 -81 -81 -79 -78 -80 -78
-80 -82 -79 -77 -74 -78 -72 -73
-81 -82 -79 -80 -74 -71 -73 -72
-82 -77 -76 -77 -76 -75 -74 -68
-80 -77 -73 -69 -74 -73 -71 -69
-77 -78 -75 -69 -72 -71 -68 -65
-81 -74 -74 -71 -72 -70 -67 -62
-75 -73 -72 -72 -70 -66 -61 -63
-72 -71 -68 -66 -64 -64 -61 -58
-70 -70 -71 -66 -66 -62 -60 -56
-69 -68 -67 -62 -64 -58 -58 -51
-73 -66 -65 -64 -56 -58 -52 -44
-68 -60 -61 -60 -58 -57 -54 -44
-63 -64 -61 -54 -55 -50 -51 -48
-62 -61 -60 -54 -52 -47 -42 -46
-61 -59 -56 -52 -48 -46 -43 -40
-59 -57 -54 -46 -44 -41 -43 -34
-53 -53 -46 -48 -42 -38 -37 -37
-50 -50 -45 -43 -41 -36 -33 -33
-47 -49 -43 -43 -34 -37 -29 -32
-48 -43 -39 -38 -35 -33 -27 -26
-42 -40 -39 -40 -31 -32 -25 -29
-42 -37 -32 -30 -29 -29 -24 -22
-34 -39 -36 -30 -25 -22 -23 -19
-35 -33 -31 -29 -24 -21 -22 -20
-32 -29 -25 -25 -22 -20 -19 -17
-31 -26 -22 -23 -20 -19 -13 -19
-27 -22 -26 -23 -14 -19 -18 -14
-27 -22 -17 -20 -18 -17 -14 -15
-24 -20 -21 -18 -17 -14 -14 -11
-21 -19 -16 -17 -12 -16 -15 -13
-64 -64 -64 -66 -68 -72 -70 -72
-65 -63 -68 -69 -68 -75 -73 -75
-66 -68 -67 -73 -69 -72 -74 -73
-69 -68 -71 -70 -70 -74 -70 -72
-70 -71 -73 -71 -69 -73 -72 -71
-69 -68 -73 -74 -71 -72 -73 -74
-71 -73 -71 -73 -71 -71 -67 -70
-74 -74 -70 -70 -70 -69 -73 -71
-73 -75 -74 -71 -74 -69 -69 -71
-75 -70 -72 -70 -68 -64 -68 -68
-72 -72 -72 -72 -72 -69 -66 -69
-72 -74 -70 -68 -69 -66 -67 -62
-74 -73 -69 -70 -70 -69 -63 -66
-66 -67 -69 -67 -67 -65 -60 -63
-66 -73 -69 -67 -68 -60 -60 -61
-63 -64 -62 -66 -63 -61 -60 -60
-68 -67 -64 -61 -61 -60 -61 -56
-67 -65 -63 -63 -60 -58 -57 -52
-65 -64 -65 -60 -57 -53 -55 -49
-64 -61 -61 -58 -51 -53 -55 -47
-61 -61 -59 -57 -53 -55 -50 -45
-61 -61 -51 -53 -53 -46 -48 -43
-58 -61 -53 -56 -45 -47 -45 -41
-56 -51 -54 -45 -45 -43 -40 -44
-49 -55 -49 -48 -44 -38 -34 -31
-59 -47 -46 -42 -40 -38 -35 -31
-48 -48 -40 -43 -38 -33 -32 -30
-46 -44 -38 -35 -34 -35 -28 -29
-48 -43 -40 -34 -35 -26 -22 -26
-41 -36 -33 -37 -30 -23 -24 -19
-37 -32 -34 -29 -28 -26 -20 -18
-36 -32 -32 -27 -24 -26 -20 -19
-35 -33 -31 -26 -21 -19 -20 -18
-32 -28 -28 -22 -22 -16 -14 -18
-30 -22 -22 -22 -16 -16 -13 -14
-22 -22 -23 -20 -14 -13 -13 -11
-21 -21 -21 -16 -13 -9 -12 -9
-22 -20 -16 -14 -12 -11 -7 -9
-19 -17 -14 -15 -10 -9 -13 -11
-18 -14 -12 -13 -8 -10 -6 -8
-12 -14 -9 -15 -8 -9 -8 -12
-14 -9 -9 -9 -10 -11 -7 -8
-13 -8 -10 -8 -11 -7 -7 -8
-11 -9 -9 -8 -11 -5 -7 -4
-59 -61 -65 -64 -62 -67 -64 -69
-59 -62 -66 -66 -69 -68 -72 -70
-64 -63 -63 -66 -68 -72 -69 -67
-64 -68 -67 -67 -72 -69 -68 -73
-65 -66 -68 -68 -71 -71 -70 -65
-70 -68 -71 -69 -69 -73 -68 -68
-71 -67 -71 -73 -68 -67 -69 -70
-68 -68 -71 -67 -69 -68 -65 -66
-66 -69 -72 -72 -66 -65 -64 -65
-70 -71 -69 -67 -70 -63 -66 -63
-73 -65 -68 -66 -65 -63 -63 -60
-69 -70 -65 -67 -66 -62 -62 -61
-71 -66 -64 -68 -58 -61 -62 -58
-69 -65 -65 -64 -58 -59 -56 -59
-62 -68 -63 -63 -63 -58 -55 -54
-67 -69 -59 -58 -58 -58 -55 -51
-66 -62 -60 -57 -54 -53 -52 -48
-60 -55 -57 -54 -54 -50 -53 -45
-65 -58 -57 -54 -50 -51 -50 -45
-59 -58 -60 -52 -48 -51 -46 -41
-56 -54 -52 -50 -46 -45 -42 -35
-52 -55 -50 -48 -43 -42 -37 -35
-51 -49 -47 -43 -40 -36 -38 -35
-52 -46 -44 -45 -39 -35 -36 -32
-49 -46 -43 -37 -34 -29 -29 -29
-48 -44 -37 -37 -35 -33 -28 -24
-41 -34 -37 -31 -26 -28 -29 -26
-38 -37 -30 -32 -28 -26 -25 -21
-37 -33 -31 -28 -29 -23 -20 -20
-32 -32 -24 -28 -23 -22 -21 -17
-27 -26 -26 -23 -19 -22 -17 -9
-25 -27 -23 -20 -20 -15 -16 -13
-27 -25 -19 -17 -14 -12 -13 -13
-22 -24 -19 -15 -12 -10 -12 -11
-19 -20 -16 -14 -8 -10 -9 -7
-21 -12 -16 -11 -8 -7 -7 -4
-15 -15 -9 -16 -6 -6 -4 -5
-12 -14 -11 -12 -7 -8 -6 0
-54 -57 -58 -61 -60 -61 -70 -65
-58 -54 -61 -62 -65 -65 -62 -62
-59 -59 -61 -61 -64 -63 -65 -62
-56 -61 -61 -67 -66 -63 -65 -64
-61 -59 -62 -66 -67 -65 -64 -64
-57 -65 -65 -66 -68 -61 -68 -63
-63 -61 -67 -69 -61 -64 -65 -65
-65 -66 -69 -64 -66 -63 -65 -64
-64 -64 -64 -60 -66 -65 -60 -59
-67 -67 -65 -61 -65 -62 -56 -64
-64 -64 -63 -62 -62 -62 -62 -61
-69 -66 -65 -66 -62 -63 -58 -61
-63 -62 -63 -58 -62 -58 -61 -53
-66 -62 -59 -63 -59 -59 -57 -52
-61 -60 -58 -59 -62 -59 -58 -51
-59 -61 -60 -59 -57 -55 -55 -54
-60 -61 -60 -59 -58 -50 -51 -51
-60 -61 -59 -56 -52 -54 -47 -46
-57 -60 -57 -57 -58 -51 -46 -43
-59 -58 -53 -52 -50 -48 -47 -41
-54 -52 -54 -50 -47 -43 -40 -41
-54 -56 -53 -45 -43 -40 -38 -37
-48 -47 -44 -50 -39 -41 -37 -35
-52 -44 -43 -42 -38 -40 -28 -29
-47 -40 -41 -40 -38 -35 -33 -30
-43 -43 -39 -37 -30 -30 -26 -24
-46 -43 -32 -35 -31 -28 -26 -23
-37 -40 -34 -29 -30 -26 -28 -23
-33 -31 -34 -26 -27 -24 -21 -20
-29 -32 -28 -27 -26 -17 -19 -15
-30 -27 -25 -24 -21 -18 -16 -15
-25 -24 -22 -19 -17 -16 -15 -12
-23 -23 -22 -17 -14 -12 -9 -8
-23 -23 -17 -17 -16 -9 -12 -12
-21 -23 -14 -15 -13 -10 -13 -4
-18 -14 -14 -10 -12 -8 -7 -4
-15 -11 -15 -10 -8 -8 -3 -7
-18 -12 -10 -6 -9 -8 -7 -5
-9 -10 -8 -4 -8 1 -3 -2
-11 -8 -4 -4 -5 -3 -4 -4
-54 -57 -62 -65 -62 -65 -69 -71
-59 -58 -67 -64 -64 -66 -65 -67
-58 -63 -63 -65 -66 -68 -68 -68
-62 -61 -64 -63 -67 -66 -68 -70
-59 -65 -69 -69 -66 -64 -69 -68
-65 -65 -65 -68 -68 -68 -68 -66
-67 -66 -65 -69 -73 -67 -69 -65
-68 -69 -69 -71 -70 -69 -65 -71
-70 -65 -70 -67 -67 -65 -69 -66
-63 -65 -70 -67 -67 -67 -64 -61
-66 -71 -65 -66 -66 -64 -66 -59
-67 -67 -65 -69 -68 -65 -64 -63
-70 -67 -69 -67 -64 -65 -61 -64
-69 -67 -64 -65 -70 -64 -61 -58
-66 -65 -69 -66 -60 -63 -58 -60
-64 -67 -65 -65 -62 -60 -56 -55
-60 -63 -65 -63 -56 -54 -52 -53
-65 -63 -61 -60 -55 -57 -56 -55
-63 -62 -57 -57 -55 -52 -50 -50
-66 -56 -57 -57 -52 -52 -52 -46
-59 -52 -59 -54 -50 -48 -49 -44
-58 -57 -55 -53 -48 -47 -45 -44
-59 -55 -53 -48 -46 -45 -42 -42
-52 -51 -49 -46 -43 -39 -36 -38
-51 -49 -48 -44 -43 -38 -35 -31
-49 -43 -46 -42 -38 -37 -33 -32
-45 -43 -44 -42 -36 -30 -31 -31
-46 -42 -39 -36 -32 -29 -28 -28
-39 -40 -38 -34 -33 -32 -29 -22
-36 -36 -32 -31 -28 -28 -23 -20
-39 -31 -31 -29 -27 -28 -21 -25
-32 -33 -30 -27 -21 -24 -20 -20
-31 -32 -29 -24 -22 -21 -19 -22
-29 -26 -22 -19 -22 -17 -20 -17
-30 -26 -22 -15 -20 -18 -17 -17
-25 -22 -22 -18 -19 -19 -13 -18
-20 -21 -15 -19 -21 -10 -14 -15
-19 -19 -21 -21 -17 -17 -13 -14
-21 -16 -18 -15 -19 -17 -17 -20
-14 -16 -17 -18 -16 -16 -15 -17
-18 -17 -19 -16 -15 -13 -16 -13
-16 -18 -14 -11 -13 -13 -12 -16
-15 -18 -17 -17 -14 -13 -14 -10
-15 -13 -15 -14 -16 -11 -14 -12
-14 -17 -12 -12 -13 -9 -10 -11
-15 -11 -14 -9 -14 -10 -9 -13
-10 -15 -12 -15 -9 -15 -11 -11
-65 -62 -70 -69 -72 -75 -77 -82
-66 -71 -71 -69 -77 -79 -77 -79
-71 -73 -73 -78 -80 -80 -83 -82
-72 -73 -73 -77 -83 -82 -84 -83
-73 -73 -77 -81 -80 -82 -82 -81
-75 -79 -78 -80 -82 -83 -79 -79
-79 -82 -81 -81 -86 -82 -83 -76
-79 -81 -81 -83 -81 -81 -81 -76
-80 -80 -85 -83 -81 -83 -79 -75
-85 -81 -80 -79 -79 -79 -80 -76
-83 -84 -81 -85 -79 -77 -76 -69
-80 -79 -80 -74 -82 -79 -70 -67
-82 -83 -76 -75 -72 -73 -69 -67
-80 -83 -78 -75 -75 -69 -69 -62
-78 -76 -75 -71 -69 -70 -63 -61
-79 -74 -74 -70 -70 -62 -60 -57
-76 -70 -72 -66 -64 -61 -56 -55
-71 -69 -67 -63 -62 -57 -57 -55
-66 -68 -65 -62 -56 -57 -51 -49
-69 -62 -60 -58 -57 -56 -46 -44
-64 -60 -58 -57 -49 -48 -44 -44
-62 -58 -57 -49 -50 -45 -41 -45
-56 -56 -55 -50 -44 -44 -41 -40
-60 -52 -47 -45 -42 -46 -41 -34
-51 -51 -44 -41 -43 -38 -30 -31
-51 -43 -42 -44 -37 -33 -31 -27
-47 -43 -42 -40 -33 -33 -26 -26
-41 -42 -41 -32 -30 -25 -27 -24
-45 -39 -36 -30 -26 -26 -19 -18
-37 -33 -31 -27 -26 -22 -21 -12
-32 -28 -29 -29 -23 -18 -17 -12
-32 -26 -26 -18 -18 -16 -9 -5
-27 -27 -24 -25 -16 -12 -5 -5
-25 -23 -19 -12 -14 -6 -5 -2
-21 -20 -14 -11 -6 -6 -2 0
-17 -12 -13 -8 -9 -3 -4 1
-13 -10 -8 -5 -3 -5 -1 -2
-7 -6 -8 -2 -1 -4 -3 -2
-57 -60 -62 -63 -68 -73 -71 -72
-62 -64 -63 -68 -69 -71 -72 -71
-65 -65 -66 -69 -72 -75 -74 -70
-65 -67 -72 -71 -74 -75 -75 -74
-67 -70 -72 -70 -74 -75 -74 -77
-72 -71 -71 -72 -73 -79 -78 -75
-71 -70 -77 -75 -71 -73 -80 -73
-71 -78 -75 -77 -76 -76 -72 -76
-72 -74 -76 -76 -77 -69 -70 -73
-73 -73 -75 -74 -74 -75 -73 -70
-72 -76 -77 -72 -74 -71 -74 -73
-76 -74 -70 -71 -68 -71 -73 -69
-74 -73 -75 -72 -70 -70 -63 -60
-74 -75 -71 -72 -67 -65 -60 -60
-69 -74 -72 -66 -65 -60 -59 -60
-72 -70 -68 -67 -65 -61 -64 -59
-70 -74 -67 -64 -60 -56 -57 -53
-71 -64 -66 -64 -59 -54 -56 -50
-63 -62 -59 -63 -59 -55 -51 -43
-64 -62 -60 -59 -55 -50 -46 -45
-62 -59 -59 -52 -48 -45 -44 -42
-60 -58 -54 -49 -46 -43 -44 -37
-57 -52 -45 -44 -41 -40 -37 -39
-54 -44 -43 -40 -43 -37 -33 -33
-46 -44 -41 -39 -37 -37 -32 -29
-47 -43 -42 -41 -38 -32 -31 -23
-44 -41 -39 -34 -28 -29 -21 -20
-43 -37 -40 -30 -29 -24 -23 -20
-35 -37 -30 -30 -23 -18 -22 -13
-36 -30 -27 -23 -23 -21 -16 -15
-28 -29 -22 -24 -23 -16 -13 -9
-24 -20 -19 -20 -13 -9 -8 -4
-25 -20 -21 -13 -10 -8 -6 -1
-22 -23 -13 -13 -9 -5 -4 -2
-19 -12 -12 -12 -6 -3 -1 0
-10 -11 -11 -4 -4 3 1 2
-10 -9 -7 -4 1 0 0 2
-7 -4 -3 -2 -1 -1 4 0
-60 -60 -66 -62 -70 -70 -67 -73
-59 -66 -67 -67 -73 -66 -75 -75
-63 -63 -67 -69 -71 -74 -73 -74
-63 -63 -71 -70 -76 -75 -74 -76
-66 -65 -68 -73 -75 -74 -76 -75
-72 -69 -73 -74 -75 -75 -74 -74
-66 -75 -74 -76 -77 -74 -78 -72
-73 -77 -76 -77 -73 -77 -74 -74
-75 -77 -75 -71 -80 -75 -71 -72
-79 -78 -74 -77 -72 -70 -70 -68
-73 -78 -78 -74 -72 -71 -67 -64
-74 -75 -74 -71 -72 -70 -66 -61
-76 -74 -71 -68 -70 -66 -63 -65
-74 -71 -71 -71 -66 -64 -67 -59
-72 -73 -67 -70 -66 -63 -61 -59
-72 -69 -66 -65 -62 -59 -58 -53
-69 -65 -66 -64 -59 -59 -57 -53
-69 -61 -68 -63 -60 -55 -51 -54
-65 -60 -60 -58 -52 -50 -54 -45
-64 -56 -60 -53 -52 -53 -45 -43
-59 -59 -53 -55 -52 -45 -46 -44
-54 -54 -53 -53 -47 -43 -40 -40
-56 -57 -54 -43 -45 -42 -41 -38
-52 -52 -49 -47 -42 -37 -37 -32
-55 -45 -43 -43 -37 -39 -31 -31
-45 -45 -43 -41 -41 -33 -32 -26
-48 -42 -41 -39 -34 -33 -25 -27
-43 -43 -41 -39 -31 -26 -24 -21
-40 -41 -37 -30 -31 -26 -24 -23
-39 -33 -33 -25 -26 -21 -17 -17
-34 -28 -25 -27 -22 -17 -18 -14
-31 -25 -27 -27 -16 -18 -10 -11
-29 -26 -21 -17 -19 -12 -12 -8
-27 -26 -16 -16 -15 -10 -10 -6
-24 -20 -16 -12 -16 -9 -6 -4
-22 -14 -10 -10 -6 -10 -8 -1
-15 -16 -8 -9 -8 -6 -3 -5
-14 -9 -9 -8 -9 -8 -5 -3
-11 -10 -6 -5 -4 -3 0 -4
-12 -9 -3 -3 -4 -6 -4 -5
-35 -39 -39 -44 -49 -46 -50 -52
-35 -37 -49 -47 -48 -52 -51 -58
-41 -45 -50 -50 -49 -51 -53 -58
-42 -50 -50 -48 -55 -59 -59 -61
-46 -48 -50 -49 -58 -61 -56 -63
-48 -53 -48 -56 -59 -60 -61 -62
-52 -52 -55 -57 -63 -63 -62 -70
-52 -56 -58 -60 -59 -65 -67 -67
-60 -59 -60 -62 -61 -71 -66 -70
-58 -58 -63 -64 -66 -67 -67 -70
-62 -65 -60 -60 -68 -74 -67 -69
-64 -62 -65 -63 -70 -70 -70 -68
-63 -67 -62 -67 -68 -71 -71 -67
-68 -67 -71 -70 -69 -72 -66 -69
-67 -72 -68 -67 -72 -68 -66 -66
-68 -69 -67 -71 -68 -69 -66 -63
-70 -66 -68 -68 -67 -69 -65 -65
-64 -71 -67 -69 -68 -61 -65 -66
-70 -69 -67 -65 -64 -61 -69 -66
-71 -69 -66 -64 -67 -66 -64 -65
-72 -66 -65 -65 -65 -64 -62 -58
-66 -67 -68 -63 -63 -63 -62 -61
-65 -66 -63 -66 -59 -64 -61 -61
-64 -65 -61 -63 -63 -60 -60 -59
-63 -66 -61 -59 -62 -60 -58 -53
-65 -61 -67 -62 -58 -58 -56 -51
-65 -62 -62 -54 -61 -55 -53 -52
-61 -60 -59 -61 -54 -50 -46 -50
-59 -60 -60 -54 -51 -48 -50 -47
-60 -58 -54 -54 -52 -52 -49 -44
-59 -53 -51 -50 -50 -50 -44 -44
-55 -51 -52 -48 -46 -41 -40 -40
-52 -47 -53 -48 -45 -44 -42 -36
-49 -51 -47 -43 -41 -41 -37 -42
-48 -51 -45 -46 -42 -40 -37 -37
-48 -43 -46 -38 -37 -38 -38 -35
-46 -42 -40 -39 -39 -34 -31 -33
-43 -38 -40 -38 -39 -33 -30 -28
-41 -35 -34 -34 -38 -32 -30 -29
-41 -36 -37 -33 -31 -31 -34 -24
-38 -36 -34 -34 -33 -29 -26 -23
-35 -33 -30 -30 -32 -25 -26 -22
-34 -29 -31 -34 -25 -26 -23 -20
-34 -29 -27 -26 -26 -20 -18 -19
-31 -32 -25 -22 -20 -20 -16 -18
-27 -25 -23 -19 -19 -16 -20 -18
-30 -25 -21 -20 -16 -14 -14 -14
-25 -20 -20 -18 -15 -16 -12 -14
-19 -20 -19 -17 -14 -10 -15 -14
-22 -19 -14 -16 -14 -11 -12 -9
-12 -17 -16 -11 -10 -9 -11 -7
-15 -20 -11 -9 -13 -8 -9 -11
-18 -12 -11 -13 -11 -9 -8 -5
-12 -14 -12 -7 -9 -10 -5 -4
-11 -11 -9 -6 -9 -8 -4 -6
-11 -9 -7 -7 -7 -6 -4 -3
-70 -69 -76 -77 -82 -84 -82 -87
-72 -78 -79 -82 -82 -88 -87 -88
-76 -79 -86 -84 -83 -89 -88 -86
-79 -81 -82 -87 -85 -88 -89 -87
-82 -82 -80 -88 -90 -88 -85 -86
-81 -80 -88 -87 -89 -85 -88 -89
-82 -86 -87 -88 -84 -89 -88 -81
-84 -87 -87 -86 -89 -91 -84 -87
-87 -88 -87 -86 -91 -83 -92 -83
-88 -83 -88 -90 -86 -82 -82 -82
-88 -87 -87 -87 -86 -83 -86 -85
-86 -88 -86 -85 -80 -79 -78 -78
-88 -84 -87 -85 -83 -81 -77 -78
-85 -85 -83 -79 -83 -77 -77 -71
-81 -84 -83 -80 -78 -74 -75 -72
-84 -81 -83 -78 -75 -76 -71 -72
-83 -83 -78 -72 -71 -72 -72 -69
-85 -77 -77 -73 -72 -66 -67 -62
-75 -79 -76 -72 -73 -65 -63 -58
-77 -74 -72 -69 -69 -62 -60 -61
-75 -72 -73 -65 -63 -58 -60 -56
-72 -73 -65 -62 -61 -61 -53 -48
-70 -68 -62 -63 -59 -57 -50 -48
-67 -63 -59 -60 -55 -50 -48 -41
-64 -60 -63 -62 -48 -45 -43 -41
-57 -57 -55 -48 -50 -43 -44 -35
-58 -55 -52 -47 -46 -39 -39 -33
-58 -49 -47 -45 -39 -38 -34 -34
-51 -50 -47 -41 -31 -33 -33 -32
-48 -43 -39 -39 -31 -31 -29 -29
-44 -39 -35 -34 -33 -28 -25 -26
-41 -36 -35 -33 -33 -27 -27 -17
-34 -40 -34 -31 -29 -21 -21 -17
-33 -28 -24 -28 -22 -24 -19 -17
-33 -31 -30 -24 -23 -17 -18 -15
-29 -27 -25 -26 -19 -18 -15 -9
-29 -24 -22 -17 -19 -15 -9 -16
-25 -26 -17 -18 -15 -9 -11 -5
-22 -20 -16 -18 -12 -13 -5 -10
-19 -17 -14 -8 -8 -5 -9 -8
-19 -17 -11 -11 -9 -5 -6 -8
-17 -10 -10 -7 -6 -6 -6 -6
-60 -61 -62 -61 -64 -70 -70 -71
-62 -62 -65 -65 -65 -71 -72 -70
-63 -66 -64 -68 -71 -72 -71 -72
-66 -65 -69 -71 -74 -72 -71 -74
-59 -68 -66 -70 -69 -74 -72 -73
-64 -71 -73 -70 -69 -72 -72 -74
-70 -73 -72 -70 -71 -71 -72 -71
-71 -72 -72 -69 -73 -70 -69 -72
-72 -75 -75 -70 -67 -69 -67 -68
-70 -73 -70 -75 -70 -65 -69 -68
-71 -66 -73 -68 -69 -66 -69 -66
-69 -68 -70 -70 -71 -67 -65 -61
-71 -71 -69 -67 -67 -64 -65 -62
-72 -73 -70 -67 -67 -65 -60 -61
-69 -69 -65 -60 -64 -62 -60 -56
-66 -64 -62 -66 -62 -57 -61 -57
-68 -65 -61 -63 -63 -59 -58 -53
-65 -64 -60 -61 -59 -55 -55 -49
-63 -62 -63 -59 -53 -56 -56 -52
-61 -62 -60 -56 -53 -47 -55 -45
-58 -60 -55 -49 -50 -52 -47 -42
-60 -54 -55 -51 -53 -48 -45 -43
-58 -59 -54 -48 -45 -44 -41 -38
-54 -51 -51 -48 -48 -41 -40 -38
-50 -52 -49 -44 -40 -35 -40 -38
-51 -48 -42 -44 -41 -39 -38 -36
-46 -45 -42 -42 -39 -38 -36 -34
-50 -43 -41 -40 -36 -32 -35 -30
-41 -41 -37 -34 -34 -34 -27 -25
-37 -38 -39 -28 -30 -33 -27 -23
-38 -37 -31 -35 -28 -26 -24 -16
-38 -35 -27 -32 -22 -25 -24 -19
-36 -29 -28 -21 -23 -20 -19 -14
-29 -22 -26 -25 -18 -21 -17 -13
-26 -30 -23 -18 -17 -16 -18 -11
-30 -20 -18 -15 -14 -14 -15 -8
-21 -18 -19 -14 -16 -13 -9 -10
-20 -18 -16 -14 -15 -14 -12 -7
-18 -18 -15 -12 -10 -7 -10 -10
-54 -62 -58 -63 -60 -63 -60 -70
-60 -59 -62 -65 -66 -67 -69 -70
-57 -64 -60 -62 -67 -70 -65 -71
-64 -61 -66 -62 -69 -73 -71 -70
-62 -62 -67 -71 -62 -69 -67 -66
-61 -63 -67 -68 -64 -69 -69 -71
-64 -70 -70 -67 -69 -69 -68 -63
-67 -68 -69 -74 -66 -66 -66 -64
-68 -68 -68 -68 -68 -67 -61 -63
-72 -69 -67 -71 -69 -62 -65 -64
-67 -66 -67 -66 -69 -64 -59 -63
-68 -68 -69 -66 -65 -63 -60 -61
-66 -69 -65 -65 -63 -63 -57 -58
-65 -63 -66 -65 -66 -59 -58 -57
-70 -64 -60 -60 -62 -58 -55 -53
-66 -62 -62 -58 -58 -55 -54 -53
-60 -60 -58 -59 -56 -58 -50 -51
-60 -60 -60 -58 -56 -54 -53 -50
-61 -61 -56 -50 -53 -50 -49 -50
-61 -58 -58 -54 -51 -49 -47 -42
-59 -57 -53 -51 -51 -45 -42 -44
-52 -55 -51 -48 -47 -45 -45 -42
-53 -53 -48 -50 -44 -44 -41 -33
-51 -47 -45 -46 -42 -44 -36 -34
-47 -48 -40 -41 -35 -34 -29 -29
-48 -39 -41 -37 -36 -37 -32 -28
-44 -40 -36 -36 -31 -28 -27 -25
-42 -38 -37 -31 -31 -25 -25 -23
-39 -36 -35 -32 -29 -25 -23 -22
-36 -31 -29 -31 -25 -20 -21 -16
-33 -27 -28 -21 -24 -23 -14 -12
-30 -27 -24 -25 -19 -16 -13 -11
-27 -23 -24 -17 -14 -13 -10 -9
-27 -21 -17 -18 -13 -10 -9 -5
-19 -21 -14 -14 -13 -9 -4 -9
-57 -52 -56 -59 -62 -59 -60 -62
-49 -57 -56 -59 -62 -60 -60 -67
-56 -54 -57 -61 -62 -65 -64 -67
-59 -56 -61 -59 -60 -59 -62 -69
-59 -59 -62 -61 -62 -67 -68 -67
-58 -57 -62 -65 -65 -62 -66 -61
-60 -61 -64 -68 -61 -64 -66 -60
-61 -60 -63 -64 -67 -65 -61 -58
-64 -62 -64 -67 -67 -60 -59 -55
-63 -68 -61 -59 -66 -62 -60 -58
-64 -63 -64 -59 -60 -57 -59 -57
-66 -64 -61 -60 -58 -55 -57 -55
-63 -59 -60 -58 -58 -57 -54 -53
-64 -63 -58 -55 -55 -57 -57 -51
-59 -57 -58 -57 -53 -56 -53 -47
-60 -60 -55 -56 -58 -53 -46 -50
-58 -57 -53 -58 -52 -48 -53 -48
-55 -56 -54 -54 -49 -48 -47 -47
-56 -54 -49 -48 -49 -45 -48 -40
-53 -54 -50 -52 -48 -49 -44 -40
-53 -49 -50 -43 -45 -44 -42 -37
-49 -48 -44 -45 -45 -40 -38 -34
-51 -48 -46 -44 -38 -37 -34 -29
-51 -46 -43 -41 -40 -34 -33 -31
-47 -44 -37 -39 -35 -28 -32 -30
-43 -41 -39 -39 -33 -28 -27 -19
-41 -37 -34 -33 -30 -25 -23 -19
-38 -32 -32 -31 -23 -21 -21 -20
-32 -33 -29 -23 -22 -22 -16 -14
-33 -30 -26 -26 -20 -19 -16 -12
-30 -26 -22 -21 -15 -15 -10 -14
-28 -21 -21 -17 -16 -14 -10 -7
-25 -20 -19 -17 -14 -11 -7 -7
-20 -16 -16 -11 -13 -10 -8 -5
-21 -18 -13 -14 -5 -5 -5 -6
-14 -9 -11 -7 -10 -5 -3 -4
-49 -52 -55 -57 -58 -55 -60 -63
-54 -54 -52 -55 -56 -60 -60 -57
-51 -55 -55 -55 -57 -60 -62 -60
-54 -59 -59 -59 -62 -61 -64 -64
-59 -58 -60 -62 -63 -61 -64 -60
-57 -59 -62 -59 -61 -66 -63 -59
-62 -60 -62 -60 -61 -60 -55 -57
-61 -58 -62 -65 -62 -64 -56 -56
-60 -62 -63 -58 -60 -58 -57 -59
-59 -60 -57 -61 -58 -58 -58 -51
-58 -57 -62 -60 -58 -59 -53 -53
-59 -60 -57 -60 -59 -53 -53 -51
-61 -61 -56 -62 -58 -53 -53 -51
-54 -61 -55 -56 -57 -50 -53 -52
-58 -57 -53 -54 -51 -50 -50 -49
-57 -56 -53 -54 -51 -51 -49 -44
-52 -52 -51 -50 -53 -48 -45 -44
-54 -48 -49 -51 -48 -43 -46 -41
-51 -55 -51 -46 -46 -41 -44 -38
-51 -49 -48 -45 -44 -39 -39 -38
-52 -47 -46 -47 -41 -41 -37 -33
-48 -46 -46 -45 -40 -39 -38 -32
-46 -48 -39 -39 -38 -32 -34 -24
-41 -39 -41 -37 -36 -29 -29 -28
-40 -41 -39 -36 -34 -27 -29 -21
-38 -37 -35 -32 -33 -30 -25 -19
-38 -34 -32 -29 -26 -23 -25 -23
-29 -32 -30 -29 -26 -22 -15 -18
-33 -28 -29 -26 -22 -19 -13 -13
-28 -29 -25 -23 -20 -18 -12 -10
-28 -25 -23 -16 -14 -13 -10 -4
-25 -23 -18 -20 -12 -8 -5 -7
-23 -21 -17 -14 -9 -9 -3 -2
-21 -17 -14 -9 -3 -5 0 2
-17 -11 -7 -8 -5 -2 4 4
-9 -10 -3 -1 0 1 1 7
-11 -7 -5 -2 0 1 4 8
-5 -7 -1 3 2 5 9 5
-5 -2 3 4 3 5 7 6
-61 -65 -66 -69 -73 -71 -74 -73
-65 -66 -72 -66 -72 -74 -74 -76
-66 -70 -70 -71 -70 -73 -72 -74
-70 -71 -75 -71 -76 -71 -74 -74
-66 -71 -69 -72 -70 -76 -75 -73
-73 -71 -76 -75 -75 -73 -72 -75
-76 -74 -72 -72 -72 -73 -74 -71
-71 -73 -77 -74 -71 -74 -72 -76
-74 -76 -79 -72 -77 -72 -75 -71
-70 -73 -73 -73 -73 -72 -71 -70
-77 -74 -75 -70 -74 -71 -68 -70
-72 -71 -70 -69 -73 -72 -76 -67
-72 -70 -72 -70 -69 -68 -68 -65
-76 -68 -73 -69 -67 -67 -67 -67
-73 -72 -66 -68 -70 -63 -63 -66
-69 -71 -73 -68 -67 -66 -62 -64
-69 -72 -68 -65 -66 -59 -64 -59
-69 -66 -68 -64 -67 -60 -60 -62
-66 -65 -66 -62 -62 -60 -58 -54
-67 -64 -62 -65 -60 -54 -49 -53
-64 -61 -60 -55 -58 -54 -52 -51
-65 -65 -60 -55 -54 -58 -50 -47
-63 -60 -57 -54 -52 -50 -49 -46
-58 -57 -55 -52 -50 -50 -45 -47
-56 -60 -58 -48 -47 -45 -40 -42
-53 -53 -46 -47 -44 -42 -44 -38
-56 -49 -50 -45 -43 -47 -41 -32
-49 -51 -45 -45 -43 -41 -35 -36
-50 -44 -44 -41 -40 -36 -30 -32
-43 -42 -41 -39 -37 -31 -31 -29
-43 -39 -35 -38 -34 -30 -28 -24
-42 -42 -33 -32 -28 -27 -26 -23
-39 -33 -33 -30 -31 -26 -26 -26
-36 -32 -29 -27 -28 -23 -21 -20
-34 -34 -31 -27 -22 -19 -18 -22
-32 -30 -27 -25 -25 -19 -15 -17
-31 -22 -22 -21 -20 -18 -18 -15
-25 -21 -27 -20 -17 -11 -16 -14
-25 -21 -17 -19 -17 -14 -16 -12
-70 -72 -75 -75 -77 -81 -81 -83
-69 -69 -76 -78 -79 -79 -83 -84
-71 -73 -74 -78 -83 -81 -89 -81
-73 -77 -84 -82 -84 -91 -85 -84
-75 -81 -80 -83 -86 -87 -87 -83
-81 -82 -84 -85 -85 -82 -84 -84
-83 -84 -86 -85 -82 -86 -81 -83
-84 -86 -86 -82 -82 -80 -84 -83
-89 -84 -87 -83 -88 -83 -77 -83
-87 -84 -87 -85 -89 -78 -81 -80
-83 -84 -80 -76 -82 -82 -77 -78
-84 -86 -84 -84 -79 -79 -78 -74
-85 -84 -81 -80 -79 -78 -72 -76
-80 -81 -80 -78 -77 -72 -69 -69
-80 -82 -80 -77 -77 -72 -73 -69
-78 -79 -76 -76 -71 -78 -70 -70
-78 -74 -75 -72 -72 -71 -66 -62
-80 -76 -77 -71 -71 -73 -62 -61
-77 -74 -71 -67 -65 -64 -58 -59
-73 -71 -72 -70 -65 -61 -59 -55
-71 -68 -70 -64 -60 -57 -59 -53
-67 -67 -62 -62 -57 -53 -55 -52
-71 -66 -61 -57 -58 -58 -46 -51
-66 -64 -55 -55 -55 -44 -47 -45
-64 -58 -55 -54 -50 -45 -42 -42
-62 -57 -59 -49 -47 -43 -44 -42
-53 -56 -51 -49 -45 -44 -39 -39
-58 -49 -48 -44 -43 -38 -37 -32
-52 -47 -46 -45 -44 -36 -34 -33
-52 -41 -44 -42 -34 -35 -35 -25
-47 -42 -47 -38 -36 -31 -28 -30
-40 -40 -34 -33 -35 -27 -29 -27
-39 -37 -34 -31 -26 -32 -25 -24
-39 -32 -34 -31 -30 -22 -26 -20
-33 -30 -32 -29 -26 -22 -21 -17
-31 -32 -30 -26 -21 -19 -21 -22
-29 -33 -24 -24 -20 -19 -19 -16
-31 -19 -23 -18 -21 -17 -14 -17
-22 -25 -22 -22 -18 -16 -11 -9
-26 -21 -16 -20 -14 -13 -10 -9
-22 -20 -17 -14 -15 -9 -10 -6
-18 -17 -10 -15 -11 -9 -6 -8
-21 -18 -14 -12 -10 -11 -6 -6
-17 -10 -14 -9 -10 -5 -9 -7
-14 -11 -8 -8 -9 -9 -7 -6
-11 -8 -7 -8 -7 -3 -2 -2
-11 -11 -5 -6 -6 -6 -5 -4
-5 -9 -6 -1 -2 -6 -5 -1
-6 -6 -8 -7 1 -7 -10 -2
-4 -5 -1 -4 -8 -4 -4 -3
-3 -6 -4 -3 -5 -4 -9 -5
-5 -6 -4 -5 -5 -3 -5 -8
-1 -4 -6 -8 -5 -3 -6 -6
-44 -47 -51 -51 -53 -54 -55 -61
-49 -49 -49 -50 -53 -57 -59 -61
-46 -52 -51 -56 -55 -60 -65 -64
-53 -53 -57 -58 -61 -61 -64 -65
-54 -57 -57 -62 -64 -64 -68 -69
-56 -60 -59 -64 -58 -66 -72 -73
-57 -57 -63 -64 -69 -71 -66 -73
-59 -64 -64 -67 -73 -71 -71 -73
-66 -63 -67 -72 -73 -71 -74 -76
-61 -69 -75 -70 -71 -71 -74 -72
-69 -71 -74 -71 -70 -72 -72 -71
-72 -74 -73 -69 -70 -74 -72 -69
-75 -75 -71 -73 -73 -74 -69 -71
-71 -72 -74 -72 -76 -67 -74 -67
-76 -72 -74 -70 -69 -70 -71 -72
-73 -74 -74 -70 -72 -71 -70 -71
-74 -71 -73 -68 -70 -70 -65 -66
-71 -73 -71 -70 -70 -69 -67 -66
-70 -69 -67 -69 -67 -70 -67 -65
-69 -69 -69 -70 -66 -66 -61 -64
-70 -69 -70 -64 -71 -59 -61 -63
-69 -65 -65 -68 -64 -66 -65 -57
-68 -67 -64 -59 -63 -63 -51 -57
-65 -64 -63 -66 -61 -57 -57 -54
-67 -67 -64 -63 -56 -56 -51 -52
-66 -65 -64 -56 -56 -53 -45 -52
-61 -62 -55 -57 -54 -48 -50 -45
-61 -60 -55 -50 -50 -51 -49 -42
-57 -57 -55 -50 -48 -45 -38 -42
-55 -55 -50 -50 -46 -43 -41 -41
-54 -49 -52 -45 -42 -38 -37 -35
-49 -50 -45 -43 -36 -38 -37 -29
-49 -45 -42 -41 -38 -38 -31 -33
-44 -39 -40 -39 -37 -32 -31 -29
-41 -40 -35 -38 -31 -31 -27 -26
-40 -36 -37 -31 -27 -27 -21 -22
-40 -39 -34 -28 -29 -24 -23 -16
-40 -30 -30 -29 -24 -26 -18 -19
-28 -30 -31 -23 -22 -18 -19 -18
-32 -28 -23 -22 -20 -19 -17 -13
-27 -24 -22 -18 -17 -16 -10 -13
-22 -23 -21 -19 -15 -13 -11 -9
-23 -18 -15 -15 -16 -11 -7 -8
-20 -20 -17 -12 -14 -11 -8 -5
-17 -14 -12 -13 -11 -5 -9 -2
-16 -13 -12 -10 -4 -7 -4 -4
-14 -12 -8 -7 -6 -5 -5 -5
-9 -9 -8 -7 -4 -2 -2 -7
-72 -75 -81 -81 -85 -84 -89 -89
-74 -80 -82 -85 -85 -87 -91 -88
-80 -81 -86 -86 -84 -86 -89 -88
-79 -85 -84 -84 -88 -91 -88 -87
-84 -82 -84 -82 -87 -86 -87 -91
-84 -84 -87 -92 -86 -89 -91 -89
-87 -88 -91 -90 -94 -90 -90 -87
-86 -87 -90 -89 -96 -87 -87 -84
-89 -89 -86 -90 -86 -87 -84 -86
-87 -91 -90 -88 -87 -87 -84 -80
-92 -84 -90 -86 -85 -81 -76 -81
-89 -90 -86 -88 -83 -83 -82 -76
-92 -84 -87 -82 -79 -84 -80 -75
-84 -86 -81 -81 -79 -79 -73 -75
-88 -83 -81 -81 -76 -75 -74 -71
-82 -78 -81 -75 -80 -71 -68 -67
-83 -81 -78 -76 -71 -65 -67 -63
-82 -76 -77 -69 -69 -65 -61 -58
-77 -74 -71 -67 -68 -61 -58 -57
-74 -75 -72 -69 -63 -60 -56 -52
-70 -67 -70 -61 -58 -51 -52 -52
-73 -73 -61 -56 -56 -56 -54 -43
-69 -62 -62 -58 -51 -54 -44 -38
-66 -60 -56 -53 -59 -41 -40 -40
-59 -55 -56 -52 -42 -45 -35 -32
-56 -57 -54 -44 -41 -38 -34 -29
-54 -51 -42 -40 -36 -32 -28 -25
-52 -42 -41 -32 -36 -30 -23 -23
-44 -44 -37 -35 -32 -31 -25 -22
-42 -39 -34 -32 -23 -26 -24 -17
-38 -34 -31 -26 -24 -24 -23 -17
-31 -30 -28 -26 -24 -17 -21 -12
-30 -24 -28 -23 -18 -22 -13 -10
-28 -24 -19 -18 -22 -12 -17 -13
-25 -23 -20 -17 -15 -12 -8 -7
-24 -21 -22 -12 -8 -9 -7 -6
-17 -17 -11 -12 -11 -9 -11 -2
-20 -11 -14 -11 -9 -5 -1 -1
-14 -13 -8 -9 -7 -4 -1 -2
-10 -6 -7 -9 -4 1 -2 -2
-11 -8 -13 -6 -3 0 0 -4
-7 -4 -2 -3 2 -2 -1 -2
-9 -4 -5 -7 -3 0 0 1
-69 -76 -78 -78 -78 -80 -81 -82
-76 -80 -77 -81 -83 -84 -84 -83
-73 -79 -77 -82 -83 -82 -86 -86
-76 -79 -84 -83 -87 -86 -87 -84
-78 -80 -85 -83 -82 -88 -83 -83
-81 -84 -88 -91 -82 -85 -84 -83
-83 -83 -87 -85 -85 -81 -87 -82
-87 -86 -84 -88 -84 -84 -82 -83
-85 -85 -88 -86 -86 -88 -84 -79
-84 -88 -85 -80 -83 -84 -80 -76
-85 -82 -79 -82 -80 -80 -72 -79
-87 -85 -86 -82 -83 -81 -76 -73
-81 -80 -81 -84 -77 -77 -75 -71
-81 -83 -80 -76 -76 -74 -70 -76
-81 -80 -78 -77 -70 -72 -73 -67
-87 -75 -74 -76 -74 -71 -66 -66
-77 -73 -72 -74 -72 -65 -63 -62
-76 -74 -71 -70 -67 -69 -58 -61
-74 -73 -71 -65 -64 -61 -55 -55
-73 -73 -66 -66 -60 -61 -60 -50
-70 -70 -64 -59 -59 -58 -47 -49
-64 -64 -60 -55 -59 -49 -50 -43
-63 -56 -57 -59 -50 -46 -45 -37
-59 -58 -57 -50 -49 -41 -43 -37
-58 -58 -49 -42 -42 -40 -36 -34
-57 -53 -48 -40 -40 -34 -35 -35
-51 -48 -41 -35 -37 -37 -31 -26
-49 -46 -40 -40 -31 -30 -29 -27
-41 -38 -37 -37 -31 -28 -24 -24
-38 -38 -34 -29 -29 -26 -26 -22
-38 -36 -31 -28 -28 -24 -19 -18
-31 -34 -27 -29 -26 -18 -19 -17
-31 -24 -28 -23 -21 -21 -17 -11
-31 -27 -26 -19 -20 -15 -13 -13
-28 -24 -24 -18 -16 -12 -10 -10
-27 -22 -19 -17 -16 -8 -11 -12
-19 -25 -17 -18 -11 -8 -6 -6
-19 -18 -12 -14 -12 -9 -5 -9
-14 -17 -13 -10 -9 -7 -7 -3
-14 -16 -10 -8 -4 -7 -6 0
-12 -9 -12 -5 -7 -4 -4 -4
-10 -7 -6 -9 -8 -3 -3 -5
-68 -72 -74 -79 -82 -80 -87 -83
-77 -75 -79 -78 -79 -83 -84 -90
-74 -78 -79 -83 -82 -85 -84 -81
-75 -76 -80 -85 -82 -85 -84 -83
-79 -79 -84 -86 -87 -84 -84 -81
-82 -84 -85 -84 -83 -85 -79 -80
-82 -82 -84 -81 -83 -82 -84 -81
-81 -86 -85 -81 -83 -82 -80 -77
-84 -87 -86 -86 -82 -83 -77 -78
-79 -83 -85 -81 -82 -82 -76 -78
-85 -82 -83 -79 -74 -76 -78 -76
-82 -81 -83 -81 -80 -79 -75 -67
-80 -79 -78 -76 -79 -73 -71 -71
-78 -79 -79 -79 -76 -74 -66 -63
-79 -77 -78 -72 -69 -68 -68 -64
-79 -80 -73 -67 -69 -66 -66 -59
-79 -75 -74 -66 -67 -60 -53 -55
-69 -72 -71 -63 -62 -57 -55 -51
-74 -67 -62 -65 -58 -53 -51 -45
-66 -66 -63 -57 -54 -50 -51 -46
-65 -65 -58 -51 -48 -48 -45 -40
-65 -57 -53 -50 -51 -45 -41 -34
-57 -53 -50 -49 -44 -41 -40 -33
-54 -53 -45 -46 -39 -35 -37 -31
-48 -49 -46 -42 -36 -32 -30 -29
-47 -45 -39 -36 -31 -32 -33 -25
-46 -39 -37 -31 -31 -28 -22 -23
-41 -39 -32 -29 -28 -24 -26 -18
-34 -32 -28 -30 -26 -20 -16 -16
-36 -32 -30 -24 -21 -19 -20 -17
-30 -29 -21 -20 -22 -18 -12 -10
-29 -22 -21 -16 -18 -13 -9 -10
-22 -23 -19 -18 -13 -13 -10 -4
-22 -22 -18 -11 -16 -6 -4 -3
-21 -17 -14 -12 -10 -5 -6 -3
-19 -15 -5 -8 -6 -5 -1 -6
-14 -13 -7 -7 -3 -1 -2 1
-62 -65 -64 -67 -71 -74 -76 -79
-66 -68 -74 -71 -74 -74 -75 -79
-67 -76 -72 -73 -79 -77 -79 -79
-71 -69 -72 -78 -76 -82 -79 -79
-70 -79 -78 -77 -76 -79 -82 -80
-72 -78 -81 -77 -79 -80 -83 -81
-75 -77 -77 -78 -77 -79 -80 -76
-79 -79 -82 -83 -80 -77 -77 -74
-80 -77 -78 -80 -80 -79 -77 -73
-78 -80 -79 -79 -79 -76 -75 -76
-78 -77 -79 -78 -74 -76 -73 -67
-81 -77 -75 -76 -72 -69 -68 -68
-80 -80 -79 -71 -74 -71 -70 -67
-74 -80 -73 -72 -71 -70 -67 -66
-74 -75 -71 -68 -69 -65 -62 -64
-72 -71 -73 -72 -67 -65 -60 -60
-71 -71 -72 -66 -66 -61 -56 -56
-71 -71 -69 -65 -60 -58 -55 -50
-70 -67 -60 -59 -57 -50 -49 -48
-66 -63 -62 -55 -55 -51 -51 -45
-65 -59 -54 -51 -51 -49 -44 -42
-63 -55 -54 -54 -49 -42 -43 -38
-55 -55 -52 -52 -42 -41 -37 -34
-55 -50 -49 -44 -42 -37 -39 -35
-50 -49 -45 -41 -39 -35 -33 -29
-51 -44 -39 -36 -34 -35 -31 -28
-41 -40 -39 -33 -31 -29 -27 -23
-44 -36 -33 -30 -30 -26 -24 -21
-38 -33 -33 -31 -28 -27 -18 -18
-37 -33 -31 -24 -25 -21 -20 -14
-31 -32 -25 -23 -21 -20 -18 -10
-31 -27 -21 -21 -18 -20 -11 -11
-29 -21 -20 -19 -17 -14 -11 -7
-23 -18 -18 -18 -15 -11 -8 -7
-17 -18 -17 -9 -16 -8 -6 -7
-16 -18 -15 -11 -7 -8 -8 -4
-17 -13 -12 -10 -3 -7 -4 1
-14 -13 -11 -8 -5 -8 -2 -3
-11 -8 -7 -9 -4 -6 -4 -2
-10 -6 -7 -7 -4 -5 -3 -1
-7 -8 -5 -2 -2 -5 -2 -1
-28 -26 -33 -33 -34 -35 -34 -35
-30 -27 -30 -34 -33 -34 -40 -36
-36 -31 -32 -36 -37 -38 -36 -40
-28 -34 -31 -38 -35 -41 -35 -39
-31 -32 -38 -38 -35 -40 -38 -39
-32 -37 -36 -37 -41 -36 -41 -41
-35 -35 -34 -38 -36 -40 -37 -42
-36 -35 -35 -36 -36 -39 -45 -38
-39 -36 -37 -41 -39 -38 -40 -41
-40 -38 -42 -40 -43 -38 -40 -41
-40 -40 -40 -40 -42 -42 -42 -39
-38 -39 -40 -42 -40 -41 -39 -44
-41 -41 -40 -40 -40 -42 -44 -38
-39 -40 -41 -41 -41 -39 -41 -40
-42 -43 -40 -42 -38 -39 -40 -41
-43 -40 -43 -41 -41 -39 -38 -40
-38 -41 -40 -40 -42 -45 -43 -40
-42 -40 -38 -41 -43 -40 -40 -41
-39 -43 -41 -43 -39 -39 -40 -37
-43 -41 -33 -39 -44 -41 -41 -38
-40 -40 -36 -44 -42 -39 -36 -39
-38 -39 -37 -37 -37 -39 -39 -38
-41 -41 -44 -40 -36 -36 -38 -37
-40 -44 -38 -43 -36 -36 -39 -34
-38 -36 -39 -43 -38 -38 -38 -39
-42 -37 -39 -38 -38 -37 -37 -40
-37 -40 -37 -38 -32 -36 -36 -33
-41 -35 -34 -33 -36 -33 -35 -32
-36 -37 -33 -34 -29 -36 -35 -35
-33 -37 -36 -37 -34 -33 -36 -33
-37 -37 -32 -36 -35 -35 -36 -31
-32 -36 -32 -34 -30 -33 -31 -33
-36 -29 -32 -33 -34 -35 -34 -31
-35 -33 -29 -33 -33 -35 -35 -33
-32 -30 -35 -33 -32 -33 -34 -34
-34 -30 -32 -34 -33 -32 -34 -29
-32 -33 -31 -37 -38 -31 -31 -29
-30 -34 -31 -34 -31 -31 -30 -33
-30 -32 -31 -29 -33 -31 -32 -29
-32 -33 -30 -30 -27 -33 -35 -32
-31 -33 -33 -30 -29 -35 -24 -28
-33 -27 -33 -33 -29 -30 -28 -28
-29 -31 -29 -30 -29 -30 -27 -28
-45 -46 -46 -48 -48 -51 -54 -55
-44 -45 -49 -46 -51 -56 -55 -59
-46 -48 -49 -54 -51 -55 -58 -61
-47 -50 -50 -55 -58 -60 -58 -66
-47 -50 -55 -56 -59 -58 -62 -65
-55 -54 -58 -62 -58 -64 -66 -64
-53 -54 -56 -60 -67 -66 -68 -68
-51 -62 -62 -61 -61 -65 -65 -69
-57 -65 -66 -63 -67 -66 -70 -70
-61 -66 -64 -67 -71 -67 -67 -70
-62 -66 -67 -66 -70 -70 -69 -73
-62 -67 -72 -68 -71 -69 -71 -72
-63 -67 -68 -70 -68 -68 -72 -70
-68 -67 -70 -68 -67 -71 -66 -71
-70 -74 -66 -71 -68 -69 -69 -69
-71 -66 -71 -71 -70 -70 -67 -72
-71 -71 -70 -71 -67 -66 -68 -70
-69 -71 -66 -68 -68 -67 -66 -69
-71 -68 -71 -72 -65 -66 -69 -63
-69 -67 -70 -67 -68 -69 -68 -65
-73 -69 -68 -67 -71 -68 -65 -66
-68 -71 -65 -65 -67 -65 -65 -63
-67 -68 -69 -66 -63 -67 -62 -59
-69 -73 -64 -64 -65 -62 -64 -64
-68 -65 -68 -67 -64 -61 -61 -62
-66 -65 -65 -64 -59 -61 -61 -59
-68 -65 -65 -63 -64 -61 -59 -58
-63 -64 -62 -62 -61 -59 -57 -55
-64 -67 -62 -62 -63 -57 -56 -59
-61 -61 -63 -61 -57 -57 -58 -51
-62 -64 -62 -57 -54 -53 -53 -52
-63 -57 -59 -53 -52 -54 -53 -51
-60 -58 -54 -54 -57 -49 -49 -47
-58 -56 -56 -54 -54 -53 -52 -50
-57 -55 -54 -52 -50 -51 -48 -52
-54 -53 -51 -53 -50 -50 -49 -54
-53 -56 -51 -49 -48 -51 -48 -48
-56 -48 -49 -48 -53 -46 -51 -49
-49 -51 -48 -51 -47 -47 -47 -49
-50 -49 -50 -49 -44 -46 -46 -30
-50 -48 -47 -51 -50 -49 -32 -28
-52 -48 -50 -50 -47 -25 -32 -30
-48 -50 -45 -46 -29 -31 -30 -30
-47 -49 -51 -28 -30 -29 -29 -33
-46 -49 -27 -31 -25 -30 -33 -34
-44 -34 -30 -27 -34 -37 -38 -31
-28 -36 -34 -38 -37 -37 -44 -47
-33 -33 -34 -38 -42 -47 -47 -50
-35 -35 -34 -44 -44 -46 -51 -52
-36 -38 -37 -41 -51 -49 -52 -58
-35 -42 -44 -47 -50 -55 -58 -56
-43 -42 -45 -47 -54 -58 -56 -62
-45 -48 -49 -54 -55 -56 -60 -63
-49 -52 -51 -57 -56 -57 -63 -66
-50 -53 -56 -58 -61 -60 -60 -67
-55 -57 -58 -58 -62 -63 -67 -67
-56 -57 -61 -62 -63 -64 -65 -69
-57 -62 -61 -63 -67 -65 -71 -72
-59 -59 -65 -64 -68 -67 -69 -69
-61 -65 -68 -66 -70 -70 -70 -74
-60 -62 -69 -64 -70 -74 -73 -71
-65 -68 -69 -68 -71 -75 -74 -72
-68 -68 -70 -71 -70 -71 -76 -76
-64 -70 -71 -73 -76 -76 -73 -75
-70 -73 -71 -71 -74 -75 -74 -75
-70 -74 -72 -67 -74 -73 -77 -70
-72 -72 -73 -75 -77 -74 -77 -74
-76 -74 -72 -77 -75 -73 -76 -76
-73 -75 -71 -73 -79 -76 -74 -73
-70 -78 -72 -78 -73 -75 -73 -70
-74 -71 -75 -75 -73 -76 -73 -73
-72 -73 -73 -74 -73 -72 -76 -70
-72 -76 -75 -75 -72 -75 -74 -70
-77 -73 -73 -77 -76 -69 -71 -71
-74 -73 -74 -72 -72 -73 -67 -68
-74 -71 -77 -72 -72 -72 -69 -70
-73 -73 -73 -68 -72 -67 -73 -66
-73 -74 -74 -70 -68 -62 -68 -61
-68 -67 -71 -67 -70 -67 -66 -62
-71 -73 -70 -69 -67 -64 -64 -63
-70 -67 -68 -66 -67 -63 -58 -60
-70 -68 -68 -64 -68 -62 -60 -61
-68 -61 -69 -62 -63 -59 -58 -59
-67 -67 -65 -61 -62 -58 -56 -58
-63 -65 -62 -59 -61 -55 -56 -56
-62 -60 -58 -58 -56 -59 -56 -54
-62 -60 -60 -60 -54 -58 -56 -52
-61 -59 -55 -58 -55 -58 -54 -53
-63 -60 -58 -59 -55 -57 -53 -54
-35 -35 -43 -45 -43 -47 -52 -49
-37 -41 -40 -41 -46 -44 -49 -52
-40 -40 -43 -42 -53 -52 -53 -53
-43 -44 -44 -47 -50 -52 -53 -57
-46 -46 -51 -50 -49 -53 -56 -58
-41 -46 -52 -52 -52 -59 -59 -56
-50 -46 -50 -53 -53 -61 -57 -61
-53 -51 -56 -55 -61 -60 -63 -62
-51 -51 -55 -59 -54 -56 -59 -61
-54 -55 -54 -58 -59 -61 -60 -67
-57 -57 -57 -59 -58 -59 -59 -63
-57 -62 -59 -63 -64 -65 -60 -64
-60 -60 -60 -61 -61 -61 -60 -66
-59 -57 -63 -66 -65 -64 -64 -65
-60 -62 -66 -64 -63 -67 -65 -67
-64 -61 -63 -64 -67 -64 -69 -67
-59 -61 -66 -62 -65 -63 -66 -71
-63 -66 -67 -65 -66 -65 -65 -66
-60 -64 -62 -63 -64 -66 -64 -66
-64 -64 -69 -61 -65 -67 -62 -65
-65 -65 -64 -68 -65 -68 -65 -65
-65 -63 -68 -66 -65 -65 -61 -63
-66 -62 -61 -66 -67 -61 -63 -63
-64 -67 -67 -67 -67 -63 -63 -61
-70 -65 -61 -63 -59 -62 -64 -60
-64 -65 -66 -60 -62 -60 -63 -61
-63 -65 -62 -64 -64 -58 -57 -59
-66 -61 -58 -62 -62 -60 -62 -55
-60 -63 -62 -60 -62 -59 -59 -58
-63 -59 -58 -61 -63 -58 -56 -58
-63 -62 -62 -61 -59 -61 -56 -56
-60 -63 -65 -60 -60 -56 -59 -56
-60 -61 -57 -57 -58 -59 -53 -53
-59 -61 -57 -56 -55 -58 -51 -48
-59 -61 -55 -58 -54 -57 -52 -53
-56 -57 -56 -56 -57 -53 -51 -56
-56 -52 -54 -54 -53 -53 -49 -54
-56 -55 -50 -55 -51 -50 -52 -50
-54 -51 -57 -51 -54 -48 -51 -56
-51 -53 -54 -54 -52 -55 -54 -56
-53 -52 -53 -52 -54 -55 -55 -29
-52 -56 -52 -54 -52 -56 -31 -30
-51 -51 -48 -53 -54 -32 -29 -33
-53 -56 -57 -55 -32 -33 -33 -35
-55 -53 -53 -30 -36 -36 -40 -39
-52 -53 -29 -31 -34 -37 -41 -40
-55 -27 -33 -32 -35 -35 -38 -43
-32 -34 -35 -43 -40 -44 -51 -46
-38 -32 -37 -37 -40 -45 -47 -52
-36 -37 -42 -42 -46 -53 -49 -52
-34 -45 -45 -45 -49 -50 -49 -53
-43 -44 -44 -48 -50 -48 -55 -53
-43 -45 -50 -51 -53 -52 -57 -56
-45 -52 -51 -53 -54 -59 -57 -54
-48 -44 -48 -53 -57 -56 -54 -59
-53 -54 -52 -56 -55 -59 -58 -57
-53 -53 -51 -57 -54 -59 -62 -63
-50 -57 -52 -52 -63 -54 -62 -61
-52 -54 -54 -56 -57 -62 -64 -63
-55 -55 -59 -62 -62 -64 -64 -63
-56 -58 -58 -61 -58 -64 -61 -66
-60 -57 -59 -62 -58 -65 -66 -65
-57 -59 -63 -64 -66 -67 -67 -60
-60 -64 -63 -65 -63 -64 -66 -68
-64 -62 -64 -61 -67 -63 -67 -65
-60 -63 -63 -63 -65 -69 -61 -63
-64 -64 -63 -64 -66 -65 -65 -65
-65 -68 -66 -68 -61 -62 -64 -63
-66 -64 -65 -62 -62 -63 -65 -60
-66 -64 -63 -65 -65 -64 -63 -56
-66 -63 -64 -61 -63 -63 -61 -59
-62 -62 -65 -65 -62 -63 -59 -62
-63 -63 -63 -60 -61 -59 -66 -60
-68 -64 -62 -60 -62 -64 -60 -62
-61 -64 -61 -65 -62 -60 -58 -59
-62 -61 -61 -62 -61 -58 -60 -60
-64 -64 -60 -61 -56 -60 -53 -62
-62 -61 -56 -60 -60 -57 -56 -53
-60 -58 -62 -62 -59 -61 -60 -60
-58 -62 -60 -59 -59 -61 -58 -55
-60 -59 -60 -56 -61 -60 -56 -59
-62 -61 -58 -61 -59 -59 -58 -53
-63 -61 -57 -58 -58 -53 -53 -54
-60 -58 -59 -56 -60 -56 -56 -56
-58 -58 -62 -54 -56 -57 -56 -56
-61 -60 -56 -61 -59 -55 -56 -57
-58 -56 -53 -56 -51 -57 -54 -54
-45 -46 -46 -49 -50 -58 -57 -57
-42 -46 -54 -53 -51 -59 -56 -60
-48 -49 -49 -50 -51 -56 -63 -63
-48 -49 -48 -56 -57 -60 -60 -64
-50 -55 -55 -58 -60 -61 -63 -64
-52 -58 -55 -59 -64 -64 -64 -65
-52 -56 -58 -60 -64 -63 -66 -66
-57 -60 -65 -65 -62 -65 -65 -68
-63 -59 -64 -64 -65 -68 -71 -69
-66 -60 -65 -68 -67 -69 -70 -71
-63 -65 -65 -72 -68 -69 -67 -68
-66 -69 -66 -69 -70 -75 -69 -68
-66 -68 -68 -70 -67 -66 -68 -70
-70 -67 -68 -72 -68 -73 -67 -69
-72 -70 -68 -68 -70 -70 -73 -69
-67 -73 -69 -71 -73 -67 -67 -69
-67 -69 -69 -72 -69 -70 -71 -68
-70 -71 -70 -69 -69 -72 -68 -69
-71 -68 -71 -69 -69 -68 -68 -70
-70 -73 -66 -69 -70 -67 -69 -68
-67 -71 -70 -67 -72 -71 -67 -68
-72 -68 -68 -69 -72 -69 -69 -67
-68 -73 -66 -67 -67 -62 -65 -69
-72 -73 -67 -70 -70 -67 -61 -66
-71 -70 -67 -68 -66 -67 -64 -63
-65 -64 -71 -65 -66 -60 -64 -61
-65 -69 -67 -66 -65 -61 -59 -62
-67 -66 -68 -64 -64 -61 -62 -62
-67 -68 -59 -60 -60 -63 -58 -56
-64 -63 -61 -61 -61 -60 -58 -58
-57 -63 -64 -61 -62 -57 -59 -54
-61 -63 -60 -58 -59 -58 -55 -58
-61 -62 -61 -60 -59 -58 -54 -58
-58 -60 -62 -58 -58 -58 -56 -55
-60 -60 -59 -55 -57 -59 -58 -56
-60 -58 -57 -56 -55 -57 -56 -56
-59 -62 -54 -56 -55 -55 -55 -28
-55 -60 -58 -59 -53 -56 -27 -35
-56 -55 -54 -55 -57 -32 -32 -32
-57 -56 -55 -55 -30 -33 -37 -38
-57 -55 -53 -27 -36 -36 -41 -41
-60 -58 -31 -34 -32 -38 -37 -43
-56 -29 -33 -38 -36 -39 -40 -41
-29 -33 -33 -37 -40 -41 -44 -46
-32 -38 -39 -36 -45 -43 -45 -47
-34 -38 -38 -40 -45 -44 -46 -51
-40 -36 -40 -43 -45 -46 -52 -51
-35 -39 -41 -41 -48 -49 -52 -54
-41 -42 -46 -46 -50 -53 -55 -53
-40 -45 -47 -49 -51 -55 -58 -60
-44 -47 -52 -55 -56 -57 -58 -62
-49 -49 -51 -53 -59 -61 -63 -64
-49 -54 -55 -59 -59 -61 -62 -64
-53 -54 -54 -57 -57 -60 -63 -68
-58 -57 -60 -61 -65 -68 -65 -67
-57 -57 -61 -61 -65 -64 -68 -69
-58 -60 -62 -63 -64 -68 -67 -71
-64 -60 -65 -63 -69 -65 -67 -69
-62 -65 -65 -65 -70 -69 -69 -69
-67 -67 -68 -66 -69 -70 -68 -70
-68 -69 -69 -70 -73 -68 -70 -73
-70 -65 -70 -72 -67 -71 -76 -71
-67 -68 -71 -73 -69 -77 -71 -70
-65 -72 -72 -73 -72 -71 -72 -69
-70 -70 -71 -68 -71 -72 -68 -70
-69 -72 -68 -71 -71 -73 -66 -70
-71 -71 -67 -72 -67 -74 -69 -69
-71 -71 -72 -70 -71 -70 -69 -71
-72 -71 -71 -70 -71 -70 -71 -66
-72 -71 -71 -69 -70 -73 -68 -63
-71 -69 -69 -70 -69 -68 -66 -69
-69 -71 -65 -71 -68 -67 -67 -66
-70 -70 -65 -65 -66 -67 -66 -64
-68 -67 -65 -63 -66 -65 -66 -66
-71 -66 -63 -65 -65 -69 -65 -62
-68 -65 -67 -67 -66 -64 -64 -65
-68 -64 -64 -63 -62 -64 -62 -61
-67 -63 -61 -66 -66 -59 -62 -62
-65 -64 -65 -59 -61 -59 -65 -61
-65 -65 -65 -58 -65 -59 -61 -62
-34 -40 -42 -42 -40 -44 -48 -45
-39 -42 -41 -42 -50 -46 -49 -52
-41 -41 -42 -46 -53 -52 -54 -58
-39 -47 -43 -52 -53 -51 -56 -61
-42 -45 -50 -51 -57 -58 -61 -59
-46 -47 -54 -55 -59 -57 -59 -59
-51 -51 -55 -60 -58 -63 -61 -62
-53 -50 -54 -62 -61 -62 -65 -65
-51 -57 -61 -65 -60 -66 -60 -64
-54 -59 -64 -63 -60 -63 -62 -69
-58 -59 -61 -64 -65 -67 -64 -64
-62 -60 -63 -63 -66 -71 -68 -65
-63 -62 -64 -66 -66 -64 -71 -64
-61 -64 -64 -66 -64 -70 -66 -66
-63 -63 -67 -66 -68 -65 -64 -68
-66 -65 -65 -63 -68 -67 -63 -65
-64 -65 -67 -70 -68 -67 -68 -62
-67 -70 -67 -68 -68 -66 -66 -66
-66 -70 -65 -64 -62 -64 -65 -64
-68 -67 -65 -68 -70 -67 -65 -62
-65 -69 -68 -67 -65 -64 -64 -62
-67 -67 -64 -66 -63 -64 -61 -63
-66 -68 -64 -66 -63 -62 -60 -65
-66 -66 -64 -65 -65 -60 -63 -61
-64 -63 -63 -65 -63 -65 -60 -61
-64 -64 -62 -63 -63 -61 -56 -60
-64 -61 -64 -61 -62 -61 -58 -56
-61 -64 -64 -59 -56 -57 -55 -54
-60 -63 -58 -59 -61 -59 -55 -55
-63 -60 -56 -58 -61 -57 -55 -57
-57 -59 -57 -57 -57 -55 -52 -52
-60 -61 -55 -57 -54 -52 -51 -55
-59 -56 -55 -55 -54 -50 -52 -48
-56 -57 -56 -55 -50 -53 -54 -51
-55 -54 -56 -55 -50 -53 -53 -50
-53 -52 -54 -51 -51 -53 -53 -56
-51 -53 -54 -55 -54 -54 -52 -52
-56 -54 -54 -52 -52 -52 -50 -52
-53 -55 -47 -53 -50 -51 -52 -30
-48 -53 -49 -55 -50 -56 -31 -35
-47 -52 -51 -49 -47 -35 -34 -33
-48 -54 -53 -50 -32 -34 -30 -37
-54 -49 -50 -31 -35 -32 -39 -37
-48 -50 -29 -34 -37 -35 -41 -39
-50 -31 -36 -37 -39 -39 -40 -44
-57 -37 -36 -41 -44 -46 -46 -54
-36 -38 -40 -44 -45 -45 -51 -48
-37 -42 -43 -46 -45 -48 -55 -50
-38 -39 -46 -46 -49 -52 -50 -57
-42 -42 -49 -49 -54 -56 -54 -58
-42 -45 -50 -50 -51 -57 -56 -60
-48 -48 -51 -53 -59 -57 -59 -61
-48 -51 -54 -54 -59 -60 -65 -65
-56 -54 -54 -58 -61 -59 -66 -61
-55 -58 -56 -57 -62 -61 -61 -66
-56 -63 -62 -60 -63 -66 -67 -68
-57 -61 -62 -63 -62 -66 -64 -68
-59 -57 -63 -66 -66 -66 -72 -71
-64 -62 -66 -68 -68 -72 -68 -67
-65 -58 -68 -69 -70 -70 -71 -67
-66 -66 -64 -70 -70 -69 -71 -68
-68 -69 -67 -71 -69 -71 -69 -73
-65 -72 -69 -73 -70 -74 -75 -71
-66 -72 -69 -72 -70 -67 -72 -73
-74 -67 -76 -70 -71 -71 -75 -74
-69 -73 -69 -68 -75 -70 -72 -69
-72 -70 -71 -74 -74 -71 -71 -69
-71 -74 -73 -71 -71 -74 -71 -70
-71 -72 -71 -69 -70 -69 -71 -72
-72 -72 -68 -69 -68 -72 -73 -71
-75 -74 -68 -71 -69 -70 -69 -64
-73 -72 -73 -70 -71 -65 -64 -64
-71 -72 -72 -72 -70 -71 -69 -67
-73 -69 -69 -69 -71 -67 -66 -69
-70 -72 -69 -64 -65 -67 -67 -63
-70 -70 -67 -66 -67 -65 -66 -63
-68 -69 -65 -68 -66 -62 -67 -64
-67 -67 -68 -66 -64 -63 -64 -61
-65 -65 -65 -65 -65 -66 -65 -64
-68 -65 -60 -65 -63 -61 -65 -61
-64 -65 -64 -62 -65 -64 -61 -62
-65 -63 -63 -62 -61 -61 -60 -62
-65 -63 -65 -63 -62 -59 -61 -60
-61 -63 -62 -64 -56 -64 -61 -60
-62 -60 -60 -61 -63 -60 -59 -61
-63 -61 -61 -58 -60 -63 -58 -60
-60 -61 -62 -61 -59 -58 -58 -58
-35 -38 -36 -35 -39 -38 -42 -41
-35 -36 -39 -38 -43 -37 -47 -45
-37 -37 -40 -44 -41 -44 -45 -49
-39 -42 -44 -43 -42 -48 -48 -51
-38 -44 -42 -43 -41 -49 -48 -51
-39 -44 -43 -46 -49 -50 -51 -53
-43 -44 -45 -50 -49 -50 -52 -55
-47 -48 -47 -48 -49 -51 -52 -55
-48 -48 -51 -54 -54 -53 -60 -55
-46 -50 -48 -52 -56 -57 -58 -57
-53 -49 -52 -54 -54 -58 -61 -56
-53 -53 -57 -59 -56 -58 -60 -56
-49 -55 -56 -59 -59 -59 -59 -65
-55 -54 -58 -56 -59 -59 -63 -63
-56 -56 -59 -60 -60 -62 -62 -61
-58 -56 -58 -59 -59 -64 -62 -63
-58 -58 -64 -60 -63 -65 -61 -66
-61 -59 -65 -67 -61 -62 -64 -62
-60 -60 -62 -66 -63 -61 -63 -64
-64 -59 -66 -63 -64 -62 -62 -60
-60 -63 -65 -64 -59 -62 -63 -63
-58 -59 -64 -66 -62 -63 -62 -62
-67 -65 -67 -62 -63 -66 -62 -62
-60 -61 -59 -68 -63 -59 -62 -66
-64 -65 -63 -64 -60 -62 -60 -63
-67 -65 -66 -61 -63 -63 -63 -62
-65 -62 -59 -63 -59 -62 -62 -61
-63 -63 -61 -62 -63 -59 -58 -61
-62 -62 -60 -61 -60 -63 -59 -65
-60 -63 -62 -63 -62 -58 -61 -62
-62 -62 -61 -65 -64 -62 -62 -61
-63 -63 -57 -64 -58 -59 -59 -58
-59 -58 -59 -58 -57 -61 -60 -57
-63 -63 -59 -58 -60 -59 -54 -58
-60 -59 -58 -61 -59 -56 -60 -62
-63 -59 -61 -60 -56 -55 -60 -61
-58 -58 -54 -58 -57 -56 -57 -57
-61 -61 -58 -58 -61 -58 -58 -55
-59 -55 -59 -59 -57 -58 -57 -59
-58 -62 -59 -58 -59 -58 -58 -39
-54 -60 -57 -60 -53 -56 -39 -38
-60 -58 -57 -56 -57 -36 -41 -38
-56 -61 -57 -59 -35 -39 -42 -41
-57 -56 -53 -37 -38 -41 -44 -44
-54 -56 -37 -40 -38 -41 -41 -47
-32 -34 -36 -38 -44 -47 -51 -50
-36 -38 -39 -37 -45 -49 -52 -51
-37 -40 -42 -39 -49 -46 -51 -51
-39 -42 -45 -50 -47 -51 -54 -51
-39 -41 -47 -46 -46 -49 -53 -56
-44 -46 -50 -50 -56 -53 -56 -61
-45 -47 -55 -49 -54 -54 -56 -60
-48 -49 -53 -55 -56 -57 -57 -60
-51 -55 -53 -59 -58 -62 -61 -65
-51 -55 -54 -59 -57 -60 -64 -62
-53 -58 -55 -58 -62 -66 -66 -67
-55 -56 -61 -63 -63 -66 -66 -68
-60 -59 -64 -60 -66 -64 -68 -68
-58 -62 -65 -62 -68 -67 -68 -68
-61 -63 -68 -69 -68 -70 -68 -69
-58 -64 -66 -67 -70 -68 -65 -69
-66 -65 -70 -69 -67 -73 -70 -70
-68 -70 -74 -67 -71 -71 -72 -65
-67 -68 -72 -71 -69 -71 -71 -71
-68 -71 -70 -69 -67 -70 -70 -73
-71 -68 -67 -72 -71 -70 -70 -70
-68 -71 -73 -70 -70 -72 -66 -70
-69 -69 -68 -71 -68 -72 -70 -65
-72 -71 -68 -71 -65 -67 -67 -68
-73 -70 -71 -68 -69 -67 -70 -66
-73 -69 -71 -68 -69 -68 -69 -64
-68 -68 -71 -70 -72 -66 -67 -67
-70 -70 -70 -65 -69 -69 -67 -67
-67 -68 -64 -67 -68 -62 -64 -66
-68 -64 -67 -65 -65 -67 -64 -65
-73 -66 -65 -66 -62 -66 -61 -64
-70 -65 -63 -70 -67 -61 -61 -61
-66 -66 -62 -64 -62 -60 -60 -56
-64 -62 -62 -61 -61 -63 -58 -59
-67 -66 -63 -62 -59 -60 -59 -54
-62 -61 -60 -62 -60 -62 -56 -56
-30 -35 -36 -37 -42 -45 -48 -46
-37 -40 -41 -44 -45 -46 -46 -49
-35 -42 -41 -46 -48 -49 -51 -52
-34 -42 -42 -45 -51 -49 -52 -53
-42 -42 -46 -47 -51 -51 -56 -56
-42 -43 -48 -47 -52 -56 -55 -57
-47 -52 -49 -52 -51 -57 -56 -61
-48 -52 -51 -54 -54 -58 -61 -61
-49 -51 -53 -57 -59 -60 -62 -61
-53 -53 -56 -60 -58 -62 -65 -66
-56 -59 -60 -58 -60 -64 -65 -64
-52 -61 -60 -60 -64 -60 -62 -66
-57 -61 -58 -64 -66 -64 -66 -68
-57 -60 -61 -61 -66 -67 -72 -68
-59 -64 -61 -65 -70 -71 -67 -68
-63 -63 -70 -66 -67 -67 -73 -72
-66 -61 -68 -65 -70 -67 -67 -67
-62 -69 -69 -69 -67 -69 -69 -70
-67 -69 -67 -73 -68 -68 -67 -71
-67 -68 -68 -68 -68 -68 -69 -67
-67 -69 -68 -73 -66 -68 -67 -69
-67 -68 -65 -71 -69 -71 -68 -66
-73 -71 -69 -70 -68 -72 -69 -68
-66 -71 -68 -71 -67 -69 -67 -68
-67 -71 -67 -68 -68 -67 -66 -62
-72 -68 -71 -70 -67 -64 -66 -66
-65 -66 -69 -65 -67 -68 -65 -61
-63 -67 -67 -68 -64 -61 -62 -63
-69 -70 -67 -61 -65 -61 -64 -66
-68 -67 -65 -64 -60 -62 -64 -60
-64 -66 -61 -65 -62 -60 -61 -60
-62 -63 -60 -60 -65 -59 -55 -59
-68 -62 -62 -63 -65 -57 -57 -56
-67 -69 -62 -60 -58 -54 -57 -54
-64 -61 -59 -59 -56 -61 -60 -56
-61 -60 -58 -62 -55 -57 -53 -56
-58 -63 -56 -54 -60 -55 -51 -52
-63 -60 -55 -54 -58 -55 -53 -53
-56 -57 -59 -56 -50 -57 -57 -52
-59 -58 -54 -54 -52 -53 -50 -51
-56 -55 -55 -54 -54 -54 -55 -53
-55 -54 -54 -55 -53 -53 -53 -52
-53 -52 -55 -52 -54 -55 -55 -31
-53 -55 -53 -52 -52 -51 -32 -33
-51 -55 -55 -53 -47 -30 -33 -40
-54 -48 -53 -60 -29 -29 -36 -41
-52 -51 -53 -29 -33 -37 -41 -44
-57 -54 -30 -33 -36 -40 -45 -46
-51 -31 -35 -36 -41 -41 -43 -47
-27 -24 -30 -29 -32 -35 -40 -41
-28 -25 -31 -33 -35 -36 -36 -43
-25 -30 -33 -37 -36 -38 -44 -42
-30 -37 -33 -35 -37 -42 -45 -44
-36 -32 -37 -40 -39 -43 -50 -45
-36 -37 -39 -42 -47 -44 -47 -50
-36 -41 -41 -46 -47 -50 -48 -55
-41 -40 -42 -46 -47 -51 -55 -54
-44 -47 -42 -46 -48 -54 -55 -59
-41 -48 -47 -52 -49 -54 -60 -65
-50 -51 -51 -50 -54 -59 -61 -61
-49 -50 -52 -52 -57 -59 -62 -66
-52 -57 -57 -60 -58 -62 -67 -66
-54 -52 -58 -59 -60 -61 -63 -71
-55 -60 -59 -65 -65 -68 -68 -72
-59 -61 -62 -63 -67 -71 -69 -71
-61 -61 -63 -65 -69 -68 -69 -72
-62 -65 -66 -67 -69 -68 -70 -70
-65 -68 -71 -69 -71 -73 -71 -70
-68 -71 -69 -69 -72 -76 -70 -69
-65 -71 -68 -72 -70 -70 -69 -74
-71 -70 -69 -68 -72 -70 -70 -66
-71 -69 -72 -75 -70 -73 -71 -67
-71 -70 -70 -71 -74 -71 -70 -71
-70 -71 -71 -69 -70 -67 -70 -70
-69 -71 -66 -72 -70 -68 -68 -64
-73 -66 -71 -67 -67 -70 -66 -68
-71 -73 -67 -69 -70 -65 -66 -66
-68 -70 -68 -65 -65 -63 -67 -64
-68 -67 -66 -71 -67 -65 -67 -61
-66 -67 -70 -67 -65 -61 -63 -66
-68 -69 -62 -62 -65 -64 -64 -62
-67 -65 -67 -71 -62 -66 -60 -65
-67 -64 -63 -62 -62 -58 -59 -61
-69 -61 -63 -62 -59 -62 -64 -59
-67 -61 -64 -60 -60 -56 -57 -60
-63 -61 -61 -60 -60 -58 -60 -58
-62 -64 -62 -59 -59 -60 -60 -60
-65 -63 -62 -60 -59 -56 -57 -55
-63 -60 -60 -60 -59 -57 -58 -55
-59 -60 -62 -60 -57 -56 -58 -58
-57 -60 -56 -60 -58 -62 -57 -56
-58 -63 -61 -55 -53 -55 -56 -56
-28 -30 -31 -32 -34 -38 -34 -36
-31 -30 -32 -35 -35 -33 -38 -42
-32 -34 -34 -38 -37 -41 -39 -44
-33 -35 -36 -32 -39 -41 -43 -44
-36 -38 -40 -38 -38 -44 -48 -44
-36 -36 -39 -43 -43 -43 -44 -45
-39 -42 -43 -45 -44 -47 -47 -47
-39 -36 -42 -51 -46 -46 -47 -53
-44 -41 -44 -44 -50 -50 -53 -53
-46 -45 -48 -49 -42 -53 -50 -55
-45 -45 -49 -47 -49 -51 -57 -58
-46 -45 -51 -53 -53 -53 -58 -58
-48 -48 -49 -49 -54 -56 -58 -55
-47 -54 -55 -54 -58 -58 -58 -60
-53 -51 -56 -55 -55 -55 -60 -60
-51 -54 -55 -56 -59 -60 -61 -62
-53 -56 -57 -57 -63 -56 -58 -60
-57 -56 -58 -57 -61 -61 -62 -61
-57 -59 -58 -58 -61 -64 -60 -63
-57 -62 -61 -61 -62 -58 -59 -61
-58 -60 -61 -63 -61 -60 -61 -61
-59 -60 -62 -63 -63 -59 -60 -56
-58 -61 -60 -59 -63 -58 -57 -60
-61 -65 -62 -64 -60 -61 -59 -62
-63 -61 -58 -61 -61 -62 -57 -59
-60 -63 -62 -59 -62 -59 -58 -63
-61 -61 -57 -60 -59 -60 -57 -60
-61 -57 -63 -58 -62 -61 -58 -57
-64 -64 -58 -58 -61 -60 -55 -58
-60 -60 -56 -61 -56 -58 -56 -54
-64 -61 -58 -59 -58 -57 -53 -53
-59 -60 -57 -56 -55 -57 -54 -55
-59 -56 -56 -57 -57 -56 -54 -51
-57 -60 -54 -56 -60 -57 -54 -54
-59 -56 -59 -55 -56 -53 -49 -54
-58 -58 -54 -53 -54 -50 -48 -53
-56 -59 -54 -51 -54 -53 -52 -51
-54 -59 -50 -53 -54 -52 -49 -53
-54 -57 -54 -51 -56 -46 -51 -46
-54 -51 -50 -49 -55 -49 -52 -24
-50 -51 -53 -49 -49 -51 -21 -32
-55 -50 -56 -52 -50 -26 -25 -26
-55 -56 -51 -46 -22 -28 -30 -31
-51 -53 -54 -25 -28 -33 -31 -35
-50 -53 -24 -27 -29 -27 -30 -33
-51 -25 -24 -29 -31 -30 -37 -39
-30 -34 -37 -39 -43 -41 -45 -45
-32 -38 -42 -43 -43 -46 -47 -48
-36 -37 -36 -43 -45 -47 -48 -54
-34 -42 -43 -43 -48 -47 -47 -53
-41 -43 -45 -46 -47 -53 -50 -59
-42 -45 -51 -48 -52 -52 -55 -59
-47 -49 -50 -50 -52 -53 -56 -54
-46 -49 -50 -49 -55 -55 -55 -58
-53 -52 -51 -54 -57 -59 -60 -65
-47 -55 -53 -55 -56 -62 -60 -62
-52 -55 -55 -57 -60 -64 -65 -63
-51 -50 -56 -61 -63 -61 -65 -65
-57 -60 -61 -61 -64 -60 -66 -64
-57 -59 -65 -63 -64 -64 -67 -66
-59 -60 -62 -63 -64 -69 -67 -64
-59 -65 -65 -65 -62 -63 -65 -68
-65 -64 -66 -66 -68 -68 -68 -68
-65 -64 -64 -66 -66 -64 -66 -63
-66 -61 -63 -67 -67 -68 -67 -67
-63 -68 -64 -68 -65 -66 -64 -61
-67 -65 -61 -68 -67 -64 -65 -63
-67 -63 -64 -64 -70 -60 -67 -62
-64 -67 -65 -65 -62 -63 -66 -67
-65 -67 -63 -63 -65 -62 -65 -62
-68 -66 -67 -66 -64 -65 -59 -58
-64 -64 -60 -66 -63 -61 -60 -61
-67 -67 -64 -60 -59 -61 -61 -60
-64 -66 -60 -63 -62 -62 -61 -64
-60 -65 -61 -62 -60 -61 -64 -59
-63 -63 -60 -60 -57 -57 -60 -62
-60 -61 -63 -59 -61 -61 -58 -55
-65 -59 -64 -57 -60 -56 -57 -58
-57 -58 -57 -59 -58 -55 -59 -56
-60 -56 -61 -60 -59 -55 -55 -57
-59 -55 -60 -55 -55 -56 -54 -53
-56 -61 -56 -55 -57 -57 -56 -54
-59 -57 -56 -54 -51 -50 -54 -53
-60 -54 -55 -52 -52 -55 -53 -58
-55 -55 -56 -54 -48 -53 -52 -55
-55 -52 -55 -51 -53 -52 -54 -56
-43 -42 -42 -50 -50 -51 -54 -57
-38 -44 -46 -53 -51 -52 -60 -53
-42 -46 -49 -53 -50 -57 -58 -58
-47 -47 -53 -55 -55 -55 -55 -62
-49 -49 -54 -56 -60 -54 -58 -64
-52 -51 -50 -52 -61 -61 -63 -63
-52 -53 -56 -57 -61 -61 -61 -67
-55 -56 -61 -59 -64 -61 -66 -67
-58 -59 -66 -64 -66 -64 -64 -70
-59 -62 -62 -64 -66 -65 -69 -68
-64 -65 -63 -67 -65 -63 -71 -67
-64 -65 -64 -67 -64 -70 -68 -68
-62 -66 -67 -67 -67 -69 -68 -68
-60 -70 -67 -70 -67 -72 -71 -68
-70 -69 -70 -66 -68 -67 -69 -72
-64 -68 -72 -72 -70 -68 -72 -70
-68 -70 -72 -71 -68 -70 -68 -70
-69 -68 -66 -68 -67 -66 -68 -70
-70 -72 -70 -68 -67 -65 -69 -71
-67 -67 -71 -65 -69 -72 -67 -65
-71 -70 -68 -71 -68 -68 -68 -68
-71 -72 -65 -69 -66 -65 -70 -67
-74 -69 -67 -69 -65 -66 -67 -64
-68 -70 -68 -69 -66 -65 -64 -63
-69 -65 -66 -71 -61 -63 -67 -67
-68 -70 -67 -65 -64 -66 -64 -63
-65 -65 -68 -66 -64 -64 -62 -61
-67 -67 -65 -65 -65 -62 -59 -59
-65 -62 -65 -61 -64 -62 -61 -57
-63 -64 -64 -61 -60 -57 -58 -58
-63 -63 -61 -61 -62 -59 -62 -56
-67 -67 -63 -60 -60 -54 -57 -58
-60 -57 -62 -58 -59 -56 -59 -58
-64 -61 -60 -55 -56 -58 -58 -54
-57 -58 -60 -58 -61 -55 -54 -56
-57 -58 -60 -55 -55 -56 -56 -54
-58 -56 -57 -57 -56 -56 -54 -53
-54 -53 -57 -54 -56 -58 -54 -55
-57 -57 -54 -54 -53 -54 -55 -53
-54 -57 -53 -53 -58 -56 -58 -33
-57 -52 -58 -55 -56 -56 -31 -31
-55 -59 -53 -55 -57 -31 -34 -35
-53 -52 -52 -56 -33 -37 -33 -36
-56 -58 -53 -28 -33 -37 -41 -44
-52 -55 -32 -33 -36 -38 -40 -45
-57 -33 -36 -33 -35 -41 -42 -46
-36 -37 -41 -41 -43 -47 -49 -50
-35 -38 -42 -44 -46 -49 -52 -59
-40 -41 -41 -49 -51 -51 -50 -57
-41 -44 -46 -46 -53 -53 -55 -61
-44 -47 -50 -53 -55 -58 -57 -63
-44 -50 -56 -53 -57 -58 -63 -68
-46 -54 -55 -56 -59 -62 -60 -62
-54 -56 -56 -63 -63 -62 -64 -65
-55 -55 -57 -61 -62 -65 -66 -70
-60 -59 -64 -64 -68 -66 -67 -70
-60 -62 -62 -64 -62 -68 -70 -68
-64 -63 -67 -66 -69 -67 -69 -69
-69 -67 -67 -66 -72 -72 -72 -71
-67 -66 -65 -73 -68 -70 -71 -69
-69 -68 -65 -72 -71 -74 -69 -70
-67 -64 -67 -70 -71 -71 -71 -73
-71 -69 -72 -73 -74 -69 -71 -72
-70 -69 -71 -71 -69 -70 -70 -73
-70 -70 -76 -69 -73 -71 -72 -67
-73 -67 -74 -73 -74 -69 -69 -70
-71 -66 -70 -75 -70 -72 -70 -71
-70 -70 -71 -72 -70 -72 -68 -68
-73 -75 -71 -67 -72 -70 -68 -69
-73 -72 -70 -70 -69 -69 -64 -66
-72 -72 -74 -69 -65 -66 -66 -67
-66 -66 -69 -67 -66 -67 -61 -61
-72 -65 -68 -68 -63 -62 -60 -58
-66 -65 -69 -67 -64 -65 -60 -61
-69 -65 -68 -67 -65 -59 -61 -57
-67 -69 -68 -64 -59 -56 -54 -57
-66 -64 -62 -64 -56 -61 -55 -54
-63 -63 -62 -59 -58 -52 -52 -50
-61 -59 -61 -59 -51 -53 -52 -51
-58 -59 -62 -57 -52 -48 -53 -49
-62 -55 -52 -53 -50 -49 -51 -46
-53 -52 -54 -51 -49 -53 -45 -47
-54 -50 -51 -49 -53 -45 -46 -47
-54 -50 -49 -47 -46 -50 -47 -48
-51 -50 -50 -47 -43 -44 -42 -46
-48 -46 -47 -47 -48 -44 -47 -43
-48 -48 -46 -45 -42 -44 -45 -41
-44 -47 -43 -44 -45 -41 -45 -44
-45 -43 -46 -42 -45 -39 -40 -43
-41 -43 -38 -44 -44 -43 -45 -43
-43 -40 -44 -44 -41 -42 -43 -42
-45 -42 -41 -39 -44 -46 -45 -49
-38 -42 -38 -43 -47 -48 -50 -54
-40 -43 -45 -45 -48 -51 -52 -61
-41 -45 -47 -47 -54 -54 -56 -63
-43 -51 -45 -53 -58 -57 -63 -63
-47 -48 -48 -57 -56 -62 -62 -64
-49 -49 -53 -58 -64 -64 -64 -69
-47 -54 -59 -63 -64 -68 -67 -70
-56 -54 -62 -64 -65 -68 -69 -68
-58 -60 -61 -68 -67 -69 -72 -73
-63 -64 -67 -67 -74 -75 -72 -71
-60 -68 -69 -70 -66 -68 -71 -70
-71 -64 -72 -72 -71 -73 -70 -73
-68 -72 -69 -74 -71 -71 -71 -70
-71 -69 -71 -72 -73 -70 -69 -73
-70 -69 -74 -72 -73 -75 -71 -70
-68 -70 -70 -73 -74 -69 -74 -72
-72 -69 -69 -72 -71 -73 -71 -72
-71 -73 -71 -73 -71 -70 -68 -72
-74 -72 -73 -71 -71 -72 -70 -68
-73 -75 -73 -69 -71 -68 -65 -66
-73 -72 -70 -68 -67 -66 -63 -68
-70 -71 -73 -68 -67 -68 -66 -68
-76 -71 -67 -67 -65 -65 -67 -62
-68 -69 -65 -65 -65 -65 -63 -64
-65 -67 -65 -65 -64 -61 -64 -63
-68 -67 -63 -66 -65 -64 -64 -64
-67 -66 -68 -65 -62 -60 -59 -60
-68 -66 -61 -60 -61 -62 -55 -59
-63 -63 -63 -59 -61 -53 -59 -57
-62 -61 -62 -60 -58 -53 -55 -51
-61 -59 -57 -57 -55 -55 -51 -54
-58 -56 -58 -55 -55 -51 -51 -52
-60 -54 -52 -54 -56 -54 -53 -50
-58 -53 -54 -55 -52 -53 -51 -50
-55 -53 -53 -53 -50 -50 -48 -48
-58 -53 -50 -48 -47 -51 -46 -44
-52 -52 -54 -47 -48 -48 -49 -46
-50 -49 -50 -49 -48 -47 -45 -42
-50 -49 -48 -48 -52 -43 -48 -45
-51 -50 -47 -45 -49 -45 -44 -46
-51 -48 -47 -48 -49 -46 -45 -50
-49 -47 -45 -45 -48 -46 -43 -45
-45 -45 -47 -46 -46 -47 -48 -47
-44 -48 -47 -48 -50 -43 -47 -33
-45 -46 -45 -48 -44 -49 -33 -38
-48 -42 -48 -44 -47 -36 -36 -35
-47 -44 -51 -46 -35 -35 -41 -42
-47 -48 -47 -35 -37 -39 -38 -44
-47 -45 -30 -37 -37 -43 -40 -47
-48 -36 -36 -39 -44 -43 -48 -48
-66 -66 -65 -68 -74 -74 -71 -76
-68 -69 -69 -71 -71 -75 -74 -79
-67 -68 -69 -72 -73 -78 -82 -79
-66 -68 -70 -80 -79 -75 -79 -81
-69 -70 -74 -74 -76 -77 -82 -84
-72 -71 -71 -77 -79 -82 -86 -88
-72 -77 -78 -77 -83 -84 -85 -84
-77 -79 -81 -85 -84 -83 -90 -89
-80 -79 -84 -82 -82 -86 -89 -90
-82 -82 -81 -85 -87 -87 -89 -90
-84 -84 -89 -88 -87 -89 -90 -87
-86 -82 -83 -85 -86 -89 -90 -90
-85 -85 -91 -89 -92 -91 -86 -89
-81 -87 -88 -91 -92 -88 -85 -85
-87 -87 -88 -86 -88 -91 -82 -81
-89 -87 -87 -90 -88 -87 -84 -80
-85 -89 -86 -89 -85 -87 -85 -83
-89 -87 -91 -86 -86 -84 -84 -85
-89 -86 -86 -85 -81 -79 -83 -74
-86 -87 -81 -80 -81 -81 -78 -74
-88 -85 -83 -80 -82 -78 -78 -74
-87 -82 -80 -81 -79 -72 -74 -70
-85 -82 -78 -75 -77 -73 -71 -68
-85 -80 -82 -80 -73 -70 -70 -63
-84 -82 -74 -72 -70 -66 -66 -57
-79 -72 -71 -69 -66 -66 -61 -57
-74 -76 -69 -68 -62 -60 -54 -55
-73 -71 -68 -66 -62 -58 -55 -48
-68 -66 -62 -61 -57 -57 -48 -44
-67 -64 -61 -57 -52 -48 -44 -42
-64 -59 -57 -50 -48 -50 -41 -34
-61 -56 -55 -51 -47 -39 -34 -32
-56 -53 -47 -46 -40 -39 -35 -34
-54 -48 -45 -41 -37 -29 -31 -26
-48 -44 -38 -31 -36 -31 -27 -25
-40 -38 -33 -34 -28 -29 -21 -23
-40 -32 -31 -30 -29 -26 -24 -23
-38 -31 -32 -28 -24 -22 -20 -18
-32 -29 -31 -25 -20 -22 -20 -20
-29 -27 -26 -21 -22 -20 -20 -19
-32 -26 -22 -22 -20 -21 -21 -18
-25 -22 -20 -23 -17 -19 -21 -20
-22 -22 -21 -17 -18 -19 -21 -18
-21 -16 -21 -19 -18 -19 -17 -23
-16 -20 -20 -21 -19 -18 -23 -20
-68 -64 -70 -72 -75 -74 -83 -83
-67 -67 -74 -74 -77 -76 -81 -82
-72 -75 -76 -77 -77 -84 -87 -87
-75 -75 -79 -77 -80 -81 -87 -89
-78 -77 -79 -84 -82 -86 -88 -92
-79 -78 -81 -85 -86 -89 -84 -88
-80 -80 -84 -84 -84 -88 -91 -91
-79 -86 -86 -90 -90 -91 -89 -88
-83 -85 -84 -87 -91 -91 -92 -96
-83 -88 -90 -90 -92 -91 -91 -86
-87 -86 -90 -88 -94 -93 -90 -86
-85 -90 -92 -90 -92 -90 -86 -88
-91 -93 -87 -87 -90 -85 -88 -87
-89 -94 -90 -91 -90 -90 -89 -86
-88 -88 -90 -89 -90 -88 -85 -78
-88 -93 -88 -93 -87 -89 -82 -84
-90 -94 -87 -87 -85 -82 -78 -83
-88 -88 -83 -85 -86 -81 -80 -77
-89 -82 -87 -84 -80 -81 -78 -76
-89 -88 -82 -81 -79 -77 -81 -72
-86 -83 -85 -82 -76 -75 -76 -71
-81 -80 -82 -78 -76 -70 -69 -66
-80 -77 -80 -75 -73 -70 -67 -61
-78 -83 -76 -74 -69 -62 -60 -58
-74 -74 -72 -71 -65 -65 -61 -57
-74 -71 -75 -68 -64 -59 -59 -53
-71 -70 -65 -62 -57 -56 -51 -50
-70 -66 -63 -56 -56 -55 -51 -44
-63 -62 -57 -53 -54 -48 -48 -43
-63 -61 -54 -53 -49 -42 -44 -44
-59 -56 -55 -46 -44 -42 -38 -35
-58 -54 -50 -42 -44 -40 -35 -31
-53 -49 -46 -43 -39 -34 -36 -30
-49 -46 -45 -42 -35 -34 -29 -30
-48 -44 -39 -35 -35 -30 -29 -28
-47 -40 -37 -31 -33 -33 -27 -24
-45 -36 -33 -31 -29 -27 -31 -27
-37 -34 -31 -27 -29 -26 -25 -25
-30 -36 -29 -25 -28 -25 -27 -25
-32 -28 -29 -31 -28 -29 -24 -21
-31 -28 -31 -27 -25 -27 -27 -25
-28 -24 -24 -24 -26 -22 -26 -63
-28 -30 -26 -28 -27 -21 -62 -68
-29 -29 -23 -25 -27 -65 -66 -63
-23 -23 -28 -21 -63 -65 -67 -65
-27 -25 -27 -65 -67 -66 -70 -70
-26 -23 -67 -68 -70 -65 -71 -72
-28 -63 -66 -70 -68 -68 -71 -75
-69 -69 -72 -72 -73 -74 -79 -79
-65 -76 -70 -74 -77 -77 -80 -81
-68 -74 -75 -75 -78 -80 -86 -87
-72 -72 -74 -76 -82 -82 -83 -85
-74 -78 -82 -80 -81 -86 -83 -87
-76 -75 -81 -80 -84 -87 -87 -90
-78 -83 -82 -84 -80 -88 -90 -90
-76 -85 -85 -84 -92 -90 -89 -89
-82 -83 -84 -86 -88 -87 -87 -88
-81 -83 -85 -87 -90 -90 -87 -90
-84 -86 -92 -88 -89 -88 -88 -86
-88 -88 -89 -87 -88 -87 -88 -87
-88 -89 -85 -90 -84 -93 -89 -91
-89 -90 -90 -86 -88 -85 -90 -86
-89 -91 -88 -86 -90 -86 -83 -80
-90 -87 -84 -89 -83 -83 -83 -80
-88 -88 -88 -83 -87 -83 -83 -79
-83 -86 -86 -84 -86 -84 -78 -80
-89 -85 -85 -86 -81 -79 -75 -76
-87 -84 -86 -80 -76 -77 -76 -73
-84 -84 -80 -73 -76 -73 -72 -69
-86 -83 -82 -80 -75 -69 -68 -65
-83 -80 -78 -79 -69 -68 -65 -57
-80 -76 -73 -71 -69 -68 -65 -59
-79 -77 -70 -71 -65 -64 -57 -55
-78 -74 -65 -64 -62 -58 -54 -50
-70 -70 -64 -60 -58 -56 -53 -46
-71 -67 -59 -57 -59 -52 -43 -40
-68 -62 -62 -57 -51 -45 -45 -35
-62 -59 -57 -48 -48 -42 -40 -36
-56 -53 -49 -46 -45 -37 -35 -36
-52 -49 -48 -45 -35 -35 -34 -29
-50 -45 -45 -39 -31 -30 -27 -25
-47 -43 -40 -33 -32 -28 -26 -23
-44 -39 -34 -32 -30 -29 -25 -23
-36 -35 -28 -28 -22 -23 -24 -21
-34 -30 -28 -25 -21 -21 -21 -20
-31 -30 -27 -21 -25 -21 -19 -24
-27 -24 -26 -21 -23 -21 -22 -19
-26 -26 -19 -20 -24 -23 -21 -20
-26 -27 -21 -21 -20 -19 -22 -22
-68 -69 -69 -70 -72 -72 -78 -77
-67 -71 -69 -73 -74 -77 -79 -80
-70 -71 -74 -76 -77 -79 -82 -80
-70 -74 -72 -78 -76 -80 -83 -81
-74 -75 -77 -78 -78 -82 -84 -84
-75 -77 -80 -79 -82 -84 -84 -88
-77 -76 -78 -82 -84 -85 -85 -90
-77 -81 -83 -82 -85 -86 -89 -91
-82 -80 -85 -84 -88 -90 -88 -91
-82 -84 -84 -86 -88 -90 -92 -89
-80 -86 -84 -86 -95 -92 -94 -93
-83 -88 -90 -92 -89 -93 -92 -93
-87 -86 -89 -90 -92 -90 -93 -90
-90 -87 -91 -88 -93 -94 -93 -91
-86 -91 -88 -91 -94 -94 -90 -88
-91 -92 -94 -97 -94 -88 -85 -90
-88 -94 -92 -90 -87 -89 -84 -86
-92 -94 -89 -88 -88 -88 -83 -86
-93 -91 -90 -88 -85 -86 -83 -81
-90 -89 -89 -88 -87 -85 -82 -81
-92 -92 -89 -86 -87 -85 -78 -80
-87 -88 -89 -85 -82 -80 -77 -78
-89 -85 -83 -81 -81 -79 -73 -74
-84 -83 -84 -82 -81 -73 -73 -68
-87 -88 -79 -78 -78 -73 -71 -63
-81 -84 -82 -77 -74 -68 -68 -62
-79 -75 -75 -73 -69 -65 -65 -57
-77 -77 -74 -72 -70 -66 -59 -57
-76 -74 -72 -67 -62 -58 -61 -52
-74 -71 -65 -66 -63 -51 -53 -51
-69 -66 -64 -56 -59 -52 -51 -47
-66 -62 -61 -57 -53 -48 -45 -42
-64 -63 -54 -53 -47 -46 -40 -36
-61 -56 -55 -49 -44 -39 -36 -38
-59 -53 -49 -44 -40 -39 -38 -31
-48 -54 -48 -42 -42 -39 -37 -32
-50 -45 -42 -37 -38 -31 -28 -28
-45 -44 -37 -34 -35 -31 -27 -27
-46 -38 -33 -35 -27 -30 -26 -24
-38 -36 -35 -31 -27 -25 -22 -27
-33 -35 -31 -28 -25 -24 -23 -26
-30 -31 -32 -27 -25 -29 -25 -22
-34 -26 -26 -26 -22 -22 -23 -28
-29 -26 -24 -24 -26 -22 -24 -23
-28 -21 -27 -24 -27 -24 -19 -18
-25 -24 -26 -25 -24 -21 -21 -71
-24 -27 -23 -20 -21 -20 -69 -71
-24 -22 -25 -24 -26 -69 -72 -75
-21 -19 -24 -21 -69 -72 -70 -72
-26 -23 -21 -68 -68 -69 -71 -76
-23 -22 -67 -69 -71 -78 -70 -74
-20 -68 -70 -70 -74 -73 -77 -74
-64 -68 -73 -71 -73 -78 -75 -79
-68 -72 -72 -73 -78 -78 -81 -79
-69 -78 -72 -77 -74 -78 -82 -81
-72 -73 -76 -77 -77 -80 -82 -81
-72 -74 -76 -83 -80 -80 -85 -79
-77 -79 -81 -79 -81 -84 -85 -84
-77 -80 -81 -78 -79 -82 -83 -86
-83 -80 -82 -83 -88 -85 -85 -87
-84 -82 -80 -88 -86 -86 -87 -84
-85 -85 -87 -85 -87 -82 -84 -84
-81 -84 -84 -83 -84 -86 -88 -83
-83 -87 -88 -85 -88 -81 -81 -83
-88 -87 -84 -88 -86 -80 -85 -82
-83 -87 -82 -79 -84 -83 -80 -80
-86 -83 -86 -80 -83 -81 -79 -78
-87 -86 -85 -79 -84 -77 -77 -77
-82 -81 -80 -77 -80 -78 -77 -70
-84 -80 -82 -81 -77 -79 -75 -76
-80 -81 -77 -76 -75 -74 -72 -65
-84 -84 -77 -74 -73 -72 -67 -66
-81 -77 -76 -75 -74 -67 -64 -66
-80 -80 -71 -71 -73 -68 -66 -56
-75 -76 -73 -69 -71 -61 -58 -58
-74 -73 -66 -68 -66 -60 -56 -53
-72 -69 -65 -67 -63 -56 -55 -51
-70 -65 -65 -60 -59 -57 -51 -47
-64 -65 -60 -59 -57 -47 -45 -42
-66 -62 -57 -56 -51 -47 -46 -41
-60 -57 -56 -50 -48 -43 -40 -40
-58 -56 -52 -45 -40 -42 -36 -36
-55 -51 -49 -48 -43 -37 -35 -33
-49 -48 -42 -41 -42 -37 -31 -28
-47 -43 -44 -37 -35 -29 -30 -26
-45 -42 -37 -32 -34 -30 -25 -26
-43 -38 -35 -33 -29 -22 -25 -21
-37 -36 -35 -29 -25 -22 -23 -26
-38 -34 -30 -30 -28 -28 -24 -27
-32 -33 -26 -29 -25 -20 -27 -22
-29 -26 -24 -26 -26 -22 -23 -26
-30 -23 -23 -24 -25 -21 -26 -26
-24 -24 -22 -25 -24 -27 -26 -29
-27 -25 -21 -28 -28 -24 -27 -25
-27 -26 -23 -25 -25 -29 -29 -29
-75 -77 -80 -80 -80 -82 -82 -89
-77 -73 -80 -81 -83 -85 -89 -88
-77 -79 -84 -85 -83 -85 -90 -89
-79 -80 -85 -84 -87 -89 -91 -90
-79 -85 -84 -91 -87 -87 -92 -92
-83 -85 -85 -88 -90 -91 -90 -92
-85 -88 -88 -87 -92 -91 -90 -90
-85 -89 -83 -90 -90 -92 -93 -93
-84 -87 -89 -92 -91 -91 -91 -92
-88 -90 -91 -92 -91 -88 -89 -90
-89 -93 -96 -94 -92 -92 -90 -86
-89 -94 -91 -87 -94 -91 -88 -88
-92 -96 -90 -91 -91 -84 -85 -84
-93 -93 -89 -91 -87 -86 -87 -84
-89 -92 -87 -91 -89 -86 -82 -79
-88 -88 -83 -85 -88 -81 -83 -77
-88 -88 -90 -83 -84 -79 -77 -78
-87 -90 -87 -81 -84 -78 -76 -71
-88 -85 -83 -80 -77 -76 -74 -72
-82 -84 -81 -77 -74 -70 -70 -67
-83 -78 -78 -79 -75 -70 -67 -61
-83 -79 -78 -80 -73 -68 -66 -62
-79 -74 -75 -70 -69 -64 -63 -56
-74 -76 -71 -69 -64 -59 -57 -56
-73 -71 -67 -65 -62 -63 -57 -52
-71 -69 -64 -65 -59 -57 -50 -50
-70 -66 -61 -57 -57 -56 -51 -44
-66 -63 -63 -56 -56 -50 -47 -41
-62 -59 -57 -54 -50 -45 -42 -36
-59 -55 -52 -47 -41 -41 -40 -36
-53 -51 -47 -46 -44 -39 -34 -35
-58 -50 -48 -42 -42 -39 -33 -33
-49 -46 -41 -39 -37 -37 -30 -27
-43 -39 -38 -36 -33 -32 -31 -30
-42 -33 -34 -31 -32 -33 -34 -30
-42 -35 -35 -35 -28 -26 -28 -30
-31 -35 -32 -27 -30 -28 -30 -31
-35 -31 -30 -32 -28 -30 -27 -29
-32 -29 -29 -29 -27 -29 -26 -27
-29 -33 -27 -27 -30 -28 -27 -65
-27 -30 -27 -27 -29 -31 -68 -72
-28 -27 -30 -31 -28 -65 -70 -73
-30 -29 -25 -27 -70 -71 -68 -71
-27 -28 -28 -68 -69 -70 -72 -72
-25 -29 -65 -71 -72 -73 -72 -77
-25 -66 -64 -68 -72 -73 -73 -78
-65 -68 -64 -70 -72 -73 -73 -79
-68 -66 -68 -71 -77 -79 -78 -80
-67 -71 -75 -73 -75 -78 -80 -78
-74 -69 -72 -77 -79 -80 -82 -84
-73 -75 -77 -81 -85 -83 -83 -84
-76 -75 -78 -80 -83 -83 -85 -85
-75 -79 -80 -84 -86 -84 -86 -89
-76 -79 -86 -86 -87 -90 -85 -91
-81 -82 -83 -84 -84 -86 -87 -88
-84 -86 -88 -84 -87 -87 -90 -92
-80 -84 -86 -86 -89 -87 -90 -86
-85 -89 -87 -89 -90 -88 -84 -83
-85 -89 -90 -88 -90 -88 -89 -87
-88 -90 -86 -88 -85 -84 -84 -86
-90 -89 -89 -83 -88 -88 -86 -83
-91 -87 -89 -86 -86 -88 -85 -85
-91 -90 -86 -88 -87 -82 -80 -81
-87 -89 -87 -87 -81 -84 -85 -83
-87 -88 -85 -85 -83 -77 -78 -78
-89 -82 -86 -80 -80 -78 -77 -70
-86 -84 -81 -82 -82 -76 -75 -70
-83 -84 -76 -75 -79 -73 -74 -70
-83 -79 -79 -78 -72 -71 -72 -70
-79 -79 -75 -77 -70 -68 -65 -67
-77 -76 -74 -75 -67 -65 -64 -63
-78 -76 -71 -74 -67 -63 -60 -59
-78 -75 -71 -64 -68 -61 -58 -54
-72 -66 -66 -63 -62 -60 -55 -48
-67 -66 -63 -59 -57 -52 -54 -50
-71 -63 -59 -55 -56 -50 -50 -45
-63 -60 -58 -57 -49 -48 -41 -44
-65 -57 -57 -49 -47 -42 -42 -34
-54 -54 -48 -46 -44 -41 -38 -34
-55 -53 -48 -43 -43 -38 -37 -34
-52 -46 -46 -44 -40 -38 -32 -29
-47 -41 -42 -40 -34 -32 -31 -24
-49 -43 -38 -38 -31 -36 -25 -24
-44 -38 -34 -30 -33 -27 -25 -26
-37 -29 -30 -30 -26 -28 -28 -28
-35 -30 -32 -30 -25 -25 -26 -25
-31 -32 -28 -26 -25 -24 -21 -26
-69 -69 -73 -77 -77 -77 -78 -79
-72 -73 -76 -72 -79 -74 -80 -80
-72 -74 -76 -79 -79 -76 -78 -83
-76 -75 -79 -79 -78 -85 -81 -85
-77 -77 -78 -78 -82 -82 -83 -85
-74 -77 -78 -79 -81 -87 -85 -89
-79 -80 -77 -82 -81 -86 -92 -86
-79 -81 -82 -82 -83 -87 -88 -88
-82 -84 -85 -86 -85 -87 -87 -86
-83 -85 -86 -84 -87 -91 -86 -87
-84 -84 -85 -91 -86 -86 -89 -86
-82 -89 -90 -88 -86 -85 -90 -86
-85 -85 -90 -87 -89 -85 -86 -83
-86 -90 -89 -88 -89 -88 -85 -85
-85 -91 -88 -86 -86 -83 -79 -83
-84 -87 -89 -87 -83 -81 -84 -79
-89 -87 -85 -85 -82 -78 -77 -78
-87 -84 -81 -83 -81 -79 -82 -78
-88 -80 -82 -82 -83 -76 -74 -70
-82 -80 -77 -80 -78 -76 -72 -68
-78 -81 -80 -81 -76 -72 -70 -67
-84 -85 -75 -76 -75 -72 -69 -65
-81 -79 -75 -73 -71 -71 -65 -60
-75 -78 -79 -71 -67 -68 -64 -58
-76 -70 -71 -65 -67 -60 -57 -55
-71 -70 -67 -65 -63 -58 -55 -50
-69 -66 -66 -61 -59 -54 -53 -52
-69 -63 -63 -60 -55 -52 -48 -47
-69 -62 -54 -54 -53 -52 -48 -46
-61 -61 -58 -52 -52 -48 -41 -42
-60 -56 -53 -49 -46 -42 -42 -39
-55 -53 -48 -43 -43 -42 -42 -35
-56 -51 -45 -45 -40 -40 -38 -39
-52 -48 -45 -37 -40 -34 -32 -31
-47 -45 -42 -40 -37 -34 -34 -34
-43 -40 -40 -39 -34 -32 -35 -35
-38 -37 -38 -35 -32 -31 -29 -34
-43 -37 -34 -37 -32 -30 -30 -29
-34 -29 -33 -33 -33 -33 -31 -27
-33 -35 -32 -34 -33 -33 -32 -33
-31 -33 -31 -27 -31 -26 -29 -66
-33 -33 -29 -30 -35 -31 -66 -66
-32 -30 -31 -27 -28 -67 -69 -67
-31 -31 -27 -29 -62 -69 -65 -73
-31 -29 -28 -66 -68 -66 -73 -74
-31 -30 -66 -67 -66 -69 -76 -75
-30 -67 -65 -70 -66 -67 -77 -73
-63 -64 -66 -66 -74 -69 -74 -75
-65 -69 -71 -69 -70 -76 -78 -81
-66 -70 -73 -72 -77 -75 -82 -80
-71 -67 -71 -76 -75 -78 -79 -83
-69 -72 -73 -76 -80 -79 -80 -85
-73 -74 -78 -79 -81 -81 -82 -84
-75 -77 -78 -78 -80 -84 -87 -81
-76 -81 -80 -83 -82 -86 -85 -86
-80 -78 -82 -86 -83 -86 -84 -85
-80 -82 -83 -85 -84 -82 -85 -84
-79 -83 -82 -86 -85 -91 -83 -86
-83 -87 -88 -88 -85 -85 -84 -84
-85 -85 -83 -84 -84 -80 -85 -84
-83 -87 -82 -82 -84 -83 -82 -82
-86 -87 -84 -87 -84 -88 -79 -81
-87 -83 -84 -86 -84 -79 -80 -77
-85 -83 -85 -81 -82 -81 -77 -80
-84 -85 -84 -80 -80 -78 -80 -70
-85 -82 -83 -81 -81 -78 -75 -74
-83 -82 -84 -79 -79 -75 -71 -69
-82 -82 -78 -77 -77 -76 -68 -63
-82 -79 -77 -74 -71 -68 -71 -67
-81 -79 -70 -75 -68 -71 -65 -58
-77 -79 -74 -71 -68 -68 -64 -58
-79 -72 -69 -71 -64 -62 -60 -55
-70 -73 -66 -63 -65 -56 -54 -52
-70 -69 -67 -61 -59 -54 -55 -49
-65 -68 -61 -60 -55 -52 -49 -45
-65 -60 -61 -55 -54 -53 -47 -39
-61 -60 -54 -51 -48 -46 -43 -39
-59 -58 -50 -50 -47 -42 -39 -38
-53 -53 -49 -46 -43 -42 -37 -35
-53 -53 -49 -41 -42 -35 -35 -35
-50 -44 -43 -36 -36 -35 -35 -27
-47 -44 -41 -36 -32 -33 -29 -31
-42 -41 -38 -38 -32 -31 -30 -30
-38 -35 -35 -31 -31 -28 -31 -26
-35 -34 -35 -31 -30 -29 -29 -24
-36 -34 -31 -32 -31 -24 -27 -26
-33 -33 -29 -29 -27 -25 -30 -26
-32 -30 -32 -27 -27 -24 -27 -24
-26 -28 -28 -29 -29 -25 -23 -27
-30 -25 -29 -28 -25 -24 -26 -25
-27 -27 -26 -23 -28 -23 -26 -26
-73 -80 -76 -80 -82 -85 -86 -85
-76 -82 -82 -82 -82 -82 -84 -88
-77 -79 -79 -84 -87 -84 -86 -86
-81 -82 -81 -83 -84 -87 -89 -90
-86 -84 -83 -87 -85 -85 -91 -88
-82 -86 -84 -81 -90 -89 -89 -85
-84 -86 -85 -87 -88 -89 -87 -87
-87 -89 -86 -88 -90 -87 -86 -84
-83 -84 -83 -87 -90 -83 -88 -88
-89 -88 -83 -89 -85 -86 -85 -80
-89 -92 -91 -85 -89 -84 -78 -86
-92 -86 -88 -84 -88 -87 -83 -79
-91 -86 -81 -85 -85 -80 -82 -77
-88 -86 -86 -83 -80 -77 -81 -71
-89 -81 -89 -83 -77 -80 -72 -74
-86 -85 -84 -77 -81 -73 -69 -67
-84 -80 -78 -78 -76 -74 -69 -68
-84 -81 -77 -72 -75 -65 -72 -67
-76 -75 -76 -74 -73 -67 -67 -61
-78 -76 -75 -70 -71 -67 -61 -58
-75 -75 -71 -71 -65 -61 -59 -57
-73 -69 -67 -66 -62 -59 -56 -56
-68 -67 -63 -64 -58 -59 -55 -53
-67 -63 -64 -60 -54 -54 -53 -49
-61 -65 -58 -58 -54 -50 -49 -46
-64 -57 -58 -53 -55 -47 -40 -44
-59 -59 -53 -50 -45 -43 -40 -41
-58 -52 -52 -51 -44 -42 -39 -42
-51 -49 -49 -45 -41 -37 -37 -36
-51 -47 -49 -41 -40 -38 -36 -35
-46 -45 -42 -39 -38 -37 -32 -30
-46 -40 -40 -40 -32 -37 -29 -25
-43 -38 -40 -38 -30 -30 -32 -31
-41 -39 -36 -30 -35 -29 -28 -30
-37 -35 -33 -32 -30 -28 -29 -30
-40 -34 -28 -31 -29 -24 -30 -30
-34 -30 -29 -31 -30 -32 -28 -61
-29 -33 -26 -32 -29 -31 -60 -62
-29 -30 -30 -30 -30 -60 -68 -62
-30 -29 -32 -29 -61 -68 -66 -67
-29 -27 -29 -62 -64 -64 -67 -74
-29 -32 -63 -65 -66 -68 -74 -71
-28 -59 -66 -65 -69 -70 -71 -70
-67 -69 -68 -70 -75 -74 -75 -80
-65 -66 -68 -73 -74 -77 -77 -78
-73 -68 -70 -74 -76 -79 -81 -81
-72 -71 -69 -74 -72 -79 -81 -80
-72 -73 -75 -78 -82 -80 -80 -82
-76 -77 -74 -80 -78 -81 -80 -81
-77 -79 -79 -81 -79 -83 -81 -83
-79 -81 -80 -83 -84 -83 -83 -84
-79 -80 -80 -80 -81 -81 -81 -88
-81 -82 -82 -85 -78 -84 -82 -81
-78 -81 -85 -81 -82 -82 -83 -81
-82 -87 -82 -82 -79 -80 -80 -81
-83 -85 -81 -84 -84 -82 -81 -80
-86 -82 -82 -82 -82 -79 -80 -79
-82 -82 -84 -80 -78 -77 -80 -77
-86 -85 -83 -80 -81 -74 -76 -74
-80 -80 -81 -78 -82 -74 -72 -76
-79 -83 -77 -81 -76 -76 -73 -66
-83 -78 -81 -74 -73 -72 -71 -66
-82 -77 -74 -73 -69 -70 -71 -65
-78 -77 -77 -70 -69 -67 -67 -61
-75 -74 -73 -69 -69 -67 -63 -60
-78 -74 -70 -71 -65 -60 -58 -58
-76 -69 -71 -66 -65 -59 -64 -60
-67 -68 -65 -61 -62 -54 -55 -55
-67 -74 -61 -62 -57 -56 -52 -50
-66 -59 -59 -54 -56 -53 -46 -46
-64 -63 -60 -55 -52 -50 -48 -43
-58 -61 -56 -50 -48 -42 -42 -43
-59 -57 -50 -49 -44 -40 -40 -35
-56 -50 -49 -46 -41 -42 -35 -35
-52 -50 -48 -42 -36 -37 -34 -36
-50 -46 -40 -41 -38 -33 -35 -32
-46 -40 -40 -35 -34 -31 -30 -34
-43 -41 -35 -35 -32 -29 -28 -27
-39 -36 -33 -35 -35 -28 -27 -28
-35 -34 -37 -31 -30 -29 -28 -25
-37 -34 -25 -24 -26 -29 -25 -24
-31 -35 -28 -29 -26 -25 -27 -27
-73 -74 -78 -78 -75 -80 -83 -83
-78 -80 -76 -80 -80 -82 -85 -87
-76 -76 -81 -80 -81 -83 -88 -86
-79 -78 -80 -81 -85 -86 -92 -90
-81 -82 -84 -85 -86 -83 -83 -89
-80 -79 -86 -86 -85 -85 -87 -89
-85 -87 -86 -87 -90 -88 -86 -89
-83 -86 -85 -87 -90 -91 -92 -85
-85 -88 -83 -89 -89 -89 -88 -85
-89 -89 -85 -90 -88 -84 -86 -87
-89 -88 -95 -89 -85 -89 -86 -81
-84 -90 -89 -92 -86 -89 -83 -84
-90 -91 -91 -85 -86 -84 -84 -82
-87 -90 -89 -85 -86 -85 -79 -83
-89 -87 -86 -85 -85 -80 -78 -82
-87 -89 -85 -85 -81 -78 -79 -73
-87 -85 -83 -75 -80 -74 -73 -69
-82 -82 -81 -80 -76 -72 -73 -68
-86 -81 -77 -76 -71 -74 -65 -59
-84 -80 -79 -74 -69 -68 -64 -57
-79 -76 -73 -71 -66 -66 -61 -60
-76 -77 -71 -67 -66 -61 -59 -54
-75 -70 -68 -66 -60 -61 -56 -54
-72 -70 -68 -59 -57 -52 -56 -47
-68 -66 -59 -60 -55 -56 -52 -46
-66 -59 -60 -56 -52 -51 -46 -45
-62 -57 -58 -52 -51 -46 -47 -40
-55 -57 -54 -45 -48 -45 -38 -35
-55 -55 -49 -47 -47 -42 -36 -35
-52 -50 -50 -43 -42 -39 -35 -37
-50 -50 -45 -43 -39 -34 -34 -31
-45 -47 -41 -38 -37 -32 -31 -29
-43 -40 -39 -33 -33 -29 -28 -28
-41 -40 -37 -30 -34 -28 -29 -30
-38 -34 -33 -28 -30 -27 -28 -28
-37 -33 -32 -32 -30 -28 -27 -28
-37 -32 -27 -29 -27 -30 -27 -26
-30 -32 -31 -25 -30 -26 -28 -27
-31 -29 -26 -30 -29 -28 -30 -29
-35 -25 -31 -30 -27 -29 -26 -24
-30 -28 -31 -27 -29 -29 -28 -66
-29 -26 -31 -30 -26 -28 -66 -69
-27 -25 -28 -27 -27 -65 -64 -67
-27 -27 -29 -29 -64 -66 -67 -70
-29 -28 -30 -64 -66 -70 -72 -72
-26 -29 -67 -66 -68 -69 -73 -72
-25 -66 -66 -69 -72 -73 -74 -72
-65 -69 -70 -67 -71 -75 -77 -80
-70 -69 -75 -71 -77 -78 -75 -82
-69 -70 -75 -78 -78 -75 -72 -82
-74 -71 -73 -78 -79 -78 -79 -80
-71 -76 -77 -76 -78 -80 -78 -79
-75 -79 -77 -79 -80 -82 -77 -81
-71 -78 -77 -77 -86 -84 -76 -79
-75 -78 -76 -78 -81 -83 -78 -75
-78 -78 -81 -81 -77 -78 -80 -81
-79 -80 -79 -80 -80 -79 -76 -76
-80 -81 -79 -80 -79 -81 -77 -78
-81 -81 -80 -79 -77 -77 -75 -76
-81 -84 -80 -80 -75 -79 -76 -75
-81 -78 -83 -79 -76 -80 -71 -69
-81 -78 -76 -75 -72 -70 -71 -67
-80 -76 -75 -72 -72 -67 -70 -66
-78 -78 -74 -74 -68 -66 -65 -66
-74 -74 -69 -71 -70 -65 -64 -60
-74 -72 -70 -67 -66 -62 -63 -59
-71 -71 -68 -64 -62 -62 -56 -54
-70 -68 -63 -64 -58 -56 -52 -49
-67 -63 -59 -59 -55 -51 -49 -49
-67 -65 -58 -58 -56 -53 -48 -42
-63 -66 -54 -51 -47 -46 -44 -42
-58 -56 -55 -50 -48 -42 -40 -39
-54 -55 -50 -46 -47 -41 -35 -33
-53 -49 -46 -42 -38 -42 -33 -32
-51 -49 -44 -40 -39 -31 -30 -29
-49 -41 -39 -38 -36 -27 -29 -25
-44 -42 -37 -37 -27 -27 -24 -25
-41 -32 -36 -31 -26 -26 -21 -24
-34 -33 -28 -30 -25 -26 -25 -22
-34 -30 -28 -23 -28 -20 -24 -21
-31 -28 -25 -26 -21 -21 -25 -23
-27 -23 -24 -24 -24 -27 -21 -22
-27 -24 -27 -27 -21 -21 -26 -24
-28 -27 -22 -22 -25 -24 -23 -23
-22 -22 -25 -27 -22 -23 -26 -24
-24 -20 -23 -19 -26 -24 -24 -21
-73 -75 -71 -72 -75 -80 -75 -79
-72 -70 -71 -78 -77 -81 -78 -82
-70 -75 -74 -76 -81 -77 -79 -81
-75 -75 -78 -76 -79 -79 -85 -85
-73 -72 -79 -81 -82 -82 -81 -83
-72 -75 -75 -83 -83 -84 -84 -83
-79 -76 -78 -79 -86 -85 -88 -90
-80 -77 -82 -88 -87 -91 -82 -88
-79 -82 -84 -85 -87 -89 -86 -85
-83 -82 -89 -85 -88 -89 -88 -87
-87 -85 -85 -87 -89 -87 -84 -86
-83 -88 -87 -87 -86 -87 -88 -85
-79 -85 -86 -83 -85 -82 -88 -80
-90 -85 -86 -90 -84 -82 -80 -80
-88 -85 -89 -85 -84 -84 -84 -79
-83 -87 -84 -85 -83 -81 -79 -81
-90 -86 -87 -78 -82 -80 -71 -72
-87 -86 -84 -81 -79 -78 -74 -72
-84 -83 -81 -78 -74 -74 -74 -70
-80 -81 -79 -75 -75 -74 -70 -68
-80 -79 -75 -76 -73 -67 -66 -65
-83 -75 -74 -74 -71 -67 -62 -60
-75 -71 -68 -69 -62 -65 -62 -58
-75 -71 -72 -66 -67 -56 -59 -53
-70 -73 -67 -60 -60 -60 -55 -53
-72 -66 -63 -61 -62 -57 -51 -51
-68 -67 -55 -56 -54 -49 -47 -45
-65 -60 -55 -57 -50 -51 -48 -44
-61 -58 -57 -52 -51 -41 -43 -40
-62 -58 -55 -51 -49 -39 -40 -36
-56 -54 -52 -46 -41 -43 -38 -38
-52 -51 -48 -47 -41 -40 -31 -33
-47 -50 -45 -39 -34 -35 -32 -34
-48 -44 -42 -36 -37 -36 -30 -33
-46 -42 -38 -37 -34 -32 -33 -34
-42 -39 -33 -35 -30 -34 -33 -33
-36 -37 -30 -33 -34 -29 -30 -30
-37 -37 -33 -29 -31 -34 -33 -29
-38 -31 -35 -30 -33 -32 -31 -33
-35 -28 -27 -32 -31 -30 -27 -66
-33 -29 -36 -29 -34 -27 -64 -70
-35 -30 -32 -28 -30 -68 -68 -73
-28 -29 -32 -28 -68 -67 -72 -71
-26 -31 -29 -66 -71 -68 -70 -69
-32 -32 -64 -65 -68 -69 -73 -77
-29 -65 -67 -70 -68 -73 -76 -73
-58 -56 -58 -60 -61 -57 -59 -65
-57 -59 -58 -63 -60 -63 -64 -68
-54 -60 -57 -61 -64 -64 -68 -67
-56 -59 -64 -64 -68 -69 -72 -69
-60 -61 -59 -67 -67 -67 -73 -72
-64 -59 -65 -66 -67 -73 -75 -75
-64 -63 -68 -67 -69 -74 -74 -77
-67 -67 -69 -70 -72 -78 -77 -80
-66 -70 -73 -72 -78 -79 -79 -79
-68 -71 -73 -76 -76 -77 -80 -83
-70 -73 -76 -75 -77 -81 -84 -87
-73 -75 -79 -80 -82 -80 -85 -84
-76 -77 -80 -80 -82 -83 -81 -87
-78 -80 -83 -84 -86 -87 -80 -83
-78 -81 -83 -85 -84 -84 -84 -86
-82 -83 -84 -84 -83 -85 -85 -84
-83 -86 -86 -84 -84 -85 -86 -81
-82 -83 -85 -83 -86 -83 -82 -79
-89 -88 -88 -83 -85 -80 -82 -82
-84 -82 -84 -83 -85 -83 -77 -80
-84 -86 -89 -81 -85 -84 -81 -78
-83 -84 -83 -83 -80 -77 -71 -76
-85 -81 -83 -79 -78 -77 -72 -71
-82 -80 -77 -77 -76 -76 -75 -74
-85 -80 -77 -80 -75 -73 -67 -68
-77 -79 -78 -76 -69 -71 -72 -70
-78 -76 -76 -73 -71 -70 -65 -62
-77 -76 -74 -72 -66 -67 -65 -62
-75 -74 -71 -70 -64 -62 -62 -58
-75 -71 -68 -66 -68 -57 -57 -52
-72 -65 -67 -62 -59 -52 -52 -49
-67 -67 -64 -64 -58 -57 -49 -48
-66 -66 -60 -60 -52 -50 -50 -43
-62 -64 -60 -52 -48 -46 -44 -41
-60 -57 -58 -47 -48 -46 -43 -39
-51 -52 -55 -48 -42 -44 -42 -39
-52 -48 -44 -45 -42 -38 -35 -31
-46 -45 -46 -37 -37 -39 -31 -32
-49 -43 -41 -39 -38 -32 -33 -31
-42 -42 -44 -38 -34 -31 -28 -30
-42 -39 -41 -34 -29 -29 -29 -31
-36 -35 -29 -34 -27 -30 -27 -25
-36 -32 -31 -29 -33 -24 -29 -29
-31 -31 -28 -28 -25 -31 -29 -24
-33 -33 -28 -29 -26 -26 -27 -28
-30 -31 -26 -30 -25 -24 -26 -29
-30 -27 -27 -29 -28 -27 -28 -27
-27 -27 -29 -27 -26 -30 -26 -29
-29 -28 -28 -29 -27 -31 -31 -31
-25 -28 -28 -25 -30 -30 -30 -34
-65 -66 -68 -66 -72 -77 -76 -79
-65 -68 -67 -74 -75 -75 -78 -82
-66 -70 -76 -76 -75 -79 -79 -77
-75 -68 -74 -75 -80 -80 -79 -81
-71 -76 -79 -78 -78 -81 -83 -82
-77 -76 -75 -80 -81 -83 -82 -84
-72 -81 -79 -83 -78 -83 -83 -85
-75 -78 -81 -80 -84 -83 -84 -86
-76 -78 -83 -84 -87 -81 -84 -78
-83 -85 -84 -88 -84 -83 -83 -82
-82 -84 -83 -86 -83 -86 -87 -82
-82 -85 -83 -82 -79 -81 -80 -81
-83 -84 -85 -85 -80 -80 -82 -77
-85 -83 -83 -84 -82 -82 -78 -77
-85 -82 -80 -83 -80 -78 -75 -76
-87 -83 -82 -79 -81 -76 -74 -74
-80 -83 -78 -81 -81 -73 -72 -70
-85 -81 -77 -78 -77 -73 -72 -65
-81 -77 -78 -73 -70 -72 -67 -68
-80 -77 -75 -73 -71 -68 -65 -60
-76 -75 -74 -69 -68 -63 -64 -59
-78 -79 -71 -66 -66 -58 -61 -55
-72 -68 -70 -69 -61 -61 -59 -49
-70 -67 -64 -63 -59 -57 -55 -51
-69 -65 -63 -60 -56 -55 -52 -53
-69 -62 -64 -57 -57 -52 -48 -45
-63 -58 -59 -54 -53 -49 -46 -42
-60 -56 -56 -53 -51 -47 -42 -43
-58 -51 -52 -49 -49 -41 -43 -35
-52 -55 -46 -46 -45 -41 -40 -36
-49 -46 -46 -43 -41 -40 -37 -29
-49 -46 -47 -43 -42 -34 -34 -33
-46 -43 -43 -37 -37 -35 -35 -26
-42 -40 -37 -35 -38 -33 -30 -30
-38 -41 -36 -33 -33 -35 -34 -26
-40 -37 -36 -34 -33 -26 -30 -30
-36 -35 -32 -33 -31 -28 -29 -30
-38 -28 -31 -28 -33 -27 -26 -27
-32 -34 -28 -32 -28 -26 -24 -25
-30 -27 -27 -25 -26 -32 -27 -31
-30 -30 -28 -24 -30 -28 -28 -28
-30 -29 -24 -30 -25 -25 -30 -56
-28 -25 -29 -28 -27 -30 -56 -59
-25 -29 -29 -28 -30 -55 -58 -60
-30 -31 -26 -27 -61 -56 -57 -57
-28 -29 -27 -58 -56 -59 -61 -61
-27 -31 -54 -57 -59 -58 -59 -61
-31 -55 -58 -54 -57 -59 -63 -63
