# Supplementary material for: A SE-DenseNet-LSTM model for locomotion mode recognition in lower limb exoskeleton
Source: PeerJ Comput Sci. 2024 Feb 29;10:e1881. doi: 10.7717/peerj-cs.1881 (PMC10909223; doi:10.7717/peerj-cs.1881)
Supplement: Supplemental Information 1 — Each data represents a sampling point with a sampling frequency of 100Hz, and a motion period is divided into a support state and a pendulum state. Several points from these two gait phases are taken to process and form the dataset used in the experiment. [file peerj-cs-10-1881-s001.zip › dataset/online/sub1/SWShankAngle.txt]

-31 -32 -30 -35 -33 -37 -35 -34
-30 -31 -35 -33 -32 -39 -37 -37
-32 -38 -35 -37 -34 -38 -41 -39
-32 -36 -37 -34 -34 -40 -39 -40
-34 -40 -37 -36 -39 -35 -37 -44
-33 -38 -35 -40 -38 -40 -41 -42
-38 -37 -41 -38 -42 -42 -40 -46
-35 -42 -44 -38 -42 -42 -43 -45
-38 -38 -41 -44 -46 -44 -48 -45
-39 -44 -43 -42 -42 -45 -46 -45
-42 -43 -46 -41 -45 -46 -45 -42
-40 -42 -43 -45 -42 -48 -43 -46
-44 -44 -44 -44 -45 -44 -47 -41
-43 -45 -45 -44 -46 -44 -42 -45
-46 -44 -45 -44 -44 -42 -42 -42
-44 -44 -43 -42 -48 -42 -42 -43
-47 -41 -44 -43 -43 -43 -41 -43
-41 -41 -43 -46 -42 -42 -42 -40
-45 -44 -43 -43 -40 -42 -42 -38
-46 -47 -38 -42 -41 -42 -43 -40
-46 -44 -42 -44 -39 -42 -39 -37
-43 -41 -43 -38 -42 -38 -34 -42
-40 -43 -43 -38 -40 -35 -37 -36
-41 -43 -45 -39 -38 -36 -36 -38
-42 -40 -39 -39 -40 -37 -37 -35
-41 -37 -42 -36 -39 -34 -35 -31
-40 -40 -34 -33 -37 -33 -32 -31
-39 -38 -34 -36 -35 -32 -35 -30
-37 -36 -38 -35 -32 -30 -30 -26
-36 -36 -33 -33 -33 -27 -26 -29
-37 -32 -36 -26 -26 -27 -25 -24
-31 -32 -33 -30 -24 -25 -20 -21
-31 -31 -27 -27 -23 -22 -18 -19
-33 -25 -26 -23 -25 -23 -19 -20
-28 -25 -24 -21 -19 -16 -15 -13
-25 -26 -23 -19 -18 -19 -15 -11
-25 -24 -20 -15 -15 -14 -13 -11
-23 -21 -17 -15 -13 -11 -12 -10
-22 -15 -15 -15 -13 -9 -5 -3
-18 -20 -12 -13 -8 -9 -9 -5
-19 -15 -13 -11 -11 -6 -6 -5
-18 -16 -8 -7 -3 -1 -2 0
-12 -11 -7 -8 -4 -3 1 -1
-10 -10 -6 -6 -2 1 3 3
-8 -7 -5 -3 0 5 4 8
-5 -4 -3 1 4 3 3 7
-2 -3 0 0 2 -1 7 9
-3 3 5 6 4 10 11 11
0 0 6 8 11 11 12 12
3 4 5 9 9 13 13 14
3 6 2 8 12 14 14 21
8 9 11 14 12 14 15 18
13 8 14 14 13 15 15 23
12 13 12 16 18 15 19 18
13 14 15 16 16 23 21 24
12 15 16 18 21 21 20 24
13 15 17 21 21 22 22 24
10 14 20 19 20 22 23 24
16 19 18 22 23 20 23 23
18 21 19 25 19 26 20 26
22 24 22 22 24 27 24 24
23 19 27 26 26 24 26 22
26 22 19 26 22 23 25 19
22 29 24 24 24 26 22 20
-33 -33 -30 -34 -35 -36 -36 -36
-29 -30 -32 -35 -36 -39 -39 -35
-30 -34 -38 -38 -37 -39 -34 -45
-37 -33 -34 -36 -38 -44 -40 -44
-34 -37 -38 -42 -39 -39 -40 -43
-38 -37 -38 -41 -41 -41 -43 -40
-35 -35 -37 -40 -43 -41 -47 -40
-37 -40 -42 -41 -39 -45 -43 -47
-38 -41 -40 -42 -45 -43 -44 -39
-42 -40 -42 -41 -43 -47 -47 -46
-42 -43 -41 -42 -44 -45 -46 -45
-43 -45 -43 -47 -43 -45 -43 -46
-41 -41 -45 -46 -45 -44 -45 -44
-45 -47 -41 -47 -45 -43 -44 -46
-43 -44 -41 -42 -46 -46 -42 -43
-47 -43 -46 -44 -44 -46 -40 -40
-46 -43 -44 -40 -43 -42 -41 -45
-43 -45 -44 -42 -45 -41 -40 -42
-45 -44 -45 -44 -42 -40 -42 -41
-44 -40 -44 -47 -41 -43 -40 -39
-44 -37 -42 -39 -42 -43 -40 -39
-43 -45 -38 -42 -43 -38 -34 -37
-45 -44 -41 -41 -40 -38 -36 -36
-39 -43 -42 -43 -33 -37 -32 -36
-40 -41 -39 -37 -38 -35 -34 -29
-41 -34 -37 -36 -37 -33 -32 -30
-36 -38 -36 -36 -34 -35 -27 -31
-38 -37 -36 -35 -33 -32 -27 -28
-36 -37 -30 -33 -34 -32 -27 -25
-33 -34 -31 -30 -30 -32 -30 -23
-35 -35 -33 -28 -27 -27 -28 -22
-32 -35 -32 -29 -30 -23 -23 -20
-31 -31 -26 -24 -22 -23 -19 -23
-28 -29 -26 -21 -22 -15 -19 -19
-27 -29 -26 -22 -17 -18 -20 -13
-29 -22 -21 -21 -19 -20 -13 -12
-23 -24 -20 -20 -19 -13 -13 -12
-25 -20 -18 -20 -17 -15 -12 -10
-20 -17 -18 -12 -13 -11 -12 -9
-16 -22 -13 -14 -9 -10 -9 -7
-19 -14 -12 -9 -10 -12 -5 -4
-18 -11 -13 -14 -8 -3 1 -3
-12 -9 -13 -9 -5 -5 -3 0
-10 -10 -10 -4 -6 -4 1 -3
-9 -10 -7 -2 -3 0 -2 3
-7 -5 -6 -2 0 0 5 5
-4 -6 -1 -3 -3 5 5 6
-6 -7 -2 0 3 6 5 7
-4 -3 -2 9 3 4 6 7
-3 5 0 4 6 7 9 13
-2 4 7 7 5 8 10 10
5 3 8 5 8 14 12 15
5 3 11 12 12 9 16 17
10 3 7 9 11 20 15 19
8 7 14 9 14 15 17 19
7 11 12 12 13 14 21 18
9 14 14 14 13 16 21 18
13 13 16 15 18 16 22 20
15 18 12 18 16 21 19 19
17 16 18 17 20 23 18 23
17 17 20 18 18 17 20 25
18 17 20 22 19 21 23 23
17 18 21 24 23 24 18 23
21 21 17 21 20 22 20 22
21 22 25 19 20 22 22 23
20 22 22 21 22 22 24 20
19 26 21 24 24 22 22 21
24 23 20 23 20 18 21 20
21 21 21 23 20 24 22 19
25 22 24 26 20 27 22 18
23 23 22 21 23 20 19 24
25 21 22 21 19 24 24 17
-35 -32 -34 -38 -34 -40 -40 -40
-31 -32 -35 -36 -38 -37 -37 -40
-31 -38 -35 -38 -39 -39 -41 -44
-34 -37 -35 -37 -42 -42 -43 -45
-33 -36 -39 -39 -42 -44 -42 -46
-41 -41 -37 -38 -45 -41 -45 -43
-39 -37 -43 -41 -42 -46 -42 -41
-39 -41 -42 -46 -39 -42 -48 -50
-40 -43 -40 -42 -44 -43 -45 -49
-38 -45 -45 -45 -45 -49 -48 -47
-42 -46 -43 -47 -49 -47 -43 -46
-44 -44 -43 -45 -46 -47 -41 -46
-45 -43 -45 -49 -46 -44 -48 -45
-44 -44 -44 -44 -43 -43 -43 -44
-47 -47 -47 -46 -48 -40 -46 -42
-45 -43 -48 -45 -45 -39 -46 -46
-45 -47 -44 -45 -47 -46 -44 -43
-43 -44 -42 -42 -42 -43 -40 -43
-48 -47 -44 -42 -42 -44 -42 -39
-46 -47 -41 -43 -39 -43 -38 -40
-43 -47 -46 -42 -41 -38 -42 -43
-45 -41 -43 -39 -39 -41 -39 -34
-46 -41 -43 -39 -41 -38 -36 -31
-37 -45 -39 -36 -38 -36 -32 -32
-36 -39 -37 -38 -33 -33 -34 -31
-37 -39 -40 -35 -33 -32 -33 -31
-38 -38 -35 -35 -32 -33 -32 -28
-41 -37 -36 -29 -32 -28 -25 -26
-36 -33 -34 -31 -32 -29 -25 -23
-34 -33 -29 -29 -27 -26 -28 -24
-36 -31 -30 -26 -24 -22 -19 -20
-33 -34 -27 -24 -22 -19 -20 -16
-33 -28 -28 -23 -23 -23 -17 -13
-27 -26 -25 -19 -21 -14 -12 -12
-27 -22 -22 -21 -14 -13 -10 -7
-24 -20 -19 -16 -12 -10 -7 -10
-23 -20 -12 -16 -13 -6 -8 -3
-21 -14 -15 -11 -8 -4 -5 -1
-16 -15 -13 -9 -8 -5 -4 -1
-8 -11 -10 -5 -4 -3 0 6
-8 -10 -5 -4 1 1 3 6
-5 -10 -5 -4 2 5 7 8
-7 -4 1 -1 3 0 7 10
-3 -2 2 1 10 8 13 15
-2 -2 5 5 5 10 11 17
-3 2 6 6 12 14 18 16
3 7 8 10 15 16 19 19
7 12 8 14 15 20 23 22
10 11 11 16 17 21 23 25
6 11 18 18 17 20 26 24
15 14 16 19 23 25 22 28
15 14 18 22 22 25 25 28
22 17 24 22 26 24 30 24
14 18 22 23 26 24 30 29
20 25 23 27 28 26 28 32
21 24 27 26 26 28 31 27
25 19 25 28 29 34 32 34
29 30 27 33 34 31 32 30
27 28 31 28 33 33 34 30
27 34 28 32 31 30 31 34
29 34 31 32 29 34 32 31
28 35 34 32 28 30 30 26
-28 -30 -31 -34 -33 -37 -43 -37
-32 -30 -35 -39 -38 -38 -44 -41
-30 -34 -37 -31 -41 -39 -44 -40
-36 -35 -38 -38 -41 -41 -41 -43
-35 -33 -41 -40 -44 -39 -46 -43
-35 -36 -39 -42 -40 -42 -44 -43
-36 -43 -42 -40 -43 -39 -45 -45
-42 -39 -42 -46 -44 -47 -43 -47
-36 -41 -42 -42 -45 -47 -48 -49
-39 -44 -44 -41 -43 -44 -43 -46
-44 -40 -44 -41 -42 -47 -45 -46
-44 -46 -44 -44 -45 -46 -48 -44
-45 -45 -45 -42 -46 -45 -44 -50
-46 -44 -44 -46 -45 -47 -48 -47
-42 -46 -44 -46 -43 -44 -42 -44
-46 -46 -42 -45 -45 -44 -44 -45
-45 -47 -43 -39 -45 -39 -42 -45
-43 -47 -47 -47 -40 -38 -39 -41
-42 -45 -43 -43 -43 -43 -39 -38
-47 -45 -40 -42 -40 -40 -37 -39
-48 -41 -45 -41 -41 -39 -38 -36
-41 -43 -39 -39 -39 -37 -39 -33
-43 -41 -39 -40 -38 -37 -36 -39
-42 -40 -42 -38 -38 -34 -33 -32
-42 -38 -40 -37 -36 -33 -33 -28
-38 -40 -36 -35 -34 -33 -28 -27
-34 -38 -37 -36 -32 -31 -32 -24
-34 -36 -34 -30 -30 -29 -24 -25
-36 -33 -31 -32 -31 -25 -20 -28
-30 -30 -29 -25 -27 -23 -23 -18
-32 -29 -29 -27 -26 -22 -17 -16
-35 -30 -26 -25 -25 -18 -17 -14
-27 -29 -21 -26 -22 -18 -18 -15
-23 -27 -26 -17 -20 -14 -14 -12
-25 -27 -19 -14 -15 -14 -14 -6
-26 -17 -18 -13 -11 -12 -9 -2
-21 -18 -15 -13 -11 -6 -7 -3
-20 -10 -14 -15 -7 -8 -3 0
-18 -16 -15 -8 -7 -4 -4 3
-13 -14 -9 -8 -2 1 1 5
-15 -8 -6 -2 2 0 5 9
-9 -2 -6 -3 -2 8 9 12
-7 -3 -4 0 4 9 11 11
-2 -2 0 7 6 7 12 10
-3 0 9 9 10 15 11 19
0 6 9 13 10 15 19 17
1 8 11 9 13 16 16 21
5 7 13 13 19 19 22 25
15 10 10 19 16 19 22 22
15 13 15 18 18 21 22 29
12 14 20 18 21 23 27 24
18 15 18 22 24 29 28 29
18 22 19 25 28 22 25 30
22 24 21 29 29 29 29 34
23 18 27 26 31 28 31 31
26 25 27 28 30 30 29 30
28 25 27 28 27 33 34 31
29 32 29 33 31 32 31 29
30 27 31 29 29 30 33 31
29 27 29 33 31 33 29 27
-32 -35 -32 -35 -37 -39 -41 -47
-35 -36 -36 -36 -36 -40 -39 -40
-36 -37 -36 -38 -42 -41 -44 -44
-34 -38 -40 -40 -42 -41 -44 -46
-35 -38 -39 -44 -42 -46 -46 -46
-36 -40 -44 -42 -44 -43 -45 -44
-37 -44 -44 -44 -44 -41 -44 -48
-45 -42 -43 -45 -44 -45 -45 -48
-43 -46 -46 -45 -45 -44 -46 -40
-44 -46 -45 -49 -48 -47 -50 -46
-42 -44 -47 -47 -43 -44 -46 -43
-45 -48 -46 -47 -48 -45 -46 -46
-46 -46 -45 -43 -45 -46 -44 -45
-49 -41 -45 -44 -46 -45 -44 -45
-50 -47 -44 -47 -46 -44 -44 -40
-49 -47 -45 -46 -44 -44 -44 -43
-42 -46 -46 -42 -42 -43 -43 -41
-46 -46 -45 -43 -43 -41 -42 -39
-42 -44 -46 -41 -43 -42 -43 -43
-46 -46 -41 -40 -40 -38 -41 -38
-46 -42 -41 -43 -39 -42 -39 -36
-43 -42 -43 -39 -41 -37 -34 -37
-40 -45 -42 -41 -38 -37 -35 -34
-41 -42 -37 -37 -38 -38 -36 -30
-42 -40 -40 -37 -37 -35 -34 -31
-38 -41 -40 -34 -31 -31 -29 -26
-37 -35 -36 -35 -31 -27 -25 -24
-36 -36 -36 -31 -31 -32 -27 -20
-35 -33 -35 -31 -28 -24 -26 -24
-34 -30 -30 -27 -24 -22 -19 -17
-34 -34 -27 -25 -24 -21 -18 -15
-29 -29 -27 -26 -25 -19 -15 -15
-29 -26 -22 -25 -17 -16 -19 -11
-29 -23 -20 -21 -15 -18 -10 -12
-24 -24 -18 -15 -14 -13 -11 -11
-19 -20 -16 -14 -9 -10 -13 -2
-19 -16 -16 -12 -9 -13 0 -5
-16 -18 -9 -8 -9 -3 0 -2
-15 -14 -12 -15 -4 0 -2 -1
-14 -8 -10 -2 -2 1 5 5
-11 -9 -2 1 0 1 2 8
-10 -1 -2 0 5 2 8 9
-5 -3 5 1 3 9 13 12
0 -1 5 6 7 10 14 16
3 2 3 13 13 15 14 16
4 6 12 8 12 15 14 22
3 6 11 15 16 15 22 24
7 7 12 17 16 17 26 27
7 11 14 17 19 21 25 25
13 17 19 18 23 24 25 27
13 13 20 19 20 28 24 29
15 19 23 21 22 25 28 29
22 21 23 27 21 24 26 28
21 23 26 26 28 29 33 30
27 24 22 25 32 32 29 28
25 25 26 28 29 31 26 27
25 27 31 26 29 25 31 30
28 31 29 26 29 30 29 28
-30 -35 -37 -38 -44 -42 -44 -43
-40 -38 -39 -41 -34 -44 -44 -44
-41 -39 -38 -40 -42 -48 -43 -48
-36 -41 -40 -43 -43 -44 -51 -45
-40 -39 -38 -43 -42 -46 -45 -49
-42 -44 -44 -44 -48 -45 -48 -52
-41 -46 -44 -44 -48 -46 -49 -47
-45 -46 -47 -43 -48 -48 -47 -51
-46 -44 -48 -48 -50 -49 -49 -50
-49 -49 -49 -47 -51 -46 -52 -49
-42 -48 -47 -50 -48 -50 -49 -50
-46 -48 -45 -48 -48 -49 -46 -49
-47 -52 -49 -50 -45 -50 -50 -48
-48 -48 -48 -49 -50 -49 -49 -49
-47 -48 -49 -50 -48 -50 -48 -48
-47 -47 -48 -46 -48 -46 -49 -45
-49 -49 -50 -49 -45 -50 -43 -47
-48 -48 -46 -44 -46 -45 -43 -44
-51 -49 -50 -49 -45 -44 -42 -45
-44 -45 -44 -44 -41 -43 -44 -40
-46 -46 -50 -43 -41 -46 -37 -41
-49 -45 -41 -44 -46 -39 -37 -40
-48 -45 -41 -41 -43 -41 -42 -37
-47 -46 -46 -41 -37 -39 -34 -33
-43 -44 -39 -42 -38 -36 -37 -34
-47 -39 -38 -39 -37 -35 -29 -34
-41 -40 -41 -38 -34 -35 -32 -27
-40 -42 -36 -32 -34 -32 -29 -29
-37 -36 -34 -33 -34 -28 -26 -23
-36 -33 -34 -26 -32 -27 -27 -20
-33 -35 -34 -30 -24 -27 -22 -20
-35 -29 -28 -25 -26 -19 -19 -16
-31 -32 -28 -26 -24 -24 -18 -16
-30 -25 -23 -24 -21 -15 -16 -11
-28 -26 -21 -20 -17 -15 -11 -9
-23 -23 -20 -19 -16 -13 -8 -5
-21 -19 -19 -11 -14 -10 -7 -8
-17 -20 -17 -17 -11 -10 -6 0
-14 -14 -10 -8 -10 -3 1 1
-15 -13 -9 -4 -4 1 2 1
-12 -11 -10 -6 1 -2 6 5
-6 -2 -3 -4 -1 3 3 6
-5 -4 1 1 6 3 8 11
-5 -1 0 3 6 7 10 14
0 1 7 5 10 8 14 15
-4 6 4 7 12 14 11 14
3 8 11 13 14 18 16 19
7 8 11 14 12 13 18 19
8 13 12 14 17 17 20 23
11 13 16 22 19 19 21 25
11 14 17 18 25 22 27 26
16 17 15 21 24 23 22 31
19 17 24 22 23 22 27 28
19 22 21 24 23 26 27 25
20 22 23 24 27 24 28 29
23 22 25 26 26 27 28 31
25 24 25 26 29 27 29 30
28 26 29 28 25 25 27 26
-34 -32 -32 -32 -36 -40 -34 -41
-32 -35 -36 -34 -35 -41 -37 -42
-36 -33 -37 -40 -39 -42 -39 -39
-35 -39 -37 -42 -38 -41 -39 -43
-35 -40 -42 -43 -42 -47 -41 -40
-41 -38 -41 -41 -42 -44 -43 -41
-38 -41 -44 -42 -44 -47 -43 -50
-42 -39 -46 -44 -45 -42 -40 -46
-42 -42 -41 -46 -44 -45 -42 -45
-41 -45 -44 -46 -45 -43 -45 -47
-40 -44 -45 -44 -45 -45 -43 -44
-44 -44 -45 -43 -46 -47 -49 -43
-44 -46 -48 -47 -43 -39 -47 -47
-49 -44 -45 -43 -42 -45 -46 -43
-45 -48 -47 -43 -42 -41 -41 -45
-43 -42 -45 -48 -42 -46 -46 -48
-45 -42 -43 -46 -41 -42 -42 -40
-43 -45 -47 -45 -44 -44 -41 -41
-45 -46 -44 -45 -42 -39 -41 -40
-42 -45 -44 -45 -43 -47 -40 -38
-45 -45 -45 -41 -39 -40 -42 -39
-45 -44 -42 -40 -42 -40 -38 -39
-41 -41 -42 -39 -40 -38 -36 -35
-43 -41 -41 -36 -38 -39 -35 -31
-43 -36 -36 -41 -35 -31 -32 -34
-40 -41 -38 -36 -34 -33 -34 -33
-40 -33 -35 -35 -31 -37 -30 -27
-40 -38 -38 -33 -33 -28 -27 -25
-33 -37 -27 -30 -28 -27 -27 -25
-36 -33 -36 -28 -25 -28 -23 -23
-32 -36 -30 -28 -25 -23 -24 -20
-37 -27 -23 -22 -23 -19 -18 -12
-34 -29 -23 -20 -25 -17 -18 -13
-27 -25 -24 -21 -18 -9 -13 -9
-24 -20 -27 -17 -14 -11 -9 -10
-21 -22 -22 -16 -15 -12 -13 -6
-19 -15 -20 -13 -13 -16 -6 -2
-15 -16 -13 -8 -13 -5 -4 2
-18 -12 -10 -14 -11 -3 0 1
-13 -11 -14 -3 -5 -6 3 3
-14 -10 -6 -7 -6 0 1 5
-13 -6 -2 0 2 3 8 7
-1 -3 -4 4 0 8 8 13
-3 0 1 5 7 9 10 11
-4 1 3 8 7 12 18 16
3 5 9 6 14 15 17 19
2 7 6 12 13 17 19 21
5 14 18 16 14 21 18 25
8 12 12 16 18 20 20 23
11 12 18 16 18 25 24 25
17 15 17 23 24 20 26 27
17 22 16 21 26 24 28 27
20 19 20 24 26 25 32 27
22 23 23 26 27 28 29 28
24 28 27 27 32 31 30 27
23 25 29 28 29 27 32 28
27 27 27 26 31 31 30 31
29 29 27 32 30 27 26 24
24 32 28 31 29 31 28 29
-28 -33 -34 -35 -38 -36 -38 -37
-30 -33 -34 -37 -37 -36 -37 -39
-33 -31 -34 -38 -39 -43 -41 -43
-33 -37 -40 -38 -40 -39 -44 -43
-33 -39 -44 -38 -39 -39 -42 -43
-34 -39 -38 -41 -46 -45 -41 -42
-36 -41 -39 -44 -41 -43 -42 -43
-38 -44 -43 -45 -44 -41 -43 -44
-39 -39 -47 -41 -42 -45 -46 -44
-41 -44 -43 -43 -45 -46 -45 -44
-43 -46 -44 -46 -43 -45 -46 -47
-45 -46 -47 -47 -48 -47 -45 -43
-43 -42 -50 -44 -49 -46 -45 -46
-46 -44 -46 -45 -47 -45 -43 -49
-47 -49 -46 -47 -46 -47 -44 -43
-45 -43 -44 -44 -43 -45 -44 -43
-50 -46 -47 -44 -46 -49 -47 -41
-41 -49 -49 -45 -45 -44 -44 -40
-47 -49 -44 -43 -43 -41 -46 -42
-47 -45 -45 -44 -40 -45 -45 -41
-41 -44 -43 -42 -41 -42 -39 -38
-42 -43 -43 -43 -41 -42 -43 -39
-45 -43 -40 -42 -40 -39 -39 -38
-42 -42 -41 -41 -38 -40 -36 -35
-40 -40 -38 -38 -41 -37 -37 -33
-39 -40 -34 -38 -36 -34 -34 -35
-40 -39 -38 -34 -37 -37 -30 -27
-37 -32 -35 -36 -32 -29 -27 -25
-36 -38 -34 -36 -26 -24 -25 -22
-38 -33 -32 -27 -29 -23 -22 -19
-36 -33 -25 -30 -27 -23 -23 -24
-37 -30 -32 -26 -24 -21 -23 -27
-36 -26 -26 -25 -21 -21 -21 -12
-27 -25 -23 -17 -18 -20 -16 -15
-27 -25 -20 -19 -16 -15 -14 -10
-24 -22 -19 -20 -15 -10 -10 -8
-21 -20 -20 -17 -16 -10 -12 -8
-20 -17 -11 -12 -11 -7 -9 -1
-19 -13 -13 -9 -9 -6 -2 -1
-12 -14 -10 -11 -5 -2 3 6
-13 -11 -9 -9 -4 -2 4 6
-13 -10 -11 -2 -1 5 1 7
-6 -9 -4 3 0 4 1 9
-8 1 -2 2 6 4 8 16
-1 4 3 4 3 11 13 16
1 1 5 4 12 10 18 19
4 8 8 15 13 11 18 23
5 4 10 12 16 20 21 23
5 12 15 19 21 22 24 19
12 10 13 19 18 22 21 25
11 13 16 18 20 23 28 27
13 19 21 20 20 23 31 29
20 25 21 22 23 26 30 28
20 21 25 26 27 29 29 29
23 21 22 25 27 28 28 28
23 26 26 24 30 32 28 33
25 27 30 30 27 33 28 27
27 26 32 32 27 32 29 26
25 29 30 28 31 28 29 26
27 29 28 30 31 26 27 26
-26 -26 -26 -27 -28 -28 -32 -37
-27 -26 -31 -29 -33 -32 -36 -34
-30 -30 -26 -33 -31 -30 -37 -36
-28 -26 -29 -31 -33 -34 -32 -36
-32 -27 -31 -32 -38 -31 -36 -35
-33 -35 -35 -36 -31 -35 -35 -37
-30 -31 -35 -36 -36 -38 -34 -35
-35 -36 -35 -35 -37 -34 -37 -39
-35 -33 -34 -37 -38 -37 -34 -38
-31 -36 -35 -36 -32 -34 -40 -39
-34 -34 -36 -37 -41 -38 -38 -36
-35 -36 -36 -36 -35 -37 -38 -38
-41 -39 -40 -37 -38 -44 -40 -38
-38 -39 -38 -37 -40 -41 -35 -41
-40 -38 -38 -40 -38 -39 -35 -38
-40 -41 -41 -41 -38 -34 -38 -38
-39 -40 -39 -37 -39 -37 -41 -39
-39 -39 -40 -37 -38 -38 -41 -34
-36 -40 -39 -38 -36 -36 -36 -38
-42 -40 -36 -39 -39 -38 -38 -35
-37 -36 -34 -34 -34 -38 -38 -34
-39 -38 -38 -35 -36 -35 -33 -40
-38 -38 -37 -36 -37 -38 -34 -33
-38 -37 -37 -32 -33 -34 -35 -34
-38 -35 -36 -33 -35 -35 -31 -35
-34 -33 -39 -38 -34 -35 -34 -29
-34 -36 -35 -32 -33 -32 -31 -34
-31 -41 -36 -35 -31 -30 -33 -24
-35 -32 -32 -33 -25 -27 -29 -26
-35 -34 -29 -32 -30 -29 -21 -22
-31 -29 -32 -30 -26 -27 -25 -21
-29 -33 -29 -31 -25 -26 -20 -20
-31 -28 -28 -26 -24 -22 -21 -21
-31 -25 -27 -22 -23 -24 -20 -19
-28 -27 -27 -23 -23 -17 -23 -17
-25 -23 -24 -22 -20 -17 -17 -16
-26 -20 -19 -21 -18 -12 -16 -14
-23 -23 -19 -16 -16 -14 -10 -12
-25 -23 -17 -15 -17 -15 -9 -11
-19 -18 -17 -15 -12 -13 -9 -8
-19 -14 -15 -13 -14 -9 -11 -5
-21 -17 -12 -13 -13 -7 -7 -7
-15 -13 -14 -13 -9 -8 -7 -2
-18 -15 -12 -10 -6 -9 -9 -1
-15 -11 -7 -9 -10 -1 -5 -2
-11 -9 -4 -8 -5 -6 -2 -3
-9 -7 -10 -5 -2 -6 2 0
-9 -9 -3 -7 2 3 2 1
-10 -5 -2 -1 2 2 1 5
-6 -4 -1 2 1 5 3 6
-2 0 0 5 5 3 4 8
0 -1 1 -1 5 7 5 8
2 4 5 4 1 11 7 11
0 5 3 3 6 10 10 14
3 4 3 8 10 10 12 10
4 6 7 7 7 9 13 11
8 6 6 8 12 12 10 9
13 13 11 9 10 8 9 12
9 11 8 9 11 14 12 11
10 11 7 13 10 11 11 15
10 11 10 9 15 13 13 12
13 6 9 16 12 13 17 18
10 10 9 12 15 10 14 13
-31 -33 -32 -38 -38 -37 -35 -35
-34 -34 -36 -31 -36 -37 -38 -41
-33 -38 -38 -35 -37 -37 -40 -38
-36 -34 -39 -38 -38 -37 -43 -42
-38 -36 -36 -34 -40 -43 -42 -42
-36 -35 -35 -42 -38 -45 -37 -43
-37 -34 -41 -42 -37 -40 -41 -45
-36 -39 -42 -42 -43 -41 -47 -46
-42 -42 -40 -39 -42 -41 -41 -45
-41 -39 -43 -44 -42 -42 -41 -38
-42 -42 -44 -46 -47 -43 -44 -43
-42 -41 -43 -43 -44 -42 -47 -43
-43 -42 -44 -43 -43 -44 -43 -43
-44 -49 -42 -43 -42 -43 -41 -43
-42 -39 -41 -44 -45 -42 -42 -40
-42 -43 -41 -46 -39 -41 -41 -44
-44 -43 -43 -41 -44 -43 -45 -39
-43 -45 -41 -40 -40 -43 -40 -35
-39 -41 -42 -43 -38 -39 -39 -38
-42 -44 -41 -39 -40 -38 -40 -40
-42 -43 -41 -40 -40 -37 -40 -34
-39 -39 -42 -37 -36 -37 -36 -31
-41 -40 -42 -37 -37 -38 -35 -29
-42 -43 -38 -38 -36 -35 -32 -34
-40 -40 -37 -34 -35 -34 -32 -32
-42 -37 -34 -34 -33 -33 -33 -28
-36 -39 -34 -33 -37 -31 -29 -25
-36 -35 -37 -34 -33 -29 -27 -26
-34 -36 -32 -31 -27 -28 -25 -27
-35 -34 -29 -30 -25 -24 -18 -21
-34 -32 -32 -25 -26 -22 -18 -16
-30 -30 -27 -23 -24 -24 -19 -17
-30 -26 -26 -25 -21 -21 -15 -15
-25 -23 -21 -21 -18 -15 -12 -12
-22 -27 -20 -21 -14 -13 -9 -12
-23 -19 -15 -17 -13 -8 -5 -5
-19 -19 -17 -14 -10 -7 -5 -4
-20 -16 -13 -7 -5 -5 -3 -3
-14 -13 -10 -7 -6 -4 -7 -1
-12 -11 -8 -4 -6 -5 0 0
-11 -7 -7 -4 -4 0 1 0
-10 -2 -1 -6 5 1 11 9
-5 -6 -5 1 2 6 8 11
-5 -1 -1 6 4 3 12 13
-1 1 8 6 6 14 17 17
5 5 3 8 10 14 13 17
2 9 8 12 10 14 16 20
6 10 10 11 13 14 18 13
7 10 13 17 19 17 18 25
13 15 11 16 18 18 21 21
12 16 23 16 15 24 19 29
14 18 20 20 21 25 25 25
20 17 18 20 23 23 25 25
17 14 19 19 22 22 26 32
14 23 27 27 25 28 26 31
24 21 22 25 27 27 30 31
25 26 23 29 32 29 33 31
24 26 24 28 30 31 33 33
28 23 29 26 29 33 31 28
28 30 27 31 27 28 32 31
30 26 31 29 29 32 25 27
-34 -33 -37 -35 -38 -37 -38 -42
-31 -39 -38 -39 -41 -43 -43 -43
-34 -35 -38 -34 -40 -43 -44 -49
-38 -40 -41 -44 -45 -42 -43 -47
-40 -40 -45 -41 -44 -44 -45 -49
-38 -44 -41 -43 -42 -48 -50 -47
-44 -48 -44 -45 -47 -44 -49 -47
-40 -40 -46 -45 -46 -47 -44 -52
-42 -42 -46 -47 -49 -49 -46 -47
-43 -48 -48 -45 -48 -44 -49 -50
-46 -48 -47 -45 -46 -49 -47 -47
-48 -50 -49 -51 -44 -46 -48 -49
-50 -49 -49 -50 -50 -48 -50 -46
-47 -44 -45 -48 -47 -48 -45 -48
-50 -49 -46 -45 -50 -45 -47 -43
-45 -48 -46 -49 -50 -44 -45 -44
-51 -47 -45 -42 -42 -42 -44 -41
-50 -45 -45 -47 -45 -43 -43 -41
-46 -44 -47 -48 -47 -47 -41 -41
-48 -49 -44 -45 -46 -41 -45 -39
-46 -44 -45 -44 -42 -40 -37 -39
-43 -45 -44 -44 -38 -36 -36 -37
-46 -42 -39 -42 -36 -37 -39 -36
-43 -40 -40 -37 -36 -39 -37 -39
-39 -45 -44 -38 -36 -36 -34 -28
-42 -42 -39 -34 -38 -36 -31 -29
-41 -35 -34 -35 -42 -31 -31 -26
-35 -33 -36 -37 -32 -32 -24 -27
-37 -35 -35 -30 -28 -29 -25 -27
-38 -40 -31 -32 -28 -29 -27 -21
-34 -30 -29 -26 -27 -27 -19 -18
-32 -35 -29 -25 -25 -23 -22 -14
-29 -25 -26 -23 -20 -20 -16 -15
-24 -27 -26 -17 -18 -15 -13 -12
-27 -25 -19 -19 -15 -13 -13 -8
-30 -21 -21 -20 -15 -16 -5 -7
-19 -18 -14 -9 -11 -9 -5 -5
-21 -18 -15 -15 -8 -8 -3 -1
-17 -18 -13 -5 -7 -6 2 -1
-14 -13 -3 -11 -6 -3 5 7
-17 -7 -4 -8 0 4 5 9
-10 -4 0 0 0 7 9 9
-6 -5 -2 1 5 6 11 12
-2 1 6 6 4 11 13 12
1 1 2 9 10 10 16 19
-2 4 8 11 16 16 20 19
7 6 10 13 14 16 18 21
8 8 13 16 15 19 18 24
7 15 14 15 23 21 20 24
13 16 19 17 26 25 23 29
13 17 17 19 23 25 25 27
18 20 22 22 23 25 25 27
19 22 21 26 29 26 26 28
21 22 25 28 27 28 30 27
22 22 24 26 23 29 28 31
27 28 28 27 32 30 31 27
25 27 31 28 30 30 29 29
27 31 32 33 29 28 31 30
-36 -36 -41 -42 -44 -43 -44 -49
-38 -38 -41 -39 -41 -45 -43 -50
-39 -45 -44 -41 -47 -44 -43 -46
-40 -45 -42 -46 -46 -46 -49 -52
-41 -45 -45 -46 -47 -47 -50 -50
-43 -45 -47 -49 -47 -52 -49 -52
-41 -49 -46 -52 -51 -51 -52 -49
-47 -43 -49 -50 -51 -43 -51 -50
-45 -50 -50 -49 -47 -49 -48 -49
-50 -46 -52 -49 -48 -47 -50 -51
-48 -51 -53 -46 -51 -50 -47 -42
-51 -47 -49 -48 -50 -51 -48 -45
-53 -48 -51 -51 -48 -48 -45 -49
-51 -46 -51 -46 -46 -43 -44 -45
-48 -47 -49 -49 -50 -47 -48 -45
-51 -51 -51 -50 -46 -46 -44 -47
-50 -48 -46 -47 -48 -46 -45 -46
-47 -46 -46 -45 -41 -41 -42 -41
-47 -45 -48 -44 -45 -42 -40 -40
-47 -44 -43 -44 -41 -44 -40 -36
-43 -42 -44 -44 -43 -43 -39 -38
-45 -42 -42 -41 -40 -39 -40 -37
-49 -43 -42 -37 -37 -35 -30 -34
-44 -44 -40 -37 -37 -34 -35 -37
-41 -39 -38 -38 -35 -32 -32 -29
-39 -38 -40 -37 -30 -31 -31 -32
-33 -37 -31 -32 -33 -33 -30 -24
-39 -37 -30 -27 -32 -32 -27 -19
-35 -35 -31 -34 -26 -21 -23 -16
-35 -31 -30 -29 -21 -23 -17 -18
-31 -30 -28 -22 -24 -19 -19 -19
-30 -29 -27 -23 -20 -15 -20 -13
-27 -23 -21 -19 -20 -21 -13 -11
-28 -22 -19 -19 -20 -11 -11 -6
-21 -21 -20 -19 -11 -9 -3 -7
-18 -20 -17 -11 -10 -7 -3 -4
-20 -14 -10 -10 -5 -3 -4 5
-19 -11 -5 -8 -4 -3 3 3
-13 -10 -6 -4 -3 3 5 6
-9 -2 -3 -4 -1 8 6 12
-2 -8 -4 2 3 11 7 14
-2 -6 2 4 6 9 10 17
-7 4 5 8 9 13 14 19
-1 6 6 10 13 15 21 23
3 2 6 12 14 18 19 25
12 9 12 18 16 21 21 22
8 10 14 16 21 19 28 27
11 15 19 23 26 28 23 25
16 17 26 22 26 30 24 32
18 17 22 28 25 25 25 33
24 21 23 24 27 29 27 30
24 26 24 32 28 29 29 24
23 30 25 27 29 30 31 26
-39 -36 -43 -42 -42 -44 -45 -45
-40 -36 -42 -42 -46 -43 -47 -50
-43 -42 -41 -40 -43 -48 -48 -48
-41 -43 -41 -42 -46 -49 -48 -48
-41 -45 -42 -48 -51 -51 -51 -44
-43 -43 -47 -48 -51 -53 -51 -48
-42 -46 -49 -49 -48 -48 -51 -52
-50 -51 -47 -51 -54 -52 -49 -46
-43 -48 -49 -50 -53 -53 -49 -50
-46 -50 -49 -47 -47 -48 -51 -51
-54 -50 -52 -54 -53 -55 -45 -46
-50 -53 -52 -53 -53 -46 -49 -50
-54 -51 -50 -51 -54 -47 -48 -47
-49 -52 -49 -51 -52 -51 -48 -49
-54 -54 -47 -50 -48 -48 -45 -47
-51 -48 -51 -49 -50 -50 -45 -46
-48 -52 -50 -48 -48 -49 -44 -48
-52 -54 -46 -48 -45 -48 -46 -44
-49 -50 -50 -47 -45 -45 -43 -42
-47 -51 -48 -47 -44 -44 -42 -39
-47 -46 -44 -45 -44 -44 -44 -41
-46 -48 -47 -44 -46 -44 -39 -42
-46 -45 -41 -42 -42 -42 -37 -36
-47 -42 -45 -40 -39 -35 -32 -32
-45 -43 -39 -41 -37 -37 -32 -32
-44 -45 -36 -38 -34 -33 -35 -26
-38 -41 -37 -39 -35 -34 -29 -27
-36 -39 -39 -32 -32 -32 -26 -27
-37 -34 -35 -30 -28 -28 -23 -23
-39 -36 -35 -32 -25 -23 -23 -20
-33 -33 -30 -31 -24 -23 -20 -19
-30 -30 -31 -26 -24 -22 -17 -17
-27 -27 -21 -22 -19 -16 -15 -12
-27 -25 -23 -19 -20 -15 -13 -9
-22 -23 -22 -18 -15 -15 -15 -7
-22 -21 -17 -15 -8 -12 -6 -5
-21 -20 -17 -8 -12 -9 -3 -5
-13 -16 -11 -9 -8 -3 -5 3
-15 -10 -7 -5 -4 -7 2 5
-13 -14 -11 -6 -5 2 1 6
-10 -8 -7 -5 1 0 2 3
-9 -7 0 3 5 6 7 9
-5 -6 2 1 5 13 6 14
-2 4 2 4 9 7 12 13
3 0 12 7 9 14 14 16
3 5 8 7 15 11 18 18
7 10 12 13 16 20 18 21
9 6 12 11 19 20 23 21
8 13 17 14 19 20 21 25
18 16 18 19 22 21 26 22
15 15 20 20 23 21 24 28
20 18 17 19 21 27 25 26
14 17 20 25 24 27 28 28
20 23 22 27 25 29 24 27
27 27 26 28 28 28 28 26
25 24 25 27 25 29 28 22
19 25 22 30 30 25 28 23
-34 -37 -31 -36 -38 -36 -38 -40
-37 -36 -35 -38 -36 -41 -40 -42
-33 -36 -38 -38 -37 -40 -38 -41
-34 -38 -39 -43 -38 -38 -43 -43
-35 -38 -42 -39 -45 -40 -44 -46
-39 -41 -41 -39 -38 -45 -45 -42
-38 -41 -40 -41 -45 -47 -47 -45
-40 -43 -44 -44 -45 -47 -47 -49
-43 -40 -47 -49 -46 -46 -49 -48
-43 -47 -45 -42 -47 -46 -47 -50
-44 -44 -45 -46 -43 -48 -49 -45
-46 -48 -45 -46 -51 -47 -50 -49
-46 -51 -46 -47 -49 -50 -53 -50
-46 -45 -48 -47 -49 -47 -47 -46
-48 -48 -48 -49 -50 -43 -49 -49
-53 -46 -50 -48 -49 -48 -48 -45
-48 -44 -51 -49 -48 -48 -48 -46
-50 -49 -52 -51 -47 -48 -44 -45
-51 -49 -52 -48 -52 -46 -45 -49
-52 -49 -49 -48 -45 -47 -44 -47
-49 -49 -49 -47 -49 -49 -46 -43
-49 -49 -50 -47 -42 -44 -44 -43
-48 -50 -50 -44 -43 -45 -42 -47
-48 -47 -49 -45 -51 -45 -42 -40
-49 -45 -45 -47 -42 -40 -40 -40
-46 -48 -46 -41 -41 -40 -37 -39
-44 -45 -45 -38 -42 -40 -39 -36
-44 -43 -41 -44 -38 -40 -34 -36
-38 -41 -41 -37 -38 -35 -33 -31
-39 -39 -36 -37 -36 -32 -30 -34
-40 -35 -40 -33 -31 -33 -27 -30
-35 -38 -32 -31 -31 -30 -29 -25
-36 -34 -35 -31 -28 -27 -28 -20
-35 -34 -33 -29 -28 -23 -27 -22
-33 -36 -26 -27 -25 -24 -19 -18
-33 -30 -29 -25 -23 -25 -16 -17
-26 -30 -26 -25 -24 -21 -18 -11
-26 -25 -23 -23 -19 -16 -12 -17
-26 -21 -20 -17 -19 -13 -15 -6
-26 -21 -21 -21 -13 -12 -7 -9
-23 -21 -16 -17 -15 -12 -6 -10
-18 -18 -12 -15 -4 -8 -3 -2
-17 -14 -11 -11 -9 -4 -1 -3
-17 -14 -12 -6 -9 1 0 4
-11 -9 -6 -3 -5 0 3 8
-7 -11 -4 0 -1 5 8 7
-5 -6 -5 -1 4 5 6 9
-7 1 -2 4 3 8 10 9
3 -3 4 6 7 12 12 12
-1 1 6 9 13 12 13 13
-1 8 5 9 13 18 19 14
7 7 10 14 16 18 14 17
6 7 9 15 16 17 21 22
12 12 12 18 16 18 19 20
10 14 18 19 17 18 20 24
15 17 14 17 20 24 22 24
14 15 23 18 19 19 24 22
19 21 18 22 26 26 23 24
21 18 17 23 25 22 26 26
20 17 23 27 24 27 24 24
20 27 25 26 25 24 28 22
25 18 25 25 25 26 24 24
-34 -36 -35 -34 -39 -44 -45 -49
-36 -37 -37 -40 -44 -40 -46 -45
-37 -38 -42 -41 -39 -43 -47 -43
-39 -40 -44 -46 -47 -47 -47 -49
-43 -40 -43 -45 -43 -49 -48 -50
-41 -46 -44 -49 -46 -45 -45 -50
-45 -44 -45 -48 -45 -50 -49 -48
-46 -46 -50 -49 -54 -50 -49 -47
-47 -46 -49 -48 -52 -49 -49 -50
-51 -46 -51 -48 -46 -51 -53 -47
-51 -49 -52 -49 -54 -51 -52 -50
-47 -49 -49 -53 -49 -48 -47 -51
-49 -50 -48 -50 -53 -49 -52 -49
-48 -51 -47 -52 -50 -47 -52 -50
-50 -50 -46 -51 -55 -48 -46 -47
-51 -52 -51 -52 -48 -49 -48 -46
-47 -51 -48 -47 -51 -50 -51 -50
-52 -49 -45 -49 -47 -49 -44 -46
-51 -49 -47 -46 -46 -49 -44 -46
-51 -51 -49 -43 -49 -43 -42 -41
-49 -48 -45 -44 -41 -44 -44 -41
-47 -49 -48 -44 -46 -43 -40 -40
-46 -44 -48 -42 -44 -43 -40 -39
-45 -46 -46 -45 -45 -40 -42 -37
-41 -46 -42 -39 -41 -42 -40 -41
-46 -48 -41 -39 -39 -40 -36 -34
-44 -41 -36 -37 -36 -38 -35 -36
-45 -41 -41 -41 -36 -33 -32 -36
-38 -40 -41 -37 -35 -34 -32 -31
-42 -42 -38 -35 -35 -31 -31 -29
-35 -37 -32 -36 -32 -32 -25 -30
-37 -37 -33 -30 -32 -31 -24 -25
-35 -39 -29 -33 -27 -28 -25 -21
-35 -35 -29 -26 -28 -23 -21 -17
-36 -33 -30 -21 -25 -22 -20 -19
-29 -25 -25 -26 -25 -21 -17 -19
-30 -27 -21 -22 -27 -20 -14 -13
-27 -25 -23 -23 -24 -14 -14 -13
-22 -22 -21 -19 -17 -15 -13 -8
-25 -19 -21 -16 -14 -12 -7 -7
-21 -19 -16 -12 -12 -9 -7 -6
-22 -11 -15 -10 -7 -8 -11 -6
-16 -16 -12 -9 -6 -9 -3 -4
-15 -14 -10 -9 -6 -7 1 0
-15 -11 -10 -8 -8 -4 1 -1
-10 -12 -6 -3 -5 0 0 0
-8 -10 -7 -3 0 -2 5 3
-10 -2 -1 -1 -3 1 3 7
-5 2 -2 -1 4 5 10 10
-1 1 -1 6 1 5 2 10
4 3 2 2 4 7 8 14
-3 1 3 3 7 12 10 12
9 4 7 8 10 13 12 16
4 5 11 12 12 14 15 17
6 11 12 10 12 16 19 22
10 9 12 13 13 15 18 20
11 11 11 18 20 19 20 21
11 10 11 15 18 17 23 22
12 14 14 19 15 22 18 24
15 15 16 14 19 25 25 25
14 19 18 16 23 21 25 26
17 19 20 22 23 25 24 23
19 18 22 21 22 26 22 22
19 22 26 22 25 26 24 22
25 22 24 26 23 28 26 23
25 23 22 23 27 24 26 26
-27 -26 -28 -28 -23 -18 -16 -17
-15 -13 -13 -12 -15 -16 -18 -20
-11 -12 -13 -12 -16 -20 -18 -22
-12 -12 -16 -17 -20 -18 -22 -22
-13 -14 -20 -20 -21 -21 -20 -25
-16 -18 -19 -18 -21 -21 -28 -28
-14 -19 -18 -22 -22 -24 -27 -31
-20 -19 -24 -22 -23 -31 -31 -35
-21 -22 -25 -30 -29 -34 -35 -36
-22 -22 -26 -29 -33 -30 -36 -39
-24 -23 -32 -30 -35 -34 -42 -42
-27 -32 -32 -34 -35 -37 -38 -42
-30 -29 -31 -33 -38 -42 -41 -45
-28 -34 -36 -38 -37 -36 -43 -46
-29 -34 -40 -39 -40 -43 -42 -48
-37 -38 -37 -39 -41 -45 -45 -44
-40 -38 -44 -42 -44 -48 -47 -48
-42 -42 -42 -42 -46 -44 -48 -46
-45 -43 -40 -43 -45 -53 -49 -51
-45 -45 -44 -52 -49 -50 -47 -50
-41 -43 -45 -49 -49 -48 -52 -51
-48 -45 -48 -49 -52 -52 -55 -50
-50 -51 -45 -49 -50 -53 -49 -53
-48 -50 -49 -53 -50 -49 -51 -54
-49 -50 -51 -48 -52 -55 -56 -55
-46 -52 -47 -49 -55 -51 -52 -55
-49 -48 -52 -54 -58 -52 -50 -54
-48 -51 -55 -54 -54 -53 -52 -51
-52 -53 -51 -54 -52 -49 -50 -49
-55 -49 -54 -50 -52 -52 -45 -50
-51 -55 -51 -52 -53 -51 -48 -51
-54 -53 -52 -53 -51 -48 -54 -48
-48 -49 -52 -54 -51 -49 -50 -48
-51 -51 -53 -50 -48 -50 -47 -46
-53 -51 -48 -51 -48 -47 -44 -44
-49 -51 -50 -51 -47 -47 -37 -41
-50 -50 -48 -48 -43 -45 -40 -40
-50 -48 -47 -40 -44 -41 -41 -37
-46 -45 -47 -43 -41 -40 -33 -34
-46 -47 -39 -42 -37 -39 -35 -34
-48 -45 -40 -38 -37 -38 -34 -32
-43 -39 -41 -39 -35 -33 -32 -32
-44 -38 -38 -38 -33 -31 -34 -29
-36 -38 -34 -38 -33 -30 -26 -26
-36 -33 -35 -31 -30 -28 -27 -28
-34 -30 -32 -28 -28 -24 -23 -21
-36 -35 -28 -30 -25 -22 -20 -23
-31 -29 -28 -25 -22 -18 -21 -15
-28 -26 -25 -23 -21 -18 -21 -17
-28 -27 -19 -24 -18 -17 -14 -11
-24 -21 -24 -19 -20 -10 -14 -12
-19 -21 -20 -17 -15 -11 -15 -6
-21 -18 -21 -17 -12 -11 -7 -5
-18 -15 -13 -14 -13 -7 -9 -8
-19 -17 -15 -12 -5 -7 -7 -5
-17 -15 -14 -7 -9 -3 0 -2
-13 -11 -8 -7 -4 -6 -3 -4
-14 -4 -2 -2 -4 -1 0 -2
-9 -9 -6 -5 4 -1 4 2
-18 -14 -16 -12 -19 -20 -19 -19
-17 -12 -16 -16 -16 -17 -19 -23
-14 -16 -16 -20 -19 -17 -20 -24
-19 -20 -14 -18 -19 -22 -25 -26
-17 -18 -21 -22 -21 -22 -26 -30
-12 -15 -20 -21 -23 -21 -27 -33
-17 -20 -17 -24 -26 -29 -32 -31
-22 -20 -25 -28 -29 -31 -32 -34
-20 -26 -24 -29 -35 -32 -34 -34
-21 -26 -24 -33 -31 -34 -39 -40
-23 -26 -35 -32 -36 -39 -38 -40
-26 -28 -30 -36 -35 -37 -40 -41
-28 -32 -34 -37 -39 -42 -41 -49
-33 -35 -37 -39 -38 -40 -43 -44
-34 -37 -43 -44 -45 -43 -44 -44
-33 -34 -42 -44 -46 -49 -46 -49
-38 -41 -43 -45 -48 -44 -49 -50
-39 -44 -44 -45 -45 -43 -48 -49
-42 -42 -43 -43 -46 -49 -45 -50
-44 -45 -47 -49 -49 -50 -47 -50
-43 -47 -48 -48 -51 -50 -49 -52
-44 -47 -47 -48 -52 -46 -46 -50
-52 -50 -50 -50 -50 -52 -48 -51
-45 -45 -51 -49 -46 -50 -47 -51
-50 -49 -51 -51 -51 -50 -46 -49
-49 -51 -49 -48 -49 -47 -50 -48
-51 -51 -51 -48 -49 -50 -50 -45
-53 -50 -49 -49 -46 -47 -49 -46
-45 -51 -48 -49 -50 -48 -51 -46
-47 -53 -47 -48 -49 -47 -47 -45
-51 -47 -51 -54 -46 -45 -44 -45
-49 -50 -51 -48 -46 -45 -42 -42
-48 -49 -47 -48 -48 -43 -42 -41
-50 -48 -43 -45 -48 -38 -40 -37
-43 -45 -47 -44 -44 -42 -40 -37
-51 -46 -41 -41 -43 -39 -37 -39
-45 -44 -40 -44 -39 -38 -35 -33
-43 -45 -42 -40 -43 -37 -37 -33
-40 -43 -37 -40 -33 -39 -31 -32
-39 -39 -40 -40 -35 -30 -32 -31
-38 -43 -38 -36 -33 -31 -29 -30
-37 -38 -36 -34 -31 -32 -30 -26
-37 -34 -36 -34 -31 -27 -26 -27
-36 -34 -36 -30 -29 -31 -28 -28
-34 -34 -32 -32 -25 -27 -25 -27
-32 -28 -30 -28 -25 -25 -25 -23
-32 -28 -24 -28 -24 -25 -20 -22
-27 -30 -28 -25 -26 -19 -20 -16
-27 -30 -23 -24 -17 -21 -18 -18
-12 -12 -15 -16 -17 -15 -16 -21
-16 -11 -16 -17 -15 -20 -21 -19
-12 -14 -16 -16 -18 -18 -20 -26
-18 -14 -18 -14 -19 -21 -19 -29
-17 -20 -15 -19 -20 -25 -24 -28
-15 -15 -18 -24 -23 -26 -28 -29
-16 -20 -20 -22 -26 -25 -26 -26
-16 -20 -27 -25 -25 -30 -31 -34
-22 -23 -28 -28 -31 -32 -34 -34
-24 -23 -27 -29 -33 -37 -35 -39
-28 -26 -28 -32 -30 -38 -36 -38
-24 -28 -28 -36 -37 -37 -41 -44
-25 -31 -32 -34 -37 -37 -44 -42
-30 -35 -39 -37 -39 -41 -47 -44
-30 -37 -39 -36 -41 -43 -42 -48
-37 -34 -42 -44 -45 -44 -46 -51
-39 -39 -40 -45 -44 -45 -53 -50
-38 -44 -43 -47 -45 -49 -50 -55
-44 -45 -44 -45 -49 -49 -55 -49
-43 -46 -44 -50 -49 -49 -51 -54
-47 -43 -48 -52 -54 -52 -57 -55
-46 -50 -53 -48 -55 -53 -53 -56
-50 -49 -50 -52 -55 -54 -57 -52
-52 -54 -51 -51 -55 -53 -54 -56
-53 -50 -56 -54 -54 -56 -55 -49
-52 -53 -54 -54 -51 -54 -54 -55
-54 -52 -51 -56 -53 -53 -58 -53
-56 -53 -50 -53 -55 -51 -53 -50
-53 -51 -55 -49 -52 -54 -52 -52
-56 -53 -56 -52 -50 -50 -47 -48
-54 -55 -55 -53 -51 -51 -50 -45
-54 -56 -53 -49 -52 -49 -44 -44
-53 -56 -55 -51 -50 -51 -45 -43
-52 -52 -50 -49 -49 -46 -40 -41
-50 -51 -49 -44 -47 -48 -44 -42
-51 -46 -48 -47 -46 -42 -42 -40
-46 -47 -49 -47 -47 -40 -40 -37
-49 -50 -47 -45 -40 -40 -36 -30
-48 -44 -46 -39 -42 -39 -38 -33
-40 -43 -43 -41 -37 -38 -33 -34
-48 -46 -42 -38 -37 -38 -33 -29
-42 -44 -37 -38 -33 -34 -30 -30
-41 -41 -35 -34 -30 -31 -34 -29
-38 -37 -34 -35 -32 -27 -29 -26
-34 -37 -30 -29 -32 -30 -28 -26
-34 -34 -33 -31 -29 -26 -24 -21
-33 -36 -32 -27 -26 -24 -22 -22
-32 -30 -29 -26 -24 -22 -19 -21
-14 -14 -14 -18 -20 -21 -18 -23
-18 -19 -21 -16 -17 -17 -21 -20
-18 -18 -15 -16 -18 -19 -23 -18
-15 -17 -19 -19 -23 -24 -23 -26
-18 -18 -22 -20 -22 -25 -27 -29
-18 -19 -21 -22 -23 -25 -32 -32
-20 -20 -21 -27 -27 -30 -27 -42
-24 -24 -24 -26 -24 -27 -34 -41
-19 -23 -24 -30 -30 -39 -42 -40
-21 -27 -29 -36 -35 -39 -40 -41
-27 -27 -30 -36 -39 -43 -40 -49
-29 -34 -37 -41 -42 -44 -47 -50
-33 -41 -41 -42 -42 -48 -47 -52
-39 -40 -42 -46 -45 -47 -52 -54
-41 -40 -46 -49 -48 -52 -53 -55
-39 -44 -47 -49 -53 -50 -55 -57
-42 -41 -48 -49 -51 -49 -51 -53
-46 -51 -48 -53 -51 -51 -54 -50
-43 -48 -52 -52 -58 -54 -51 -52
-50 -51 -50 -55 -55 -56 -53 -56
-50 -52 -55 -53 -52 -54 -58 -55
-53 -53 -52 -58 -50 -55 -55 -59
-54 -51 -57 -56 -54 -52 -56 -53
-53 -54 -52 -57 -55 -54 -51 -54
-56 -53 -55 -53 -56 -54 -57 -54
-54 -55 -52 -53 -54 -56 -51 -52
-59 -55 -55 -55 -51 -51 -53 -52
-50 -57 -53 -55 -54 -53 -52 -49
-53 -54 -53 -51 -51 -50 -52 -49
-54 -53 -52 -54 -54 -51 -51 -48
-56 -51 -53 -50 -51 -49 -48 -48
-51 -51 -51 -51 -44 -49 -47 -45
-46 -52 -47 -48 -49 -45 -43 -40
-51 -49 -50 -51 -46 -45 -43 -44
-51 -48 -48 -47 -45 -43 -39 -40
-49 -46 -43 -45 -43 -42 -42 -35
-48 -47 -45 -46 -43 -39 -39 -38
-50 -44 -44 -42 -41 -37 -38 -36
-44 -39 -42 -45 -36 -38 -32 -36
-41 -41 -42 -37 -37 -34 -32 -31
-42 -42 -37 -36 -37 -35 -31 -30
-38 -39 -38 -34 -35 -31 -33 -31
-40 -37 -36 -31 -33 -29 -30 -31
-42 -34 -35 -36 -33 -27 -24 -27
-34 -33 -31 -31 -32 -27 -26 -25
-35 -33 -31 -29 -26 -24 -20 -21
-31 -30 -28 -26 -25 -24 -19 -20
-30 -29 -27 -23 -19 -25 -17 -19
-16 -15 -17 -15 -19 -19 -21 -19
-16 -18 -18 -20 -18 -22 -23 -25
-16 -18 -16 -23 -22 -25 -27 -31
-16 -17 -17 -22 -23 -20 -25 -27
-19 -20 -21 -24 -22 -27 -27 -30
-24 -20 -22 -25 -30 -29 -31 -32
-22 -24 -25 -30 -28 -29 -34 -34
-25 -20 -24 -28 -29 -34 -39 -36
-21 -25 -28 -29 -32 -34 -38 -41
-29 -29 -33 -36 -34 -34 -38 -39
-27 -31 -32 -34 -34 -40 -42 -42
-32 -33 -34 -37 -36 -41 -44 -39
-32 -37 -35 -42 -40 -40 -41 -45
-33 -42 -36 -40 -44 -42 -47 -49
-36 -41 -38 -45 -42 -44 -47 -50
-39 -41 -42 -42 -41 -45 -49 -48
-39 -40 -39 -48 -46 -48 -49 -48
-41 -43 -43 -43 -47 -48 -47 -48
-44 -45 -46 -47 -48 -46 -49 -52
-43 -47 -47 -46 -48 -54 -51 -55
-46 -45 -48 -51 -51 -54 -49 -51
-46 -50 -49 -54 -50 -47 -51 -51
-47 -50 -48 -50 -48 -53 -48 -51
-47 -49 -50 -50 -53 -52 -55 -47
-52 -53 -45 -55 -53 -51 -51 -52
-50 -51 -52 -50 -52 -50 -47 -46
-51 -50 -49 -50 -52 -49 -44 -43
-51 -49 -49 -54 -48 -47 -42 -45
-51 -51 -54 -49 -45 -46 -41 -41
-47 -46 -50 -46 -47 -48 -41 -42
-51 -49 -45 -47 -46 -42 -40 -40
-49 -46 -44 -43 -43 -41 -39 -41
-50 -43 -43 -44 -40 -41 -40 -38
-47 -44 -43 -41 -40 -37 -33 -35
-48 -42 -43 -40 -41 -39 -38 -36
-44 -42 -41 -43 -38 -37 -32 -37
-45 -39 -37 -37 -37 -34 -33 -31
-41 -38 -35 -41 -34 -33 -33 -31
-42 -39 -36 -38 -34 -30 -31 -28
-39 -37 -33 -33 -34 -30 -30 -27
-36 -32 -32 -33 -29 -28 -27 -28
-35 -33 -33 -32 -30 -22 -31 -23
-33 -31 -28 -31 -28 -23 -26 -24
-30 -31 -32 -26 -25 -26 -19 -18
-31 -31 -26 -26 -25 -28 -20 -23
-30 -24 -27 -19 -20 -19 -20 -17
-25 -25 -20 -21 -17 -21 -14 -16
-20 -20 -20 -22 -22 -20 -18 -26
-18 -19 -21 -20 -21 -20 -29 -26
-18 -19 -21 -20 -22 -25 -26 -31
-18 -20 -18 -22 -22 -29 -28 -30
-19 -22 -24 -22 -28 -26 -32 -33
-19 -24 -22 -27 -30 -31 -35 -32
-25 -23 -30 -27 -27 -32 -34 -37
-22 -25 -29 -33 -33 -36 -38 -44
-26 -31 -30 -30 -35 -38 -41 -43
-28 -30 -28 -34 -40 -42 -43 -45
-30 -29 -35 -41 -41 -46 -46 -48
-31 -33 -39 -45 -43 -41 -49 -49
-34 -37 -45 -44 -46 -46 -49 -49
-37 -43 -46 -43 -48 -48 -52 -52
-43 -41 -43 -51 -46 -50 -52 -55
-43 -43 -47 -45 -50 -52 -55 -55
-44 -47 -46 -53 -50 -57 -49 -56
-46 -49 -53 -52 -54 -51 -54 -56
-48 -50 -53 -55 -55 -57 -57 -55
-55 -51 -55 -54 -56 -57 -58 -57
-56 -56 -58 -54 -57 -55 -58 -56
-52 -57 -53 -57 -59 -58 -56 -59
-53 -57 -54 -58 -58 -60 -58 -61
-57 -58 -55 -58 -55 -58 -57 -55
-54 -53 -60 -60 -59 -57 -55 -57
-57 -62 -53 -57 -58 -57 -58 -56
-56 -58 -58 -58 -56 -57 -60 -53
-58 -58 -58 -60 -54 -54 -56 -57
-56 -56 -54 -56 -58 -50 -53 -52
-58 -60 -55 -53 -58 -55 -55 -54
-59 -54 -57 -53 -57 -51 -55 -50
-55 -56 -56 -55 -53 -55 -53 -50
-58 -56 -57 -53 -53 -50 -52 -46
-54 -54 -55 -54 -48 -49 -49 -48
-58 -56 -51 -49 -46 -48 -50 -45
-57 -53 -51 -46 -48 -48 -44 -39
-51 -51 -52 -51 -45 -43 -46 -40
-49 -49 -49 -47 -46 -41 -40 -43
-46 -50 -45 -45 -43 -43 -42 -36
-49 -42 -44 -42 -45 -40 -41 -36
-51 -44 -46 -43 -42 -39 -37 -35
-41 -43 -42 -45 -40 -36 -33 -35
-41 -41 -41 -38 -38 -34 -33 -33
-41 -39 -41 -35 -38 -32 -30 -25
-42 -37 -38 -35 -30 -31 -26 -28
-42 -37 -37 -34 -32 -30 -26 -25
-39 -35 -35 -32 -31 -31 -23 -22
-37 -33 -31 -33 -26 -26 -27 -25
-35 -32 -31 -27 -27 -24 -24 -17
-36 -32 -28 -28 -22 -22 -24 -17
-32 -31 -27 -22 -22 -20 -18 -14
-28 -26 -26 -21 -25 -15 -18 -12
-15 -16 -18 -14 -18 -17 -21 -22
-17 -17 -11 -16 -19 -19 -24 -21
-16 -16 -19 -19 -17 -23 -23 -23
-18 -18 -18 -14 -24 -24 -29 -27
-19 -16 -19 -23 -23 -25 -26 -33
-19 -16 -21 -24 -29 -31 -28 -31
-22 -23 -26 -22 -29 -28 -30 -37
-25 -23 -24 -29 -30 -32 -34 -41
-22 -24 -24 -28 -32 -33 -39 -36
-25 -26 -30 -35 -32 -36 -38 -39
-27 -28 -37 -35 -37 -39 -41 -37
-30 -34 -33 -36 -36 -41 -42 -48
-31 -36 -38 -37 -40 -40 -39 -48
-34 -36 -40 -40 -39 -43 -48 -46
-37 -40 -43 -42 -44 -44 -48 -52
-42 -41 -41 -44 -45 -45 -50 -55
-39 -40 -42 -43 -47 -49 -51 -51
-40 -43 -49 -42 -50 -46 -56 -51
-40 -46 -48 -47 -53 -50 -50 -52
-47 -46 -49 -47 -54 -54 -49 -56
-50 -47 -47 -50 -52 -52 -56 -52
-52 -48 -52 -53 -54 -53 -53 -55
-48 -48 -47 -50 -52 -52 -50 -55
-49 -47 -51 -54 -56 -53 -56 -54
-50 -49 -53 -49 -51 -51 -55 -55
-52 -54 -51 -53 -57 -55 -55 -51
-51 -55 -53 -54 -53 -56 -48 -50
-52 -53 -52 -52 -58 -53 -50 -51
-52 -53 -54 -55 -52 -50 -54 -46
-53 -55 -56 -52 -51 -50 -51 -53
-50 -53 -50 -57 -51 -49 -50 -51
-51 -55 -55 -49 -48 -50 -50 -46
-52 -54 -55 -50 -50 -47 -49 -45
-53 -53 -54 -44 -50 -47 -46 -44
-54 -47 -48 -47 -46 -49 -46 -46
-53 -47 -45 -48 -47 -44 -43 -44
-51 -50 -49 -49 -47 -48 -41 -38
-46 -49 -47 -44 -43 -40 -38 -38
-47 -49 -50 -43 -39 -41 -33 -33
-50 -47 -42 -45 -39 -41 -37 -38
-44 -42 -43 -39 -40 -38 -34 -38
-44 -41 -42 -37 -38 -33 -33 -30
-38 -39 -40 -37 -34 -32 -30 -31
-40 -39 -37 -33 -35 -30 -29 -31
-39 -37 -33 -33 -34 -32 -27 -30
-39 -38 -34 -34 -29 -31 -25 -28
-17 -16 -16 -22 -19 -24 -21 -21
-18 -19 -22 -17 -22 -23 -27 -28
-20 -21 -18 -22 -25 -24 -25 -31
-19 -20 -25 -25 -28 -24 -31 -31
-22 -23 -24 -26 -25 -31 -30 -33
-22 -22 -25 -27 -35 -32 -33 -38
-24 -24 -28 -29 -32 -32 -35 -37
-25 -27 -29 -31 -34 -36 -34 -41
-29 -33 -33 -36 -37 -35 -36 -42
-29 -32 -32 -35 -34 -42 -43 -44
-35 -33 -35 -37 -38 -44 -48 -46
-33 -37 -34 -40 -46 -47 -50 -48
-38 -38 -39 -39 -46 -49 -48 -51
-35 -40 -44 -50 -50 -53 -53 -50
-36 -43 -51 -48 -50 -49 -50 -56
-45 -42 -48 -49 -51 -53 -51 -53
-44 -48 -52 -50 -55 -51 -51 -53
-47 -52 -53 -56 -56 -52 -51 -58
-48 -48 -52 -51 -56 -54 -54 -55
-49 -52 -53 -57 -52 -56 -55 -54
-51 -53 -53 -55 -52 -56 -55 -53
-51 -59 -54 -53 -53 -53 -56 -58
-53 -58 -58 -54 -53 -58 -57 -54
-53 -53 -53 -55 -55 -56 -57 -56
-54 -52 -52 -57 -52 -55 -51 -52
-54 -54 -53 -53 -55 -55 -48 -51
-54 -54 -54 -53 -56 -48 -51 -48
-57 -53 -53 -54 -55 -49 -50 -54
-57 -56 -56 -52 -51 -51 -50 -47
-54 -49 -52 -57 -48 -49 -49 -49
-51 -53 -51 -50 -50 -48 -44 -46
-53 -48 -49 -52 -49 -48 -47 -46
-51 -51 -47 -46 -46 -48 -44 -40
-48 -49 -46 -48 -49 -47 -48 -40
-52 -45 -46 -50 -42 -48 -39 -41
-48 -46 -45 -41 -44 -42 -41 -38
-49 -46 -43 -42 -40 -40 -39 -38
-45 -48 -44 -43 -39 -38 -35 -38
-40 -41 -39 -38 -43 -35 -35 -37
-43 -44 -42 -38 -38 -34 -31 -31
-42 -41 -38 -38 -33 -31 -32 -30
-42 -38 -38 -31 -33 -28 -29 -26
-39 -37 -35 -33 -33 -29 -31 -30
-17 -16 -19 -20 -20 -24 -20 -27
-18 -22 -18 -21 -22 -23 -24 -25
-19 -16 -19 -22 -26 -29 -26 -25
-17 -23 -23 -23 -27 -30 -26 -28
-20 -17 -27 -27 -27 -29 -29 -32
-23 -23 -27 -27 -30 -31 -32 -30
-21 -22 -26 -29 -32 -40 -32 -35
-25 -27 -28 -31 -29 -33 -37 -41
-29 -29 -31 -31 -31 -36 -39 -39
-32 -29 -35 -34 -36 -42 -39 -40
-30 -37 -35 -40 -37 -34 -41 -44
-32 -36 -39 -39 -41 -44 -45 -45
-32 -38 -41 -40 -45 -43 -46 -51
-37 -37 -38 -44 -45 -48 -49 -52
-39 -40 -41 -45 -49 -50 -48 -48
-40 -41 -43 -45 -48 -49 -49 -54
-39 -45 -46 -50 -45 -50 -53 -54
-43 -45 -48 -48 -53 -51 -52 -51
-44 -47 -50 -49 -55 -55 -51 -55
-47 -53 -45 -54 -52 -50 -53 -55
-50 -51 -53 -53 -54 -52 -53 -54
-49 -52 -52 -53 -52 -51 -53 -52
-49 -54 -55 -52 -51 -51 -57 -53
-50 -56 -53 -48 -55 -52 -53 -54
-53 -53 -53 -58 -52 -53 -55 -55
-55 -55 -52 -57 -56 -53 -55 -54
-57 -52 -56 -53 -55 -55 -55 -56
-52 -57 -54 -54 -52 -54 -55 -47
-56 -59 -55 -56 -51 -55 -52 -49
-55 -56 -52 -50 -54 -47 -51 -48
-54 -55 -53 -50 -52 -49 -50 -47
-47 -55 -54 -47 -50 -50 -48 -49
-52 -53 -49 -47 -49 -47 -45 -43
-57 -48 -51 -49 -44 -44 -46 -42
-52 -54 -49 -49 -46 -41 -42 -42
-49 -49 -46 -47 -44 -43 -41 -43
-49 -47 -47 -48 -40 -39 -43 -39
-50 -47 -42 -43 -42 -40 -41 -35
-47 -46 -45 -43 -42 -42 -37 -36
-43 -43 -43 -39 -40 -40 -37 -39
-42 -42 -43 -40 -42 -37 -38 -34
-45 -41 -36 -37 -39 -34 -33 -32
-43 -40 -42 -38 -36 -32 -36 -31
-42 -42 -38 -40 -37 -35 -33 -29
-35 -37 -34 -35 -34 -34 -30 -30
-37 -37 -35 -32 -35 -32 -29 -29
-36 -37 -38 -34 -31 -27 -26 -25
-15 -19 -20 -15 -21 -23 -23 -25
-15 -19 -19 -19 -25 -21 -24 -24
-19 -17 -17 -20 -23 -28 -23 -30
-18 -21 -18 -21 -26 -26 -28 -27
-20 -21 -21 -20 -23 -30 -28 -29
-25 -24 -24 -28 -29 -29 -35 -34
-25 -23 -28 -30 -28 -33 -34 -34
-22 -26 -26 -31 -33 -34 -35 -40
-26 -30 -31 -34 -34 -37 -39 -42
-29 -31 -32 -32 -39 -37 -41 -42
-31 -30 -32 -38 -40 -42 -39 -44
-34 -35 -34 -39 -42 -43 -44 -48
-32 -37 -37 -41 -46 -43 -49 -46
-35 -41 -38 -44 -45 -45 -50 -49
-38 -37 -43 -47 -46 -46 -53 -54
-43 -43 -47 -44 -49 -49 -50 -53
-43 -43 -47 -48 -49 -49 -54 -56
-42 -45 -48 -51 -51 -55 -56 -53
-45 -48 -49 -53 -53 -54 -54 -57
-48 -48 -52 -53 -52 -56 -55 -57
-50 -56 -50 -53 -53 -53 -56 -54
-51 -55 -53 -53 -55 -57 -53 -52
-54 -53 -55 -57 -54 -52 -50 -53
-52 -53 -54 -56 -55 -56 -56 -52
-53 -56 -53 -54 -57 -53 -55 -54
-52 -57 -55 -52 -55 -55 -54 -51
-54 -52 -54 -54 -50 -54 -51 -50
-55 -55 -55 -52 -53 -54 -51 -48
-57 -57 -52 -53 -55 -52 -47 -47
-52 -57 -52 -53 -52 -56 -46 -45
-53 -52 -51 -51 -51 -46 -42 -41
-52 -52 -49 -51 -49 -47 -46 -44
-52 -50 -48 -48 -49 -45 -44 -41
-50 -53 -50 -49 -44 -46 -46 -42
-46 -50 -47 -45 -46 -41 -43 -40
-48 -48 -43 -45 -40 -40 -38 -36
-45 -42 -45 -44 -41 -41 -39 -37
-47 -45 -44 -41 -38 -35 -36 -35
-43 -44 -42 -40 -37 -36 -34 -36
-42 -42 -40 -40 -38 -35 -33 -33
-40 -38 -36 -42 -35 -34 -35 -34
-40 -38 -36 -35 -34 -32 -31 -30
-37 -36 -34 -36 -34 -31 -32 -26
-36 -33 -34 -33 -30 -30 -27 -28
-36 -31 -33 -30 -28 -26 -29 -26
-36 -30 -34 -30 -27 -28 -25 -21
-35 -29 -26 -28 -28 -22 -23 -24
-14 -18 -10 -16 -16 -18 -17 -21
-13 -12 -17 -16 -15 -18 -21 -19
-13 -13 -15 -16 -15 -18 -22 -23
-14 -14 -15 -24 -17 -21 -19 -31
-17 -14 -19 -20 -24 -23 -26 -26
-16 -19 -19 -21 -24 -23 -28 -29
-19 -22 -24 -25 -27 -26 -32 -36
-21 -23 -20 -24 -29 -29 -33 -32
-19 -24 -27 -29 -32 -38 -34 -41
-21 -29 -30 -31 -31 -37 -36 -40
-26 -27 -32 -32 -32 -41 -40 -43
-27 -32 -34 -33 -36 -40 -43 -41
-32 -34 -34 -38 -40 -44 -42 -42
-33 -38 -38 -42 -42 -45 -40 -46
-35 -40 -41 -39 -42 -48 -47 -46
-38 -38 -39 -48 -42 -46 -49 -49
-39 -42 -41 -44 -45 -47 -47 -51
-40 -42 -43 -49 -48 -45 -49 -50
-44 -47 -46 -46 -46 -48 -48 -53
-45 -49 -48 -47 -47 -50 -50 -49
-46 -46 -48 -50 -53 -53 -48 -52
-44 -49 -50 -48 -50 -53 -52 -52
-50 -50 -51 -55 -50 -49 -55 -54
-49 -49 -52 -51 -51 -50 -55 -56
-53 -55 -49 -48 -53 -50 -54 -51
-52 -52 -51 -55 -52 -53 -50 -55
-47 -52 -51 -54 -55 -53 -50 -52
-55 -52 -54 -52 -54 -52 -51 -48
-51 -54 -56 -53 -57 -48 -51 -53
-51 -57 -53 -53 -51 -49 -54 -46
-53 -55 -51 -50 -52 -47 -50 -50
-46 -53 -50 -47 -52 -50 -49 -45
-55 -52 -51 -50 -48 -50 -44 -43
-56 -55 -51 -50 -48 -48 -46 -46
-54 -51 -51 -52 -45 -44 -47 -41
-49 -47 -47 -45 -41 -42 -38 -37
-49 -49 -48 -44 -46 -39 -37 -40
-47 -46 -41 -42 -39 -39 -38 -38
-46 -45 -45 -41 -36 -41 -34 -33
-46 -42 -39 -43 -42 -36 -31 -32
-42 -43 -38 -33 -35 -30 -33 -26
-40 -43 -38 -33 -33 -31 -28 -26
-37 -35 -32 -33 -29 -25 -31 -28
-36 -35 -33 -30 -28 -30 -22 -24
-36 -33 -35 -31 -27 -23 -24 -19
-35 -32 -28 -28 -23 -28 -16 -21
-36 -28 -28 -22 -21 -20 -16 -20
-29 -29 -27 -20 -23 -22 -14 -17
-27 -28 -26 -24 -20 -20 -13 -12
-24 -25 -23 -18 -18 -18 -13 -13
-22 -21 -18 -14 -13 -11 -12 -7
-20 -20 -18 -14 -17 -13 -6 -6
-17 -17 -15 -13 -13 -10 -8 -4
-17 -15 -11 -13 -3 -10 -5 -1
-15 -14 -14 -12 -5 -3 -3 -1
-16 -12 -11 -2 -3 -4 -4 -4
-10 -10 -3 -9 -2 -2 0 -5
-11 -8 -7 -1 -3 1 0 0
-16 -15 -14 -13 -16 -14 -17 -22
-11 -15 -17 -18 -17 -22 -18 -19
-13 -14 -16 -19 -21 -19 -20 -22
-14 -16 -18 -19 -19 -20 -24 -26
-14 -18 -18 -18 -21 -24 -23 -29
-15 -20 -22 -22 -25 -29 -23 -31
-19 -18 -20 -26 -27 -23 -30 -33
-22 -17 -26 -27 -28 -31 -33 -36
-20 -22 -27 -27 -33 -29 -33 -36
-22 -24 -26 -32 -30 -35 -38 -41
-27 -29 -34 -32 -35 -40 -43 -39
-25 -30 -31 -33 -37 -39 -37 -44
-33 -30 -32 -36 -39 -38 -38 -45
-34 -33 -40 -41 -39 -39 -44 -46
-33 -34 -36 -39 -39 -44 -44 -44
-36 -38 -37 -39 -40 -46 -47 -48
-41 -39 -40 -45 -40 -46 -48 -49
-44 -38 -44 -47 -46 -46 -51 -49
-44 -43 -45 -47 -47 -46 -46 -53
-48 -44 -50 -48 -47 -47 -51 -47
-45 -51 -44 -48 -52 -49 -48 -49
-44 -47 -44 -46 -49 -46 -51 -47
-49 -46 -48 -51 -48 -51 -51 -54
-46 -50 -46 -55 -51 -50 -45 -46
-49 -50 -53 -49 -52 -49 -47 -46
-48 -48 -50 -49 -50 -49 -48 -45
-50 -49 -50 -50 -49 -49 -47 -48
-47 -52 -49 -50 -48 -51 -44 -52
-47 -52 -50 -47 -48 -46 -48 -45
-49 -47 -51 -49 -49 -48 -45 -43
-50 -49 -48 -49 -48 -48 -47 -44
-46 -45 -47 -47 -47 -45 -43 -44
-51 -49 -46 -48 -46 -49 -42 -41
-48 -48 -48 -45 -42 -42 -43 -41
-46 -49 -45 -46 -43 -41 -42 -34
-44 -46 -42 -39 -42 -41 -40 -37
-51 -41 -42 -43 -39 -39 -36 -36
-45 -41 -39 -37 -40 -35 -34 -33
-42 -43 -39 -39 -40 -37 -37 -33
-39 -39 -40 -39 -36 -33 -33 -33
-38 -41 -37 -34 -31 -32 -29 -29
-43 -38 -36 -33 -33 -29 -27 -29
-37 -35 -34 -32 -30 -29 -26 -25
-35 -31 -31 -36 -27 -27 -26 -28
-34 -34 -27 -29 -24 -27 -28 -30
-33 -31 -26 -29 -28 -26 -23 -23
-31 -29 -27 -27 -23 -21 -23 -21
-26 -28 -31 -25 -25 -23 -18 -23
-27 -29 -25 -21 -22 -21 -20 -18
-28 -25 -28 -22 -21 -17 -16 -16
-17 -16 -17 -18 -14 -17 -16 -15
-12 -14 -19 -16 -10 -18 -17 -20
-14 -14 -16 -16 -18 -18 -22 -23
-16 -17 -18 -20 -19 -19 -22 -26
-18 -18 -18 -19 -26 -23 -25 -25
-14 -17 -20 -18 -23 -29 -26 -30
-18 -17 -17 -21 -23 -27 -30 -29
-19 -20 -21 -25 -29 -27 -29 -35
-22 -21 -29 -24 -27 -30 -31 -39
-21 -26 -25 -28 -30 -33 -37 -40
-24 -28 -28 -30 -34 -37 -35 -38
-27 -27 -33 -29 -36 -35 -33 -42
-30 -32 -32 -34 -41 -41 -44 -40
-35 -33 -37 -39 -40 -43 -39 -45
-33 -37 -38 -39 -42 -40 -45 -48
-35 -37 -36 -45 -39 -45 -46 -51
-39 -40 -42 -42 -43 -46 -49 -50
-42 -39 -44 -42 -48 -51 -49 -52
-44 -43 -42 -45 -49 -48 -55 -54
-43 -45 -46 -48 -50 -53 -52 -53
-44 -44 -50 -51 -51 -50 -52 -59
-45 -47 -47 -53 -51 -55 -53 -54
-45 -48 -52 -47 -50 -52 -51 -55
-50 -54 -51 -52 -54 -52 -49 -47
-53 -50 -53 -50 -52 -58 -53 -53
-51 -55 -54 -50 -56 -58 -56 -56
-51 -51 -58 -52 -54 -51 -50 -52
-49 -52 -53 -53 -55 -54 -52 -49
-52 -52 -57 -55 -50 -53 -50 -56
-58 -56 -52 -50 -55 -51 -52 -50
-53 -54 -50 -53 -53 -49 -49 -46
-55 -54 -50 -49 -50 -46 -47 -49
-55 -52 -53 -53 -46 -47 -44 -47
-55 -51 -56 -47 -45 -49 -44 -44
-50 -51 -45 -47 -49 -47 -44 -43
-50 -46 -47 -50 -46 -43 -41 -43
-50 -48 -49 -42 -43 -45 -42 -40
-47 -49 -44 -47 -43 -41 -41 -36
-45 -48 -47 -38 -44 -37 -36 -35
-46 -46 -46 -45 -33 -32 -37 -34
-45 -42 -45 -39 -40 -35 -35 -32
-40 -39 -37 -34 -37 -36 -34 -31
-42 -37 -36 -33 -36 -33 -29 -25
-40 -37 -31 -32 -33 -30 -26 -30
-38 -33 -32 -31 -31 -28 -27 -26
-35 -31 -33 -32 -32 -27 -23 -23
-32 -33 -29 -31 -28 -23 -18 -21
-31 -32 -29 -29 -23 -23 -21 -21
-14 -18 -17 -16 -14 -17 -20 -22
-16 -14 -13 -19 -18 -18 -22 -19
-15 -21 -14 -20 -19 -22 -21 -21
-21 -18 -20 -23 -23 -24 -25 -31
-16 -18 -20 -20 -24 -25 -29 -31
-20 -17 -23 -23 -24 -26 -29 -32
-17 -19 -21 -29 -28 -29 -30 -33
-15 -22 -24 -24 -31 -30 -37 -36
-24 -25 -27 -27 -28 -36 -40 -40
-23 -27 -29 -29 -37 -37 -44 -45
-28 -29 -32 -38 -38 -40 -43 -44
-34 -31 -39 -42 -39 -43 -47 -46
-34 -35 -40 -43 -46 -44 -51 -57
-39 -41 -42 -49 -45 -47 -53 -51
-42 -43 -44 -49 -49 -50 -54 -54
-39 -45 -47 -49 -49 -54 -54 -52
-45 -44 -46 -48 -47 -52 -56 -55
-47 -45 -52 -51 -51 -54 -55 -53
-48 -50 -54 -50 -55 -55 -55 -53
-50 -54 -55 -54 -54 -54 -55 -53
-53 -49 -53 -56 -51 -57 -55 -56
-52 -49 -58 -55 -54 -59 -54 -55
-53 -54 -53 -57 -55 -49 -52 -53
-54 -52 -51 -56 -55 -57 -57 -53
-55 -55 -58 -56 -53 -54 -56 -50
-55 -57 -54 -49 -51 -54 -54 -51
-58 -54 -54 -53 -54 -57 -49 -54
-56 -54 -53 -55 -50 -52 -52 -48
-57 -56 -53 -54 -54 -50 -48 -50
-57 -52 -52 -52 -52 -49 -49 -47
-53 -53 -50 -49 -50 -50 -50 -43
-51 -53 -50 -51 -45 -45 -48 -45
-48 -50 -51 -49 -47 -46 -43 -45
-55 -50 -47 -50 -44 -43 -44 -41
-49 -49 -50 -45 -44 -44 -41 -39
-49 -50 -46 -47 -45 -41 -41 -40
-48 -44 -45 -42 -41 -41 -37 -38
-47 -46 -43 -44 -43 -40 -35 -34
-47 -44 -42 -41 -36 -37 -34 -31
-47 -38 -42 -36 -40 -39 -37 -28
-42 -45 -36 -37 -33 -34 -31 -31
-42 -37 -39 -37 -33 -33 -26 -28
-40 -40 -33 -33 -30 -31 -31 -22
-36 -37 -33 -30 -32 -29 -28 -26
-33 -34 -31 -27 -29 -29 -23 -19
-36 -31 -28 -30 -28 -22 -23 -19
-31 -28 -29 -26 -24 -22 -21 -25
-32 -29 -25 -26 -22 -21 -19 -18
-17 -12 -14 -20 -18 -18 -23 -20
-13 -15 -16 -17 -17 -21 -23 -25
-17 -14 -15 -17 -23 -21 -21 -28
-15 -17 -19 -22 -23 -23 -27 -28
-16 -19 -21 -24 -23 -29 -21 -29
-22 -18 -21 -22 -26 -32 -29 -32
-20 -23 -23 -27 -28 -32 -33 -30
-21 -21 -29 -28 -31 -33 -32 -35
-25 -30 -30 -30 -32 -33 -39 -38
-27 -29 -30 -31 -33 -35 -35 -40
-24 -29 -32 -36 -37 -38 -38 -40
-26 -37 -29 -36 -35 -40 -43 -38
-35 -34 -35 -38 -41 -44 -44 -47
-35 -35 -38 -39 -41 -46 -44 -50
-39 -38 -42 -44 -43 -45 -47 -45
-39 -40 -40 -41 -42 -46 -46 -46
-42 -43 -43 -45 -48 -46 -49 -48
-40 -45 -42 -45 -51 -49 -48 -50
-43 -44 -46 -48 -46 -50 -48 -49
-45 -46 -48 -48 -51 -52 -51 -52
-46 -51 -47 -50 -48 -53 -52 -51
-49 -52 -49 -53 -50 -51 -50 -49
-53 -52 -49 -51 -55 -52 -53 -48
-51 -47 -49 -47 -54 -51 -49 -49
-49 -51 -52 -54 -47 -47 -51 -48
-53 -51 -50 -52 -49 -50 -45 -45
-49 -50 -53 -50 -47 -47 -46 -44
-52 -49 -49 -47 -51 -44 -47 -44
-52 -51 -47 -51 -49 -43 -46 -45
-51 -46 -49 -49 -45 -45 -41 -38
-49 -51 -48 -46 -45 -45 -41 -41
-49 -44 -47 -48 -40 -44 -45 -37
-45 -47 -48 -42 -40 -44 -36 -38
-43 -45 -45 -39 -39 -36 -40 -37
-48 -40 -45 -39 -38 -39 -37 -37
-45 -41 -43 -41 -39 -36 -36 -32
-40 -42 -39 -40 -41 -35 -34 -31
-44 -35 -39 -34 -35 -33 -34 -30
-37 -37 -38 -34 -35 -31 -30 -28
-38 -36 -33 -33 -33 -31 -30 -30
-40 -33 -33 -33 -27 -31 -26 -24
-39 -34 -30 -35 -29 -28 -26 -27
-33 -36 -29 -28 -27 -22 -24 -20
-33 -32 -29 -27 -24 -28 -18 -18
-34 -31 -26 -25 -24 -23 -20 -21
-29 -26 -26 -25 -22 -17 -19 -16
-27 -26 -25 -21 -20 -18 -17 -19
-16 -20 -20 -15 -18 -20 -23 -25
-19 -14 -22 -22 -17 -20 -25 -25
-14 -16 -18 -19 -26 -23 -27 -29
-21 -24 -20 -20 -21 -27 -28 -30
-24 -24 -19 -24 -29 -27 -28 -29
-23 -23 -24 -24 -27 -30 -32 -36
-23 -27 -24 -30 -32 -33 -35 -37
-22 -25 -25 -32 -34 -34 -37 -40
-25 -27 -31 -33 -36 -41 -44 -41
-32 -29 -34 -30 -35 -41 -42 -44
-30 -33 -32 -41 -45 -40 -44 -48
-31 -33 -42 -40 -42 -44 -46 -50
-33 -35 -45 -41 -46 -49 -46 -52
-38 -40 -43 -43 -44 -51 -48 -49
-40 -42 -43 -48 -48 -51 -51 -56
-40 -45 -44 -48 -47 -49 -52 -54
-44 -43 -46 -48 -50 -57 -53 -55
-46 -50 -51 -54 -53 -55 -55 -56
-51 -48 -50 -52 -55 -55 -57 -55
-48 -48 -56 -53 -58 -56 -56 -58
-50 -56 -54 -54 -56 -55 -57 -54
-52 -52 -51 -56 -59 -59 -55 -56
-57 -59 -52 -55 -57 -57 -56 -61
-54 -57 -54 -57 -58 -58 -60 -56
-58 -58 -58 -56 -53 -57 -57 -55
-59 -55 -61 -57 -55 -56 -55 -56
-61 -57 -56 -54 -58 -57 -59 -53
-61 -59 -59 -59 -55 -56 -57 -55
-56 -58 -57 -61 -52 -57 -52 -51
-56 -57 -53 -58 -57 -53 -51 -53
-56 -58 -55 -54 -55 -56 -52 -45
-54 -55 -56 -57 -55 -50 -51 -45
-54 -56 -53 -52 -54 -49 -47 -49
-51 -53 -52 -53 -48 -49 -48 -48
-51 -54 -51 -50 -49 -49 -44 -40
-52 -51 -48 -49 -44 -46 -49 -41
-53 -50 -47 -44 -45 -49 -47 -42
-48 -51 -51 -47 -45 -44 -44 -40
-49 -50 -46 -45 -43 -39 -41 -37
-49 -45 -44 -44 -42 -37 -37 -36
-48 -43 -42 -43 -37 -36 -38 -33
-43 -43 -42 -42 -37 -37 -35 -31
-44 -36 -44 -42 -38 -35 -31 -33
-41 -43 -39 -39 -34 -35 -32 -32
-40 -38 -36 -36 -34 -35 -28 -29
-39 -35 -36 -34 -35 -31 -28 -26
-40 -34 -30 -34 -32 -27 -27 -23
-34 -31 -35 -34 -27 -26 -25 -22
-34 -32 -34 -27 -24 -27 -22 -22
-33 -30 -30 -28 -25 -27 -20 -13
-31 -27 -24 -22 -21 -22 -21 -15
-29 -26 -18 -21 -22 -18 -16 -16
-17 -21 -17 -19 -15 -21 -22 -23
-16 -22 -17 -18 -19 -19 -25 -22
-15 -20 -14 -18 -18 -23 -21 -23
-13 -20 -24 -18 -23 -25 -23 -28
-17 -19 -21 -21 -21 -21 -24 -34
-16 -22 -25 -23 -25 -27 -30 -33
-20 -17 -22 -25 -26 -31 -29 -32
-23 -25 -24 -30 -30 -31 -39 -37
-23 -26 -29 -32 -32 -34 -39 -35
-26 -27 -32 -32 -34 -37 -35 -40
-29 -31 -32 -37 -37 -39 -42 -40
-32 -36 -33 -36 -40 -39 -40 -44
-32 -34 -38 -37 -40 -40 -44 -42
-33 -40 -35 -42 -42 -42 -43 -47
-36 -40 -42 -41 -40 -43 -46 -44
-39 -37 -40 -44 -47 -48 -53 -50
-40 -39 -38 -44 -46 -48 -46 -49
-39 -45 -46 -47 -51 -52 -51 -52
-46 -44 -45 -47 -52 -51 -55 -52
-40 -47 -48 -51 -50 -52 -54 -51
-45 -49 -51 -52 -52 -53 -53 -54
-48 -47 -52 -55 -53 -54 -55 -53
-48 -51 -51 -53 -52 -54 -54 -54
-51 -53 -53 -53 -53 -52 -54 -52
-53 -50 -53 -56 -54 -52 -53 -48
-49 -52 -52 -52 -49 -50 -53 -53
-49 -54 -55 -57 -53 -50 -57 -52
-52 -52 -50 -56 -54 -52 -50 -51
-53 -57 -49 -52 -53 -52 -50 -49
-54 -50 -52 -53 -51 -53 -51 -50
-53 -55 -53 -46 -49 -50 -48 -50
-55 -51 -49 -53 -47 -55 -49 -48
-51 -52 -54 -53 -50 -50 -49 -47
-53 -50 -52 -51 -49 -49 -43 -43
-50 -52 -50 -52 -49 -45 -47 -41
-54 -51 -49 -47 -46 -46 -43 -43
-47 -49 -44 -47 -45 -44 -42 -44
-50 -50 -48 -46 -43 -41 -40 -35
-49 -46 -46 -44 -41 -38 -38 -35
-49 -46 -46 -40 -38 -38 -37 -38
-44 -42 -37 -41 -41 -36 -37 -33
-45 -38 -40 -36 -38 -35 -34 -33
-40 -39 -38 -35 -39 -31 -34 -34
-39 -38 -37 -34 -33 -31 -30 -32
-38 -37 -36 -33 -32 -33 -27 -27
-40 -37 -36 -31 -29 -28 -28 -24
-16 -18 -16 -26 -17 -23 -23 -26
-19 -16 -21 -17 -21 -19 -26 -26
-20 -21 -16 -23 -25 -24 -26 -31
-20 -24 -21 -22 -26 -27 -30 -31
-15 -20 -21 -24 -27 -26 -31 -32
-26 -23 -25 -25 -28 -31 -33 -37
-23 -27 -23 -30 -31 -35 -38 -38
-27 -28 -31 -35 -35 -37 -37 -39
-26 -27 -31 -33 -36 -37 -40 -42
-24 -30 -34 -37 -40 -44 -43 -49
-32 -33 -33 -36 -42 -44 -43 -47
-36 -37 -36 -38 -44 -42 -49 -50
-37 -39 -39 -43 -49 -49 -49 -48
-37 -43 -45 -47 -49 -45 -51 -56
-36 -46 -44 -50 -53 -49 -51 -51
-44 -46 -48 -49 -52 -52 -59 -56
-46 -46 -51 -51 -51 -53 -53 -54
-48 -48 -50 -53 -54 -56 -54 -55
-50 -50 -51 -54 -56 -56 -58 -55
-48 -54 -52 -54 -52 -54 -59 -55
-53 -54 -52 -54 -53 -53 -55 -56
-52 -52 -56 -56 -53 -53 -57 -55
-55 -54 -53 -55 -56 -56 -56 -53
-54 -53 -54 -53 -53 -56 -56 -50
-58 -55 -50 -53 -55 -56 -54 -54
-56 -55 -58 -52 -59 -56 -49 -54
-54 -57 -54 -51 -51 -48 -50 -50
-54 -53 -55 -53 -53 -48 -50 -47
-57 -53 -50 -53 -49 -53 -50 -46
-56 -52 -53 -53 -50 -49 -49 -46
-52 -55 -49 -51 -49 -48 -48 -46
-48 -51 -49 -48 -48 -44 -47 -46
-48 -50 -48 -51 -43 -47 -44 -39
-48 -50 -52 -50 -45 -45 -39 -42
-49 -51 -49 -46 -45 -43 -43 -42
-50 -48 -49 -43 -44 -43 -44 -40
-43 -45 -42 -44 -40 -46 -38 -37
-47 -42 -39 -40 -43 -39 -36 -30
-46 -44 -40 -40 -38 -38 -34 -29
-44 -39 -40 -43 -35 -33 -32 -29
-43 -41 -36 -40 -37 -32 -31 -29
-37 -36 -39 -31 -31 -29 -29 -32
-42 -35 -34 -32 -29 -30 -22 -27
-17 -19 -15 -22 -18 -26 -26 -27
-12 -18 -16 -21 -21 -22 -23 -27
-18 -20 -20 -22 -24 -26 -26 -27
-21 -18 -16 -19 -27 -30 -28 -30
-21 -20 -22 -25 -27 -31 -30 -34
-19 -26 -26 -24 -30 -31 -33 -31
-26 -29 -28 -31 -29 -34 -37 -36
-26 -21 -29 -30 -33 -39 -34 -40
-27 -31 -28 -29 -37 -36 -41 -42
-28 -31 -35 -33 -33 -37 -38 -42
-32 -36 -39 -34 -39 -42 -43 -42
-32 -31 -39 -36 -43 -43 -42 -47
-32 -37 -40 -40 -42 -41 -46 -48
-36 -42 -43 -40 -45 -40 -46 -51
-36 -34 -42 -44 -45 -49 -51 -52
-39 -41 -46 -43 -48 -50 -54 -49
-41 -41 -43 -48 -49 -51 -52 -51
-42 -47 -47 -52 -48 -47 -53 -56
-50 -49 -51 -52 -50 -55 -51 -50
-49 -47 -49 -49 -52 -54 -51 -50
-55 -53 -52 -53 -53 -54 -52 -57
-53 -51 -57 -58 -47 -55 -54 -51
-49 -50 -53 -53 -55 -56 -56 -54
-56 -54 -49 -55 -53 -51 -52 -49
-54 -53 -54 -54 -55 -56 -52 -51
-51 -53 -59 -52 -53 -57 -52 -52
-53 -56 -54 -53 -54 -51 -52 -53
-56 -57 -57 -54 -53 -52 -51 -48
-50 -55 -51 -51 -53 -50 -46 -52
-53 -52 -52 -54 -56 -51 -50 -49
-56 -55 -52 -53 -49 -52 -46 -49
-55 -55 -53 -48 -50 -44 -46 -48
-50 -53 -49 -50 -48 -47 -46 -44
-52 -48 -49 -52 -50 -50 -46 -46
-51 -51 -50 -48 -46 -47 -45 -40
-51 -49 -50 -47 -44 -45 -41 -42
-46 -47 -47 -46 -43 -42 -39 -40
-46 -46 -45 -41 -40 -40 -42 -38
-50 -43 -41 -43 -41 -40 -39 -39
-46 -41 -43 -40 -40 -39 -38 -36
-44 -42 -45 -38 -40 -37 -36 -36
-43 -40 -44 -40 -39 -36 -38 -33
-43 -39 -38 -38 -37 -36 -33 -28
-37 -38 -41 -35 -33 -34 -33 -28
-40 -41 -36 -30 -34 -31 -27 -27
-39 -35 -36 -31 -32 -29 -29 -28
-38 -35 -36 -34 -28 -30 -26 -27
-17 -18 -21 -20 -18 -19 -24 -25
-18 -17 -19 -18 -23 -22 -24 -26
-18 -18 -17 -21 -24 -24 -28 -30
-18 -21 -22 -26 -25 -28 -29 -32
-19 -23 -24 -22 -27 -25 -27 -28
-20 -25 -24 -28 -24 -33 -32 -34
-18 -25 -21 -25 -27 -28 -35 -36
-25 -27 -31 -28 -33 -29 -36 -37
-26 -33 -31 -28 -31 -34 -40 -38
-27 -28 -35 -35 -34 -39 -38 -45
-32 -32 -30 -35 -39 -38 -43 -44
-32 -32 -38 -39 -40 -43 -43 -44
-34 -38 -37 -40 -42 -45 -45 -51
-38 -39 -41 -43 -42 -47 -49 -50
-40 -44 -48 -43 -44 -46 -48 -51
-37 -45 -41 -45 -46 -51 -52 -56
-41 -44 -49 -50 -53 -55 -54 -53
-45 -46 -50 -47 -53 -52 -54 -55
-46 -49 -47 -55 -49 -53 -53 -52
-49 -50 -57 -50 -57 -56 -53 -55
-52 -51 -55 -53 -53 -54 -54 -58
-51 -56 -50 -57 -54 -51 -55 -58
-52 -56 -57 -56 -54 -58 -56 -58
-53 -53 -53 -53 -54 -54 -54 -57
-55 -52 -56 -57 -56 -57 -50 -50
-55 -56 -57 -58 -53 -58 -53 -52
-55 -55 -54 -52 -55 -56 -55 -50
-56 -52 -53 -58 -54 -55 -50 -52
-54 -60 -55 -49 -52 -50 -51 -53
-56 -50 -51 -51 -47 -52 -49 -49
-55 -55 -53 -49 -49 -49 -48 -42
-53 -53 -48 -51 -46 -51 -42 -46
-51 -51 -49 -45 -48 -46 -44 -41
-53 -47 -49 -46 -44 -46 -45 -41
-51 -49 -42 -46 -44 -42 -40 -39
-49 -45 -41 -43 -44 -43 -41 -37
-46 -46 -45 -43 -37 -41 -38 -36
-43 -47 -47 -42 -41 -43 -36 -35
-42 -40 -39 -37 -38 -34 -34 -34
-47 -39 -41 -36 -34 -34 -36 -34
-42 -43 -38 -42 -36 -38 -31 -33
-41 -40 -41 -36 -34 -32 -31 -32
-37 -36 -35 -34 -33 -31 -29 -24
-39 -39 -32 -34 -30 -32 -27 -29
-36 -35 -36 -29 -32 -28 -24 -24
-33 -29 -31 -29 -28 -27 -22 -21
-30 -32 -29 -28 -26 -25 -24 -20
-54 -49 -58 -54 -58 -55 -60 -58
-56 -54 -54 -60 -56 -56 -61 -52
-60 -53 -55 -56 -56 -56 -55 -53
-54 -57 -55 -59 -55 -58 -57 -54
-60 -54 -60 -58 -52 -53 -57 -51
-61 -51 -56 -57 -56 -57 -52 -50
-59 -60 -56 -53 -55 -52 -53 -50
-59 -54 -57 -56 -53 -51 -51 -50
-56 -56 -55 -51 -51 -50 -44 -46
-53 -54 -51 -51 -50 -46 -45 -46
-56 -55 -51 -50 -43 -46 -42 -43
-51 -54 -49 -48 -48 -43 -38 -42
-51 -50 -48 -46 -45 -42 -40 -36
-52 -45 -46 -41 -43 -39 -36 -36
-46 -45 -45 -42 -36 -38 -37 -32
-46 -42 -37 -38 -35 -35 -34 -29
-43 -39 -38 -36 -37 -32 -30 -29
-40 -41 -36 -36 -33 -27 -29 -25
-41 -35 -39 -29 -28 -28 -25 -20
-36 -34 -31 -31 -28 -23 -22 -18
-32 -33 -27 -27 -22 -21 -22 -18
-31 -28 -30 -24 -24 -22 -18 -18
-27 -26 -24 -24 -18 -18 -14 -14
-26 -22 -22 -19 -15 -17 -13 -12
-21 -22 -20 -16 -15 -14 -11 -9
-22 -20 -16 -14 -18 -11 -7 -9
-20 -18 -16 -11 -12 -10 -5 -5
-18 -12 -13 -11 -9 -11 -7 -3
-16 -16 -15 -8 -10 -8 -4 -5
-12 -14 -12 -9 -7 -2 -2 1
-14 -9 -7 -5 -5 -2 -2 -3
-7 -6 -7 -6 -5 0 0 -3
-8 -4 -3 -5 0 3 -1 4
-9 0 -3 -2 1 1 2 6
-1 -3 -3 1 2 3 4 5
-3 -2 -1 0 8 2 7 4
-2 2 0 4 3 3 4 4
-2 0 3 4 6 1 6 7
-1 1 5 1 2 8 6 6
2 5 4 7 3 6 1 6
-49 -48 -49 -56 -54 -53 -50 -51
-48 -48 -50 -51 -52 -50 -52 -48
-51 -48 -49 -53 -53 -52 -51 -54
-49 -54 -51 -49 -56 -50 -53 -50
-49 -54 -51 -52 -53 -52 -49 -46
-56 -53 -52 -55 -52 -50 -50 -47
-50 -51 -52 -55 -55 -48 -52 -43
-53 -50 -49 -49 -48 -47 -46 -44
-54 -55 -51 -49 -46 -46 -44 -42
-49 -48 -48 -48 -45 -44 -44 -38
-49 -49 -46 -43 -44 -40 -38 -40
-49 -46 -44 -43 -38 -37 -39 -32
-47 -41 -46 -46 -39 -40 -33 -33
-44 -48 -43 -41 -38 -38 -32 -31
-45 -47 -44 -33 -34 -34 -29 -30
-44 -38 -33 -37 -33 -31 -30 -28
-41 -40 -34 -31 -31 -30 -23 -26
-40 -36 -29 -28 -28 -23 -22 -18
-34 -33 -30 -29 -27 -25 -21 -21
-30 -31 -29 -31 -23 -21 -21 -17
-30 -31 -25 -22 -20 -22 -17 -14
-32 -30 -24 -18 -22 -18 -13 -12
-25 -21 -21 -24 -16 -13 -15 -9
-25 -18 -20 -15 -14 -16 -8 -10
-19 -17 -19 -15 -11 -6 -9 -6
-22 -14 -15 -14 -12 -8 -6 -6
-17 -15 -10 -9 -8 -5 -6 -5
-16 -12 -9 -8 -7 -7 -2 -1
-14 -9 -8 -10 -6 -2 0 -1
-8 -12 -6 -8 -7 -1 0 2
-8 -6 -3 -4 -2 0 4 2
-6 -7 -5 -1 0 1 0 5
-4 -4 -3 0 2 4 3 5
-3 0 -4 2 2 7 8 8
-4 2 -1 3 6 4 7 5
2 2 3 2 9 7 10 12
1 3 3 7 7 6 9 9
2 5 11 8 7 7 8 11
6 6 6 8 7 4 10 5
7 5 8 11 11 8 10 12
10 10 11 8 8 8 5 9
8 7 7 11 6 7 6 7
5 10 9 6 8 6 10 8
7 12 10 10 9 12 9 6
-46 -49 -51 -52 -50 -52 -51 -47
-49 -47 -51 -50 -48 -50 -46 -52
-50 -51 -52 -47 -52 -51 -50 -49
-51 -50 -49 -53 -48 -51 -47 -47
-50 -52 -46 -48 -51 -47 -47 -44
-48 -50 -48 -53 -45 -51 -47 -41
-49 -52 -48 -51 -49 -45 -46 -45
-47 -49 -49 -48 -51 -50 -45 -39
-48 -50 -48 -44 -47 -44 -39 -42
-47 -49 -48 -45 -44 -42 -43 -39
-49 -42 -44 -43 -41 -37 -36 -35
-47 -43 -44 -39 -41 -38 -34 -31
-45 -43 -39 -41 -37 -36 -32 -30
-41 -42 -37 -38 -35 -33 -34 -27
-40 -39 -39 -35 -34 -28 -30 -24
-38 -35 -34 -29 -30 -28 -28 -19
-37 -36 -31 -31 -28 -28 -21 -24
-36 -34 -32 -26 -31 -23 -19 -22
-30 -29 -30 -28 -24 -22 -18 -15
-30 -28 -27 -27 -24 -22 -19 -16
-28 -27 -26 -25 -21 -13 -15 -12
-24 -25 -22 -23 -18 -14 -11 -14
-22 -19 -18 -19 -15 -10 -10 -9
-20 -19 -16 -15 -9 -6 -9 -7
-18 -13 -16 -13 -10 -10 -5 -4
-17 -13 -10 -14 -10 -5 -5 -3
-14 -12 -10 -7 -3 -4 -1 1
-10 -8 -5 -8 -5 -2 0 -1
-13 -7 -8 -5 -4 1 0 1
-7 -4 -6 -1 -3 2 1 3
-2 -7 -1 -3 4 2 5 4
-3 -5 0 0 2 4 6 6
-1 2 -1 5 3 6 10 6
-5 -3 3 4 3 8 6 10
1 1 -1 6 6 9 9 10
3 3 5 10 8 8 11 9
1 6 8 9 7 12 10 7
5 7 8 11 7 14 15 7
-40 -43 -48 -45 -47 -46 -46 -47
-43 -45 -45 -44 -49 -44 -49 -44
-44 -44 -46 -44 -47 -45 -47 -45
-44 -45 -44 -46 -44 -48 -45 -43
-44 -45 -43 -46 -46 -46 -46 -41
-46 -50 -47 -44 -48 -42 -46 -41
-46 -49 -47 -47 -46 -44 -44 -40
-48 -46 -44 -45 -44 -45 -43 -40
-44 -48 -42 -45 -44 -43 -38 -37
-48 -44 -45 -44 -39 -43 -37 -37
-49 -46 -39 -37 -39 -40 -36 -32
-44 -42 -44 -39 -32 -39 -35 -35
-43 -41 -40 -37 -33 -35 -34 -32
-43 -41 -36 -39 -33 -32 -32 -26
-41 -37 -35 -33 -33 -32 -30 -26
-36 -35 -31 -32 -32 -27 -30 -21
-34 -34 -33 -30 -30 -22 -24 -22
-34 -32 -30 -26 -23 -22 -22 -17
-34 -30 -28 -27 -25 -21 -16 -17
-30 -28 -26 -23 -24 -18 -20 -17
-27 -27 -21 -20 -18 -18 -14 -8
-27 -24 -19 -21 -17 -17 -12 -10
-25 -18 -19 -16 -17 -10 -7 -7
-21 -17 -15 -16 -9 -11 -4 1
-19 -14 -16 -12 -8 -9 -5 -2
-19 -17 -12 -4 -6 -6 -7 2
-13 -11 -8 -10 -7 -3 0 -6
-12 -11 -7 -3 -5 0 0 1
-8 -6 -7 -4 -3 -1 2 4
-9 -9 -4 -2 -3 2 6 7
-4 -7 -3 -1 4 6 9 10
-5 -1 0 3 5 5 11 11
0 2 2 1 4 10 8 8
0 0 3 7 10 7 13 8
4 9 4 7 8 10 10 13
2 9 4 6 12 7 10 12
6 11 4 12 8 8 10 14
7 10 11 10 12 13 12 13
9 7 14 7 10 9 13 13
8 11 7 7 13 10 11 10
-51 -51 -49 -50 -55 -55 -52 -52
-52 -51 -47 -54 -53 -53 -54 -51
-49 -49 -52 -50 -52 -51 -55 -50
-51 -52 -54 -53 -52 -51 -54 -53
-55 -52 -50 -53 -53 -49 -48 -48
-50 -55 -55 -50 -53 -53 -50 -45
-54 -53 -51 -52 -55 -53 -48 -48
-51 -52 -49 -51 -53 -49 -47 -49
-50 -50 -52 -50 -49 -48 -46 -42
-54 -48 -49 -52 -47 -47 -44 -44
-50 -53 -46 -46 -50 -46 -44 -39
-50 -48 -52 -48 -45 -47 -35 -37
-49 -49 -43 -43 -41 -40 -37 -35
-51 -49 -45 -44 -41 -39 -34 -31
-45 -47 -42 -38 -35 -37 -32 -29
-44 -40 -42 -40 -37 -31 -31 -29
-40 -39 -37 -38 -33 -35 -29 -26
-40 -37 -36 -35 -28 -23 -24 -28
-35 -37 -33 -34 -26 -24 -24 -22
-41 -31 -31 -25 -24 -29 -22 -18
-31 -29 -30 -25 -24 -20 -19 -16
-28 -31 -25 -25 -20 -17 -16 -15
-29 -25 -24 -21 -21 -16 -13 -13
-27 -23 -23 -20 -17 -11 -15 -8
-22 -21 -18 -15 -14 -12 -9 -11
-22 -16 -12 -12 -11 -11 -6 -9
-16 -13 -11 -14 -8 -8 -5 0
-15 -14 -14 -9 -7 -9 -4 -4
-11 -12 -11 -5 -5 -1 -2 4
-14 -10 -9 -5 -1 0 1 5
-13 -8 -7 0 -3 0 4 8
-5 -6 -4 -5 0 2 4 7
-7 -2 -2 -2 3 2 7 7
-4 1 -2 5 1 7 5 5
0 5 8 4 7 7 9 10
0 9 2 5 4 9 14 9
1 12 7 6 9 9 13 9
6 7 8 10 10 10 13 12
7 7 9 10 11 12 15 12
8 5 9 10 10 12 14 11
14 10 12 11 13 12 14 17
12 12 14 15 15 11 15 16
8 9 14 15 13 13 13 16
11 12 14 11 13 16 17 19
12 15 14 13 13 16 15 16
10 12 14 18 11 16 17 14
15 13 11 11 14 15 16 14
-44 -45 -46 -45 -49 -50 -43 -47
-45 -44 -47 -45 -45 -46 -44 -45
-47 -45 -46 -49 -44 -47 -47 -47
-46 -47 -46 -50 -45 -49 -49 -43
-45 -51 -44 -49 -47 -46 -47 -46
-46 -47 -48 -48 -48 -43 -44 -45
-46 -44 -46 -46 -41 -47 -45 -42
-45 -50 -45 -42 -41 -45 -41 -39
-47 -50 -44 -44 -40 -42 -38 -36
-48 -47 -48 -39 -41 -40 -38 -36
-45 -46 -42 -35 -39 -34 -38 -33
-42 -42 -43 -35 -37 -34 -33 -29
-41 -42 -39 -40 -36 -33 -30 -28
-41 -35 -37 -37 -33 -28 -34 -24
-40 -36 -39 -29 -31 -29 -27 -24
-35 -32 -32 -29 -27 -27 -25 -19
-38 -33 -30 -31 -25 -25 -19 -21
-34 -33 -31 -25 -20 -21 -19 -17
-29 -29 -21 -22 -19 -22 -14 -17
-27 -33 -23 -22 -23 -15 -16 -12
-26 -24 -16 -20 -17 -15 -10 -11
-23 -21 -20 -14 -16 -6 -9 -8
-22 -22 -15 -14 -11 -13 -14 -8
-21 -18 -13 -11 -10 -6 -4 -6
-17 -12 -11 -12 -10 -8 -6 -4
-14 -11 -10 -13 -8 -6 -1 -1
-7 -10 -13 -8 -4 -3 -2 -1
-7 -10 -3 -2 -5 1 -1 5
-13 -7 -4 -5 6 0 6 8
-6 -6 -1 -1 2 5 6 8
-3 -5 4 -1 6 9 10 7
0 -1 -3 4 8 9 10 12
1 0 8 3 11 6 8 13
-1 7 7 4 10 10 11 10
3 8 3 7 13 9 7 9
5 10 11 7 11 11 11 10
6 8 8 12 13 12 7 13
8 8 13 10 13 16 13 9
-38 -37 -42 -39 -42 -45 -36 -42
-40 -40 -41 -37 -43 -44 -44 -44
-43 -43 -40 -42 -43 -45 -43 -43
-40 -37 -40 -38 -45 -39 -44 -38
-37 -41 -41 -40 -41 -45 -42 -42
-40 -42 -43 -41 -41 -44 -42 -39
-47 -42 -45 -47 -42 -40 -39 -39
-42 -40 -42 -42 -39 -37 -40 -33
-41 -40 -39 -35 -35 -37 -38 -33
-42 -44 -42 -37 -38 -37 -35 -33
-40 -44 -41 -34 -36 -36 -32 -34
-39 -41 -39 -39 -38 -32 -31 -30
-35 -36 -36 -33 -33 -34 -29 -28
-37 -37 -31 -36 -34 -28 -27 -26
-37 -35 -32 -36 -32 -26 -22 -24
-34 -34 -33 -32 -26 -27 -22 -26
-32 -37 -28 -23 -23 -21 -22 -18
-31 -29 -27 -25 -24 -25 -17 -18
-27 -28 -26 -22 -24 -18 -17 -15
-23 -23 -22 -27 -16 -16 -14 -13
-25 -22 -26 -19 -14 -17 -10 -11
-24 -27 -17 -16 -12 -11 -12 -6
-28 -20 -16 -16 -14 -9 -9 -4
-23 -15 -15 -13 -5 -10 -5 -2
-15 -15 -15 -9 -11 -6 -5 -2
-15 -17 -9 -10 -10 -5 -5 1
-11 -9 -7 -3 -4 -1 2 2
-5 -8 -9 -1 -2 1 1 5
-7 -7 -5 0 -1 2 0 10
-8 -2 -3 0 2 1 6 10
-2 3 0 -1 2 6 6 10
-3 1 2 8 8 5 11 9
2 2 2 3 6 10 12 14
3 5 8 6 11 12 15 11
3 4 7 12 16 14 12 13
9 7 12 16 12 13 13 15
10 12 16 11 13 11 12 11
8 11 9 12 16 10 11 10
-40 -40 -40 -43 -40 -40 -39 -44
-41 -41 -39 -43 -43 -42 -46 -38
-42 -39 -38 -44 -44 -46 -41 -41
-38 -41 -41 -41 -40 -41 -40 -41
-43 -40 -43 -37 -40 -41 -44 -40
-47 -41 -41 -40 -42 -42 -33 -38
-42 -43 -38 -42 -41 -41 -39 -30
-41 -42 -40 -42 -39 -38 -37 -33
-43 -41 -43 -40 -41 -36 -37 -35
-42 -39 -41 -39 -36 -35 -31 -32
-41 -39 -39 -35 -35 -32 -31 -31
-40 -39 -38 -31 -32 -34 -32 -25
-40 -39 -33 -32 -28 -27 -29 -30
-43 -33 -33 -32 -32 -28 -29 -21
-33 -33 -28 -29 -28 -26 -22 -19
-33 -32 -28 -32 -26 -25 -20 -20
-34 -31 -28 -28 -25 -22 -20 -17
-29 -27 -32 -22 -21 -17 -17 -21
-28 -26 -26 -23 -17 -19 -19 -14
-29 -21 -21 -22 -20 -19 -15 -12
-25 -23 -22 -19 -19 -13 -11 -12
-20 -20 -17 -20 -16 -11 -11 -11
-20 -19 -19 -11 -14 -8 -14 -13
-22 -17 -17 -14 -11 -12 -8 -5
-19 -15 -12 -11 -8 -13 -2 -5
-18 -12 -12 -9 -9 -6 -2 1
-13 -10 -10 -9 -3 -3 1 -1
-10 -9 -9 -6 -4 0 0 0
-9 -5 -1 -5 -4 -2 -2 4
-13 -4 0 -2 0 1 1 3
-4 -5 -3 -3 -2 5 8 7
-5 -1 1 3 6 6 7 7
-3 0 4 5 7 6 11 8
0 1 4 2 6 9 8 11
-5 3 4 7 7 7 9 8
8 6 4 7 10 6 9 8
6 6 6 10 11 9 11 13
6 8 6 11 14 7 8 9
8 8 6 5 11 10 8 9
9 7 9 7 7 8 4 7
-26 -32 -29 -29 -32 -30 -33 -34
-26 -27 -31 -31 -30 -39 -32 -32
-23 -32 -30 -34 -33 -35 -38 -35
-27 -27 -29 -35 -32 -36 -38 -37
-31 -33 -34 -35 -33 -32 -36 -37
-30 -35 -40 -32 -38 -37 -37 -36
-33 -31 -33 -35 -37 -35 -34 -36
-31 -35 -34 -35 -38 -39 -34 -32
-37 -33 -37 -36 -33 -36 -34 -38
-33 -37 -34 -33 -38 -33 -38 -35
-37 -38 -40 -35 -34 -35 -37 -33
-34 -37 -36 -38 -41 -35 -37 -33
-44 -36 -37 -34 -38 -37 -32 -33
-38 -34 -36 -40 -35 -33 -33 -29
-38 -38 -40 -35 -32 -31 -32 -29
-37 -35 -34 -31 -32 -33 -33 -30
-32 -32 -33 -31 -33 -28 -31 -25
-31 -34 -31 -34 -29 -32 -28 -24
-34 -30 -31 -29 -27 -26 -25 -28
-36 -33 -31 -34 -28 -27 -26 -22
-35 -31 -28 -24 -28 -27 -21 -23
-28 -25 -26 -26 -21 -21 -23 -21
-27 -27 -26 -27 -25 -24 -20 -20
-25 -25 -24 -22 -23 -21 -20 -17
-24 -27 -23 -25 -22 -20 -17 -17
-25 -21 -19 -16 -17 -19 -14 -17
-21 -22 -19 -21 -17 -12 -17 -14
-23 -22 -16 -21 -15 -17 -10 -11
-21 -17 -18 -16 -16 -12 -5 -11
-20 -19 -15 -16 -13 -10 -10 -9
-20 -13 -14 -10 -13 -12 -8 -7
-13 -13 -12 -9 -9 -2 -4 -1
-11 -11 -12 -7 -4 -6 1 0
-14 -10 -13 -4 -7 -3 2 -5
-9 -11 -6 -5 -3 1 -1 -3
-10 -4 -3 -5 5 1 0 4
-7 -7 0 -2 -2 -2 0 4
-2 -2 1 -2 3 3 6 5
-3 -3 0 -2 3 5 5 2
2 0 3 1 4 5 0 11
1 1 4 3 5 5 5 11
1 4 6 6 7 9 8 9
3 7 3 1 7 10 7 9
2 4 5 7 7 9 13 9
2 8 11 8 7 11 11 14
5 10 7 7 11 14 15 12
7 7 6 12 9 9 10 12
11 13 11 13 11 11 12 11
11 12 11 9 9 13 10 14
8 13 13 13 14 12 13 13
6 10 10 8 14 11 9 16
10 7 12 10 13 13 13 10
10 13 13 11 10 14 17 8
15 14 13 11 11 13 15 13
11 13 11 16 13 12 12 7
14 9 13 14 10 13 11 7
-45 -45 -47 -47 -48 -49 -49 -47
-50 -50 -47 -50 -45 -54 -47 -51
-47 -46 -47 -48 -49 -48 -53 -52
-52 -51 -49 -50 -50 -50 -49 -49
-47 -48 -52 -50 -52 -48 -46 -47
-50 -50 -50 -48 -51 -51 -50 -50
-50 -47 -52 -51 -48 -49 -50 -41
-49 -52 -49 -45 -45 -50 -43 -44
-49 -48 -48 -52 -50 -42 -41 -44
-52 -46 -45 -50 -41 -43 -42 -40
-51 -48 -48 -45 -44 -40 -43 -40
-50 -42 -41 -43 -41 -41 -38 -36
-51 -42 -41 -38 -41 -41 -32 -33
-45 -40 -43 -38 -38 -36 -36 -32
-41 -41 -37 -43 -33 -34 -33 -28
-42 -37 -39 -35 -34 -31 -30 -30
-41 -40 -36 -35 -33 -30 -30 -24
-36 -36 -34 -33 -31 -33 -26 -25
-35 -33 -33 -28 -32 -26 -24 -18
-33 -34 -32 -34 -25 -23 -20 -17
-34 -29 -32 -26 -25 -20 -17 -21
-29 -33 -27 -23 -21 -18 -21 -13
-33 -24 -22 -18 -20 -17 -12 -12
-26 -18 -23 -17 -20 -14 -12 -10
-25 -20 -14 -24 -13 -15 -10 -6
-17 -18 -18 -11 -9 -10 -2 -3
-18 -19 -14 -14 -7 -9 -2 -4
-17 -14 -12 -9 -10 -6 -4 -6
-13 -11 -13 -8 -4 -4 -2 -1
-12 -8 -9 -8 -6 -2 0 6
-6 -5 -8 -3 -1 2 4 1
-7 -4 -2 -1 1 4 7 1
-3 -2 -1 -3 6 4 9 8
-2 -4 -2 3 5 7 7 10
-3 -1 2 6 5 8 7 10
2 8 7 9 7 10 11 10
0 3 5 8 4 15 9 8
6 3 5 9 13 10 10 11
5 6 8 7 11 12 13 9
8 7 11 8 12 14 9 10
11 8 10 9 12 12 11 9
8 12 11 10 12 12 12 12
-51 -50 -51 -52 -54 -55 -53 -55
-55 -54 -53 -53 -52 -53 -54 -54
-55 -54 -55 -56 -57 -54 -52 -54
-55 -53 -53 -55 -55 -54 -52 -51
-54 -52 -54 -54 -60 -56 -53 -52
-53 -55 -53 -56 -52 -57 -51 -47
-57 -57 -56 -53 -55 -50 -49 -46
-55 -55 -51 -51 -54 -49 -49 -44
-54 -51 -49 -46 -50 -52 -46 -43
-53 -54 -53 -49 -51 -44 -42 -39
-55 -56 -50 -46 -45 -43 -44 -38
-49 -50 -46 -49 -41 -37 -39 -37
-49 -47 -47 -47 -41 -41 -40 -36
-48 -43 -45 -43 -40 -39 -38 -34
-45 -45 -42 -40 -41 -36 -36 -30
-49 -43 -41 -39 -36 -35 -28 -32
-39 -42 -35 -33 -34 -32 -28 -23
-40 -38 -36 -39 -31 -31 -30 -21
-41 -38 -32 -32 -30 -24 -21 -24
-35 -32 -31 -28 -25 -26 -19 -21
-33 -34 -32 -27 -21 -22 -19 -13
-30 -31 -28 -24 -26 -19 -20 -14
-28 -28 -24 -18 -21 -18 -10 -14
-29 -23 -20 -22 -18 -14 -12 -11
-26 -22 -19 -19 -17 -13 -13 -12
-24 -22 -15 -17 -11 -17 -8 -10
-20 -19 -18 -16 -13 -12 -6 -6
-21 -13 -10 -14 -10 -11 -8 -3
-18 -14 -13 -12 -12 -9 -7 -5
-14 -14 -15 -11 -1 -6 -4 -3
-14 -13 -10 -8 -4 -7 -3 1
-11 -8 -3 -7 -2 -3 1 -2
-5 -10 -4 -7 -3 -3 -2 3
-7 -4 -5 -1 4 0 2 -2
-7 -2 -3 -2 -5 2 -2 1
-4 -2 1 3 -1 2 1 5
-4 -1 -3 2 2 2 1 4
4 -4 1 -1 2 2 2 6
0 3 1 2 1 1 2 3
-50 -48 -53 -52 -50 -54 -49 -55
-50 -49 -55 -51 -49 -54 -56 -53
-50 -48 -52 -52 -54 -51 -53 -51
-54 -52 -49 -52 -53 -55 -53 -51
-54 -50 -51 -53 -56 -51 -49 -50
-54 -53 -49 -52 -52 -54 -50 -50
-57 -49 -52 -51 -50 -52 -46 -45
-53 -54 -52 -54 -48 -48 -46 -46
-53 -50 -50 -46 -48 -48 -48 -42
-49 -47 -51 -48 -48 -42 -42 -46
-50 -47 -48 -46 -47 -44 -41 -41
-50 -50 -48 -49 -44 -40 -43 -37
-51 -45 -45 -42 -41 -40 -34 -29
-48 -43 -46 -39 -37 -34 -31 -36
-44 -40 -39 -38 -35 -34 -30 -32
-40 -39 -42 -38 -36 -33 -29 -30
-38 -37 -38 -35 -33 -28 -26 -24
-38 -37 -31 -30 -30 -25 -27 -25
-35 -34 -37 -30 -28 -22 -25 -23
-35 -33 -29 -28 -24 -25 -22 -19
-28 -26 -29 -25 -25 -22 -20 -14
-28 -32 -27 -21 -19 -18 -16 -13
-31 -22 -24 -22 -15 -17 -14 -11
-25 -20 -24 -19 -16 -15 -9 -10
-20 -22 -19 -18 -17 -11 -11 -10
-23 -19 -15 -16 -12 -9 -8 -4
-16 -16 -19 -10 -8 -8 -5 -8
-19 -17 -14 -13 -9 -10 -5 0
-18 -13 -10 -4 -7 -6 -4 -3
-10 -12 -13 -8 -5 -5 -2 0
-10 -8 -9 -5 -8 -6 1 4
-8 -9 -3 -3 -1 -3 -2 1
-9 -6 -6 -1 -1 1 -1 1
-3 -4 -6 -3 1 4 0 0
-4 -6 -4 2 1 2 3 4
-48 -45 -51 -50 -51 -49 -49 -51
-44 -50 -49 -50 -54 -51 -48 -53
-48 -51 -46 -51 -51 -52 -50 -52
-51 -47 -45 -47 -52 -49 -47 -52
-51 -49 -52 -48 -51 -51 -50 -47
-49 -47 -51 -52 -48 -48 -47 -47
-53 -52 -53 -51 -46 -46 -48 -43
-48 -49 -51 -51 -48 -44 -44 -40
-45 -49 -51 -48 -42 -40 -42 -42
-52 -50 -45 -46 -44 -45 -45 -39
-51 -43 -44 -42 -41 -39 -36 -35
-47 -47 -43 -41 -41 -36 -37 -37
-48 -44 -41 -37 -38 -37 -31 -31
-43 -42 -38 -37 -35 -33 -34 -29
-44 -39 -37 -36 -35 -35 -30 -27
-40 -36 -35 -36 -30 -30 -29 -22
-38 -33 -33 -33 -30 -28 -30 -24
-40 -32 -39 -33 -30 -26 -22 -26
-37 -35 -29 -27 -26 -22 -24 -17
-32 -30 -30 -25 -24 -24 -15 -18
-32 -27 -24 -23 -21 -18 -19 -16
-24 -27 -25 -21 -16 -21 -14 -12
-27 -23 -23 -20 -13 -20 -14 -10
-23 -25 -17 -18 -16 -15 -10 -10
-21 -18 -13 -11 -16 -11 -10 -7
-22 -14 -16 -12 -12 -8 -7 -11
-16 -18 -15 -13 -13 -7 -6 -3
-15 -16 -8 -7 -5 -9 -3 -6
-8 -10 -10 -6 -2 -7 0 -5
-9 -8 -8 -3 -4 -4 -4 -1
-9 -6 -10 -5 -3 -3 0 1
-6 -5 -6 -2 -1 2 2 4
-9 -7 -2 0 -1 0 7 1
-3 0 1 0 0 1 2 3
-3 -5 -2 1 2 3 1 4
-4 1 -1 2 4 1 2 6
-49 -50 -51 -45 -50 -51 -49 -56
-52 -51 -49 -50 -48 -51 -54 -51
-45 -48 -53 -51 -53 -49 -53 -49
-52 -52 -52 -46 -52 -52 -49 -54
-54 -54 -47 -51 -50 -53 -52 -48
-51 -52 -53 -50 -51 -47 -50 -49
-50 -51 -49 -49 -50 -49 -49 -47
-50 -54 -50 -50 -51 -49 -43 -46
-51 -51 -51 -51 -50 -45 -39 -45
-49 -48 -50 -48 -44 -42 -40 -42
-52 -48 -47 -47 -46 -41 -47 -39
-51 -46 -45 -44 -43 -40 -38 -36
-49 -47 -45 -44 -43 -45 -35 -31
-47 -44 -46 -40 -36 -40 -35 -33
-43 -44 -40 -37 -39 -34 -33 -29
-40 -37 -41 -35 -34 -35 -33 -29
-43 -39 -38 -36 -31 -33 -28 -28
-37 -41 -35 -33 -30 -27 -28 -21
-37 -38 -34 -30 -31 -27 -27 -24
-34 -31 -34 -28 -28 -25 -24 -26
-32 -31 -29 -26 -26 -26 -19 -19
-34 -31 -32 -28 -26 -22 -16 -18
-32 -25 -21 -19 -23 -22 -20 -16
-28 -25 -21 -24 -21 -17 -13 -18
-25 -25 -23 -23 -21 -17 -16 -11
-23 -20 -17 -19 -17 -14 -13 -11
-24 -18 -21 -18 -17 -14 -8 -9
-16 -21 -14 -16 -12 -12 -11 -11
-15 -16 -12 -12 -12 -10 -9 -4
-14 -17 -13 -15 -14 -10 -5 -6
-16 -14 -13 -11 -9 -10 -7 -3
-12 -12 -9 -9 -5 -3 -5 -4
-11 -12 -6 -10 -9 -3 -1 -2
-10 -7 -8 -3 -3 -4 2 -2
-11 -7 -5 -4 0 -5 2 0
-9 -3 -7 -3 -2 -2 1 0
-5 -5 -2 -1 -1 1 1 0
-8 0 -2 -3 -4 -4 -2 -2
-5 -1 -7 -2 0 1 1 1
-53 -52 -51 -55 -58 -56 -56 -55
-52 -52 -55 -57 -55 -56 -58 -55
-56 -53 -53 -56 -57 -56 -57 -56
-53 -53 -57 -53 -54 -54 -50 -56
-56 -55 -59 -58 -56 -55 -54 -51
-59 -57 -58 -56 -55 -55 -54 -52
-56 -57 -55 -54 -54 -51 -53 -49
-55 -59 -55 -57 -55 -50 -52 -46
-57 -55 -53 -52 -53 -51 -47 -51
-59 -53 -50 -51 -50 -48 -44 -48
-54 -53 -55 -49 -46 -45 -44 -44
-51 -49 -47 -49 -47 -42 -42 -41
-53 -45 -49 -43 -44 -42 -42 -39
-53 -45 -47 -40 -44 -43 -38 -36
-48 -43 -42 -38 -39 -39 -39 -31
-48 -46 -46 -40 -40 -37 -32 -32
-41 -41 -37 -37 -35 -28 -33 -28
-46 -42 -38 -38 -35 -30 -25 -31
-40 -37 -37 -32 -33 -26 -23 -25
-37 -38 -35 -31 -29 -27 -24 -22
-37 -30 -32 -28 -30 -24 -19 -16
-35 -34 -30 -28 -21 -21 -20 -17
-30 -26 -25 -26 -23 -22 -16 -14
-28 -28 -24 -19 -13 -18 -15 -14
-27 -22 -19 -17 -22 -15 -15 -15
-25 -25 -18 -20 -18 -12 -14 -12
-17 -20 -15 -15 -14 -12 -8 -8
-20 -15 -13 -17 -15 -9 -7 -7
-15 -14 -13 -13 -10 -7 -8 -6
-13 -12 -14 -9 -10 -2 -4 -1
-12 -13 -8 -8 -4 -5 -7 1
-13 -9 -7 -4 -5 -4 -3 -1
-10 -9 -5 -7 -4 -1 4 -1
-6 -4 -2 -1 0 1 1 1
-6 -3 -3 -2 1 0 1 5
-5 -1 0 1 0 3 4 7
-4 -5 0 -1 4 5 4 5
-1 -3 2 3 3 0 5 1
1 5 0 5 8 1 5 6
-56 -50 -52 -52 -55 -55 -57 -59
-50 -53 -55 -55 -59 -57 -55 -58
-52 -52 -53 -56 -56 -52 -56 -55
-53 -50 -54 -55 -59 -59 -59 -58
-58 -52 -55 -57 -56 -57 -59 -57
-56 -53 -57 -61 -52 -58 -58 -56
-60 -60 -57 -58 -53 -56 -52 -52
-59 -54 -59 -55 -55 -53 -52 -47
-60 -58 -55 -59 -53 -56 -46 -51
-57 -57 -55 -54 -53 -53 -47 -46
-56 -50 -56 -53 -50 -50 -49 -46
-53 -57 -55 -48 -49 -48 -47 -43
-54 -53 -53 -51 -48 -50 -44 -42
-49 -52 -42 -47 -47 -41 -42 -38
-53 -48 -45 -45 -46 -39 -40 -36
-49 -49 -48 -44 -41 -41 -37 -37
-48 -45 -42 -41 -38 -40 -38 -34
-44 -44 -40 -38 -36 -41 -31 -34
-48 -41 -38 -38 -38 -31 -29 -29
-41 -41 -38 -38 -32 -29 -25 -28
-36 -39 -40 -34 -32 -28 -26 -28
-35 -34 -32 -29 -30 -26 -29 -21
-38 -36 -29 -30 -30 -28 -20 -20
-33 -32 -30 -27 -23 -23 -21 -17
-30 -26 -27 -26 -19 -18 -16 -16
-28 -27 -30 -22 -24 -12 -20 -19
-26 -25 -22 -18 -16 -14 -19 -10
-29 -18 -20 -15 -13 -13 -10 -11
-21 -23 -16 -13 -16 -12 -7 -6
-21 -19 -15 -14 -12 -9 -9 -5
-18 -16 -20 -9 -9 -13 -4 -6
-15 -12 -8 -6 -10 -4 -7 0
-17 -11 -9 -7 -7 -5 -1 -2
-8 -8 -4 -6 -6 3 -1 3
-12 -10 -5 -4 -1 -2 0 3
-9 -4 -6 2 -2 -3 4 4
-6 -9 -1 0 1 5 4 6
-3 -1 -3 0 0 1 5 7
-3 -1 1 1 5 6 5 9
0 0 4 1 7 7 10 12
2 1 0 8 5 10 8 12
3 4 10 6 11 9 8 13
5 4 8 11 9 10 11 16
6 6 12 11 14 9 11 12
6 8 10 11 9 13 12 14
10 8 14 10 12 10 15 13
8 10 12 14 12 11 15 14
7 10 10 16 15 13 14 17
11 15 12 14 15 15 15 9
13 11 15 13 15 14 14 13
7 12 16 10 18 10 9 11
13 12 13 13 14 14 10 12
13 13 14 15 13 13 17 12
-28 -31 -31 -34 -33 -32 -35 -38
-30 -29 -31 -31 -33 -35 -37 -36
-28 -30 -35 -32 -32 -36 -39 -36
-36 -33 -34 -35 -34 -38 -38 -37
-34 -33 -36 -38 -33 -36 -37 -37
-39 -36 -34 -37 -37 -36 -38 -36
-39 -36 -38 -35 -37 -42 -36 -38
-38 -38 -34 -36 -34 -38 -34 -40
-35 -36 -40 -37 -38 -36 -37 -39
-36 -34 -36 -41 -36 -37 -38 -35
-39 -39 -36 -36 -39 -36 -36 -36
-39 -38 -37 -39 -33 -35 -33 -29
-40 -35 -36 -37 -34 -37 -34 -32
-40 -38 -40 -32 -32 -29 -29 -32
-36 -37 -35 -34 -31 -32 -30 -31
-35 -33 -35 -34 -36 -27 -27 -28
-38 -35 -31 -30 -33 -29 -26 -24
-34 -30 -32 -30 -29 -27 -28 -27
-36 -30 -33 -31 -26 -25 -25 -24
-32 -31 -29 -32 -24 -25 -22 -20
-29 -28 -29 -25 -25 -23 -21 -22
-28 -27 -24 -26 -20 -19 -19 -15
-26 -20 -27 -23 -23 -21 -15 -15
-25 -21 -22 -23 -24 -19 -16 -13
-23 -21 -19 -20 -14 -18 -14 -13
-22 -23 -19 -16 -17 -16 -14 -11
-18 -22 -11 -16 -13 -8 -11 -11
-22 -15 -17 -10 -12 -9 -8 -4
-18 -19 -12 -13 -13 -7 -5 -5
-15 -13 -9 -13 -6 -6 0 -1
-13 -10 -17 -7 -9 -7 -2 -4
-13 -10 -11 -5 -1 0 -2 4
-10 -4 -4 -5 -2 -2 3 8
-7 -8 -2 1 -2 5 7 2
-4 -2 -2 -4 0 6 6 6
-5 -1 -3 3 5 5 10 9
-3 -2 6 1 8 10 10 9
-4 3 4 7 9 9 13 13
0 6 9 7 8 10 13 13
3 6 10 6 7 13 12 13
5 9 6 8 7 12 14 10
8 7 8 12 11 12 12 17
9 11 8 11 16 15 15 17
10 10 11 12 14 14 19 17
8 11 17 10 16 16 11 17
16 12 17 13 18 19 17 16
13 13 15 14 16 14 14 17
10 15 16 15 18 17 18 19
-41 -47 -49 -47 -48 -50 -44 -49
-42 -47 -46 -47 -49 -46 -48 -50
-47 -44 -47 -46 -47 -47 -46 -47
-49 -47 -48 -48 -48 -51 -47 -44
-45 -46 -49 -46 -48 -46 -45 -47
-50 -47 -50 -46 -46 -45 -45 -49
-49 -49 -48 -48 -48 -44 -44 -42
-46 -47 -50 -47 -46 -46 -41 -40
-48 -44 -47 -43 -48 -41 -42 -38
-46 -46 -45 -44 -39 -44 -34 -38
-45 -43 -47 -40 -44 -36 -35 -39
-45 -49 -40 -41 -39 -36 -36 -29
-45 -39 -39 -38 -36 -38 -29 -30
-40 -41 -38 -34 -38 -29 -33 -27
-39 -37 -37 -33 -32 -30 -27 -23
-40 -37 -34 -29 -32 -29 -27 -29
-35 -40 -27 -35 -27 -25 -25 -20
-37 -32 -27 -28 -29 -23 -18 -19
-30 -28 -26 -25 -22 -19 -19 -16
-30 -29 -26 -22 -20 -18 -17 -13
-26 -24 -25 -16 -15 -13 -15 -15
-27 -25 -18 -15 -16 -11 -15 -5
-27 -20 -16 -14 -10 -7 -6 -4
-21 -17 -15 -12 -11 -7 -7 -2
-20 -14 -15 -13 -5 -7 -6 3
-15 -8 -14 -5 -5 0 2 0
-14 -10 -6 -8 -6 2 4 5
-11 -5 -4 -4 1 -1 8 8
-8 -5 -4 3 4 5 2 10
-4 -3 3 3 5 6 7 6
-2 -1 3 4 7 8 12 4
-1 0 4 7 7 11 9 11
3 5 8 6 10 9 11 11
2 2 8 9 11 13 14 16
10 10 4 10 16 13 18 16
10 10 7 12 11 15 16 16
5 11 15 12 14 14 20 14
8 11 16 15 16 18 18 16
13 16 16 15 18 19 16 19
11 14 17 14 17 20 17 17
14 20 16 17 19 18 17 15
12 19 20 15 17 17 17 19
19 19 17 18 19 20 18 17
-44 -43 -49 -46 -49 -45 -48 -47
-46 -44 -50 -44 -50 -48 -44 -47
-47 -45 -46 -48 -50 -47 -48 -48
-47 -47 -49 -46 -47 -48 -47 -47
-49 -51 -47 -46 -48 -46 -47 -39
-49 -48 -50 -45 -44 -49 -43 -42
-50 -49 -46 -44 -49 -45 -42 -42
-45 -46 -46 -46 -41 -42 -38 -37
-47 -44 -47 -46 -40 -38 -39 -37
-45 -48 -42 -40 -40 -40 -41 -34
-48 -45 -42 -39 -39 -38 -34 -32
-44 -40 -42 -39 -42 -33 -33 -32
-40 -45 -34 -37 -34 -33 -29 -27
-39 -36 -37 -35 -31 -33 -30 -31
-39 -38 -37 -32 -29 -27 -30 -23
-43 -35 -33 -30 -26 -31 -22 -23
-33 -35 -29 -27 -29 -24 -25 -16
-32 -35 -26 -24 -23 -23 -19 -19
-29 -28 -29 -25 -22 -19 -19 -20
-28 -27 -27 -22 -22 -19 -15 -9
-29 -19 -19 -20 -18 -16 -11 -12
-19 -21 -19 -17 -14 -12 -8 -10
-25 -16 -20 -18 -12 -11 -8 -3
-19 -17 -18 -12 -11 -8 -4 -6
-19 -20 -14 -10 -6 -2 -1 1
-14 -14 -11 -9 -3 -6 1 3
-11 -10 -3 -4 -4 -3 3 4
-13 -7 -3 -3 -1 1 0 5
-8 -3 -3 0 1 0 4 3
-4 -3 0 -1 1 7 9 8
-2 0 1 1 4 4 7 6
0 1 3 4 4 10 7 9
1 3 8 -1 9 10 9 13
-1 3 1 6 9 12 10 13
5 5 7 10 8 12 12 13
6 7 9 11 14 10 9 14
5 11 10 13 10 13 12 14
10 5 10 16 11 14 17 12
13 11 13 11 15 16 17 13
7 13 11 14 11 15 10 16
12 14 12 11 16 13 15 11
15 8 13 17 11 16 12 13
-46 -49 -49 -48 -45 -49 -45 -44
-47 -44 -47 -52 -46 -51 -43 -44
-46 -48 -48 -48 -47 -48 -44 -44
-47 -44 -48 -45 -45 -44 -45 -46
-44 -48 -47 -44 -46 -45 -47 -41
-47 -47 -43 -45 -43 -46 -40 -40
-46 -46 -45 -49 -46 -43 -42 -38
-47 -45 -46 -43 -42 -43 -38 -35
-47 -43 -44 -44 -39 -39 -35 -37
-45 -45 -42 -37 -38 -34 -37 -31
-43 -45 -42 -39 -42 -38 -35 -30
-42 -40 -41 -34 -37 -34 -30 -30
-38 -40 -39 -35 -36 -27 -30 -25
-43 -37 -34 -35 -33 -31 -25 -24
-35 -35 -35 -30 -27 -25 -26 -25
-34 -35 -28 -30 -23 -27 -22 -23
-36 -32 -30 -25 -27 -27 -20 -21
-35 -29 -27 -24 -20 -18 -18 -15
-31 -28 -28 -26 -22 -20 -12 -17
-26 -25 -28 -23 -17 -12 -14 -10
-25 -26 -17 -20 -13 -15 -11 -11
-31 -23 -14 -16 -16 -14 -8 -7
-18 -14 -11 -11 -12 -6 -5 -2
-17 -14 -11 -13 -6 -3 1 2
-12 -15 -10 -8 -4 -3 1 1
-13 -12 -12 -6 -4 -3 -1 6
-10 -7 -4 -2 -2 -3 1 5
-5 -4 -1 0 -1 3 7 2
-7 -4 0 -2 3 5 7 7
-2 -3 -3 3 7 5 8 8
-3 -1 5 2 8 5 8 11
-3 2 4 6 9 9 11 15
3 9 6 6 5 10 13 11
4 7 8 5 10 9 10 11
4 7 6 10 10 14 12 10
4 9 10 9 14 11 11 13
4 8 9 10 11 17 6 14
-38 -44 -41 -44 -44 -42 -46 -45
-44 -45 -43 -43 -43 -46 -45 -44
-41 -42 -44 -47 -45 -45 -42 -41
-42 -39 -44 -46 -44 -44 -45 -41
-45 -44 -41 -43 -43 -45 -40 -43
-44 -44 -46 -41 -43 -42 -45 -42
-43 -44 -47 -36 -39 -41 -39 -38
-45 -43 -42 -42 -42 -39 -38 -34
-39 -41 -41 -40 -40 -39 -37 -35
-41 -37 -40 -41 -38 -35 -33 -33
-41 -40 -44 -40 -40 -36 -35 -34
-40 -44 -39 -40 -34 -35 -29 -30
-39 -39 -37 -32 -38 -31 -29 -29
-38 -38 -36 -34 -35 -32 -28 -26
-37 -35 -41 -31 -33 -27 -25 -23
-37 -33 -33 -31 -29 -26 -25 -21
-28 -32 -32 -27 -27 -26 -23 -20
-27 -31 -27 -25 -23 -20 -20 -15
-31 -26 -29 -24 -18 -21 -16 -17
-26 -25 -21 -20 -20 -15 -15 -12
-26 -23 -23 -20 -12 -15 -15 -9
-27 -20 -19 -17 -15 -12 -11 -7
-21 -19 -17 -12 -11 -10 -8 -5
-18 -18 -12 -13 -7 -6 -7 -7
-20 -13 -14 -6 -8 -7 -1 -2
-18 -11 -9 -9 -4 0 -8 3
-14 -9 -5 -3 -6 -7 0 1
-7 -8 -5 -6 -5 -1 0 8
-11 -5 -2 -5 2 1 5 7
-6 -2 -4 1 4 9 7 3
-7 -3 0 4 5 2 4 11
-4 4 3 8 7 5 9 10
4 4 7 4 1 10 8 12
3 5 7 3 8 7 11 13
4 3 4 9 7 10 13 10
4 7 8 10 12 8 12 8
4 6 8 12 10 9 14 14
8 8 8 12 10 12 10 14
9 12 13 10 12 15 13 13
10 12 10 14 14 12 8 6
10 10 6 11 13 11 14 13
-28 -28 -31 -29 -31 -33 -36 -40
-28 -28 -27 -34 -31 -37 -33 -34
-29 -32 -35 -31 -35 -39 -35 -39
-31 -31 -30 -34 -37 -36 -38 -36
-33 -31 -33 -35 -37 -35 -39 -41
-33 -37 -37 -37 -39 -39 -41 -38
-32 -36 -38 -37 -38 -37 -36 -41
-34 -37 -39 -40 -41 -41 -41 -39
-36 -35 -36 -38 -40 -37 -41 -42
-39 -36 -35 -42 -38 -42 -40 -41
-36 -44 -41 -40 -40 -40 -40 -39
-40 -39 -39 -39 -41 -40 -39 -42
-41 -44 -41 -41 -40 -36 -46 -40
-38 -43 -39 -43 -44 -41 -41 -45
-43 -44 -41 -41 -40 -40 -39 -43
-41 -41 -42 -41 -44 -42 -41 -41
-40 -40 -40 -41 -41 -39 -42 -39
-43 -41 -42 -36 -43 -38 -40 -37
-41 -40 -42 -36 -42 -38 -37 -40
-41 -42 -39 -39 -40 -40 -42 -41
-39 -42 -42 -39 -40 -37 -42 -35
-41 -42 -41 -40 -40 -36 -41 -41
-41 -36 -38 -41 -38 -37 -38 -37
-41 -38 -42 -36 -36 -37 -38 -37
-37 -39 -41 -40 -36 -36 -37 -34
-41 -38 -38 -41 -38 -37 -35 -36
-40 -37 -40 -40 -35 -34 -35 -30
-39 -41 -38 -37 -36 -32 -34 -34
-37 -38 -38 -34 -33 -31 -36 -34
-36 -37 -34 -32 -35 -34 -33 -33
-37 -35 -29 -33 -32 -34 -36 -32
-32 -35 -33 -31 -33 -34 -28 -35
-33 -33 -37 -32 -34 -34 -34 -34
-35 -35 -31 -31 -32 -34 -36 -35
-33 -35 -33 -35 -35 -31 -32 -31
-30 -34 -34 -34 -31 -36 -34 -30
-34 -31 -33 -33 -33 -30 -33 -29
-32 -33 -34 -32 -33 -33 -29 -32
-30 -34 -32 -33 -33 -29 -30 -23
-33 -34 -36 -32 -31 -32 -31 -26
-34 -32 -31 -29 -30 -27 -31 -31
-32 -32 -29 -29 -28 -27 -29 -30
-31 -29 -26 -29 -31 -31 -32 -29
-43 -49 -47 -51 -46 -56 -49 -54
-46 -51 -52 -52 -52 -56 -52 -55
-48 -52 -52 -52 -55 -54 -56 -56
-48 -52 -51 -52 -54 -56 -57 -55
-48 -50 -56 -55 -53 -57 -57 -56
-51 -50 -54 -57 -56 -58 -61 -55
-48 -51 -55 -52 -55 -55 -60 -57
-59 -51 -55 -54 -56 -55 -59 -60
-54 -58 -57 -57 -61 -60 -59 -58
-61 -58 -57 -61 -56 -57 -56 -57
-56 -56 -61 -56 -59 -56 -57 -51
-57 -57 -56 -59 -57 -59 -54 -57
-55 -56 -58 -56 -52 -58 -55 -50
-56 -57 -58 -53 -54 -51 -55 -49
-57 -55 -56 -57 -54 -54 -54 -49
-56 -58 -57 -53 -54 -47 -53 -49
-58 -52 -57 -55 -51 -48 -45 -44
-51 -51 -52 -51 -51 -50 -48 -47
-55 -52 -49 -49 -49 -47 -43 -43
-49 -49 -53 -51 -45 -46 -41 -40
-47 -51 -47 -45 -44 -43 -39 -40
-44 -50 -44 -46 -41 -42 -41 -36
-47 -45 -44 -43 -40 -37 -39 -35
-47 -49 -39 -43 -40 -34 -33 -31
-45 -39 -42 -36 -40 -29 -34 -29
-43 -40 -41 -36 -35 -31 -31 -31
-42 -38 -34 -34 -32 -31 -30 -24
-39 -35 -32 -30 -31 -24 -25 -23
-40 -32 -30 -35 -27 -23 -17 -20
-35 -33 -31 -27 -23 -24 -24 -17
-35 -30 -27 -26 -20 -20 -18 -11
-28 -30 -29 -22 -20 -18 -15 -15
-30 -26 -25 -22 -14 -19 -14 -16
-26 -24 -20 -19 -19 -13 -10 -8
-22 -25 -16 -15 -11 -10 -10 -10
-15 -18 -13 -18 -12 -11 -8 -11
-18 -19 -14 -12 -7 -9 -8 -6
-17 -14 -9 -10 -9 -11 -7 -2
-15 -10 -12 -14 -7 -7 -8 -6
-13 -10 -8 -10 -6 -8 -2 -28
-11 -7 -9 -10 -2 -5 -24 -29
-10 -6 -3 -8 -6 -22 -32 -28
-12 -9 -6 -8 -26 -28 -27 -30
-7 -4 -8 -30 -32 -30 -27 -33
-8 -7 -26 -29 -31 -31 -34 -34
-6 -26 -30 -31 -30 -33 -35 -35
-29 -30 -35 -34 -36 -42 -43 -51
-30 -33 -36 -40 -42 -45 -48 -47
-36 -36 -38 -40 -48 -47 -51 -52
-38 -38 -44 -43 -48 -50 -54 -53
-39 -42 -45 -43 -49 -51 -55 -58
-40 -43 -47 -47 -52 -55 -56 -61
-46 -46 -50 -54 -54 -57 -56 -64
-50 -50 -56 -57 -53 -62 -64 -61
-47 -55 -56 -55 -60 -60 -63 -64
-52 -54 -60 -58 -66 -64 -65 -67
-59 -57 -61 -60 -64 -64 -71 -66
-57 -58 -62 -62 -67 -70 -71 -72
-60 -59 -65 -65 -68 -69 -69 -70
-61 -62 -65 -66 -67 -69 -72 -70
-63 -64 -68 -69 -68 -66 -71 -72
-67 -66 -66 -70 -73 -73 -74 -76
-64 -64 -68 -71 -70 -72 -74 -70
-65 -70 -72 -72 -69 -73 -76 -78
-70 -70 -71 -74 -74 -74 -75 -77
-68 -71 -74 -72 -79 -77 -74 -76
-73 -73 -76 -74 -72 -74 -75 -73
-76 -77 -74 -80 -78 -76 -74 -75
-79 -74 -79 -76 -75 -78 -70 -71
-71 -77 -75 -75 -80 -71 -72 -70
-78 -75 -76 -76 -75 -74 -74 -74
-77 -72 -77 -74 -77 -69 -70 -69
-73 -75 -74 -75 -73 -76 -75 -70
-74 -73 -75 -74 -75 -74 -66 -69
-73 -77 -72 -75 -72 -70 -68 -67
-72 -75 -72 -73 -70 -70 -71 -68
-72 -78 -71 -70 -72 -63 -66 -66
-73 -71 -71 -69 -69 -69 -66 -63
-77 -70 -70 -70 -67 -65 -64 -62
-73 -66 -70 -67 -66 -65 -61 -64
-71 -63 -67 -63 -62 -65 -61 -58
-67 -63 -63 -60 -65 -61 -60 -57
-65 -64 -62 -61 -64 -58 -61 -59
-66 -65 -59 -62 -60 -61 -60 -58
-62 -62 -57 -57 -61 -60 -54 -52
-67 -60 -58 -61 -59 -60 -55 -55
-62 -58 -57 -63 -56 -53 -50 -53
-62 -60 -62 -58 -57 -51 -55 -55
-60 -60 -56 -58 -51 -56 -51 -49
-42 -42 -45 -47 -49 -46 -46 -45
-46 -46 -46 -47 -47 -49 -50 -49
-44 -46 -45 -47 -51 -51 -50 -50
-46 -45 -46 -47 -50 -50 -52 -54
-45 -50 -47 -50 -52 -48 -55 -51
-47 -44 -49 -49 -50 -51 -53 -55
-48 -50 -45 -53 -54 -48 -54 -56
-49 -51 -52 -49 -54 -52 -53 -54
-47 -52 -49 -53 -53 -55 -51 -53
-52 -54 -51 -50 -54 -54 -53 -51
-54 -51 -55 -55 -54 -52 -53 -54
-53 -54 -49 -54 -49 -50 -52 -54
-51 -51 -51 -58 -52 -51 -54 -51
-49 -52 -50 -51 -54 -53 -52 -48
-53 -56 -50 -48 -53 -49 -47 -51
-49 -53 -53 -50 -53 -47 -46 -47
-51 -52 -50 -54 -50 -48 -45 -45
-52 -49 -51 -51 -54 -44 -45 -45
-54 -53 -51 -49 -48 -44 -45 -43
-51 -45 -49 -44 -44 -47 -45 -41
-52 -51 -44 -47 -44 -41 -41 -40
-47 -44 -47 -44 -44 -45 -41 -37
-46 -44 -44 -40 -40 -40 -41 -33
-47 -46 -39 -39 -41 -39 -39 -34
-45 -43 -42 -37 -39 -35 -35 -31
-42 -44 -35 -34 -38 -36 -32 -26
-41 -42 -35 -34 -33 -33 -29 -30
-38 -35 -33 -35 -32 -31 -30 -22
-39 -35 -33 -35 -27 -27 -24 -26
-33 -35 -37 -30 -26 -24 -26 -20
-30 -34 -31 -30 -28 -23 -24 -21
-32 -28 -29 -21 -22 -21 -20 -21
-34 -31 -25 -27 -22 -20 -21 -16
-28 -31 -23 -19 -20 -19 -18 -18
-28 -25 -21 -21 -15 -20 -15 -13
-26 -24 -17 -21 -18 -17 -14 -14
-25 -18 -20 -19 -15 -13 -16 -11
-19 -16 -19 -19 -16 -15 -13 -15
-23 -18 -18 -13 -14 -14 -12 -12
-18 -16 -12 -14 -12 -13 -16 -11
-17 -17 -16 -12 -11 -12 -10 -30
-15 -14 -10 -9 -13 -10 -29 -31
-14 -11 -11 -16 -14 -31 -34 -34
-13 -10 -10 -10 -30 -31 -33 -39
-10 -13 -12 -32 -30 -33 -36 -41
-15 -9 -30 -31 -37 -38 -37 -39
-8 -29 -35 -35 -36 -39 -42 -43
-29 -36 -35 -36 -41 -41 -47 -48
-31 -36 -34 -40 -44 -44 -49 -50
-31 -36 -44 -41 -42 -47 -47 -52
-34 -40 -43 -48 -48 -50 -50 -49
-39 -43 -44 -48 -49 -49 -52 -54
-43 -46 -51 -50 -47 -51 -54 -52
-46 -48 -49 -55 -51 -55 -53 -57
-48 -47 -51 -52 -52 -55 -59 -55
-48 -53 -55 -50 -57 -55 -61 -55
-48 -53 -54 -57 -55 -60 -60 -60
-54 -55 -53 -54 -57 -60 -60 -61
-57 -55 -54 -55 -59 -63 -59 -62
-56 -52 -57 -60 -61 -66 -64 -67
-55 -59 -64 -61 -60 -61 -62 -63
-57 -59 -62 -62 -64 -63 -61 -63
-61 -58 -61 -66 -65 -65 -67 -66
-61 -62 -62 -66 -62 -65 -64 -65
-63 -63 -63 -65 -62 -64 -64 -65
-64 -64 -64 -64 -64 -64 -68 -65
-66 -62 -63 -67 -70 -65 -63 -63
-66 -59 -65 -65 -62 -64 -60 -59
-66 -67 -66 -63 -61 -64 -61 -59
-62 -65 -63 -67 -67 -61 -64 -62
-66 -63 -60 -68 -63 -56 -64 -60
-63 -63 -63 -61 -65 -62 -61 -62
-65 -66 -65 -64 -65 -62 -62 -61
-63 -63 -62 -64 -58 -61 -58 -61
-62 -59 -63 -59 -62 -61 -61 -63
-64 -63 -57 -65 -61 -59 -60 -58
-58 -64 -60 -63 -62 -65 -58 -61
-62 -63 -61 -61 -62 -59 -58 -55
-63 -62 -65 -61 -61 -59 -56 -55
-59 -59 -59 -58 -59 -61 -56 -57
-58 -59 -57 -59 -59 -56 -58 -57
-61 -60 -59 -60 -58 -57 -57 -52
-61 -62 -59 -59 -59 -54 -59 -54
-59 -55 -59 -57 -58 -60 -57 -53
-55 -56 -56 -58 -58 -58 -55 -62
-59 -59 -56 -55 -59 -55 -56 -53
-61 -58 -59 -56 -54 -62 -56 -52
-40 -49 -45 -48 -43 -50 -51 -49
-43 -48 -47 -45 -49 -52 -51 -52
-48 -48 -49 -52 -46 -54 -53 -52
-46 -46 -48 -55 -52 -53 -53 -55
-51 -51 -53 -50 -55 -52 -50 -52
-45 -52 -49 -51 -53 -54 -57 -55
-54 -48 -52 -52 -53 -54 -54 -56
-52 -51 -55 -57 -52 -55 -54 -54
-54 -54 -53 -53 -57 -53 -49 -55
-52 -54 -56 -51 -54 -55 -51 -51
-56 -53 -55 -54 -55 -54 -51 -48
-55 -55 -54 -54 -54 -56 -50 -51
-54 -53 -49 -60 -52 -50 -55 -50
-54 -50 -52 -48 -50 -47 -48 -42
-52 -56 -50 -49 -48 -50 -47 -46
-50 -51 -48 -50 -47 -43 -48 -44
-52 -52 -47 -49 -48 -43 -44 -46
-51 -52 -52 -52 -44 -43 -42 -43
-52 -49 -47 -46 -41 -46 -38 -41
-51 -45 -45 -44 -43 -43 -38 -38
-50 -50 -48 -40 -41 -40 -35 -38
-46 -44 -46 -44 -39 -39 -36 -35
-45 -41 -40 -39 -41 -36 -29 -35
-42 -42 -42 -33 -34 -33 -32 -28
-40 -46 -35 -35 -38 -33 -30 -31
-43 -41 -35 -34 -31 -34 -29 -27
-39 -38 -34 -32 -28 -26 -26 -25
-36 -34 -34 -34 -30 -26 -26 -22
-31 -31 -29 -30 -25 -25 -19 -19
-30 -26 -29 -24 -26 -25 -21 -19
-29 -30 -25 -22 -20 -19 -20 -15
-28 -26 -20 -18 -19 -17 -17 -19
-26 -28 -22 -20 -21 -15 -17 -12
-23 -21 -21 -18 -17 -22 -15 -17
-24 -22 -19 -16 -19 -15 -15 -12
-19 -17 -18 -15 -16 -11 -9 -13
-22 -15 -19 -14 -15 -13 -10 -30
-17 -15 -15 -11 -10 -14 -29 -36
-15 -14 -15 -10 -13 -32 -30 -35
-14 -11 -14 -12 -31 -36 -34 -33
-15 -13 -9 -32 -33 -36 -38 -39
-11 -13 -31 -36 -32 -39 -40 -44
-12 -31 -34 -34 -38 -42 -43 -42
-36 -33 -38 -36 -39 -37 -42 -45
-33 -37 -38 -40 -42 -46 -49 -50
-38 -40 -37 -42 -43 -46 -47 -50
-36 -36 -39 -41 -44 -48 -48 -55
-38 -41 -45 -44 -45 -50 -53 -56
-41 -42 -43 -50 -50 -54 -55 -54
-41 -43 -54 -52 -50 -56 -59 -57
-46 -48 -49 -52 -53 -55 -59 -63
-47 -53 -47 -56 -56 -63 -60 -63
-48 -55 -58 -56 -60 -59 -64 -63
-54 -53 -58 -60 -63 -65 -65 -66
-56 -61 -57 -62 -67 -64 -67 -66
-58 -59 -58 -61 -63 -64 -68 -67
-62 -60 -62 -65 -64 -69 -69 -69
-62 -60 -65 -66 -73 -68 -68 -69
-65 -65 -62 -70 -66 -74 -72 -72
-63 -68 -68 -68 -70 -71 -66 -69
-68 -71 -68 -64 -72 -73 -73 -72
-71 -68 -70 -69 -68 -69 -71 -71
-67 -72 -69 -70 -71 -69 -69 -68
-72 -70 -70 -68 -74 -72 -70 -75
-69 -72 -73 -72 -70 -71 -71 -69
-71 -74 -73 -71 -72 -68 -68 -74
-71 -72 -68 -73 -69 -69 -70 -68
-70 -70 -75 -71 -68 -70 -68 -73
-71 -73 -69 -71 -71 -69 -68 -68
-72 -70 -68 -72 -70 -71 -68 -66
-72 -69 -67 -72 -69 -65 -70 -66
-71 -69 -73 -66 -65 -71 -63 -61
-69 -71 -69 -69 -65 -61 -65 -65
-69 -71 -69 -66 -67 -67 -63 -66
-70 -68 -65 -65 -67 -63 -63 -62
-66 -68 -64 -65 -63 -61 -62 -62
-65 -64 -65 -68 -62 -63 -65 -62
-67 -64 -65 -65 -59 -61 -61 -63
-66 -64 -67 -63 -61 -62 -62 -62
-62 -66 -63 -63 -57 -60 -60 -59
-41 -37 -41 -43 -42 -48 -49 -48
-41 -42 -45 -45 -48 -48 -47 -52
-44 -45 -49 -47 -45 -46 -48 -51
-42 -48 -47 -46 -47 -47 -53 -55
-46 -48 -46 -52 -49 -51 -51 -55
-49 -48 -44 -50 -49 -50 -51 -55
-47 -47 -46 -53 -55 -50 -54 -51
-49 -52 -52 -50 -53 -51 -54 -51
-50 -54 -50 -50 -53 -51 -52 -52
-53 -51 -53 -52 -50 -53 -51 -49
-51 -53 -52 -51 -50 -52 -51 -51
-51 -48 -54 -51 -53 -52 -49 -47
-53 -52 -56 -55 -52 -54 -48 -49
-53 -57 -52 -56 -50 -51 -52 -48
-54 -53 -54 -52 -47 -50 -51 -48
-55 -48 -49 -51 -49 -51 -47 -48
-55 -55 -53 -52 -48 -44 -45 -47
-51 -49 -48 -49 -51 -48 -41 -41
-56 -50 -50 -46 -45 -44 -46 -42
-53 -51 -43 -47 -45 -43 -44 -39
-49 -49 -46 -44 -43 -44 -38 -35
-46 -50 -48 -43 -44 -39 -40 -32
-49 -43 -44 -44 -40 -36 -33 -31
-46 -41 -41 -38 -35 -38 -36 -29
-42 -40 -36 -38 -36 -31 -34 -25
-40 -42 -37 -35 -34 -30 -25 -27
-43 -38 -37 -33 -31 -27 -30 -27
-40 -35 -33 -33 -28 -26 -23 -26
-34 -36 -29 -32 -25 -25 -23 -22
-34 -33 -29 -26 -25 -28 -23 -20
-30 -29 -26 -23 -26 -24 -19 -14
-29 -31 -24 -25 -22 -22 -19 -18
-26 -22 -23 -27 -20 -18 -17 -11
-25 -25 -23 -21 -19 -15 -14 -14
-24 -22 -18 -23 -14 -15 -13 -13
-24 -19 -18 -18 -14 -15 -15 -13
-18 -17 -16 -12 -15 -9 -12 -11
-18 -18 -14 -15 -11 -11 -13 -9
-17 -14 -10 -13 -14 -15 -11 -30
-11 -10 -6 -12 -11 -12 -30 -33
-16 -14 -14 -7 -10 -32 -36 -32
-11 -12 -11 -13 -32 -36 -34 -38
-9 -13 -10 -33 -30 -36 -38 -41
-9 -11 -31 -34 -37 -39 -40 -40
-13 -35 -36 -34 -37 -38 -41 -41
-16 -39 -39 -41 -43 -45 -46 -50
-35 -39 -41 -43 -44 -47 -48 -52
-38 -41 -38 -43 -45 -47 -50 -55
-46 -42 -41 -47 -51 -51 -53 -62
-45 -45 -48 -47 -51 -54 -57 -57
-46 -45 -46 -52 -54 -56 -63 -62
-46 -51 -48 -50 -54 -59 -57 -62
-48 -52 -59 -55 -58 -60 -63 -63
-52 -55 -58 -58 -62 -63 -69 -68
-52 -57 -60 -57 -63 -60 -62 -64
-56 -59 -62 -65 -63 -66 -66 -68
-62 -62 -62 -63 -63 -68 -65 -73
-61 -63 -65 -65 -67 -67 -68 -67
-62 -61 -65 -69 -67 -67 -69 -71
-64 -64 -67 -64 -68 -71 -71 -71
-65 -67 -64 -69 -69 -71 -74 -73
-61 -70 -70 -70 -69 -68 -74 -72
-71 -67 -72 -72 -72 -72 -74 -74
-66 -68 -68 -67 -72 -72 -69 -74
-70 -67 -73 -74 -71 -73 -76 -73
-69 -75 -72 -73 -75 -74 -71 -68
-73 -74 -72 -76 -73 -71 -65 -71
-69 -71 -74 -73 -68 -70 -74 -72
-75 -77 -74 -66 -71 -65 -68 -69
-72 -70 -74 -73 -70 -71 -70 -68
-72 -72 -70 -73 -69 -71 -70 -72
-70 -74 -71 -70 -72 -71 -70 -65
-67 -71 -69 -71 -71 -69 -66 -63
-71 -70 -67 -69 -70 -63 -67 -64
-67 -68 -69 -67 -64 -70 -67 -68
-69 -68 -65 -67 -69 -62 -62 -65
-69 -64 -67 -68 -67 -63 -62 -64
-70 -69 -67 -68 -61 -66 -62 -64
-65 -68 -68 -62 -63 -63 -61 -62
-64 -66 -61 -64 -66 -65 -61 -61
-69 -71 -62 -59 -64 -63 -62 -61
-62 -62 -60 -61 -61 -59 -64 -65
-61 -64 -64 -60 -61 -62 -64 -62
-65 -64 -62 -57 -59 -60 -62 -57
-66 -63 -59 -61 -58 -59 -59 -56
-63 -62 -58 -58 -58 -57 -61 -57
-62 -61 -61 -59 -61 -60 -63 -60
-43 -43 -42 -46 -45 -44 -50 -49
-42 -44 -44 -45 -46 -47 -49 -50
-46 -46 -50 -46 -46 -46 -49 -53
-44 -46 -46 -43 -50 -50 -51 -51
-46 -45 -46 -50 -49 -48 -52 -50
-46 -44 -49 -47 -49 -49 -56 -52
-46 -47 -48 -53 -50 -50 -51 -51
-44 -48 -50 -46 -55 -48 -50 -45
-51 -52 -49 -49 -52 -56 -53 -52
-49 -51 -50 -54 -49 -49 -50 -48
-46 -51 -53 -50 -51 -53 -50 -52
-51 -48 -56 -56 -55 -46 -52 -51
-51 -52 -52 -51 -54 -51 -52 -53
-55 -54 -49 -51 -50 -53 -52 -50
-55 -53 -55 -51 -51 -52 -55 -53
-51 -53 -51 -51 -56 -49 -51 -50
-51 -55 -54 -48 -49 -50 -49 -45
-51 -50 -55 -52 -50 -51 -48 -50
-52 -52 -52 -45 -49 -49 -49 -46
-52 -51 -51 -46 -52 -52 -46 -42
-52 -49 -54 -44 -48 -44 -45 -41
-47 -45 -47 -47 -47 -43 -43 -42
-51 -49 -46 -45 -42 -45 -40 -40
-48 -49 -46 -46 -41 -42 -41 -39
-48 -47 -42 -44 -41 -38 -43 -39
-45 -44 -42 -39 -40 -35 -36 -34
-41 -43 -39 -38 -34 -37 -36 -31
-41 -41 -43 -36 -35 -35 -30 -33
-42 -42 -34 -35 -33 -32 -30 -29
-41 -41 -37 -38 -31 -34 -28 -27
-37 -36 -35 -35 -30 -32 -31 -29
-35 -40 -35 -30 -31 -27 -25 -26
-33 -34 -32 -27 -30 -24 -25 -24
-34 -29 -31 -28 -24 -27 -20 -21
-32 -30 -27 -28 -20 -27 -19 -22
-27 -27 -28 -24 -23 -19 -23 -19
-28 -22 -21 -21 -21 -20 -16 -17
-26 -24 -21 -20 -21 -15 -19 -15
-23 -25 -18 -22 -18 -16 -18 -14
-22 -22 -20 -15 -18 -19 -14 -35
-17 -20 -16 -19 -13 -18 -34 -37
-23 -19 -18 -15 -12 -35 -38 -41
-16 -16 -13 -9 -35 -36 -40 -43
-18 -17 -12 -38 -36 -40 -41 -44
-15 -15 -35 -37 -40 -39 -46 -48
-33 -34 -39 -38 -42 -45 -49 -50
-38 -38 -38 -42 -47 -43 -49 -49
-35 -36 -40 -46 -45 -46 -54 -52
-42 -42 -44 -48 -50 -50 -52 -56
-41 -48 -47 -46 -52 -53 -57 -51
-47 -46 -52 -48 -52 -54 -56 -60
-48 -49 -51 -51 -55 -53 -56 -66
-47 -55 -51 -52 -55 -55 -60 -61
-49 -53 -54 -55 -59 -59 -61 -67
-50 -56 -58 -57 -57 -61 -63 -65
-56 -56 -57 -63 -61 -63 -66 -68
-54 -59 -62 -58 -65 -64 -65 -67
-57 -59 -62 -58 -62 -64 -66 -67
-59 -62 -65 -63 -63 -66 -68 -68
-61 -62 -65 -68 -68 -68 -70 -71
-65 -62 -69 -70 -69 -70 -67 -68
-65 -66 -70 -69 -70 -70 -66 -70
-66 -66 -68 -69 -70 -71 -71 -73
-69 -67 -65 -71 -67 -70 -71 -67
-69 -70 -68 -70 -70 -67 -67 -68
-68 -70 -70 -67 -71 -68 -72 -69
-71 -70 -71 -68 -66 -73 -71 -68
-70 -68 -74 -68 -70 -71 -69 -65
-71 -71 -70 -69 -70 -66 -68 -67
-71 -70 -68 -66 -70 -71 -70 -65
-67 -68 -67 -64 -65 -68 -68 -66
-70 -69 -67 -69 -69 -72 -69 -64
-73 -69 -71 -65 -68 -66 -68 -61
-67 -68 -70 -63 -64 -64 -67 -61
-70 -65 -68 -70 -61 -63 -61 -61
-66 -68 -63 -66 -64 -64 -65 -57
-66 -67 -66 -63 -61 -65 -59 -62
-66 -67 -63 -63 -64 -57 -58 -61
-68 -62 -61 -60 -60 -61 -59 -57
-61 -60 -65 -60 -64 -57 -58 -56
-63 -62 -62 -62 -58 -57 -55 -55
-41 -44 -42 -46 -45 -48 -48 -50
-47 -44 -45 -48 -49 -52 -49 -52
-44 -47 -48 -44 -47 -49 -49 -51
-45 -47 -46 -46 -50 -49 -50 -53
-50 -47 -49 -47 -51 -51 -53 -55
-49 -49 -49 -49 -51 -55 -54 -55
-49 -50 -50 -50 -51 -53 -54 -55
-53 -53 -52 -54 -55 -56 -54 -54
-48 -51 -54 -51 -52 -52 -55 -56
-49 -52 -50 -52 -54 -56 -54 -55
-51 -56 -54 -53 -55 -57 -57 -57
-49 -52 -53 -54 -54 -56 -55 -54
-53 -55 -55 -57 -55 -57 -54 -55
-54 -55 -49 -52 -56 -53 -51 -53
-55 -56 -58 -54 -51 -55 -53 -52
-54 -55 -55 -55 -52 -53 -54 -49
-58 -56 -57 -55 -53 -52 -52 -49
-53 -53 -52 -54 -49 -54 -47 -50
-52 -57 -53 -56 -53 -51 -47 -45
-57 -53 -48 -50 -51 -46 -44 -43
-49 -50 -50 -55 -47 -48 -45 -47
-51 -50 -49 -47 -46 -46 -43 -42
-52 -49 -50 -44 -44 -41 -42 -37
-48 -45 -47 -51 -45 -43 -40 -40
-50 -48 -45 -45 -45 -37 -39 -35
-48 -45 -44 -43 -38 -39 -40 -35
-48 -44 -46 -40 -38 -41 -34 -31
-45 -45 -41 -34 -39 -33 -34 -30
-45 -43 -39 -40 -32 -34 -28 -30
-43 -38 -35 -35 -33 -28 -30 -28
-42 -39 -37 -37 -32 -25 -29 -27
-38 -34 -32 -30 -30 -27 -27 -23
-35 -32 -31 -30 -27 -23 -29 -23
-31 -28 -32 -25 -26 -26 -24 -20
-30 -32 -30 -23 -25 -23 -23 -18
-29 -29 -25 -25 -20 -22 -18 -18
-29 -24 -25 -20 -21 -25 -15 -15
-25 -24 -21 -17 -20 -17 -15 -16
-25 -24 -24 -15 -15 -18 -13 -13
-26 -19 -21 -13 -19 -15 -16 -11
-19 -21 -17 -19 -18 -14 -11 -10
-20 -19 -17 -15 -15 -12 -13 -13
-16 -13 -13 -15 -15 -10 -12 -31
-17 -16 -13 -11 -12 -12 -30 -33
-16 -13 -17 -16 -13 -28 -34 -40
-17 -16 -13 -12 -31 -36 -36 -39
-13 -12 -13 -32 -36 -35 -44 -42
-16 -11 -32 -35 -41 -43 -40 -45
-10 -34 -33 -34 -37 -44 -47 -47
-28 -25 -27 -30 -35 -36 -41 -41
-24 -28 -32 -35 -33 -36 -42 -41
-29 -29 -35 -37 -39 -45 -40 -45
-30 -37 -36 -36 -39 -45 -45 -46
-32 -37 -34 -41 -41 -40 -44 -50
-33 -41 -37 -42 -39 -47 -50 -52
-36 -43 -42 -45 -45 -47 -52 -54
-39 -42 -47 -45 -46 -54 -53 -56
-42 -47 -49 -49 -52 -56 -57 -60
-42 -46 -48 -51 -50 -54 -60 -62
-47 -48 -54 -49 -58 -59 -62 -60
-46 -53 -53 -57 -61 -64 -65 -65
-52 -51 -54 -58 -61 -61 -67 -69
-53 -59 -59 -62 -63 -62 -64 -68
-55 -57 -58 -61 -65 -66 -68 -71
-57 -62 -64 -65 -65 -69 -70 -70
-61 -63 -63 -64 -68 -70 -67 -73
-63 -68 -64 -66 -70 -68 -71 -71
-64 -68 -72 -69 -69 -73 -69 -68
-67 -68 -71 -68 -70 -71 -73 -70
-65 -69 -71 -71 -72 -71 -74 -70
-69 -72 -68 -70 -72 -71 -70 -69
-72 -69 -67 -68 -75 -73 -65 -69
-73 -72 -67 -75 -74 -72 -70 -68
-68 -68 -69 -68 -67 -69 -72 -66
-71 -74 -72 -71 -72 -69 -70 -69
-70 -72 -72 -68 -67 -70 -68 -66
-75 -69 -70 -68 -67 -63 -68 -67
-68 -70 -69 -70 -65 -68 -67 -62
-67 -66 -68 -66 -69 -70 -62 -63
-70 -68 -70 -66 -63 -65 -61 -60
-68 -68 -63 -66 -67 -65 -63 -58
-65 -67 -65 -62 -63 -59 -59 -63
-67 -64 -63 -63 -62 -58 -64 -59
-69 -64 -65 -62 -64 -62 -62 -58
-67 -62 -64 -58 -59 -59 -56 -55
-62 -64 -60 -58 -60 -55 -58 -58
-64 -63 -62 -59 -59 -60 -59 -62
-60 -61 -61 -59 -55 -55 -58 -58
-61 -57 -60 -57 -57 -61 -56 -59
-60 -59 -61 -57 -59 -58 -56 -60
-60 -61 -55 -59 -60 -56 -57 -62
-58 -58 -60 -57 -58 -57 -56 -60
-37 -44 -44 -41 -44 -42 -39 -46
-37 -40 -41 -40 -44 -42 -46 -47
-43 -41 -43 -41 -43 -43 -46 -42
-39 -40 -44 -42 -45 -46 -49 -45
-41 -45 -42 -46 -43 -49 -49 -46
-45 -45 -43 -45 -43 -47 -44 -46
-43 -41 -45 -45 -45 -50 -48 -45
-46 -45 -46 -46 -44 -47 -51 -46
-45 -44 -46 -47 -46 -48 -46 -48
-45 -46 -50 -47 -43 -46 -47 -50
-46 -48 -46 -47 -48 -46 -51 -44
-44 -47 -48 -50 -49 -47 -46 -50
-47 -48 -50 -49 -50 -49 -46 -47
-46 -50 -51 -48 -50 -51 -51 -49
-48 -48 -52 -49 -51 -52 -51 -48
-47 -49 -49 -48 -50 -48 -47 -48
-46 -48 -48 -52 -51 -48 -49 -48
-51 -51 -49 -47 -50 -45 -44 -45
-47 -52 -53 -51 -47 -46 -46 -40
-49 -47 -48 -45 -44 -45 -44 -44
-50 -47 -47 -44 -45 -41 -43 -38
-48 -45 -47 -45 -43 -42 -42 -42
-48 -48 -44 -43 -44 -41 -37 -39
-47 -44 -45 -42 -40 -43 -38 -40
-43 -43 -44 -42 -40 -41 -37 -35
-45 -43 -41 -37 -36 -36 -33 -37
-44 -39 -40 -40 -36 -36 -34 -32
-42 -42 -40 -39 -34 -35 -32 -28
-41 -38 -34 -30 -37 -33 -28 -25
-43 -37 -34 -35 -32 -29 -29 -28
-36 -31 -34 -33 -34 -28 -26 -24
-34 -31 -29 -34 -29 -28 -25 -25
-33 -34 -27 -28 -24 -24 -22 -20
-34 -27 -29 -25 -24 -20 -20 -17
-28 -30 -27 -22 -28 -23 -19 -17
-29 -27 -26 -23 -20 -21 -20 -16
-25 -26 -25 -23 -19 -16 -18 -18
-23 -23 -18 -19 -19 -18 -17 -15
-23 -19 -20 -23 -15 -17 -14 -16
-25 -20 -17 -18 -17 -16 -14 -24
-19 -17 -15 -19 -14 -17 -27 -25
-18 -17 -14 -19 -15 -27 -25 -24
-18 -18 -15 -13 -28 -29 -27 -33
-18 -17 -17 -27 -31 -31 -31 -32
-17 -14 -22 -26 -29 -29 -32 -35
-13 -24 -25 -28 -33 -33 -38 -39
-30 -37 -33 -39 -37 -41 -46 -47
-33 -36 -39 -40 -42 -44 -48 -48
-37 -35 -40 -46 -47 -43 -49 -49
-38 -42 -43 -49 -47 -49 -48 -55
-40 -44 -44 -46 -45 -53 -54 -53
-46 -47 -47 -48 -51 -52 -55 -58
-45 -45 -49 -55 -54 -54 -58 -58
-50 -46 -52 -51 -54 -57 -60 -63
-47 -57 -54 -52 -61 -56 -58 -63
-51 -54 -54 -57 -57 -61 -63 -62
-55 -53 -56 -61 -57 -63 -61 -63
-57 -53 -58 -61 -58 -64 -64 -66
-56 -57 -62 -59 -64 -62 -66 -62
-59 -58 -60 -60 -62 -66 -64 -65
-60 -63 -62 -63 -64 -64 -65 -63
-58 -62 -64 -66 -63 -67 -66 -64
-60 -64 -64 -65 -61 -64 -66 -67
-66 -68 -66 -65 -66 -65 -68 -67
-61 -66 -62 -68 -64 -67 -62 -66
-61 -66 -66 -68 -61 -67 -66 -64
-65 -65 -67 -67 -64 -67 -67 -63
-67 -66 -67 -62 -67 -64 -67 -65
-63 -68 -66 -63 -64 -64 -63 -62
-69 -67 -65 -65 -70 -66 -59 -61
-63 -65 -64 -64 -65 -61 -61 -56
-69 -68 -64 -60 -63 -63 -61 -60
-68 -59 -61 -62 -61 -61 -63 -62
-66 -63 -65 -64 -65 -61 -61 -57
-63 -64 -59 -62 -62 -60 -62 -58
-62 -67 -64 -59 -57 -59 -58 -57
-59 -61 -62 -64 -58 -57 -60 -57
-60 -60 -57 -60 -61 -60 -57 -56
-60 -60 -59 -58 -57 -57 -57 -57
-60 -58 -59 -59 -53 -54 -56 -53
-56 -56 -57 -58 -55 -53 -51 -51
-56 -58 -55 -57 -55 -55 -52 -54
-60 -58 -54 -54 -50 -50 -53 -55
-56 -62 -55 -52 -53 -55 -52 -58
-56 -55 -53 -54 -55 -54 -53 -56
-56 -56 -53 -55 -53 -52 -57 -56
-52 -51 -53 -52 -55 -54 -59 -57
-54 -55 -53 -56 -55 -57 -57 -55
-55 -53 -55 -60 -54 -56 -61 -61
-54 -55 -55 -55 -59 -59 -61 -65
-53 -56 -55 -58 -58 -59 -59 -61
-57 -56 -58 -60 -59 -64 -59 -62
-58 -60 -59 -59 -61 -63 -63 -62
-58 -59 -59 -61 -64 -58 -65 -58
-57 -59 -61 -59 -60 -61 -63 -63
-60 -62 -61 -60 -58 -61 -64 -62
-63 -60 -62 -59 -61 -66 -59 -61
-63 -60 -63 -59 -63 -61 -60 -57
-62 -62 -60 -60 -60 -58 -56 -55
-61 -60 -59 -60 -60 -57 -57 -54
-63 -61 -61 -57 -57 -59 -55 -53
-60 -59 -57 -56 -58 -52 -55 -52
-61 -57 -55 -59 -52 -55 -51 -49
-60 -56 -54 -53 -53 -51 -52 -50
-61 -57 -54 -52 -54 -53 -46 -49
-59 -53 -53 -52 -51 -48 -46 -45
-54 -55 -54 -50 -51 -43 -44 -41
-55 -51 -50 -49 -47 -46 -47 -42
-51 -51 -47 -51 -47 -47 -42 -41
-51 -53 -48 -44 -47 -39 -40 -40
-52 -46 -46 -43 -39 -43 -35 -36
-50 -46 -43 -43 -38 -37 -34 -29
-46 -39 -41 -40 -36 -37 -29 -30
-41 -42 -40 -37 -37 -35 -31 -28
-38 -41 -37 -34 -30 -29 -29 -28
-42 -39 -33 -33 -28 -30 -27 -25
-39 -35 -33 -28 -30 -24 -21 -22
-35 -29 -31 -27 -23 -20 -21 -16
-29 -30 -28 -20 -24 -19 -22 -14
-28 -26 -25 -22 -22 -18 -12 -17
-28 -23 -20 -22 -22 -15 -18 -13
-23 -21 -19 -18 -17 -17 -13 -13
-23 -21 -17 -14 -18 -17 -13 -14
-22 -22 -15 -16 -15 -12 -9 -10
-15 -19 -14 -14 -12 -11 -10 -10
-17 -15 -13 -16 -11 -9 -7 -32
-12 -14 -14 -8 -13 -8 -32 -31
-13 -11 -9 -7 -7 -26 -35 -35
-10 -11 -8 -6 -31 -29 -35 -37
-10 -12 -10 -32 -33 -37 -39 -43
-13 -5 -30 -33 -35 -37 -40 -44
-7 -31 -33 -40 -38 -42 -42 -45
-37 -33 -41 -39 -44 -51 -49 -53
-34 -37 -42 -48 -50 -48 -54 -57
-37 -44 -46 -43 -48 -52 -58 -60
-44 -43 -48 -48 -50 -49 -57 -58
-44 -46 -48 -52 -54 -54 -62 -61
-49 -49 -49 -56 -56 -61 -65 -68
-48 -54 -58 -60 -59 -64 -64 -69
-53 -55 -56 -57 -61 -66 -67 -66
-55 -57 -57 -63 -63 -63 -66 -67
-58 -59 -63 -64 -68 -66 -70 -68
-62 -63 -63 -67 -70 -67 -70 -70
-63 -65 -63 -71 -65 -68 -71 -71
-63 -66 -69 -70 -72 -73 -70 -65
-67 -72 -67 -67 -72 -71 -68 -71
-71 -68 -71 -66 -72 -73 -75 -72
-71 -66 -70 -69 -72 -72 -69 -73
-66 -71 -70 -71 -66 -73 -66 -70
-69 -70 -68 -70 -68 -70 -73 -66
-75 -69 -70 -73 -74 -70 -72 -69
-72 -72 -70 -70 -70 -73 -68 -70
-69 -70 -72 -76 -71 -70 -73 -69
-71 -70 -73 -72 -69 -71 -68 -68
-73 -69 -71 -70 -71 -67 -68 -67
-71 -71 -70 -72 -67 -70 -65 -68
-67 -68 -71 -71 -67 -66 -64 -67
-74 -70 -69 -67 -66 -68 -66 -62
-71 -68 -73 -67 -68 -63 -60 -59
-69 -69 -66 -68 -62 -61 -60 -59
-66 -68 -65 -61 -64 -61 -61 -58
-71 -63 -64 -62 -62 -59 -59 -57
-65 -66 -62 -61 -57 -56 -54 -47
-67 -60 -60 -58 -61 -52 -50 -52
-64 -60 -57 -58 -52 -52 -50 -54
-60 -56 -57 -53 -53 -49 -54 -49
-58 -57 -52 -53 -48 -52 -47 -48
-58 -55 -52 -52 -49 -51 -50 -44
-51 -53 -54 -52 -46 -48 -48 -48
-51 -53 -51 -46 -43 -45 -44 -46
-48 -50 -47 -47 -49 -45 -45 -46
-48 -48 -48 -48 -41 -44 -42 -40
-47 -46 -45 -46 -44 -42 -42 -46
-46 -47 -48 -46 -43 -43 -42 -43
-48 -43 -40 -43 -44 -42 -41 -43
-44 -43 -42 -43 -42 -41 -42 -43
-44 -44 -42 -41 -43 -44 -41 -45
-41 -42 -42 -41 -42 -42 -44 -43
-50 -50 -50 -52 -52 -57 -52 -59
-53 -52 -52 -53 -55 -58 -56 -59
-53 -55 -51 -54 -59 -62 -61 -61
-53 -53 -56 -53 -53 -57 -59 -60
-54 -55 -55 -59 -57 -58 -60 -62
-54 -56 -60 -59 -60 -60 -63 -64
-55 -55 -60 -61 -62 -61 -63 -65
-58 -60 -60 -59 -59 -63 -61 -62
-57 -62 -61 -62 -61 -62 -61 -63
-60 -63 -63 -58 -59 -62 -60 -60
-60 -66 -64 -59 -60 -59 -61 -59
-60 -65 -61 -59 -63 -59 -61 -60
-62 -63 -64 -58 -60 -58 -61 -54
-63 -63 -65 -57 -61 -59 -57 -56
-62 -60 -59 -57 -58 -57 -55 -47
-59 -62 -58 -58 -54 -52 -51 -49
-62 -59 -55 -57 -57 -56 -50 -50
-58 -57 -56 -55 -52 -49 -47 -47
-61 -54 -56 -56 -51 -50 -48 -47
-59 -55 -54 -51 -54 -45 -45 -42
-55 -53 -50 -51 -48 -43 -47 -42
-54 -54 -49 -45 -43 -48 -42 -39
-47 -50 -48 -44 -44 -41 -41 -41
-46 -44 -45 -46 -41 -37 -33 -36
-49 -45 -44 -39 -38 -34 -33 -27
-46 -45 -41 -39 -38 -32 -34 -29
-45 -45 -41 -35 -33 -29 -30 -27
-42 -37 -35 -37 -33 -28 -25 -23
-44 -35 -33 -31 -29 -27 -23 -22
-35 -35 -28 -28 -29 -23 -21 -21
-35 -35 -28 -26 -22 -25 -15 -14
-30 -27 -22 -26 -22 -19 -17 -16
-28 -29 -23 -18 -21 -19 -19 -14
-23 -27 -23 -22 -14 -15 -11 -11
-24 -23 -18 -17 -13 -14 -13 -12
-20 -20 -15 -17 -14 -13 -10 -8
-18 -15 -16 -15 -10 -13 -7 -7
-18 -11 -13 -8 -9 -7 -9 -5
-12 -15 -13 -10 -11 -9 -4 -4
-12 -15 -8 -10 -5 -4 -3 -5
-13 -8 -9 -8 -6 -4 -4 -5
-11 -10 -6 -8 -7 -4 -6 -5
-9 -8 -5 -6 -3 -1 -4 -1
-10 -7 -5 -3 -3 -7 -3 -36
-3 -5 -1 -5 -2 -2 -32 -35
-4 0 -5 -5 -4 -35 -36 -37
-5 -2 -3 -4 -34 -38 -39 -40
-5 -2 -2 -31 -32 -39 -40 -49
-1 -1 -33 -35 -37 -40 -44 -47
-3 -31 -36 -37 -39 -46 -46 -51
-65 -69 -66 -67 -73 -70 -71 -74
-68 -67 -67 -68 -70 -75 -80 -80
-70 -70 -69 -69 -73 -75 -78 -77
-67 -69 -70 -70 -77 -77 -79 -86
-66 -70 -74 -75 -79 -81 -83 -82
-72 -71 -72 -79 -76 -84 -82 -88
-75 -75 -78 -82 -85 -85 -84 -84
-77 -79 -81 -82 -88 -85 -87 -84
-80 -80 -85 -84 -86 -89 -87 -88
-80 -83 -85 -89 -84 -88 -87 -90
-82 -86 -89 -83 -85 -91 -90 -91
-82 -85 -85 -90 -88 -88 -92 -85
-88 -87 -85 -91 -91 -89 -85 -83
-87 -84 -88 -89 -87 -88 -90 -86
-89 -90 -91 -88 -91 -90 -91 -84
-89 -91 -82 -91 -83 -85 -84 -82
-90 -89 -85 -87 -85 -89 -84 -82
-89 -92 -87 -90 -88 -84 -87 -80
-92 -88 -85 -85 -83 -83 -81 -78
-85 -84 -88 -81 -83 -83 -77 -75
-87 -87 -83 -78 -82 -79 -76 -74
-89 -82 -81 -79 -78 -73 -69 -72
-84 -82 -80 -80 -74 -76 -70 -68
-85 -84 -79 -73 -69 -73 -66 -67
-83 -82 -76 -75 -69 -67 -63 -63
-79 -76 -75 -70 -68 -65 -63 -57
-74 -74 -69 -66 -62 -59 -57 -52
-71 -71 -65 -66 -61 -55 -53 -49
-71 -68 -63 -62 -52 -54 -49 -41
-66 -62 -60 -58 -53 -52 -47 -39
-61 -59 -57 -55 -54 -49 -37 -38
-62 -54 -55 -47 -45 -38 -31 -34
-58 -50 -51 -42 -39 -34 -35 -30
-50 -49 -38 -41 -35 -34 -27 -27
-47 -45 -41 -36 -39 -34 -28 -24
-46 -40 -35 -34 -32 -24 -23 -23
-37 -41 -36 -29 -25 -24 -26 -23
-38 -34 -33 -28 -25 -28 -20 -21
-30 -33 -28 -29 -22 -24 -21 -19
-30 -28 -27 -20 -23 -20 -19 -18
-27 -18 -22 -22 -20 -18 -20 -20
-24 -24 -19 -20 -18 -18 -19 -18
-25 -20 -18 -20 -21 -18 -23 -19
-23 -18 -19 -19 -19 -14 -19 -21
-25 -20 -18 -16 -23 -22 -20 -24
-65 -68 -64 -65 -71 -68 -72 -74
-63 -63 -66 -66 -66 -68 -68 -75
-66 -62 -67 -66 -66 -72 -72 -70
-65 -68 -67 -68 -68 -72 -72 -71
-67 -67 -68 -67 -73 -70 -71 -70
-67 -69 -69 -71 -73 -73 -73 -72
-70 -69 -75 -72 -70 -73 -73 -72
-69 -70 -72 -70 -71 -73 -70 -70
-68 -68 -73 -72 -73 -69 -72 -71
-67 -73 -72 -72 -69 -75 -72 -68
-72 -73 -69 -73 -71 -71 -68 -67
-73 -73 -71 -69 -68 -67 -68 -64
-71 -67 -72 -71 -68 -69 -64 -58
-74 -73 -72 -70 -69 -65 -63 -62
-71 -66 -67 -65 -66 -61 -64 -57
-69 -69 -66 -62 -61 -60 -60 -55
-67 -70 -69 -63 -61 -63 -57 -55
-68 -62 -65 -62 -61 -54 -60 -53
-66 -66 -58 -58 -57 -57 -50 -49
-65 -61 -59 -57 -55 -53 -48 -43
-61 -60 -60 -56 -52 -46 -47 -41
-59 -56 -54 -51 -52 -48 -42 -40
-55 -58 -55 -49 -48 -47 -42 -41
-56 -55 -48 -46 -39 -39 -37 -37
-53 -48 -48 -45 -39 -38 -41 -31
-50 -46 -45 -36 -34 -35 -33 -32
-48 -40 -42 -37 -34 -30 -34 -22
-41 -42 -38 -37 -32 -29 -25 -26
-41 -40 -36 -31 -28 -23 -26 -19
-35 -33 -33 -30 -24 -25 -21 -17
-35 -33 -29 -27 -26 -21 -15 -17
-30 -32 -25 -22 -18 -22 -17 -15
-32 -24 -21 -21 -17 -13 -12 -11
-25 -24 -20 -18 -15 -11 -8 -4
-21 -18 -19 -16 -10 -10 -10 -9
-18 -18 -16 -14 -10 -12 -8 -3
-17 -16 -10 -8 -11 -6 -7 -3
-16 -13 -14 -6 -4 -7 -1 0
-10 -10 -5 -5 -7 -3 -1 -3
-8 -8 -8 -4 -6 -3 -1 -4
-8 -4 -4 0 -5 -1 -9 -4
-7 -8 -3 0 -5 -2 -1 -66
-3 -6 -5 -1 -2 -1 -64 -65
-4 -2 -1 -2 -5 -65 -67 -67
-2 -4 -3 -1 -66 -68 -63 -67
-1 -5 -1 -70 -65 -66 -68 -68
-5 -2 -65 -65 -65 -69 -69 -70
-3 -65 -67 -67 -69 -69 -71 -75
-68 -67 -71 -70 -76 -74 -73 -75
-68 -67 -71 -71 -77 -78 -77 -81
-70 -74 -72 -77 -80 -78 -83 -85
-75 -75 -76 -77 -81 -83 -83 -84
-76 -77 -79 -79 -80 -83 -86 -82
-74 -78 -81 -82 -82 -90 -86 -90
-75 -80 -81 -84 -83 -87 -88 -91
-79 -84 -86 -89 -86 -88 -89 -87
-83 -83 -87 -87 -86 -84 -89 -87
-85 -87 -87 -85 -91 -86 -89 -88
-87 -89 -89 -90 -91 -86 -88 -87
-85 -90 -91 -91 -87 -88 -87 -89
-87 -88 -89 -89 -88 -88 -84 -87
-92 -92 -89 -86 -88 -87 -89 -84
-88 -87 -87 -89 -88 -87 -86 -84
-89 -88 -88 -88 -84 -85 -82 -79
-90 -85 -89 -86 -81 -84 -79 -82
-88 -86 -86 -80 -86 -78 -78 -78
-90 -89 -86 -83 -82 -77 -78 -74
-86 -85 -85 -81 -77 -78 -78 -72
-86 -83 -81 -81 -78 -73 -71 -69
-84 -81 -78 -82 -75 -73 -70 -65
-81 -74 -77 -76 -72 -66 -65 -61
-80 -79 -76 -70 -70 -65 -64 -59
-81 -74 -73 -70 -67 -63 -59 -54
-75 -70 -68 -67 -62 -56 -54 -50
-70 -71 -66 -64 -60 -54 -50 -45
-70 -67 -61 -57 -56 -48 -49 -39
-65 -59 -56 -54 -53 -45 -41 -40
-63 -57 -53 -49 -42 -45 -38 -32
-57 -54 -49 -47 -42 -39 -35 -30
-57 -50 -44 -39 -39 -32 -33 -28
-49 -46 -44 -37 -35 -31 -26 -28
-44 -42 -38 -35 -34 -28 -27 -24
-47 -39 -33 -29 -28 -25 -26 -23
-40 -37 -29 -28 -26 -25 -23 -19
-38 -31 -26 -25 -27 -24 -22 -23
-32 -26 -25 -25 -22 -23 -22 -23
-28 -25 -21 -21 -19 -18 -19 -20
-26 -26 -24 -21 -18 -18 -19 -20
-24 -23 -22 -19 -21 -22 -21 -22
-56 -57 -63 -62 -62 -63 -65 -60
-62 -64 -61 -63 -60 -63 -66 -65
-59 -60 -66 -62 -65 -67 -65 -67
-61 -58 -61 -66 -62 -63 -68 -67
-63 -65 -62 -66 -64 -67 -69 -76
-63 -64 -64 -70 -67 -71 -68 -73
-67 -64 -68 -67 -70 -69 -73 -70
-67 -67 -73 -70 -69 -66 -71 -71
-67 -69 -70 -67 -70 -70 -73 -69
-62 -72 -70 -71 -69 -72 -72 -72
-68 -71 -71 -66 -68 -70 -73 -68
-68 -71 -70 -70 -72 -71 -68 -66
-70 -69 -72 -75 -70 -71 -73 -64
-69 -71 -70 -72 -68 -67 -70 -65
-68 -73 -73 -73 -70 -69 -67 -65
-72 -71 -70 -71 -70 -63 -66 -62
-71 -68 -66 -66 -66 -66 -64 -60
-71 -71 -65 -64 -60 -65 -62 -56
-66 -69 -65 -65 -63 -63 -60 -59
-67 -64 -68 -63 -61 -59 -56 -53
-69 -68 -63 -59 -59 -59 -56 -47
-63 -64 -59 -61 -57 -54 -50 -47
-67 -63 -59 -58 -56 -52 -53 -47
-63 -58 -59 -55 -50 -50 -47 -43
-59 -58 -54 -50 -46 -46 -46 -39
-55 -54 -55 -46 -44 -43 -43 -42
-59 -51 -47 -44 -46 -43 -41 -35
-53 -53 -49 -44 -40 -39 -32 -32
-52 -48 -45 -42 -40 -37 -38 -28
-44 -44 -43 -38 -36 -31 -31 -29
-45 -42 -35 -35 -29 -35 -28 -23
-44 -40 -36 -32 -31 -25 -22 -18
-39 -33 -34 -29 -28 -26 -18 -17
-37 -35 -28 -28 -27 -20 -22 -20
-29 -30 -28 -23 -21 -21 -16 -12
-28 -24 -23 -21 -18 -18 -15 -8
-28 -22 -21 -20 -17 -13 -9 -9
-27 -19 -17 -13 -13 -9 -10 -6
-20 -21 -9 -12 -9 -8 -5 -9
-18 -15 -16 -12 -9 -9 -3 -5
-14 -14 -7 -9 -9 -8 -4 -4
-13 -5 -10 -12 -1 -3 3 -3
-9 -8 -8 -3 -4 -4 -5 -3
-10 -10 -5 -3 -3 -4 -3 0
-6 -4 -2 -4 -4 0 -2 0
-4 -1 -2 -2 -4 -3 -2 -70
-3 -8 2 0 -1 -4 -66 -69
-4 -2 -1 0 -4 -67 -70 -67
0 -1 1 -4 -66 -71 -72 -70
0 0 -2 -69 -70 -71 -75 -74
-1 -1 -69 -69 -73 -74 -74 -77
2 -69 -70 -73 -69 -73 -75 -76
-67 -64 -69 -74 -74 -70 -75 -80
-69 -69 -73 -75 -74 -80 -81 -81
-75 -73 -69 -79 -75 -79 -83 -81
-71 -73 -76 -80 -77 -78 -82 -79
-76 -74 -76 -79 -81 -82 -85 -84
-75 -75 -83 -83 -80 -85 -87 -84
-74 -81 -82 -84 -82 -81 -84 -86
-77 -80 -82 -84 -84 -82 -86 -83
-83 -80 -82 -86 -84 -88 -83 -83
-83 -82 -85 -85 -85 -86 -88 -82
-81 -83 -86 -85 -87 -83 -84 -85
-86 -91 -85 -85 -81 -83 -83 -81
-86 -82 -88 -85 -83 -85 -82 -80
-83 -87 -86 -82 -85 -80 -80 -78
-85 -86 -87 -83 -82 -83 -78 -78
-87 -84 -82 -81 -80 -76 -79 -76
-84 -81 -81 -83 -79 -78 -78 -74
-83 -85 -80 -81 -79 -77 -75 -73
-82 -81 -80 -77 -74 -75 -73 -67
-78 -79 -82 -76 -77 -71 -70 -65
-79 -79 -77 -73 -72 -66 -70 -63
-80 -77 -72 -73 -69 -68 -65 -60
-79 -75 -70 -72 -67 -65 -65 -54
-70 -70 -69 -68 -62 -61 -58 -56
-73 -70 -69 -63 -55 -58 -54 -51
-69 -69 -64 -62 -58 -58 -54 -47
-65 -65 -61 -56 -56 -46 -47 -42
-66 -58 -59 -54 -49 -49 -42 -41
-61 -60 -51 -46 -52 -43 -41 -34
-58 -59 -51 -48 -44 -40 -38 -37
-57 -50 -51 -44 -42 -36 -36 -30
-51 -50 -45 -41 -39 -36 -29 -30
-46 -42 -43 -35 -34 -32 -29 -24
-43 -38 -36 -35 -35 -29 -29 -23
-38 -36 -36 -35 -27 -26 -24 -24
-41 -34 -35 -27 -26 -26 -22 -25
-35 -33 -30 -30 -25 -26 -25 -26
-33 -30 -25 -24 -25 -23 -21 -24
-27 -31 -27 -21 -22 -21 -27 -23
-26 -25 -26 -23 -25 -23 -24 -28
-23 -29 -24 -26 -26 -29 -26 -21
-29 -22 -21 -22 -26 -23 -29 -28
-24 -22 -27 -25 -26 -28 -26 -31
-65 -63 -63 -66 -65 -65 -66 -69
-65 -65 -65 -70 -68 -69 -67 -67
-61 -65 -64 -68 -68 -68 -63 -66
-68 -70 -64 -67 -69 -63 -69 -64
-66 -68 -70 -70 -69 -72 -67 -68
-63 -67 -65 -68 -69 -69 -63 -70
-69 -67 -67 -68 -69 -67 -65 -71
-66 -69 -66 -67 -67 -67 -68 -67
-68 -68 -67 -67 -66 -67 -70 -66
-66 -66 -69 -65 -66 -68 -64 -67
-67 -64 -64 -69 -67 -65 -67 -64
-69 -67 -67 -69 -66 -69 -64 -54
-70 -68 -69 -67 -64 -63 -62 -59
-68 -66 -66 -59 -61 -62 -62 -55
-65 -65 -67 -61 -61 -56 -57 -52
-65 -64 -63 -62 -57 -54 -52 -54
-64 -61 -61 -58 -55 -54 -50 -49
-64 -60 -62 -57 -53 -46 -46 -46
-60 -60 -56 -53 -53 -50 -44 -45
-62 -58 -50 -57 -51 -49 -42 -42
-55 -54 -51 -47 -47 -45 -38 -39
-50 -51 -48 -44 -41 -43 -38 -37
-50 -48 -48 -42 -40 -40 -34 -33
-47 -44 -42 -41 -38 -35 -31 -34
-44 -42 -38 -36 -35 -31 -33 -27
-42 -42 -33 -34 -29 -30 -26 -24
-38 -39 -37 -35 -30 -23 -26 -21
-38 -34 -36 -28 -28 -22 -21 -19
-34 -34 -32 -25 -27 -18 -22 -16
-30 -29 -29 -24 -19 -18 -17 -13
-29 -29 -24 -17 -17 -15 -13 -13
-28 -26 -20 -16 -13 -14 -11 -10
-23 -21 -21 -15 -12 -10 -10 -9
-22 -18 -16 -15 -12 -8 -7 -7
-17 -17 -13 -11 -7 -10 -9 -3
-17 -16 -11 -8 -9 -5 -6 -5
-12 -9 -13 -6 -10 -7 -5 -7
-12 -11 -8 -9 -4 -6 -10 -5
-7 -4 -5 -5 -4 -5 -4 -3
-6 -7 -10 -5 -4 -3 -3 -71
-8 -9 -2 -3 -3 -3 -69 -68
-7 -8 -5 -3 -7 -66 -67 -69
-8 -6 -5 -2 -67 -68 -72 -75
-7 -5 -6 -68 -65 -73 -71 -74
-5 -3 -62 -65 -72 -71 -73 -78
-5 -67 -71 -68 -72 -70 -74 -78
-65 -65 -70 -73 -72 -73 -73 -81
-66 -67 -70 -73 -71 -77 -77 -80
-66 -68 -70 -74 -83 -76 -78 -83
-71 -69 -74 -73 -79 -77 -79 -82
-75 -74 -72 -79 -82 -84 -81 -84
-75 -75 -78 -82 -84 -86 -88 -87
-77 -78 -80 -81 -84 -86 -88 -90
-78 -82 -83 -82 -88 -86 -86 -90
-80 -85 -82 -88 -85 -88 -91 -89
-83 -89 -84 -86 -88 -88 -90 -91
-84 -84 -88 -85 -92 -85 -89 -90
-83 -88 -88 -88 -88 -85 -85 -87
-84 -85 -87 -90 -86 -84 -85 -84
-87 -89 -90 -88 -89 -88 -87 -87
-90 -88 -86 -88 -85 -85 -82 -84
-87 -89 -87 -90 -85 -85 -83 -82
-87 -89 -90 -84 -86 -83 -79 -80
-86 -85 -90 -82 -83 -84 -79 -78
-84 -85 -88 -88 -80 -81 -77 -75
-86 -84 -85 -80 -81 -81 -75 -74
-82 -84 -86 -83 -77 -77 -79 -72
-87 -83 -79 -80 -74 -75 -76 -69
-83 -79 -80 -75 -73 -69 -68 -68
-81 -75 -73 -73 -74 -70 -66 -66
-80 -80 -74 -71 -72 -69 -65 -61
-76 -75 -74 -69 -65 -69 -62 -59
-76 -71 -69 -68 -65 -59 -61 -54
-75 -66 -70 -64 -60 -58 -56 -50
-68 -68 -63 -58 -58 -54 -51 -47
-64 -62 -62 -59 -52 -52 -49 -44
-65 -58 -56 -57 -55 -50 -40 -38
-65 -60 -57 -51 -48 -44 -39 -38
-57 -52 -52 -43 -43 -40 -38 -30
-54 -51 -50 -46 -42 -40 -32 -31
-52 -48 -44 -39 -37 -35 -33 -28
-49 -46 -42 -39 -37 -28 -31 -31
-49 -42 -35 -33 -33 -27 -30 -25
-44 -37 -35 -32 -30 -27 -28 -25
-35 -34 -35 -29 -28 -29 -25 -24
-35 -30 -27 -26 -26 -24 -24 -22
-33 -30 -29 -29 -24 -25 -25 -23
-60 -59 -61 -64 -62 -64 -67 -64
-59 -66 -62 -64 -63 -67 -66 -67
-67 -64 -64 -66 -65 -62 -67 -63
-62 -63 -65 -64 -63 -65 -66 -68
-63 -64 -65 -64 -65 -67 -67 -63
-62 -66 -65 -66 -64 -71 -68 -69
-64 -61 -67 -67 -67 -66 -64 -69
-63 -68 -70 -68 -64 -65 -68 -68
-70 -68 -72 -64 -64 -69 -69 -67
-70 -70 -69 -69 -68 -64 -68 -63
-63 -66 -66 -67 -68 -68 -62 -64
-67 -67 -64 -66 -67 -65 -67 -59
-66 -65 -66 -65 -68 -65 -62 -61
-65 -68 -68 -65 -65 -60 -63 -57
-68 -66 -68 -66 -63 -57 -59 -55
-66 -66 -65 -64 -58 -57 -54 -51
-68 -66 -62 -59 -58 -56 -55 -52
-62 -63 -58 -55 -57 -56 -51 -54
-58 -63 -56 -56 -55 -50 -48 -48
-62 -61 -58 -52 -48 -48 -46 -50
-60 -57 -57 -53 -54 -50 -45 -44
-57 -52 -50 -50 -49 -45 -42 -41
-56 -55 -55 -48 -49 -44 -39 -36
-54 -51 -44 -45 -43 -44 -35 -39
-53 -46 -40 -42 -41 -33 -30 -29
-48 -48 -43 -40 -37 -37 -29 -30
-46 -40 -41 -36 -34 -34 -29 -26
-43 -41 -38 -36 -30 -30 -33 -25
-39 -37 -34 -31 -28 -25 -24 -21
-38 -34 -31 -27 -28 -21 -23 -23
-35 -30 -29 -25 -22 -23 -21 -20
-30 -28 -25 -24 -22 -20 -17 -16
-29 -27 -22 -22 -23 -18 -14 -12
-27 -29 -21 -19 -18 -15 -10 -10
-23 -19 -19 -17 -13 -17 -12 -10
-22 -18 -19 -16 -13 -17 -14 -9
-23 -19 -13 -14 -14 -10 -8 -11
-21 -17 -13 -13 -12 -5 -7 -7
-16 -14 -12 -11 -9 -6 -11 -9
-15 -14 -8 -12 -9 -10 -11 -7
-12 -13 -6 -9 -10 -7 -10 -64
-7 -12 -6 -9 -9 -6 -65 -65
-8 -7 -3 -10 -6 -62 -62 -71
-8 -6 -7 -6 -67 -68 -66 -70
-8 -10 -10 -66 -66 -68 -71 -71
-11 -10 -64 -65 -68 -71 -72 -75
-9 -63 -69 -70 -68 -75 -77 -75
-63 -65 -67 -70 -69 -73 -76 -76
-63 -65 -68 -72 -70 -71 -79 -79
-65 -64 -72 -75 -78 -79 -77 -78
-68 -73 -74 -74 -78 -77 -79 -82
-73 -73 -77 -77 -81 -82 -82 -80
-70 -71 -77 -76 -81 -83 -85 -84
-74 -83 -78 -79 -81 -82 -86 -86
-78 -81 -78 -84 -86 -84 -88 -85
-80 -84 -84 -83 -84 -85 -85 -84
-78 -84 -84 -85 -84 -82 -86 -87
-83 -83 -86 -87 -85 -84 -86 -86
-83 -85 -86 -84 -86 -85 -82 -83
-83 -85 -84 -85 -84 -86 -82 -83
-82 -85 -85 -89 -86 -86 -85 -82
-86 -84 -83 -83 -81 -85 -81 -79
-85 -84 -86 -86 -85 -84 -80 -78
-87 -82 -83 -82 -79 -83 -79 -77
-81 -81 -82 -85 -83 -79 -77 -72
-88 -81 -77 -79 -81 -80 -73 -75
-84 -84 -81 -78 -76 -79 -73 -68
-85 -81 -79 -76 -77 -72 -68 -70
-81 -83 -81 -73 -72 -72 -66 -65
-77 -81 -77 -75 -71 -66 -66 -65
-76 -78 -73 -73 -69 -65 -62 -58
-76 -72 -73 -65 -65 -63 -61 -58
-75 -69 -67 -65 -58 -59 -56 -53
-67 -68 -67 -60 -58 -57 -56 -49
-68 -64 -60 -58 -57 -55 -51 -45
-64 -62 -63 -55 -55 -50 -46 -43
-62 -62 -54 -51 -49 -46 -43 -37
-59 -55 -53 -50 -42 -45 -39 -37
-56 -53 -51 -46 -40 -41 -39 -33
-52 -52 -44 -43 -42 -41 -36 -33
-49 -44 -44 -42 -39 -35 -30 -26
-47 -43 -38 -39 -37 -33 -32 -30
-41 -42 -33 -36 -29 -32 -28 -31
-44 -38 -38 -33 -33 -30 -31 -28
-35 -36 -35 -31 -29 -34 -28 -28
-35 -31 -30 -29 -31 -29 -26 -32
-34 -32 -32 -28 -30 -29 -28 -26
-33 -30 -28 -26 -27 -25 -24 -26
-31 -35 -26 -29 -26 -27 -26 -25
-28 -28 -29 -26 -27 -28 -26 -27
-27 -26 -23 -27 -23 -28 -28 -26
-61 -61 -62 -62 -66 -67 -66 -68
-62 -63 -61 -61 -64 -65 -67 -64
-59 -63 -64 -65 -65 -60 -65 -67
-61 -64 -64 -63 -66 -62 -63 -68
-60 -66 -64 -67 -67 -65 -69 -67
-65 -64 -66 -63 -66 -65 -64 -65
-65 -64 -65 -67 -67 -68 -66 -63
-63 -62 -66 -66 -65 -68 -61 -60
-69 -66 -69 -65 -70 -61 -62 -60
-64 -69 -65 -66 -64 -63 -58 -61
-65 -64 -64 -62 -64 -60 -57 -60
-62 -65 -61 -65 -62 -60 -59 -55
-66 -58 -63 -57 -58 -59 -55 -53
-62 -63 -61 -60 -54 -54 -49 -51
-66 -62 -61 -56 -52 -53 -52 -49
-61 -60 -56 -53 -54 -51 -48 -46
-60 -56 -52 -51 -52 -49 -44 -44
-58 -54 -51 -54 -48 -48 -45 -40
-55 -55 -52 -46 -45 -43 -39 -36
-59 -52 -49 -43 -45 -39 -39 -35
-52 -48 -45 -44 -39 -37 -31 -33
-55 -45 -43 -41 -41 -33 -32 -28
-46 -42 -41 -43 -35 -36 -27 -30
-46 -38 -36 -32 -35 -30 -30 -24
-44 -38 -37 -37 -32 -26 -25 -24
-39 -33 -33 -28 -28 -27 -24 -21
-35 -31 -30 -30 -23 -21 -19 -17
-31 -27 -28 -27 -20 -18 -16 -14
-28 -31 -25 -20 -17 -19 -16 -14
-25 -26 -23 -18 -20 -15 -15 -15
-25 -23 -21 -16 -19 -14 -12 -13
-21 -23 -17 -15 -13 -13 -9 -6
-22 -22 -14 -13 -11 -9 -10 -8
-16 -18 -16 -15 -10 -8 -9 -10
-12 -13 -9 -10 -9 -9 -11 -5
-13 -10 -10 -9 -6 -10 -4 -9
-12 -9 -6 -9 -5 -6 -7 -63
-10 -7 -4 -9 -7 -6 -62 -61
-12 -6 -11 -3 -6 -67 -67 -62
-7 -10 -10 -9 -62 -67 -65 -72
-8 -6 -6 -62 -66 -63 -69 -72
-7 -8 -60 -63 -66 -71 -70 -74
-6 -62 -64 -65 -69 -69 -76 -72
-66 -66 -67 -67 -71 -75 -77 -76
-67 -69 -72 -74 -78 -73 -78 -79
-70 -70 -72 -74 -72 -80 -79 -81
-73 -71 -73 -74 -77 -79 -77 -83
-72 -77 -78 -80 -79 -78 -82 -84
-73 -80 -79 -80 -79 -83 -78 -83
-76 -76 -80 -79 -83 -84 -80 -84
-80 -82 -80 -79 -83 -84 -80 -83
-80 -79 -80 -81 -85 -85 -83 -84
-80 -78 -83 -78 -83 -83 -83 -85
-80 -81 -84 -83 -82 -84 -81 -82
-83 -86 -80 -88 -84 -84 -84 -82
-83 -85 -83 -82 -83 -82 -82 -79
-84 -84 -82 -83 -84 -84 -77 -75
-82 -87 -81 -83 -77 -78 -79 -74
-83 -84 -85 -80 -77 -76 -81 -77
-82 -80 -84 -79 -76 -73 -74 -69
-81 -85 -76 -77 -77 -74 -70 -70
-80 -78 -77 -79 -73 -73 -67 -68
-79 -73 -78 -78 -73 -70 -68 -67
-77 -75 -74 -74 -72 -69 -67 -58
-74 -72 -72 -66 -68 -68 -66 -59
-77 -72 -72 -70 -65 -65 -57 -55
-71 -68 -67 -66 -69 -61 -59 -55
-69 -70 -64 -62 -60 -59 -54 -52
-73 -66 -66 -58 -59 -53 -56 -50
-66 -60 -63 -55 -56 -52 -47 -48
-64 -60 -57 -56 -50 -48 -49 -42
-60 -59 -56 -56 -48 -42 -46 -39
-60 -53 -52 -48 -45 -42 -37 -37
-55 -53 -48 -45 -41 -35 -39 -36
-54 -46 -48 -44 -38 -41 -32 -36
-48 -42 -44 -40 -38 -36 -30 -27
-48 -44 -41 -35 -34 -34 -29 -31
-41 -40 -39 -40 -33 -29 -28 -28
-39 -38 -35 -34 -28 -29 -26 -28
-40 -38 -32 -35 -28 -28 -26 -29
-37 -35 -31 -29 -26 -33 -25 -26
-33 -31 -26 -26 -26 -28 -26 -31
-58 -63 -61 -59 -67 -65 -65 -67
-60 -65 -64 -64 -68 -63 -65 -63
-62 -66 -63 -65 -64 -65 -64 -65
-63 -65 -66 -63 -65 -71 -69 -66
-63 -65 -70 -65 -70 -66 -65 -62
-62 -67 -66 -69 -66 -64 -61 -71
-64 -63 -68 -68 -64 -66 -68 -65
-65 -65 -65 -61 -66 -64 -66 -63
-64 -65 -66 -64 -65 -64 -65 -66
-65 -67 -62 -68 -62 -62 -63 -62
-70 -64 -65 -63 -66 -61 -58 -59
-62 -65 -65 -67 -63 -62 -61 -58
-66 -67 -68 -61 -63 -57 -54 -53
-66 -66 -66 -62 -60 -56 -57 -55
-65 -63 -60 -58 -58 -58 -56 -49
-66 -64 -57 -55 -56 -54 -52 -48
-62 -60 -61 -54 -57 -52 -45 -45
-65 -56 -56 -49 -53 -44 -44 -42
-57 -56 -53 -49 -46 -39 -45 -37
-54 -50 -50 -47 -44 -41 -39 -36
-53 -52 -47 -42 -41 -40 -35 -35
-52 -47 -41 -42 -43 -36 -33 -30
-47 -49 -41 -41 -38 -35 -31 -27
-43 -43 -40 -37 -34 -30 -28 -28
-46 -38 -34 -33 -32 -26 -23 -21
-41 -35 -35 -29 -32 -24 -25 -20
-39 -33 -32 -26 -23 -24 -23 -19
-35 -31 -29 -25 -22 -22 -17 -17
-34 -28 -28 -25 -19 -17 -14 -13
-30 -22 -25 -19 -17 -15 -13 -14
-29 -20 -26 -19 -14 -14 -7 -11
-25 -20 -19 -18 -13 -13 -12 -8
-21 -17 -11 -15 -12 -10 -4 -7
-19 -19 -15 -11 -9 -7 -6 -6
-15 -12 -10 -11 -7 -8 -7 -9
-11 -11 -11 -9 -7 -8 -3 -4
-11 -10 -11 -8 -7 -5 -5 -2
-14 -6 -9 -6 -5 -2 -7 -4
-8 -7 -4 -2 -4 -5 -4 -5
-7 -3 -7 -3 0 -6 -4 -7
-9 -6 -5 -7 -7 -6 -4 -63
-4 -2 -6 -6 -6 -4 -68 -70
-2 -6 -6 -7 -7 -64 -66 -69
-7 -2 -7 -4 -61 -69 -66 -68
0 -5 -3 -68 -65 -69 -71 -71
-5 -10 -66 -68 -70 -69 -74 -70
-7 -68 -64 -67 -70 -73 -74 -75
-65 -71 -69 -71 -75 -72 -74 -78
-68 -71 -68 -72 -75 -79 -77 -80
-71 -71 -73 -77 -80 -75 -82 -78
-68 -78 -76 -75 -77 -76 -77 -82
-72 -77 -74 -76 -78 -78 -82 -82
-72 -75 -78 -77 -79 -77 -79 -81
-72 -75 -79 -79 -77 -79 -82 -77
-77 -77 -78 -81 -81 -79 -76 -80
-79 -81 -79 -82 -77 -80 -76 -75
-82 -78 -78 -77 -85 -77 -82 -80
-80 -76 -80 -80 -76 -78 -75 -74
-78 -79 -79 -79 -77 -80 -76 -73
-81 -76 -82 -77 -81 -76 -75 -71
-84 -77 -82 -79 -77 -73 -72 -65
-78 -78 -77 -77 -78 -73 -68 -68
-79 -78 -77 -75 -72 -69 -70 -62
-76 -75 -75 -72 -70 -64 -64 -63
-80 -75 -72 -71 -69 -65 -64 -58
-77 -72 -69 -70 -66 -63 -61 -55
-69 -70 -67 -64 -60 -59 -56 -51
-68 -68 -63 -63 -62 -56 -54 -50
-68 -63 -65 -58 -55 -57 -50 -48
-62 -62 -62 -57 -55 -49 -48 -43
-66 -59 -57 -54 -51 -47 -41 -42
-60 -54 -56 -49 -45 -45 -42 -36
-52 -56 -53 -48 -44 -37 -39 -31
-52 -46 -46 -44 -43 -38 -35 -27
-51 -47 -42 -40 -40 -33 -33 -25
-51 -43 -37 -36 -32 -30 -28 -26
-42 -38 -38 -34 -28 -30 -26 -27
-42 -34 -33 -32 -29 -22 -27 -23
-37 -34 -29 -29 -25 -25 -19 -21
-32 -33 -25 -22 -24 -25 -22 -27
-32 -30 -31 -25 -23 -24 -22 -22
-30 -28 -23 -21 -24 -23 -22 -24
-27 -26 -27 -26 -21 -22 -23 -27
-25 -25 -27 -19 -23 -22 -21 -22
-22 -25 -24 -20 -21 -26 -21 -23
-23 -24 -19 -21 -21 -20 -24 -26
-58 -59 -58 -56 -60 -62 -63 -65
-62 -63 -61 -60 -65 -62 -66 -68
-58 -62 -60 -60 -63 -65 -65 -65
-66 -61 -63 -65 -64 -64 -64 -64
-61 -64 -62 -67 -65 -64 -66 -67
-62 -57 -61 -64 -64 -68 -68 -64
-66 -65 -64 -64 -62 -61 -64 -67
-61 -66 -64 -69 -68 -66 -67 -66
-66 -63 -65 -64 -63 -66 -67 -64
-66 -65 -67 -63 -64 -67 -65 -64
-67 -65 -65 -65 -65 -66 -63 -61
-68 -68 -67 -66 -63 -60 -63 -62
-65 -72 -68 -65 -66 -62 -65 -60
-64 -66 -65 -64 -67 -63 -60 -59
-62 -65 -68 -64 -60 -60 -57 -52
-71 -62 -61 -62 -56 -58 -53 -45
-67 -65 -63 -58 -52 -52 -51 -53
-62 -61 -58 -58 -51 -50 -48 -42
-59 -55 -59 -53 -53 -49 -43 -44
-58 -58 -56 -51 -51 -47 -45 -46
-57 -55 -48 -48 -46 -41 -39 -41
-54 -47 -48 -47 -47 -44 -41 -35
-53 -51 -49 -46 -45 -38 -36 -34
-50 -47 -45 -45 -39 -35 -31 -27
-48 -44 -45 -42 -39 -39 -34 -27
-40 -40 -42 -37 -33 -32 -27 -25
-43 -39 -39 -32 -31 -27 -30 -24
-42 -35 -33 -33 -32 -28 -22 -23
-39 -34 -32 -34 -28 -25 -22 -22
-38 -33 -27 -27 -23 -22 -16 -16
-34 -27 -25 -25 -20 -19 -17 -14
-29 -26 -21 -21 -17 -14 -16 -11
-28 -24 -19 -19 -19 -15 -15 -12
-22 -24 -18 -14 -13 -13 -13 -10
-22 -16 -19 -15 -10 -11 -9 -11
-22 -18 -14 -13 -13 -10 -10 -10
-21 -18 -11 -11 -11 -13 -11 -8
-16 -16 -12 -9 -13 -11 -8 -7
-11 -11 -14 -9 -13 -10 -7 -10
-13 -12 -14 -7 -8 -6 -7 -66
-13 -10 -8 -8 -7 -8 -62 -71
-11 -9 -6 -10 -7 -67 -66 -69
-9 -8 -6 -8 -64 -71 -67 -70
-7 -8 -13 -66 -68 -66 -74 -76
-9 -3 -67 -68 -65 -74 -72 -73
-3 -66 -68 -75 -67 -73 -74 -75
-57 -58 -55 -56 -60 -59 -61 -66
-56 -59 -58 -63 -59 -64 -64 -66
-58 -56 -61 -66 -63 -66 -67 -68
-56 -57 -62 -66 -66 -69 -71 -72
-59 -65 -60 -63 -69 -69 -73 -76
-61 -67 -68 -67 -69 -71 -76 -76
-62 -59 -70 -67 -67 -71 -74 -77
-64 -67 -70 -74 -72 -72 -78 -78
-65 -70 -72 -68 -79 -76 -77 -79
-72 -70 -72 -75 -77 -81 -81 -86
-71 -73 -75 -77 -81 -77 -82 -82
-74 -75 -77 -81 -82 -81 -85 -86
-75 -75 -78 -80 -83 -81 -83 -85
-76 -80 -79 -85 -83 -85 -83 -85
-78 -82 -80 -85 -83 -83 -87 -86
-82 -82 -84 -85 -81 -84 -86 -86
-83 -83 -84 -86 -90 -82 -87 -83
-83 -89 -83 -83 -84 -84 -79 -82
-85 -81 -89 -89 -84 -87 -82 -79
-87 -82 -86 -87 -87 -79 -83 -77
-85 -87 -84 -86 -82 -80 -75 -74
-85 -86 -81 -81 -77 -79 -74 -76
-82 -84 -84 -79 -80 -82 -72 -73
-84 -83 -81 -77 -73 -75 -73 -71
-83 -79 -79 -77 -75 -73 -73 -70
-81 -79 -76 -80 -71 -71 -69 -66
-81 -76 -71 -70 -69 -71 -67 -61
-75 -77 -71 -70 -68 -66 -60 -58
-77 -74 -70 -68 -65 -64 -59 -62
-74 -71 -68 -66 -61 -60 -56 -54
-71 -72 -65 -61 -61 -59 -56 -50
-69 -65 -62 -60 -59 -52 -50 -50
-67 -61 -63 -56 -59 -47 -48 -42
-61 -62 -59 -57 -50 -47 -46 -39
-59 -55 -52 -48 -44 -42 -44 -39
-57 -54 -54 -46 -44 -44 -39 -40
-50 -45 -47 -46 -37 -39 -33 -35
-52 -49 -41 -41 -35 -34 -33 -33
-45 -46 -40 -39 -39 -33 -35 -29
-41 -41 -38 -36 -34 -31 -28 -33
-42 -39 -35 -30 -32 -32 -30 -26
-39 -35 -35 -29 -30 -29 -28 -32
-36 -34 -34 -30 -29 -26 -28 -25
-32 -31 -30 -27 -28 -27 -25 -25
-31 -28 -26 -29 -27 -27 -26 -27
-32 -29 -27 -27 -27 -26 -29 -29
-32 -28 -28 -24 -30 -31 -28 -28
-30 -26 -24 -29 -24 -26 -30 -32
-27 -26 -28 -26 -25 -30 -29 -28
-30 -27 -31 -28 -30 -29 -30 -34
-51 -56 -59 -61 -55 -57 -61 -64
-55 -55 -56 -57 -56 -61 -62 -60
-57 -61 -58 -58 -61 -61 -61 -57
-52 -55 -57 -62 -61 -59 -61 -61
-56 -59 -59 -59 -60 -59 -62 -62
-62 -59 -60 -60 -60 -60 -63 -65
-57 -62 -61 -62 -64 -65 -64 -61
-60 -60 -61 -60 -62 -60 -63 -61
-63 -62 -61 -65 -64 -62 -62 -59
-61 -61 -61 -66 -61 -60 -62 -64
-62 -59 -63 -61 -62 -61 -57 -57
-64 -61 -59 -61 -60 -59 -60 -55
-62 -64 -61 -59 -58 -56 -55 -53
-62 -59 -58 -62 -56 -59 -52 -55
-62 -60 -61 -63 -52 -56 -52 -51
-59 -58 -58 -55 -51 -53 -49 -47
-61 -59 -57 -51 -53 -52 -49 -48
-63 -58 -52 -52 -47 -48 -41 -44
-57 -51 -53 -53 -48 -44 -42 -39
-52 -51 -50 -48 -47 -43 -39 -36
-54 -51 -48 -49 -44 -42 -36 -37
-47 -48 -46 -43 -36 -39 -34 -34
-53 -44 -41 -41 -36 -33 -35 -28
-47 -45 -40 -39 -38 -37 -31 -29
-43 -41 -42 -35 -31 -25 -30 -29
-39 -38 -37 -37 -30 -26 -29 -25
-39 -37 -32 -32 -27 -23 -24 -23
-36 -35 -31 -25 -24 -21 -21 -18
-31 -29 -25 -29 -23 -20 -18 -17
-30 -28 -27 -24 -20 -18 -17 -12
-30 -27 -24 -22 -20 -19 -11 -14
-24 -20 -23 -17 -17 -15 -13 -14
-22 -21 -16 -20 -15 -13 -12 -9
-21 -20 -13 -14 -10 -9 -10 -7
-19 -14 -16 -12 -10 -10 -8 -8
-15 -17 -13 -10 -4 -7 -8 -6
-15 -16 -10 -11 -7 -6 -5 -4
-14 -9 -6 -8 -6 -6 -8 -7
-13 -9 -8 -9 -2 -3 -5 -5
-9 -7 -10 -12 -8 -4 -3 -5
-9 -7 -5 -7 -2 -6 -4 -13
-6 -3 -5 -3 -7 -4 -6 -55
-5 -4 -7 -5 -7 -11 -59 -61
-4 0 -5 -5 -1 -58 -55 -59
-6 -4 -7 -5 -59 -58 -56 -58
-8 -4 -10 -55 -57 -53 -58 -58
-4 -7 -54 -56 -55 -58 -64 -64
-6 -59 -55 -57 -58 -58 -63 -63
