# Supplementary material for: A SE-DenseNet-LSTM model for locomotion mode recognition in lower limb exoskeleton
Source: PeerJ Comput Sci. 2024 Feb 29;10:e1881. doi: 10.7717/peerj-cs.1881 (PMC10909223; doi:10.7717/peerj-cs.1881)
Supplement: Supplemental Information 1 — Each data represents a sampling point with a sampling frequency of 100Hz, and a motion period is divided into a support state and a pendulum state. Several points from these two gait phases are taken to process and form the dataset used in the experiment. [file peerj-cs-10-1881-s001.zip › dataset/online/sub2/STHipAngle.txt]

24 29 26 26 33 30 33 28
26 32 32 30 30 29 27 26
27 31 27 30 28 27 26 29
30 32 30 29 30 27 25 26
33 29 30 31 32 26 29 25
31 29 25 26 29 26 27 25
31 34 28 29 27 23 26 22
26 25 29 27 24 22 26 26
31 25 26 22 25 24 23 21
27 28 25 25 25 21 23 19
31 27 25 23 22 17 17 16
23 25 24 21 18 16 21 12
19 24 23 18 18 19 17 14
25 21 23 16 18 15 14 12
19 20 17 21 16 13 13 13
17 19 17 15 13 9 7 9
17 19 12 13 9 7 8 8
16 14 17 12 17 6 5 2
12 14 11 11 10 5 5 1
16 11 12 9 3 3 2 1
10 9 5 3 0 3 3 -7
13 11 3 2 0 3 -2 -3
8 3 6 3 2 -1 -4 -1
5 4 -1 1 -6 -1 -5 -6
3 -2 0 -1 -5 -5 -7 -9
-3 3 2 -3 -4 -8 -10 -9
6 -3 -4 -6 -4 -6 -7 -12
-5 -5 -7 -5 -9 -8 -12 -12
-6 -6 -4 -11 -10 -7 -9 -11
-6 -6 -12 -11 -10 -6 -11 -12
-6 -10 -8 -10 -12 -10 -13 -12
-8 -11 -10 -7 -10 -12 -12 -14
-12 -15 -10 -9 -13 -14 -12 -14
-11 -10 -15 -15 -14 -16 -14 -13
-13 -11 -16 -14 -12 -15 -16 -16
-11 -11 -12 -12 -12 -18 -18 -17
-15 -18 -17 -15 -16 -19 -17 -19
-10 -11 -15 -16 -17 -16 -16 -17
-11 -14 -16 -19 -19 -21 -17 -20
-15 -15 -17 -17 -18 -19 -19 -15
-17 -16 -17 -16 -17 -21 -20 -19
-15 -17 -17 -16 -20 -19 -20 -20
-14 -20 -15 -21 -18 -21 -21 -21
31 34 35 32 33 30 31 31
30 29 31 33 31 35 31 26
31 29 32 30 29 33 23 29
29 32 31 32 30 31 26 30
36 31 31 31 29 31 26 29
31 28 27 27 30 28 28 24
33 30 25 31 26 28 21 22
29 31 28 27 31 25 21 18
31 29 28 26 26 23 22 19
29 30 27 22 21 27 17 17
27 27 25 18 21 21 15 16
26 23 18 21 18 18 18 16
24 21 21 17 15 18 15 13
24 22 18 18 19 17 14 11
18 18 18 21 9 14 9 14
22 16 16 9 14 9 10 8
17 16 15 12 8 14 7 8
18 13 13 8 6 11 7 9
14 15 13 10 10 7 4 1
10 14 7 10 6 6 3 4
12 10 5 4 7 2 0 -2
10 12 6 6 3 -1 1 -6
8 5 9 3 3 -2 -8 -3
11 10 5 1 0 -4 -6 -4
6 2 4 -2 -6 -5 -4 -7
7 1 -3 -4 -7 -6 -7 -10
0 0 -7 -5 -10 -3 -9 -10
2 -3 -4 -4 -9 -10 -12 -9
-5 -3 -6 -8 -7 -9 -12 -9
-5 -3 -3 -10 -13 -8 -11 -14
-5 -10 -8 -9 -13 -9 -11 -11
-8 -11 -12 -10 -11 -14 -15 -16
-10 -10 -12 -13 -11 -14 -13 -12
-8 -14 -11 -12 -12 -17 -10 -13
-12 -12 -7 -15 -10 -13 -15 -16
-8 -6 -10 -15 -14 -8 -13 -16
-12 -10 -13 -11 -15 -15 -18 -18
-12 -16 -16 -11 -11 -16 -17 -17
-11 -14 -14 -16 -16 -16 -18 -15
23 25 26 22 25 25 21 21
24 23 26 22 21 22 22 21
25 25 24 23 24 18 20 19
26 22 23 19 22 16 15 18
19 20 22 22 23 20 15 13
23 26 16 18 22 21 15 19
21 23 20 17 17 15 17 15
20 19 20 20 15 13 14 18
23 21 21 16 14 12 13 12
18 19 15 18 15 12 10 11
16 16 16 16 10 16 9 13
17 18 16 15 15 10 7 8
16 12 14 11 11 7 11 3
15 8 12 10 10 8 5 2
13 12 10 8 6 3 1 2
13 11 8 8 11 4 0 -3
11 10 9 6 2 2 2 -1
8 8 5 2 6 -2 1 -5
12 7 0 1 -3 -5 -5 -6
9 4 0 -1 -3 -5 -5 -13
2 2 -2 -4 -4 -9 -7 -7
1 -1 -3 -5 -5 -7 -10 -13
-2 -5 -4 -10 -9 -11 -12 -18
0 -2 -7 -5 -10 -9 -14 -16
-7 -7 -7 -7 -14 -13 -9 -16
-5 -3 -11 -12 -14 -13 -17 -15
-9 -7 -10 -13 -12 -19 -17 -18
-13 -9 -15 -15 -17 -18 -18 -18
-11 -15 -14 -17 -14 -19 -17 -22
-13 -14 -13 -16 -19 -19 -17 -23
-13 -18 -16 -18 -20 -19 -19 -26
-15 -18 -14 -17 -21 -24 -21 -28
-17 -19 -19 -18 -22 -25 -25 -23
-18 -20 -21 -24 -18 -24 -26 -27
-20 -24 -23 -23 -19 -21 -22 -24
-18 -22 -22 -23 -24 -24 -22 -24
-19 -25 -24 -23 -23 -25 -25 -25
-22 -22 -20 -24 -24 -27 -28 -26
-23 -24 -24 -27 -24 -24 -26 -29
-25 -26 -27 -24 -29 -29 -27 -28
-25 -23 -27 -25 -25 -31 -29 -28
-25 -24 -25 -24 -26 -26 -32 -28
-25 -27 -24 -27 -23 -25 -32 -29
-23 -26 -31 -30 -28 -28 -28 -27
-26 -25 -28 -28 -27 -29 -29 -34
-28 -27 -31 -30 -33 -27 -28 -32
-29 -28 -25 -30 -27 -32 -30 -31
-27 -28 -32 -28 -29 -30 -31 -28
27 24 26 26 20 23 24 18
30 26 27 22 25 22 21 18
28 26 24 25 20 23 17 17
22 22 24 24 18 20 17 13
22 23 20 19 21 17 16 14
22 24 18 15 18 14 14 14
20 18 20 17 19 19 18 14
19 20 20 16 17 12 14 9
22 14 17 17 13 17 14 12
22 18 13 13 14 11 8 11
17 13 13 12 11 9 6 7
13 14 14 14 9 8 5 3
15 14 15 13 7 7 4 5
12 10 9 8 8 6 5 1
13 6 5 6 8 1 6 1
8 9 7 7 4 5 5 -2
10 4 7 5 2 3 -4 -5
8 5 3 1 2 -4 -4 -8
8 6 4 3 -3 -6 -11 -13
7 2 -1 -2 -4 -11 -16 -18
1 -2 -3 -4 -9 -14 -20 -19
0 -2 -3 -9 -16 -18 -18 -18
-2 -4 -10 -16 -21 -19 -21 -23
-6 -12 -14 -15 -15 -23 -20 -27
-14 -18 -15 -15 -19 -21 -19 -22
-13 -19 -18 -19 -20 -21 -24 -24
-14 -19 -19 -18 -22 -19 -23 -21
-19 -22 -22 -21 -24 -25 -24 -28
-18 -24 -23 -22 -27 -19 -26 -24
-18 -23 -21 -25 -22 -24 -20 -24
-18 -24 -23 -25 -28 -25 -23 -27
-19 -21 -29 -27 -29 -24 -28 -31
-24 -24 -22 -27 -25 -25 -27 -27
-25 -26 -26 -26 -26 -24 -31 -28
-21 -25 -22 -30 -27 -28 -26 -30
-26 -24 -28 -28 -31 -26 -27 -30
-24 -26 -30 -31 -28 -29 -32 -31
-24 -27 -31 -24 -32 -31 -27 -32
-30 -23 -30 -30 -32 -28 -27 -30
-29 -31 -27 -27 -31 -30 -30 -32
-28 -26 -26 -29 -28 -30 -28 -30
27 24 26 25 24 22 23 22
21 25 26 26 20 24 26 23
26 27 27 27 24 22 20 23
29 26 25 24 25 23 23 17
24 27 26 22 22 22 18 15
25 25 19 22 21 22 18 16
25 23 21 21 22 21 14 21
25 23 22 18 18 17 16 15
23 23 22 17 14 16 13 7
22 17 19 16 9 8 11 6
19 17 14 14 10 12 5 8
18 16 13 10 14 7 10 4
13 16 12 10 12 9 5 4
14 12 10 11 8 8 6 -1
9 8 12 4 7 4 -4 -3
12 8 10 3 -2 1 -4 -6
9 5 5 3 -2 -5 -6 -10
9 4 2 2 -2 -6 -6 -7
4 4 4 -5 -7 -7 -10 -11
7 0 -3 -3 -10 -10 -10 -16
-1 -2 -8 -7 -11 -9 -12 -12
-2 -4 -7 -9 -13 -15 -15 -16
-5 -7 -10 -9 -15 -14 -15 -14
-7 -7 -11 -12 -15 -20 -19 -13
-11 -13 -11 -15 -14 -15 -19 -16
-13 -14 -14 -19 -17 -19 -20 -21
-14 -11 -18 -18 -19 -16 -19 -20
-11 -19 -18 -18 -16 -20 -21 -21
-20 -15 -22 -19 -23 -21 -24 -20
-19 -19 -17 -20 -22 -25 -21 -23
-20 -22 -21 -21 -21 -22 -24 -28
-20 -21 -25 -21 -22 -20 -22 -30
-18 -16 -24 -22 -21 -26 -23 -25
-20 -22 -19 -22 -23 -28 -28 -25
-22 -23 -23 -21 -29 -25 -27 -27
-23 -22 -28 -25 -24 -22 -25 -29
-22 -24 -28 -26 -29 -22 -26 -29
-19 -23 -24 -24 -26 -28 -25 -30
-22 -25 -27 -25 -25 -27 -26 -26
-26 -26 -27 -28 -27 -26 -24 -28
-25 -25 -29 -25 -27 -30 -31 -28
27 27 28 26 27 25 24 24
25 27 25 24 24 26 21 23
27 26 27 23 21 24 20 20
27 27 25 24 23 20 19 19
27 26 24 22 20 20 17 18
22 27 25 26 19 17 19 18
27 25 22 24 21 18 14 15
23 22 17 16 18 17 18 11
21 17 20 17 16 18 11 10
21 19 22 16 14 15 10 11
21 15 18 17 15 13 11 9
22 15 15 14 12 11 7 6
20 15 12 12 12 11 7 7
14 14 12 14 11 7 8 2
13 10 11 9 5 7 5 4
13 12 9 4 3 7 5 2
10 8 6 8 3 4 2 3
9 9 6 5 3 2 -2 0
10 4 3 3 -2 0 -6 -8
4 1 4 2 -2 -3 -8 -8
3 3 0 0 -3 -7 -9 -7
3 -2 0 -5 -10 -7 -11 -18
-1 0 -2 -3 -5 -9 -15 -9
-1 -4 -4 -10 -13 -14 -14 -17
-5 -3 -2 -11 -13 -13 -15 -20
-8 -8 -10 -10 -12 -17 -17 -16
-8 -11 -9 -14 -12 -18 -16 -19
-13 -12 -14 -14 -16 -19 -18 -16
-12 -15 -14 -17 -17 -19 -22 -21
-12 -10 -18 -20 -20 -19 -17 -22
-17 -15 -16 -16 -24 -19 -19 -21
-16 -18 -19 -23 -22 -20 -18 -22
-21 -20 -21 -21 -20 -21 -19 -27
-15 -17 -21 -19 -21 -20 -22 -26
-23 -25 -21 -24 -24 -23 -25 -24
-24 -16 -23 -22 -24 -22 -24 -26
-19 -21 -22 -22 -27 -26 -29 -27
-21 -21 -26 -21 -24 -30 -28 -25
-20 -22 -25 -24 -26 -28 -27 -23
-19 -23 -28 -26 -27 -27 -27 -28
-25 -24 -26 -27 -28 -27 -25 -29
-27 -31 -28 -25 -28 -27 -25 -25
23 27 27 20 25 26 22 22
23 23 26 23 25 19 20 21
25 26 24 24 21 23 20 18
21 23 26 21 20 20 20 13
20 22 19 17 21 19 13 13
20 25 19 17 16 17 15 15
23 22 23 19 13 14 19 14
23 23 22 15 12 15 14 10
22 17 15 18 14 14 10 8
20 13 15 15 13 14 8 10
14 13 15 14 12 8 11 11
18 15 14 14 7 12 8 5
14 14 10 13 10 5 9 6
9 13 12 11 8 5 9 1
11 8 9 4 7 4 1 -1
12 9 8 7 0 1 -2 -2
8 10 10 6 4 0 -6 -2
6 6 5 3 0 -5 -4 -5
5 7 2 -2 -4 1 -7 -6
6 0 -1 -2 1 -7 -8 -8
-1 2 0 2 -5 -9 -9 -15
-1 0 -7 -7 -5 -10 -11 -14
-2 -6 -4 -11 -10 -14 -9 -12
-6 -2 -9 -8 -9 -8 -13 -13
-8 -9 -10 -8 -11 -9 -16 -15
-11 -11 -12 -15 -10 -14 -14 -15
-10 -9 -10 -16 -13 -15 -18 -20
-16 -13 -9 -13 -16 -15 -13 -19
-13 -9 -13 -14 -14 -18 -16 -17
-12 -15 -11 -16 -15 -17 -18 -17
-14 -15 -16 -15 -17 -16 -21 -19
-15 -17 -16 -14 -15 -18 -16 -20
-14 -18 -19 -19 -20 -18 -18 -15
-15 -18 -18 -17 -16 -21 -18 -17
-19 -16 -17 -19 -21 -19 -18 -22
-19 -17 -16 -21 -18 -24 -20 -22
-20 -20 -20 -21 -20 -21 -21 -20
-18 -19 -19 -22 -19 -20 -20 -21
-18 -19 -22 -23 -19 -22 -25 -24
-22 -22 -19 -18 -23 -22 -23 -23
-17 -22 -23 -17 -23 -23 -21 -21
-18 -20 -20 -24 -27 -19 -23 -25
-21 -21 -22 -25 -22 -22 -22 -25
-23 -27 -21 -21 -25 -24 -25 -26
-21 -21 -21 -22 -24 -24 -23 -22
-22 -24 -26 -23 -21 -25 -25 -22
25 28 25 29 24 28 26 25
27 26 25 29 23 24 21 20
22 30 24 26 29 21 20 18
25 26 24 23 20 19 22 20
24 20 22 22 17 20 22 20
23 29 20 22 22 18 17 17
23 24 21 21 20 18 15 19
22 20 17 20 19 17 17 14
18 22 22 17 17 15 14 14
19 19 16 20 15 15 18 13
19 21 19 15 15 15 15 11
19 18 13 14 19 12 12 14
17 19 18 13 13 13 12 11
18 14 14 12 10 10 11 6
12 14 13 10 11 8 6 7
13 12 10 12 8 7 9 1
13 9 10 7 7 7 4 0
14 6 8 9 6 2 1 -2
11 8 12 7 9 4 0 -5
7 12 3 4 0 -2 -2 -1
7 5 2 0 1 1 -1 -7
5 6 0 -1 -3 -4 -7 -6
7 3 4 -2 0 -6 -8 -10
2 -5 -3 -6 -5 -10 -11 -10
-3 -2 -3 -4 -10 -11 -9 -14
-4 -1 -2 -9 -11 -7 -10 -13
-3 -6 -8 -11 -12 -13 -12 -14
-8 -7 -9 -8 -14 -14 -9 -16
-10 -9 -12 -9 -15 -17 -13 -18
-9 -10 -11 -8 -11 -12 -17 -17
-12 -16 -14 -11 -13 -14 -15 -18
-12 -11 -14 -12 -17 -17 -13 -16
-12 -15 -12 -15 -19 -13 -19 -17
-13 -11 -16 -17 -19 -19 -15 -19
-16 -13 -21 -13 -16 -17 -18 -20
-16 -18 -15 -18 -13 -20 -19 -18
-17 -16 -19 -14 -20 -19 -16 -21
-18 -15 -19 -20 -19 -19 -19 -18
-15 -21 -16 -16 -17 -18 -19 -18
-20 -17 -17 -22 -18 -21 -23 -23
-18 -17 -17 -23 -21 -24 -23 -22
-22 -19 -20 -23 -21 -16 -20 -19
-19 -19 -21 -22 -22 -21 -22 -26
-17 -19 -18 -21 -19 -25 -23 -22
-20 -23 -21 -19 -21 -24 -21 -23
-15 -23 -20 -20 -26 -19 -20 -24
29 29 34 31 30 26 27 28
33 33 31 26 28 29 28 25
29 28 32 29 29 26 29 26
29 30 28 29 29 25 28 24
31 28 27 30 26 25 23 23
26 25 26 25 25 23 21 20
27 27 27 22 25 24 21 19
31 27 22 23 22 21 22 17
27 27 24 22 19 15 20 17
24 23 21 22 22 15 18 15
23 23 24 19 19 17 13 15
22 22 19 18 18 15 12 12
18 21 19 14 16 9 14 11
19 20 16 22 15 15 10 11
16 16 14 14 10 9 6 6
19 17 17 14 13 11 7 9
15 15 15 7 11 5 6 6
14 13 8 10 6 5 5 6
9 9 9 5 5 4 6 -2
10 6 3 6 6 1 4 -3
9 6 7 7 1 1 1 0
9 3 7 2 2 0 -5 -3
5 5 3 -4 -1 -3 -4 1
6 2 2 0 0 -5 -6 -8
5 1 0 -2 -3 -4 -1 -8
0 -2 0 -4 -4 -5 -10 -5
-2 -1 -2 -3 -9 -9 -9 -10
-2 -1 -10 -4 -7 -2 -7 -9
-1 -5 -5 -5 -8 -6 -9 -16
-6 -4 -7 -7 -9 -10 -10 -8
-5 -7 -6 -7 -9 -8 -13 -13
-7 -11 -10 -12 -10 -11 -13 -14
-7 -9 -13 -10 -15 -11 -12 -11
-8 -12 -11 -10 -12 -13 -12 -14
-10 -11 -14 -10 -13 -16 -11 -13
-12 -10 -12 -15 -12 -15 -14 -16
-10 -11 -18 -14 -12 -12 -17 -14
-12 -18 -15 -17 -15 -17 -16 -16
-13 -16 -18 -14 -13 -14 -19 -14
-15 -12 -11 -14 -16 -15 -16 -18
-14 -16 -16 -15 -13 -19 -19 -15
-14 -14 -18 -17 -16 -15 -14 -19
-16 -15 -19 -15 -17 -18 -21 -13
-17 -14 -15 -17 -19 -16 -18 -20
-15 -16 -17 -15 -19 -18 -20 -20
-14 -18 -21 -18 -19 -17 -18 -19
-15 -18 -17 -17 -17 -19 -17 -21
28 35 32 30 31 27 24 27
31 28 26 28 30 26 25 25
30 30 28 30 27 25 26 26
26 32 27 29 23 23 27 26
32 28 30 25 25 29 22 21
26 23 27 21 23 22 25 22
28 29 26 25 23 23 19 21
27 27 23 24 19 21 20 18
26 26 26 23 22 23 20 16
23 22 26 21 22 17 20 20
24 24 25 22 17 18 15 12
24 19 19 17 20 16 15 14
21 21 21 16 18 19 14 12
20 18 17 17 15 15 10 10
20 22 16 18 14 12 11 7
19 20 13 11 8 13 8 11
18 14 10 4 12 7 12 8
16 10 14 11 8 8 8 2
14 12 7 12 5 5 6 4
10 10 8 9 7 2 4 5
7 9 8 8 4 7 4 2
10 5 4 6 8 2 5 -2
9 3 4 4 3 6 -1 0
8 4 9 5 1 3 -2 2
5 5 2 1 0 -1 -2 2
9 1 4 0 1 -4 -2 -7
2 -1 0 -3 -2 -3 -3 -7
6 1 0 2 -3 -1 -7 -4
1 3 -4 1 -1 -3 -4 -3
1 -3 1 -5 -5 -6 -2 -2
1 -1 -2 -4 -4 -4 -6 -5
0 -3 -6 -1 -5 -7 -8 -9
-4 -5 -2 -5 -8 -7 -9 -11
-9 -7 -6 -5 -4 -13 -7 -9
-2 -2 -8 -9 -4 -11 -8 -7
-3 -3 -9 -4 -3 -10 -6 -11
-5 -7 -9 -11 -10 -8 -10 -14
-7 -7 -10 -9 -10 -12 -7 -8
-9 -4 -12 -12 -11 -9 -12 -9
-8 -8 -10 -14 -16 -13 -10 -15
-6 -13 -9 -9 -9 -10 -15 -14
-14 -12 -13 -12 -14 -11 -11 -12
-11 -9 -15 -10 -10 -8 -13 -13
-10 -12 -11 -12 -12 -11 -13 -13
-9 -17 -11 -12 -10 -11 -11 -16
-13 -11 -8 -9 -12 -13 -12 -12
-12 -15 -15 -10 -14 -14 -14 -11
-10 -9 -10 -11 -15 -14 -15 -12
-13 -9 -16 -14 -14 -15 -15 -16
-12 -11 -11 -10 -16 -16 -15 -15
-13 -14 -14 -14 -16 -12 -14 -14
21 22 25 23 25 26 23 24
20 22 25 25 24 22 24 23
21 20 23 29 24 24 24 22
24 22 23 27 26 22 21 26
21 24 25 28 27 25 24 24
25 26 25 24 23 27 17 18
23 27 22 22 24 19 21 20
25 21 22 19 18 20 19 13
24 22 24 21 19 17 15 15
21 24 19 20 16 15 14 13
23 21 18 17 16 9 9 11
20 12 14 17 16 13 10 10
19 17 19 12 10 13 13 9
19 17 15 14 14 10 5 6
14 15 14 9 12 6 1 10
11 13 9 6 8 3 10 0
11 10 11 10 9 3 1 3
11 11 6 7 5 3 1 -4
11 8 2 3 4 1 -3 -6
5 6 9 2 0 1 -4 -5
6 11 4 1 -1 -3 -1 -7
5 -1 3 -3 -3 -9 -5 -8
4 3 0 -6 -7 -8 -3 -10
0 -4 0 -6 -5 -6 -5 -15
-1 -3 -4 -9 -6 -14 -14 -16
-5 -1 -11 -5 -12 -14 -17 -21
-5 -7 -6 -10 -14 -13 -19 -15
-5 -7 -12 -16 -15 -16 -21 -17
-11 -13 -15 -14 -17 -20 -17 -16
-13 -17 -16 -18 -14 -16 -21 -19
-15 -15 -20 -17 -17 -18 -23 -14
-13 -15 -17 -19 -21 -23 -23 -19
-14 -19 -16 -16 -18 -21 -24 -25
-18 -17 -21 -22 -20 -23 -25 -23
-16 -16 -19 -16 -21 -23 -20 -24
-17 -18 -23 -23 -23 -24 -21 -22
-19 -19 -20 -17 -24 -18 -24 -29
-19 -26 -19 -22 -19 -22 -25 -26
-18 -21 -23 -19 -27 -24 -24 -29
-20 -23 -23 -24 -26 -28 -27 -27
-21 -20 -25 -24 -25 -27 -27 -24
-20 -23 -30 -26 -28 -27 -28 -30
-30 -24 -24 -24 -25 -31 -27 -27
-28 -27 -26 -28 -28 -28 -30 -30
-24 -27 -26 -25 -31 -27 -26 -25
-28 -29 -27 -26 -30 -25 -23 -30
23 21 22 30 28 24 26 25
21 25 25 29 27 28 25 24
24 28 25 28 23 25 26 22
29 24 30 25 22 26 26 19
27 32 26 21 21 17 20 20
25 26 26 25 24 25 23 18
28 19 24 26 22 23 21 19
23 23 23 22 20 22 17 17
26 22 21 24 19 18 17 17
27 21 23 17 17 17 15 15
20 25 15 21 16 16 11 8
20 19 20 17 12 11 12 11
19 20 15 16 14 13 11 7
18 16 16 10 11 7 7 0
18 18 11 14 8 8 0 3
15 11 10 11 6 2 1 -3
11 12 6 8 1 -1 0 -5
12 7 4 5 -3 -5 -4 -7
6 6 -2 2 -3 -8 -7 -5
9 5 0 -4 -5 -4 -8 -10
0 -1 -1 -7 -10 -5 -10 -16
-1 1 -4 -9 -8 -8 -13 -15
0 -9 -8 -3 -12 -16 -15 -16
-4 -5 -4 -14 -15 -16 -15 -14
-11 -10 -13 -15 -14 -17 -21 -17
-6 -9 -14 -14 -12 -18 -19 -18
-10 -16 -15 -20 -19 -20 -19 -21
-11 -16 -16 -14 -19 -16 -24 -21
-14 -11 -19 -17 -20 -22 -20 -22
-16 -19 -19 -14 -19 -22 -20 -25
-16 -16 -20 -20 -22 -21 -21 -24
-20 -20 -21 -20 -26 -19 -27 -18
-18 -21 -18 -22 -22 -23 -23 -24
-22 -20 -23 -16 -26 -19 -24 -24
-22 -24 -19 -26 -20 -25 -25 -20
-23 -22 -20 -26 -24 -22 -26 -27
-22 -24 -21 -22 -28 -25 -29 -28
-23 -23 -25 -26 -25 -26 -24 -24
-23 -25 -22 -24 -26 -30 -27 -25
-27 -26 -22 -23 -27 -23 -31 -25
-24 -26 -25 -25 -28 -26 -24 -31
-28 -26 -29 -25 -31 -26 -26 -28
-25 -26 -26 -27 -29 -28 -30 -27
24 26 29 28 30 26 28 30
26 25 28 29 34 33 29 23
25 25 30 29 31 28 24 24
28 29 27 32 29 24 26 24
31 26 30 32 24 25 24 24
30 30 30 27 25 27 25 20
29 27 26 27 30 21 20 21
29 28 27 24 24 19 19 24
28 26 24 28 19 22 20 17
23 24 23 21 18 20 20 16
27 24 20 18 21 20 14 16
23 23 20 24 19 16 16 11
24 22 19 16 18 13 14 12
22 21 17 15 13 12 7 12
21 19 16 12 12 12 8 5
14 13 14 15 7 12 9 -1
23 15 14 13 11 8 4 0
14 15 10 14 10 5 4 0
12 10 12 9 6 4 1 1
14 13 14 0 4 -1 -1 -5
7 10 9 4 2 1 -5 -9
7 4 6 -1 -1 -3 -6 -9
2 3 2 -3 0 -4 -9 -12
4 0 -5 -4 -7 -3 -8 -10
1 0 -2 -8 -5 -9 -11 -14
1 -5 -9 -3 -9 -13 -17 -13
0 -4 -7 -10 -12 -13 -13 -16
-3 -3 -9 -13 -16 -15 -18 -15
-3 -10 -10 -13 -13 -20 -17 -21
-10 -10 -15 -12 -15 -22 -17 -19
-7 -12 -16 -17 -20 -19 -17 -17
-11 -13 -17 -20 -19 -19 -21 -23
-12 -17 -17 -18 -19 -18 -21 -22
-19 -19 -17 -21 -25 -24 -21 -23
-19 -19 -22 -20 -20 -22 -23 -22
-16 -20 -18 -22 -23 -22 -22 -24
-20 -20 -20 -25 -24 -22 -25 -22
-20 -19 -22 -19 -24 -24 -25 -25
-21 -22 -20 -26 -24 -23 -24 -27
-23 -26 -25 -23 -25 -27 -26 -24
-23 -22 -22 -27 -27 -27 -22 -26
-25 -27 -23 -22 -26 -26 -26 -24
-21 -25 -23 -24 -24 -24 -31 -24
26 23 22 22 24 22 25 23
21 24 25 21 22 25 24 25
24 21 28 25 24 23 23 21
24 26 29 24 21 21 17 18
27 26 26 21 21 17 23 23
26 29 21 20 22 20 19 18
24 25 23 21 18 21 19 20
27 20 20 21 21 16 18 18
21 20 18 22 16 17 16 11
23 20 19 19 18 16 15 10
22 22 18 17 17 12 11 11
24 16 19 17 16 10 12 8
20 19 14 14 9 11 10 5
20 15 11 14 9 5 7 0
16 13 14 12 9 4 3 4
13 13 9 6 6 1 3 4
12 10 7 8 9 6 4 2
12 8 6 8 4 1 0 -3
10 7 8 6 2 2 -4 -3
5 0 5 4 -2 -2 -4 -2
6 1 -2 0 -3 0 -3 -10
2 2 0 1 -3 0 -7 -7
3 -1 -6 -3 -5 -8 -7 -10
1 -2 -2 -2 -6 -1 -5 -12
-1 -2 -2 -10 -8 -10 -8 -11
-3 -2 -10 -12 -6 -10 -11 -16
-2 -6 -9 -11 -12 -15 -12 -20
-7 -10 -8 -10 -15 -17 -16 -17
-7 -9 -10 -13 -16 -19 -20 -20
-12 -13 -14 -15 -15 -16 -19 -19
-12 -15 -15 -18 -16 -21 -22 -20
-11 -15 -19 -16 -16 -21 -19 -20
-18 -12 -16 -19 -17 -18 -18 -21
-17 -18 -17 -22 -16 -19 -21 -20
-16 -19 -21 -24 -19 -19 -21 -25
-19 -19 -20 -19 -21 -17 -22 -20
-17 -19 -20 -22 -23 -20 -22 -24
-18 -18 -20 -22 -27 -25 -27 -26
-19 -21 -22 -20 -25 -21 -27 -22
-24 -20 -21 -22 -23 -21 -25 -25
-19 -23 -22 -23 -23 -27 -25 -27
-23 -21 -28 -28 -25 -27 -29 -28
-25 -26 -24 -26 -24 -27 -30 -28
-24 -26 -25 -29 -28 -29 -25 -28
-24 -25 -28 -27 -27 -25 -27 -26
23 23 25 24 23 23 28 22
25 24 27 19 25 27 22 23
23 25 24 22 23 20 21 22
24 24 24 25 22 18 19 21
28 24 25 20 24 17 20 20
22 23 21 22 25 23 18 16
26 26 25 18 24 22 20 19
21 26 21 20 21 19 17 13
25 19 21 18 18 15 15 13
20 19 21 19 16 16 12 10
20 20 17 17 15 15 9 5
18 16 15 14 11 13 11 14
17 12 12 10 8 7 10 7
15 11 11 9 7 10 10 7
14 14 12 12 8 7 4 1
14 10 9 12 9 5 8 2
13 12 11 8 4 5 1 1
11 7 6 5 4 2 3 -3
10 10 10 4 5 1 1 -2
13 5 7 1 0 -1 -4 -5
7 3 5 2 -1 -2 -3 -8
4 5 0 -3 -3 -2 -8 -7
-2 6 0 -6 -3 -8 -9 -13
4 -1 -2 -1 -6 -7 -9 -11
0 -4 -4 -10 -6 -13 -11 -10
-3 -1 -5 -13 -7 -14 -10 -13
-3 -3 -7 -12 -14 -13 -13 -17
-7 -12 -12 -12 -15 -12 -14 -18
-9 -10 -11 -11 -12 -18 -18 -16
-8 -13 -13 -12 -15 -19 -13 -19
-11 -12 -11 -16 -13 -17 -19 -17
-12 -16 -14 -15 -15 -14 -13 -16
-10 -20 -15 -17 -14 -18 -17 -17
-15 -15 -15 -18 -15 -15 -19 -18
-14 -15 -15 -16 -16 -17 -15 -21
-15 -16 -16 -14 -22 -19 -18 -22
-16 -15 -16 -17 -18 -21 -23 -21
-17 -15 -14 -20 -18 -20 -22 -24
-17 -16 -18 -21 -23 -19 -21 -18
-19 -22 -20 -17 -23 -22 -16 -21
-20 -21 -19 -22 -19 -21 -21 -25
-21 -20 -24 -20 -21 -22 -24 -20
-21 -23 -19 -22 -22 -20 -24 -19
-20 -23 -21 -23 -20 -18 -23 -24
-20 -21 -21 -18 -26 -20 -19 -25
-22 -21 -20 -25 -22 -25 -23 -20
24 25 25 23 27 28 25 25
25 24 27 30 30 25 22 21
29 27 24 25 26 21 20 22
25 29 26 29 26 26 26 21
30 27 27 24 28 22 25 19
25 23 26 23 25 23 21 20
31 22 24 21 22 21 21 21
23 23 23 23 24 21 23 17
23 21 22 23 18 21 13 15
24 22 18 23 22 17 17 15
22 19 19 24 16 18 16 14
24 20 19 17 14 17 12 12
18 21 15 19 16 13 12 14
17 18 16 16 15 16 10 15
18 15 15 14 15 11 9 5
17 14 13 15 11 14 11 10
16 12 9 14 14 9 8 6
14 11 12 15 6 5 8 5
13 13 13 7 8 7 3 2
9 10 15 5 4 4 1 3
11 6 7 6 3 0 0 -2
12 10 5 3 4 0 0 -2
8 6 3 2 1 -2 -1 1
7 -1 -1 -2 0 -2 -5 -7
2 -1 1 -3 -1 -4 -2 -4
-6 0 -2 -2 -5 -5 -6 -8
0 -2 2 -3 -9 -8 -7 -9
-5 0 -2 -7 -6 -6 -9 -7
-3 -1 -7 -5 -7 -8 -7 -11
-4 -3 -5 -7 -8 -11 -10 -9
-3 -9 -5 -9 -10 -12 -9 -12
-8 -5 -7 -7 -8 -9 -13 -14
-9 -11 -11 -12 -7 -13 -13 -9
-8 -10 -8 -10 -15 -14 -18 -17
-11 -5 -7 -12 -13 -13 -13 -14
-7 -13 -11 -15 -14 -14 -15 -20
-10 -9 -15 -15 -16 -17 -16 -17
-11 -16 -13 -14 -13 -18 -19 -18
-14 -12 -15 -13 -18 -20 -18 -19
-15 -12 -17 -17 -20 -18 -18 -16
-13 -15 -16 -21 -19 -21 -18 -21
-16 -18 -19 -19 -23 -17 -20 -23
-15 -18 -16 -18 -18 -20 -21 -22
-18 -21 -21 -20 -21 -20 -22 -23
-21 -21 -16 -21 -22 -20 -23 -26
-17 -17 -20 -21 -19 -24 -23 -23
-18 -23 -21 -20 -23 -27 -21 -22
-22 -23 -18 -20 -20 -20 -24 -21
29 31 31 31 30 27 28 29
27 29 25 27 29 29 28 28
31 29 28 26 28 30 22 26
31 26 29 30 26 25 27 23
28 30 25 30 30 27 23 24
24 28 26 26 21 26 25 24
26 29 23 27 25 24 20 23
23 28 22 23 19 22 21 19
27 29 26 22 23 21 23 19
28 25 22 24 17 19 18 20
22 22 22 20 21 21 15 19
20 21 21 22 19 15 18 19
21 24 19 20 15 14 16 16
22 20 18 17 14 14 15 12
23 21 13 18 17 12 11 12
19 19 16 17 8 12 8 13
18 17 17 11 11 12 11 5
17 18 11 15 13 9 9 4
16 12 12 10 7 10 7 5
10 15 13 9 9 5 -1 1
13 14 8 6 5 3 3 2
11 13 7 5 4 3 3 1
12 9 8 5 4 2 0 0
8 7 1 5 6 -1 -1 -2
4 2 7 7 0 -4 0 -8
3 4 1 2 1 1 -3 2
1 2 1 2 2 0 1 -7
5 -2 0 -2 -2 -1 -6 -4
-2 3 -2 2 -1 -8 -3 -8
2 0 -2 -4 1 -6 -7 -6
-2 -1 -3 -2 -2 -9 -10 -11
-5 -1 -4 -3 -10 -10 -10 -10
-2 -5 -5 -7 -9 -8 -12 -9
-2 -6 -6 -8 -9 -9 -13 -10
-2 -9 -7 -8 -11 -11 -11 -16
-6 -13 -10 -11 -7 -12 -12 -10
-8 -13 -11 -8 -12 -12 -12 -15
-5 -13 -10 -17 -15 -13 -15 -12
-13 -10 -10 -11 -12 -14 -14 -16
-7 -13 -14 -15 -15 -9 -17 -14
-12 -13 -13 -14 -11 -11 -13 -15
-13 -14 -14 -16 -16 -13 -12 -14
-11 -12 -14 -17 -15 -17 -14 -13
-15 -10 -14 -16 -8 -12 -16 -13
-14 -13 -11 -18 -10 -11 -15 -14
-15 -13 -11 -15 -15 -18 -16 -19
-14 -15 -11 -14 -14 -17 -16 -16
-17 -15 -17 -14 -18 -21 -17 -18
21 21 21 23 23 24 25 17
25 22 21 22 24 19 23 19
24 27 25 21 23 20 19 18
23 25 20 19 21 18 16 14
25 21 25 26 20 22 16 17
20 22 20 17 19 18 17 13
25 19 18 16 19 17 14 13
21 24 19 14 16 19 16 15
21 21 14 17 15 15 15 14
17 17 12 16 15 13 16 8
17 20 13 11 16 12 11 10
18 14 16 12 13 13 15 9
16 16 18 14 8 10 8 11
15 15 12 9 12 10 5 6
12 14 10 11 9 10 8 9
11 11 11 10 8 6 6 11
13 10 9 9 2 9 3 5
9 8 12 9 6 4 5 2
9 9 8 7 4 3 3 3
8 7 8 3 3 -1 -5 -3
6 5 4 5 0 -1 -5 -7
6 4 3 3 -5 -5 -6 -8
2 4 0 2 -5 -6 -11 -6
1 1 -5 -5 -6 -8 -10 -10
0 -3 -5 -8 -8 -7 -11 -8
-2 -7 -5 -4 -9 -13 -10 -9
-3 -6 -6 -8 -8 -7 -7 -13
-6 -5 -7 -10 -9 -10 -11 -9
-6 -9 -7 -13 -11 -15 -14 -15
-5 -8 -6 -16 -12 -10 -9 -19
-7 -11 -11 -11 -16 -15 -12 -17
-9 -9 -8 -17 -15 -15 -16 -17
-12 -14 -15 -10 -15 -16 -14 -15
-11 -11 -13 -15 -14 -16 -16 -18
-15 -15 -14 -13 -17 -17 -17 -22
-16 -15 -17 -17 -18 -19 -21 -18
-17 -16 -14 -12 -16 -18 -17 -20
-12 -18 -19 -19 -20 -19 -19 -21
-14 -17 -19 -21 -18 -18 -19 -20
-15 -18 -19 -20 -18 -21 -18 -24
-20 -17 -19 -19 -19 -26 -19 -19
-17 -22 -21 -20 -23 -20 -25 -24
-18 -24 -20 -24 -26 -24 -17 -21
-22 -20 -23 -21 -23 -20 -22 -20
-20 -20 -22 -25 -24 -22 -21 -25
-18 -20 -21 -20 -27 -22 -25 -26
-19 -23 -20 -24 -22 -24 -27 -26
-23 -27 -27 -18 -22 -22 -22 -27
-26 -25 -26 -21 -25 -24 -22 -24
22 23 23 23 16 19 14 17
22 22 20 24 21 16 18 13
23 25 20 18 21 18 19 16
25 18 18 19 21 14 14 16
24 17 20 20 17 16 14 9
19 19 17 15 16 15 9 11
20 17 14 13 11 15 12 11
18 13 19 15 15 11 12 11
17 17 17 12 16 13 9 6
17 11 12 13 11 9 8 6
12 13 11 9 8 6 7 6
16 11 8 9 8 11 7 7
12 4 8 6 6 3 2 5
10 6 4 8 8 2 1 -1
6 9 4 7 10 2 3 -2
6 2 6 3 3 -2 -3 -4
7 3 3 4 0 1 -2 -3
6 4 -1 3 0 -4 -3 -7
-1 1 0 -4 -1 -1 -3 -5
4 -2 -4 -3 -3 -6 -4 -9
0 -1 -5 -7 -6 -5 -10 -9
0 1 -4 -7 -7 -8 -8 -13
-3 -9 -8 -8 -9 -10 -11 -12
-7 -7 -9 -6 -10 -13 -12 -12
-4 -6 -7 -10 -10 -9 -10 -13
-9 -10 -8 -13 -8 -11 -16 -13
-6 -10 -14 -11 -12 -17 -16 -15
-5 -9 -13 -14 -12 -11 -15 -18
-14 -9 -10 -13 -15 -14 -16 -18
-11 -10 -12 -16 -12 -18 -18 -21
-15 -15 -13 -12 -20 -14 -19 -20
-17 -15 -16 -20 -18 -18 -20 -18
-13 -18 -16 -15 -18 -17 -20 -20
-14 -16 -16 -19 -17 -17 -20 -18
-18 -20 -20 -20 -15 -21 -21 -21
-17 -19 -18 -21 -19 -22 -20 -23
-18 -17 -17 -17 -22 -21 -21 -22
-21 -22 -19 -18 -18 -21 -22 -24
-14 -19 -25 -23 -21 -16 -23 -20
-19 -23 -18 -19 -18 -22 -21 -21
-17 -18 -23 -24 -21 -22 -23 -23
-21 -17 -22 -21 -25 -22 -21 -22
-22 -19 -20 -21 -22 -22 -25 -22
-20 -24 -20 -25 -22 -22 -23 -18
-20 -23 -20 -22 -24 -23 -24 -24
-24 -24 -27 -22 -19 -21 -23 -24
21 20 21 21 21 21 18 17
22 24 21 18 19 23 18 16
20 23 19 19 17 16 17 16
23 19 20 23 19 17 14 16
19 21 19 18 16 20 11 14
22 21 15 17 16 18 10 9
17 21 17 13 15 12 12 9
20 15 18 12 15 10 10 10
16 18 18 13 10 9 14 10
16 15 14 12 15 14 11 6
13 14 12 10 9 9 5 6
16 12 8 10 13 7 6 5
17 11 12 11 10 6 5 0
11 12 11 12 7 1 1 3
10 10 5 6 5 4 5 2
6 10 7 4 1 5 3 1
6 10 2 0 0 0 0 -1
3 8 4 3 -1 -6 -3 -3
6 -1 -1 0 -1 -1 -4 -8
5 0 -1 -1 -1 -2 -7 -8
-1 -5 -1 2 -8 -5 -10 -5
1 -1 0 -4 -9 -8 -8 -10
-3 -4 -2 -5 -10 -7 -8 -13
-7 -2 -8 -9 -7 -12 -8 -13
-5 -5 -6 -11 -9 -11 -11 -12
-11 -8 -8 -8 -9 -11 -11 -12
-9 -6 -9 -7 -9 -13 -10 -13
-9 -10 -13 -10 -15 -12 -13 -14
-10 -11 -11 -11 -11 -14 -18 -16
-8 -10 -11 -13 -13 -17 -14 -18
-10 -9 -12 -14 -16 -13 -15 -18
-15 -16 -12 -15 -13 -22 -22 -16
-17 -15 -13 -19 -15 -18 -15 -16
-15 -12 -16 -18 -17 -15 -17 -17
-13 -21 -16 -13 -15 -19 -15 -23
-14 -15 -16 -21 -19 -19 -19 -17
-16 -14 -17 -13 -18 -19 -19 -17
-20 -20 -15 -19 -15 -18 -20 -15
-17 -18 -22 -22 -21 -18 -22 -23
-16 -19 -18 -19 -20 -24 -19 -23
-16 -22 -16 -23 -26 -19 -18 -21
-17 -20 -17 -22 -21 -21 -25 -25
-14 -18 -22 -23 -15 -21 -24 -27
-18 -21 -20 -19 -25 -24 -18 -24
-21 -17 -19 -20 -20 -25 -23 -21
35 39 35 37 36 38 35 34
39 37 39 34 36 32 30 30
36 37 37 36 34 33 29 34
39 35 34 34 30 30 28 28
34 34 37 36 35 28 28 29
36 38 33 33 31 28 28 28
33 33 30 27 34 27 28 25
37 35 27 28 23 26 28 23
31 33 27 27 27 26 26 22
32 29 28 28 28 23 19 19
26 28 26 30 24 20 22 17
28 27 28 24 23 19 19 19
28 24 27 21 24 20 20 19
26 26 22 21 22 18 16 18
25 20 22 24 20 17 16 16
26 26 21 20 17 18 15 13
23 21 22 15 18 14 15 14
21 21 14 13 13 12 13 10
19 14 16 14 10 11 15 11
19 17 10 11 15 13 10 10
18 19 10 14 15 10 9 7
14 12 13 13 13 11 6 7
10 13 9 11 13 7 4 6
13 13 9 9 4 6 9 5
14 13 11 11 8 6 6 6
12 10 8 7 6 4 6 1
12 11 10 6 6 6 2 -2
11 7 5 4 3 2 1 0
7 9 5 5 -1 2 0 -3
7 4 5 1 4 1 -3 -1
6 3 4 1 1 -3 -3 -3
5 1 0 -1 -4 -3 -5 -5
2 5 4 -1 -2 -4 -4 -5
2 2 -4 -3 0 -2 -4 -6
-2 -2 -4 -3 -7 -4 -4 -4
-1 -4 -4 2 -4 -7 -5 -7
0 -4 -2 -1 -2 -5 -5 -5
-1 -4 -6 -7 -4 -5 -4 -7
-3 -4 -2 -5 -9 -8 -4 -10
-3 -7 -8 -4 -6 -6 -8 -10
-5 -3 -6 -5 -10 -8 -7 -9
-2 -5 -7 -4 -7 -12 -7 -9
-6 -6 -8 -4 -8 -7 -6 -10
-7 -7 -3 -9 -6 -11 -8 -11
-7 -5 -10 -11 -11 -8 -12 -13
-4 -4 -9 -13 -5 -9 -13 -9
-10 -8 -11 -11 -7 -11 -7 -12
-9 -9 -8 -8 -11 -10 -9 -13
-7 -10 -10 -11 -13 -10 -14 -11
-9 -8 -9 -13 -5 -11 -10 -11
-9 -13 -13 -9 -11 -12 -13 -12
44 42 37 41 37 36 35 35
39 39 38 36 38 36 35 38
40 40 36 34 37 33 35 34
37 40 36 37 33 34 31 30
36 34 34 33 33 34 32 29
34 36 32 33 32 31 30 28
38 34 31 32 33 33 28 26
33 32 33 30 31 29 28 26
34 30 30 28 31 31 27 25
33 32 29 28 29 30 24 27
30 24 27 28 26 25 24 21
29 32 26 27 27 27 22 25
31 28 28 23 25 23 24 22
28 29 25 25 26 23 20 20
28 24 24 23 20 19 17 16
27 23 25 23 22 18 22 17
28 25 20 22 20 21 19 17
27 20 23 18 17 18 19 14
20 20 14 20 13 17 14 12
21 17 19 20 18 17 12 19
16 19 15 20 18 14 13 12
18 20 17 12 11 18 11 13
21 19 15 14 13 10 9 10
19 20 14 15 14 9 7 8
17 14 14 12 10 8 10 6
12 17 10 13 11 10 4 3
13 11 10 11 9 7 3 7
13 4 13 10 8 6 7 4
12 13 10 8 3 7 5 4
7 7 8 7 4 6 5 4
8 8 8 3 4 4 3 0
7 6 5 4 4 1 1 -1
6 6 6 4 3 4 0 3
3 9 2 4 -2 -1 -1 -4
9 4 2 0 2 0 1 -3
2 2 2 -1 -2 -2 -6 -2
2 2 -2 -1 -2 1 -5 -8
-1 0 0 -2 -6 -4 -2 -4
0 2 -3 -6 -1 -2 -4 -7
-1 -2 -3 -8 -6 -3 -7 -4
-3 0 -3 -9 -4 -8 -5 -8
-2 -1 -2 -5 -6 -5 -7 -4
-4 -2 -3 -6 -5 -9 -4 -6
-4 -1 -6 -1 -4 -7 -4 -6
-4 -4 -7 -5 -9 -6 -6 -7
-6 -8 -2 -5 -5 -8 -4 -8
-6 -7 -10 -9 -5 -8 -6 -10
-8 -8 -5 -6 -9 -9 -8 -11
-8 -4 -7 -8 -11 -6 -12 -7
-2 -6 -7 -7 -10 -8 -10 -4
54 53 52 49 51 47 46 46
51 53 52 51 49 49 45 46
52 47 47 48 49 46 45 43
51 51 47 47 47 42 46 42
52 47 48 47 46 43 43 43
49 47 48 43 48 45 43 40
44 43 42 44 42 44 41 37
46 46 43 42 39 43 44 37
46 41 42 42 41 38 39 39
44 45 44 41 37 37 39 39
42 40 41 41 37 36 39 40
44 43 41 41 37 37 37 35
43 41 42 37 38 37 37 37
40 42 38 40 35 34 35 33
39 37 34 36 38 36 31 34
39 36 39 40 35 33 33 33
36 36 34 32 31 32 31 30
35 37 32 32 32 33 30 29
36 40 32 34 31 29 26 29
34 35 35 35 29 30 29 29
33 34 30 30 26 26 30 22
35 30 31 28 27 22 23 24
29 30 29 26 25 22 22 25
29 29 30 25 21 19 22 21
29 30 25 25 25 22 18 19
30 21 23 23 21 17 16 14
24 24 23 20 19 15 18 16
26 22 18 19 20 16 15 18
23 23 19 22 15 16 12 14
18 19 21 18 18 14 12 13
21 19 16 17 12 15 11 14
20 17 16 15 14 7 8 11
19 12 13 9 13 11 12 13
16 16 9 14 13 11 8 8
16 12 12 9 11 8 13 7
15 11 9 9 12 8 9 2
12 13 11 8 5 7 9 6
13 10 11 10 8 7 2 7
12 8 7 7 10 6 4 6
11 6 8 3 5 7 3 3
5 5 11 2 9 3 3 0
8 9 7 5 5 10 5 2
7 9 6 5 7 3 1 0
6 6 7 3 5 2 3 1
5 6 4 3 4 6 8 3
6 1 4 5 2 1 -3 3
6 7 5 6 2 5 0 2
2 4 1 6 -2 1 -1 0
1 0 -2 1 3 -2 1 3
3 1 -3 4 2 -4 0 -1
2 1 5 -1 -2 -1 1 -3
2 -1 1 -3 2 -7 0 -3
2 3 -2 3 -2 1 -5 -3
2 0 2 -1 1 -2 -1 0
2 -1 -4 0 0 -2 -4 -6
-1 0 -3 -2 -4 -3 -5 -5
-1 2 -2 -3 -2 -4 -2 -1
42 43 38 38 38 35 36 39
41 44 42 36 35 33 36 34
38 38 42 38 35 38 36 36
38 39 38 38 35 38 35 30
41 41 37 36 35 34 31 30
37 35 34 35 36 30 30 31
36 35 32 30 32 32 29 32
39 34 35 32 34 31 31 29
36 36 37 32 30 30 31 24
38 36 35 33 30 27 29 19
35 33 31 30 28 31 25 24
32 33 33 30 29 23 25 21
30 31 28 26 26 23 21 20
30 28 29 24 24 28 21 19
28 27 22 24 24 25 19 19
28 20 24 28 22 23 21 15
28 24 23 25 21 20 19 19
24 23 21 21 18 19 17 15
23 24 23 21 18 18 19 17
21 24 20 18 19 18 15 11
23 16 21 19 17 9 9 19
19 18 16 21 14 17 13 13
17 16 19 16 13 13 10 12
15 19 12 12 14 12 10 10
16 18 13 17 11 6 13 8
16 11 12 13 8 9 9 9
15 13 13 11 12 7 7 4
15 13 14 9 8 5 7 4
11 12 8 10 5 5 6 6
11 9 5 8 5 7 8 7
9 9 6 8 9 3 6 2
11 7 7 4 9 4 3 5
6 10 6 7 6 7 4 5
9 4 3 6 7 2 3 0
7 9 3 1 0 1 1 -2
3 8 4 1 -1 4 -3 -4
5 2 4 3 -5 -1 1 -1
3 0 2 -1 -1 -2 -5 -5
-3 -1 -4 2 1 -1 0 -5
0 1 2 0 -2 -1 0 -1
4 -1 2 -1 0 -1 -5 1
-1 0 -2 -3 -1 1 -2 -7
0 -3 -1 -3 -5 -3 -5 -5
-1 -4 -3 -3 -2 -5 -6 -2
0 -2 -2 -3 -4 -5 -2 -6
-1 -2 -3 -4 -5 -6 -5 -4
-5 -4 -3 -5 -6 -7 -6 -5
-5 -5 -6 -4 -6 -8 -9 -5
-1 -5 -5 -9 -5 -6 -8 -6
-6 -10 -6 -4 -4 -7 -10 -7
-3 -7 -5 -8 -5 -5 -6 -10
-7 -6 -10 -6 -9 -10 -8 -8
-6 -6 -6 -9 -12 -12 -10 -13
-7 -5 -7 -11 -10 -9 -8 -10
-6 -12 -12 -9 -6 -9 -8 -11
-12 -8 -8 -6 -8 -9 -12 -11
-10 -12 -9 -10 -10 -11 -12 -12
-8 -8 -5 -11 -10 -11 -14 -12
-12 -9 -7 -12 -8 -14 -13 -6
-9 -10 -9 -7 -9 -11 -11 -8
-11 -7 -14 -10 -12 -11 -11 -12
-15 -7 -8 -10 -9 -12 -11 -12
-10 -12 -10 -14 -12 -11 -14 -12
-10 -8 -15 -13 -8 -12 -13 -13
-12 -11 -12 -14 -12 -11 -13 -11
40 44 40 36 34 33 34 35
41 38 38 38 38 36 34 31
39 37 39 36 33 34 35 29
39 37 32 33 36 33 34 28
39 32 35 32 32 35 32 27
34 32 36 33 31 28 28 28
36 36 32 30 31 28 27 24
35 33 30 29 27 24 29 25
39 32 27 29 27 26 22 21
31 33 32 29 26 25 23 26
29 28 25 23 25 24 22 24
27 26 30 23 22 22 23 17
25 26 26 27 22 23 18 18
26 23 25 22 24 20 19 18
24 23 26 22 21 22 18 16
22 24 22 19 19 18 15 18
22 21 20 19 15 17 12 18
22 18 21 17 14 16 15 12
19 21 21 17 15 16 15 15
21 16 19 13 12 13 13 11
18 14 19 15 12 13 12 8
20 18 16 15 9 15 11 14
18 15 9 13 10 9 11 6
16 16 11 15 7 8 8 8
14 13 14 10 8 10 8 4
12 10 13 6 3 10 6 6
11 14 9 6 5 2 4 5
10 10 7 7 5 5 0 1
9 8 7 7 8 4 0 3
9 12 4 4 4 2 2 2
4 7 1 7 5 5 0 3
6 6 4 0 1 2 1 1
6 4 3 6 0 -1 1 -2
4 3 2 -1 1 2 1 0
1 1 0 1 0 -2 0 -4
2 1 2 0 0 0 -6 -2
4 1 1 -1 -2 -1 -3 -3
3 -1 -4 0 -3 -3 -1 0
-1 -2 -4 -2 -2 -1 -4 -1
2 0 2 0 -1 -2 -3 -3
3 -5 -2 -2 -1 -3 -6 -5
-3 1 -3 -4 -1 -5 -6 -5
-5 -5 -10 -7 -3 -7 -5 -6
-1 -5 -6 -4 1 -3 -8 -7
-2 -5 -3 -5 -5 -7 -3 -8
-2 -6 -6 -5 -8 -3 -7 -6
42 38 39 35 33 36 39 36
40 36 38 35 35 31 30 34
40 38 38 32 38 34 35 31
39 39 37 35 37 32 33 30
36 35 37 31 33 28 31 27
33 31 35 38 31 33 29 29
34 31 35 29 31 25 24 27
33 32 30 29 26 27 28 24
31 35 30 29 29 27 26 25
34 29 30 28 24 25 25 24
29 26 27 28 27 25 24 23
31 28 31 28 21 23 21 24
30 29 26 25 27 21 23 19
27 27 20 24 22 21 19 17
23 25 24 20 19 22 21 21
26 27 21 23 20 20 17 17
24 22 23 19 19 21 20 16
21 22 21 21 20 20 17 16
20 21 18 19 16 20 15 14
24 23 20 17 17 16 17 11
22 19 17 18 15 12 15 14
19 16 15 12 16 10 10 11
17 17 13 16 14 12 11 7
16 13 12 13 16 11 7 8
19 16 17 15 10 7 8 7
18 16 11 12 8 10 6 6
17 12 12 12 11 6 7 6
14 14 9 5 7 6 7 5
13 9 14 6 8 3 9 2
11 14 8 6 8 4 2 3
10 9 6 5 2 2 1 2
4 5 8 0 0 2 1 0
6 6 2 4 5 5 3 -1
5 7 1 6 0 2 1 -1
5 7 3 2 1 -1 -1 -3
6 4 5 -1 0 -2 -4 -1
-1 0 -1 1 -1 2 -1 1
-1 0 0 -3 -1 1 -3 -2
2 1 -2 1 -1 -4 -6 -7
0 -4 -2 -2 0 -7 -3 -5
-2 -1 -1 -3 3 -4 -7 -4
0 -1 -4 -4 -2 -5 -7 -3
-1 -1 -2 -6 -2 -4 -5 -4
-4 -2 -2 -4 -4 -5 -8 -7
-3 -4 -2 -3 -8 -4 -9 -10
-5 -5 -4 -6 -3 -9 -9 -6
-6 -3 -7 -8 -5 -9 -8 -10
-6 -5 -3 -8 -10 -10 -12 -9
-7 -8 -6 -8 -8 -10 -11 -11
-8 -5 -5 -8 -10 -10 -6 -10
41 40 42 34 38 35 30 34
39 35 36 35 31 37 31 32
37 37 35 33 33 28 34 31
35 33 34 36 33 33 32 29
34 35 35 32 36 33 29 30
35 30 33 30 32 31 31 24
34 33 30 30 33 30 28 26
29 35 29 27 31 32 26 29
30 29 29 30 23 27 25 25
32 29 27 32 26 24 26 22
30 27 27 30 25 25 25 21
27 27 26 24 26 20 23 19
30 23 24 25 24 21 21 18
27 27 27 21 21 20 21 20
26 25 19 22 19 23 21 22
24 20 23 18 19 20 18 16
24 18 23 19 20 17 14 13
24 22 18 18 14 16 18 13
20 22 18 20 15 16 13 11
19 21 18 14 18 12 10 11
19 17 14 14 11 11 12 6
16 16 16 16 10 10 14 11
15 9 10 17 10 9 8 8
13 14 10 11 10 9 5 6
10 13 7 8 10 5 8 5
14 12 11 6 6 7 6 3
9 8 8 4 8 10 7 4
11 8 8 6 6 5 4 2
7 7 7 5 6 4 3 1
7 9 7 2 5 2 -2 0
4 4 1 3 -1 5 -2 4
3 4 2 3 1 5 -2 -2
1 1 2 2 -1 -2 -3 -2
4 1 4 0 -1 -1 4 -3
2 2 1 1 2 -2 -5 -4
2 0 -1 -1 -4 -5 -3 -3
-2 2 1 0 -5 -2 -4 -3
3 -1 0 -2 -4 -3 -5 -5
0 -2 -2 -5 -3 -5 -5 -6
-6 -2 -8 -2 -4 -4 -3 -5
-1 -4 -4 -2 -2 -4 -3 -7
-2 -7 -6 -3 -4 -9 -6 -4
-6 -2 -3 -5 -5 -6 -11 -9
-5 -7 -7 -5 -7 -10 -7 -9
-7 -5 -5 -6 -5 -6 -6 -7
-1 -6 -4 -6 -7 -2 -10 -6
-11 -3 -5 -12 -6 -7 -6 -2
-10 -9 -8 -6 -11 -8 -8 -11
-6 -7 -7 -10 -10 -7 -13 -11
44 43 44 37 42 40 37 34
48 39 40 40 37 40 37 37
43 37 44 41 36 37 39 36
44 40 34 38 37 36 35 35
43 38 41 40 36 32 35 34
37 37 37 35 34 30 33 32
36 41 35 36 37 32 32 30
38 35 32 34 35 31 30 27
37 36 33 35 33 32 26 29
31 33 30 28 30 29 26 27
35 35 32 27 29 31 24 27
31 32 34 33 28 27 21 25
34 33 32 29 30 22 25 24
32 29 29 23 26 26 27 17
29 28 28 27 26 26 21 22
28 27 25 25 26 24 18 22
27 23 29 25 26 25 19 15
25 23 23 25 22 21 19 16
24 23 23 20 17 17 19 14
26 25 22 18 19 15 20 15
19 21 18 22 19 17 16 14
23 22 20 16 16 11 15 16
17 16 16 12 17 12 11 9
21 14 16 17 12 13 9 11
15 16 16 13 12 13 9 10
15 14 13 13 15 10 7 7
17 13 13 11 11 9 4 4
14 16 11 8 8 9 4 3
11 12 8 7 5 8 5 5
9 9 12 5 7 3 5 2
15 11 3 6 5 3 3 6
6 7 7 6 5 3 2 0
8 6 7 8 3 3 1 1
7 7 8 5 2 3 2 -1
5 3 3 2 4 2 0 0
5 5 4 5 0 2 0 -3
1 3 2 2 0 -2 -4 3
3 0 2 1 -6 -4 -7 -5
2 3 1 -3 1 -2 -6 0
1 0 -1 -6 -1 -3 -3 -5
0 0 0 -1 -2 -7 -6 -5
3 -1 -4 -2 -4 -4 -5 -4
-5 -1 -3 -2 -4 -3 -5 -2
-2 -2 -4 -6 -1 -2 -3 -4
-7 -4 -3 -6 -5 -3 -7 -7
-5 -5 -6 -5 -2 -4 -5 -11
-5 0 -2 -7 -6 -5 -4 -8
-4 -2 -4 -5 -6 -7 -8 -8
-5 -1 -5 -6 -4 -7 -6 -8
-7 -2 -7 -8 -9 -6 -10 -9
-7 -5 -4 -6 -6 -7 -6 -8
38 40 36 34 32 31 33 36
40 35 36 35 38 31 30 31
39 36 32 31 31 33 29 27
34 35 27 32 30 27 27 30
33 34 32 33 29 31 28 29
31 35 30 27 27 28 26 27
33 33 29 29 28 28 27 27
35 27 31 27 28 28 24 21
27 28 30 24 28 26 23 21
29 28 29 25 25 20 21 22
29 26 23 25 23 22 20 20
25 26 27 21 18 21 20 22
25 28 22 19 21 18 20 17
22 23 26 18 19 19 17 17
23 23 20 21 18 17 16 16
28 18 21 16 17 18 14 14
19 18 23 14 15 17 12 12
20 19 16 13 18 15 11 12
19 17 21 15 11 14 8 10
12 16 11 14 13 8 7 3
14 19 12 10 12 10 6 8
14 9 10 11 6 8 4 5
11 14 7 9 5 6 8 4
11 11 6 9 7 6 6 3
12 11 6 7 7 5 0 0
10 11 6 11 3 6 0 -2
6 6 6 7 2 -1 -1 0
11 7 0 -2 -4 0 -2 -1
10 5 2 2 3 -2 -3 -3
8 2 -2 -4 5 2 -3 0
4 3 0 -2 -1 -1 -5 -3
-3 -3 0 -3 -3 0 -5 -3
1 -3 0 -4 -4 -4 -5 -7
0 -2 0 2 -1 -6 -5 -4
2 0 -3 -7 -5 -6 -5 -8
-4 -2 -1 -7 -7 -5 -5 -7
-2 -6 -9 -8 -6 -7 -8 -3
-6 -6 -2 -7 -5 -8 -10 -8
-8 -2 -7 -2 -3 -7 -11 -5
0 -7 -4 -10 -9 -5 -12 -8
-5 -6 -8 -11 -8 -9 -8 -11
-5 -8 -9 -4 -7 -10 -6 -9
-8 -9 -5 -4 -5 -9 -10 -10
-7 -8 -11 -8 -6 -11 -9 -13
-5 -6 -2 -7 -9 -10 -7 -10
-8 -9 -10 -11 -7 -6 -8 -10
-5 -9 -12 -10 -12 -9 -11 -11
-4 -9 -9 -11 -12 -11 -14 -12
-10 -8 -8 -9 -11 -7 -11 -15
41 42 37 36 37 36 35 36
41 38 35 39 35 35 31 35
38 37 36 34 35 32 28 32
39 35 37 35 32 32 33 29
37 36 32 36 31 29 28 28
36 32 29 32 30 31 27 30
35 33 33 33 34 31 31 30
35 30 30 30 27 30 31 25
34 31 32 29 29 28 25 25
31 34 27 27 28 25 28 25
33 30 24 28 23 29 20 22
31 32 26 25 26 22 22 24
28 26 23 24 26 22 24 20
30 26 25 27 24 24 21 20
29 26 23 21 22 19 19 18
25 21 26 21 18 19 17 14
21 25 25 20 17 13 13 19
24 24 20 19 16 17 16 14
19 23 19 17 17 13 12 9
21 17 18 13 12 10 10 13
21 17 13 12 11 7 10 8
15 13 13 13 7 10 10 7
14 13 10 11 12 4 9 8
8 10 9 8 4 7 5 4
10 10 7 10 7 6 7 5
8 12 9 12 6 5 1 2
13 5 7 5 1 3 2 -3
11 7 3 7 1 1 4 -2
9 2 6 6 -3 -2 -3 3
7 6 1 3 0 3 -1 -6
3 1 0 0 3 -2 -5 -1
3 3 -2 2 0 1 -2 -5
5 5 1 -3 -5 -2 -2 -4
1 3 -2 -1 0 -3 -4 -6
2 0 -1 0 -5 -6 -2 -10
-1 -2 -2 -2 -3 -6 -4 -6
-1 -2 -4 -6 -5 -10 -6 -2
-5 -3 -7 -5 -5 -5 -5 -6
1 -1 -4 -4 -6 -4 -9 -7
-3 -2 -2 -6 -3 -9 -10 -9
-4 -7 0 -7 -8 -8 -7 -9
-7 -3 -7 -3 -3 -7 -8 -9
-7 -7 -5 -8 -8 -8 -6 -8
-6 -6 -8 -8 -9 -9 -12 -12
-1 -10 -6 -6 -7 -8 -8 -9
-7 -3 -8 -10 -10 -7 -9 -10
-7 -7 -9 -3 -9 -11 -11 -11
-5 -8 -10 -12 -7 -11 -10 -11
-9 -8 -10 -10 -9 -10 -11 -9
-9 -10 -13 -8 -9 -11 -7 -11
-5 -9 -6 -11 -8 -13 -9 -11
42 38 39 40 36 39 37 33
41 37 40 38 35 35 35 32
41 40 39 35 34 33 32 31
41 37 38 39 36 33 38 30
40 36 35 29 30 33 32 32
37 36 32 34 32 29 33 31
34 32 29 34 31 31 25 27
32 33 29 32 33 29 25 26
34 32 32 31 28 28 28 23
33 30 29 31 25 29 26 25
32 30 28 27 25 23 28 26
27 29 30 25 24 21 25 21
27 30 27 28 24 22 22 16
27 26 25 23 23 23 20 19
29 27 21 21 21 16 19 17
30 23 23 21 24 17 20 17
24 24 22 19 21 18 17 21
22 20 16 18 19 16 17 13
25 23 20 21 15 15 13 14
23 20 16 18 16 15 12 16
21 19 17 18 14 14 17 12
20 15 15 15 17 12 13 11
14 18 15 12 11 13 11 8
18 15 12 12 12 9 11 4
15 14 12 13 8 11 11 6
12 5 14 13 9 6 11 5
10 12 8 6 7 6 6 8
16 11 11 8 9 8 5 5
14 6 8 6 8 2 5 3
12 7 6 10 8 5 3 4
8 8 7 5 4 5 2 3
9 5 6 7 3 1 3 5
8 5 9 3 4 2 2 2
10 5 4 6 -2 2 2 1
3 8 5 2 -1 0 2 -4
5 3 6 1 -2 2 0 0
3 3 3 -2 -2 2 -3 1
3 0 0 2 -1 -1 -2 3
6 1 1 2 -5 -2 -4 -6
3 0 -2 -2 -4 -1 -2 -3
0 -2 -3 -2 -3 -4 -2 -7
-4 2 -2 0 -2 -4 -5 -4
1 -1 0 -3 -3 -6 -8 -8
-1 -3 -4 -5 -5 -3 -8 -5
-3 -1 -2 -7 -6 -8 -8 -6
-2 -5 -3 -7 -8 -5 -2 -5
-6 -5 -6 -8 -7 -5 -8 -4
-6 -5 -6 -7 -9 -4 -10 -6
-6 -9 -2 -7 -8 -7 -11 -7
-8 -7 -5 -9 -9 -8 -6 -11
-7 -9 -7 -9 -10 -4 -12 -10
-5 -7 -6 -6 -7 -8 -10 -8
-7 -9 -5 -10 -9 -8 -6 -6
-4 -8 -7 -7 -7 -11 -6 -7
-8 -8 -9 -9 -9 -8 -10 -12
-9 -9 -10 -10 -9 -5 -10 -12
42 40 42 40 41 36 38 35
41 43 40 39 37 33 34 35
40 39 42 35 38 36 31 35
33 40 35 35 33 35 38 33
38 38 39 34 34 35 32 30
40 38 35 35 34 31 31 29
35 37 34 36 32 31 30 27
37 35 35 32 29 27 31 28
36 35 30 35 31 33 32 28
33 36 34 26 30 32 29 27
30 30 30 31 28 30 26 28
31 32 31 27 29 23 29 26
29 32 27 26 22 24 28 24
28 28 26 27 25 26 24 20
30 28 30 28 25 22 21 22
27 26 24 28 24 22 19 21
27 25 22 22 24 21 23 22
26 27 22 24 17 19 20 17
24 22 20 18 21 19 18 14
22 24 22 20 15 13 18 15
22 21 24 16 19 11 14 16
21 20 19 19 17 15 16 15
20 21 15 14 17 16 10 12
16 16 12 13 14 12 12 13
18 18 14 15 11 13 10 7
17 11 12 13 11 14 7 6
15 13 14 9 5 9 7 8
13 14 14 7 9 7 5 9
13 12 8 6 5 5 4 3
11 8 5 6 1 6 5 3
8 8 7 3 8 5 3 -1
9 6 6 7 1 4 2 0
7 4 6 4 2 0 -1 3
2 4 2 0 1 0 1 2
7 3 -1 2 0 2 -1 1
6 5 -1 3 0 0 -1 -7
2 4 0 0 -1 0 -1 -3
5 0 6 2 0 0 -3 -2
0 0 2 -1 -1 -2 0 -3
0 0 -2 -3 -3 -2 -1 -3
-4 0 -3 -2 0 -3 -4 -5
0 -2 -2 2 -1 0 -3 -4
-2 0 -1 1 -1 -3 -3 -5
0 -5 0 -3 -5 -4 -6 -6
-3 -2 -3 -6 -5 -2 -6 -5
-3 -6 -4 -7 -4 -1 -7 -8
-4 -3 -8 -4 -4 -7 -6 -8
-3 -3 -7 -4 -5 -5 -5 -5
-5 -4 -4 -2 -9 -7 -3 -8
-4 -6 -2 -8 -5 -7 -6 -8
-5 -4 -9 -8 -8 -5 -7 -8
-3 -1 -7 -4 -8 -8 -8 -6
-6 -6 -5 -6 -8 -9 -6 -3
53 51 50 52 49 50 47 42
51 50 50 48 48 47 47 43
51 50 47 46 48 50 46 43
50 48 47 48 46 42 43 39
47 49 45 47 47 45 44 44
44 48 45 42 44 44 41 45
51 44 44 46 43 41 43 41
46 45 41 43 42 38 38 38
41 43 44 43 42 41 39 34
44 41 36 41 41 39 36 33
43 39 37 36 38 30 32 36
39 41 40 38 33 39 31 33
41 42 41 34 37 36 35 34
41 39 38 35 32 31 31 30
42 33 38 36 34 32 35 29
35 37 34 34 34 33 30 28
40 33 34 34 30 31 30 24
35 29 33 28 33 30 24 26
38 32 34 31 25 31 24 24
32 27 30 29 30 26 25 21
29 29 25 30 25 24 24 23
27 30 26 30 25 22 23 23
30 26 30 25 22 19 19 20
31 26 23 21 23 23 19 20
29 22 23 21 21 20 20 19
24 24 16 22 21 23 19 16
21 23 21 19 18 20 16 14
22 23 20 19 21 16 15 16
23 21 21 16 19 18 15 14
22 22 20 17 14 14 13 15
20 14 14 13 16 15 13 11
19 18 12 17 11 11 13 9
18 16 15 14 15 11 11 8
20 12 11 16 14 10 7 8
15 12 10 15 13 9 6 6
11 12 11 8 9 9 6 5
14 14 9 10 10 7 3 6
13 11 9 9 11 7 6 4
7 9 9 8 8 8 5 6
8 13 10 3 6 5 4 5
9 6 5 4 6 5 4 5
11 2 5 4 6 4 7 5
8 7 8 8 5 3 5 2
6 8 9 7 6 4 3 6
5 4 5 4 4 4 5 3
8 8 1 0 1 3 4 1
7 5 3 7 -1 7 4 6
7 3 3 6 4 3 3 -2
6 3 5 4 3 1 5 1
6 1 1 4 3 5 0 4
5 1 1 3 0 4 1 -1
3 2 4 1 3 1 0 0
3 4 2 1 1 3 -1 2
0 2 3 0 -4 -2 1 0
2 3 1 3 1 -1 1 1
-1 1 0 3 -3 -2 0 0
3 0 -1 1 -3 -3 -5 -3
-1 1 2 0 1 0 -7 0
0 1 1 -4 0 -1 0 0
0 -1 -2 -3 1 -3 1 -3
-2 -1 0 -3 -2 -6 -2 -1
0 0 0 0 -5 -3 -1 0
-3 -1 0 -3 -3 2 0 0
-1 1 1 -1 -2 -6 -2 -4
2 1 -2 1 -6 -3 -5 -1
-4 -2 -2 -5 -6 -2 -4 -10
48 48 48 42 44 41 44 44
53 49 44 48 44 44 44 44
48 44 45 41 46 43 41 40
46 49 43 45 44 38 38 38
45 47 44 43 42 41 40 39
45 39 47 43 39 35 38 38
41 45 38 40 36 36 36 33
47 45 41 38 38 33 36 35
40 44 39 36 36 34 34 32
42 41 38 37 34 34 30 31
40 37 34 35 38 31 26 30
37 36 36 35 32 31 30 31
38 33 37 34 27 27 28 29
35 37 30 30 30 29 27 29
39 35 30 28 31 29 25 26
32 31 29 29 30 30 27 25
28 31 29 27 22 27 25 26
28 26 26 25 27 23 27 22
30 29 26 23 22 27 23 22
28 26 24 28 24 20 18 21
30 26 27 25 22 19 20 19
26 23 24 25 25 19 20 19
24 22 20 21 22 21 18 20
27 21 21 18 19 18 15 15
21 19 18 22 19 18 16 11
22 19 18 16 16 16 13 10
17 17 19 19 15 13 11 9
21 17 20 16 15 15 10 13
15 19 14 12 13 15 10 8
21 16 13 13 11 9 10 10
15 15 12 13 9 11 11 6
16 9 9 10 12 13 7 11
11 12 11 11 12 8 7 6
9 8 9 14 9 8 9 5
13 10 9 7 6 7 8 8
7 13 9 8 7 9 9 6
13 9 8 7 4 6 3 5
10 9 6 8 6 5 5 4
11 9 4 9 8 1 3 1
6 5 6 7 4 1 4 2
7 2 4 6 4 2 5 1
7 8 11 -1 5 5 3 1
7 4 5 2 7 3 -1 0
1 6 5 5 0 5 -2 2
7 2 5 5 0 1 0 -2
3 5 -2 -4 0 0 -4 2
4 2 1 0 1 0 -1 -2
0 2 0 0 1 -1 -3 -4
1 4 -3 -4 0 -5 -3 -6
2 -4 1 -2 -3 -4 -4 -4
-1 -4 -1 -6 -6 -4 -2 -2
-4 -4 -2 -5 -3 -5 -6 -6
-3 -5 -1 -2 -4 -5 -7 -5
-5 -2 -3 -3 -3 -7 -4 -6
-2 -2 -1 -3 -7 -6 -7 -6
-2 -5 -6 -5 -5 -7 -8 -11
-6 -6 -4 -6 -4 -10 -10 -8
-3 -6 -8 -7 -8 -8 -8 -9
45 46 44 46 42 44 43 40
47 46 44 44 42 42 39 40
44 43 44 41 39 42 42 38
41 38 40 38 39 41 38 35
38 42 39 38 38 35 36 33
42 41 41 38 38 36 33 36
43 37 42 38 37 30 34 31
38 37 37 37 35 36 35 31
41 38 36 36 33 33 32 33
34 34 33 32 32 31 29 28
41 35 34 35 33 31 30 31
38 33 33 31 31 31 27 29
35 33 30 29 26 28 25 27
31 31 30 30 27 28 30 25
32 32 30 26 24 25 26 25
31 33 26 26 26 28 22 25
27 29 24 28 22 25 24 20
23 28 25 24 26 24 21 20
28 27 29 22 24 24 17 16
26 25 22 20 21 22 17 17
27 20 18 20 17 21 17 21
20 22 23 22 22 16 16 12
23 24 20 21 18 15 17 14
20 22 20 22 14 13 13 9
20 20 18 17 12 13 11 14
19 20 19 13 14 17 12 12
22 14 17 16 8 10 9 9
17 12 14 11 16 10 16 6
13 11 13 12 11 10 7 9
17 12 12 11 14 10 7 5
13 14 13 13 10 6 10 10
8 11 12 8 4 4 7 9
8 14 11 5 5 6 5 5
11 8 8 10 5 6 6 5
7 8 4 9 6 7 7 2
7 7 6 4 5 2 4 2
9 5 7 6 2 5 3 2
9 4 5 4 4 3 3 0
0 8 6 4 3 2 0 0
3 8 2 1 0 -2 -1 -5
5 3 -1 2 -1 -3 -2 -1
4 2 3 1 1 -3 -3 -3
5 1 0 -3 -4 -3 -1 -7
-1 -2 -2 -4 0 -4 -1 -4
-1 -3 -2 -1 -5 -7 -4 -3
-1 0 1 -2 -4 -5 -7 -7
-2 -6 -2 -7 -7 -7 -5 -7
-5 -3 -3 -5 -4 -7 -8 -9
-4 -1 -4 -4 -6 -9 -6 -9
-2 -5 -5 -8 -9 -7 -5 -7
-4 -4 -8 -9 -9 -11 -6 -12
-7 -6 -5 -5 -7 -12 -11 -12
-10 -4 -7 -7 -8 -9 -6 -10
-5 -10 -9 -7 -9 -12 -10 -10
46 42 43 44 45 40 37 39
48 46 42 40 40 41 35 38
45 41 43 39 38 39 41 34
41 41 39 36 38 36 33 36
45 39 42 38 35 35 34 35
41 37 36 36 36 34 28 31
42 40 36 35 35 32 33 28
36 38 37 33 37 29 32 31
38 36 31 35 35 31 30 28
36 35 39 31 28 32 26 29
35 35 33 31 34 30 29 28
37 33 32 31 32 30 28 27
31 34 30 28 23 26 25 25
30 30 27 28 24 24 19 23
25 32 31 25 25 26 22 26
29 30 27 25 23 23 20 21
29 27 30 23 24 22 22 18
27 27 24 25 22 21 16 15
27 24 22 21 24 17 20 17
20 23 20 24 18 17 15 16
25 24 25 14 20 16 17 17
23 21 20 20 20 13 16 11
24 13 20 16 18 15 14 12
20 16 14 15 14 17 11 11
18 17 16 17 14 14 9 9
17 14 13 13 11 14 13 7
17 13 15 13 15 8 8 9
15 13 12 11 11 15 8 11
16 11 7 13 14 11 6 9
12 9 11 11 10 6 5 6
11 11 10 10 6 6 6 3
10 8 9 7 6 5 2 0
11 6 8 9 6 3 0 -1
11 6 4 4 6 4 4 -2
7 9 3 4 2 0 2 -2
6 8 2 1 4 2 -2 1
3 3 2 -2 3 -3 -1 1
3 0 1 3 -2 -1 -3 -4
1 0 5 1 -2 1 -3 -9
4 1 -2 -2 -4 -3 -2 -7
-1 -3 2 2 -6 -5 -4 -8
2 -1 -5 -1 -3 -4 -2 -3
-1 -4 -3 -1 -6 -8 -2 -5
-1 -4 -7 -4 -5 -6 -5 -6
-5 -5 -5 -3 -7 -11 -6 -7
-5 -4 -1 -9 -6 -9 -10 -6
-6 -6 -4 -9 -9 -10 -11 -10
-8 -2 -5 -8 -14 -10 -5 -10
-1 -7 -5 -11 -7 -10 -5 -8
-7 -7 -5 -10 -8 -10 -9 -10
-9 -6 -6 -9 -9 -12 -12 -10
-8 -5 -5 -9 -10 -9 -6 -11
-8 -11 -9 -11 -9 -11 -10 -9
30 24 30 27 27 25 23 26
29 25 27 23 25 24 27 25
28 30 25 27 28 22 23 21
28 26 26 28 28 25 27 22
28 28 25 26 24 24 22 21
25 24 28 28 24 22 25 23
30 22 22 23 24 22 22 21
24 23 25 25 25 22 22 23
24 28 25 27 21 26 19 20
24 23 24 24 19 21 21 18
23 22 25 23 19 21 21 19
23 20 25 20 19 18 18 17
22 20 18 22 21 18 16 18
23 22 23 22 16 20 18 15
20 22 20 19 17 15 20 19
21 21 17 14 14 15 13 15
20 17 20 18 16 17 16 15
21 18 15 16 17 15 11 17
19 17 21 19 14 13 12 14
17 19 15 14 16 15 17 13
18 20 14 16 15 12 12 10
16 15 15 12 14 13 11 14
14 15 14 13 14 12 13 10
14 14 13 13 13 12 13 10
11 12 13 12 13 11 13 9
16 14 15 14 10 14 8 6
10 13 11 11 12 11 9 11
11 12 15 11 12 7 11 12
14 13 11 13 10 10 11 4
6 8 12 11 12 11 9 12
13 9 11 10 9 10 14 10
12 7 8 13 13 13 15 10
10 7 10 11 11 12 13 9
10 10 7 8 12 13 13 12
8 10 15 14 11 11 13 14
9 10 10 9 13 14 15 10
10 13 12 11 10 13 13 12
12 12 10 12 9 12 15 11
12 4 10 12 15 12 9 16
16 14 11 13 14 12 13 14
14 13 15 10 8 11 12 14
14 13 13 10 14 10 15 13
11 10 6 15 16 16 12 11
11 14 12 12 11 16 11 15
13 11 14 15 11 14 12 18
13 11 15 19 16 18 17 19
11 11 16 12 16 20 17 18
12 14 16 16 15 17 17 18
15 18 17 14 18 14 17 20
13 18 15 17 17 18 18 18
15 19 17 18 17 19 20 18
15 15 15 17 18 18 19 23
15 17 14 22 20 16 23 19
16 13 18 17 19 19 22 21
16 15 20 17 17 16 17 19
18 17 17 19 17 20 22 20
20 20 17 22 16 19 19 18
18 18 20 22 19 18 19 19
17 20 20 22 21 19 22 21
21 20 20 20 23 22 17 19
19 15 20 20 22 22 19 24
21 18 18 19 22 21 23 18
21 22 22 19 24 23 23 21
23 20 21 21 25 21 20 20
23 28 23 26 25 27 27 26
26 27 26 22 23 22 20 20
23 29 23 24 22 23 21 26
27 22 18 19 24 18 22 23
26 23 27 23 21 19 23 22
25 21 23 23 24 22 23 21
21 23 22 23 25 26 25 21
23 20 23 20 23 20 19 20
20 20 21 24 21 19 16 23
21 20 19 25 23 19 18 21
21 24 20 17 17 20 16 18
24 20 18 22 20 19 17 17
23 20 21 18 18 14 17 15
20 21 19 23 18 21 13 15
21 22 20 19 19 12 16 13
21 19 17 16 14 16 13 13
18 19 15 18 18 15 13 15
20 19 15 14 16 17 14 14
16 16 13 14 14 14 14 13
16 16 16 14 13 15 12 8
17 18 12 14 14 11 10 11
16 6 12 13 11 12 11 10
14 17 10 12 10 13 12 11
15 12 12 10 13 14 7 11
12 14 13 13 9 13 10 14
13 11 9 11 10 12 10 12
10 13 13 11 10 10 12 9
13 10 10 11 12 10 8 10
12 10 10 9 11 12 14 12
12 10 9 9 12 11 11 12
9 13 10 11 10 13 11 13
10 12 12 10 9 14 10 10
10 11 9 10 9 12 11 10
12 14 11 13 16 8 13 15
10 9 13 16 13 10 14 15
11 12 15 11 17 16 15 17
14 11 11 12 15 13 10 15
15 12 14 14 16 15 16 15
12 14 14 14 14 10 18 18
12 14 16 14 13 14 15 11
15 14 13 15 15 14 18 13
11 14 14 12 16 15 16 17
13 14 15 14 19 15 15 18
14 17 9 16 19 13 17 16
14 11 18 15 15 17 16 21
16 14 19 17 17 16 22 21
14 17 13 17 19 22 16 19
17 16 17 15 18 19 19 18
15 18 17 15 19 17 21 21
17 16 20 16 16 22 23 20
17 18 19 15 18 19 22 19
21 18 18 13 18 19 20 24
14 20 20 18 21 21 22 18
21 20 20 21 21 17 21 20
16 21 21 21 21 18 24 25
20 20 19 21 18 21 19 19
23 22 22 23 20 22 22 19
19 18 21 22 19 20 19 19
19 24 24 22 20 22 24 23
21 23 25 21 22 24 24 18
26 23 20 17 25 20 22 27
22 20 20 21 22 24 24 20
22 22 18 22 21 22 19 22
23 19 25 20 21 21 22 18
19 19 26 23 22 20 20 17
23 23 19 20 20 19 20 22
20 21 21 20 22 20 21 22
24 22 19 19 16 19 17 20
22 20 18 22 17 19 18 17
20 19 19 19 17 20 14 18
21 23 20 17 20 20 17 16
18 19 18 19 18 17 18 18
22 16 18 17 15 15 16 17
20 20 17 18 17 14 14 12
20 15 20 12 19 14 12 14
19 17 17 15 12 15 14 13
21 17 14 14 12 10 13 14
17 15 16 14 14 13 12 9
13 14 12 11 14 8 13 12
13 12 16 13 8 11 11 13
10 11 11 10 10 8 10 10
13 14 12 10 11 12 9 9
16 9 9 5 14 10 11 11
15 12 9 12 10 10 10 8
15 11 11 6 10 9 12 17
11 13 14 10 13 11 15 10
12 10 11 12 5 12 10 11
8 12 11 8 8 10 13 11
9 11 13 10 11 11 9 13
14 6 7 12 10 7 15 13
10 11 12 11 11 14 13 12
10 12 10 10 11 11 14 12
11 12 9 11 12 12 14 15
11 7 14 13 10 12 15 14
8 13 16 12 13 12 12 14
11 12 11 10 11 16 12 15
11 11 13 12 16 13 14 16
14 12 11 11 16 17 16 16
13 13 14 15 11 16 14 15
14 12 13 12 15 18 13 17
15 14 16 16 16 17 16 15
16 13 18 12 16 14 16 21
15 10 15 15 17 17 15 17
18 17 17 16 13 17 19 17
17 12 16 13 18 18 17 15
18 17 13 20 16 22 20 15
19 18 16 17 21 19 18 21
16 16 17 16 21 19 18 17
11 18 19 14 20 19 19 19
16 16 17 17 20 22 19 20
18 16 21 17 19 18 19 19
18 20 18 23 16 20 22 22
19 15 19 21 19 17 22 22
19 20 18 20 18 20 22 23
24 18 17 19 20 19 18 22
17 22 22 20 21 19 20 24
22 19 21 18 20 18 17 21
18 18 18 21 19 16 23 23
19 21 21 20 22 21 22 19
19 20 23 17 24 18 19 20
21 23 24 19 17 20 20 24
19 20 22 20 17 19 18 21
21 23 22 23 23 19 17 15
18 21 20 22 19 20 17 17
23 19 19 18 21 24 18 19
20 21 20 21 20 18 19 15
22 20 22 20 19 17 20 16
21 19 19 20 20 15 15 17
26 20 17 19 19 16 20 17
18 16 20 16 19 19 18 16
21 20 18 19 16 16 16 18
19 19 15 18 16 14 19 15
17 18 17 18 17 10 15 11
17 17 14 18 15 12 15 14
16 15 16 14 14 15 15 12
13 18 14 11 13 13 12 9
15 12 12 16 16 12 14 10
16 15 15 9 13 9 13 13
13 14 10 15 12 11 13 10
14 10 10 10 10 11 10 11
9 15 11 9 13 11 12 7
10 11 12 6 7 11 10 10
13 12 7 10 11 10 7 4
11 11 12 10 10 9 9 7
11 9 6 9 12 11 9 11
10 5 9 12 9 11 8 8
10 12 10 10 13 12 5 10
8 9 7 12 11 8 9 8
13 8 11 9 10 11 9 15
12 13 7 10 12 6 8 12
10 11 9 8 12 10 12 11
11 11 7 9 11 11 15 15
9 11 8 10 15 17 13 14
5 9 13 13 15 11 10 14
12 13 11 9 15 15 11 16
14 7 11 11 11 11 10 13
12 15 9 10 13 12 16 14
10 13 11 12 8 16 10 11
16 15 14 9 13 11 12 15
14 14 11 14 13 16 16 16
8 17 14 12 12 14 15 17
11 14 13 17 11 15 14 15
15 13 15 13 9 18 17 15
13 13 14 14 16 17 17 19
16 9 17 13 14 16 20 22
16 14 16 15 17 18 18 19
11 14 14 16 18 16 23 17
15 14 15 15 14 19 18 19
19 17 18 17 18 20 19 14
14 18 17 18 14 20 24 17
19 17 20 19 19 22 20 16
16 16 19 16 17 22 19 25
18 19 15 21 16 21 21 22
15 18 20 19 19 19 21 21
15 21 22 19 20 17 23 25
21 18 18 21 21 18 24 21
19 17 15 19 20 21 19 24
21 19 20 20 20 18 22 18
22 20 21 23 18 19 24 21
15 19 16 20 21 21 21 21
22 19 20 21 20 22 15 14
21 19 19 19 22 18 21 15
15 19 21 23 18 17 18 15
20 22 18 17 19 17 24 17
25 22 19 17 18 17 19 18
24 21 20 20 19 17 17 19
21 18 18 20 19 15 13 16
20 16 20 17 20 15 18 13
16 23 17 18 18 19 20 13
20 17 16 15 14 15 18 14
14 16 14 18 14 15 20 17
16 20 15 15 15 13 12 15
15 17 14 17 14 12 12 15
18 15 15 16 18 12 12 12
14 14 15 14 11 10 14 14
15 12 11 10 14 13 11 13
15 13 15 14 16 16 10 8
13 14 13 12 13 12 11 6
14 15 14 12 11 9 9 10
17 13 14 12 10 13 6 9
17 12 14 7 12 9 11 8
14 10 12 13 15 11 11 9
8 12 9 9 10 9 8 11
7 9 11 11 7 8 5 8
14 13 10 9 8 6 10 9
9 9 10 11 8 7 13 10
7 10 7 4 10 10 9 13
7 7 8 8 14 10 10 9
9 6 8 9 9 13 11 11
12 7 11 13 10 7 10 11
7 10 9 8 14 9 11 7
9 8 8 7 8 11 14 8
7 10 11 8 7 14 8 11
8 13 8 4 11 11 10 8
8 8 9 10 12 8 9 13
8 9 13 9 10 13 16 12
6 12 13 15 10 15 11 17
8 11 11 9 15 13 15 14
10 12 12 12 12 17 17 14
9 11 12 16 18 12 17 18
10 14 14 15 12 15 16 16
12 11 13 17 16 15 13 14
12 14 11 17 16 15 13 14
12 16 14 15 17 15 15 18
16 12 13 15 15 15 18 15
16 17 16 16 19 18 13 19
21 16 17 20 16 18 17 17
14 15 15 18 19 15 18 19
14 15 17 14 17 14 19 19
28 29 27 29 23 24 30 26
32 28 31 26 26 26 26 28
32 33 27 28 24 24 25 26
29 29 29 28 28 26 22 25
26 27 25 28 27 23 26 25
29 28 27 25 26 20 25 23
24 27 24 25 23 24 26 28
27 26 24 26 26 18 23 22
23 24 26 23 23 23 24 22
26 26 25 24 21 23 21 23
23 24 26 22 20 24 19 20
26 19 21 24 23 20 19 21
23 23 25 19 20 19 23 20
24 22 21 19 17 19 19 17
22 23 21 18 17 21 19 19
18 18 20 20 13 20 17 19
21 16 22 19 17 15 21 17
21 20 18 17 18 18 19 19
23 20 17 18 19 18 15 15
22 19 18 18 17 17 14 14
18 16 15 19 17 16 13 17
20 16 19 15 14 12 17 12
19 17 14 17 14 14 14 13
13 20 16 16 14 10 12 15
16 15 20 15 13 14 16 17
14 13 16 12 10 15 15 13
15 15 13 15 16 18 14 16
13 12 13 16 14 12 15 13
14 11 14 15 17 16 16 15
13 11 15 17 16 14 15 11
16 14 14 16 15 15 12 15
15 13 16 14 13 13 15 13
12 13 9 15 16 10 12 17
12 17 12 13 13 16 12 12
12 13 11 17 12 17 13 15
14 12 15 16 15 14 16 13
14 12 12 15 17 17 15 19
15 14 20 12 15 17 19 18
9 19 12 17 18 17 20 17
15 16 13 18 18 20 16 17
12 16 21 19 18 19 21 19
18 16 16 17 17 15 20 17
15 15 18 16 19 18 16 22
15 16 16 17 19 17 18 19
13 17 18 16 15 19 16 16
14 17 17 21 12 20 23 17
18 15 17 20 20 20 22 17
16 18 19 17 19 18 19 21
20 21 19 16 20 19 22 19
18 16 17 16 17 21 22 22
17 23 21 19 19 21 23 20
15 22 21 20 23 20 21 19
15 19 23 20 21 22 22 22
20 21 19 20 22 19 21 23
17 20 18 22 21 21 22 20
21 22 24 23 21 22 21 21
20 22 23 24 22 21 19 21
21 21 19 22 24 20 21 18
20 16 23 22 24 20 21 26
25 22 23 19 21 22 22 24
19 21 21 24 22 19 25 23
21 21 23 21 21 25 21 23
22 22 23 24 22 21 21 23
24 25 21 23 22 19 20 23
25 21 23 22 22 20 18 18
22 24 24 19 20 21 17 23
24 19 22 18 19 19 20 19
19 23 18 19 20 19 22 16
21 20 18 18 15 20 21 15
23 20 18 21 20 23 16 14
21 15 21 17 19 19 15 12
22 22 17 20 18 16 14 15
15 17 19 18 20 14 13 12
20 17 20 15 17 12 16 12
20 17 18 16 13 16 15 10
20 21 17 14 9 11 9 12
18 16 14 11 12 13 7 13
15 13 8 11 14 13 11 8
13 13 13 10 14 6 9 7
16 11 14 14 6 13 11 8
7 14 13 6 7 9 9 7
13 9 10 8 10 8 12 7
13 12 8 6 10 8 5 4
10 8 12 12 11 9 13 9
11 9 6 11 6 7 6 6
9 10 9 8 6 10 7 10
12 8 7 9 9 8 7 4
7 7 10 8 3 8 9 8
10 5 4 10 5 5 6 5
8 8 7 7 7 6 6 9
6 6 6 6 10 10 6 5
8 8 11 10 4 4 6 8
7 8 7 7 8 6 7 9
8 6 8 8 6 8 6 9
7 11 6 9 9 7 6 12
10 3 6 8 9 8 13 10
7 9 8 6 9 8 10 8
8 7 5 11 9 5 9 11
11 6 10 12 8 10 10 11
8 6 8 10 4 11 7 10
8 11 7 8 9 10 11 7
9 8 7 9 10 9 13 11
12 12 10 9 13 12 14 13
9 8 7 12 11 14 9 17
8 12 9 9 11 9 13 9
10 13 11 13 13 13 13 16
12 12 13 12 10 11 13 16
14 11 12 10 13 12 13 15
12 14 12 11 13 9 13 15
10 13 16 12 10 16 15 10
13 17 13 12 16 13 18 18
12 11 11 14 13 17 14 12
16 10 11 17 18 17 17 16
13 12 11 14 9 19 16 14
13 11 13 14 16 14 16 15
14 16 15 15 12 12 14 14
15 13 18 15 16 13 15 20
20 21 17 23 22 24 23 16
22 16 20 21 21 18 24 21
22 23 23 21 23 21 21 20
21 22 18 28 22 21 23 21
21 23 21 23 20 17 18 18
24 23 21 21 22 22 17 20
22 20 21 21 18 20 20 16
23 22 22 21 19 20 18 22
23 17 18 24 22 17 21 19
22 20 21 19 21 21 20 16
22 19 21 20 18 19 16 17
21 18 18 23 18 19 15 17
18 20 19 16 17 16 16 16
21 20 18 15 17 14 15 12
19 16 14 15 16 14 16 16
17 17 18 18 16 15 16 15
15 15 18 13 12 13 10 10
19 16 12 12 16 12 10 14
19 17 14 16 12 13 12 14
16 18 14 12 14 13 10 10
15 14 10 14 10 12 11 11
11 14 13 12 13 11 12 13
13 14 11 10 13 12 8 12
14 14 12 8 14 7 9 8
7 9 8 13 5 13 12 11
11 12 9 11 11 9 8 11
11 12 11 11 8 9 10 8
8 11 9 8 10 8 9 8
10 11 11 10 9 9 9 7
10 9 11 11 11 11 10 10
12 15 12 10 7 11 13 12
9 9 11 6 8 10 11 8
12 10 11 10 10 12 8 16
9 10 11 12 11 11 13 4
7 11 9 12 13 12 11 11
12 14 8 8 12 10 12 17
13 11 8 12 9 12 13 11
11 14 12 10 16 10 11 9
12 12 12 12 12 13 15 16
13 14 14 18 14 14 14 17
16 10 16 13 14 13 14 18
10 14 12 12 11 14 15 16
15 11 15 16 12 16 15 17
14 16 14 14 14 21 18 19
15 16 15 17 16 17 18 16
14 16 16 13 17 17 22 20
15 13 15 14 17 18 18 17
13 14 15 17 18 15 18 21
21 12 15 17 18 18 21 15
16 16 14 18 20 19 17 22
15 20 18 21 19 16 21 15
15 20 20 18 18 18 21 17
17 17 19 18 18 19 17 19
21 15 19 18 20 21 19 20
19 16 18 19 17 19 21 21
17 19 17 20 19 19 16 16
18 17 18 20 14 18 18 17
19 20 20 17 17 17 13 15
16 16 16 15 14 16 16 17
20 18 17 13 12 12 14 16
16 19 17 17 18 13 16 16
18 15 14 15 12 10 15 13
16 17 15 10 13 14 13 13
16 16 17 12 15 16 11 15
16 14 14 13 15 12 12 10
16 12 14 14 10 10 9 9
12 11 12 11 12 9 10 8
17 14 10 12 14 13 10 10
13 11 8 13 11 9 11 6
14 11 6 9 7 10 8 9
10 12 6 9 8 10 12 6
8 11 7 6 10 6 10 6
12 6 15 7 6 6 6 7
7 9 9 6 7 6 1 4
10 6 7 6 6 7 3 6
9 6 6 3 6 2 5 7
9 4 7 6 6 4 7 7
5 6 8 3 8 4 6 2
10 3 5 3 4 0 5 2
4 7 6 4 2 7 3 7
7 8 7 5 6 6 1 3
5 6 4 7 6 6 7 5
-1 3 7 6 6 2 2 3
5 4 5 5 3 7 4 2
5 3 6 5 4 8 5 4
6 5 4 5 4 3 6 9
6 4 6 5 10 6 8 4
4 5 6 6 7 7 10 8
5 6 9 4 9 6 9 7
5 9 6 6 8 10 7 9
5 9 7 11 7 11 5 8
8 5 8 7 8 8 8 12
6 9 6 5 8 9 8 11
5 6 5 9 12 10 11 11
8 8 5 6 11 10 11 14
8 8 8 8 7 10 8 16
6 6 9 10 10 11 12 13
11 9 9 9 14 13 12 12
11 9 13 10 12 12 14 14
11 13 15 11 15 9 13 12
11 9 14 13 11 15 12 16
12 11 13 10 13 14 15 18
14 11 11 6 14 16 16 13
15 12 14 14 13 15 12 13
13 9 13 12 16 12 15 17
11 12 12 16 10 17 19 18
14 16 15 14 15 16 16 19
12 14 14 21 14 18 16 15
14 18 17 19 16 13 17 14
16 14 17 18 16 14 16 11
17 14 15 18 17 20 16 16
15 14 15 14 19 12 15 14
18 14 19 9 15 11 13 11
14 17 17 14 12 16 13 12
17 15 13 15 15 12 12 14
11 13 12 16 15 11 14 10
12 16 14 12 8 10 10 9
14 14 12 11 12 10 4 4
15 13 13 9 11 10 14 8
13 11 13 10 9 8 7 7
8 12 7 8 4 10 6 8
8 11 5 11 8 7 3 4
7 10 7 9 5 6 8 9
9 9 3 5 9 3 3 4
9 10 7 9 3 6 3 6
10 9 5 5 5 1 6 7
10 6 4 2 5 7 5 5
7 5 6 2 5 3 3 0
7 3 8 8 5 6 8 3
3 6 6 5 1 5 3 1
6 5 1 4 1 1 2 -3
7 1 6 3 5 3 2 3
2 3 4 3 6 3 1 2
2 3 5 2 4 3 5 4
4 3 3 2 2 2 6 4
1 1 6 4 4 3 2 4
8 4 1 1 5 6 3 2
2 5 -2 5 4 5 9 3
1 1 4 1 4 6 1 3
5 4 4 4 6 2 4 3
7 2 4 1 4 10 3 6
5 4 5 5 3 2 1 4
7 5 5 5 3 0 3 7
3 3 2 4 5 3 10 10
4 7 5 6 5 6 1 5
7 4 4 8 6 3 8 4
1 2 4 1 4 5 5 5
6 1 6 9 7 4 6 6
5 5 6 9 9 8 10 6
4 3 5 6 2 10 7 7
3 3 5 7 5 8 7 6
5 5 6 7 8 9 9 9
1 7 4 7 10 11 6 7
4 6 9 6 5 7 7 10
7 9 10 7 8 5 8 9
7 5 6 10 10 9 11 9
7 8 9 8 8 7 10 10
9 9 10 8 9 9 10 9
12 6 8 10 12 10 10 11
3 10 4 8 6 8 11 11
8 5 9 9 6 9 11 9
4 9 8 10 9 11 10 10
10 8 5 13 8 9 9 12
29 30 29 29 27 28 27 28
28 30 24 27 27 27 22 25
27 29 26 27 30 28 25 26
27 23 28 27 27 26 25 26
25 29 24 28 28 24 24 26
26 25 28 24 24 28 27 27
25 31 24 24 27 27 21 22
28 26 22 25 25 25 23 22
26 22 30 22 20 22 21 26
23 26 24 29 25 22 22 21
21 25 23 24 24 21 23 20
26 25 23 21 25 24 22 21
20 24 26 21 23 21 19 18
25 23 22 22 20 21 18 20
21 18 23 21 21 20 21 22
23 17 23 21 19 23 17 17
23 22 22 20 19 19 23 15
20 19 20 20 20 14 17 16
16 20 21 17 19 19 12 17
17 20 20 16 16 13 19 14
19 17 21 16 16 14 13 15
20 16 14 13 16 15 14 13
16 17 14 17 13 16 17 13
15 17 13 12 18 16 12 14
17 14 13 16 13 17 14 10
17 19 14 15 14 15 15 15
15 17 18 15 15 11 12 13
16 13 15 13 13 15 20 12
19 13 16 14 16 16 16 16
19 13 13 14 14 12 18 15
16 14 13 15 13 16 17 16
11 13 13 13 19 15 16 19
18 14 15 15 16 13 16 18
10 19 19 14 18 18 16 18
16 19 16 20 18 15 17 20
18 14 14 14 20 17 17 18
17 18 20 19 19 14 21 20
17 17 19 16 17 13 16 18
16 16 13 17 20 17 18 20
20 15 17 17 20 20 18 22
15 17 18 19 21 22 15 19
19 20 21 20 20 26 20 18
17 19 17 21 17 22 18 23
16 19 19 18 19 19 22 20
20 19 21 21 20 22 23 18
20 22 19 20 21 20 20 21
20 17 20 21 21 22 20 21
20 23 22 24 22 20 21 23
21 18 19 23 17 20 23 24
20 20 23 22 20 23 19 31
18 22 20 24 20 24 24 25
21 24 21 21 24 24 22 23
20 18 19 19 16 21 27 23
24 27 23 24 26 21 25 20
22 21 23 22 24 25 28 25
23 22 24 20 24 26 25 25
25 22 25 24 25 24 27 24
21 23 25 25 24 26 24 22
20 23 25 24 23 22 22 24
25 23 24 20 21 24 21 23
21 24 24 26 25 22 25 21
23 24 24 24 23 23 19 19
26 25 24 24 28 22 20 21
27 26 22 25 22 21 22 19
25 21 24 25 23 22 20 22
24 24 24 23 16 20 20 20
22 24 24 21 23 22 20 19
23 21 23 18 15 20 21 21
22 22 19 21 14 17 17 19
22 23 21 22 24 20 18 17
20 24 21 24 18 17 19 17
20 21 21 17 18 18 11 20
17 17 21 20 15 17 17 17
21 22 17 21 14 14 18 20
18 17 18 18 13 17 12 12
19 21 17 13 16 14 16 11
18 19 15 19 12 11 14 16
19 17 11 15 14 14 15 13
15 15 17 16 15 11 10 10
15 15 16 14 16 17 9 10
12 16 11 12 13 9 8 13
14 13 11 10 11 13 9 13
15 9 11 11 10 12 12 14
15 9 14 10 17 11 13 12
14 11 15 16 14 10 11 18
13 13 16 12 11 13 13 13
13 15 9 10 14 13 13 17
15 13 13 12 13 14 13 12
11 13 13 10 11 15 11 13
12 16 8 14 16 16 17 11
12 13 13 15 13 19 14 17
12 13 12 16 15 15 18 16
14 16 16 15 17 13 17 15
13 16 15 14 17 15 14 10
11 10 17 13 12 19 16 14
16 14 17 16 13 20 15 18
15 16 18 18 16 19 15 15
18 14 15 13 14 16 18 16
18 15 20 14 17 17 16 18
16 14 15 17 20 17 18 15
14 15 14 17 16 19 21 18
15 14 14 17 18 17 18 24
17 16 18 17 16 19 20 19
15 17 16 17 18 16 23 19
15 24 18 19 19 16 21 21
20 18 18 21 18 21 21 22
17 18 21 19 17 17 20 21
20 21 18 16 21 23 19 21
21 20 17 19 18 19 25 22
22 20 21 22 18 17 20 19
15 18 22 23 25 21 23 25
22 20 19 20 20 23 19 23
18 19 21 17 23 22 21 21
18 22 23 23 19 24 27 24
19 20 21 23 22 22 25 21
24 22 23 22 26 23 20 20
20 27 23 20 22 22 18 20
22 21 25 22 23 21 23 20
22 24 22 23 22 23 19 17
24 24 23 21 22 19 20 21
21 21 22 24 19 19 14 19
22 21 22 22 20 17 19 21
21 20 20 20 17 22 19 16
23 22 25 19 20 18 16 17
20 22 18 20 16 18 16 16
18 16 23 17 15 17 16 17
19 18 19 17 16 15 16 16
22 16 16 15 16 11 15 11
19 17 18 15 15 10 9 12
15 17 14 15 15 12 11 12
17 14 13 14 15 11 12 12
13 14 14 12 16 13 11 11
10 13 14 13 15 12 9 13
18 11 9 14 13 11 13 12
9 12 10 12 10 8 15 10
12 12 13 10 13 12 9 10
11 14 10 12 12 13 10 11
13 11 11 9 10 9 11 10
10 14 7 10 13 13 11 14
9 9 12 10 9 8 11 12
12 13 8 13 12 17 18 10
12 11 13 14 14 8 12 15
9 12 11 11 14 13 13 14
12 13 13 9 12 16 17 14
12 7 11 13 14 12 11 19
13 16 11 13 18 18 14 16
13 13 12 11 9 18 17 14
12 16 14 14 13 13 19 15
15 16 13 16 13 15 18 18
14 18 13 14 19 18 15 19
15 18 13 14 15 17 20 21
14 12 17 14 13 16 19 19
12 15 16 14 18 20 17 16
14 16 20 16 21 19 18 17
17 16 16 17 18 16 18 19
16 16 14 17 19 15 22 23
16 18 17 18 17 22 21 22
20 15 20 21 21 23 20 21
16 18 20 23 23 23 21 21
19 20 21 18 18 19 25 22
23 19 21 21 21 21 23 22
17 20 21 21 20 20 22 25
21 21 25 21 24 24 19 24
15 18 17 20 22 20 21 20
21 18 20 20 17 18 18 13
22 20 18 19 19 18 17 13
19 20 20 20 21 16 15 19
19 14 16 19 14 18 15 17
21 23 18 16 16 18 16 14
19 23 18 18 16 19 16 20
18 18 15 19 13 21 17 14
16 19 16 20 17 15 18 12
16 14 16 16 14 16 16 14
19 14 15 17 18 16 17 11
18 20 14 14 12 15 17 11
14 16 13 13 16 14 11 16
18 15 14 14 12 13 13 11
16 14 12 11 13 9 10 13
9 16 12 13 6 8 12 9
11 12 15 13 14 7 7 7
13 10 12 9 12 9 9 12
12 10 11 11 11 8 11 7
13 13 9 9 5 8 8 9
15 11 10 8 8 7 7 8
10 13 14 10 7 12 8 6
11 8 6 8 11 10 6 6
5 5 7 7 4 12 8 9
7 7 11 6 4 8 9 6
6 6 6 6 5 7 10 7
8 10 6 5 2 8 6 7
9 7 3 8 6 10 7 10
9 10 11 7 7 8 8 11
9 9 9 8 8 6 12 12
12 8 7 8 7 8 6 9
8 8 8 5 12 8 6 8
8 7 4 11 11 9 9 13
7 11 9 9 10 10 10 9
5 10 11 10 10 11 11 16
5 8 11 10 12 9 15 13
4 11 6 10 8 11 11 17
8 11 8 12 13 15 12 12
9 9 9 10 13 9 18 9
11 11 10 12 12 16 16 14
12 11 11 12 12 14 16 14
12 15 10 13 10 18 14 12
9 13 14 17 14 14 15 17
8 6 14 17 14 13 17 12
10 11 19 14 17 15 16 18
11 17 15 18 17 15 15 16
11 15 15 20 16 16 18 14
13 14 13 16 14 14 15 18
12 15 17 13 17 16 21 15
15 13 15 14 20 17 20 19
15 15 15 16 20 17 21 18
16 13 17 20 17 18 21 21
17 17 22 15 18 17 16 22
22 21 21 21 21 21 18 20
19 24 21 21 19 17 16 21
22 20 21 18 17 23 18 16
23 18 20 18 16 17 15 14
20 17 17 16 17 19 19 16
17 20 17 17 19 20 15 17
19 19 22 15 14 18 14 17
20 17 18 15 17 18 14 15
23 18 19 18 20 19 17 13
16 16 13 17 18 16 11 14
15 19 17 15 14 16 14 12
19 14 19 16 16 15 13 12
13 16 13 13 10 15 11 11
13 17 10 11 14 9 12 12
17 13 11 12 7 9 13 6
14 12 13 12 14 11 7 11
15 12 16 14 9 10 12 11
11 11 12 12 10 13 9 9
13 11 7 9 10 11 11 12
12 9 9 12 10 8 6 8
13 12 9 11 10 6 6 9
13 14 9 4 6 9 9 7
11 8 13 3 10 6 8 7
7 8 8 7 11 7 6 9
8 11 10 7 7 5 12 9
8 5 11 10 8 4 8 9
8 9 11 10 8 11 7 9
4 8 8 11 9 5 3 7
7 8 8 7 8 12 8 9
7 8 6 9 12 11 6 11
8 7 11 9 6 10 9 10
5 7 9 10 10 7 9 10
11 6 9 10 11 11 8 10
13 8 13 8 7 10 13 7
8 12 10 7 11 11 10 13
8 8 8 11 8 11 13 12
7 10 10 9 14 9 11 13
5 10 14 9 16 11 9 12
10 11 8 14 7 7 14 13
12 9 11 13 13 9 10 16
11 11 9 11 11 7 14 12
12 11 13 11 10 13 14 14
11 8 12 14 13 13 15 15
10 14 12 12 12 16 11 15
13 11 12 15 11 14 15 18
11 10 16 13 15 18 13 13
14 13 17 13 15 15 18 11
10 10 16 15 16 11 15 13
13 12 10 13 12 17 15 12
14 12 17 15 18 14 16 14
14 16 18 16 16 18 17 21
14 15 16 15 19 15 14 11
15 14 12 14 13 13 16 17
14 15 13 16 14 13 16 12
19 15 14 17 14 12 18 15
19 13 12 15 15 12 15 14
16 14 18 13 13 18 15 14
24 24 23 22 28 24 24 22
23 25 20 25 25 22 21 21
24 24 23 25 23 21 21 24
22 25 25 22 23 20 24 22
28 26 22 21 20 21 21 19
24 24 22 25 20 20 22 19
21 28 24 19 20 21 26 22
24 23 24 22 18 20 19 19
19 21 21 20 17 18 21 21
21 22 27 20 24 22 21 19
22 22 22 17 23 21 17 16
21 22 23 19 20 16 19 17
18 24 18 18 16 16 12 15
22 17 19 17 16 17 15 13
20 17 19 16 16 19 18 13
24 18 16 17 19 15 13 16
20 18 18 17 16 12 12 13
14 17 21 13 12 13 13 12
18 13 12 15 13 15 12 7
17 12 15 11 10 13 13 13
17 19 13 9 15 9 9 11
14 13 15 13 14 12 9 13
17 12 11 13 14 13 6 8
12 14 13 12 7 10 6 9
10 10 10 9 11 12 6 10
8 12 8 9 9 8 5 11
11 12 5 11 7 4 8 12
9 9 9 10 10 8 6 10
13 10 8 9 8 8 7 7
10 12 11 10 7 8 12 8
8 8 8 10 4 7 10 10
9 7 9 7 9 12 7 4
8 9 9 6 8 8 13 12
12 6 7 6 10 7 11 10
6 6 9 9 9 6 11 5
7 8 9 12 10 9 9 10
7 8 7 12 11 10 11 11
6 6 8 9 10 10 8 13
8 8 15 11 7 11 10 12
9 5 7 9 6 13 9 11
10 8 12 11 14 12 14 15
11 9 11 10 14 11 12 17
11 12 9 11 12 13 13 8
12 10 9 16 9 14 13 12
9 15 11 12 12 12 17 16
14 14 12 17 15 16 13 15
8 11 13 15 13 17 16 13
13 11 14 14 14 12 14 13
11 10 11 17 15 15 15 15
16 15 16 17 14 13 19 14
17 14 11 17 13 15 16 14
14 16 16 15 16 13 15 12
14 11 13 17 14 15 15 14
16 14 15 15 11 15 17 13
15 12 16 19 19 15 14 15
14 20 14 13 16 13 17 16
39 34 33 37 31 33 31 31
39 36 35 33 33 33 28 31
38 37 35 29 31 32 29 24
31 32 32 27 27 28 29 26
35 31 32 30 29 27 25 26
34 31 30 26 29 26 26 23
30 30 29 29 28 24 25 23
27 28 30 28 26 26 21 23
29 26 23 26 25 20 24 20
29 24 25 26 25 20 19 22
26 25 23 23 23 22 21 18
25 30 26 23 22 19 17 15
28 22 21 24 16 18 17 18
23 21 19 23 19 17 17 18
20 21 17 18 14 16 13 14
22 20 17 19 18 14 16 13
17 19 18 19 15 15 14 12
19 21 19 12 14 13 11 12
19 17 14 18 14 16 10 13
17 11 12 18 13 11 12 10
15 12 15 17 11 13 7 12
10 11 12 11 13 10 7 10
10 11 14 12 8 15 12 7
14 13 10 11 12 4 10 4
11 10 12 9 10 5 3 8
9 7 14 12 9 6 6 5
10 10 10 8 5 8 6 9
12 11 9 6 6 7 1 7
10 9 8 8 9 8 8 4
4 7 7 4 4 9 7 8
3 8 4 2 8 8 8 6
8 2 8 8 5 9 9 11
6 4 4 6 8 3 8 7
6 6 10 9 7 9 4 7
10 9 6 7 10 5 6 10
7 8 8 8 6 9 7 10
7 7 7 9 7 6 9 4
8 6 7 7 9 6 5 9
4 10 7 8 6 3 4 6
5 8 4 8 6 6 5 9
8 7 7 5 6 8 6 3
4 7 12 7 4 3 6 9
6 9 6 4 9 6 5 6
33 28 29 29 25 26 24 25
33 31 28 24 27 25 26 26
25 27 25 25 26 21 23 19
30 27 29 23 23 21 21 16
24 27 22 26 23 21 20 19
23 26 23 24 22 18 15 17
23 24 23 19 17 16 19 13
21 21 21 19 16 15 16 16
22 19 18 16 20 14 14 12
19 23 16 18 15 11 15 15
15 16 13 15 16 12 10 11
19 17 12 15 10 14 13 10
16 16 11 10 16 13 11 12
12 14 13 14 9 6 9 7
11 13 12 7 8 9 8 7
6 9 11 10 10 7 4 2
11 12 7 11 7 7 7 5
9 8 7 7 6 6 2 1
14 5 3 8 5 4 5 1
11 6 6 5 6 1 5 -2
6 8 4 4 3 5 3 -3
8 4 6 2 4 1 2 -1
4 6 0 0 -1 0 0 -3
6 -1 3 -2 1 3 0 -1
1 7 2 0 1 4 0 -3
1 3 1 1 -2 -6 -2 -2
-1 0 0 -2 0 -7 -3 -1
0 -2 -2 -2 -3 2 -7 -2
0 -2 -5 -2 -1 -5 -2 -3
1 -6 -4 -1 -3 -2 0 -2
-4 -1 0 -3 0 -1 -3 -1
-7 -1 -2 -4 0 -2 -2 -6
-4 -1 -2 -4 -5 -4 -2 -6
-3 0 -2 -1 -3 -4 -1 -4
-1 -1 -3 -2 -3 -5 -2 -1
-5 -3 -2 1 -4 -5 -4 -2
-2 -1 -4 -5 -3 -3 -2 -6
-2 -4 -6 -1 -5 -9 -5 -9
-1 -6 -8 -2 -3 -2 -8 -4
0 -7 -4 -7 -4 -7 -3 -5
-2 -3 -3 -3 -6 -1 -9 37
-6 -5 -4 -7 -4 -8 39 39
-3 -5 -4 -5 -4 39 37 33
-6 -3 -6 -8 40 32 32 37
-6 -8 -5 38 37 37 35 33
-4 -9 40 37 35 35 35 30
-8 38 40 34 39 34 31 30
42 42 45 42 38 36 41 35
41 39 37 39 39 35 38 32
39 38 40 38 37 35 34 31
40 37 36 34 28 31 31 31
39 34 32 32 33 30 26 30
35 37 34 33 33 29 29 31
31 31 34 30 30 26 23 31
34 32 35 32 26 28 27 23
31 28 27 26 25 23 27 23
30 28 25 27 28 27 25 28
30 28 28 27 21 24 23 24
31 30 27 21 23 26 22 22
27 25 22 20 25 21 22 19
26 26 26 24 21 22 19 18
25 25 22 21 17 20 17 13
25 23 24 20 19 16 14 13
25 21 23 16 16 16 13 15
23 26 18 20 14 14 14 17
20 19 17 16 16 15 15 12
20 18 17 14 15 17 13 16
18 18 15 17 17 13 10 16
17 13 15 14 15 8 14 14
14 13 17 14 12 14 12 9
17 14 17 9 8 8 11 7
15 15 8 13 9 7 8 11
15 10 13 9 11 9 9 4
15 11 9 12 11 12 7 7
13 12 12 11 9 7 8 8
8 11 6 9 8 12 7 10
14 5 8 9 6 4 12 14
12 10 8 5 7 9 8 11
11 8 7 9 8 10 9 11
6 7 12 11 8 9 9 11
9 11 10 8 8 11 6 9
13 13 10 11 10 9 4 6
6 5 13 11 10 9 9 8
9 10 9 8 7 7 8 9
11 5 9 9 5 10 9 8
7 7 7 11 8 7 7 3
10 8 7 6 9 6 7 9
32 26 28 30 27 24 22 24
32 28 27 24 27 25 21 21
26 31 26 25 23 23 22 19
25 28 27 21 22 23 14 16
29 26 25 23 21 22 21 17
25 26 24 23 22 16 16 13
25 22 22 21 18 17 17 15
22 21 23 22 16 13 14 15
23 20 18 18 15 20 15 11
21 18 16 20 13 15 13 11
19 16 13 16 18 11 12 10
15 15 12 13 12 13 10 10
13 12 14 15 14 10 8 9
15 14 13 13 11 11 6 8
13 13 16 12 9 11 6 7
14 12 11 11 6 9 9 3
10 12 11 10 9 10 4 5
8 11 9 4 6 6 4 8
7 7 6 7 8 6 6 6
9 9 4 8 6 5 4 6
8 11 5 2 4 2 3 2
6 14 10 6 7 3 3 8
8 8 6 4 5 9 5 3
-1 1 5 4 3 8 3 -1
8 6 8 4 4 -2 1 1
8 9 2 2 3 4 4 4
6 5 4 1 1 1 0 -1
4 1 4 2 4 2 2 -2
3 4 3 5 2 0 -4 0
2 3 2 2 -1 -1 0 4
3 4 3 5 -2 -1 0 -4
1 -1 1 -1 -1 1 -3 1
0 1 -3 0 -2 1 0 1
1 2 2 1 0 1 -1 1
-2 1 0 -1 -2 3 -4 -1
2 -1 -2 -2 -2 -3 1 -2
2 2 -2 -3 0 -5 -5 43
1 1 0 -2 -2 -1 39 46
-1 1 -4 1 -2 43 42 39
2 -6 -3 -3 44 40 39 39
-1 -5 -5 43 40 38 39 37
-3 -2 40 42 43 37 34 31
-2 40 39 40 40 39 39 34
35 37 33 29 34 28 26 28
34 34 34 34 29 27 30 25
35 37 31 31 27 26 27 26
32 30 31 28 22 23 26 22
29 30 24 26 26 26 28 26
28 27 31 24 24 26 21 22
26 25 26 27 23 24 22 18
29 25 27 24 19 23 21 19
27 24 21 22 19 22 19 15
24 26 24 23 19 22 19 12
23 25 18 18 22 18 20 13
20 24 20 22 19 17 16 12
21 22 20 15 16 16 15 15
21 21 19 19 18 15 17 14
22 20 14 15 16 13 12 15
14 15 17 16 13 15 8 13
13 12 14 16 13 15 13 7
16 14 14 13 13 8 13 7
18 13 13 14 11 14 10 8
17 14 12 12 9 9 8 6
12 11 12 14 9 10 9 5
12 11 10 6 11 9 7 11
15 9 11 8 6 4 9 9
16 10 13 3 7 6 5 8
12 8 9 9 8 6 10 6
9 8 9 7 10 6 6 10
11 7 7 8 7 7 7 4
4 8 8 6 6 10 7 7
10 8 11 6 9 8 8 5
9 8 7 9 5 5 8 8
7 8 7 10 8 7 6 6
8 6 5 7 5 8 4 7
8 7 6 7 7 3 6 6
7 7 8 4 3 5 5 5
5 11 6 7 6 7 3 5
7 9 11 7 9 9 3 4
7 5 4 6 5 7 4 6
25 32 30 30 24 25 20 22
28 31 27 25 26 26 25 23
26 29 26 24 23 21 22 18
27 31 22 22 22 20 22 20
26 28 20 26 23 19 21 19
25 24 23 23 21 22 22 19
24 25 23 19 21 19 19 17
20 18 23 19 22 15 17 16
21 19 18 18 17 18 15 17
18 21 18 17 15 15 12 12
21 18 18 16 15 13 13 12
16 13 19 14 16 12 11 12
18 19 15 17 14 13 11 8
17 12 14 16 12 9 10 10
14 15 13 7 11 10 10 8
15 13 11 11 10 12 11 5
11 12 6 8 12 7 8 7
14 11 10 7 8 3 7 5
13 11 6 5 5 9 5 7
11 9 9 6 7 5 2 3
6 8 7 5 6 3 6 7
14 6 4 6 5 4 3 3
4 5 3 3 3 6 5 7
7 4 4 2 3 2 0 4
4 6 3 3 3 -1 0 3
2 4 5 5 2 7 5 0
5 7 3 5 2 0 0 2
6 2 8 0 2 1 4 1
8 1 1 4 4 0 1 2
5 5 3 -2 1 4 -2 0
5 2 2 3 3 -1 -2 0
4 5 1 -1 -3 0 2 3
3 1 1 1 -3 0 -1 1
-1 -1 1 0 0 -1 -3 -2
0 3 -1 2 4 0 2 0
0 -1 -1 -2 -4 1 2 2
-2 4 2 -1 1 0 -3 1
2 0 1 -3 0 -2 -1 -3
1 1 2 -2 1 -1 -3 39
1 -1 1 -1 -1 -1 39 37
3 -3 0 0 -2 36 33 33
1 1 -7 0 36 30 31 32
-4 -3 -1 36 37 38 32 32
-1 -2 41 37 30 32 32 30
2 34 34 33 32 33 29 26
0 39 38 34 37 33 30 26
36 37 35 36 36 31 31 29
34 35 32 31 30 31 30 26
38 35 32 34 31 29 30 28
34 35 32 29 28 30 28 28
33 33 32 26 28 26 23 22
33 34 32 28 26 23 25 26
29 31 27 26 24 24 23 22
32 30 28 29 25 25 23 24
26 26 27 23 24 22 23 21
26 28 27 24 24 20 19 23
27 26 26 23 23 24 19 18
28 22 22 21 20 21 17 14
25 22 26 18 18 19 16 19
21 22 24 20 21 16 18 15
19 22 21 18 18 12 12 16
17 19 19 18 16 12 15 11
16 19 18 18 18 16 15 12
17 17 17 19 14 15 13 14
21 16 15 15 19 14 9 14
15 19 11 12 12 14 13 10
19 18 16 12 10 9 8 10
15 14 9 10 15 12 6 11
15 9 14 13 13 11 5 9
10 10 17 13 10 7 12 7
13 11 12 10 12 9 8 11
9 10 11 6 8 11 9 8
11 10 12 10 9 8 12 10
5 9 10 9 9 12 10 7
10 9 8 14 8 12 10 13
8 9 7 10 10 10 7 9
10 8 11 12 10 7 9 8
8 8 12 9 10 7 12 8
10 12 10 8 5 9 11 12
7 13 8 9 6 11 9 12
9 10 15 10 9 8 8 11
5 9 11 8 6 7 9 9
9 7 8 7 6 8 9 8
9 7 8 8 8 7 4 10
9 10 9 4 6 5 8 7
5 8 8 8 7 8 5 6
10 7 10 6 9 7 8 1
39 34 35 34 32 33 32 31
36 38 37 36 30 31 28 31
37 33 33 33 31 30 31 25
36 38 32 33 29 30 27 23
32 30 29 32 30 28 29 27
31 28 27 27 27 24 25 22
31 29 26 31 24 26 22 19
31 29 32 22 25 24 23 18
30 25 27 25 25 21 21 20
28 25 23 24 18 19 19 16
27 23 24 24 22 17 16 22
26 25 23 22 16 17 20 15
23 22 22 20 17 18 16 11
25 19 21 20 16 18 12 13
18 18 14 13 16 14 10 14
20 20 18 15 15 14 11 12
19 17 18 7 14 14 11 7
18 16 15 15 11 11 13 12
15 12 12 13 10 11 10 7
13 12 11 7 11 9 8 6
15 9 12 9 6 9 4 4
13 12 9 13 6 7 4 1
10 5 11 8 6 3 5 4
8 11 7 8 5 5 7 8
11 7 10 6 10 5 5 3
10 3 4 5 5 4 2 8
8 3 5 3 4 5 7 5
6 5 6 8 4 7 5 6
4 2 5 4 6 0 3 3
1 5 6 4 7 6 3 3
7 4 2 7 6 2 4 4
4 8 4 3 3 3 2 2
4 4 3 3 3 4 1 0
6 5 7 4 3 3 2 2
5 8 3 4 5 1 4 3
5 0 1 4 5 4 5 1
0 3 2 2 4 4 0 1
3 2 4 4 0 -1 3 5
7 4 0 2 0 -1 4 -2
4 1 3 3 -2 1 1 39
1 -1 4 2 3 2 38 35
3 0 1 6 2 40 32 36
6 -2 4 1 39 38 35 34
3 -3 0 36 40 35 34 33
-1 4 34 38 36 36 35 33
36 38 35 31 32 29 25 26
33 27 30 31 28 30 21 26
32 33 31 26 25 23 26 22
33 30 30 29 27 26 22 20
27 29 27 24 20 23 22 20
27 27 26 28 26 30 21 21
29 27 28 27 21 26 21 22
27 25 26 21 21 21 20 18
24 26 24 21 20 18 19 17
23 21 24 19 16 18 15 17
24 21 21 17 20 16 13 13
23 21 20 18 18 15 15 13
17 16 16 20 17 14 14 10
21 17 21 16 17 17 13 12
15 20 17 17 17 12 14 10
15 12 16 16 14 13 9 12
19 12 11 14 11 11 8 12
17 16 11 9 13 12 7 7
11 13 10 14 9 9 6 10
14 10 13 9 8 11 6 6
11 12 8 5 8 9 9 4
8 7 11 8 10 4 5 4
11 8 9 6 6 6 3 3
9 10 7 9 7 0 4 2
9 7 8 4 3 1 2 4
6 6 5 6 4 4 4 4
6 8 4 4 5 0 3 3
5 2 6 4 1 0 4 2
6 5 0 1 2 6 1 6
3 5 4 1 2 6 4 5
5 2 2 2 3 3 1 2
3 3 5 2 3 4 4 4
7 -1 7 -2 2 2 5 1
0 2 3 0 -2 2 1 5
1 1 3 -2 5 2 -4 0
3 4 -1 6 9 4 2 3
30 34 27 32 28 28 25 26
36 28 31 29 27 28 23 26
31 27 25 28 24 25 26 26
28 28 26 27 25 24 19 23
29 28 24 27 25 20 23 19
26 26 30 23 24 24 21 20
24 27 23 25 22 22 19 19
23 24 21 23 20 19 18 18
25 25 19 22 16 17 18 16
24 20 19 23 17 15 16 15
19 22 22 20 16 15 18 15
19 20 15 17 15 17 17 10
19 17 20 17 14 12 12 12
19 20 16 15 15 16 14 8
17 12 15 14 10 12 12 9
15 13 15 11 10 12 9 9
15 12 10 14 8 8 9 6
16 9 6 9 13 10 7 6
11 10 10 12 7 7 6 6
13 6 11 8 7 9 9 7
9 10 8 7 6 3 3 0
8 9 10 9 2 3 5 4
10 10 9 7 9 5 6 5
9 8 9 8 5 6 5 4
9 9 7 5 6 0 4 5
2 1 5 2 8 1 4 4
4 3 7 4 2 5 4 0
5 7 5 4 3 4 1 3
3 8 4 4 2 2 3 3
5 2 7 0 3 2 2 2
5 5 4 5 0 1 4 0
6 5 2 3 0 2 0 -1
4 2 2 1 0 2 2 -1
5 1 0 -1 1 0 -2 -2
1 1 -2 -3 3 2 1 -2
2 -2 2 -2 1 -1 -1 -1
0 0 1 1 -1 0 0 0
-1 2 -3 2 4 1 -1 -2
-3 2 -3 0 -3 -2 -1 -2
0 -2 -2 -5 -4 -4 -5 -5
-3 -1 -4 -3 -2 -2 -1 -1
-2 2 0 -1 -1 -2 -3 -5
-2 -1 -3 -2 -1 -1 -3 34
-3 -2 -1 -3 0 -3 36 34
-2 -3 -4 -4 -3 38 31 31
-3 -6 -6 -3 34 36 33 31
-4 -1 -3 35 33 32 28 27
-3 -3 34 38 29 32 30 31
-1 35 32 30 32 31 26 29
38 38 33 36 31 33 31 33
36 38 35 35 33 29 32 31
33 34 33 34 33 34 29 28
39 33 30 30 30 27 29 28
33 34 30 29 31 26 24 25
33 31 30 28 25 28 27 26
29 28 31 27 26 23 25 21
32 27 24 29 31 25 23 21
29 30 25 25 26 24 20 22
27 25 28 26 24 22 17 21
26 23 23 24 21 24 20 24
27 25 26 24 19 20 17 21
22 24 20 19 20 20 20 16
22 27 19 25 19 18 15 16
21 19 21 21 17 17 17 13
20 23 20 15 20 13 15 12
19 17 19 15 16 15 13 13
16 17 17 15 15 15 11 12
17 16 17 15 13 13 12 11
17 16 17 16 16 14 13 11
18 17 12 15 14 11 9 9
16 12 12 15 12 8 8 6
17 14 10 10 7 9 10 6
12 12 14 12 9 7 5 7
11 12 11 8 6 8 9 9
11 12 9 7 5 7 4 9
11 9 8 6 6 6 6 6
11 4 7 7 5 5 9 8
6 9 6 9 6 7 6 8
6 2 12 7 9 11 6 3
9 10 6 11 9 4 10 7
6 10 9 7 8 7 3 8
12 8 9 4 6 5 1 8
6 10 7 9 6 7 4 6
9 6 6 8 9 4 5 3
6 6 6 2 5 5 7 7
10 8 7 8 6 7 9 5
8 8 6 7 4 2 1 5
7 4 3 3 5 4 3 2
7 7 5 4 4 3 5 5
4 6 4 4 4 3 4 4
5 6 5 4 3 2 4 -1
7 2 1 3 4 6 0 1
36 34 33 36 30 31 27 27
31 33 34 30 28 30 25 26
33 30 30 28 27 26 27 26
31 29 30 29 26 25 30 25
26 28 30 28 23 20 28 23
29 27 27 25 25 27 24 21
32 26 24 23 25 25 20 23
29 28 25 25 23 22 24 25
24 22 21 20 23 18 19 15
23 23 21 20 20 21 17 15
25 22 24 16 21 20 20 16
26 23 22 22 20 17 16 15
21 22 22 15 17 21 17 14
21 23 16 18 17 16 19 13
18 21 16 16 16 16 10 14
18 22 18 16 17 15 11 11
15 17 12 15 16 13 12 10
18 12 19 11 16 13 10 10
16 16 10 9 12 14 14 11
11 15 13 14 7 11 14 8
12 11 13 11 9 11 9 6
15 11 12 9 9 9 10 7
7 14 11 6 12 12 11 10
13 16 11 10 9 9 12 6
9 12 9 9 4 8 8 6
14 11 8 6 6 6 7 5
10 8 10 6 6 8 8 7
11 7 9 7 3 9 4 5
7 10 8 4 7 4 9 6
10 6 4 6 4 7 6 6
6 6 6 6 9 10 5 8
8 4 7 9 4 8 2 3
7 4 7 4 5 7 8 3
6 4 7 4 6 3 4 5
4 7 6 8 5 7 5 9
5 6 9 5 5 5 5 7
5 5 6 5 5 1 8 5
5 3 8 4 7 2 5 0
8 9 3 8 5 1 6 2
4 11 5 4 3 2 3 36
4 6 6 -1 4 2 35 35
5 3 2 4 3 35 35 34
5 3 3 3 37 36 34 33
5 0 4 39 35 34 35 35
5 4 37 33 32 33 32 33
1 34 34 35 35 30 33 27
42 38 33 33 34 34 29 32
34 38 38 34 35 32 28 30
36 33 35 32 31 28 28 28
35 33 33 33 32 29 30 23
34 29 30 31 29 32 30 26
30 33 33 30 29 27 25 27
33 31 25 27 28 24 27 22
31 34 27 26 23 23 25 22
29 28 26 27 25 24 28 21
25 29 29 25 22 29 19 18
30 24 24 27 22 23 19 18
28 22 23 24 23 21 20 16
23 23 23 24 17 18 23 14
26 25 16 19 19 20 14 16
25 25 17 22 19 17 14 14
18 19 19 21 14 17 10 15
17 21 16 18 18 16 14 12
18 17 15 12 13 11 7 11
18 16 17 12 11 17 11 14
17 17 12 12 13 11 10 8
15 11 18 13 11 18 13 14
15 14 14 9 11 12 7 7
10 11 9 13 6 10 7 10
11 12 12 11 10 8 3 12
10 8 9 7 7 8 5 7
14 12 11 6 5 8 6 7
6 9 8 5 8 6 6 7
12 10 7 5 11 8 7 2
7 6 8 7 7 5 8 1
7 6 8 8 7 5 3 2
6 9 7 4 9 6 5 6
8 9 6 6 4 5 4 2
6 7 5 5 5 1 3 3
9 3 7 7 4 7 5 7
6 5 4 3 5 3 2 5
6 7 6 4 2 1 1 2
10 2 0 5 2 1 4 1
7 5 2 3 2 2 4 1
6 -1 3 2 1 2 -1 4
4 1 2 1 -5 1 4 0
36 33 33 31 30 32 29 27
38 30 35 30 30 30 27 29
36 32 31 30 27 29 27 25
32 28 31 31 27 25 28 23
32 31 29 29 25 25 26 23
30 30 24 26 23 22 21 21
30 30 27 25 24 28 20 19
26 25 28 27 25 21 19 17
27 25 19 25 25 19 21 16
28 26 24 20 22 20 21 18
25 23 24 21 20 22 15 16
25 19 19 23 16 21 12 17
24 19 18 19 13 16 13 14
17 18 20 16 18 11 15 9
20 17 15 16 18 15 13 9
17 19 16 15 11 13 11 11
16 19 15 15 18 12 9 10
16 14 13 13 11 8 10 11
15 15 13 11 10 9 11 8
16 14 12 12 11 7 11 3
10 12 8 10 8 8 8 6
14 13 12 7 10 5 5 3
14 9 10 8 12 5 9 6
10 11 5 5 6 8 6 5
10 7 6 3 7 7 3 4
11 10 11 5 7 10 5 4
9 3 6 5 0 7 3 3
3 6 4 6 6 3 6 2
6 7 2 6 2 2 3 4
8 5 7 -1 3 2 6 1
7 3 4 2 4 4 1 2
5 4 0 2 4 4 1 -1
3 5 4 4 3 7 4 2
4 3 5 1 2 3 3 1
4 0 1 -3 1 4 0 -1
7 2 2 4 1 3 1 -2
2 1 3 2 1 -3 -1 3
2 2 5 2 0 1 -3 0
2 2 3 1 2 1 0 1
1 0 0 1 1 -5 -2 39
4 1 0 1 2 -3 41 38
-2 -1 3 1 0 37 38 35
1 3 -1 -2 41 38 37 31
0 1 -1 41 39 38 37 35
1 -2 39 35 36 37 34 32
-4 42 37 37 38 33 34 33
41 38 40 40 38 40 33 32
43 41 39 40 31 35 32 30
36 37 35 34 38 31 36 33
39 37 35 33 37 32 31 31
38 36 33 31 32 29 28 31
36 36 31 31 29 29 30 24
38 35 33 31 30 27 24 27
33 32 30 31 24 28 23 25
33 33 28 29 25 26 24 27
30 31 26 28 28 23 21 25
27 30 25 28 25 25 22 21
29 23 22 29 23 22 18 22
30 25 27 22 27 23 23 17
24 25 26 22 20 21 19 17
26 25 25 22 20 21 16 18
24 23 24 22 18 14 19 16
21 19 22 22 20 15 17 17
17 21 20 17 13 12 13 14
20 21 18 16 14 12 14 11
18 16 16 17 11 16 13 11
16 18 13 14 11 10 6 8
17 20 16 12 10 14 11 7
18 14 13 13 9 9 6 8
14 11 13 12 8 11 11 9
11 11 10 10 9 7 11 4
11 12 10 10 10 6 4 7
14 11 10 7 7 7 8 9
14 8 7 10 9 8 6 8
7 7 6 11 5 7 4 6
7 6 7 7 8 8 3 5
9 8 7 8 6 10 7 9
7 6 7 8 6 7 9 1
6 7 8 4 6 6 4 10
9 6 6 5 4 5 8 3
8 8 4 7 6 5 2 4
8 5 6 6 6 7 8 7
7 4 5 8 5 4 5 5
4 10 6 6 3 1 3 0
4 7 3 6 5 2 7 5
11 7 2 3 2 5 5 3
5 -1 3 5 1 3 5 4
8 4 8 2 4 -1 2 -2
5 4 8 2 6 1 7 2
5 7 6 3 1 1 1 -1
2 4 4 0 1 0 -1 2
4 6 0 1 0 0 4 -3
37 38 38 33 32 31 30 32
38 37 32 35 35 32 32 32
34 33 33 32 32 30 26 29
32 32 31 31 28 29 28 27
37 32 30 28 25 30 25 27
31 28 31 28 26 25 27 22
30 33 28 24 30 24 22 21
28 30 27 30 26 21 20 17
27 27 26 25 24 20 20 20
26 25 23 23 18 17 19 17
25 22 22 20 18 23 14 18
22 24 22 20 18 18 14 21
25 22 21 20 19 17 18 13
17 18 19 19 17 13 13 13
23 21 20 17 19 15 13 9
20 20 18 16 16 15 13 9
18 17 17 17 13 12 10 8
19 15 19 11 15 12 11 8
17 12 14 12 8 10 9 10
14 17 9 10 9 9 10 10
12 13 11 7 9 7 10 7
11 9 12 6 9 6 8 7
10 12 11 9 9 8 8 6
11 10 6 11 6 9 8 3
8 7 7 6 5 10 7 7
7 12 8 8 6 6 3 1
7 5 6 7 5 7 4 4
7 8 7 4 4 5 6 5
5 9 8 7 5 2 4 5
6 7 4 1 3 5 1 5
9 5 5 6 4 -1 0 1
3 7 2 -1 0 3 2 3
5 4 4 0 4 0 1 -2
1 3 5 1 2 1 1 -1
4 3 2 1 -1 -2 -5 -3
3 1 2 1 -1 0 -1 -3
4 -2 1 1 -1 1 -2 0
5 1 1 1 0 -2 1 -3
-5 -2 2 0 -1 -1 -5 -5
1 -3 -3 -3 0 0 -3 -4
-2 -2 0 -1 -1 -4 -2 -2
-1 -5 -3 -3 -5 -3 -5 -6
-2 -1 -3 -4 -6 -3 -7 -7
-2 -2 -5 -6 -2 -5 -4 40
-2 -4 0 -7 -4 -8 41 42
-3 -4 1 -5 -3 40 40 40
-1 -4 -8 -3 39 42 42 39
-5 -5 -4 40 39 40 40 37
-5 -9 39 43 41 36 34 34
-5 43 40 39 37 34 33 38
38 36 37 34 36 33 33 31
38 36 35 33 35 30 29 33
36 36 32 34 33 36 33 32
34 32 31 29 34 30 30 27
33 36 33 29 32 26 30 26
35 34 30 32 30 28 29 29
34 30 28 28 26 28 26 28
30 31 31 25 32 27 26 27
29 30 32 28 26 29 27 25
27 31 28 28 27 26 28 23
29 31 27 28 24 22 24 24
28 27 27 25 24 24 23 22
27 24 25 26 24 24 25 28
27 30 22 26 25 23 23 19
26 23 21 21 21 24 18 26
24 25 22 24 27 21 22 21
25 24 25 19 24 25 22 23
25 25 22 23 22 24 24 18
28 25 22 24 25 19 20 20
26 24 21 22 23 22 22 20
20 20 19 20 19 23 21 21
21 18 19 24 20 16 17 17
22 20 21 19 21 19 19 19
23 21 19 20 24 18 15 22
20 19 17 21 19 18 19 17
19 21 16 17 20 19 20 17
18 23 19 20 21 19 17 17
19 23 17 16 19 19 21 16
14 19 19 19 20 15 15 18
17 18 17 18 17 18 20 20
18 20 18 16 16 13 21 20
18 15 17 21 16 18 20 22
18 20 16 20 20 21 27 20
22 17 20 18 20 22 22 19
17 19 16 22 19 23 17 22
19 17 20 20 17 24 25 23
14 19 22 21 21 27 25 26
19 20 22 27 21 25 21 22
22 24 20 26 23 21 21 23
24 22 25 24 22 25 23 24
22 21 20 19 24 30 26 24
26 25 25 26 26 24 25 26
21 23 23 24 22 21 27 24
34 33 31 33 31 29 23 29
32 36 29 28 24 25 23 20
34 29 28 29 27 23 24 23
32 30 31 28 25 20 21 20
28 28 28 24 25 20 26 19
30 29 25 21 21 25 18 18
28 28 27 26 20 19 19 16
24 24 22 24 18 18 16 17
27 25 26 21 20 16 16 15
21 22 18 20 19 13 18 14
22 21 22 18 17 21 16 12
15 16 19 15 14 14 12 15
20 16 18 18 15 13 14 14
20 18 19 18 11 9 9 13
17 16 18 16 12 10 8 11
17 16 15 17 13 9 8 9
18 16 13 12 12 9 7 7
14 9 9 12 8 10 11 5
11 14 11 11 10 9 10 4
13 8 11 8 8 6 2 3
7 7 5 9 4 3 6 1
10 8 8 8 5 4 4 4
10 9 6 8 0 3 5 4
10 8 5 4 5 5 3 6
4 7 4 7 3 5 7 4
6 5 5 3 3 0 2 6
4 5 5 4 0 3 2 1
5 5 0 1 1 1 1 0
5 3 4 -1 2 1 2 0
5 5 3 3 0 0 -1 1
7 5 -1 -2 2 3 0 0
-2 -1 2 -2 0 3 0 4
1 3 7 2 0 -1 -1 0
4 0 2 0 4 1 -2 0
-1 1 1 0 0 3 1 -3
0 0 -1 -1 -1 0 -2 -4
2 3 2 -5 2 0 0 1
0 0 -2 2 -5 1 -1 0
-3 2 0 0 -3 1 -2 -3
0 -2 0 3 -3 3 -2 41
-3 1 -2 -2 0 0 39 37
0 -1 0 -2 -3 39 36 36
-1 3 -3 0 39 36 36 36
-2 -3 0 39 39 36 36 35
0 -2 36 37 34 36 35 36
-1 37 37 35 36 34 33 31
33 38 36 37 33 36 35 36
35 35 35 37 37 33 33 32
37 37 36 39 36 33 36 33
37 39 38 31 34 35 32 33
33 35 35 33 36 38 33 31
38 35 35 35 31 33 34 32
38 35 30 37 28 36 32 30
35 29 35 34 36 33 35 27
33 35 31 33 29 34 35 32
35 32 33 35 32 31 31 28
34 34 32 30 33 29 30 26
33 39 30 36 31 31 24 30
30 33 31 31 28 31 25 28
33 29 31 28 26 25 25 20
29 33 31 27 26 25 24 24
31 29 25 26 25 22 21 20
31 29 27 23 22 25 20 19
27 26 26 26 25 19 19 19
25 23 24 23 21 21 19 22
28 27 22 21 22 16 18 17
26 23 23 24 20 19 17 18
20 21 21 23 18 16 18 14
25 20 20 18 14 16 18 14
18 21 21 18 17 14 17 17
19 19 14 17 18 18 15 17
20 20 19 15 17 18 16 13
17 15 15 13 17 16 12 11
14 16 18 15 15 18 8 17
18 15 14 17 15 14 11 16
14 14 16 10 12 13 12 12
17 13 12 14 12 11 9 13
19 14 10 12 13 9 9 12
16 16 15 11 7 9 14 11
15 14 11 13 11 12 8 10
13 12 12 15 11 13 8 8
14 11 15 12 8 7 9 6
11 11 7 12 7 7 7 7
12 11 7 10 10 9 10 8
13 10 7 4 9 11 9 7
9 12 12 6 5 7 8 7
9 9 8 11 7 8 6 10
28 30 29 32 24 32 27 30
27 26 31 30 31 30 28 26
29 30 28 30 31 32 26 26
32 28 30 29 30 29 29 28
28 28 28 26 28 31 25 30
31 31 35 28 26 26 29 28
30 28 29 25 26 25 27 26
30 27 30 30 25 22 26 28
29 27 26 25 28 29 24 25
31 27 25 26 25 27 25 22
29 24 27 32 23 26 24 19
31 31 26 28 24 25 19 20
26 31 28 22 21 23 22 21
22 27 24 22 22 18 18 20
26 25 25 21 20 16 19 22
25 21 22 19 20 21 18 17
19 23 22 19 18 20 18 16
20 21 20 21 17 18 17 17
22 19 17 21 16 15 13 9
19 19 16 15 16 16 15 16
18 18 15 14 13 12 17 15
16 17 15 13 17 16 15 13
16 15 15 14 14 16 20 18
18 14 16 18 17 15 16 15
19 16 17 14 16 14 13 14
15 14 11 17 17 17 11 14
13 14 16 14 14 15 17 17
14 14 15 11 17 11 15 11
15 16 12 15 17 15 12 13
13 14 15 17 14 13 17 12
12 15 18 12 11 12 13 13
19 18 11 14 13 13 11 11
14 16 14 14 11 13 12 10
16 16 11 11 11 13 12 12
15 13 14 9 11 11 11 10
13 13 9 15 12 14 12 6
15 9 11 11 10 12 12 11
12 13 7 12 10 10 10 10
10 12 10 9 10 12 13 10
12 14 8 8 13 12 14 5
13 14 12 11 12 6 10 8
11 9 7 16 15 11 7 12
12 7 10 10 7 8 8 12
12 9 12 9 8 12 9 8
12 12 7 8 7 9 10 6
10 9 7 10 14 8 10 33
7 9 11 6 4 10 36 39
9 4 10 5 6 34 35 31
10 8 8 6 37 33 38 36
7 9 6 34 35 38 36 37
7 10 37 34 40 37 36 39
10 37 39 38 39 36 36 34
32 34 37 34 33 34 33 32
32 38 34 34 33 33 34 32
32 33 36 35 34 33 30 31
34 35 30 34 32 33 30 32
33 32 32 34 32 34 28 29
37 32 28 31 29 31 31 30
34 32 33 29 33 29 30 30
33 34 35 30 28 31 29 28
32 33 30 31 32 29 26 28
30 30 29 31 31 27 26 26
33 30 27 29 27 26 24 26
30 29 31 30 25 24 25 25
29 29 27 25 25 23 24 25
33 28 27 25 22 28 22 20
27 26 28 26 25 20 24 22
27 25 26 23 20 18 23 17
20 25 20 23 20 19 18 19
24 23 21 19 22 18 20 17
23 23 21 20 19 16 20 16
19 21 25 20 14 17 17 17
16 21 18 21 17 16 14 16
24 19 16 19 12 17 15 16
19 20 19 15 15 15 16 13
12 16 14 15 16 15 17 15
15 17 16 14 14 15 14 16
18 15 18 14 14 11 12 14
16 17 14 13 13 14 12 13
16 15 14 10 13 15 12 16
15 12 13 15 11 16 16 15
15 12 13 13 15 13 18 15
12 11 13 14 16 16 19 20
12 10 14 15 18 16 15 21
12 18 17 16 21 22 21 21
15 17 18 18 18 16 19 19
16 19 16 20 17 16 15 15
15 18 19 14 21 15 18 21
15 18 16 15 16 18 17 18
19 17 19 18 18 20 16 18
18 19 13 14 17 18 16 15
19 21 17 22 18 19 18 17
19 18 16 16 18 16 16 17
15 16 17 15 17 15 15 18
18 19 15 17 18 18 18 16
33 28 28 30 32 27 26 30
33 30 27 33 29 30 27 25
30 34 30 31 28 28 27 28
30 27 28 28 29 29 28 26
27 29 27 30 28 30 24 24
28 29 28 26 27 27 23 24
30 30 29 25 26 28 24 21
22 25 28 24 22 27 19 21
28 29 25 25 27 24 24 20
26 25 22 24 21 18 20 23
28 23 26 24 18 21 20 18
24 23 25 20 21 17 20 16
19 21 19 21 17 15 15 18
25 20 20 17 17 18 14 12
21 21 22 15 13 20 21 18
21 20 16 12 16 19 16 19
17 18 16 19 14 22 20 19
21 18 14 18 20 18 19 20
12 15 19 18 21 19 18 19
19 15 16 17 19 20 17 16
19 18 19 18 19 15 16 16
14 20 18 17 18 19 15 19
18 21 19 21 19 18 18 15
20 16 17 17 15 18 14 13
16 16 14 15 18 17 15 13
14 21 17 19 15 16 15 15
17 18 17 16 16 13 12 16
16 14 13 16 10 15 12 14
15 15 14 16 16 17 12 15
14 17 17 18 12 15 13 14
16 16 16 14 16 16 12 17
17 16 13 14 16 12 17 14
11 15 13 11 13 14 15 11
17 15 18 15 12 14 11 13
11 14 15 14 15 18 11 13
15 12 12 14 13 13 11 13
13 17 14 13 13 13 11 11
17 12 9 12 14 14 12 11
17 12 13 14 13 9 10 12
12 12 15 11 14 13 12 33
13 13 12 10 12 13 37 33
14 11 14 15 14 34 34 33
13 14 14 12 32 38 35 33
15 12 12 32 34 35 34 36
14 12 31 36 37 31 34 34
14 34 35 34 31 37 33 31
29 33 32 35 32 35 33 32
34 35 34 32 31 32 29 34
30 38 33 34 36 38 28 33
31 31 30 31 33 35 31 30
34 33 33 33 32 31 30 34
34 31 33 33 32 32 33 31
32 33 33 36 29 33 30 30
31 34 34 33 35 28 32 30
33 32 34 32 30 31 31 28
36 35 33 30 30 27 32 28
30 31 30 31 30 29 28 31
31 31 33 31 30 28 25 23
28 31 29 31 29 27 25 21
30 32 30 26 29 27 28 24
33 30 32 25 23 22 25 24
28 29 27 22 22 24 21 24
28 22 22 25 22 22 19 19
30 25 25 24 21 23 17 19
25 25 24 21 25 21 19 17
23 21 20 22 23 19 20 17
21 23 21 18 19 19 20 17
22 19 20 23 14 16 22 19
23 18 18 18 18 17 14 12
20 21 17 21 17 17 16 20
23 16 21 19 18 19 18 20
20 15 18 17 18 18 19 24
20 19 18 16 18 15 21 17
14 18 15 18 18 20 17 20
17 19 15 19 19 21 16 19
17 18 19 20 17 17 19 16
19 17 21 14 16 17 18 20
15 19 22 17 16 17 20 17
20 17 15 16 17 20 20 17
17 18 19 22 16 20 20 19
20 20 20 20 17 17 17 16
18 14 19 18 16 17 19 16
16 16 18 19 22 18 17 16
17 19 18 16 17 19 19 18
17 19 18 18 16 18 18 19
18 17 21 19 17 16 15 18
20 18 19 17 17 17 17 17
30 31 28 27 31 29 30 25
23 30 31 32 31 26 22 29
30 28 28 25 27 31 26 26
32 27 31 31 29 28 26 26
29 27 25 27 31 31 25 25
27 27 27 30 29 29 23 29
29 25 32 30 25 25 20 25
29 31 26 25 27 24 25 21
31 26 25 25 24 23 26 23
29 24 28 26 22 23 23 22
26 24 24 22 25 16 17 18
26 26 23 22 20 18 25 17
27 24 22 21 22 17 18 14
19 22 21 21 19 19 17 15
19 18 22 21 20 16 14 15
18 18 17 17 16 14 16 13
23 20 14 16 16 13 16 17
20 17 18 16 14 12 16 18
20 21 16 15 14 17 17 16
20 20 17 17 17 16 17 14
14 12 16 15 16 17 16 18
14 14 15 17 18 18 18 17
15 16 18 19 16 13 19 14
14 14 16 16 19 12 18 16
17 13 17 17 17 15 17 17
15 19 17 18 17 17 17 17
20 17 17 16 11 18 19 15
18 18 18 14 14 16 15 13
22 18 13 16 13 18 14 13
21 18 16 20 14 14 17 16
13 14 13 15 13 13 16 13
17 15 15 14 19 15 16 13
14 12 15 16 14 14 13 17
18 15 15 15 17 12 10 13
16 19 16 14 15 15 14 11
16 15 13 13 17 17 18 11
19 13 17 9 10 15 16 18
15 16 15 13 15 14 18 13
16 16 13 15 12 13 19 15
11 14 16 11 16 15 13 13
18 14 13 17 12 12 10 30
13 14 14 16 13 14 32 30
17 11 13 12 12 31 30 34
15 15 14 11 30 32 35 33
15 14 14 31 32 32 34 36
12 13 32 36 33 32 33 38
12 28 32 35 34 30 34 36
29 34 34 34 34 32 36 31
32 28 37 32 36 33 31 33
30 33 38 30 34 32 33 33
33 31 35 34 36 30 30 33
32 36 32 30 30 33 35 29
34 30 35 34 29 30 31 30
37 32 31 33 30 28 34 33
30 32 31 31 33 31 32 29
35 32 28 30 30 29 33 27
34 30 29 32 31 28 28 29
33 30 29 27 32 28 28 26
28 33 31 29 31 23 27 24
31 33 29 27 25 30 26 20
38 30 30 26 28 27 23 25
29 26 30 23 28 24 21 21
28 29 23 24 22 22 24 19
25 27 24 21 25 23 21 19
25 26 25 23 17 20 19 15
27 25 26 24 20 20 19 16
25 19 23 20 21 18 19 20
21 23 21 20 18 16 19 17
21 21 14 17 17 15 15 19
21 24 19 19 18 19 13 15
21 16 20 17 20 19 13 16
19 18 20 18 15 16 18 18
18 18 15 17 17 17 20 20
21 17 16 17 20 16 24 19
16 16 17 19 18 20 21 16
13 15 18 18 19 17 20 17
17 17 15 16 23 18 20 22
18 19 17 25 18 18 15 17
17 22 21 19 19 18 21 16
20 21 17 19 20 22 19 17
16 19 20 15 19 19 20 19
19 22 22 21 17 18 18 19
18 18 19 22 22 17 15 17
17 19 17 21 17 16 20 15
19 19 18 16 18 17 17 17
20 17 16 18 23 18 22 16
23 19 21 18 19 22 17 20
19 22 18 16 17 18 19 20
19 19 17 19 19 17 22 20
20 21 22 19 20 22 19 21
20 18 18 22 18 17 14 22
30 27 32 25 29 24 28 23
28 31 31 31 28 25 27 22
31 26 32 26 25 24 22 22
29 29 26 25 27 22 23 21
30 26 24 25 26 21 21 21
26 25 24 27 21 23 19 20
26 23 21 20 16 18 18 16
28 24 24 21 19 19 20 19
27 21 20 20 22 18 17 15
23 23 19 21 20 15 17 17
23 18 17 16 19 16 13 15
20 19 20 16 20 15 15 18
19 17 17 17 17 15 20 16
18 17 15 20 14 13 14 16
22 21 16 12 14 18 16 17
13 19 12 13 15 14 21 14
21 18 14 17 12 16 16 17
14 14 19 12 18 18 16 18
14 19 12 15 18 18 16 18
16 16 14 15 16 16 16 13
18 17 15 19 13 15 16 14
16 14 16 20 15 18 13 16
17 17 14 16 18 18 16 15
19 16 14 12 16 13 11 13
18 17 19 18 13 13 12 16
14 17 14 16 15 14 9 14
16 16 16 16 15 18 13 14
13 14 14 11 15 14 16 11
15 18 14 16 15 14 16 15
13 17 15 14 13 12 18 16
15 18 13 12 14 13 14 15
12 9 17 10 17 13 15 15
13 12 14 11 14 11 16 11
12 14 14 14 16 15 15 13
15 12 14 15 16 14 11 13
13 14 15 12 14 14 14 16
12 12 14 14 10 10 12 31
14 15 13 13 11 10 33 35
13 11 14 16 13 35 36 31
12 10 15 14 30 33 32 31
13 13 11 32 30 34 32 30
10 12 31 35 32 30 33 31
12 33 36 34 34 33 37 32
34 33 34 34 32 37 33 30
32 36 31 32 34 36 33 35
34 34 34 35 32 31 31 33
32 31 36 34 32 34 33 34
32 34 34 33 29 31 28 27
26 35 34 31 33 32 31 34
32 34 29 33 35 31 31 28
31 30 32 29 32 29 28 27
31 30 32 33 27 26 29 25
28 31 33 29 29 26 26 25
33 31 29 26 27 29 24 26
29 29 31 27 29 27 24 27
30 28 25 26 28 24 25 23
31 31 22 24 22 25 22 22
26 21 26 25 23 23 19 19
22 24 22 23 20 20 22 20
27 23 24 27 18 21 19 18
24 24 22 22 21 22 18 17
23 23 19 25 20 18 19 17
21 21 23 20 17 21 19 18
22 19 18 21 17 17 18 14
19 20 22 16 17 14 15 18
19 22 16 18 18 19 13 18
20 19 17 16 17 15 17 15
18 14 19 13 20 18 17 16
18 15 14 18 18 22 17 21
13 18 17 18 16 17 20 22
14 16 17 17 22 22 19 23
15 17 17 20 21 19 19 20
18 18 23 19 19 20 21 18
17 17 19 18 21 20 20 17
17 15 20 19 21 20 19 18
24 20 21 19 20 19 23 22
20 18 22 22 19 17 17 16
20 20 20 21 19 20 22 22
19 20 19 22 16 20 20 16
19 20 26 23 17 19 19 19
18 19 17 20 19 19 19 20
19 23 22 22 21 17 21 20
30 32 30 28 33 29 30 27
33 29 31 27 29 26 28 27
30 28 28 25 28 24 25 24
31 31 28 33 26 24 23 23
31 30 30 27 25 25 20 19
26 28 29 26 27 27 16 21
27 26 22 24 25 24 21 21
26 31 27 24 22 26 21 21
28 25 27 21 24 20 14 18
25 24 22 22 20 18 19 19
25 24 22 22 21 18 20 18
22 25 17 18 15 19 18 19
28 22 24 18 16 19 17 15
24 22 19 20 12 18 15 17
21 21 14 14 18 14 20 18
17 15 16 17 22 17 18 19
16 19 17 16 19 17 19 17
22 18 18 17 20 18 22 18
16 14 17 22 19 18 19 17
16 17 17 17 15 20 17 18
17 17 20 16 19 21 17 17
22 16 17 19 16 17 15 17
18 18 19 21 18 20 17 18
17 16 19 17 19 16 20 15
15 21 13 15 17 17 15 12
16 18 17 21 17 17 19 14
21 20 21 17 15 19 17 15
21 20 17 17 16 18 16 16
16 17 20 18 17 16 19 15
17 13 18 16 15 13 16 18
21 15 14 20 15 16 13 16
19 17 17 13 16 18 18 20
15 19 14 16 15 15 15 15
18 15 18 17 14 18 15 17
16 21 18 17 16 13 16 16
19 15 16 20 19 19 19 18
18 16 15 16 16 15 15 14
17 17 19 18 20 18 18 15
17 15 14 13 15 12 15 11
13 18 16 16 15 15 13 12
17 15 13 17 15 14 17 35
17 16 14 15 16 16 33 36
16 16 16 16 15 33 31 33
13 11 15 13 31 33 35 34
13 14 16 30 31 33 35 33
14 15 36 30 32 33 31 33
14 37 34 29 31 35 33 33
36 31 29 33 28 33 28 29
30 27 33 30 27 31 27 27
29 27 31 29 31 31 28 29
31 30 32 30 26 29 26 27
37 34 32 27 27 25 28 28
32 31 26 28 27 23 23 23
28 26 33 29 29 26 23 24
29 28 28 30 27 24 22 22
29 25 26 26 26 22 21 21
30 27 29 25 22 26 24 24
24 27 27 24 23 22 21 22
26 25 25 27 20 21 21 18
27 24 22 22 23 20 19 18
24 23 21 23 20 20 19 20
27 20 20 21 18 20 17 12
24 20 18 23 21 13 17 17
22 19 19 22 17 20 18 18
23 20 19 20 15 16 17 19
24 21 18 19 21 17 21 16
17 20 16 15 19 17 18 17
17 19 19 17 13 13 17 20
20 20 17 15 17 18 17 20
17 17 15 17 15 18 18 18
18 18 18 19 20 23 18 20
16 17 17 17 21 20 18 19
19 19 22 19 21 22 21 19
20 16 21 17 20 20 19 23
25 18 21 21 19 16 18 22
20 22 21 22 20 17 21 21
20 20 24 21 19 17 19 16
19 21 16 17 22 22 22 20
24 21 20 18 23 16 20 16
22 21 21 20 20 22 19 19
23 22 18 21 17 21 18 21
19 22 20 21 17 21 19 21
19 20 18 17 21 19 19 20
22 19 19 22 17 19 20 19
18 23 23 19 18 20 22 17
20 21 19 22 23 25 20 21
29 30 31 29 28 29 29 26
32 26 27 30 25 25 28 28
30 27 26 26 30 27 27 24
28 28 30 26 26 22 26 27
26 26 25 26 28 26 22 22
26 25 30 23 23 21 21 27
29 31 24 25 24 21 26 23
27 27 27 24 23 24 21 16
27 27 24 24 24 19 18 19
26 26 23 23 19 17 18 18
26 22 20 24 21 22 20 21
22 22 18 19 18 18 21 13
22 24 21 20 19 14 15 15
20 19 20 19 15 13 13 15
20 20 17 21 14 14 16 16
19 21 19 14 13 14 16 16
17 15 17 13 14 16 17 15
15 16 15 16 15 16 18 17
16 17 13 12 17 20 18 16
13 13 14 16 22 15 21 15
16 16 13 18 18 16 19 15
18 18 17 19 15 18 17 16
15 18 15 17 18 14 13 17
18 18 14 19 16 14 16 16
14 19 19 18 15 14 14 16
14 17 16 16 13 20 15 17
15 14 15 16 17 19 18 17
21 18 16 16 18 17 16 14
14 17 13 15 13 14 16 13
16 14 17 13 14 16 16 14
15 15 15 10 15 15 18 15
17 16 16 17 12 17 18 18
17 16 15 17 18 16 15 13
15 14 14 13 16 16 17 15
17 12 14 18 18 15 13 12
16 15 20 15 15 11 16 14
18 17 17 12 17 17 19 16
14 11 16 18 17 15 16 14
14 12 15 15 17 15 12 18
14 13 15 19 15 17 12 32
10 17 17 13 17 14 31 34
15 20 14 15 16 32 32 33
12 12 14 15 31 32 33 31
13 16 13 34 34 32 33 31
15 14 30 31 36 34 33 26
13 31 31 32 28 29 32 33
29 30 32 34 31 31 30 33
29 32 30 33 33 34 31 29
32 32 33 33 32 35 32 33
34 36 28 31 31 28 31 33
30 33 32 33 32 31 32 32
36 33 33 34 32 30 29 32
33 33 30 30 31 35 28 26
32 35 29 32 30 27 32 31
32 30 31 28 27 32 30 31
30 34 28 31 31 27 25 31
32 31 34 32 29 29 31 28
32 30 32 31 28 32 26 28
31 31 32 26 27 28 26 25
32 32 28 29 30 27 26 25
30 25 30 30 27 26 25 24
28 30 28 27 23 27 28 21
29 26 26 27 20 25 21 22
29 25 30 25 20 20 22 21
29 27 26 20 21 21 20 24
26 29 25 23 20 17 18 20
28 24 21 26 21 21 20 20
28 23 21 21 16 21 20 19
19 22 22 20 19 18 14 17
20 21 21 16 21 18 18 19
27 19 20 15 17 19 19 18
18 17 19 19 15 19 23 21
19 15 18 17 17 18 20 20
21 17 16 21 18 24 22 19
16 20 19 19 21 23 21 20
16 19 20 18 22 23 21 20
15 17 17 19 23 21 20 21
19 20 23 22 21 21 18 20
20 21 18 19 19 16 22 20
23 17 22 22 20 22 18 23
23 22 24 18 22 20 19 18
20 20 18 20 16 18 19 23
23 17 21 23 21 25 19 20
25 17 24 21 20 20 19 23
20 20 19 19 19 22 21 17
22 18 21 23 21 18 21 19
20 20 18 22 16 21 20 23
19 22 20 19 24 24 22 21
23 18 18 18 21 22 22 24
18 18 18 18 18 21 21 18
20 22 16 19 20 24 20 18
22 19 18 20 22 19 18 25
24 20 22 22 21 19 21 22
21 21 18 20 18 21 17 17
19 21 22 21 19 21 20 20
21 23 24 19 20 22 20 21
30 31 29 29 29 22 26 26
31 28 31 31 30 27 27 23
32 30 27 28 27 25 28 25
30 26 27 24 23 28 25 24
29 25 28 24 21 22 25 20
29 28 24 24 25 21 25 21
26 28 24 22 23 20 24 22
23 26 25 24 23 20 20 22
26 25 26 22 22 20 17 17
26 19 23 23 20 20 17 18
25 18 22 20 18 16 23 16
24 21 20 22 19 16 17 15
22 19 16 15 21 15 15 16
21 22 18 18 17 15 17 15
19 17 17 18 16 12 11 20
19 16 14 18 16 11 15 15
17 20 18 14 13 14 16 19
16 14 14 15 20 19 16 18
17 23 16 18 17 15 15 15
15 17 16 15 17 21 17 13
17 16 19 16 18 19 16 14
16 19 19 16 18 16 13 11
17 20 17 17 15 14 16 14
15 15 15 21 14 18 18 17
14 16 16 17 15 20 10 15
19 15 9 18 12 20 15 17
18 18 13 16 15 19 15 15
17 15 14 13 17 14 17 15
16 16 10 14 11 16 14 19
11 15 16 11 14 13 15 17
18 12 15 18 16 17 16 15
18 13 16 14 16 15 15 14
15 15 12 16 11 18 11 10
16 19 16 15 16 14 11 12
17 15 18 15 11 16 16 13
18 17 16 13 13 12 19 17
14 15 16 19 11 14 13 13
15 18 13 11 13 11 10 13
16 10 10 13 15 15 12 15
15 16 16 15 13 10 14 15
15 13 16 16 12 16 14 16
10 15 15 13 12 13 9 30
15 16 15 16 14 17 30 31
14 12 17 12 10 29 29 31
14 13 11 14 31 32 31 32
16 14 13 32 32 31 31 33
12 15 27 31 34 35 34 34
16 30 30 30 33 34 31 34
31 29 29 34 34 33 36 33
30 33 35 34 31 31 31 35
30 32 32 37 35 33 35 36
30 34 35 35 36 38 36 35
34 35 34 36 33 29 35 39
35 34 34 37 34 32 31 31
32 36 33 31 35 38 32 35
31 32 32 36 36 34 34 36
33 33 33 33 31 36 31 33
31 35 37 32 34 33 35 32
33 34 32 29 30 33 29 30
36 34 30 33 30 31 35 31
32 34 34 32 32 33 25 31
32 37 30 31 34 31 27 29
34 32 32 31 27 32 32 26
34 32 34 30 30 28 28 28
31 32 28 26 30 29 30 25
31 30 30 29 31 25 28 23
29 28 27 27 31 27 26 27
26 30 33 30 28 30 23 25
29 28 27 30 23 28 26 29
26 31 27 25 25 24 24 25
30 27 25 29 25 26 24 23
28 25 25 25 24 20 23 21
28 27 25 24 24 25 24 19
25 27 23 25 23 21 24 22
29 21 29 22 22 20 22 20
24 24 20 21 20 22 19 20
22 18 24 22 21 23 20 21
24 21 22 23 15 18 19 17
22 23 22 24 21 20 20 20
23 20 17 19 16 15 18 16
20 23 19 24 17 21 17 15
21 20 13 19 17 14 16 14
18 20 20 18 17 17 17 11
22 15 17 18 20 21 11 10
18 18 18 18 17 15 11 11
16 17 16 18 16 16 14 12
19 13 19 13 11 16 13 7
16 15 15 12 13 13 9 13
14 14 16 12 12 11 8 10
11 13 15 11 8 10 9 10
13 11 11 9 9 9 11 5
12 13 9 7 7 9 13 7
12 9 8 5 14 9 7 14
30 32 32 31 28 32 30 36
32 30 31 31 33 29 31 31
34 33 33 33 30 32 29 28
33 31 31 28 29 27 27 23
32 28 28 30 27 31 29 31
30 31 31 30 31 28 30 28
32 30 28 28 29 31 24 24
32 29 28 29 34 28 28 25
33 29 24 28 26 27 26 26
33 27 27 29 23 25 23 20
27 25 27 24 25 22 26 23
29 29 27 20 23 21 22 20
28 25 27 23 18 21 20 20
25 26 22 23 21 21 18 16
23 23 23 22 19 19 19 19
27 23 21 21 19 20 17 18
23 20 19 18 14 17 17 17
18 20 20 20 20 19 17 15
22 17 18 17 16 18 15 15
16 17 16 17 13 16 12 18
17 15 13 11 17 16 18 19
19 20 17 16 16 18 20 17
19 15 17 17 19 21 16 18
14 16 16 18 17 22 19 19
11 18 20 19 15 19 20 20
18 15 19 19 16 16 17 15
16 18 14 16 19 22 19 20
18 17 18 18 19 14 21 15
19 17 18 21 14 18 15 12
17 19 16 19 14 20 15 18
16 19 19 14 14 18 18 14
17 16 17 17 12 11 12 14
15 21 17 15 15 14 16 10
19 16 16 16 15 14 9 15
15 15 16 11 15 9 13 10
17 15 12 13 15 10 13 12
15 12 11 12 11 10 8 9
18 12 12 11 10 11 11 9
16 16 10 9 11 9 11 12
14 13 11 9 8 12 9 10
14 7 10 12 11 7 9 11
13 9 11 10 10 12 11 32
9 11 9 11 12 8 28 33
8 12 9 7 12 25 27 31
7 8 8 13 29 28 34 34
10 12 12 31 29 35 33 31
10 10 28 31 29 29 34 31
11 30 29 30 32 33 36 36
