# Supplementary material for: A SE-DenseNet-LSTM model for locomotion mode recognition in lower limb exoskeleton
Source: PeerJ Comput Sci. 2024 Feb 29;10:e1881. doi: 10.7717/peerj-cs.1881 (PMC10909223; doi:10.7717/peerj-cs.1881)
Supplement: Supplemental Information 1 — Each data represents a sampling point with a sampling frequency of 100Hz, and a motion period is divided into a support state and a pendulum state. Several points from these two gait phases are taken to process and form the dataset used in the experiment. [file peerj-cs-10-1881-s001.zip › dataset/online/sub2/STShankAngle.txt]

16 12 10 11 7 4 4 1
15 11 14 6 3 1 0 1
12 10 9 7 4 0 -2 -2
11 7 4 3 -3 -2 -7 -1
3 6 2 -1 2 -3 -6 -4
3 3 0 -3 -7 -4 -7 -2
3 0 -5 -4 0 -7 -9 -8
0 -3 -6 -3 -10 -4 -8 -6
-1 -2 -4 -4 -1 -9 -8 -11
0 -3 -4 -3 -8 -11 -10 -7
-4 -3 -7 -5 -8 -6 -12 -10
-3 -5 -8 -9 -10 -13 -12 -11
-2 -8 -9 -11 -7 -7 -8 -11
-6 -9 -10 -6 -11 -10 -8 -7
-9 -11 -8 -9 -8 -7 -10 -5
-8 -12 -10 -10 -10 -9 -11 -13
-6 -8 -9 -11 -12 -7 -13 -11
-7 -9 -11 -9 -13 -14 -8 -12
-11 -11 -11 -8 -10 -10 -13 -10
-11 -14 -8 -12 -16 -9 -12 -10
-10 -10 -8 -9 -13 -11 -11 -11
-10 -12 -10 -9 -13 -15 -11 -10
-9 -9 -14 -16 -10 -8 -10 -10
-12 -13 -13 -10 -12 -13 -12 -11
-11 -8 -10 -10 -9 -9 -9 -12
-12 -11 -11 -13 -12 -11 -11 -11
-12 -12 -13 -9 -10 -12 -10 -14
-11 -12 -13 -11 -12 -13 -12 -12
-9 -11 -12 -7 -10 -12 -13 -11
-12 -10 -9 -12 -12 -13 -13 -12
-13 -16 -6 -14 -12 -10 -18 -14
-10 -14 -14 -15 -13 -13 -13 -14
-9 -10 -14 -12 -12 -13 -17 -12
-11 -11 -13 -11 -13 -12 -12 -12
-15 -11 -13 -12 -16 -18 -15 -19
-12 -15 -16 -13 -19 -18 -19 -19
-10 -15 -13 -13 -17 -14 -16 -21
-13 -20 -16 -16 -15 -19 -20 -21
-15 -8 -18 -13 -17 -16 -17 -24
-13 -16 -14 -19 -19 -22 -22 -23
-15 -16 -17 -19 -20 -21 -21 -24
-16 -15 -18 -19 -21 -19 -25 -25
-16 -19 -19 -23 -20 -19 -26 -27
10 6 7 7 2 2 0 -2
12 8 6 1 -2 2 0 1
8 5 0 7 3 2 -2 -1
7 7 -1 6 2 -4 -6 -7
0 1 2 2 -2 -4 -9 -3
-2 4 1 -5 -2 -2 -5 -7
4 -2 -2 -3 -4 -5 -9 -9
1 -4 -4 -3 -5 -8 -9 -8
-6 -3 -5 -6 -8 -5 -4 -9
-3 -3 -4 -9 -4 -4 -7 -10
-8 -6 -9 -2 -9 -8 -8 -12
-3 -8 -4 -6 -10 -8 -7 -10
-7 -9 -5 -8 -9 -10 -15 -8
-7 -7 -5 -9 -8 -11 -3 -10
-8 -7 -7 -10 -7 -8 -10 -8
-8 -8 -10 -8 -11 -12 -12 -9
-8 -8 -9 -11 -11 -9 -10 -11
-9 -9 -8 -12 -11 -12 -7 -10
-7 -12 -10 -11 -8 -12 -11 -9
-9 -9 -8 -7 -11 -13 -13 -7
-10 -9 -10 -11 -13 -12 -9 -12
-8 -11 -15 -11 -10 -7 -7 -12
-14 -5 -9 -11 -10 -10 -10 -10
-10 -5 -11 -12 -8 -8 -10 -12
-10 -11 -11 -13 -11 -13 -13 -6
-9 -10 -8 -11 -10 -8 -13 -10
-7 -6 -8 -10 -8 -10 -8 -12
-10 -8 -13 -13 -12 -8 -13 -14
-10 -8 -12 -11 -14 -8 -15 -14
-12 -12 -9 -12 -11 -8 -10 -14
-10 -14 -13 -11 -11 -12 -13 -9
-10 -9 -11 -10 -13 -12 -16 -12
-6 -10 -13 -13 -14 -15 -14 -13
-7 -12 -14 -10 -15 -14 -16 -13
-11 -10 -13 -15 -16 -15 -16 -16
-14 -14 -13 -13 -17 -14 -20 -17
-11 -13 -15 -16 -15 -14 -21 -21
-12 -14 -13 -23 -12 -18 -18 -20
-12 -14 -19 -20 -19 -19 -22 -26
20 20 22 17 11 12 8 7
17 20 18 11 8 11 8 8
22 15 13 10 11 7 8 7
16 13 12 10 6 7 9 4
12 9 6 10 9 9 5 3
11 11 7 3 6 1 4 3
8 8 6 6 3 2 4 1
10 6 5 3 3 5 1 0
8 1 6 1 4 4 1 -2
8 4 6 1 5 2 2 -4
4 6 6 2 0 2 1 -1
0 2 0 1 1 -4 4 -1
1 1 3 3 -3 0 -1 1
1 2 2 -3 -1 2 -1 -1
0 -2 0 0 2 -2 -2 1
0 0 -1 1 -1 -3 0 -3
-1 3 2 1 -3 -3 -1 -4
2 0 -4 0 0 2 -2 -1
-1 1 -3 -5 -5 -1 -4 -1
-3 -2 -2 -3 0 4 -2 0
-2 -2 -2 -2 -2 -4 -5 -3
-4 -2 -4 -3 -2 -2 -3 -3
-3 -2 -6 -4 -3 1 -5 -3
-4 -2 0 -3 -3 -2 -3 -3
-1 -1 -5 -2 -6 -6 -5 -3
-2 -4 -4 -4 -9 -3 -4 -5
1 -3 -4 0 -2 -4 -4 -5
-4 -5 -1 -5 -3 -2 -3 -4
-1 0 -9 -5 -3 -2 -2 -3
-6 -5 0 -1 -1 -2 -7 -3
-5 -4 -5 -4 -7 -4 -2 -7
-6 -1 -5 -5 -2 -5 -6 -13
-3 -5 -4 -3 -5 -8 -6 -9
-7 -4 -4 -3 -4 -6 -7 -8
-6 -6 -7 -8 -7 -3 -8 -13
-3 -6 -9 -7 -8 -7 -9 -8
-10 -4 -6 -5 -8 -9 -8 -10
-5 -7 -12 -5 -8 -8 -11 -9
-6 -9 -5 -11 -9 -7 -10 -13
-6 -7 -9 -10 -9 -8 -12 -12
-12 -6 -9 -9 -13 -12 -13 -14
-11 -8 -12 -13 -12 -13 -15 -13
-9 -7 -11 -8 -13 -17 -16 -15
-9 -9 -12 -13 -18 -20 -12 -20
-14 -6 -17 -15 -15 -17 -18 -18
-12 -16 -15 -17 -15 -18 -21 -20
-17 -12 -14 -14 -18 -18 -21 -24
-16 -16 -16 -19 -21 -20 -24 -23
19 17 15 14 13 8 8 6
20 15 15 14 10 6 4 9
17 15 12 8 7 7 4 6
14 7 7 8 10 9 5 6
9 11 7 8 3 4 9 0
12 10 6 6 5 6 1 5
11 6 4 8 4 4 3 1
6 3 4 1 0 0 3 1
8 5 4 6 1 1 3 1
2 6 4 4 0 1 1 -3
3 2 3 2 3 0 -1 -1
1 3 -1 -1 0 -2 0 1
2 -3 0 -2 -1 4 -1 -1
3 -2 -2 -2 0 -1 -4 0
2 0 2 -1 -1 -3 -2 -1
2 2 -6 -3 -3 1 -1 0
-2 0 1 -3 1 -4 -7 -2
-2 -4 1 -4 -3 -1 -1 -2
0 -2 -2 1 -1 -4 -6 -2
-1 -4 -9 -1 -1 -2 -5 -5
-4 -4 -1 -2 -3 -6 -1 -2
0 -2 -1 -3 -5 -4 -5 -6
-2 -1 -5 -2 -4 -2 -5 -6
-4 -3 -2 -5 -5 -2 -1 -6
-2 1 -4 -6 -7 -6 -1 -3
-5 -2 -3 -5 -2 -3 -2 -7
-7 -4 -7 -5 -7 -4 -7 -6
-6 -6 -5 -6 -2 -2 -5 -8
-8 -4 -5 -7 -8 -10 -13 -11
-5 -5 -8 -6 -8 -9 -4 -7
-4 -5 -7 -6 -9 -9 -10 -12
-4 -6 -8 -8 -7 -6 -12 -8
-10 -11 -10 -9 -8 -10 -13 -13
-4 -4 -12 -9 -10 -11 -15 -13
-6 -12 -8 -10 -11 -13 -11 -16
-11 -8 -11 -10 -12 -15 -14 -15
-9 -13 -9 -16 -12 -16 -17 -19
-8 -8 -14 -14 -16 -21 -16 -17
-14 -9 -15 -15 -17 -13 -18 -19
-11 -11 -14 -16 -13 -18 -22 -20
-10 -17 -20 -16 -15 -19 -22 -23
25 24 23 15 16 14 10 6
23 22 21 15 15 14 9 8
19 18 17 14 12 13 11 9
15 14 20 13 11 5 6 9
20 13 15 6 7 11 7 4
18 16 12 13 10 10 6 5
15 12 12 9 10 7 6 6
8 12 7 10 6 4 8 3
12 9 5 9 5 2 1 4
7 9 9 6 3 1 4 -3
8 5 5 6 3 4 3 4
6 7 6 1 3 -2 0 4
7 7 1 1 2 1 0 0
7 2 3 -1 -2 0 -3 -1
3 4 3 -3 0 1 3 -5
2 2 2 1 3 0 -3 -3
0 2 4 -1 -4 -3 1 -3
1 -1 2 0 1 0 3 -3
4 0 -1 1 2 -4 -1 -3
1 -1 -2 -4 -1 1 -3 -3
-3 -1 -2 -1 -1 -2 -2 -1
0 -4 -2 1 -2 -1 -2 -3
-4 -1 -4 -6 -1 -3 -2 -5
0 -3 -1 -4 -2 0 -3 -2
1 -1 -4 -2 -4 -5 -3 -9
-3 -2 0 -3 -2 -3 -2 -6
0 -2 -4 -6 -6 -6 -4 -8
-1 -7 -3 -5 -5 -5 -1 -7
-6 -7 -3 -2 -4 -6 -7 -11
-2 -5 -4 -5 -7 -4 -6 -7
-5 -6 -4 -6 -8 -8 -7 -8
-1 -1 -8 -10 -4 -9 -8 -10
-3 -2 -6 -8 -10 -5 -9 -7
-2 -9 -7 -7 -9 -11 -12 -14
-5 -7 -10 -6 -10 -9 -7 -13
-6 -7 -7 -10 -8 -12 -15 -15
-5 -9 -11 -7 -10 -10 -9 -15
-12 -5 -8 -15 -12 -16 -19 -18
-8 -13 -11 -14 -14 -13 -17 -16
-12 -12 -13 -12 -15 -17 -17 -22
-11 -16 -14 -16 -18 -18 -24 -22
20 16 12 12 15 9 8 11
18 14 13 13 12 9 7 10
17 12 13 12 9 5 10 6
9 12 11 9 10 2 4 -1
11 11 9 8 6 5 4 4
12 9 5 7 4 5 2 5
10 6 12 7 3 1 -2 3
7 8 7 4 3 0 -1 0
7 9 2 6 1 2 0 -1
6 1 1 0 1 -3 5 0
3 2 2 3 1 0 -2 -1
2 -2 1 -3 0 -1 -3 0
5 -1 -4 1 -5 0 -1 -5
-1 0 -2 -1 0 -3 -3 -2
2 0 -1 -1 -4 -3 -1 -4
0 0 -3 -4 -5 -3 -3 -3
0 -1 -1 -3 0 -2 -4 -4
-2 -7 3 -2 -1 -2 -3 -6
-2 -5 -2 -7 1 -8 -1 -5
2 -3 -5 -6 -2 -3 -2 -5
0 0 -6 -1 -3 -1 0 -2
-2 0 0 -4 -5 -5 -5 -4
-4 -5 -4 -2 -2 -5 -4 -2
-4 -2 -5 -7 -4 -6 0 -4
0 -3 -4 -3 -4 -4 -4 -9
1 -1 -7 -2 -4 -6 -3 -6
-1 -5 -5 -2 -7 -5 -3 -7
-5 0 -5 -11 -8 -9 -8 -6
-6 -4 -3 -2 -5 -9 -9 -11
-9 -2 -7 -8 -9 -7 -9 -8
-4 -3 -7 -4 -8 -8 -12 -8
-4 -7 -4 -4 -9 -8 -9 -11
-5 -9 -7 -8 -10 -9 -12 -13
-7 -7 -5 -9 -13 -10 -8 -10
-3 -9 -10 -10 -10 -11 -15 -14
-8 -12 -14 -9 -12 -14 -9 -15
-4 -10 -11 -11 -10 -12 -16 -18
-8 -7 -12 -17 -12 -16 -15 -18
-10 -10 -14 -15 -19 -21 -22 -17
-12 -10 -13 -12 -15 -20 -20 -25
-11 -10 -18 -16 -20 -21 -21 -25
-13 -16 -17 -23 -22 -23 -24 -31
18 17 12 14 12 8 7 7
15 14 15 11 5 9 9 2
17 13 13 11 12 6 5 6
10 11 12 9 11 5 5 1
12 6 8 5 7 5 4 -1
11 8 9 5 5 6 -1 -3
6 6 5 5 3 0 0 3
8 4 4 6 2 1 3 -3
7 3 3 3 2 1 0 4
5 2 3 2 4 -5 0 -2
4 -1 -1 0 3 1 2 0
2 3 1 -2 2 -1 -1 -1
-2 3 1 1 0 -3 -1 0
2 -4 3 0 -1 1 1 2
1 3 3 -2 0 -3 -2 -1
-2 -1 -2 1 -3 -3 -2 -2
-1 -2 -2 0 -1 -1 -3 -2
-3 3 1 -1 -2 -4 2 -2
0 0 0 -1 -4 -2 -3 1
-1 -2 -3 -2 -1 1 2 1
-1 1 2 -3 -1 0 -1 -6
-1 -3 -1 -4 0 -3 -1 -4
1 -4 -1 -3 -2 -2 -6 -4
-2 0 -3 -2 1 -3 -6 -5
-4 -4 -3 -5 -4 -2 -2 -3
-1 0 -2 -2 -3 -2 -5 -8
-1 -2 -3 -4 -1 -3 -1 -6
-3 -2 -3 -6 -1 -7 -6 -5
-2 -7 -4 -5 -5 -3 -4 -3
-4 -1 -4 -7 -2 -5 -4 -8
-4 -7 -1 -2 -7 -5 -7 -8
-6 -5 -6 -3 -9 -9 -6 -6
-1 -2 -3 -3 -5 -5 -6 -8
-6 -8 -7 -7 -6 -9 -6 -9
-2 -8 -8 -8 -6 -5 -14 -9
-6 -7 -10 -6 -8 -6 -15 -11
-9 -9 -9 -10 -8 -12 -11 -13
-6 -11 -4 -12 -13 -13 -13 -14
-10 -10 -8 -12 -11 -11 -11 -17
-10 -5 -7 -11 -15 -15 -13 -16
-5 -12 -11 -12 -14 -17 -13 -19
-8 -14 -14 -10 -15 -15 -13 -12
-10 -12 -11 -18 -16 -18 -18 -18
-14 -10 -14 -12 -16 -19 -17 -18
-12 -12 -18 -19 -16 -15 -20 -20
-16 -16 -14 -18 -17 -20 -21 -21
15 14 14 11 9 12 8 9
12 11 12 6 11 5 6 0
15 8 9 8 9 5 4 6
9 12 6 8 6 2 1 6
11 11 5 5 4 3 2 -2
6 4 6 7 4 2 6 -2
4 6 1 5 4 -2 0 0
6 8 6 3 3 0 3 1
5 3 5 4 1 0 -4 1
6 7 1 -2 1 2 2 -2
2 3 -3 -1 -1 0 1 -4
2 -1 1 0 0 -4 -2 -2
-1 -1 3 -2 0 -1 -2 -6
-4 1 0 2 -4 -2 -1 -6
-3 0 2 -4 -3 0 -2 1
1 -1 -3 -2 -2 -5 -3 -1
3 -3 -4 -4 -2 -2 0 0
2 0 -5 -2 0 -6 -3 -3
-6 -3 -5 0 -2 0 -7 -4
0 -3 1 0 -3 -2 -3 -6
-3 -2 -4 -2 -6 -4 -3 -6
-6 -5 -2 -2 -6 -2 -4 -5
0 -2 -5 -5 -3 -6 -5 -6
-2 -3 -10 -2 -7 -6 -3 -4
-5 -4 -4 -3 -2 -6 -5 -7
-4 -6 -4 -4 -2 -5 -5 -6
-8 -3 -5 -4 -4 -6 -3 -2
0 -2 -4 -7 -6 -4 -6 -9
-2 -5 -8 -7 -7 -5 -2 -6
-2 -1 -4 0 -5 -4 -6 -3
-2 -5 -8 -4 -3 -6 -6 -7
-3 -7 -7 -10 -7 -5 -9 -8
-7 -9 -9 -6 -10 -3 -10 -8
-5 -4 -5 -8 -5 -7 -4 -13
-6 -3 -6 -6 -6 -8 -10 -8
-5 -10 -7 -10 -8 -9 -11 -10
-4 -6 -8 -7 -11 -10 -11 -11
-2 -6 -9 -12 -11 -6 -14 -9
-9 -9 -11 -11 -13 -11 -8 -12
-9 -10 -17 -13 -11 -12 -15 -12
-11 -10 -12 -12 -13 -9 -15 -14
-12 -12 -11 -13 -10 -10 -17 -18
-10 -10 -14 -13 -17 -16 -18 -19
-10 -10 -14 -14 -13 -20 -17 -16
-9 -11 -16 -15 -15 -13 -20 -20
-12 -14 -16 -18 -14 -20 -23 -21
13 11 10 10 5 5 2 3
9 11 14 4 3 1 4 1
13 9 7 11 5 4 1 0
9 8 4 3 3 0 -1 -2
1 6 -2 4 3 4 4 1
5 -1 5 3 4 1 -1 1
5 0 -2 1 0 -3 2 -3
0 1 -1 -1 0 -2 -1 -4
0 -1 -4 1 -1 -3 -5 -2
-3 5 0 2 -4 -2 -2 -4
1 -4 -3 -5 -4 -5 -1 -4
-3 -5 -4 -3 -4 -3 -4 -7
-1 -1 -2 -4 -2 -8 -4 -5
-5 -3 -5 -1 -3 -6 -4 -7
-1 -3 -4 -3 -3 -4 -4 -7
1 -1 -4 -7 -8 -5 -2 -2
-3 -3 -4 -6 -5 -4 -8 -5
-4 -8 -3 -4 -2 -2 -5 -6
-4 -7 -2 -8 -3 -1 -2 -5
-3 -6 -6 -3 -4 -2 -3 -7
-3 -6 -7 -5 -7 -5 -8 -2
-10 0 -6 -6 -2 -4 -4 -7
-3 -4 -3 -5 -7 -6 -5 -5
-5 -7 -3 -5 -7 -5 -6 -3
-2 -5 -6 -4 -5 -4 -4 -7
-4 -6 -2 -7 -6 -6 -6 -3
-3 -6 -7 -6 -5 -3 -4 -1
-6 -4 -6 -3 -3 -5 -7 -4
-4 -3 -6 -9 -8 -7 -6 -6
-6 -2 -5 -4 -7 -6 -8 -6
-3 -3 -7 -1 -4 -5 -5 -6
-9 -8 -8 -6 -6 -7 -5 -11
-9 -9 -5 -7 -7 -6 -7 -9
-4 -5 -5 -8 -6 -7 -6 -10
-4 -6 -7 -8 -10 -8 -7 -11
-4 -2 -4 -9 -5 -8 -8 -11
-7 -5 -8 -8 -9 -11 -13 -13
-7 -11 -10 -9 -12 -10 -12 -13
-3 -10 -10 -9 -8 -9 -11 -7
-8 -13 -12 -9 -11 -14 -12 -14
-6 -13 -14 -10 -11 -10 -16 -15
-9 -6 -12 -10 -10 -13 -17 -17
-12 -13 -10 -11 -15 -16 -19 -16
-10 -9 -15 -11 -12 -17 -14 -19
-8 -13 -12 -15 -16 -16 -19 -23
-15 -16 -21 -12 -19 -19 -21 -21
-14 -10 -14 -16 -19 -23 -21 -19
7 9 8 8 4 0 -2 4
7 3 7 4 1 2 2 1
7 6 3 2 3 2 -4 -1
4 4 4 1 3 0 4 -1
3 3 4 1 1 0 0 0
3 5 1 -1 1 -1 -2 -1
0 6 6 1 -1 0 -1 -3
3 1 0 0 -2 -3 -1 1
3 0 -2 0 0 -2 -2 -5
-1 -3 -3 2 -3 3 -5 -2
-2 -3 0 -3 -5 -1 -5 -4
-1 0 -1 -2 -4 -1 -3 -2
-4 -6 -4 -5 -3 -2 0 -6
2 1 -2 -4 -4 -3 0 1
0 -1 -5 0 4 -1 -4 -4
0 -4 -2 -4 -3 0 1 -3
-5 0 -4 0 -6 -5 -3 0
-1 -5 -7 -3 -2 -2 -1 -3
1 -3 -2 -5 -5 -2 -5 -3
-2 -3 1 -1 0 -2 -1 -6
-4 -4 -1 -4 -1 -2 -3 1
-6 -4 -5 -6 -4 -4 -3 -4
-2 -2 -1 -1 -4 -4 -4 -2
-3 -2 -3 -2 -4 -2 -3 -8
0 -2 -3 -4 -2 -3 -3 -5
-6 -4 -1 -2 -1 -4 -4 -2
-6 -2 -4 0 -8 0 -5 -2
-4 -5 -4 -6 -2 -3 -2 -1
-2 -7 -5 -5 0 1 -4 -3
-3 -7 -5 -4 -4 -5 -6 -3
-5 -3 -7 -3 -6 -5 -5 -5
-5 -5 -1 -4 -2 -6 -5 -7
-5 -4 -1 -3 -7 -5 -5 -5
-9 -4 -5 -4 -3 -4 -5 -7
-3 -7 -5 -6 -5 -8 -3 -8
-3 -5 -8 -7 -4 -8 -7 -7
-4 -5 -5 -4 -8 -7 -8 -10
-4 -4 -8 -3 -10 -8 -3 -12
-7 -4 -8 -7 -7 -5 -6 -8
-4 -4 -6 -9 -14 -7 -10 -8
-7 -7 -6 -6 -8 -9 -8 -6
-10 -9 -10 -9 -12 -6 -12 -9
-10 -9 -11 -9 -7 -10 -9 -12
-8 -10 -12 -10 -11 -11 -10 -13
-9 -11 -10 -8 -8 -11 -15 -14
-9 -6 -10 -10 -11 -11 -12 -15
-9 -8 -10 -14 -11 -12 -12 -17
-10 -14 -10 -13 -13 -15 -18 -18
-7 -12 -13 -16 -18 -19 -20 -19
-15 -14 -16 -15 -15 -23 -18 -17
-16 -13 -14 -15 -16 -16 -14 -21
21 14 17 15 15 7 7 1
20 13 15 18 7 5 -3 -2
19 13 14 8 5 1 1 0
13 16 10 7 1 -7 -1 -6
19 9 5 0 -4 -4 -4 -5
7 2 2 -5 -4 -6 -10 -7
6 -2 0 -1 -5 -6 -5 -9
1 -4 -5 -2 -8 -3 -10 -11
-2 -2 -4 -9 -7 -10 -12 -9
-3 -6 -2 -7 -7 -10 -10 -11
-4 -3 -6 -12 -8 -11 -10 -10
-7 -5 -7 -12 -6 -11 -15 -13
-2 -5 -11 -9 -8 -11 -11 -12
-8 -9 -9 -12 -11 -12 -10 -12
-11 -12 -10 -8 -12 -9 -13 -16
-12 -9 -11 -11 -11 -13 -15 -13
-12 -13 -12 -14 -11 -13 -16 -11
-13 -9 -13 -13 -12 -14 -14 -12
-13 -14 -10 -11 -14 -12 -13 -15
-16 -12 -12 -14 -11 -12 -10 -13
-10 -12 -14 -12 -14 -10 -12 -17
-15 -11 -10 -14 -13 -13 -14 -11
-16 -11 -12 -15 -13 -10 -17 -10
-11 -15 -13 -16 -12 -13 -14 -12
-15 -13 -11 -12 -8 -13 -16 -14
-17 -14 -15 -12 -13 -16 -12 -9
-12 -11 -13 -14 -14 -13 -14 -10
-17 -13 -17 -13 -15 -14 -14 -13
-14 -13 -13 -14 -13 -15 -14 -14
-12 -10 -13 -11 -16 -11 -15 -16
-10 -12 -13 -15 -13 -12 -16 -14
-12 -14 -13 -15 -15 -17 -14 -18
-15 -18 -14 -15 -16 -16 -15 -18
-14 -16 -15 -15 -16 -16 -15 -17
-14 -17 -14 -16 -18 -16 -17 -20
-15 -17 -17 -14 -14 -17 -23 -18
-13 -14 -14 -17 -20 -21 -20 -22
-18 -18 -14 -19 -22 -24 -17 -20
-19 -16 -20 -23 -20 -21 -22 -21
-16 -19 -21 -22 -18 -18 -20 -20
-17 -21 -19 -20 -20 -24 -24 -25
-16 -20 -21 -22 -22 -23 -28 -25
-19 -17 -21 -20 -24 -23 -27 -27
-17 -21 -22 -24 -21 -24 -25 -27
-22 -22 -25 -21 -27 -28 -31 -27
-26 -22 -23 -27 -29 -31 -29 -28
22 19 18 13 8 8 4 2
19 18 9 7 7 6 2 2
22 12 9 2 0 4 -1 -2
11 10 3 1 3 -6 -3 -4
7 7 6 1 -3 0 -5 -4
7 1 4 -3 -6 -4 -8 -8
1 -1 -3 -1 -3 -6 -11 -8
2 4 -1 -2 -9 -10 -7 -11
-1 0 -4 -5 -6 -12 -9 -10
-4 -5 -5 -7 -4 -9 -11 -12
0 -5 -5 -8 -8 -10 -8 -10
-7 -8 -8 -9 -10 -8 -10 -10
-10 -9 -10 -8 -13 -13 -11 -11
-10 -8 -9 -11 -11 -12 -13 -14
-7 -10 -13 -14 -14 -12 -17 -12
-7 -14 -12 -13 -12 -14 -14 -8
-12 -14 -13 -11 -13 -10 -10 -14
-11 -10 -15 -10 -14 -15 -13 -14
-10 -11 -17 -15 -14 -12 -11 -14
-12 -12 -9 -16 -10 -10 -20 -13
-15 -13 -11 -13 -15 -15 -18 -11
-16 -14 -13 -14 -17 -13 -12 -13
-12 -12 -14 -15 -13 -17 -12 -13
-15 -12 -17 -16 -12 -16 -13 -14
-11 -15 -13 -10 -15 -14 -14 -13
-16 -12 -15 -15 -11 -13 -15 -11
-14 -13 -14 -15 -16 -13 -14 -14
-14 -15 -16 -16 -12 -14 -13 -15
-15 -16 -15 -16 -15 -11 -18 -15
-16 -9 -13 -16 -16 -19 -16 -13
-17 -15 -15 -13 -14 -18 -16 -18
-15 -11 -11 -15 -18 -16 -19 -19
-14 -14 -13 -18 -13 -17 -17 -19
-16 -17 -16 -17 -16 -20 -21 -18
-20 -14 -12 -15 -18 -18 -19 -17
-17 -15 -14 -22 -22 -20 -20 -23
-14 -17 -18 -20 -20 -25 -20 -20
-16 -19 -20 -21 -18 -24 -22 -26
-16 -17 -17 -23 -22 -22 -25 -22
-21 -15 -23 -19 -25 -22 -22 -27
-21 -21 -19 -20 -25 -25 -28 -26
-23 -21 -24 -25 -24 -27 -27 -30
-20 -22 -21 -23 -28 -26 -33 -27
18 20 12 11 11 4 5 4
18 14 10 8 9 2 3 6
17 13 9 7 6 2 2 3
13 11 8 5 8 4 0 -2
8 11 8 3 3 3 0 -2
7 6 3 3 -3 -3 -1 -3
1 5 4 3 0 1 1 -5
5 3 -2 1 -6 -4 -4 -8
6 2 -1 -2 -3 -6 -5 -8
2 -3 -3 -5 -7 -3 -5 -8
-1 -7 -4 -9 -5 -3 -4 -5
-3 -4 -5 -3 -9 -10 -10 -8
-4 -4 -8 -12 -8 -7 -9 -8
-8 -5 -10 -8 -10 -5 -11 -9
-9 -10 -5 -8 -7 -10 -9 -7
-6 -12 -8 -7 -8 -11 -11 -11
-10 -9 -7 -10 -10 -12 -9 -10
-9 -7 -10 -10 -8 -10 -10 -8
-11 -10 -11 -7 -8 -11 -8 -11
-9 -9 -7 -8 -9 -12 -8 -11
-10 -9 -11 -12 -10 -10 -10 -14
-8 -8 -11 -11 -6 -12 -11 -10
-6 -12 -11 -10 -8 -9 -8 -9
-10 -14 -12 -9 -12 -5 -9 -8
-8 -6 -10 -11 -10 -8 -9 -9
-10 -7 -11 -8 -9 -5 -9 -13
-9 -10 -10 -12 -10 -11 -11 -10
-10 -8 -10 -7 -10 -9 -10 -7
-13 -10 -12 -10 -9 -6 -9 -12
-7 -14 -9 -11 -9 -8 -11 -11
-7 -11 -11 -10 -12 -9 -12 -13
-11 -11 -13 -9 -15 -12 -16 -13
-8 -12 -10 -11 -14 -13 -13 -12
-12 -8 -9 -8 -15 -12 -16 -17
-9 -14 -10 -14 -13 -14 -14 -19
-9 -10 -14 -11 -17 -15 -15 -19
-9 -12 -16 -12 -15 -20 -13 -21
-12 -13 -13 -14 -16 -17 -17 -21
-12 -13 -15 -16 -19 -17 -23 -25
-12 -11 -20 -19 -17 -21 -23 -22
-14 -19 -19 -19 -19 -24 -22 -20
-17 -19 -15 -21 -25 -22 -25 -32
-18 -18 -24 -21 -23 -27 -29 -28
18 13 10 12 6 6 5 -1
12 13 5 12 7 -1 4 0
17 13 8 6 4 -1 -2 -4
10 10 6 3 2 -4 -2 -4
9 8 2 -2 1 -1 -2 -6
2 6 3 -3 0 -1 -5 -5
-2 -2 3 -2 -4 -2 -7 -9
1 1 -4 -7 -6 -6 -8 -8
0 -1 -3 -5 -6 -6 -4 -12
-6 -5 -4 -7 -7 -7 -8 -5
-5 -4 -5 -5 -5 -10 -9 -8
-4 -3 -11 -8 -12 -8 -14 -9
-11 -6 -9 -10 -3 -7 -11 -12
-8 -4 -7 -9 -6 -10 -10 -9
-8 -5 -7 -8 -7 -10 -10 -9
-10 -8 -10 -12 -11 -12 -12 -9
-8 -7 -12 -10 -10 -8 -13 -10
-7 -9 -13 -11 -10 -8 -10 -9
-7 -7 -9 -15 -13 -13 -9 -12
-11 -8 -12 -11 -9 -10 -10 -8
-12 -11 -12 -10 -10 -14 -12 -9
-11 -6 -12 -12 -11 -13 -11 -13
-11 -13 -11 -12 -11 -11 -14 -13
-11 -10 -11 -12 -11 -11 -14 -13
-12 -11 -13 -15 -11 -13 -11 -15
-16 -9 -13 -8 -9 -10 -13 -13
-11 -9 -11 -11 -8 -12 -13 -8
-10 -12 -10 -12 -10 -13 -13 -15
-12 -12 -9 -11 -14 -10 -14 -11
-11 -9 -14 -12 -12 -10 -10 -16
-11 -13 -12 -12 -10 -11 -13 -14
-11 -13 -13 -14 -11 -17 -12 -15
-10 -15 -13 -14 -13 -12 -14 -14
-12 -10 -11 -14 -13 -12 -16 -16
-13 -13 -17 -12 -13 -12 -18 -16
-18 -13 -14 -12 -15 -15 -13 -16
-13 -15 -15 -13 -17 -17 -16 -19
-10 -15 -15 -12 -15 -16 -21 -22
-11 -17 -17 -18 -18 -17 -23 -19
-15 -18 -18 -21 -17 -21 -28 -24
-8 -18 -15 -20 -24 -21 -20 -24
-17 -17 -18 -20 -21 -22 -24 -23
-17 -20 -14 -20 -23 -22 -24 -28
-18 -20 -22 -22 -22 -28 -27 -29
-19 -23 -21 -27 -25 -22 -27 -28
14 14 12 14 7 10 4 -1
14 14 11 7 8 0 7 4
18 15 8 8 2 3 1 0
12 6 8 2 -1 1 0 -3
8 9 1 4 3 0 -3 -5
7 3 1 4 2 -1 -3 -6
6 1 1 1 -5 -2 -4 -6
3 -1 1 -1 -5 -2 -7 -6
0 -1 -4 -4 -2 -5 -7 -8
1 -1 -2 -4 -7 -5 -3 -6
-1 -3 -3 -6 -7 -5 -6 -9
-4 -5 -8 -10 -6 -10 -6 -12
-4 -4 -8 -11 -5 -6 -10 -8
-3 -6 -11 -9 -7 -11 -7 -7
-2 -9 -7 -7 -8 -10 -10 -11
-6 -9 -6 -11 -8 -12 -10 -9
-7 -9 -9 -10 -8 -8 -9 -7
-8 -4 -8 -10 -10 -11 -9 -6
-8 -3 -6 -6 -6 -9 -11 -9
-8 -8 -10 -8 -5 -8 -9 -8
-7 -10 -10 -10 -8 -10 -5 -7
-11 -9 -7 -11 -10 -10 -9 -12
-11 -9 -11 -6 -8 -10 -11 -11
-9 -7 -9 -9 -8 -10 -6 -8
-8 -7 -4 -8 -9 -6 -11 -9
-7 -6 -6 -14 -9 -8 -11 -11
-7 -12 -11 -8 -7 -9 -7 -7
-8 -12 -7 -10 -9 -11 -8 -14
-8 -10 -9 -10 -11 -10 -12 -10
-8 -10 -11 -11 -11 -12 -10 -15
-12 -11 -12 -10 -15 -12 -12 -10
-12 -7 -12 -6 -14 -12 -12 -16
-11 -12 -13 -9 -16 -12 -12 -14
-13 -11 -7 -12 -13 -12 -13 -14
-13 -11 -10 -14 -12 -13 -11 -19
-7 -12 -11 -11 -14 -13 -11 -15
-9 -13 -14 -14 -18 -16 -17 -16
-9 -15 -15 -15 -16 -16 -15 -18
-15 -14 -17 -13 -15 -16 -18 -20
-12 -18 -18 -13 -12 -21 -15 -16
-13 -17 -15 -15 -20 -17 -22 -22
-15 -17 -19 -18 -17 -17 -20 -23
-18 -17 -18 -17 -19 -20 -22 -23
-15 -17 -18 -17 -16 -21 -25 -27
-14 -19 -21 -19 -23 -25 -27 -29
-15 -16 -23 -22 -22 -25 -30 -30
17 19 12 12 14 12 6 4
16 16 14 12 10 7 4 2
12 12 12 7 7 2 5 3
14 12 8 10 4 2 -1 -3
12 8 10 6 3 0 0 -1
8 5 8 4 0 -2 -4 1
6 5 5 -1 0 -1 2 -2
1 2 1 -4 0 -3 -5 -8
3 2 2 2 -2 -3 -8 -4
2 -4 -6 2 -7 -6 -8 -5
-5 -2 -3 -10 -7 -4 -3 -7
0 -2 -5 -6 -7 -3 -6 -8
-6 -4 -5 -5 -4 -6 -7 -4
-4 -3 -4 -6 -3 -9 -7 -8
-4 -4 -3 -7 -5 -8 -9 -9
-4 -5 -8 -7 -6 -7 -9 -8
-9 -4 -6 -7 -5 -7 -13 -10
-6 -9 -7 -7 -7 -7 -11 -6
-8 -7 -7 -6 -9 -8 -10 -7
-4 -13 -5 -9 -9 -5 -8 -9
-14 -10 -11 -7 -8 -6 -6 -8
-9 -10 -10 -8 -10 -12 -6 -11
-7 -8 -6 -7 -12 -13 -10 -7
-6 -6 -7 -7 -7 -11 -6 -8
-9 -8 -11 -10 -8 -5 -9 -9
-13 -8 -9 -8 -8 -10 -8 -7
-9 -11 -9 -8 -8 -11 -8 -7
-7 -11 -6 -9 -6 -10 -9 -10
-10 -9 -8 -9 -9 -13 -8 -11
-7 -12 -9 -9 -11 -10 -10 -14
-12 -5 -10 -9 -11 -9 -10 -10
-8 -10 -12 -8 -7 -11 -12 -9
-11 -9 -8 -13 -7 -7 -15 -14
-8 -9 -11 -9 -12 -10 -12 -13
-9 -10 -9 -8 -11 -16 -15 -12
-10 -10 -6 -9 -8 -13 -12 -11
-11 -12 -10 -9 -10 -11 -11 -12
-10 -13 -15 -11 -12 -15 -18 -12
-10 -10 -11 -11 -12 -13 -15 -16
-11 -14 -13 -14 -14 -16 -16 -18
-10 -12 -13 -13 -11 -14 -23 -18
-10 -15 -15 -19 -16 -15 -19 -17
-13 -15 -13 -14 -17 -19 -21 -21
-14 -17 -14 -13 -16 -16 -20 -18
-11 -16 -19 -16 -18 -19 -20 -24
-13 -13 -17 -17 -18 -18 -22 -22
-15 -16 -17 -19 -21 -21 -21 -26
-17 -21 -17 -15 -23 -24 -20 -25
14 8 10 6 8 4 3 0
9 11 10 6 5 2 1 2
10 11 6 1 1 3 -1 1
8 7 3 -1 3 -1 -3 1
4 5 2 3 2 0 -2 -2
4 2 0 -1 0 2 -3 -3
3 2 -1 0 3 -4 -4 -5
1 2 -1 -3 -3 -3 -2 -2
-2 3 1 -1 -4 -6 -4 -4
1 0 -2 -6 -5 -3 -5 -4
2 -1 -5 -4 -5 -1 -2 -6
-1 -4 -7 -5 -7 -6 -4 -3
-4 -5 -4 -4 -4 -6 -6 -9
-3 -6 -8 -8 -3 -8 -5 -3
-3 -5 2 -5 -5 -13 -9 -10
-6 -5 -5 -6 -8 -4 -9 -8
-6 -6 -6 -9 -5 -7 -6 -7
-9 -8 -6 -9 -6 -7 -6 -11
-8 -6 -8 -8 -8 -5 -4 -6
-4 -8 -8 -8 -9 -8 -7 -7
-6 -6 -8 -7 -7 -6 -7 -6
-5 -6 -8 -8 -4 -11 -9 -11
-10 -9 -10 -11 -11 -8 -4 -6
-6 -5 -6 -10 -11 -6 -7 -9
-9 -10 -9 -6 -5 -7 -13 -6
-8 -8 -10 -10 -7 -10 -7 -9
-8 -6 -6 -7 -9 -7 -10 -7
-5 -7 -4 -9 -9 -9 -11 -8
-7 -10 -10 -6 -9 -7 -6 -9
-11 -8 -9 -4 -8 -8 -12 -10
-6 -5 -5 -7 -10 -9 -4 -8
-4 -9 -7 -4 -12 -12 -5 -7
-10 -9 -8 -4 -10 -12 -8 -11
-9 -12 -8 -8 -8 -15 -8 -6
-12 -12 -9 -10 -9 -8 -12 -11
-8 -7 -9 -12 -9 -10 -11 -13
-11 -6 -9 -13 -11 -10 -9 -11
-9 -11 -10 -9 -13 -10 -11 -13
-8 -10 -11 -12 -15 -12 -12 -15
-6 -14 -11 -14 -14 -14 -16 -11
-12 -11 -14 -11 -11 -15 -16 -13
-14 -15 -10 -13 -14 -15 -17 -16
-13 -15 -10 -14 -14 -18 -15 -20
-14 -18 -12 -17 -10 -16 -18 -20
-15 -16 -13 -17 -15 -14 -17 -18
-15 -19 -17 -18 -19 -17 -20 -19
-13 -16 -13 -11 -15 -17 -19 -19
-16 -14 -17 -18 -20 -22 -19 -25
15 15 12 17 12 11 5 8
16 16 13 12 9 8 10 6
15 15 9 8 11 9 4 6
14 15 7 7 10 6 6 -1
12 6 10 5 8 5 4 0
10 10 7 6 6 0 1 -1
6 7 9 3 1 3 1 6
6 7 1 6 2 2 7 2
1 0 4 2 3 2 2 2
5 5 1 1 3 -1 3 -2
7 1 2 1 -2 -2 -3 -1
5 0 2 1 0 1 -1 -1
2 2 1 0 1 -2 -2 -3
1 3 -3 -2 -1 -1 -3 -3
-2 0 -3 -3 -4 -3 -1 -2
4 -3 -1 -2 -3 -3 1 1
-3 -2 0 -2 -2 -5 -1 -3
-3 -3 -1 -4 -5 -3 1 -5
-3 2 -3 -4 -2 -3 -2 -3
-6 2 -4 -2 -3 -3 -4 -4
-1 -1 -2 -6 -1 -5 -4 -7
-4 -3 -4 -4 -2 -1 -7 -4
-2 -2 -5 -5 -4 -2 -2 -6
-1 -4 -4 -4 -7 -4 -5 -6
-4 -1 -6 -5 -8 -8 -8 -7
-4 -4 -6 -3 -5 -5 -7 -12
-3 -9 -3 -5 -6 -7 -3 -5
-7 -5 -6 -4 -2 -6 -8 -6
-9 -6 -1 -6 -4 -9 -8 -8
-3 -7 0 -4 -5 -5 -6 -7
-6 -6 -8 -7 -4 -8 -11 -8
-7 -6 -13 -8 -9 -7 -6 -6
-9 -6 -8 -10 -11 -6 -11 -8
-8 -10 -8 -6 -10 -8 -11 -8
-4 -8 -9 -7 -9 -9 -10 -14
-3 -7 -11 -7 -10 -9 -10 -13
-6 -7 -9 -12 -9 -12 -10 -9
-11 -9 -9 -12 -11 -9 -13 -13
-10 -10 -8 -13 -10 -14 -13 -13
-4 -12 -9 -14 -13 -14 -12 -17
-11 -11 -9 -18 -15 -11 -15 -15
-8 -11 -12 -13 -9 -14 -16 -14
-14 -13 -11 -12 -14 -16 -15 -20
-11 -11 -11 -16 -19 -11 -16 -22
-13 -13 -12 -14 -16 -17 -16 -21
-14 -15 -14 -18 -18 -17 -19 -18
-14 -13 -16 -18 -22 -16 -18 -22
-15 -16 -20 -18 -15 -20 -19 -25
-16 -21 -22 -23 -21 -21 -24 -24
14 13 12 11 8 5 5 5
18 9 10 7 8 9 8 6
12 11 10 10 0 5 4 3
10 7 6 6 5 4 4 2
8 8 7 6 5 7 3 0
8 7 2 2 4 4 2 0
5 4 5 4 1 0 -1 3
7 5 1 2 0 1 0 -2
3 6 2 1 2 -3 -3 -2
6 2 -2 1 0 -2 0 -1
0 -3 0 3 -1 1 -5 -5
0 -1 -1 -2 -1 2 -2 -5
-3 -1 -1 -1 -2 -3 -1 -5
-2 0 -2 -1 -4 0 -3 -2
-3 -1 -2 -2 -6 -3 -3 -2
5 -3 -3 -1 1 -3 -2 -4
-2 0 -6 -2 -4 -2 -4 -3
-3 -8 -2 -1 -2 -1 -4 -4
-3 -4 -5 -3 -4 1 -3 -4
-2 -6 -2 -2 -2 0 -6 -6
-1 -3 -1 -2 -5 -8 -3 0
1 -3 -6 -5 -4 -5 -5 -3
-2 -4 -4 -5 -7 -6 -2 -7
-6 -3 -2 -4 -3 -3 -4 -5
-2 -6 -2 -3 -5 -6 -4 -4
-3 -5 -1 -3 -7 -6 -3 -7
-6 -1 -5 -6 -5 -5 -5 -5
-3 -3 -7 -4 -2 -8 -4 -9
-5 -5 -9 -5 -6 -5 -8 -7
-4 -3 -5 -6 -6 -7 -7 -6
-7 -2 -4 -3 -4 -6 -9 -5
-3 -7 -5 -5 -6 -2 -8 -10
-5 -6 -4 -3 -7 -7 -7 -9
-7 -6 -5 -7 -8 -9 -6 -6
-7 -6 -6 -7 -7 -8 -8 -7
-3 -7 -7 -9 -8 -10 -11 -8
-8 -7 -8 -8 -7 -8 -11 -10
-9 -9 -7 -10 -9 -15 -12 -14
-7 -9 -6 -7 -9 -15 -17 -12
-7 -9 -12 -11 -11 -12 -14 -15
-9 -10 -12 -10 -9 -15 -13 -17
-9 -11 -14 -12 -14 -15 -18 -18
-10 -11 -10 -13 -12 -14 -16 -19
-11 -14 -15 -14 -15 -17 -14 -15
-11 -11 -13 -16 -16 -16 -21 -19
-17 -14 -16 -14 -17 -20 -20 -23
14 17 21 12 13 13 8 10
17 11 13 14 14 8 7 5
16 12 13 13 15 7 3 4
9 14 10 10 12 8 3 4
13 8 11 8 5 6 7 -1
9 9 3 8 8 6 5 2
6 9 8 8 6 4 5 2
8 2 6 0 6 3 5 4
8 5 5 4 0 -1 -1 2
7 5 3 1 4 1 1 1
4 7 2 4 0 -2 0 -3
6 5 2 -1 -1 3 0 -4
4 1 4 0 -1 -1 0 -3
3 0 4 -1 -2 -3 -6 -1
2 -1 1 0 -1 0 -3 -3
0 2 0 -2 -2 -3 -2 -4
2 0 -2 -4 -4 -5 1 0
2 -3 -3 1 -3 -3 -3 -2
-2 -3 -4 -1 -2 -2 -4 -2
-1 -1 -2 -5 -1 -1 -4 -3
-5 -1 -2 -3 -5 1 -3 -4
0 0 -1 -8 -6 -4 -2 -7
-3 -3 -4 -4 -6 -5 -3 -3
-2 -6 -2 1 -5 -2 -4 -6
-4 -3 -4 -6 -8 -6 -7 -6
-3 -5 -2 -6 -4 -6 -2 -8
-5 -5 -5 -4 -5 -4 -5 -8
-4 -7 -1 -4 -2 -7 -7 -7
1 -4 -4 -4 -5 -7 -7 -8
-4 -4 -5 -8 -3 -6 -5 -6
-4 -6 -6 -4 -8 -7 -8 -8
-6 -5 -8 -8 -7 -6 -7 -9
-5 -6 -5 -8 -7 -9 -9 -10
-3 -5 -8 -8 -8 -10 -10 -9
-5 -7 -7 -7 -9 -8 -11 -10
-5 -9 -9 -9 -10 -9 -8 -15
-6 -8 -7 -9 -10 -14 -17 -12
-8 -6 -6 -10 -12 -10 -9 -17
-7 -10 -5 -13 -13 -16 -13 -11
-10 -8 -13 -8 -12 -15 -13 -18
-7 -10 -13 -12 -13 -17 -14 -15
-13 -15 -15 -9 -13 -15 -16 -18
-10 -13 -15 -14 -14 -14 -16 -21
-14 -14 -14 -15 -15 -16 -18 -17
-15 -11 -16 -16 -17 -20 -20 -21
-32 -31 -33 -31 -28 -32 -33 -34
-30 -32 -31 -30 -31 -29 -31 -29
-29 -27 -32 -29 -35 -28 -32 -31
-36 -33 -29 -32 -32 -31 -32 -32
-31 -29 -31 -28 -35 -35 -29 -28
-30 -28 -32 -30 -28 -30 -28 -31
-29 -32 -31 -31 -27 -34 -27 -31
-32 -29 -32 -28 -29 -32 -24 -29
-31 -32 -29 -30 -33 -34 -26 -30
-30 -33 -29 -29 -29 -29 -29 -25
-30 -34 -29 -26 -33 -27 -25 -26
-28 -33 -32 -30 -31 -26 -29 -28
-30 -28 -25 -26 -28 -27 -26 -23
-28 -27 -27 -25 -29 -30 -29 -24
-28 -30 -24 -27 -27 -26 -27 -23
-25 -30 -26 -25 -28 -27 -25 -25
-29 -28 -29 -30 -25 -22 -24 -28
-26 -27 -28 -25 -24 -26 -27 -24
-26 -24 -25 -27 -23 -23 -26 -25
-25 -28 -28 -25 -27 -24 -24 -21
-25 -24 -23 -22 -22 -25 -23 -20
-22 -24 -24 -27 -26 -20 -28 -20
-24 -22 -23 -26 -21 -23 -24 -23
-21 -22 -24 -24 -18 -21 -22 -22
-28 -25 -24 -21 -25 -23 -21 -20
-24 -25 -26 -23 -22 -17 -18 -17
-22 -22 -25 -20 -26 -24 -19 -20
-22 -20 -22 -22 -21 -19 -21 -19
-20 -22 -19 -21 -21 -20 -20 -21
-22 -19 -19 -21 -19 -19 -18 -19
-22 -21 -23 -23 -19 -18 -19 -21
-19 -19 -20 -20 -13 -20 -18 -15
-18 -16 -17 -21 -20 -18 -20 -18
-21 -20 -17 -16 -18 -19 -15 -16
-20 -18 -15 -18 -14 -16 -19 -17
-17 -13 -19 -15 -18 -17 -16 -17
-18 -17 -16 -20 -16 -19 -20 -16
-21 -17 -18 -24 -17 -17 -17 -17
-17 -16 -19 -18 -18 -18 -16 -19
-21 -16 -15 -17 -17 -19 -17 -16
-18 -18 -15 -15 -19 -15 -18 -20
-17 -19 -17 -18 -18 -16 -16 -16
-11 -15 -17 -18 -17 -19 -18 -17
-18 -16 -18 -15 -18 -18 -15 -16
-18 -15 -18 -18 -17 -21 -15 -17
-19 -16 -18 -17 -20 -17 -19 -20
-17 -18 -16 -20 -18 -20 -15 -16
-15 -19 -16 -18 -18 -17 -21 -19
-19 -17 -15 -14 -18 -18 -17 -19
-19 -19 -19 -19 -22 -18 -17 -20
-18 -20 -18 -16 -19 -20 -16 -19
-33 -37 -34 -36 -35 -36 -34 -34
-35 -34 -36 -34 -28 -35 -33 -32
-37 -36 -33 -33 -33 -36 -34 -37
-29 -36 -34 -37 -30 -34 -40 -34
-31 -34 -35 -33 -34 -36 -35 -35
-34 -33 -34 -30 -33 -33 -32 -37
-30 -35 -32 -36 -35 -31 -33 -34
-36 -32 -36 -32 -32 -35 -32 -31
-35 -30 -33 -32 -32 -32 -27 -29
-31 -36 -33 -32 -36 -33 -34 -29
-39 -31 -35 -32 -34 -31 -32 -33
-33 -33 -31 -31 -32 -31 -35 -30
-34 -30 -33 -32 -28 -30 -33 -33
-31 -32 -34 -25 -29 -30 -31 -32
-35 -36 -34 -30 -28 -26 -30 -27
-35 -30 -28 -33 -30 -27 -27 -28
-33 -29 -28 -30 -29 -28 -27 -27
-29 -27 -29 -29 -29 -28 -28 -25
-30 -31 -27 -28 -30 -24 -28 -30
-28 -26 -27 -27 -27 -28 -25 -22
-30 -29 -29 -27 -27 -25 -27 -22
-26 -32 -29 -29 -30 -24 -24 -25
-29 -25 -28 -27 -24 -24 -26 -21
-27 -28 -26 -28 -26 -24 -24 -22
-25 -25 -23 -22 -24 -25 -27 -25
-28 -25 -23 -27 -24 -21 -23 -23
-25 -22 -26 -21 -27 -24 -22 -20
-30 -23 -25 -27 -25 -22 -22 -23
-27 -28 -24 -23 -19 -23 -22 -22
-24 -23 -23 -23 -23 -20 -20 -21
-26 -22 -22 -23 -26 -23 -19 -22
-26 -23 -24 -26 -19 -23 -18 -21
-20 -25 -23 -22 -18 -16 -20 -17
-22 -21 -20 -19 -21 -18 -24 -21
-19 -22 -19 -19 -18 -18 -21 -14
-24 -25 -19 -21 -20 -18 -21 -21
-23 -16 -18 -23 -19 -18 -18 -19
-18 -23 -22 -23 -21 -22 -23 -17
-21 -20 -24 -17 -20 -21 -19 -17
-20 -18 -24 -19 -18 -22 -15 -18
-17 -17 -19 -19 -19 -19 -18 -23
-20 -21 -17 -20 -16 -18 -19 -17
-20 -23 -19 -20 -19 -17 -19 -17
-20 -18 -19 -18 -20 -20 -21 -19
-19 -19 -22 -20 -19 -19 -17 -19
-20 -21 -18 -18 -19 -18 -21 -18
-18 -19 -18 -19 -17 -19 -24 -21
-19 -18 -21 -20 -18 -18 -17 -15
-20 -18 -21 -21 -20 -23 -20 -19
-18 -20 -16 -18 -22 -19 -18 -26
-28 -27 -26 -28 -26 -29 -29 -29
-28 -27 -24 -26 -30 -30 -31 -30
-29 -26 -30 -26 -29 -31 -30 -29
-27 -30 -29 -29 -27 -22 -26 -26
-27 -29 -26 -28 -30 -29 -28 -32
-24 -27 -30 -27 -27 -30 -28 -29
-27 -27 -26 -26 -30 -24 -27 -29
-28 -27 -28 -29 -29 -25 -27 -31
-27 -30 -28 -26 -25 -24 -25 -25
-32 -29 -26 -24 -27 -28 -27 -29
-25 -27 -27 -27 -26 -22 -28 -27
-29 -28 -27 -26 -25 -27 -25 -25
-25 -26 -27 -31 -25 -22 -28 -29
-31 -24 -24 -27 -27 -27 -28 -24
-29 -26 -28 -29 -27 -21 -26 -25
-26 -30 -28 -26 -23 -21 -25 -23
-28 -25 -25 -28 -25 -24 -23 -23
-26 -27 -28 -24 -24 -24 -24 -23
-24 -27 -22 -25 -25 -24 -27 -20
-22 -24 -25 -24 -21 -22 -25 -24
-28 -24 -24 -23 -24 -22 -25 -24
-25 -23 -27 -24 -25 -24 -20 -22
-28 -28 -26 -23 -23 -26 -23 -24
-27 -27 -23 -22 -21 -20 -21 -19
-24 -22 -23 -23 -24 -22 -18 -20
-23 -22 -24 -20 -18 -20 -20 -17
-19 -22 -23 -24 -19 -22 -20 -17
-21 -22 -22 -19 -21 -17 -22 -20
-21 -23 -19 -18 -21 -19 -17 -19
-21 -21 -18 -20 -20 -19 -18 -15
-21 -20 -18 -15 -18 -18 -15 -18
-18 -18 -18 -17 -19 -16 -17 -17
-20 -17 -20 -16 -15 -17 -16 -14
-16 -16 -18 -18 -13 -18 -13 -19
-18 -21 -15 -21 -15 -14 -17 -20
-23 -18 -16 -13 -20 -17 -12 -12
-14 -18 -17 -20 -21 -16 -16 -15
-17 -16 -14 -15 -15 -16 -14 -18
-17 -16 -14 -18 -15 -13 -14 -14
-20 -13 -19 -9 -14 -15 -14 -17
-15 -17 -18 -15 -17 -11 -17 -16
-17 -14 -15 -14 -18 -18 -14 -17
-19 -14 -12 -16 -18 -16 -15 -15
-15 -17 -14 -16 -18 -17 -13 -13
-13 -16 -12 -16 -14 -15 -15 -16
-14 -11 -15 -15 -14 -18 -16 -13
-11 -16 -15 -14 -16 -16 -15 -15
-13 -13 -15 -18 -14 -11 -16 -15
-15 -16 -11 -15 -21 -18 -17 -17
-15 -13 -14 -14 -14 -19 -16 -18
-14 -15 -16 -16 -12 -17 -17 -16
-15 -16 -19 -19 -17 -11 -14 -17
-15 -13 -17 -15 -15 -13 -16 -17
-17 -15 -16 -19 -17 -18 -15 -20
-13 -17 -16 -17 -15 -18 -15 -18
-18 -15 -17 -17 -17 -16 -17 -15
-12 -16 -13 -15 -15 -13 -18 -20
-27 -23 -26 -24 -25 -24 -24 -24
-26 -23 -26 -26 -26 -29 -26 -28
-23 -25 -25 -24 -24 -25 -27 -25
-27 -26 -23 -27 -25 -26 -25 -24
-27 -25 -28 -24 -28 -28 -25 -25
-25 -29 -27 -28 -23 -28 -23 -23
-23 -24 -25 -26 -26 -25 -27 -25
-25 -26 -24 -24 -29 -27 -29 -21
-24 -25 -23 -27 -26 -29 -26 -25
-29 -23 -24 -28 -24 -25 -26 -27
-25 -28 -29 -27 -23 -26 -23 -24
-26 -28 -27 -25 -27 -28 -28 -25
-27 -27 -21 -26 -23 -26 -27 -25
-24 -23 -26 -23 -23 -23 -22 -22
-27 -22 -24 -23 -28 -22 -25 -21
-25 -20 -24 -23 -24 -25 -27 -26
-23 -25 -22 -23 -27 -22 -27 -22
-23 -25 -24 -25 -24 -21 -22 -20
-23 -22 -25 -21 -23 -23 -20 -21
-29 -26 -23 -21 -24 -23 -20 -19
-24 -22 -18 -22 -22 -23 -19 -20
-25 -24 -23 -20 -20 -15 -19 -17
-21 -21 -22 -21 -17 -20 -21 -18
-25 -23 -16 -16 -20 -22 -19 -22
-24 -21 -19 -19 -22 -20 -21 -20
-17 -17 -20 -22 -21 -13 -16 -22
-19 -18 -20 -19 -19 -16 -20 -22
-24 -22 -19 -18 -15 -19 -18 -17
-19 -20 -17 -18 -21 -15 -14 -14
-20 -19 -16 -17 -21 -17 -19 -17
-22 -23 -18 -20 -20 -17 -19 -16
-18 -18 -15 -14 -18 -16 -19 -19
-19 -18 -16 -15 -20 -16 -14 -13
-21 -17 -18 -16 -16 -13 -19 -15
-17 -20 -20 -14 -19 -15 -18 -16
-18 -19 -21 -18 -17 -15 -14 -15
-19 -18 -17 -18 -15 -16 -15 -13
-21 -18 -18 -14 -17 -13 -16 -14
-13 -16 -11 -13 -14 -13 -13 -13
-14 -13 -16 -17 -15 -15 -18 -17
-14 -15 -13 -13 -13 -17 -16 -15
-16 -14 -15 -17 -18 -16 -15 -17
-15 -17 -15 -17 -11 -15 -17 -14
-15 -15 -12 -16 -16 -14 -15 -16
-15 -17 -18 -16 -14 -18 -13 -13
-15 -14 -12 -12 -19 -15 -13 -16
-14 -17 -12 -17 -14 -13 -16 -14
-16 -14 -17 -14 -11 -15 -19 -15
-13 -15 -18 -16 -15 -17 -18 -17
-15 -19 -14 -13 -14 -15 -13 -15
-10 -13 -15 -17 -16 -17 -15 -17
-15 -13 -15 -12 -15 -14 -16 -16
-15 -19 -20 -16 -17 -17 -14 -19
-17 -15 -13 -13 -15 -15 -18 -16
-13 -20 -19 -18 -17 -16 -15 -17
-14 -9 -15 -16 -15 -16 -16 -18
-16 -17 -14 -19 -15 -15 -17 -19
-19 -15 -15 -20 -17 -14 -17 -16
-18 -17 -17 -17 -17 -19 -16 -16
-17 -20 -18 -14 -18 -13 -15 -16
-18 -15 -15 -18 -16 -17 -19 -22
-17 -19 -15 -17 -16 -19 -17 -20
-17 -21 -19 -17 -18 -18 -20 -21
-17 -18 -17 -20 -14 -14 -15 -19
-18 -19 -18 -20 -23 -17 -18 -20
-26 -23 -26 -25 -22 -24 -24 -24
-24 -24 -25 -24 -24 -26 -22 -24
-26 -27 -22 -19 -19 -27 -24 -23
-22 -24 -25 -22 -23 -26 -23 -21
-23 -23 -26 -22 -23 -25 -23 -25
-22 -24 -23 -25 -25 -28 -22 -22
-21 -25 -25 -21 -24 -21 -27 -20
-20 -24 -21 -24 -19 -23 -21 -20
-21 -24 -25 -22 -21 -25 -24 -23
-22 -25 -24 -25 -20 -22 -25 -20
-19 -18 -23 -20 -21 -21 -20 -19
-24 -25 -24 -22 -21 -21 -22 -20
-25 -23 -17 -19 -22 -23 -19 -20
-22 -22 -25 -18 -22 -20 -20 -20
-21 -20 -20 -23 -21 -21 -17 -21
-18 -24 -20 -23 -21 -19 -18 -16
-24 -23 -25 -18 -21 -20 -20 -19
-21 -24 -20 -23 -19 -18 -21 -20
-22 -21 -19 -18 -17 -19 -19 -18
-18 -17 -19 -18 -18 -19 -16 -17
-20 -20 -19 -22 -18 -18 -17 -18
-20 -18 -19 -21 -15 -16 -15 -18
-17 -17 -16 -15 -18 -14 -17 -16
-18 -20 -19 -14 -21 -22 -19 -17
-21 -13 -23 -17 -18 -18 -16 -18
-18 -17 -16 -21 -17 -16 -16 -16
-19 -18 -18 -19 -15 -13 -16 -13
-18 -19 -10 -17 -12 -12 -13 -15
-16 -17 -15 -17 -16 -16 -14 -14
-19 -18 -18 -18 -16 -14 -14 -14
-20 -16 -16 -15 -20 -15 -11 -10
-11 -16 -14 -12 -18 -13 -12 -13
-17 -17 -18 -13 -12 -16 -16 -13
-14 -18 -15 -13 -15 -12 -12 -13
-10 -14 -16 -13 -16 -11 -13 -10
-14 -13 -13 -13 -14 -13 -13 -18
-11 -15 -15 -15 -11 -16 -16 -16
-13 -16 -12 -11 -12 -16 -15 -15
-18 -13 -16 -14 -10 -15 -13 -16
-12 -14 -13 -15 -12 -13 -16 -9
-15 -14 -14 -17 -18 -15 -13 -10
-13 -11 -15 -12 -15 -15 -15 -10
-14 -12 -14 -15 -17 -12 -15 -20
-17 -14 -15 -11 -14 -18 -14 -15
-16 -11 -16 -16 -16 -14 -16 -15
-13 -14 -14 -16 -15 -13 -17 -14
-18 -21 -22 -23 -22 -23 -22 -22
-27 -21 -24 -27 -24 -21 -22 -22
-19 -24 -21 -23 -22 -26 -20 -23
-24 -23 -20 -21 -22 -23 -20 -21
-25 -23 -21 -25 -22 -22 -22 -21
-25 -24 -23 -24 -25 -21 -20 -23
-23 -27 -26 -24 -22 -25 -26 -18
-26 -19 -26 -22 -25 -23 -21 -24
-24 -22 -24 -24 -24 -22 -24 -21
-23 -23 -22 -20 -23 -23 -23 -20
-22 -24 -19 -21 -22 -24 -21 -22
-22 -19 -19 -21 -23 -21 -22 -19
-23 -23 -22 -24 -22 -20 -20 -22
-22 -21 -19 -24 -22 -20 -15 -21
-20 -21 -18 -19 -18 -18 -20 -21
-22 -19 -21 -21 -19 -18 -20 -18
-21 -20 -18 -22 -24 -22 -20 -24
-22 -17 -23 -18 -21 -15 -18 -18
-21 -19 -23 -26 -19 -19 -20 -21
-21 -16 -20 -18 -17 -19 -17 -17
-23 -18 -22 -17 -20 -18 -16 -17
-17 -22 -17 -18 -19 -16 -20 -17
-21 -22 -15 -18 -20 -20 -16 -18
-16 -18 -19 -16 -20 -19 -15 -16
-18 -17 -18 -23 -18 -16 -17 -15
-16 -17 -20 -15 -10 -17 -16 -11
-17 -21 -15 -14 -17 -12 -12 -12
-15 -15 -16 -15 -17 -18 -12 -14
-18 -18 -17 -15 -15 -13 -16 -15
-18 -14 -16 -22 -15 -14 -17 -13
-13 -15 -11 -11 -11 -17 -16 -11
-17 -14 -14 -14 -13 -15 -12 -12
-16 -14 -16 -17 -18 -15 -8 -9
-15 -14 -13 -16 -12 -14 -12 -15
-13 -14 -12 -15 -12 -10 -17 -13
-14 -11 -12 -14 -12 -12 -15 -12
-14 -16 -14 -12 -16 -13 -11 -11
-16 -12 -14 -14 -12 -14 -13 -15
-13 -12 -13 -11 -13 -13 -11 -10
-15 -13 -13 -12 -13 -11 -13 -14
-9 -14 -13 -14 -12 -12 -15 -14
-12 -11 -10 -12 -12 -12 -12 -12
-11 -10 -14 -12 -14 -9 -10 -12
-15 -9 -11 -13 -12 -14 -15 -8
-11 -13 -10 -15 -14 -13 -13 -15
-12 -12 -16 -14 -16 -13 -11 -13
-14 -14 -13 -14 -15 -13 -14 -13
-13 -12 -14 -14 -10 -11 -12 -13
-13 -15 -9 -14 -14 -15 -12 -15
-17 -16 -13 -10 -16 -14 -14 -10
-24 -28 -26 -27 -23 -23 -24 -22
-26 -26 -26 -26 -24 -23 -20 -23
-27 -22 -23 -25 -25 -19 -25 -21
-27 -25 -21 -21 -25 -24 -24 -22
-27 -21 -28 -26 -23 -22 -23 -22
-26 -26 -18 -20 -21 -26 -20 -26
-24 -29 -23 -27 -24 -22 -19 -21
-22 -21 -23 -20 -18 -23 -20 -25
-24 -19 -25 -22 -22 -23 -22 -21
-23 -21 -26 -19 -24 -25 -22 -23
-21 -21 -23 -23 -26 -21 -23 -22
-25 -24 -25 -21 -27 -23 -23 -23
-26 -26 -24 -21 -21 -18 -24 -22
-21 -21 -22 -22 -26 -23 -20 -21
-26 -23 -19 -23 -22 -25 -20 -21
-22 -24 -26 -23 -21 -18 -18 -21
-23 -17 -23 -24 -21 -21 -16 -17
-21 -22 -23 -23 -19 -16 -15 -22
-23 -20 -23 -20 -18 -21 -21 -19
-17 -23 -19 -22 -25 -15 -21 -17
-24 -19 -21 -18 -18 -16 -19 -17
-21 -15 -21 -19 -18 -17 -20 -19
-20 -21 -22 -17 -21 -18 -18 -16
-18 -20 -20 -18 -17 -15 -14 -16
-17 -17 -16 -16 -18 -15 -17 -15
-18 -18 -18 -16 -12 -16 -18 -14
-18 -16 -19 -17 -15 -18 -16 -14
-16 -15 -15 -18 -15 -18 -16 -11
-17 -16 -16 -18 -17 -13 -17 -15
-13 -24 -16 -15 -10 -13 -13 -14
-15 -17 -15 -14 -17 -13 -12 -11
-16 -16 -13 -14 -13 -13 -15 -11
-13 -16 -14 -10 -15 -15 -8 -13
-17 -13 -12 -14 -16 -13 -11 -12
-13 -9 -12 -13 -17 -10 -10 -11
-17 -13 -13 -16 -12 -11 -13 -9
-14 -12 -13 -9 -9 -10 -12 -11
-16 -13 -10 -10 -14 -8 -14 -10
-14 -15 -12 -11 -10 -9 -10 -9
-13 -10 -11 -11 -12 -11 -9 -15
-15 -14 -8 -13 -11 -12 -15 -10
-9 -12 -15 -11 -14 -14 -13 -12
-14 -13 -11 -11 -12 -15 -12 -13
-11 -13 -14 -15 -13 -13 -11 -15
-10 -13 -13 -15 -15 -12 -12 -14
-12 -12 -12 -9 -11 -13 -11 -16
-12 -14 -11 -15 -16 -14 -14 -18
-13 -8 -10 -10 -12 -16 -14 -16
-11 -15 -12 -16 -9 -13 -14 -18
-25 -22 -21 -26 -26 -18 -22 -23
-22 -23 -22 -21 -25 -23 -23 -21
-24 -22 -24 -22 -22 -25 -20 -21
-19 -23 -25 -22 -26 -27 -24 -24
-23 -22 -24 -24 -25 -24 -25 -22
-21 -21 -21 -26 -25 -22 -26 -21
-25 -22 -24 -27 -22 -27 -25 -22
-25 -26 -25 -23 -23 -25 -19 -20
-24 -24 -27 -25 -22 -22 -24 -24
-26 -24 -26 -22 -24 -20 -20 -25
-18 -25 -22 -22 -26 -25 -23 -17
-25 -22 -21 -22 -23 -21 -26 -20
-22 -20 -20 -20 -26 -19 -23 -22
-24 -25 -21 -23 -21 -19 -21 -22
-22 -25 -21 -21 -23 -21 -19 -20
-22 -23 -21 -19 -22 -20 -20 -16
-21 -24 -23 -23 -21 -17 -15 -25
-21 -20 -22 -20 -20 -19 -20 -19
-21 -23 -17 -21 -17 -18 -16 -18
-21 -21 -19 -21 -19 -21 -17 -18
-16 -17 -19 -20 -18 -19 -19 -15
-18 -18 -19 -15 -18 -19 -18 -17
-18 -17 -18 -16 -20 -18 -15 -15
-17 -18 -21 -17 -15 -15 -15 -12
-18 -16 -17 -15 -16 -17 -14 -18
-17 -21 -14 -17 -16 -18 -18 -14
-17 -18 -17 -16 -14 -16 -13 -12
-18 -15 -15 -13 -17 -14 -15 -12
-17 -17 -12 -12 -13 -14 -12 -12
-14 -14 -20 -13 -14 -12 -13 -12
-16 -15 -13 -14 -12 -11 -7 -13
-12 -15 -12 -14 -16 -13 -12 -10
-12 -15 -13 -11 -13 -10 -11 -12
-13 -15 -13 -12 -12 -10 -11 -11
-10 -10 -14 -9 -13 -11 -10 -3
-11 -11 -12 -11 -9 -12 -12 -9
-9 -9 -12 -10 -6 -10 -13 -11
-11 -12 -11 -12 -8 -12 -7 -6
-13 -11 -10 -12 -12 -10 -10 -15
-11 -13 -12 -8 -8 -8 -9 -10
-14 -11 -12 -12 -8 -8 -8 -12
-13 -14 -9 -12 -13 -8 -11 -12
-9 -11 -13 -12 -13 -12 -10 -11
-10 -10 -6 -6 -10 -5 -8 -9
-8 -11 -8 -9 -10 -10 -10 -12
-8 -7 -13 -9 -12 -10 -9 -12
-11 -8 -11 -9 -12 -12 -9 -10
-11 -13 -12 -12 -11 -9 -9 -14
-10 -9 -11 -10 -15 -12 -13 -14
-10 -8 -9 -12 -12 -14 -12 -12
-9 -10 -9 -12 -12 -13 -9 -12
-28 -27 -27 -29 -24 -25 -28 -26
-29 -28 -27 -25 -27 -30 -26 -24
-26 -28 -29 -28 -24 -29 -24 -24
-28 -25 -28 -26 -25 -30 -31 -28
-27 -33 -26 -28 -26 -26 -27 -29
-30 -27 -25 -32 -27 -27 -27 -27
-28 -29 -27 -29 -26 -24 -27 -26
-26 -27 -24 -23 -28 -26 -22 -24
-25 -25 -21 -27 -25 -23 -26 -24
-27 -26 -26 -27 -29 -26 -19 -27
-23 -24 -22 -23 -26 -25 -24 -22
-24 -26 -26 -26 -25 -29 -22 -24
-28 -26 -26 -25 -22 -23 -25 -24
-27 -25 -24 -21 -23 -23 -22 -20
-23 -24 -23 -22 -23 -21 -18 -19
-22 -27 -21 -21 -21 -21 -20 -24
-27 -22 -24 -20 -26 -23 -18 -19
-24 -24 -24 -23 -22 -19 -21 -20
-22 -23 -22 -20 -18 -23 -21 -21
-22 -22 -25 -21 -19 -18 -19 -20
-24 -23 -23 -22 -20 -26 -20 -16
-19 -26 -19 -21 -23 -21 -15 -16
-21 -20 -19 -20 -22 -19 -17 -16
-18 -19 -20 -20 -20 -17 -17 -20
-16 -20 -20 -18 -16 -19 -16 -14
-20 -22 -22 -18 -17 -16 -13 -18
-19 -22 -17 -20 -17 -18 -15 -16
-20 -18 -20 -17 -16 -17 -13 -16
-16 -16 -14 -16 -16 -16 -13 -13
-16 -19 -15 -17 -15 -15 -16 -14
-16 -16 -14 -16 -13 -15 -17 -17
-20 -16 -12 -14 -17 -8 -13 -15
-16 -20 -12 -13 -13 -14 -14 -17
-12 -15 -12 -14 -12 -12 -15 -15
-14 -13 -14 -15 -18 -12 -15 -12
-16 -17 -15 -13 -16 -17 -14 -11
-16 -14 -10 -13 -15 -15 -16 -15
-15 -19 -14 -11 -19 -17 -16 -15
-15 -18 -10 -14 -15 -13 -14 -13
-14 -15 -13 -9 -15 -16 -16 -17
-13 -12 -14 -12 -17 -12 -13 -18
-14 -17 -16 -13 -13 -15 -13 -13
-11 -11 -14 -13 -11 -14 -14 -16
-12 -14 -14 -9 -15 -16 -18 -17
-9 -12 -15 -12 -13 -14 -14 -13
-15 -9 -16 -13 -14 -17 -17 -19
-17 -13 -16 -11 -19 -13 -14 -18
-15 -15 -18 -14 -17 -15 -14 -15
-13 -14 -15 -15 -14 -16 -16 -15
-29 -28 -29 -28 -23 -26 -26 -26
-24 -26 -25 -31 -28 -27 -28 -27
-30 -27 -30 -30 -27 -29 -25 -27
-26 -31 -28 -25 -29 -28 -31 -27
-25 -25 -28 -26 -25 -24 -28 -27
-28 -25 -28 -29 -27 -23 -28 -22
-24 -29 -34 -27 -23 -24 -26 -27
-24 -27 -26 -28 -23 -27 -23 -26
-25 -27 -26 -24 -28 -24 -29 -27
-24 -23 -25 -24 -26 -23 -22 -29
-27 -28 -25 -27 -25 -23 -27 -20
-25 -25 -24 -24 -24 -23 -25 -23
-27 -25 -25 -23 -26 -25 -26 -24
-30 -24 -28 -27 -23 -25 -26 -26
-24 -22 -25 -25 -28 -22 -22 -21
-20 -24 -24 -23 -25 -22 -18 -18
-24 -24 -26 -25 -21 -22 -19 -23
-20 -25 -21 -26 -20 -20 -18 -17
-22 -25 -23 -25 -20 -22 -19 -15
-23 -20 -20 -19 -16 -20 -15 -14
-24 -24 -18 -23 -19 -18 -20 -15
-20 -19 -21 -19 -17 -19 -13 -16
-19 -16 -19 -16 -18 -17 -18 -17
-19 -18 -13 -19 -17 -16 -17 -12
-19 -14 -19 -16 -19 -16 -16 -12
-20 -15 -16 -14 -16 -14 -13 -15
-16 -15 -16 -17 -15 -11 -13 -14
-16 -18 -15 -17 -17 -13 -16 -13
-11 -14 -13 -18 -12 -14 -12 -12
-18 -16 -16 -11 -15 -11 -10 -10
-14 -13 -15 -10 -13 -12 -14 -10
-14 -13 -13 -14 -9 -15 -12 -14
-13 -12 -8 -10 -10 -9 -10 -15
-12 -12 -12 -12 -9 -9 -10 -14
-13 -11 -11 -10 -9 -11 -12 -11
-10 -12 -10 -10 -11 -9 -9 -9
-12 -8 -15 -11 -7 -13 -12 -10
-11 -9 -14 -5 -6 -14 -6 -5
-14 -10 -11 -11 -10 -8 -8 -9
-14 -14 -10 -12 -8 -10 -9 -10
-9 -9 -11 -7 -12 -11 -10 -9
-8 -6 -10 -14 -12 -10 -11 -11
-11 -11 -11 -9 -12 -8 -10 -13
-12 -9 -9 -12 -8 -11 -8 -15
-8 -11 -9 -13 -10 -12 -10 -13
-11 -10 -10 -11 -9 -12 -11 -10
-6 -7 -8 -9 -11 -9 -13 -10
-10 -11 -6 -14 -11 -11 -6 -8
-11 -11 -12 -10 -12 -11 -15 -10
-9 -10 -12 -9 -9 -10 -13 -9
-15 -13 -13 -14 -11 -13 -13 -15
-28 -25 -26 -25 -31 -28 -30 -28
-30 -27 -31 -30 -28 -28 -28 -26
-31 -28 -26 -32 -28 -26 -26 -28
-30 -32 -32 -30 -28 -25 -31 -30
-28 -28 -30 -29 -26 -29 -25 -27
-26 -30 -28 -28 -30 -28 -30 -28
-27 -25 -25 -28 -30 -28 -21 -25
-27 -29 -31 -30 -30 -27 -27 -26
-28 -29 -26 -31 -26 -23 -24 -26
-28 -27 -30 -30 -27 -25 -26 -25
-30 -27 -27 -28 -24 -30 -27 -25
-29 -26 -32 -27 -25 -26 -28 -24
-31 -27 -27 -25 -26 -26 -25 -25
-29 -28 -29 -28 -25 -25 -28 -24
-28 -28 -24 -26 -26 -26 -25 -24
-27 -28 -26 -27 -23 -25 -25 -22
-24 -26 -22 -26 -27 -23 -23 -21
-29 -23 -22 -25 -26 -24 -24 -23
-22 -23 -25 -26 -20 -20 -23 -22
-29 -19 -26 -23 -20 -21 -20 -20
-24 -23 -24 -20 -23 -22 -20 -17
-25 -24 -22 -26 -23 -22 -19 -23
-20 -22 -21 -23 -23 -22 -18 -22
-24 -23 -21 -23 -20 -20 -17 -18
-19 -20 -20 -22 -18 -21 -24 -17
-18 -23 -19 -18 -17 -23 -20 -18
-24 -19 -21 -18 -17 -17 -14 -14
-24 -20 -18 -20 -20 -22 -16 -16
-21 -17 -20 -22 -22 -17 -17 -15
-16 -17 -19 -21 -21 -18 -17 -18
-22 -19 -17 -15 -18 -11 -16 -15
-17 -18 -16 -17 -17 -16 -17 -15
-16 -16 -17 -14 -16 -14 -18 -16
-13 -18 -16 -15 -14 -15 -14 -10
-20 -14 -15 -15 -17 -13 -12 -12
-17 -16 -15 -16 -15 -16 -14 -16
-17 -18 -15 -16 -14 -11 -14 -14
-14 -14 -14 -14 -15 -15 -12 -13
-14 -10 -16 -17 -16 -12 -14 -13
-18 -13 -18 -15 -11 -13 -15 -16
-15 -12 -15 -11 -11 -10 -11 -9
-15 -11 -14 -15 -12 -12 -10 -10
-13 -13 -15 -13 -15 -9 -15 -13
-14 -14 -13 -13 -12 -14 -8 -13
-12 -14 -11 -14 -10 -12 -12 -10
-11 -14 -14 -10 -8 -13 -13 -13
-9 -10 -14 -11 -13 -11 -10 -12
-12 -15 -13 -15 -16 -11 -13 -15
-15 -12 -15 -13 -13 -11 -11 -11
-11 -14 -13 -12 -12 -13 -16 -11
-12 -11 -17 -13 -13 -13 -13 -12
-11 -10 -11 -12 -13 -12 -15 -14
-6 -11 -14 -10 -15 -14 -13 -13
-12 -12 -17 -11 -14 -14 -14 -17
-10 -14 -15 -12 -15 -15 -13 -15
-13 -15 -13 -15 -16 -13 -13 -15
-26 -27 -26 -28 -27 -26 -26 -27
-23 -23 -27 -25 -24 -27 -26 -28
-27 -28 -25 -27 -31 -24 -24 -26
-24 -25 -24 -27 -23 -26 -29 -28
-26 -27 -23 -27 -30 -27 -21 -25
-27 -27 -30 -27 -28 -25 -26 -26
-25 -25 -27 -27 -28 -28 -27 -24
-25 -27 -29 -26 -28 -27 -23 -27
-28 -27 -25 -28 -27 -26 -22 -22
-24 -25 -25 -23 -21 -26 -23 -25
-24 -28 -28 -27 -25 -23 -25 -25
-30 -29 -27 -28 -20 -27 -25 -24
-25 -29 -22 -26 -28 -25 -23 -23
-25 -23 -22 -25 -26 -23 -24 -20
-24 -21 -27 -25 -22 -21 -19 -26
-22 -23 -24 -24 -24 -23 -21 -23
-28 -23 -20 -22 -22 -20 -22 -19
-21 -21 -24 -26 -23 -24 -19 -22
-21 -26 -21 -24 -25 -19 -22 -18
-22 -24 -21 -21 -22 -21 -19 -21
-21 -20 -21 -21 -15 -17 -19 -18
-20 -22 -21 -17 -20 -17 -20 -18
-17 -18 -21 -20 -22 -18 -19 -16
-23 -21 -18 -22 -18 -21 -14 -16
-19 -22 -17 -19 -19 -22 -17 -16
-20 -20 -19 -22 -18 -15 -15 -17
-20 -19 -15 -19 -13 -18 -20 -16
-14 -17 -17 -16 -18 -15 -11 -14
-16 -20 -16 -17 -15 -13 -9 -12
-16 -18 -17 -12 -14 -16 -13 -14
-18 -16 -10 -15 -13 -10 -12 -10
-16 -16 -13 -16 -10 -11 -13 -13
-16 -17 -14 -16 -11 -13 -12 -13
-16 -17 -13 -16 -13 -15 -17 -12
-10 -11 -13 -17 -14 -12 -13 -7
-18 -16 -8 -9 -13 -16 -14 -14
-13 -12 -12 -12 -11 -14 -15 -13
-13 -12 -14 -12 -11 -10 -14 -16
-14 -15 -10 -15 -9 -15 -13 -13
-12 -10 -9 -10 -10 -16 -12 -12
-14 -9 -13 -12 -13 -16 -14 -13
-12 -11 -13 -11 -11 -15 -8 -11
-13 -13 -14 -12 -15 -10 -13 -14
-15 -11 -12 -13 -10 -9 -8 -13
-14 -10 -9 -11 -12 -10 -12 -13
-12 -11 -11 -14 -14 -12 -12 -12
-11 -8 -11 -10 -11 -15 -13 -11
-10 -11 -8 -9 -10 -14 -12 -14
-10 -10 -13 -15 -11 -13 -14 -14
-8 -11 -18 -14 -16 -13 -14 -15
-12 -15 -15 -10 -14 -14 -12 -12
-14 -10 -11 -11 -13 -16 -16 -17
-15 -11 -13 -13 -15 -17 -14 -14
-24 -18 -23 -20 -24 -25 -21 -21
-20 -19 -25 -24 -26 -22 -21 -23
-24 -23 -21 -23 -21 -23 -23 -25
-21 -26 -21 -25 -21 -21 -24 -22
-24 -21 -25 -20 -20 -18 -27 -24
-23 -21 -27 -24 -26 -26 -26 -25
-23 -23 -20 -25 -23 -23 -28 -24
-18 -22 -23 -24 -25 -27 -27 -25
-26 -20 -25 -23 -24 -24 -22 -19
-24 -23 -22 -28 -26 -24 -22 -27
-24 -23 -24 -25 -21 -22 -23 -24
-25 -26 -27 -23 -21 -24 -21 -21
-25 -23 -19 -24 -24 -22 -22 -22
-26 -26 -24 -21 -23 -24 -22 -20
-26 -25 -23 -25 -27 -20 -22 -22
-25 -21 -27 -23 -21 -21 -21 -18
-21 -22 -20 -16 -24 -23 -20 -22
-23 -21 -22 -22 -23 -17 -16 -22
-24 -21 -25 -22 -22 -18 -23 -18
-22 -23 -23 -16 -16 -21 -23 -23
-23 -22 -23 -19 -18 -15 -19 -20
-23 -21 -22 -21 -19 -18 -22 -23
-21 -25 -21 -19 -15 -18 -17 -18
-23 -22 -20 -20 -17 -18 -15 -20
-17 -20 -23 -20 -19 -15 -16 -15
-22 -18 -20 -20 -19 -19 -14 -18
-20 -20 -18 -16 -17 -15 -16 -18
-16 -19 -18 -17 -17 -18 -18 -17
-20 -17 -20 -19 -15 -18 -16 -18
-16 -20 -16 -18 -16 -18 -17 -14
-16 -18 -18 -14 -15 -16 -14 -13
-18 -19 -16 -15 -14 -16 -18 -18
-18 -17 -16 -18 -17 -13 -12 -12
-16 -19 -16 -15 -15 -14 -16 -12
-19 -16 -19 -16 -14 -14 -17 -12
-17 -14 -16 -14 -15 -13 -8 -15
-15 -14 -13 -16 -12 -13 -15 -11
-16 -10 -16 -17 -14 -12 -13 -13
-17 -15 -17 -13 -15 -12 -13 -13
-15 -14 -12 -12 -13 -14 -10 -11
-9 -16 -14 -9 -12 -13 -13 -12
-17 -16 -17 -12 -13 -13 -12 -15
-13 -15 -18 -13 -14 -15 -13 -12
-13 -15 -12 -11 -13 -15 -13 -14
-15 -13 -15 -10 -14 -13 -13 -14
-11 -9 -11 -11 -12 -14 -11 -17
-14 -11 -13 -13 -15 -16 -16 -15
-16 -14 -10 -11 -15 -11 -13 -14
-11 -11 -11 -13 -9 -10 -12 -18
-12 -11 -11 -11 -15 -12 -14 -14
-13 -13 -11 -15 -17 -15 -19 -15
-13 -11 -18 -14 -18 -12 -17 -14
-10 -14 -14 -14 -14 -14 -17 -16
-16 -14 -15 -13 -11 -16 -12 -11
-15 -16 -13 -14 -10 -15 -18 -13
-15 -17 -16 -16 -14 -16 -18 -17
-16 -15 -21 -15 -16 -17 -16 -17
-12 -19 -12 -17 -18 -17 -15 -17
-12 -18 -17 -17 -18 -18 -16 -16
-16 -14 -15 -17 -19 -13 -18 -15
-18 -14 -15 -18 -16 -19 -18 -17
-14 -16 -19 -18 -15 -20 -19 -19
-16 -19 -13 -20 -18 -18 -16 -19
-11 -12 -16 -18 -18 -18 -13 -18
-19 -19 -16 -17 -20 -15 -18 -23
-17 -17 -17 -15 -26 -20 -22 -22
-28 -26 -24 -24 -26 -28 -31 -29
-25 -24 -28 -25 -26 -31 -26 -29
-21 -29 -24 -29 -26 -26 -26 -25
-27 -23 -25 -23 -29 -29 -22 -25
-26 -27 -26 -22 -28 -25 -24 -25
-29 -28 -25 -26 -23 -23 -26 -24
-29 -27 -27 -24 -28 -25 -25 -23
-26 -30 -27 -27 -26 -25 -28 -24
-24 -25 -25 -29 -27 -28 -22 -25
-29 -26 -26 -29 -25 -24 -22 -23
-22 -29 -26 -26 -26 -25 -21 -24
-27 -28 -27 -22 -24 -21 -23 -24
-31 -26 -25 -23 -24 -23 -25 -23
-27 -25 -25 -21 -23 -25 -22 -22
-25 -25 -26 -24 -21 -21 -24 -22
-23 -24 -25 -24 -23 -19 -21 -21
-24 -23 -23 -22 -24 -19 -18 -20
-24 -22 -21 -19 -23 -20 -16 -18
-22 -22 -22 -23 -23 -23 -18 -22
-21 -26 -23 -24 -20 -19 -19 -19
-20 -21 -17 -21 -19 -18 -21 -16
-21 -20 -20 -18 -20 -19 -23 -18
-15 -21 -17 -23 -17 -21 -15 -20
-19 -19 -17 -19 -18 -18 -16 -13
-17 -19 -20 -18 -20 -20 -16 -15
-18 -14 -17 -13 -15 -16 -17 -12
-21 -18 -17 -18 -19 -16 -15 -14
-18 -15 -17 -14 -14 -12 -11 -12
-15 -16 -13 -15 -12 -14 -13 -12
-17 -15 -13 -17 -11 -8 -13 -11
-18 -18 -17 -10 -12 -16 -12 -14
-17 -17 -13 -12 -12 -16 -9 -7
-16 -17 -11 -16 -12 -13 -7 -12
-13 -13 -17 -14 -11 -14 -14 -10
-15 -13 -12 -15 -6 -11 -10 -7
-14 -12 -15 -9 -13 -8 -10 -12
-11 -11 -11 -10 -12 -12 -11 -12
-14 -12 -10 -6 -8 -8 -11 -12
-15 -9 -10 -9 -11 -9 -9 -5
-11 -9 -7 -10 -16 -10 -9 -10
-9 -10 -11 -11 -11 -8 -10 -7
-9 -5 -7 -11 -9 -12 -6 -6
-9 -12 -11 -8 -8 -10 -8 -10
-12 -9 -6 -4 -10 -7 -10 -10
-9 -11 -6 -11 -8 -7 -8 -8
-9 -7 -6 -6 -8 -9 -8 -10
-13 -11 -8 -7 -9 -8 -12 -6
-8 -10 -10 -6 -8 -8 -6 -9
-10 -12 -8 -6 -10 -11 -9 -9
-13 -9 -10 -9 -9 -10 -8 -7
-9 -8 -9 -9 -10 -10 -9 -10
-10 -11 -9 -8 -8 -9 -11 -5
-7 -11 -8 -11 -9 -6 -6 -5
-12 -8 -7 -9 -10 -9 -10 -7
-10 -3 -11 -8 -8 -3 -10 -8
-8 -9 -5 -9 -8 -2 -8 -7
-8 -8 -7 -11 -8 -5 -9 -7
-7 -7 -11 -8 -9 -7 -6 -10
-26 -31 -26 -29 -25 -27 -25 -29
-27 -28 -27 -29 -30 -27 -30 -30
-29 -29 -29 -29 -29 -28 -25 -29
-28 -27 -25 -27 -28 -26 -29 -32
-30 -27 -27 -30 -29 -30 -27 -25
-28 -25 -29 -30 -27 -31 -26 -25
-29 -25 -28 -27 -27 -26 -26 -27
-29 -29 -32 -28 -26 -23 -27 -24
-28 -28 -26 -23 -23 -27 -24 -26
-27 -28 -22 -28 -29 -22 -28 -27
-29 -24 -25 -30 -26 -29 -25 -27
-30 -28 -27 -25 -27 -25 -27 -25
-23 -28 -25 -25 -25 -28 -23 -26
-31 -23 -28 -23 -23 -26 -27 -21
-24 -26 -26 -26 -25 -27 -26 -24
-25 -26 -23 -25 -23 -24 -26 -21
-25 -27 -22 -25 -22 -22 -23 -21
-24 -23 -24 -22 -20 -25 -20 -20
-23 -24 -22 -24 -22 -17 -22 -22
-24 -25 -19 -20 -18 -21 -16 -19
-22 -28 -22 -22 -18 -19 -20 -19
-22 -22 -19 -23 -21 -20 -19 -17
-23 -23 -22 -22 -17 -17 -23 -19
-24 -20 -18 -18 -20 -20 -16 -14
-21 -24 -17 -18 -17 -20 -14 -16
-19 -20 -16 -22 -19 -14 -18 -16
-16 -20 -17 -19 -18 -17 -14 -15
-19 -18 -20 -16 -16 -16 -17 -13
-19 -17 -15 -14 -12 -14 -14 -14
-17 -18 -19 -14 -21 -15 -14 -12
-13 -17 -13 -14 -10 -13 -11 -12
-15 -13 -18 -11 -13 -14 -12 -13
-12 -19 -16 -13 -14 -11 -12 -12
-16 -16 -11 -14 -13 -12 -13 -13
-13 -14 -14 -15 -10 -15 -10 -10
-9 -11 -13 -11 -12 -10 -9 -9
-12 -12 -14 -16 -10 -9 -12 -12
-14 -15 -13 -10 -12 -11 -11 -8
-14 -13 -14 -16 -5 -12 -10 -7
-10 -13 -9 -6 -13 -7 -13 -11
-15 -8 -14 -12 -10 -9 -12 -6
-10 -12 -10 -11 -11 -10 -10 -10
-8 -13 -12 -14 -11 -11 -10 -10
-12 -10 -10 -8 -13 -7 -11 -11
-8 -11 -8 -11 -11 -9 -8 -10
-8 -13 -12 -14 -11 -10 -8 -7
-12 -10 -6 -10 -6 -7 -8 -8
-13 -10 -9 -11 -8 -12 -11 -11
-10 -11 -11 -10 -10 -7 -6 -9
-12 -11 -11 -9 -10 -12 -8 -9
-11 -10 -17 -12 -11 -6 -11 -6
-9 -13 -12 -10 -11 -10 -7 -6
-9 -10 -10 -8 -11 -7 -8 -14
-10 -8 -6 -16 -9 -10 -10 -9
-29 -27 -26 -27 -30 -29 -31 -30
-28 -29 -25 -30 -33 -29 -29 -30
-29 -27 -26 -24 -27 -29 -29 -34
-28 -28 -33 -32 -27 -31 -34 -28
-29 -29 -33 -30 -26 -28 -27 -31
-28 -31 -26 -26 -27 -30 -33 -27
-32 -29 -28 -29 -29 -29 -30 -25
-31 -27 -25 -27 -27 -28 -28 -29
-27 -30 -30 -31 -27 -26 -25 -25
-25 -27 -28 -29 -29 -30 -26 -26
-28 -31 -27 -27 -24 -30 -28 -29
-28 -29 -28 -28 -28 -30 -29 -24
-27 -24 -29 -31 -26 -23 -21 -30
-27 -28 -26 -29 -32 -24 -26 -26
-25 -27 -23 -28 -26 -25 -24 -24
-28 -27 -28 -24 -30 -29 -24 -27
-28 -29 -27 -24 -24 -22 -26 -23
-30 -27 -25 -25 -22 -26 -23 -23
-25 -28 -21 -25 -23 -24 -22 -23
-26 -26 -28 -24 -22 -22 -23 -17
-29 -24 -24 -25 -22 -25 -24 -22
-24 -23 -22 -22 -22 -16 -22 -16
-23 -26 -26 -22 -21 -20 -16 -20
-24 -25 -25 -24 -23 -19 -23 -18
-22 -19 -20 -18 -18 -16 -16 -16
-22 -21 -19 -19 -23 -15 -19 -17
-19 -20 -20 -20 -19 -18 -18 -16
-21 -16 -19 -16 -16 -23 -15 -13
-21 -18 -18 -15 -17 -15 -15 -14
-22 -17 -17 -18 -13 -14 -19 -15
-20 -18 -18 -16 -14 -14 -16 -13
-14 -15 -16 -16 -14 -13 -13 -8
-17 -19 -18 -13 -17 -13 -12 -12
-17 -12 -17 -18 -14 -13 -9 -10
-18 -17 -14 -7 -13 -10 -13 -11
-17 -11 -15 -10 -7 -12 -8 -11
-13 -12 -11 -12 -12 -9 -8 -10
-10 -12 -13 -12 -12 -12 -11 -8
-10 -11 -16 -8 -10 -12 -12 -11
-12 -13 -12 -13 -9 -11 -8 -10
-13 -9 -5 -12 -10 -10 -8 -10
-12 -12 -10 -14 -9 -11 -12 -9
-11 -13 -8 -10 -12 -7 -8 -8
-8 -12 -9 -11 -10 -13 -10 -5
-11 -9 -10 -10 -7 -8 -5 -8
-8 -10 -10 -11 -7 -11 -10 -10
-7 -6 -6 -7 -8 -7 -9 -6
-12 -12 -7 -6 -4 -7 -10 -6
-7 -5 -8 -10 -5 -11 -10 -10
-7 -7 -7 -8 -11 -8 -13 -6
-8 -8 -9 -8 -6 -12 -8 -9
-6 -7 -7 -8 -10 -8 -9 -10
-6 -6 -5 -10 -10 -11 -8 -11
-6 -9 -11 -12 -12 -11 -12 -14
-11 -10 -11 -12 -16 -13 -12 -18
-12 -7 -12 -10 -13 -11 -15 -10
-13 -15 -11 -14 -14 -15 -14 -13
-11 -11 -11 -15 -14 -17 -14 -14
-12 -15 -13 -10 -15 -15 -15 -17
-9 -12 -12 -14 -12 -14 -16 -16
-15 -14 -15 -15 -14 -16 -13 -12
-13 -18 -12 -12 -17 -19 -19 -17
-15 -13 -15 -16 -16 -15 -16 -14
-13 -14 -14 -12 -16 -21 -16 -16
-18 -15 -13 -15 -16 -15 -12 -14
-20 -16 -17 -16 -19 -13 -13 -15
-15 -15 -14 -13 -17 -16 -17 -14
-14 -20 -20 -14 -12 -9 -17 -12
-16 -17 -16 -11 -17 -15 -17 -14
-17 -15 -13 -15 -17 -12 -14 -18
-15 -13 -14 -13 -16 -15 -14 -15
-20 -14 -13 -14 -13 -13 -14 -16
-17 -14 -15 -17 -17 -12 -17 -10
-13 -13 -12 -14 -10 -14 -11 -15
-11 -15 -14 -16 -13 -12 -13 -12
-13 -15 -16 -13 -11 -13 -12 -17
-11 -15 -17 -12 -11 -15 -13 -14
-15 -12 -14 -16 -6 -11 -17 -12
-16 -15 -14 -15 -11 -12 -12 -14
-15 -15 -10 -12 -12 -11 -11 -12
-16 -14 -14 -10 -15 -13 -10 -13
-12 -12 -13 -11 -14 -11 -17 -15
-13 -11 -13 -13 -10 -16 -14 -14
-14 -15 -14 -14 -10 -14 -16 -16
-12 -13 -12 -13 -10 -18 -15 -14
-11 -14 -15 -14 -15 -12 -15 -18
-12 -13 -15 -14 -17 -14 -16 -17
-14 -13 -15 -16 -13 -16 -16 -15
-19 -16 -15 -14 -15 -17 -17 -18
-13 -16 -19 -13 -16 -17 -19 -22
-20 -14 -12 -21 -15 -15 -20 -22
-18 -13 -17 -15 -19 -22 -20 -21
-19 -17 -20 -21 -20 -23 -16 -21
-18 -17 -20 -16 -17 -21 -20 -20
-16 -23 -18 -16 -23 -21 -19 -26
-16 -20 -23 -18 -19 -21 -23 -23
-16 -17 -17 -25 -23 -25 -26 -27
-21 -21 -21 -22 -20 -22 -26 -25
-19 -23 -24 -25 -27 -25 -26 -26
-21 -22 -24 -23 -24 -29 -30 -32
-25 -26 -25 -26 -28 -29 -29 -31
-23 -21 -25 -29 -31 -25 -28 -32
-24 -24 -24 -26 -27 -28 -33 -35
-28 -28 -30 -28 -27 -32 -36 -36
-25 -30 -27 -28 -35 -34 -35 -35
-30 -26 -31 -33 -36 -37 -35 -39
-29 -31 -32 -32 -35 -35 -34 -37
-29 -29 -34 -33 -36 -37 -39 -36
-32 -32 -38 -38 -41 -39 -37 -38
-33 -32 -39 -34 -39 -36 -42 -43
-31 -37 -36 -38 -40 -45 -43 -38
-38 -38 -37 -39 -41 -42 -43 -42
-38 -40 -42 -38 -42 -43 -46 -47
-38 -38 -43 -42 -43 -46 -47 -49
-39 -42 -37 -46 -46 -45 -51 -51
-38 -47 -46 -47 -44 -49 -51 -51
-40 -44 -48 -47 -48 -49 -50 -51
2 -4 -6 -6 -6 -9 -9 -7
-4 -8 -6 -11 -9 -10 -11 -12
-5 -9 -9 -7 -8 -9 -12 -11
-7 -7 -9 -12 -12 -11 -13 -11
-9 -10 -10 -7 -6 -9 -13 -13
-9 -10 -13 -10 -15 -13 -9 -11
-11 -11 -5 -8 -11 -10 -13 -10
-9 -8 -13 -14 -11 -11 -11 -10
-7 -9 -12 -12 -10 -12 -14 -16
-9 -15 -14 -13 -12 -9 -12 -11
-13 -10 -11 -11 -13 -15 -9 -11
-11 -13 -7 -15 -12 -11 -7 -9
-11 -8 -12 -15 -9 -11 -12 -13
-9 -9 -14 -12 -10 -9 -14 -9
-9 -15 -12 -10 -9 -15 -9 -12
-12 -10 -8 -10 -11 -8 -10 -7
-12 -10 -13 -10 -11 -12 -15 -13
-12 -11 -11 -10 -9 -10 -9 -9
-12 -9 -9 -8 -10 -11 -10 -8
-12 -11 -7 -9 -9 -11 -12 -10
-10 -9 -13 -8 -9 -9 -9 -9
-11 -10 -9 -7 -13 -14 -8 -10
-11 -9 -8 -6 -9 -10 -10 -10
-8 -7 -7 -10 -9 -8 -8 -7
-8 -7 -8 -7 -11 -9 -11 -8
-7 -10 -7 -9 -4 -7 -7 -5
-5 -6 -9 -7 -12 -12 -11 -9
-9 -6 -5 -8 -7 -8 -10 -8
-7 -8 -13 -12 -7 -6 -9 -10
-8 -6 -10 -5 -8 -9 -11 -11
-11 -3 -4 -9 -5 -9 -11 -10
-12 -12 -10 -11 -6 -11 -13 -11
-10 -9 -7 -9 -10 -8 -11 -10
-9 -8 -9 -11 -14 -12 -13 -12
-4 -8 -9 -12 -13 -14 -15 -15
-10 -12 -14 -9 -14 -15 -17 -12
-12 -12 -11 -15 -16 -11 -18 -19
-15 -12 -14 -10 -11 -14 -20 -15
-11 -10 -17 -11 -16 -15 -16 -17
-10 -16 -15 -21 -19 -16 -22 -18
-12 -11 -13 -17 -17 -18 -19 -22
-15 -14 -15 -17 -18 -16 -17 -26
-16 -13 -21 -19 -16 -20 -21 -22
-15 -19 -16 -17 -19 -24 -22 -27
-15 -16 -20 -21 -18 -23 -20 -26
-21 -17 -21 -20 -23 -25 -23 -26
-20 -23 -22 -20 -27 -27 -28 -24
-20 -20 -23 -21 -26 -25 -22 -26
-22 -21 -22 -22 -22 -25 -25 -28
-25 -26 -23 -26 -22 -25 -30 -29
-24 -22 -23 -26 -26 -26 -32 -31
-24 -27 -26 -27 -29 -28 -30 -32
-23 -25 -29 -27 -31 -29 -31 -35
-26 -28 -31 -31 -31 -30 -34 -33
-27 -30 -31 -30 -30 -33 -36 -37
-31 -31 -31 -32 -33 -34 -34 -34
-30 -33 -33 -31 -34 -32 -36 -39
-31 -29 -33 -34 -33 -36 -38 -34
-32 -35 -34 -35 -36 -38 -40 -39
-36 -32 -36 -33 -36 -42 -39 -38
-35 -36 -36 -39 -40 -38 -43 -42
-1 -1 -9 -6 -9 -6 -9 -11
-5 -5 -6 -8 -4 -9 -10 -12
-5 -9 -8 -9 -8 -11 -7 -10
-6 -10 -13 -9 -11 -12 -12 -10
-12 -10 -8 -12 -12 -10 -13 -13
-10 -8 -12 -15 -11 -15 -8 -10
-10 -10 -10 -9 -10 -14 -10 -12
-11 -9 -11 -9 -9 -14 -12 -9
-12 -11 -10 -12 -12 -14 -13 -9
-9 -11 -13 -11 -9 -7 -8 -10
-12 -11 -12 -9 -10 -14 -13 -9
-11 -10 -12 -12 -10 -9 -12 -14
-13 -7 -8 -11 -12 -9 -13 -11
-10 -13 -11 -10 -8 -10 -10 -9
-12 -12 -12 -12 -10 -10 -10 -11
-10 -15 -11 -11 -11 -14 -12 -8
-7 -11 -10 -12 -10 -7 -13 -10
-9 -7 -12 -11 -9 -10 -12 -8
-9 -13 -13 -8 -8 -12 -9 -10
-11 -8 -8 -7 -11 -10 -11 -13
-11 -9 -12 -10 -10 -8 -8 -10
-10 -10 -9 -11 -10 -9 -10 -10
-8 -11 -10 -11 -10 -10 -11 -7
-11 -11 -10 -11 -10 -10 -10 -8
-13 -14 -11 -7 -14 -12 -11 -6
-9 -8 -13 -9 -11 -15 -14 -8
-9 -10 -6 -9 -9 -13 -13 -10
-9 -11 -11 -10 -10 -10 -13 -12
-9 -12 -12 -14 -9 -9 -13 -14
-12 -8 -13 -10 -13 -13 -11 -12
-9 -13 -11 -12 -13 -11 -14 -14
-11 -14 -15 -16 -10 -16 -14 -17
-17 -11 -10 -15 -16 -15 -12 -18
-12 -11 -13 -14 -17 -15 -16 -16
-15 -10 -15 -15 -17 -21 -17 -18
-11 -17 -16 -18 -17 -18 -21 -19
-12 -15 -23 -16 -20 -17 -19 -19
-12 -15 -18 -19 -18 -20 -20 -21
-13 -18 -21 -20 -21 -20 -20 -26
-17 -18 -19 -21 -22 -24 -28 -22
-19 -17 -16 -20 -21 -27 -24 -25
-22 -22 -19 -24 -24 -25 -25 -29
-18 -17 -21 -27 -23 -25 -28 -25
-21 -19 -24 -23 -27 -25 -30 -29
-22 -21 -27 -28 -29 -28 -29 -31
-23 -23 -24 -26 -27 -28 -29 -33
-24 -27 -30 -28 -27 -30 -33 -32
-24 -28 -27 -29 -28 -32 -33 -36
-26 -27 -31 -35 -32 -34 -34 -36
-29 -28 -33 -32 -34 -37 -36 -40
-30 -31 -31 -29 -37 -35 -37 -38
-27 -33 -32 -33 -34 -36 -39 -37
-29 -25 -38 -35 -40 -39 -38 -41
-32 -37 -36 -34 -38 -40 -39 -42
-32 -34 -37 -37 -41 -42 -40 -42
-34 -37 -37 -39 -39 -40 -45 -44
-37 -39 -39 -38 -40 -44 -45 -49
-5 -8 -8 -9 -11 -13 -12 -15
-4 -10 -13 -12 -12 -14 -9 -13
-9 -10 -13 -11 -11 -12 -7 -8
-9 -10 -13 -11 -12 -9 -13 -13
-12 -12 -12 -13 -11 -11 -13 -13
-12 -11 -15 -13 -12 -17 -16 -15
-11 -16 -11 -9 -12 -13 -14 -13
-13 -8 -10 -15 -15 -13 -13 -13
-15 -14 -15 -12 -17 -15 -15 -16
-15 -10 -10 -15 -16 -9 -14 -15
-11 -16 -17 -15 -14 -13 -12 -18
-13 -16 -13 -11 -14 -12 -13 -11
-18 -11 -16 -18 -13 -13 -14 -14
-13 -16 -11 -10 -17 -18 -15 -13
-13 -13 -12 -11 -15 -11 -12 -14
-11 -13 -16 -16 -15 -14 -13 -13
-10 -12 -14 -14 -15 -16 -16 -16
-10 -12 -15 -16 -15 -14 -13 -10
-17 -15 -13 -14 -18 -12 -15 -13
-10 -11 -13 -17 -16 -11 -13 -14
-16 -12 -11 -16 -15 -13 -15 -15
-16 -12 -17 -14 -13 -12 -11 -10
-18 -15 -14 -12 -16 -14 -10 -13
-12 -9 -16 -14 -13 -12 -14 -13
-18 -15 -14 -11 -14 -16 -13 -14
-13 -14 -14 -12 -13 -18 -15 -16
-14 -17 -11 -11 -16 -13 -11 -15
-12 -15 -12 -12 -14 -15 -13 -14
-13 -12 -17 -17 -12 -15 -15 -12
-12 -11 -14 -15 -18 -15 -14 -16
-12 -12 -9 -15 -13 -18 -13 -15
-14 -18 -17 -13 -18 -14 -14 -15
-14 -13 -14 -13 -14 -15 -14 -18
-12 -13 -12 -13 -20 -15 -18 -22
-13 -16 -14 -18 -15 -16 -18 -18
-15 -16 -14 -13 -16 -13 -16 -20
-18 -14 -18 -22 -17 -16 -18 -21
-12 -15 -23 -21 -17 -25 -19 -24
-18 -20 -17 -18 -17 -25 -19 -23
-17 -20 -19 -22 -21 -24 -22 -24
-22 -21 -24 -20 -21 -23 -24 -25
-20 -21 -21 -24 -24 -22 -27 -28
-24 -22 -23 -25 -28 -22 -26 -22
-26 -25 -22 -26 -21 -24 -25 -29
-24 -22 -21 -25 -24 -26 -30 -30
-27 -25 -23 -25 -28 -29 -29 -31
-21 -21 -29 -27 -33 -28 -29 -31
-27 -27 -27 -27 -28 -34 -31 -33
-28 -26 -27 -29 -30 -31 -36 -38
-27 -28 -31 -27 -30 -37 -37 -38
-29 -29 -33 -31 -39 -36 -37 -40
-29 -31 -32 -33 -36 -37 -36 -38
-30 -31 -35 -34 -40 -37 -45 -39
-34 -34 -37 -39 -37 -38 -40 -42
-35 -37 -38 -41 -39 -41 -42 -44
-34 -36 -38 -40 -41 -40 -39 -42
-36 -38 -40 -40 -43 -42 -45 -46
-36 -39 -41 -42 -42 -46 -44 -45
-39 -39 -45 -41 -47 -46 -49 -51
-36 -42 -43 -44 -44 -41 -48 -49
-41 -42 -45 -44 -45 -45 -45 -54
-5 -9 -6 -7 -6 -12 -15 -16
-10 -7 -8 -12 -9 -12 -11 -17
-9 -8 -9 -10 -16 -11 -12 -16
-10 -11 -12 -14 -14 -16 -16 -16
-12 -13 -11 -11 -13 -12 -14 -16
-9 -13 -12 -17 -18 -12 -17 -17
-15 -11 -14 -19 -15 -13 -15 -16
-15 -13 -14 -17 -16 -17 -12 -18
-15 -15 -12 -15 -20 -13 -14 -16
-11 -17 -16 -16 -15 -18 -19 -15
-14 -17 -17 -15 -14 -18 -18 -13
-13 -11 -18 -17 -17 -17 -15 -20
-15 -20 -17 -19 -19 -18 -19 -16
-17 -16 -16 -17 -15 -20 -19 -20
-17 -16 -14 -17 -22 -17 -17 -18
-16 -18 -16 -19 -16 -21 -18 -19
-14 -17 -19 -15 -21 -18 -20 -18
-16 -18 -18 -18 -20 -19 -19 -18
-12 -17 -17 -18 -22 -18 -18 -17
-15 -19 -21 -16 -19 -17 -14 -17
-22 -20 -14 -16 -19 -20 -21 -18
-20 -17 -20 -19 -17 -19 -19 -18
-18 -21 -20 -18 -17 -18 -17 -14
-16 -18 -19 -20 -18 -16 -18 -18
-19 -16 -17 -19 -16 -18 -19 -18
-11 -18 -20 -14 -19 -18 -20 -17
-18 -15 -19 -20 -18 -21 -16 -14
-19 -18 -19 -20 -19 -19 -22 -18
-14 -20 -16 -20 -16 -21 -18 -21
-15 -18 -15 -20 -18 -21 -19 -25
-16 -23 -20 -18 -20 -17 -19 -21
-20 -18 -17 -21 -22 -19 -23 -23
-19 -18 -21 -20 -20 -23 -21 -25
-20 -22 -23 -24 -23 -22 -27 -24
-19 -20 -22 -25 -20 -22 -22 -27
-19 -18 -23 -24 -27 -25 -25 -25
-21 -26 -22 -22 -27 -27 -26 -28
-23 -21 -22 -24 -26 -28 -32 -33
-24 -25 -25 -27 -27 -28 -28 -29
-25 -26 -29 -31 -32 -30 -30 -30
-25 -26 -24 -33 -27 -32 -36 -34
-27 -28 -28 -33 -30 -30 -32 -33
-29 -29 -31 -31 -33 -34 -34 -38
-28 -30 -32 -31 -31 -35 -37 -38
-30 -33 -30 -32 -38 -34 -38 -36
-32 -29 -30 -33 -37 -36 -38 -42
-32 -33 -37 -35 -38 -40 -35 -44
-30 -32 -37 -34 -40 -42 -46 -41
-35 -33 -37 -40 -39 -40 -45 -42
-36 -35 -36 -43 -40 -41 -46 -43
-10 -14 -13 -13 -14 -18 -14 -15
-12 -15 -11 -11 -12 -15 -14 -17
-14 -13 -14 -11 -11 -12 -11 -17
-12 -14 -16 -16 -15 -15 -13 -15
-17 -18 -17 -13 -19 -17 -18 -15
-18 -11 -14 -13 -13 -15 -16 -17
-18 -15 -16 -14 -16 -18 -17 -18
-15 -14 -14 -17 -15 -16 -15 -14
-14 -16 -13 -18 -17 -16 -18 -16
-15 -18 -17 -17 -18 -15 -17 -17
-20 -16 -16 -14 -16 -20 -14 -17
-19 -14 -16 -16 -18 -19 -14 -16
-15 -20 -17 -17 -12 -17 -18 -17
-15 -13 -15 -12 -15 -21 -15 -16
-14 -19 -14 -19 -15 -14 -16 -17
-16 -20 -19 -14 -18 -16 -17 -16
-15 -18 -17 -14 -16 -13 -16 -20
-16 -18 -14 -16 -16 -13 -17 -14
-15 -13 -19 -15 -14 -16 -16 -13
-18 -18 -12 -14 -11 -12 -13 -13
-16 -13 -18 -16 -20 -14 -12 -14
-14 -18 -16 -15 -20 -16 -10 -15
-12 -12 -15 -13 -17 -12 -15 -12
-16 -10 -14 -18 -12 -17 -13 -15
-13 -15 -16 -12 -13 -11 -13 -17
-16 -17 -14 -14 -13 -15 -14 -17
-14 -19 -13 -15 -13 -14 -13 -9
-15 -11 -12 -13 -16 -17 -16 -14
-14 -17 -13 -15 -13 -17 -14 -18
-14 -13 -16 -17 -15 -11 -15 -14
-15 -16 -15 -19 -12 -13 -19 -16
-14 -15 -18 -12 -14 -18 -13 -19
-14 -13 -15 -15 -15 -18 -18 -18
-13 -15 -18 -14 -20 -15 -19 -18
-16 -14 -17 -23 -19 -21 -17 -17
-19 -16 -16 -21 -16 -18 -19 -16
-19 -16 -17 -18 -21 -19 -22 -22
-18 -18 -21 -19 -20 -23 -20 -23
-15 -19 -20 -19 -22 -22 -26 -24
-15 -15 -22 -24 -21 -26 -26 -24
-19 -20 -21 -22 -23 -28 -27 -29
-21 -25 -24 -26 -26 -26 -30 -25
-22 -24 -23 -25 -22 -28 -29 -30
-26 -23 -27 -26 -30 -26 -30 -30
-21 -24 -27 -30 -28 -31 -31 -31
-24 -30 -31 -28 -28 -29 -33 -32
-24 -27 -30 -32 -31 -31 -33 -33
-24 -29 -29 -32 -29 -37 -34 -36
-29 -24 -28 -31 -35 -33 -30 -39
-29 -36 -32 -31 -32 -32 -37 -39
-31 -30 -30 -34 -37 -36 -38 -38
-32 -31 -31 -34 -37 -40 -41 -40
-32 -37 -32 -38 -35 -36 -42 -40
-34 -33 -35 -35 -38 -40 -46 -41
-31 -37 -40 -38 -41 -39 -43 -45
-38 -36 -39 -44 -38 -43 -47 -48
-33 -38 -44 -44 -43 -41 -48 -49
-37 -40 -43 -46 -44 -44 -45 -48
-40 -43 -41 -45 -47 -50 -54 -51
-42 -42 -47 -45 -47 -49 -52 -49
-8 -8 -11 -15 -16 -18 -21 -22
-9 -15 -20 -15 -17 -18 -19 -22
-12 -16 -18 -18 -22 -19 -21 -22
-16 -15 -15 -20 -19 -20 -21 -19
-16 -18 -18 -23 -18 -19 -23 -17
-19 -20 -17 -19 -19 -23 -23 -21
-17 -16 -22 -18 -18 -21 -20 -22
-23 -17 -17 -19 -19 -18 -23 -24
-20 -18 -22 -21 -22 -22 -22 -22
-17 -20 -21 -20 -21 -23 -22 -19
-23 -19 -22 -22 -23 -17 -22 -24
-22 -24 -22 -21 -22 -23 -25 -22
-21 -21 -18 -22 -19 -19 -23 -25
-25 -22 -22 -21 -19 -17 -25 -21
-24 -22 -21 -17 -22 -22 -19 -24
-22 -25 -20 -22 -24 -22 -22 -19
-23 -20 -21 -21 -22 -22 -19 -16
-22 -20 -22 -23 -20 -19 -19 -18
-20 -20 -24 -20 -21 -18 -22 -19
-23 -20 -24 -16 -21 -21 -20 -21
-23 -20 -19 -23 -20 -18 -21 -21
-25 -22 -21 -22 -20 -26 -20 -19
-19 -19 -21 -24 -20 -18 -22 -19
-22 -20 -22 -21 -23 -19 -24 -24
-16 -23 -20 -20 -20 -26 -19 -19
-21 -22 -21 -19 -17 -23 -19 -22
-21 -23 -21 -19 -20 -19 -20 -19
-21 -21 -22 -21 -18 -21 -21 -21
-18 -20 -17 -18 -20 -21 -18 -20
-18 -18 -20 -20 -25 -25 -22 -27
-22 -20 -18 -20 -20 -21 -23 -24
-18 -18 -24 -21 -26 -21 -26 -20
-20 -19 -22 -20 -24 -21 -21 -25
-25 -20 -23 -23 -23 -21 -22 -25
-20 -22 -23 -27 -22 -24 -21 -25
-21 -25 -23 -23 -22 -24 -26 -24
-22 -24 -21 -27 -23 -23 -21 -27
-25 -24 -23 -21 -26 -27 -30 -28
-25 -20 -21 -25 -26 -28 -26 -31
-26 -21 -27 -25 -27 -29 -30 -31
-28 -25 -30 -28 -34 -30 -32 -32
-26 -24 -28 -30 -29 -30 -33 -35
-23 -27 -30 -28 -29 -31 -34 -34
-30 -32 -29 -29 -27 -34 -35 -34
-30 -28 -28 -31 -36 -32 -33 -35
-26 -32 -31 -33 -34 -36 -35 -35
-29 -26 -34 -35 -35 -38 -38 -40
-33 -32 -36 -38 -40 -41 -39 -41
-33 -34 -35 -40 -36 -42 -41 -41
-35 -37 -33 -39 -39 -39 -44 -47
-34 -35 -38 -42 -42 -39 -47 -44
-38 -36 -43 -38 -36 -44 -41 -44
-39 -40 -42 -43 -39 -44 -48 -50
-41 -42 -40 -41 -46 -44 -47 -50
-38 -42 -40 -44 -44 -43 -46 -51
-46 -43 -44 -47 -48 -51 -53 -52
-45 -45 -45 -46 -52 -51 -52 -56
-10 -7 -11 -11 -11 -14 -13 -18
-7 -7 -8 -14 -11 -13 -14 -17
-8 -13 -12 -14 -13 -14 -16 -18
-14 -10 -14 -14 -16 -16 -16 -22
-11 -12 -16 -18 -19 -15 -19 -21
-13 -15 -17 -19 -20 -17 -21 -24
-13 -16 -15 -16 -19 -17 -20 -22
-18 -18 -15 -19 -15 -17 -14 -21
-19 -19 -15 -19 -18 -20 -19 -22
-14 -18 -18 -17 -15 -18 -21 -18
-17 -21 -17 -16 -18 -21 -22 -23
-20 -19 -20 -21 -21 -23 -21 -22
-19 -20 -19 -21 -17 -22 -22 -21
-18 -16 -19 -21 -21 -19 -22 -19
-21 -19 -20 -21 -21 -21 -18 -21
-21 -21 -20 -22 -20 -19 -20 -19
-19 -21 -23 -20 -19 -16 -16 -23
-24 -19 -22 -23 -21 -17 -20 -18
-22 -20 -20 -20 -21 -20 -18 -18
-18 -20 -20 -20 -19 -20 -21 -19
-20 -18 -25 -20 -16 -19 -17 -19
-22 -15 -17 -18 -14 -17 -16 -20
-19 -19 -16 -22 -17 -20 -15 -17
-21 -20 -16 -23 -20 -19 -19 -22
-21 -18 -17 -21 -20 -19 -21 -22
-16 -20 -21 -16 -16 -22 -20 -20
-20 -20 -16 -18 -21 -18 -19 -26
-21 -16 -18 -22 -21 -22 -20 -21
-19 -20 -21 -19 -19 -22 -20 -21
-18 -18 -14 -20 -24 -18 -19 -21
-17 -20 -21 -21 -21 -21 -21 -24
-20 -21 -20 -22 -20 -24 -22 -26
-21 -22 -22 -21 -19 -23 -23 -28
-25 -22 -22 -22 -24 -20 -21 -25
-20 -23 -26 -23 -22 -24 -22 -26
-20 -25 -23 -22 -27 -24 -25 -27
-22 -21 -23 -24 -27 -27 -30 -29
-21 -23 -23 -21 -26 -26 -25 -28
-25 -27 -24 -28 -28 -31 -29 -32
-22 -23 -23 -28 -26 -27 -30 -33
-24 -24 -23 -28 -33 -28 -31 -34
-26 -29 -30 -29 -31 -31 -32 -33
-29 -28 -31 -34 -32 -32 -32 -36
-26 -31 -31 -30 -33 -35 -34 -33
-29 -33 -29 -33 -35 -34 -37 -38
-28 -33 -36 -31 -35 -35 -40 -42
-29 -34 -30 -37 -34 -40 -35 -38
-31 -34 -39 -36 -40 -35 -39 -40
-35 -36 -36 -35 -36 -43 -41 -41
-36 -34 -35 -37 -43 -41 -45 -41
-38 -37 -39 -43 -45 -43 -50 -43
-39 -35 -42 -44 -41 -45 -45 -45
-42 -42 -42 -43 -46 -46 -46 -43
-39 -43 -38 -40 -46 -46 -49 -49
-39 -40 -42 -44 -43 -44 -47 -51
-8 -10 -12 -14 -12 -14 -15 -18
-11 -10 -12 -13 -13 -12 -19 -18
-12 -12 -16 -16 -9 -17 -20 -19
-16 -12 -16 -19 -19 -24 -20 -19
-15 -14 -20 -15 -17 -20 -22 -18
-16 -18 -18 -20 -18 -18 -17 -23
-16 -23 -17 -20 -20 -19 -20 -16
-20 -19 -20 -20 -19 -20 -18 -20
-19 -21 -20 -15 -20 -22 -22 -18
-18 -16 -16 -16 -18 -19 -19 -20
-19 -15 -19 -22 -23 -22 -21 -20
-16 -18 -18 -22 -20 -18 -16 -18
-24 -27 -22 -19 -22 -17 -14 -23
-21 -20 -17 -22 -22 -19 -20 -19
-20 -18 -24 -19 -21 -22 -23 -18
-19 -20 -20 -19 -22 -20 -19 -19
-20 -16 -17 -23 -17 -23 -18 -21
-23 -21 -23 -20 -20 -24 -20 -18
-18 -21 -20 -18 -22 -19 -20 -20
-20 -24 -20 -21 -18 -20 -22 -21
-17 -19 -18 -18 -21 -24 -21 -24
-18 -22 -20 -17 -19 -16 -23 -22
-19 -20 -17 -20 -21 -21 -18 -24
-22 -22 -21 -18 -19 -19 -19 -19
-19 -18 -22 -20 -21 -19 -19 -17
-16 -17 -17 -18 -17 -19 -19 -22
-19 -18 -20 -19 -20 -19 -22 -20
-21 -21 -20 -22 -19 -23 -20 -21
-20 -17 -21 -21 -23 -21 -22 -24
-21 -20 -23 -19 -21 -21 -21 -25
-20 -23 -21 -19 -20 -23 -22 -23
-18 -21 -19 -24 -23 -23 -24 -26
-22 -22 -19 -25 -20 -24 -24 -25
-18 -23 -22 -24 -25 -23 -25 -26
-18 -26 -25 -22 -27 -26 -21 -27
-23 -26 -26 -22 -26 -25 -30 -30
-19 -23 -26 -28 -23 -31 -28 -28
-26 -26 -26 -24 -28 -27 -27 -33
-24 -29 -27 -28 -32 -30 -32 -35
-23 -25 -24 -27 -31 -32 -33 -37
-23 -31 -30 -31 -28 -35 -36 -37
-28 -32 -28 -32 -39 -33 -38 -36
-32 -27 -27 -38 -35 -38 -39 -37
-27 -31 -34 -34 -37 -41 -36 -40
-30 -35 -37 -34 -36 -35 -39 -42
-35 -32 -36 -39 -40 -41 -42 -40
-36 -39 -35 -37 -40 -42 -42 -38
-37 -38 -38 -36 -40 -39 -42 -47
-38 -39 -36 -40 -41 -44 -41 -47
-40 -40 -39 -45 -42 -50 -47 -46
-38 -44 -42 -46 -44 -45 -50 -48
-40 -39 -38 -44 -47 -44 -48 -53
-4 -7 -14 -9 -13 -16 -15 -17
-7 -14 -8 -13 -15 -17 -23 -18
-14 -19 -16 -15 -14 -18 -15 -17
-11 -11 -16 -13 -14 -19 -22 -19
-13 -16 -17 -20 -17 -14 -20 -18
-15 -19 -18 -14 -20 -15 -20 -15
-17 -15 -15 -21 -17 -18 -18 -22
-18 -15 -14 -20 -20 -18 -18 -18
-16 -25 -19 -19 -15 -23 -21 -18
-16 -17 -20 -20 -24 -22 -18 -21
-21 -17 -20 -18 -20 -14 -23 -18
-19 -23 -18 -18 -18 -20 -20 -18
-20 -20 -21 -21 -19 -19 -21 -17
-22 -17 -20 -21 -25 -19 -21 -21
-18 -20 -19 -19 -19 -18 -19 -21
-20 -20 -23 -22 -19 -21 -19 -18
-14 -19 -20 -20 -19 -22 -19 -18
-20 -18 -19 -22 -18 -17 -20 -20
-18 -22 -23 -15 -16 -15 -16 -17
-20 -15 -20 -18 -16 -21 -15 -17
-18 -20 -22 -17 -16 -21 -15 -21
-18 -17 -18 -19 -20 -18 -18 -19
-19 -20 -21 -21 -18 -22 -18 -18
-17 -24 -21 -19 -20 -20 -18 -20
-17 -17 -18 -18 -19 -23 -19 -22
-18 -17 -17 -19 -17 -18 -15 -20
-17 -20 -16 -20 -18 -24 -21 -20
-19 -20 -20 -18 -20 -15 -20 -21
-17 -22 -20 -20 -21 -23 -21 -25
-22 -21 -17 -21 -20 -25 -23 -22
-16 -20 -17 -19 -20 -22 -25 -22
-23 -20 -21 -19 -25 -24 -24 -24
-23 -19 -24 -23 -26 -27 -28 -27
-21 -22 -22 -28 -21 -22 -19 -28
-20 -25 -23 -23 -23 -23 -28 -26
-24 -24 -23 -24 -24 -23 -28 -30
-23 -22 -21 -27 -27 -29 -26 -30
-27 -26 -26 -30 -25 -29 -32 -30
-23 -28 -27 -22 -33 -30 -29 -31
-27 -28 -27 -30 -28 -29 -31 -33
-28 -27 -29 -28 -30 -36 -36 -34
-27 -27 -30 -29 -32 -33 -36 -33
-25 -26 -31 -28 -33 -32 -38 -35
-29 -34 -33 -31 -32 -35 -39 -35
-29 -33 -35 -32 -36 -36 -36 -40
-32 -34 -33 -37 -35 -38 -44 -37
-33 -32 -37 -35 -38 -41 -38 -41
-36 -35 -32 -42 -37 -43 -38 -42
-33 -36 -34 -37 -39 -41 -43 -43
-36 -38 -42 -44 -44 -45 -41 -43
-43 -40 -42 -37 -43 -46 -42 -51
-40 -41 -39 -40 -43 -44 -44 -52
-39 -39 -42 -46 -45 -48 -46 -51
-38 -45 -49 -46 -47 -49 -51 -49
-41 -44 -46 -48 -47 -47 -51 -51
-44 -48 -45 -47 -49 -51 -52 -53
-16 -20 -23 -20 -27 -23 -25 -28
-22 -22 -24 -22 -24 -25 -30 -28
-21 -24 -26 -23 -28 -26 -29 -26
-28 -28 -23 -25 -28 -26 -25 -25
-22 -24 -28 -26 -28 -25 -27 -32
-28 -23 -23 -22 -26 -27 -28 -31
-25 -25 -29 -28 -28 -26 -30 -29
-23 -26 -28 -29 -29 -29 -27 -28
-27 -32 -26 -23 -28 -27 -27 -28
-29 -31 -29 -27 -32 -29 -31 -28
-29 -27 -29 -26 -27 -27 -27 -27
-28 -26 -25 -28 -27 -26 -27 -27
-29 -29 -28 -29 -27 -27 -27 -27
-25 -27 -27 -26 -28 -26 -28 -26
-27 -26 -27 -28 -31 -24 -26 -28
-32 -27 -28 -27 -28 -29 -27 -27
-29 -26 -22 -29 -23 -31 -26 -24
-29 -29 -29 -28 -29 -27 -25 -24
-25 -31 -22 -27 -25 -26 -27 -25
-25 -26 -27 -22 -30 -26 -25 -25
-30 -22 -28 -28 -27 -27 -25 -24
-25 -28 -24 -25 -27 -25 -24 -24
-27 -23 -30 -27 -24 -23 -22 -26
-23 -27 -28 -24 -27 -26 -24 -25
-27 -28 -25 -26 -26 -24 -26 -26
-25 -25 -24 -25 -27 -25 -26 -24
-28 -25 -27 -27 -26 -25 -28 -24
-23 -27 -28 -28 -29 -27 -25 -29
-26 -28 -26 -26 -27 -27 -30 -31
-23 -23 -26 -26 -27 -31 -23 -26
-23 -23 -27 -29 -28 -28 -28 -28
-23 -25 -25 -25 -28 -29 -30 -30
-26 -29 -28 -25 -31 -28 -32 -33
-28 -33 -26 -27 -29 -30 -34 -33
-29 -27 -31 -28 -33 -30 -30 -34
-30 -32 -32 -27 -32 -31 -33 -34
-25 -26 -34 -28 -30 -31 -34 -38
-33 -31 -32 -32 -33 -33 -33 -33
-33 -32 -34 -31 -35 -33 -32 -39
-32 -34 -34 -37 -34 -35 -38 -41
-34 -34 -35 -36 -33 -36 -37 -39
-33 -39 -35 -35 -36 -38 -41 -43
-32 -33 -35 -42 -36 -39 -42 -46
-35 -39 -39 -40 -35 -41 -44 -43
-37 -37 -38 -39 -39 -42 -44 -44
-36 -38 -37 -41 -41 -42 -43 -46
-36 -42 -42 -43 -44 -43 -44 -45
-40 -41 -42 -41 -45 -44 -45 -47
-41 -41 -42 -44 -42 -44 -49 -54
-39 -42 -45 -45 -46 -46 -48 -49
-45 -43 -41 -46 -45 -46 -50 -53
-43 -46 -43 -47 -47 -54 -50 -54
-41 -47 -46 -51 -52 -48 -52 -53
-45 -49 -48 -52 -46 -54 -51 -55
-45 -53 -51 -50 -52 -52 -59 -53
-50 -52 -53 -55 -50 -53 -57 -57
-51 -52 -51 -52 -56 -54 -59 -60
-8 -5 -10 -8 -19 -15 -15 -19
-8 -10 -10 -10 -15 -18 -16 -15
-13 -11 -13 -16 -17 -15 -16 -15
-13 -16 -15 -17 -17 -17 -18 -18
-16 -15 -17 -13 -16 -16 -14 -15
-12 -18 -19 -19 -19 -19 -17 -19
-16 -13 -15 -16 -13 -17 -16 -20
-16 -17 -18 -17 -18 -19 -19 -22
-22 -16 -17 -18 -18 -17 -18 -21
-13 -18 -16 -19 -20 -21 -17 -19
-17 -19 -15 -19 -19 -19 -21 -19
-17 -14 -18 -22 -17 -18 -18 -19
-13 -18 -19 -21 -22 -18 -24 -17
-19 -19 -19 -21 -23 -21 -20 -18
-19 -21 -19 -19 -18 -20 -21 -17
-25 -18 -20 -19 -18 -20 -20 -18
-18 -23 -20 -20 -23 -21 -23 -17
-24 -17 -21 -23 -20 -21 -23 -18
-18 -19 -19 -26 -19 -16 -14 -20
-20 -18 -20 -20 -21 -24 -21 -18
-20 -19 -21 -17 -21 -21 -16 -19
-20 -20 -21 -20 -17 -18 -21 -21
-23 -19 -21 -21 -18 -21 -16 -18
-21 -19 -18 -18 -19 -19 -20 -20
-21 -21 -17 -22 -20 -17 -21 -17
-21 -20 -22 -17 -18 -19 -20 -22
-21 -23 -22 -18 -20 -22 -21 -19
-18 -19 -22 -18 -22 -20 -20 -20
-22 -22 -21 -19 -21 -24 -21 -25
-16 -21 -21 -20 -21 -21 -23 -23
-17 -19 -19 -21 -25 -20 -23 -25
-22 -23 -19 -24 -19 -26 -25 -24
-19 -19 -17 -19 -23 -25 -16 -22
-20 -23 -23 -22 -24 -19 -27 -23
-21 -23 -19 -25 -24 -23 -27 -31
-23 -19 -25 -24 -25 -26 -23 -25
-22 -19 -26 -23 -21 -26 -29 -33
-21 -19 -26 -24 -29 -26 -30 -30
-25 -26 -23 -27 -27 -26 -26 -31
-25 -25 -24 -30 -29 -34 -29 -34
-21 -26 -26 -30 -29 -34 -30 -34
-31 -27 -32 -29 -30 -32 -30 -35
-27 -28 -27 -31 -37 -30 -37 -32
-30 -28 -32 -32 -33 -36 -35 -37
-26 -31 -30 -32 -33 -31 -37 -36
-32 -33 -36 -33 -36 -37 -39 -36
-31 -33 -34 -36 -37 -36 -39 -37
-31 -33 -33 -40 -38 -40 -40 -43
-31 -36 -37 -41 -39 -41 -46 -43
-32 -39 -38 -40 -37 -39 -45 -46
-39 -39 -38 -38 -43 -43 -47 -44
-35 -41 -37 -37 -43 -43 -44 -47
-37 -41 -40 -41 -46 -46 -43 -44
-39 -38 -44 -45 -47 -47 -44 -47
-39 -47 -48 -44 -49 -47 -47 -48
-3 -8 -7 -4 -11 -5 -12 -11
-7 -8 -7 -9 -12 -13 -12 -14
-5 -3 -7 -12 -11 -11 -10 -11
-10 -8 -7 -9 -15 -15 -10 -15
-7 -10 -11 -15 -14 -15 -14 -14
-10 -11 -12 -14 -16 -16 -14 -13
-8 -12 -10 -15 -13 -12 -9 -13
-12 -14 -9 -13 -17 -12 -16 -14
-13 -14 -17 -14 -13 -15 -11 -18
-12 -12 -12 -15 -16 -13 -19 -14
-18 -15 -11 -15 -14 -13 -15 -17
-15 -14 -14 -10 -16 -16 -13 -13
-14 -17 -18 -16 -13 -15 -14 -15
-16 -17 -18 -15 -13 -13 -16 -16
-14 -14 -17 -14 -12 -15 -15 -13
-16 -14 -21 -12 -13 -14 -15 -14
-16 -11 -18 -12 -13 -15 -14 -15
-13 -13 -14 -16 -13 -15 -12 -14
-18 -18 -15 -15 -16 -18 -14 -13
-15 -11 -14 -16 -15 -17 -16 -10
-14 -19 -11 -16 -9 -14 -12 -16
-12 -15 -14 -16 -14 -15 -14 -14
-17 -13 -14 -12 -15 -10 -12 -11
-13 -18 -16 -15 -10 -17 -16 -16
-14 -15 -16 -14 -13 -17 -17 -17
-14 -19 -18 -13 -13 -15 -16 -13
-12 -13 -11 -15 -17 -18 -13 -13
-14 -15 -14 -16 -11 -13 -16 -18
-14 -16 -14 -17 -14 -19 -21 -21
-16 -14 -17 -16 -15 -15 -16 -17
-11 -13 -13 -14 -12 -21 -15 -21
-15 -15 -15 -18 -22 -20 -19 -20
-13 -18 -16 -17 -14 -19 -20 -22
-16 -17 -19 -21 -18 -18 -19 -20
-19 -15 -19 -18 -21 -19 -23 -21
-15 -16 -21 -22 -23 -23 -26 -27
-17 -20 -19 -25 -21 -21 -26 -28
-20 -18 -21 -24 -24 -23 -25 -26
-22 -25 -22 -25 -27 -26 -26 -27
-21 -24 -23 -26 -27 -27 -24 -30
-23 -26 -26 -28 -29 -29 -28 -30
-23 -23 -20 -24 -32 -32 -32 -33
-24 -27 -30 -27 -31 -29 -31 -34
-24 -26 -25 -31 -32 -35 -37 -39
-29 -26 -29 -30 -31 -36 -32 -38
-27 -30 -33 -34 -35 -35 -33 -42
-28 -29 -35 -35 -33 -34 -39 -42
-28 -35 -36 -33 -35 -37 -39 -39
-32 -35 -34 -35 -36 -41 -40 -41
-34 -38 -39 -38 -40 -42 -42 -46
-36 -38 -44 -40 -43 -43 -43 -45
-2 0 -7 -6 -7 -11 -10 -8
-7 -9 -6 -8 -6 -15 -12 -11
-6 -5 -5 -8 -14 -12 -14 -9
-7 -7 -12 -7 -15 -10 -12 -9
-8 -7 -13 -10 -14 -9 -12 -11
-10 -12 -14 -11 -11 -12 -12 -13
-11 -8 -10 -10 -11 -13 -11 -13
-15 -8 -8 -6 -11 -11 -16 -12
-12 -12 -12 -12 -11 -15 -12 -11
-12 -10 -10 -9 -10 -12 -15 -14
-11 -10 -10 -13 -12 -9 -15 -13
-13 -13 -15 -9 -15 -12 -15 -14
-14 -12 -12 -11 -11 -16 -12 -13
-8 -14 -10 -9 -13 -11 -10 -13
-9 -11 -14 -13 -10 -13 -14 -12
-8 -14 -10 -12 -12 -12 -14 -9
-8 -10 -13 -11 -11 -14 -13 -10
-14 -13 -12 -10 -16 -11 -11 -9
-11 -15 -14 -9 -13 -11 -11 -13
-13 -9 -11 -12 -14 -10 -15 -13
-11 -13 -12 -12 -9 -12 -15 -14
-11 -10 -9 -13 -11 -13 -7 -11
-12 -11 -11 -11 -13 -14 -13 -13
-8 -13 -11 -12 -12 -8 -10 -15
-16 -14 -14 -10 -12 -12 -10 -15
-13 -11 -13 -10 -12 -12 -10 -14
-15 -15 -12 -7 -14 -13 -12 -8
-12 -13 -8 -7 -12 -10 -15 -14
-13 -10 -10 -9 -11 -8 -17 -17
-11 -13 -10 -12 -17 -14 -15 -13
-13 -12 -13 -14 -11 -12 -16 -16
-12 -13 -10 -15 -15 -16 -17 -17
-14 -13 -12 -14 -18 -15 -16 -17
-13 -9 -10 -13 -14 -18 -14 -21
-13 -14 -15 -16 -19 -19 -23 -18
-12 -14 -16 -17 -17 -22 -20 -21
-15 -15 -17 -18 -21 -23 -22 -22
-22 -14 -14 -22 -21 -24 -22 -25
-14 -20 -19 -21 -20 -26 -24 -26
-23 -19 -22 -21 -24 -27 -28 -26
-18 -18 -23 -25 -24 -25 -27 -28
-22 -23 -23 -23 -27 -24 -27 -27
-21 -24 -27 -26 -25 -26 -25 -28
-24 -25 -25 -25 -27 -30 -30 -29
-25 -22 -24 -29 -29 -28 -34 -29
-24 -28 -31 -29 -29 -30 -33 -33
-25 -31 -29 -31 -32 -34 -33 -37
-28 -30 -28 -31 -34 -29 -35 -41
-31 -33 -31 -36 -31 -35 -40 -44
-32 -27 -32 -34 -34 -38 -40 -43
-31 -36 -35 -40 -38 -39 -41 -43
-37 -33 -36 -34 -40 -41 -38 -41
-30 -36 -40 -39 -43 -37 -38 -44
-6 -7 -10 -10 -11 -17 -11 -17
-7 -10 -9 -11 -13 -10 -14 -11
-9 -13 -9 -12 -13 -12 -11 -13
-12 -10 -15 -13 -11 -13 -11 -15
-11 -10 -11 -12 -17 -13 -15 -16
-14 -11 -13 -14 -14 -12 -13 -16
-10 -15 -9 -13 -15 -12 -17 -14
-13 -9 -13 -13 -15 -16 -17 -18
-10 -13 -13 -13 -14 -15 -16 -16
-12 -15 -14 -15 -18 -12 -17 -14
-16 -16 -14 -10 -11 -18 -20 -18
-17 -13 -18 -15 -17 -16 -15 -15
-12 -13 -12 -17 -18 -15 -16 -17
-15 -17 -19 -15 -17 -17 -15 -16
-15 -15 -18 -15 -16 -17 -17 -18
-16 -12 -16 -16 -16 -18 -18 -16
-15 -19 -15 -17 -14 -16 -14 -18
-15 -17 -16 -14 -17 -15 -15 -18
-16 -15 -18 -14 -18 -14 -19 -15
-15 -14 -16 -16 -15 -14 -18 -16
-16 -18 -15 -18 -16 -14 -15 -12
-14 -15 -18 -14 -20 -18 -15 -11
-13 -18 -12 -15 -15 -16 -17 -17
-13 -15 -16 -16 -14 -18 -16 -17
-16 -15 -17 -13 -17 -14 -16 -18
-18 -13 -17 -18 -15 -18 -18 -21
-19 -15 -17 -19 -14 -17 -16 -19
-18 -17 -19 -18 -20 -19 -17 -19
-18 -17 -16 -16 -17 -20 -19 -17
-17 -19 -14 -18 -18 -19 -22 -20
-16 -14 -20 -18 -17 -16 -22 -20
-19 -20 -13 -18 -18 -19 -23 -23
-19 -18 -20 -19 -21 -20 -24 -21
-17 -20 -17 -23 -22 -23 -20 -25
-18 -18 -21 -18 -25 -21 -25 -29
-19 -21 -18 -20 -25 -22 -22 -23
-20 -21 -25 -23 -23 -27 -27 -26
-22 -25 -26 -23 -26 -30 -25 -32
-21 -23 -26 -31 -30 -30 -30 -27
-24 -25 -25 -26 -33 -24 -29 -31
-26 -21 -30 -27 -25 -29 -30 -33
-23 -30 -28 -33 -29 -30 -32 -29
-24 -30 -24 -31 -32 -33 -31 -34
-27 -27 -27 -32 -33 -33 -36 -36
-27 -29 -30 -34 -34 -34 -36 -40
-27 -34 -31 -31 -37 -39 -40 -37
-30 -31 -34 -35 -39 -39 -36 -40
-31 -35 -36 -35 -35 -40 -41 -41
-32 -37 -37 -39 -44 -38 -41 -45
-35 -34 -39 -38 -40 -42 -44 -44
-37 -36 -38 -41 -40 -42 -43 -46
-38 -37 -38 -43 -43 -46 -44 -47
-40 -38 -41 -41 -40 -44 -46 -49
-38 -45 -45 -41 -47 -48 -51 -49
-44 -41 -44 -45 -48 -44 -49 -46
-40 -46 -46 -48 -46 -48 -50 -47
-44 -48 -49 -49 -48 -50 -50 -53
-8 -15 -13 -18 -17 -20 -21 -23
-14 -15 -17 -14 -18 -21 -20 -18
-14 -14 -19 -16 -22 -18 -24 -19
-14 -14 -16 -19 -22 -22 -21 -23
-16 -16 -20 -21 -21 -18 -14 -23
-16 -23 -17 -20 -19 -23 -18 -22
-21 -22 -24 -22 -26 -25 -26 -21
-23 -17 -21 -21 -23 -22 -24 -26
-23 -21 -22 -21 -23 -24 -23 -22
-23 -25 -22 -23 -23 -24 -27 -26
-22 -24 -23 -21 -24 -23 -24 -20
-17 -22 -23 -26 -23 -22 -24 -22
-23 -27 -27 -22 -22 -23 -26 -23
-24 -21 -22 -23 -23 -24 -24 -20
-21 -23 -27 -21 -23 -20 -23 -25
-21 -25 -23 -23 -22 -21 -21 -24
-24 -26 -21 -24 -22 -23 -25 -24
-21 -26 -22 -22 -25 -21 -24 -22
-24 -23 -24 -21 -21 -24 -24 -24
-23 -25 -24 -25 -22 -23 -25 -26
-25 -22 -21 -23 -20 -23 -26 -25
-24 -26 -21 -27 -23 -23 -25 -23
-23 -23 -25 -23 -24 -23 -22 -22
-23 -24 -24 -26 -23 -20 -26 -24
-26 -20 -24 -25 -21 -20 -21 -22
-22 -20 -21 -22 -21 -25 -20 -20
-24 -23 -21 -24 -20 -22 -22 -25
-24 -21 -26 -22 -24 -24 -22 -20
-25 -27 -25 -27 -22 -22 -25 -26
-22 -22 -19 -24 -25 -26 -24 -26
-23 -25 -23 -25 -25 -23 -25 -25
-23 -19 -24 -21 -23 -28 -25 -27
-25 -19 -23 -24 -26 -24 -28 -27
-22 -22 -24 -25 -26 -28 -27 -25
-26 -23 -21 -28 -27 -26 -24 -32
-24 -25 -26 -29 -27 -29 -25 -28
-27 -28 -23 -28 -28 -29 -31 -27
-25 -26 -29 -28 -28 -29 -31 -28
-25 -29 -28 -27 -28 -28 -34 -36
-27 -29 -32 -28 -31 -32 -33 -35
-25 -27 -29 -27 -33 -32 -38 -40
-30 -32 -28 -32 -35 -39 -37 -33
-30 -28 -31 -33 -36 -41 -38 -39
-27 -26 -36 -34 -39 -39 -37 -41
-32 -37 -35 -38 -37 -39 -36 -42
-34 -32 -36 -39 -41 -42 -43 -43
-34 -36 -35 -39 -42 -45 -42 -45
-37 -37 -36 -44 -39 -44 -42 -48
-36 -37 -44 -45 -44 -45 -48 -50
-41 -42 -42 -42 -46 -44 -44 -44
-41 -44 -45 -48 -48 -46 -48 -56
-40 -43 -43 -43 -45 -50 -50 -52
-42 -40 -48 -43 -48 -53 -53 -58
-46 -50 -47 -47 -50 -49 -54 -53
-47 -43 -48 -49 -49 -53 -53 -57
-47 -43 -49 -49 -52 -54 -59 -56
-28 -27 -32 -28 -30 -25 -30 -34
-31 -29 -29 -33 -30 -30 -31 -28
-28 -34 -32 -30 -29 -29 -32 -30
-29 -31 -29 -32 -29 -32 -30 -28
-28 -30 -27 -28 -28 -28 -28 -28
-32 -31 -30 -30 -28 -29 -27 -26
-27 -31 -32 -32 -31 -27 -28 -27
-29 -28 -29 -28 -28 -32 -28 -28
-27 -27 -30 -31 -29 -26 -29 -28
-30 -30 -29 -27 -30 -25 -27 -31
-29 -31 -30 -27 -24 -28 -26 -25
-30 -33 -28 -28 -29 -26 -28 -24
-30 -31 -30 -27 -28 -26 -30 -25
-29 -28 -30 -27 -27 -26 -23 -27
-27 -29 -27 -27 -25 -25 -26 -22
-30 -31 -27 -26 -27 -25 -26 -28
-28 -25 -28 -30 -29 -26 -31 -22
-28 -29 -29 -30 -25 -22 -25 -24
-28 -26 -23 -29 -26 -26 -30 -25
-28 -31 -29 -25 -27 -27 -26 -24
-27 -26 -27 -24 -28 -26 -26 -23
-27 -28 -27 -29 -24 -29 -27 -27
-24 -28 -25 -30 -26 -24 -27 -28
-27 -21 -25 -24 -24 -23 -25 -27
-24 -25 -24 -26 -24 -26 -27 -24
-20 -24 -25 -28 -24 -22 -26 -23
-23 -28 -26 -29 -25 -23 -24 -24
-26 -24 -27 -26 -24 -23 -27 -25
-24 -28 -23 -23 -22 -24 -25 -28
-27 -25 -22 -23 -21 -24 -25 -28
-25 -23 -23 -26 -25 -26 -30 -25
-21 -26 -25 -25 -26 -26 -27 -24
-21 -22 -27 -24 -23 -28 -27 -30
-24 -26 -23 -25 -25 -24 -25 -24
-27 -25 -24 -26 -29 -27 -25 -28
-23 -28 -27 -27 -26 -30 -30 -34
-27 -26 -27 -25 -28 -30 -28 -29
-27 -24 -29 -28 -27 -29 -25 -27
-27 -26 -27 -26 -29 -30 -31 -31
-25 -25 -27 -32 -26 -31 -29 -30
-25 -24 -27 -25 -30 -31 -32 -31
-27 -29 -28 -26 -31 -33 -36 -33
-31 -30 -28 -29 -31 -34 -30 -29
-37 -36 -34 -38 -33 -38 -39 -38
-37 -32 -37 -35 -33 -37 -32 -35
-39 -34 -34 -34 -35 -32 -35 -37
-40 -36 -36 -34 -35 -36 -34 -32
-33 -35 -35 -35 -40 -38 -34 -35
-31 -36 -36 -34 -38 -34 -35 -38
-32 -37 -35 -34 -36 -38 -32 -35
-35 -34 -37 -35 -36 -33 -37 -34
-39 -36 -33 -35 -31 -34 -34 -29
-36 -34 -37 -35 -41 -34 -35 -31
-36 -38 -33 -36 -33 -36 -31 -33
-34 -35 -32 -31 -36 -33 -30 -32
-36 -36 -32 -35 -32 -31 -33 -28
-36 -34 -31 -31 -30 -31 -30 -29
-33 -32 -29 -32 -28 -34 -30 -31
-34 -31 -32 -33 -36 -28 -33 -31
-35 -32 -36 -29 -25 -32 -28 -29
-32 -34 -30 -31 -27 -27 -28 -28
-34 -32 -32 -32 -28 -29 -31 -27
-33 -29 -27 -32 -27 -28 -26 -27
-28 -30 -31 -29 -28 -25 -26 -26
-31 -30 -33 -30 -26 -27 -26 -25
-31 -31 -26 -25 -27 -27 -24 -25
-25 -29 -28 -28 -26 -27 -26 -27
-26 -28 -26 -24 -28 -23 -24 -28
-29 -24 -25 -26 -26 -26 -26 -21
-25 -24 -26 -26 -25 -24 -26 -28
-26 -27 -24 -27 -23 -22 -24 -22
-25 -27 -22 -28 -25 -24 -26 -21
-28 -30 -27 -22 -23 -25 -23 -25
-29 -28 -25 -21 -25 -24 -22 -24
-26 -22 -22 -23 -26 -21 -23 -24
-26 -27 -24 -24 -21 -28 -24 -25
-22 -24 -26 -22 -21 -27 -25 -26
-25 -24 -22 -25 -28 -26 -26 -25
-27 -22 -28 -26 -25 -27 -27 -26
-23 -22 -25 -23 -29 -22 -25 -24
-26 -27 -26 -27 -25 -25 -28 -30
-25 -27 -26 -27 -28 -26 -25 -29
-24 -28 -23 -23 -27 -24 -31 -27
-26 -26 -24 -25 -29 -26 -27 -28
-23 -28 -24 -25 -30 -26 -33 -29
-24 -25 -25 -27 -24 -25 -31 -32
-26 -25 -27 -27 -31 -30 -33 -29
-29 -29 -25 -28 -29 -30 -28 -27
-32 -27 -31 -34 -29 -31 -33 -29
-29 -31 -33 -27 -29 -30 -33 -29
-29 -26 -31 -24 -29 -24 -27 -30
-31 -29 -26 -30 -30 -28 -29 -29
-29 -29 -29 -31 -28 -27 -29 -32
-28 -30 -30 -29 -29 -29 -32 -24
-27 -28 -31 -27 -23 -30 -25 -29
-24 -30 -27 -27 -28 -31 -24 -29
-30 -32 -29 -28 -28 -29 -28 -28
-32 -27 -31 -29 -30 -31 -27 -27
-27 -27 -28 -29 -26 -26 -29 -27
-28 -30 -28 -27 -24 -29 -26 -28
-28 -25 -24 -24 -28 -23 -29 -27
-24 -26 -25 -31 -27 -26 -31 -28
-25 -28 -29 -26 -26 -26 -30 -28
-26 -29 -27 -27 -28 -25 -26 -27
-31 -28 -27 -27 -29 -24 -26 -27
-25 -29 -25 -26 -24 -27 -26 -20
-23 -27 -26 -27 -30 -24 -24 -27
-26 -22 -26 -30 -29 -26 -27 -26
-25 -24 -23 -23 -25 -24 -25 -25
-27 -27 -24 -26 -26 -26 -22 -25
-27 -24 -24 -26 -24 -22 -20 -22
-24 -27 -22 -26 -20 -22 -24 -27
-25 -24 -24 -24 -25 -26 -22 -23
-27 -20 -22 -25 -22 -22 -23 -24
-25 -25 -23 -21 -24 -21 -24 -23
-24 -24 -26 -27 -21 -28 -21 -27
-26 -25 -20 -25 -21 -21 -21 -22
-24 -26 -25 -24 -22 -22 -24 -24
-23 -21 -23 -24 -26 -22 -24 -25
-21 -24 -18 -23 -25 -23 -22 -24
-21 -21 -22 -24 -24 -25 -24 -23
-22 -21 -23 -21 -23 -20 -29 -24
-22 -24 -24 -22 -21 -23 -27 -22
-25 -22 -24 -24 -26 -22 -22 -25
-27 -21 -24 -23 -24 -23 -23 -23
-24 -25 -25 -22 -27 -27 -29 -25
-26 -28 -26 -22 -28 -25 -20 -24
-28 -23 -26 -23 -25 -28 -28 -25
-20 -23 -27 -28 -29 -30 -31 -29
-27 -22 -22 -24 -28 -25 -28 -30
-35 -36 -37 -31 -35 -36 -31 -35
-38 -34 -36 -33 -30 -36 -33 -35
-36 -36 -34 -35 -33 -37 -34 -36
-39 -33 -34 -34 -32 -37 -32 -36
-32 -33 -37 -35 -39 -33 -34 -31
-37 -31 -32 -37 -27 -34 -35 -35
-33 -39 -37 -37 -38 -36 -33 -32
-35 -39 -33 -37 -38 -35 -34 -28
-32 -33 -35 -36 -33 -31 -32 -28
-37 -36 -31 -36 -36 -30 -30 -30
-35 -30 -32 -31 -31 -33 -33 -29
-36 -34 -32 -32 -29 -32 -33 -31
-37 -33 -28 -32 -30 -30 -30 -30
-32 -32 -32 -31 -29 -33 -30 -29
-28 -33 -32 -28 -29 -27 -31 -31
-34 -31 -29 -30 -29 -27 -28 -30
-33 -31 -34 -31 -29 -30 -34 -29
-30 -33 -31 -27 -30 -28 -27 -25
-34 -28 -33 -30 -31 -26 -27 -28
-28 -27 -30 -29 -27 -29 -29 -27
-31 -29 -31 -24 -31 -27 -27 -23
-28 -25 -32 -28 -29 -30 -29 -25
-29 -32 -26 -30 -26 -23 -29 -28
-26 -27 -27 -25 -23 -25 -30 -27
-29 -28 -30 -29 -28 -28 -29 -22
-24 -28 -24 -28 -26 -25 -26 -25
-24 -26 -26 -27 -26 -28 -23 -28
-26 -24 -29 -26 -25 -25 -29 -25
-27 -23 -27 -28 -27 -28 -25 -31
-29 -27 -28 -21 -27 -27 -29 -30
-28 -27 -28 -27 -24 -29 -27 -24
-27 -30 -27 -28 -27 -24 -26 -25
-25 -26 -25 -28 -28 -25 -28 -28
-26 -25 -29 -29 -29 -24 -28 -26
-26 -29 -27 -28 -31 -26 -34 -28
-28 -26 -25 -29 -25 -29 -32 -32
-28 -29 -24 -25 -27 -28 -28 -27
-26 -23 -26 -27 -31 -26 -27 -29
-29 -30 -25 -28 -30 -25 -30 -25
-30 -27 -29 -26 -25 -23 -27 -26
-26 -29 -25 -29 -26 -28 -26 -29
-27 -29 -29 -26 -26 -28 -24 -31
-27 -31 -27 -29 -26 -29 -30 -27
-27 -25 -30 -25 -28 -31 -21 -26
-29 -26 -30 -27 -34 -27 -31 -28
-29 -27 -28 -25 -23 -25 -26 -23
-29 -25 -29 -24 -27 -26 -26 -26
-28 -28 -23 -26 -31 -26 -27 -28
-27 -27 -25 -26 -27 -25 -30 -26
-26 -28 -27 -28 -28 -28 -26 -20
-29 -26 -26 -23 -25 -25 -26 -28
-29 -30 -29 -29 -29 -27 -25 -28
-27 -27 -27 -28 -27 -28 -25 -26
-32 -28 -25 -26 -28 -27 -23 -26
-25 -26 -30 -24 -27 -26 -26 -27
-24 -26 -29 -26 -26 -26 -24 -22
-28 -26 -27 -27 -19 -25 -27 -25
-28 -30 -27 -22 -29 -25 -28 -27
-25 -21 -24 -24 -26 -25 -21 -24
-26 -19 -24 -27 -26 -23 -20 -23
-24 -24 -27 -24 -24 -25 -21 -27
-25 -25 -25 -24 -22 -23 -25 -21
-25 -23 -23 -24 -24 -22 -24 -22
-22 -20 -23 -26 -21 -25 -25 -25
-26 -21 -18 -23 -24 -21 -23 -25
-24 -24 -22 -28 -22 -23 -21 -23
-26 -23 -26 -20 -23 -21 -23 -24
-22 -25 -24 -24 -23 -22 -21 -27
-24 -21 -21 -25 -24 -22 -23 -22
-21 -22 -23 -26 -20 -23 -20 -22
-23 -19 -23 -23 -22 -20 -25 -23
-23 -22 -23 -22 -23 -22 -25 -20
-22 -27 -26 -28 -21 -24 -25 -23
-26 -27 -24 -20 -24 -27 -23 -24
-25 -25 -25 -22 -23 -24 -23 -28
-23 -24 -24 -27 -28 -24 -26 -26
-23 -25 -27 -26 -25 -24 -27 -25
-24 -25 -23 -24 -25 -25 -25 -29
-23 -24 -28 -21 -27 -29 -27 -28
-25 -26 -26 -25 -29 -26 -27 -27
-32 -32 -31 -35 -33 -35 -37 -32
-33 -35 -34 -33 -36 -33 -34 -30
-33 -35 -29 -32 -34 -32 -34 -36
-30 -36 -37 -33 -33 -32 -33 -35
-35 -34 -35 -32 -29 -34 -34 -33
-35 -36 -33 -32 -32 -30 -29 -31
-35 -33 -31 -34 -32 -31 -33 -32
-35 -31 -33 -33 -33 -33 -33 -29
-35 -31 -35 -33 -34 -35 -30 -34
-33 -28 -33 -35 -37 -30 -27 -30
-32 -29 -33 -35 -32 -30 -28 -29
-33 -35 -33 -30 -33 -27 -28 -32
-31 -33 -30 -32 -29 -29 -30 -31
-30 -33 -29 -30 -26 -29 -30 -28
-30 -31 -31 -33 -27 -31 -23 -27
-32 -31 -31 -29 -29 -30 -27 -28
-31 -29 -26 -28 -30 -25 -26 -27
-29 -30 -31 -27 -27 -31 -25 -28
-30 -31 -26 -28 -30 -26 -30 -28
-32 -26 -29 -26 -22 -27 -27 -26
-29 -31 -28 -26 -25 -28 -26 -22
-26 -27 -26 -24 -27 -24 -24 -25
-26 -24 -28 -26 -24 -29 -26 -28
-25 -29 -24 -25 -25 -25 -21 -27
-27 -28 -25 -27 -24 -26 -25 -27
-28 -26 -29 -24 -26 -29 -30 -23
-24 -27 -28 -26 -25 -25 -21 -26
-20 -23 -27 -21 -23 -25 -27 -22
-24 -22 -28 -29 -23 -23 -26 -25
-23 -22 -25 -26 -25 -28 -27 -23
-23 -25 -23 -23 -24 -27 -29 -26
-25 -25 -26 -25 -26 -24 -25 -24
-26 -24 -25 -28 -25 -24 -21 -29
-28 -26 -22 -28 -26 -25 -26 -27
-23 -26 -23 -25 -28 -28 -23 -30
-24 -27 -31 -28 -26 -27 -27 -30
-26 -28 -28 -30 -26 -29 -28 -30
-22 -24 -22 -29 -25 -25 -31 -30
-25 -29 -26 -28 -26 -27 -31 -28
-26 -22 -26 -30 -27 -29 -28 -31
-27 -26 -30 -27 -26 -24 -25 -27
-32 -28 -30 -30 -27 -25 -31 -25
-26 -31 -31 -28 -25 -31 -27 -25
-27 -32 -27 -26 -31 -30 -29 -27
-28 -27 -30 -28 -33 -30 -27 -26
-24 -26 -31 -30 -33 -28 -28 -27
-29 -25 -28 -24 -28 -24 -28 -25
-31 -29 -27 -29 -26 -30 -25 -26
-31 -30 -27 -27 -26 -29 -30 -30
-30 -31 -27 -31 -26 -29 -29 -24
-28 -29 -28 -28 -27 -31 -26 -30
-30 -27 -28 -30 -29 -27 -26 -26
-29 -27 -29 -27 -28 -26 -28 -30
-28 -32 -27 -30 -28 -27 -25 -26
-30 -29 -26 -28 -22 -26 -24 -25
-28 -26 -30 -29 -28 -27 -28 -26
-30 -22 -27 -25 -24 -26 -28 -26
-28 -27 -28 -29 -25 -22 -28 -24
-22 -27 -26 -28 -26 -26 -23 -24
-27 -24 -24 -24 -29 -24 -26 -22
-28 -25 -27 -24 -25 -24 -23 -19
-27 -26 -27 -21 -23 -24 -21 -20
-24 -28 -30 -24 -22 -23 -25 -24
-28 -28 -25 -23 -25 -22 -26 -24
-24 -24 -24 -29 -24 -25 -22 -23
-24 -24 -23 -23 -24 -23 -22 -21
-27 -26 -23 -20 -26 -23 -21 -23
-25 -18 -26 -25 -20 -22 -24 -23
-23 -27 -23 -22 -23 -25 -22 -22
-22 -21 -23 -24 -19 -22 -20 -24
-26 -24 -25 -22 -23 -25 -22 -25
-23 -25 -26 -25 -23 -29 -26 -24
-25 -21 -25 -22 -24 -24 -24 -25
-24 -23 -21 -19 -22 -24 -22 -24
-26 -24 -22 -21 -25 -21 -23 -24
-22 -21 -22 -22 -24 -27 -19 -26
-26 -25 -20 -24 -25 -23 -23 -21
-22 -20 -24 -24 -27 -28 -24 -27
-24 -22 -25 -26 -23 -23 -27 -23
-22 -22 -24 -25 -24 -23 -24 -25
-23 -25 -23 -26 -22 -23 -25 -24
-22 -25 -22 -24 -22 -28 -27 -30
-22 -27 -22 -26 -24 -30 -31 -24
-26 -29 -26 -26 -23 -29 -24 -27
-21 -25 -26 -24 -28 -25 -27 -29
-24 -26 -25 -27 -25 -27 -23 -27
-30 -21 -27 -30 -29 -28 -27 -30
-32 -34 -34 -35 -39 -34 -36 -33
-33 -34 -30 -38 -32 -35 -34 -33
-34 -37 -35 -35 -33 -36 -31 -32
-34 -32 -34 -36 -35 -31 -35 -35
-34 -32 -34 -32 -34 -33 -35 -34
-35 -37 -35 -34 -34 -29 -34 -34
-35 -34 -33 -35 -31 -33 -31 -33
-31 -36 -31 -35 -30 -30 -32 -30
-40 -32 -32 -33 -28 -33 -32 -31
-33 -34 -32 -36 -27 -30 -31 -29
-36 -34 -32 -34 -34 -34 -32 -32
-33 -34 -33 -27 -35 -38 -28 -30
-30 -30 -35 -33 -34 -34 -27 -26
-33 -31 -32 -34 -31 -30 -27 -29
-32 -29 -32 -28 -35 -34 -27 -29
-31 -30 -27 -34 -30 -26 -25 -26
-29 -29 -31 -27 -28 -31 -25 -27
-29 -32 -26 -26 -29 -25 -28 -27
-31 -30 -29 -24 -26 -27 -24 -27
-32 -30 -31 -30 -24 -26 -30 -28
-32 -26 -24 -27 -29 -29 -25 -25
-28 -28 -25 -25 -28 -25 -24 -23
-28 -26 -26 -29 -26 -23 -26 -20
-28 -27 -24 -25 -25 -25 -26 -25
-27 -28 -26 -24 -24 -26 -26 -24
-30 -24 -24 -24 -23 -22 -23 -26
-26 -28 -24 -26 -20 -26 -23 -25
-28 -23 -25 -21 -22 -23 -24 -25
-24 -20 -24 -22 -24 -23 -24 -26
-26 -22 -26 -23 -26 -22 -21 -20
-24 -19 -23 -21 -25 -25 -22 -23
-24 -24 -23 -22 -22 -23 -24 -24
-24 -26 -25 -25 -24 -21 -22 -23
-25 -24 -22 -24 -24 -27 -23 -27
-22 -23 -22 -24 -24 -24 -28 -26
-23 -23 -26 -27 -21 -26 -20 -25
-22 -22 -24 -21 -24 -23 -21 -30
-25 -23 -19 -23 -25 -25 -24 -29
-21 -21 -21 -20 -24 -29 -25 -28
-21 -24 -22 -27 -25 -24 -25 -28
-25 -26 -23 -24 -29 -26 -28 -31
-27 -27 -27 -32 -27 -28 -27 -31
-26 -25 -28 -27 -28 -26 -26 -29
-21 -28 -24 -30 -29 -33 -27 -28
-27 -27 -28 -26 -25 -27 -26 -30
-29 -30 -30 -30 -33 -30 -33 -29
-30 -33 -32 -34 -29 -28 -29 -26
-30 -29 -28 -33 -32 -28 -26 -32
-31 -30 -32 -35 -32 -29 -28 -31
-27 -29 -31 -33 -30 -29 -32 -31
-32 -33 -29 -30 -30 -31 -33 -29
-30 -30 -29 -31 -32 -31 -29 -28
-30 -28 -28 -31 -31 -30 -32 -31
-32 -31 -27 -29 -33 -32 -28 -29
-30 -29 -31 -28 -32 -29 -28 -25
-31 -31 -28 -28 -28 -32 -30 -25
-33 -29 -31 -27 -31 -30 -29 -30
-31 -32 -27 -29 -30 -30 -31 -29
-31 -28 -27 -26 -30 -28 -28 -26
-29 -28 -30 -31 -33 -33 -28 -26
-29 -27 -30 -30 -28 -26 -25 -27
-28 -30 -29 -28 -29 -24 -28 -28
-28 -27 -31 -30 -26 -24 -26 -27
-24 -30 -27 -27 -26 -27 -29 -24
-28 -27 -26 -26 -26 -27 -29 -28
-28 -26 -24 -25 -26 -25 -26 -25
-25 -29 -30 -29 -25 -26 -25 -20
-27 -25 -24 -24 -26 -25 -23 -24
-26 -30 -27 -31 -23 -25 -23 -24
-27 -29 -29 -26 -24 -23 -25 -28
-25 -27 -28 -22 -27 -23 -25 -23
-28 -29 -24 -23 -28 -27 -27 -29
-23 -26 -24 -30 -23 -21 -28 -25
-26 -24 -27 -26 -21 -24 -20 -27
-26 -27 -24 -27 -27 -23 -27 -25
-28 -21 -26 -26 -26 -24 -27 -26
-25 -23 -23 -25 -27 -28 -27 -30
-27 -27 -24 -24 -25 -23 -24 -25
-29 -25 -25 -27 -25 -27 -26 -28
-26 -27 -26 -25 -28 -25 -32 -29
-26 -21 -22 -27 -30 -26 -28 -29
-34 -35 -31 -34 -33 -31 -35 -34
-35 -35 -34 -31 -36 -32 -32 -37
-32 -35 -32 -29 -31 -32 -33 -34
-35 -34 -30 -37 -36 -35 -33 -33
-36 -31 -32 -35 -34 -35 -34 -36
-37 -33 -36 -33 -35 -32 -35 -37
-36 -34 -35 -35 -30 -35 -32 -33
-33 -30 -34 -36 -34 -34 -37 -35
-33 -33 -33 -33 -32 -31 -37 -32
-34 -34 -33 -33 -32 -31 -33 -33
-30 -30 -37 -33 -32 -32 -34 -29
-30 -30 -35 -36 -33 -30 -30 -30
-36 -38 -38 -31 -30 -32 -32 -33
-33 -31 -33 -31 -31 -29 -34 -32
-35 -36 -35 -34 -33 -31 -31 -28
-31 -33 -34 -30 -32 -32 -30 -31
-35 -29 -30 -34 -37 -32 -30 -28
-31 -34 -32 -35 -30 -29 -31 -30
-29 -30 -33 -31 -29 -32 -30 -29
-26 -31 -31 -28 -29 -27 -26 -27
-33 -32 -27 -28 -30 -27 -28 -28
-27 -29 -32 -32 -28 -31 -30 -26
-29 -29 -30 -33 -26 -32 -26 -30
-30 -27 -28 -33 -32 -31 -28 -29
-30 -29 -34 -26 -29 -25 -30 -28
-30 -29 -27 -29 -27 -29 -28 -28
-30 -31 -29 -28 -32 -24 -29 -29
-27 -30 -27 -26 -27 -31 -28 -27
-27 -27 -26 -35 -29 -28 -27 -28
-29 -30 -27 -30 -28 -33 -27 -31
-28 -28 -32 -30 -27 -28 -29 -27
-33 -29 -29 -28 -28 -28 -30 -28
-25 -24 -27 -28 -29 -31 -28 -28
-28 -29 -30 -31 -28 -30 -30 -27
-25 -26 -27 -25 -30 -28 -30 -28
-31 -28 -28 -27 -29 -32 -26 -28
-27 -29 -26 -25 -28 -25 -26 -26
-23 -31 -28 -32 -26 -32 -28 -28
-30 -30 -30 -26 -28 -31 -34 -29
-25 -26 -31 -28 -27 -32 -27 -30
-29 -28 -31 -25 -31 -33 -32 -30
-28 -31 -28 -28 -29 -28 -31 -26
-30 -30 -29 -31 -33 -28 -32 -32
-31 -32 -28 -26 -34 -31 -31 -30
-30 -30 -28 -28 -29 -29 -30 -30
-29 -29 -31 -29 -28 -30 -27 -36
-29 -30 -31 -30 -24 -33 -30 -30
-29 -28 -28 -35 -31 -29 -33 -29
-30 -33 -27 -33 -31 -27 -29 -33
-27 -24 -30 -28 -28 -27 -32 -28
-29 -29 -31 -29 -30 -31 -28 -31
-31 -30 -29 -28 -29 -30 -26 -31
-28 -29 -27 -34 -30 -26 -30 -26
-29 -28 -27 -28 -26 -31 -31 -26
-29 -27 -31 -28 -26 -28 -29 -33
-24 -30 -26 -29 -26 -32 -31 -26
-32 -30 -32 -28 -26 -25 -30 -29
-32 -27 -28 -26 -29 -28 -27 -28
-32 -29 -29 -28 -30 -28 -29 -27
-30 -32 -25 -34 -30 -29 -25 -30
-29 -26 -30 -30 -28 -27 -29 -29
-30 -32 -28 -29 -28 -30 -28 -25
-27 -26 -31 -28 -30 -27 -29 -29
-33 -26 -28 -28 -27 -31 -27 -27
-30 -29 -28 -26 -28 -30 -26 -23
-31 -29 -28 -28 -26 -27 -30 -27
-29 -30 -30 -27 -30 -26 -30 -26
-27 -29 -23 -28 -26 -22 -26 -31
-29 -28 -27 -27 -26 -30 -22 -22
-27 -27 -29 -28 -25 -26 -26 -26
-23 -28 -28 -23 -30 -25 -30 -25
-29 -27 -28 -24 -25 -27 -27 -22
-29 -28 -28 -27 -28 -27 -22 -25
-26 -31 -28 -29 -26 -25 -25 -26
-25 -25 -29 -24 -28 -24 -21 -28
-28 -25 -23 -26 -24 -23 -25 -26
-28 -27 -30 -28 -25 -25 -26 -27
-23 -23 -23 -23 -22 -25 -23 -23
-22 -26 -26 -25 -24 -26 -28 -26
-26 -29 -24 -23 -26 -25 -27 -26
-25 -24 -22 -28 -23 -25 -27 -26
-22 -22 -27 -26 -26 -22 -27 -27
-30 -27 -24 -24 -24 -26 -24 -25
-28 -26 -26 -27 -23 -32 -29 -28
-23 -24 -28 -25 -23 -29 -27 -25
-27 -26 -27 -29 -29 -26 -26 -26
-22 -25 -28 -25 -24 -25 -30 -31
-26 -28 -25 -26 -26 -30 -28 -26
-27 -27 -29 -27 -27 -31 -34 -26
-30 -25 -27 -28 -30 -33 -30 -30
-29 -26 -27 -29 -29 -30 -33 -31
-27 -27 -23 -28 -28 -30 -31 -32
-33 -31 -32 -32 -30 -34 -34 -32
-34 -34 -33 -32 -36 -34 -37 -35
-34 -35 -37 -32 -34 -32 -30 -35
-37 -36 -35 -36 -34 -33 -36 -32
-34 -35 -33 -35 -34 -33 -31 -34
-32 -33 -35 -32 -35 -32 -34 -32
-31 -37 -34 -33 -34 -35 -30 -31
-35 -28 -36 -35 -34 -34 -34 -30
-32 -33 -32 -32 -32 -35 -32 -32
-34 -31 -36 -33 -33 -34 -30 -31
-36 -31 -31 -33 -30 -27 -32 -32
-33 -32 -30 -33 -30 -31 -31 -34
-35 -30 -33 -32 -29 -32 -31 -29
-37 -34 -31 -29 -34 -30 -27 -31
-32 -32 -28 -32 -36 -28 -28 -29
-28 -35 -32 -30 -31 -28 -27 -29
-28 -33 -36 -32 -32 -30 -30 -31
-29 -32 -31 -29 -27 -31 -31 -29
-29 -31 -27 -30 -30 -29 -26 -29
-29 -27 -28 -25 -29 -26 -30 -29
-26 -32 -30 -28 -27 -27 -24 -25
-29 -30 -28 -31 -28 -28 -28 -27
-28 -28 -29 -30 -28 -25 -26 -24
-27 -29 -28 -26 -27 -27 -29 -30
-29 -29 -29 -25 -31 -26 -25 -27
-31 -28 -25 -32 -28 -24 -26 -29
-29 -30 -25 -26 -28 -26 -28 -24
-26 -27 -26 -25 -27 -26 -28 -29
-27 -29 -26 -25 -25 -27 -26 -27
-26 -25 -26 -26 -25 -25 -23 -27
-24 -23 -24 -28 -25 -28 -26 -28
-28 -25 -27 -30 -25 -26 -24 -28
-26 -24 -26 -27 -25 -27 -26 -27
-26 -26 -26 -30 -25 -27 -27 -29
-26 -26 -28 -25 -25 -25 -22 -28
-25 -26 -28 -25 -25 -26 -27 -26
-26 -27 -27 -25 -27 -29 -25 -26
-27 -27 -28 -25 -24 -27 -26 -27
-25 -30 -26 -24 -26 -26 -24 -31
-29 -30 -29 -26 -27 -28 -26 -31
-27 -24 -28 -30 -25 -31 -24 -28
-22 -25 -28 -29 -22 -26 -27 -29
-24 -29 -25 -25 -27 -28 -27 -28
-26 -28 -27 -29 -29 -26 -27 -30
-28 -29 -29 -29 -27 -26 -33 -29
-28 -29 -27 -31 -29 -31 -30 -33
-28 -33 -32 -33 -31 -33 -35 -31
-27 -30 -32 -30 -32 -33 -32 -32
-30 -30 -27 -30 -30 -31 -30 -32
-33 -28 -30 -29 -30 -35 -31 -31
-31 -30 -31 -35 -35 -29 -30 -32
-33 -31 -34 -31 -30 -32 -32 -32
-31 -30 -29 -30 -31 -29 -24 -31
-28 -29 -32 -28 -32 -30 -30 -27
-30 -34 -27 -31 -30 -29 -32 -27
-30 -29 -28 -29 -28 -28 -28 -28
-27 -30 -32 -30 -29 -28 -30 -32
-29 -28 -29 -29 -31 -30 -28 -27
-26 -29 -28 -24 -28 -29 -25 -27
-37 -29 -30 -28 -29 -31 -30 -29
-29 -28 -27 -30 -29 -31 -25 -23
-27 -33 -32 -30 -27 -28 -27 -28
-27 -29 -29 -30 -30 -30 -29 -26
-28 -27 -27 -28 -22 -23 -29 -25
-29 -28 -26 -27 -28 -27 -28 -24
-24 -30 -29 -26 -27 -25 -28 -28
-27 -29 -22 -25 -28 -25 -24 -23
-24 -29 -25 -24 -28 -26 -23 -25
-28 -25 -24 -25 -24 -30 -27 -25
-24 -26 -25 -27 -24 -24 -22 -22
-24 -28 -24 -28 -30 -25 -22 -25
-28 -22 -25 -28 -26 -24 -21 -25
-28 -24 -28 -26 -25 -19 -27 -22
-25 -25 -22 -24 -24 -25 -25 -25
-22 -24 -24 -24 -27 -26 -25 -19
-29 -25 -26 -27 -23 -20 -25 -21
-26 -22 -22 -21 -20 -25 -24 -23
-20 -24 -21 -24 -18 -21 -20 -23
-28 -27 -26 -22 -23 -24 -20 -23
-21 -21 -26 -25 -22 -21 -22 -19
-24 -22 -20 -26 -22 -19 -23 -24
-26 -23 -21 -20 -27 -25 -21 -21
-25 -22 -21 -23 -25 -22 -24 -23
-22 -23 -22 -25 -21 -27 -24 -25
-23 -26 -26 -23 -29 -25 -23 -26
-21 -24 -26 -24 -24 -27 -27 -27
-28 -28 -31 -30 -28 -31 -30 -31
-28 -27 -29 -30 -30 -27 -29 -30
-24 -33 -32 -31 -31 -29 -31 -28
-24 -29 -29 -25 -29 -29 -28 -27
-27 -31 -28 -25 -30 -28 -32 -28
-30 -27 -28 -30 -30 -36 -30 -25
-33 -28 -27 -34 -32 -31 -28 -29
-32 -27 -28 -32 -33 -31 -30 -30
-29 -33 -32 -29 -28 -28 -30 -29
-32 -31 -28 -28 -30 -34 -29 -32
-34 -31 -28 -32 -31 -32 -31 -32
-30 -30 -31 -29 -29 -29 -31 -28
-30 -34 -27 -29 -32 -30 -31 -27
-30 -28 -29 -30 -30 -29 -30 -27
-31 -28 -26 -28 -29 -26 -31 -33
-28 -28 -32 -31 -29 -32 -31 -25
-28 -30 -28 -30 -29 -30 -28 -26
-30 -29 -30 -28 -29 -28 -25 -28
-27 -31 -30 -28 -25 -30 -27 -29
-25 -30 -26 -30 -31 -27 -27 -24
-30 -26 -27 -27 -27 -29 -27 -26
-28 -29 -22 -28 -27 -27 -27 -24
-28 -28 -24 -29 -31 -30 -27 -26
-28 -24 -28 -28 -28 -26 -25 -29
-29 -30 -27 -28 -26 -27 -31 -27
-30 -25 -29 -23 -28 -28 -28 -29
-26 -26 -26 -27 -25 -22 -27 -28
-29 -25 -27 -26 -29 -29 -27 -26
-26 -27 -28 -24 -27 -29 -25 -29
-28 -27 -27 -26 -31 -27 -25 -25
-27 -24 -28 -27 -26 -32 -26 -28
-30 -28 -26 -27 -28 -24 -28 -30
-26 -25 -23 -25 -28 -27 -26 -28
-27 -27 -28 -25 -26 -27 -27 -27
-29 -28 -26 -26 -27 -27 -29 -29
-27 -26 -24 -26 -27 -29 -31 -28
-26 -24 -31 -24 -29 -28 -29 -29
-23 -29 -29 -25 -29 -29 -29 -29
-23 -29 -27 -30 -28 -30 -32 -31
-29 -30 -29 -28 -31 -29 -28 -32
-31 -29 -29 -32 -28 -28 -30 -36
-31 -27 -28 -27 -30 -30 -27 -33
-27 -31 -28 -31 -30 -28 -31 -32
-28 -31 -28 -26 -30 -30 -34 -33
-32 -27 -28 -30 -30 -30 -36 -28
-30 -30 -30 -34 -31 -29 -30 -31
-27 -29 -31 -29 -31 -35 -35 -35
-30 -32 -33 -33 -33 -33 -32 -34
-31 -30 -30 -28 -35 -38 -31 -35
-32 -28 -31 -36 -35 -32 -35 -35
-30 -33 -31 -33 -31 -35 -33 -38
-34 -33 -32 -36 -37 -33 -34 -31
-33 -33 -34 -32 -33 -34 -34 -30
-30 -34 -31 -33 -32 -33 -32 -33
-33 -34 -36 -36 -33 -34 -37 -34
-33 -35 -34 -32 -34 -33 -32 -36
-36 -32 -32 -32 -34 -35 -35 -33
-33 -32 -34 -33 -37 -35 -37 -35
-34 -37 -36 -37 -36 -37 -35 -30
-33 -34 -35 -40 -36 -35 -38 -36
-32 -31 -33 -37 -33 -31 -34 -33
-36 -36 -37 -34 -34 -32 -35 -36
-34 -31 -35 -32 -34 -31 -38 -33
-35 -31 -34 -34 -32 -32 -37 -33
-35 -34 -34 -35 -33 -32 -35 -31
-38 -35 -33 -33 -34 -36 -33 -34
-33 -29 -34 -33 -33 -35 -30 -33
-35 -33 -33 -34 -32 -35 -30 -31
-35 -37 -33 -35 -31 -32 -38 -32
-34 -31 -33 -32 -31 -33 -32 -32
-33 -36 -35 -34 -34 -30 -32 -34
-32 -36 -32 -35 -33 -30 -31 -32
-30 -35 -35 -31 -38 -32 -32 -30
-34 -33 -34 -30 -37 -34 -35 -34
-35 -31 -33 -34 -32 -32 -39 -34
-31 -33 -33 -32 -33 -34 -35 -31
-34 -32 -35 -31 -34 -34 -32 -33
-33 -35 -32 -34 -31 -29 -34 -26
-32 -32 -35 -36 -35 -30 -30 -36
-30 -30 -32 -34 -33 -33 -33 -31
-35 -34 -33 -34 -35 -33 -33 -36
-35 -31 -34 -32 -36 -30 -33 -37
-31 -30 -32 -34 -34 -37 -34 -36
-33 -33 -35 -33 -35 -34 -31 -36
-30 -32 -31 -29 -35 -34 -35 -37
-26 -31 -34 -34 -34 -32 -32 -39
-32 -34 -33 -36 -34 -35 -37 -38
-38 -36 -38 -34 -39 -38 -37 -39
-36 -35 -40 -36 -32 -34 -35 -40
-34 -35 -36 -37 -37 -39 -40 -38
-35 -36 -40 -37 -35 -42 -40 -37
-33 -34 -39 -35 -41 -38 -41 -40
-27 -29 -30 -31 -28 -32 -31 -32
-31 -31 -36 -31 -32 -35 -33 -33
-31 -32 -31 -32 -32 -33 -33 -37
-35 -31 -29 -32 -37 -36 -35 -38
-30 -36 -32 -32 -35 -34 -37 -31
-31 -34 -32 -35 -34 -34 -35 -34
-37 -33 -33 -34 -30 -38 -38 -35
-35 -32 -34 -33 -35 -37 -36 -36
-35 -31 -37 -31 -37 -36 -33 -36
-31 -37 -36 -36 -33 -37 -35 -38
-33 -33 -34 -34 -33 -35 -37 -34
-36 -34 -35 -34 -34 -39 -37 -37
-36 -36 -37 -36 -34 -36 -35 -36
-32 -31 -33 -32 -35 -38 -32 -33
-36 -36 -36 -35 -35 -37 -38 -33
-37 -33 -34 -38 -32 -33 -32 -34
-38 -35 -36 -37 -35 -35 -35 -34
-36 -36 -35 -34 -32 -36 -38 -34
-35 -37 -32 -36 -36 -33 -37 -36
-36 -38 -34 -34 -35 -34 -37 -36
-37 -32 -30 -32 -36 -37 -35 -32
-38 -37 -36 -38 -33 -38 -34 -34
-32 -33 -34 -36 -35 -32 -33 -37
-36 -38 -37 -33 -34 -33 -33 -34
-33 -34 -35 -34 -34 -33 -32 -36
-34 -31 -34 -35 -37 -37 -31 -36
-36 -32 -31 -32 -33 -33 -32 -32
-30 -34 -31 -32 -38 -34 -34 -36
-32 -33 -33 -35 -31 -31 -33 -39
-33 -34 -33 -34 -34 -37 -33 -34
-32 -36 -33 -36 -32 -36 -32 -33
-35 -33 -35 -34 -36 -34 -34 -35
-35 -34 -34 -34 -35 -33 -34 -34
-34 -31 -34 -36 -32 -33 -34 -35
-33 -33 -39 -34 -34 -31 -34 -35
-37 -35 -33 -36 -34 -32 -35 -34
-33 -31 -35 -32 -33 -38 -35 -34
-32 -33 -37 -33 -35 -34 -36 -35
-35 -36 -35 -33 -37 -35 -38 -34
-33 -34 -35 -36 -39 -32 -37 -33
-36 -36 -36 -36 -34 -35 -34 -36
-34 -33 -35 -32 -37 -35 -37 -35
-34 -31 -38 -38 -34 -34 -38 -34
-33 -34 -35 -33 -40 -35 -35 -34
-34 -40 -35 -38 -37 -34 -32 -32
-37 -33 -36 -35 -36 -27 -30 -32
-37 -36 -38 -37 -29 -29 -31 -33
-40 -34 -41 -31 -32 -33 -32 -32
-41 -38 -29 -30 -28 -28 -35 -37
-36 -27 -31 -33 -32 -33 -38 -34
-24 -22 -21 -20 -26 -23 -22 -22
-24 -20 -25 -23 -20 -25 -23 -22
-22 -24 -19 -24 -23 -25 -22 -23
-27 -24 -19 -20 -22 -26 -25 -22
-23 -22 -26 -24 -21 -22 -25 -21
-20 -24 -26 -25 -20 -22 -24 -20
-22 -27 -22 -23 -24 -23 -23 -21
-25 -24 -23 -23 -23 -21 -20 -24
-22 -25 -25 -27 -24 -23 -24 -22
-21 -25 -26 -20 -22 -23 -20 -23
-23 -26 -21 -25 -25 -25 -17 -21
-23 -23 -22 -19 -22 -24 -24 -23
-21 -21 -21 -21 -21 -17 -17 -21
-25 -24 -22 -23 -22 -20 -20 -21
-20 -23 -22 -22 -21 -21 -22 -22
-25 -21 -21 -19 -23 -20 -21 -21
-19 -20 -21 -19 -21 -21 -16 -22
-23 -16 -17 -17 -20 -18 -17 -18
-18 -21 -22 -22 -20 -15 -17 -20
-18 -21 -18 -19 -20 -17 -21 -17
-21 -17 -17 -19 -13 -21 -21 -20
-20 -22 -18 -18 -22 -19 -19 -15
-20 -21 -23 -18 -21 -21 -20 -20
-19 -17 -18 -18 -17 -17 -15 -21
-19 -19 -19 -19 -15 -19 -18 -22
-20 -19 -19 -19 -20 -17 -18 -16
-22 -20 -20 -18 -16 -18 -21 -20
-22 -22 -19 -22 -20 -18 -21 -17
-16 -18 -15 -16 -18 -17 -17 -17
-19 -18 -20 -15 -19 -19 -18 -19
-20 -19 -18 -18 -19 -19 -19 -18
-18 -17 -20 -16 -20 -17 -22 -18
-15 -18 -18 -16 -20 -19 -18 -19
-17 -16 -18 -22 -21 -20 -23 -23
-16 -17 -20 -19 -20 -21 -18 -21
-18 -17 -19 -20 -22 -20 -19 -22
-18 -20 -19 -19 -17 -22 -17 -19
-17 -19 -19 -22 -21 -22 -21 -23
-21 -20 -17 -23 -19 -23 -23 -22
-19 -23 -23 -24 -23 -23 -23 -24
-22 -19 -23 -19 -23 -23 -27 -23
-19 -21 -19 -21 -24 -21 -25 -22
-20 -20 -23 -23 -23 -23 -23 -25
-31 -29 -30 -30 -31 -34 -30 -30
-29 -31 -30 -26 -27 -30 -30 -26
-29 -26 -29 -32 -27 -28 -30 -29
-28 -31 -31 -30 -29 -34 -30 -28
-34 -28 -29 -31 -31 -30 -29 -30
-30 -33 -32 -27 -30 -33 -30 -28
-31 -34 -29 -27 -28 -27 -31 -27
-31 -34 -31 -30 -30 -30 -31 -29
-31 -32 -31 -27 -33 -28 -28 -30
-30 -27 -30 -31 -28 -34 -27 -30
-32 -32 -32 -31 -29 -26 -31 -27
-28 -31 -31 -26 -26 -29 -29 -28
-31 -29 -28 -28 -25 -25 -26 -30
-31 -30 -29 -31 -28 -28 -29 -27
-28 -26 -32 -27 -32 -24 -27 -29
-26 -31 -30 -29 -27 -29 -26 -28
-27 -26 -26 -26 -27 -29 -24 -26
-29 -29 -32 -27 -25 -29 -23 -25
-28 -27 -29 -26 -25 -23 -23 -25
-28 -30 -30 -23 -24 -27 -25 -22
-28 -27 -24 -26 -25 -24 -22 -24
-30 -28 -22 -27 -25 -26 -21 -29
-24 -26 -24 -24 -21 -29 -23 -22
-25 -26 -25 -24 -25 -25 -23 -21
-28 -28 -23 -23 -24 -24 -22 -26
-25 -26 -22 -21 -19 -19 -24 -26
-22 -24 -28 -28 -27 -24 -23 -25
-26 -26 -22 -28 -20 -23 -24 -23
-22 -26 -22 -23 -22 -24 -21 -20
-24 -20 -26 -24 -23 -22 -21 -20
-24 -26 -23 -23 -22 -19 -22 -26
-21 -25 -26 -22 -26 -25 -25 -22
-26 -26 -25 -22 -20 -25 -22 -22
-23 -22 -24 -23 -23 -24 -23 -23
-21 -25 -23 -20 -21 -26 -24 -19
-23 -24 -24 -25 -21 -24 -25 -25
-22 -24 -24 -24 -23 -25 -23 -28
-23 -18 -24 -25 -26 -22 -26 -27
-21 -22 -25 -29 -24 -23 -27 -25
-22 -25 -24 -22 -23 -25 -20 -24
-23 -23 -22 -21 -22 -25 -21 -20
-22 -25 -27 -25 -25 -22 -23 -23
-25 -21 -25 -24 -23 -24 -26 -21
-24 -24 -25 -17 -20 -24 -23 -22
-26 -26 -23 -27 -23 -24 -22 -23
-23 -21 -23 -25 -23 -21 -19 -22
-19 -21 -19 -20 -22 -23 -26 -27
-20 -18 -23 -24 -22 -24 -30 -28
-17 -24 -23 -25 -26 -27 -28 -29
-18 -26 -23 -27 -26 -30 -29 -30
-22 -25 -24 -29 -30 -29 -30 -27
-26 -24 -26 -27 -30 -31 -27 -34
-28 -25 -30 -27 -32 -31 -31 -27
-28 -30 -31 -28 -31 -31 -35 -30
-29 -31 -32 -31 -33 -32 -33 -32
-27 -31 -29 -30 -27 -33 -37 -34
-30 -31 -31 -37 -39 -34 -35 -37
-34 -34 -32 -30 -31 -37 -35 -37
-33 -34 -34 -36 -35 -36 -39 -37
-34 -32 -36 -36 -37 -34 -37 -33
-33 -40 -34 -35 -34 -33 -34 -34
-30 -36 -35 -35 -37 -33 -33 -39
-35 -31 -35 -38 -35 -35 -34 -38
-34 -38 -37 -35 -35 -35 -41 -33
-38 -37 -36 -36 -33 -40 -39 -38
-33 -41 -35 -37 -36 -40 -34 -36
-39 -33 -35 -36 -35 -38 -34 -42
-35 -38 -35 -37 -40 -35 -37 -37
-35 -36 -36 -37 -38 -40 -38 -36
-39 -36 -36 -40 -38 -38 -38 -34
-36 -37 -37 -38 -36 -41 -37 -38
-37 -36 -35 -38 -37 -37 -43 -39
-42 -36 -41 -36 -39 -36 -39 -36
-37 -39 -39 -40 -38 -39 -38 -41
-40 -39 -37 -41 -40 -38 -45 -43
-38 -37 -37 -39 -43 -43 -41 -41
-37 -37 -37 -38 -40 -39 -48 -46
-37 -40 -42 -39 -39 -45 -40 -42
-41 -39 -42 -41 -43 -44 -46 -41
-39 -43 -40 -42 -41 -43 -44 -45
-41 -41 -46 -40 -44 -42 -42 -44
-40 -42 -45 -43 -43 -42 -46 -46
-40 -43 -45 -47 -46 -46 -44 -44
-40 -44 -41 -43 -44 -47 -44 -47
-40 -43 -47 -40 -46 -47 -49 -47
-43 -44 -46 -47 -45 -44 -43 -50
-40 -43 -46 -44 -46 -47 -47 -50
-13 -17 -16 -17 -23 -20 -23 -23
-14 -18 -19 -22 -16 -22 -22 -28
-16 -17 -20 -20 -23 -26 -23 -26
-20 -21 -19 -23 -22 -25 -28 -24
-23 -21 -25 -26 -28 -29 -28 -29
-17 -22 -24 -22 -25 -29 -27 -29
-20 -26 -26 -28 -30 -29 -33 -31
-25 -24 -26 -27 -25 -30 -34 -30
-27 -27 -31 -26 -33 -30 -31 -35
-26 -29 -29 -32 -29 -32 -32 -35
-26 -29 -29 -32 -35 -32 -32 -33
-28 -26 -32 -32 -29 -30 -36 -34
-27 -28 -29 -29 -36 -28 -35 -34
-34 -32 -30 -31 -31 -34 -32 -34
-35 -30 -34 -34 -32 -37 -35 -33
-34 -40 -32 -34 -37 -34 -36 -37
-31 -31 -36 -38 -36 -31 -32 -34
-32 -29 -34 -35 -34 -34 -34 -36
-32 -36 -31 -32 -34 -34 -37 -34
-33 -34 -38 -31 -36 -36 -33 -37
-32 -35 -35 -35 -35 -40 -34 -36
-34 -37 -34 -34 -31 -37 -38 -40
-36 -33 -34 -35 -33 -36 -37 -37
-36 -37 -34 -38 -36 -38 -37 -41
-33 -36 -36 -38 -38 -37 -37 -42
-39 -32 -36 -37 -38 -37 -40 -41
-35 -38 -36 -41 -38 -42 -44 -37
-32 -39 -37 -36 -39 -39 -41 -40
-37 -35 -38 -39 -36 -42 -42 -38
-39 -38 -40 -39 -40 -40 -38 -42
-37 -39 -41 -40 -40 -42 -39 -41
-38 -38 -41 -39 -40 -41 -41 -42
-38 -39 -37 -41 -42 -40 -43 -39
-40 -38 -42 -39 -40 -42 -42 -44
-39 -46 -40 -39 -44 -40 -43 -47
-43 -41 -41 -42 -42 -45 -46 -43
-39 -42 -42 -44 -44 -45 -43 -46
-40 -42 -46 -45 -44 -39 -45 -50
-41 -40 -44 -47 -44 -47 -43 -49
-42 -40 -43 -46 -45 -42 -46 -47
-45 -47 -44 -45 -43 -50 -50 -48
-42 -40 -46 -45 -47 -46 -49 -49
-49 -47 -47 -48 -48 -50 -49 -51
-50 -45 -47 -44 -52 -50 -51 -53
-48 -49 -48 -51 -50 -52 -49 -53
-46 -43 -46 -50 -55 -50 -50 -21
-49 -47 -50 -52 -51 -53 -14 -19
-51 -52 -52 -51 -55 -18 -18 -18
-51 -50 -52 -54 -17 -13 -18 -20
-50 -52 -54 -18 -19 -22 -23 -25
-56 -54 -14 -19 -20 -22 -22 -28
-56 -16 -18 -21 -21 -25 -23 -23
-18 -17 -22 -21 -23 -23 -26 -28
-20 -16 -24 -18 -23 -23 -27 -28
-20 -21 -22 -23 -26 -24 -24 -28
-18 -24 -24 -22 -24 -25 -30 -28
-19 -23 -26 -24 -24 -27 -29 -32
-24 -22 -21 -25 -24 -22 -30 -30
-26 -26 -25 -28 -27 -29 -32 -34
-24 -28 -25 -27 -29 -29 -30 -29
-23 -25 -28 -32 -33 -32 -30 -32
-25 -27 -30 -30 -28 -31 -30 -29
-31 -31 -32 -30 -30 -28 -28 -31
-28 -27 -30 -31 -28 -31 -31 -33
-27 -32 -31 -27 -27 -30 -32 -34
-31 -28 -36 -28 -28 -34 -33 -31
-31 -28 -33 -33 -31 -32 -31 -31
-30 -30 -31 -33 -33 -29 -30 -33
-26 -28 -29 -29 -29 -30 -31 -31
-31 -31 -31 -35 -33 -31 -31 -30
-32 -32 -32 -34 -34 -33 -31 -33
-32 -28 -33 -32 -30 -33 -32 -32
-30 -30 -32 -33 -33 -30 -33 -33
-32 -33 -34 -34 -32 -34 -35 -32
-33 -36 -32 -29 -33 -34 -33 -33
-33 -31 -29 -31 -37 -33 -29 -34
-34 -35 -29 -35 -32 -33 -32 -33
-31 -35 -34 -35 -31 -38 -32 -34
-33 -34 -37 -35 -34 -35 -33 -37
-35 -32 -35 -30 -34 -33 -36 -36
-35 -33 -31 -33 -37 -37 -35 -41
-32 -33 -31 -33 -36 -36 -40 -41
-35 -33 -33 -37 -41 -38 -39 -41
-33 -40 -36 -41 -38 -42 -42 -41
-33 -35 -40 -37 -41 -39 -41 -40
-33 -38 -38 -39 -41 -44 -40 -43
-39 -38 -37 -39 -43 -42 -43 -41
-38 -40 -42 -41 -41 -39 -44 -43
-43 -41 -38 -42 -39 -45 -47 -49
-39 -42 -43 -43 -41 -44 -50 -49
-42 -41 -41 -46 -44 -45 -47 -50
-43 -42 -44 -46 -47 -45 -44 -51
-42 -46 -44 -46 -44 -47 -48 -49
-43 -42 -47 -45 -48 -49 -50 -53
-48 -47 -43 -46 -51 -49 -49 -48
-21 -19 -20 -22 -19 -23 -27 -24
-18 -26 -21 -26 -27 -26 -23 -31
-21 -22 -23 -27 -25 -24 -22 -28
-20 -23 -22 -24 -29 -26 -27 -28
-20 -27 -25 -28 -27 -26 -31 -28
-20 -25 -26 -34 -29 -30 -31 -28
-28 -24 -27 -27 -29 -29 -30 -30
-29 -31 -25 -28 -33 -34 -31 -34
-26 -27 -28 -29 -30 -28 -33 -32
-26 -26 -34 -27 -27 -28 -29 -33
-28 -26 -27 -27 -32 -31 -31 -31
-27 -27 -30 -30 -30 -33 -34 -31
-29 -29 -28 -32 -31 -31 -30 -31
-33 -28 -33 -31 -31 -34 -31 -33
-32 -29 -31 -33 -32 -26 -30 -33
-31 -30 -32 -32 -32 -33 -33 -32
-29 -30 -31 -31 -33 -33 -31 -33
-31 -34 -30 -33 -33 -35 -33 -33
-29 -30 -35 -33 -32 -34 -34 -34
-25 -34 -31 -35 -37 -33 -36 -33
-31 -34 -36 -34 -29 -36 -35 -34
-31 -32 -37 -34 -35 -34 -36 -35
-35 -34 -36 -38 -35 -35 -35 -37
-34 -35 -32 -35 -31 -36 -33 -36
-32 -36 -36 -37 -36 -36 -37 -39
-35 -34 -37 -38 -36 -36 -40 -39
-33 -35 -36 -35 -40 -37 -35 -36
-35 -36 -37 -36 -37 -41 -37 -38
-38 -35 -36 -35 -41 -39 -37 -39
-37 -40 -38 -38 -38 -36 -37 -39
-37 -39 -38 -39 -38 -39 -39 -45
-36 -39 -39 -40 -39 -43 -40 -41
-38 -42 -39 -38 -43 -43 -42 -44
-41 -39 -40 -39 -44 -43 -44 -44
-37 -36 -39 -43 -46 -41 -44 -48
-41 -38 -42 -42 -41 -38 -41 -42
-40 -40 -42 -39 -42 -44 -43 -46
-44 -40 -45 -44 -43 -43 -46 -50
-38 -41 -40 -43 -47 -46 -45 -48
-43 -43 -45 -51 -44 -50 -48 -17
-41 -49 -47 -47 -48 -50 -16 -16
-43 -43 -48 -48 -47 -16 -15 -22
-47 -45 -47 -48 -18 -18 -16 -20
-46 -49 -47 -17 -17 -18 -22 -22
-45 -47 -15 -19 -16 -20 -18 -26
-52 -18 -19 -16 -22 -24 -24 -26
-13 -14 -14 -21 -22 -22 -26 -24
-16 -19 -21 -23 -26 -22 -27 -26
-16 -20 -25 -18 -24 -25 -24 -29
-16 -21 -20 -21 -28 -27 -26 -32
-22 -26 -24 -26 -27 -32 -29 -31
-24 -23 -26 -26 -25 -27 -29 -31
-22 -26 -25 -26 -31 -28 -30 -36
-23 -20 -25 -27 -28 -32 -34 -36
-26 -30 -30 -28 -31 -32 -32 -33
-27 -28 -31 -32 -33 -33 -31 -30
-26 -35 -31 -31 -31 -32 -33 -34
-34 -32 -35 -30 -30 -33 -36 -32
-31 -30 -31 -31 -32 -34 -32 -35
-35 -34 -31 -31 -33 -34 -34 -35
-34 -32 -29 -35 -34 -34 -32 -34
-35 -35 -35 -34 -32 -36 -37 -36
-35 -38 -34 -33 -34 -35 -35 -34
-34 -32 -31 -34 -32 -37 -36 -34
-34 -36 -33 -36 -34 -37 -34 -35
-34 -37 -37 -36 -35 -37 -34 -36
-31 -38 -33 -38 -37 -36 -35 -33
-34 -35 -35 -36 -36 -31 -35 -37
-40 -33 -40 -35 -37 -39 -37 -35
-31 -32 -36 -36 -34 -36 -35 -38
-35 -35 -35 -38 -34 -38 -38 -37
-36 -38 -37 -36 -39 -38 -40 -36
-33 -36 -37 -37 -34 -39 -38 -39
-38 -37 -39 -37 -39 -38 -42 -42
-37 -37 -37 -37 -39 -42 -41 -37
-33 -34 -40 -41 -38 -36 -39 -40
-36 -35 -36 -42 -39 -38 -39 -43
-39 -39 -36 -42 -40 -42 -41 -42
-40 -37 -41 -41 -43 -41 -46 -39
-37 -39 -36 -42 -43 -46 -40 -45
-39 -39 -39 -46 -45 -42 -44 -45
-40 -42 -38 -43 -41 -43 -48 -44
-41 -42 -42 -41 -46 -46 -48 -49
-43 -39 -41 -40 -44 -45 -43 -48
-43 -43 -44 -45 -47 -43 -49 -47
-45 -43 -43 -48 -47 -47 -49 -48
-47 -47 -43 -44 -50 -52 -49 -51
-16 -14 -20 -17 -19 -23 -23 -22
-21 -17 -19 -21 -21 -24 -22 -25
-20 -15 -21 -24 -23 -25 -23 -23
-18 -22 -22 -21 -27 -22 -26 -23
-21 -22 -25 -27 -23 -25 -21 -27
-19 -18 -23 -27 -23 -26 -25 -25
-21 -22 -24 -24 -23 -25 -22 -28
-19 -24 -24 -25 -24 -28 -24 -28
-22 -28 -24 -24 -24 -28 -28 -27
-26 -27 -24 -25 -27 -26 -25 -28
-30 -27 -27 -25 -26 -24 -26 -30
-28 -30 -31 -31 -27 -28 -28 -30
-25 -31 -27 -29 -26 -28 -31 -27
-29 -28 -26 -29 -26 -29 -26 -28
-30 -27 -28 -30 -27 -30 -30 -29
-28 -28 -27 -31 -28 -29 -30 -27
-27 -29 -30 -29 -29 -33 -30 -32
-28 -27 -32 -32 -31 -29 -30 -28
-28 -26 -32 -31 -27 -35 -29 -31
-34 -27 -29 -31 -29 -26 -31 -30
-26 -25 -30 -30 -29 -27 -34 -29
-29 -28 -26 -32 -31 -31 -32 -32
-30 -29 -28 -27 -32 -30 -35 -32
-31 -30 -33 -33 -33 -37 -34 -35
-29 -34 -30 -32 -34 -30 -34 -34
-32 -31 -30 -34 -36 -33 -33 -37
-29 -33 -31 -35 -37 -31 -33 -34
-36 -33 -31 -32 -34 -36 -35 -35
-31 -31 -35 -32 -37 -33 -35 -33
-31 -28 -36 -36 -33 -34 -37 -37
-34 -32 -38 -34 -34 -41 -35 -41
-35 -35 -37 -37 -39 -37 -41 -42
-32 -34 -36 -35 -37 -41 -39 -41
-35 -35 -36 -35 -38 -37 -43 -40
-35 -34 -40 -38 -42 -40 -41 -43
-40 -35 -40 -37 -41 -40 -41 -44
-37 -40 -37 -42 -36 -41 -43 -44
-39 -41 -40 -43 -44 -39 -44 -46
-37 -43 -37 -40 -38 -40 -44 -47
-38 -40 -40 -43 -49 -45 -44 -45
-39 -40 -42 -42 -42 -47 -49 -16
-44 -40 -43 -47 -44 -46 -11 -19
-46 -43 -46 -43 -46 -14 -16 -18
-41 -45 -46 -49 -15 -13 -20 -15
-44 -45 -46 -14 -17 -19 -22 -21
-45 -43 -13 -17 -19 -19 -22 -20
-44 -15 -16 -17 -18 -27 -19 -24
-13 -20 -18 -18 -24 -25 -25 -28
-17 -21 -22 -23 -28 -24 -27 -26
-18 -24 -23 -20 -23 -23 -25 -27
-21 -20 -25 -23 -26 -27 -28 -31
-21 -22 -29 -25 -27 -30 -31 -31
-30 -24 -29 -25 -29 -26 -32 -30
-25 -25 -24 -28 -30 -29 -32 -30
-27 -22 -30 -33 -28 -32 -30 -30
-24 -29 -25 -29 -31 -28 -35 -33
-27 -27 -29 -28 -34 -30 -32 -35
-29 -30 -29 -27 -34 -33 -35 -31
-31 -32 -32 -33 -30 -31 -30 -30
-27 -29 -29 -31 -35 -31 -32 -34
-29 -32 -29 -30 -34 -32 -33 -32
-34 -30 -32 -33 -35 -34 -34 -36
-34 -32 -32 -33 -33 -36 -32 -37
-31 -32 -34 -36 -32 -37 -31 -37
-32 -32 -34 -31 -34 -36 -31 -34
-31 -35 -34 -36 -38 -34 -33 -34
-31 -35 -33 -35 -33 -36 -32 -28
-32 -32 -32 -33 -34 -30 -36 -32
-35 -35 -34 -34 -31 -36 -34 -37
-32 -34 -30 -35 -33 -33 -33 -37
-37 -37 -32 -33 -38 -34 -37 -34
-34 -29 -34 -39 -37 -36 -38 -41
-38 -36 -36 -33 -38 -34 -36 -41
-32 -35 -38 -34 -38 -38 -37 -44
-37 -35 -36 -35 -37 -41 -38 -41
-33 -39 -35 -39 -40 -35 -40 -42
-36 -38 -38 -39 -39 -37 -41 -38
-37 -43 -37 -39 -40 -40 -47 -43
-39 -40 -43 -40 -43 -38 -47 -40
-36 -39 -40 -40 -44 -41 -41 -43
-39 -36 -37 -43 -43 -39 -44 -43
-43 -40 -40 -50 -38 -44 -44 -42
-39 -43 -44 -41 -43 -43 -43 -45
-43 -40 -45 -41 -45 -47 -47 -46
-43 -43 -44 -43 -42 -47 -47 -48
-44 -45 -40 -46 -50 -44 -50 -48
-42 -46 -46 -47 -45 -46 -51 -47
-43 -46 -49 -51 -51 -49 -48 -53
-44 -46 -47 -49 -50 -48 -51 -50
-47 -44 -44 -51 -42 -50 -51 -52
-46 -50 -47 -49 -44 -47 -52 -50
-19 -20 -22 -21 -23 -24 -26 -27
-18 -22 -23 -20 -24 -26 -23 -24
-20 -23 -23 -24 -25 -28 -26 -28
-23 -24 -25 -22 -22 -25 -23 -23
-23 -22 -23 -24 -26 -27 -23 -27
-26 -26 -25 -26 -23 -26 -26 -24
-24 -26 -27 -24 -24 -25 -27 -23
-24 -27 -28 -25 -26 -29 -28 -30
-22 -24 -27 -26 -27 -30 -30 -29
-25 -26 -25 -25 -28 -25 -24 -30
-26 -26 -23 -28 -23 -26 -29 -25
-29 -23 -24 -30 -29 -26 -27 -24
-24 -26 -29 -26 -25 -25 -26 -27
-27 -26 -24 -29 -27 -28 -29 -28
-28 -23 -21 -27 -28 -29 -25 -29
-25 -28 -28 -27 -28 -27 -27 -29
-26 -27 -23 -28 -26 -32 -26 -30
-26 -26 -26 -29 -31 -29 -32 -32
-25 -27 -28 -26 -29 -25 -30 -35
-31 -29 -30 -33 -30 -30 -31 -29
-29 -28 -33 -29 -27 -32 -32 -32
-28 -28 -32 -32 -30 -28 -34 -29
-28 -28 -26 -30 -26 -32 -26 -33
-33 -30 -28 -27 -34 -33 -33 -36
-30 -28 -33 -32 -32 -32 -33 -33
-30 -33 -32 -26 -32 -33 -37 -33
-31 -34 -26 -33 -35 -36 -32 -36
-33 -36 -34 -34 -37 -36 -36 -37
-33 -30 -30 -31 -34 -34 -37 -38
-30 -30 -37 -34 -35 -38 -34 -40
-33 -32 -38 -37 -39 -38 -36 -34
-33 -34 -35 -35 -37 -37 -39 -43
-38 -34 -37 -36 -33 -35 -38 -40
-35 -36 -36 -34 -38 -37 -37 -42
-37 -35 -36 -37 -38 -42 -41 -41
-36 -39 -40 -39 -40 -42 -41 -42
-37 -41 -38 -37 -40 -41 -43 -17
-38 -39 -42 -39 -43 -44 -16 -15
-40 -42 -40 -39 -41 -16 -15 -19
-41 -43 -40 -43 -20 -14 -19 -21
-42 -42 -44 -15 -17 -20 -17 -23
-41 -42 -17 -14 -18 -21 -26 -25
-42 -19 -14 -18 -18 -22 -22 -26
-15 -14 -15 -21 -21 -18 -24 -24
-21 -19 -17 -24 -23 -21 -28 -24
-20 -20 -21 -23 -24 -29 -27 -29
-17 -20 -25 -24 -25 -25 -29 -29
-24 -24 -26 -27 -24 -25 -26 -31
-23 -25 -22 -24 -26 -26 -26 -27
-25 -25 -28 -25 -27 -31 -27 -31
-25 -27 -31 -30 -31 -27 -31 -31
-26 -29 -28 -30 -30 -33 -32 -30
-29 -28 -28 -32 -30 -32 -28 -28
-26 -28 -32 -30 -29 -29 -29 -30
-31 -28 -27 -28 -27 -30 -30 -31
-30 -29 -29 -30 -30 -31 -27 -30
-31 -30 -30 -28 -29 -27 -26 -31
-31 -31 -33 -29 -32 -33 -31 -31
-28 -32 -29 -38 -30 -33 -27 -29
-32 -30 -32 -35 -29 -26 -31 -32
-33 -31 -31 -33 -32 -33 -33 -30
-28 -29 -34 -33 -37 -34 -33 -30
-34 -29 -31 -33 -30 -31 -31 -31
-31 -30 -33 -32 -36 -32 -34 -29
-29 -36 -27 -30 -28 -31 -35 -31
-33 -31 -31 -32 -36 -33 -33 -36
-33 -34 -33 -32 -31 -32 -33 -36
-31 -33 -33 -32 -33 -34 -36 -35
-32 -31 -34 -32 -35 -31 -35 -37
-33 -34 -31 -32 -34 -40 -37 -39
-36 -32 -34 -36 -36 -40 -38 -39
-35 -35 -35 -33 -40 -38 -41 -36
-35 -33 -38 -35 -38 -36 -40 -40
-37 -39 -36 -37 -35 -40 -39 -39
-39 -35 -43 -39 -36 -37 -41 -41
-36 -37 -32 -40 -40 -36 -42 -46
-38 -38 -40 -38 -39 -43 -42 -41
-35 -39 -39 -42 -37 -39 -44 -41
-36 -40 -37 -44 -41 -43 -44 -45
-36 -42 -44 -43 -41 -47 -43 -46
-38 -42 -43 -42 -44 -43 -44 -46
-39 -40 -45 -43 -43 -43 -47 -47
-21 -17 -17 -23 -19 -23 -24 -21
-20 -23 -20 -24 -26 -24 -24 -27
-21 -23 -24 -20 -25 -27 -24 -27
-19 -26 -27 -23 -24 -29 -26 -26
-21 -24 -25 -23 -22 -24 -26 -24
-24 -23 -23 -27 -24 -24 -25 -27
-24 -25 -25 -25 -24 -27 -26 -26
-20 -28 -26 -23 -24 -26 -28 -28
-22 -26 -28 -29 -27 -23 -27 -25
-23 -24 -25 -29 -31 -24 -27 -29
-22 -26 -27 -27 -25 -27 -23 -28
-26 -26 -31 -26 -26 -23 -26 -26
-25 -26 -27 -25 -25 -27 -22 -26
-27 -29 -26 -28 -28 -22 -27 -27
-23 -26 -27 -26 -30 -26 -30 -27
-28 -28 -29 -25 -31 -28 -30 -27
-33 -27 -26 -26 -30 -28 -28 -25
-31 -29 -28 -24 -29 -30 -29 -33
-25 -30 -27 -29 -28 -31 -30 -29
-28 -26 -29 -27 -27 -31 -25 -31
-27 -27 -30 -31 -34 -33 -33 -24
-31 -31 -27 -32 -28 -34 -27 -29
-26 -30 -29 -30 -30 -28 -32 -29
-30 -25 -31 -33 -34 -29 -32 -33
-27 -31 -26 -30 -32 -31 -32 -33
-30 -30 -32 -33 -29 -38 -33 -33
-38 -31 -32 -31 -33 -31 -35 -35
-31 -32 -30 -37 -32 -34 -36 -35
-28 -33 -34 -33 -33 -35 -37 -34
-35 -34 -34 -35 -34 -37 -37 -37
-39 -31 -36 -34 -33 -33 -35 -37
-32 -35 -33 -35 -33 -43 -32 -36
-33 -35 -32 -37 -39 -34 -35 -41
-38 -32 -41 -40 -39 -38 -38 -38
-36 -34 -39 -36 -40 -41 -39 -42
-36 -36 -39 -40 -41 -40 -39 -42
-37 -38 -40 -39 -43 -37 -42 -45
-37 -38 -39 -39 -41 -41 -42 -43
-40 -38 -39 -42 -40 -42 -45 -42
-40 -40 -41 -42 -45 -47 -47 -46
-40 -40 -41 -49 -44 -45 -45 -18
-42 -46 -45 -47 -44 -47 -14 -15
-44 -41 -44 -43 -43 -16 -14 -15
-43 -46 -47 -47 -18 -19 -22 -23
-42 -42 -47 -16 -17 -19 -20 -23
-44 -47 -14 -21 -15 -23 -24 -25
-48 -12 -15 -19 -18 -22 -22 -23
-22 -25 -24 -26 -28 -25 -30 -26
-26 -26 -30 -25 -23 -30 -30 -29
-29 -25 -23 -26 -29 -29 -31 -30
-26 -26 -30 -31 -28 -28 -29 -27
-22 -27 -31 -30 -28 -30 -24 -28
-28 -26 -27 -30 -30 -28 -26 -32
-31 -27 -28 -30 -28 -30 -32 -28
-29 -29 -25 -27 -28 -30 -30 -32
-30 -33 -28 -29 -29 -31 -31 -34
-25 -30 -32 -31 -31 -32 -29 -30
-29 -32 -30 -29 -31 -28 -32 -31
-29 -27 -31 -28 -31 -30 -30 -34
-30 -28 -34 -31 -31 -33 -30 -33
-27 -29 -29 -32 -29 -29 -30 -27
-27 -29 -30 -31 -30 -30 -29 -30
-33 -31 -33 -31 -32 -29 -30 -36
-31 -33 -29 -31 -32 -30 -28 -35
-27 -32 -32 -33 -30 -35 -32 -31
-28 -32 -30 -33 -32 -32 -33 -31
-33 -31 -30 -30 -35 -34 -34 -33
-34 -32 -31 -31 -34 -35 -35 -33
-31 -30 -33 -31 -29 -35 -36 -32
-26 -31 -32 -34 -32 -35 -36 -37
-28 -32 -36 -33 -33 -38 -35 -36
-33 -30 -35 -38 -30 -32 -37 -37
-33 -36 -34 -32 -34 -38 -33 -37
-34 -32 -37 -34 -37 -37 -37 -39
-35 -38 -42 -37 -36 -38 -43 -39
-34 -36 -38 -39 -41 -39 -36 -43
-36 -34 -39 -35 -38 -38 -40 -41
-36 -40 -39 -41 -42 -45 -38 -42
-36 -38 -39 -37 -40 -40 -43 -40
-37 -39 -40 -41 -42 -42 -41 -43
-37 -38 -43 -43 -40 -44 -46 -45
-38 -43 -40 -43 -44 -42 -45 -46
-44 -40 -46 -42 -44 -43 -44 -45
-38 -41 -43 -43 -43 -48 -47 -48
-44 -42 -43 -43 -49 -44 -48 -48
-39 -42 -44 -46 -47 -47 -49 -44
-25 -23 -20 -19 -24 -29 -25 -27
-25 -27 -21 -23 -29 -25 -27 -24
-20 -21 -24 -26 -26 -27 -23 -27
-25 -27 -26 -29 -30 -31 -26 -25
-28 -30 -27 -27 -24 -28 -28 -27
-24 -28 -27 -28 -28 -32 -28 -27
-26 -23 -31 -26 -28 -31 -30 -32
-24 -30 -29 -27 -31 -29 -31 -29
-24 -25 -29 -32 -28 -30 -29 -31
-29 -30 -24 -29 -32 -28 -26 -31
-30 -29 -24 -29 -27 -31 -33 -31
-31 -31 -32 -28 -31 -35 -28 -31
-27 -27 -26 -29 -31 -30 -33 -33
-28 -28 -31 -30 -28 -30 -32 -26
-30 -29 -30 -28 -31 -25 -31 -27
-31 -32 -27 -24 -29 -29 -31 -30
-28 -29 -32 -33 -28 -34 -29 -32
-30 -30 -32 -29 -27 -33 -29 -34
-30 -30 -28 -29 -30 -31 -32 -36
-27 -30 -31 -30 -30 -30 -32 -35
-30 -34 -28 -35 -29 -34 -31 -36
-29 -29 -30 -32 -36 -35 -36 -33
-35 -33 -33 -32 -35 -34 -30 -35
-30 -31 -34 -33 -36 -33 -34 -40
-33 -35 -33 -35 -33 -34 -35 -33
-35 -32 -32 -35 -36 -34 -39 -32
-34 -33 -31 -35 -36 -34 -32 -39
-33 -34 -33 -34 -36 -38 -38 -36
-33 -33 -36 -35 -36 -37 -36 -36
-33 -35 -33 -37 -37 -37 -30 -35
-32 -37 -35 -37 -38 -35 -38 -35
-33 -35 -33 -36 -38 -37 -42 -39
-34 -33 -37 -35 -35 -39 -40 -42
-33 -36 -33 -35 -40 -38 -40 -41
-35 -37 -37 -39 -33 -39 -42 -41
-37 -36 -37 -39 -40 -43 -39 -43
-36 -37 -39 -40 -40 -38 -41 -40
-40 -34 -34 -41 -40 -40 -39 -45
-40 -42 -42 -40 -40 -42 -44 -42
-41 -37 -41 -41 -44 -44 -44 -18
-38 -44 -43 -43 -40 -44 -17 -22
-39 -43 -39 -42 -42 -25 -24 -26
-42 -41 -45 -44 -18 -24 -25 -27
-42 -43 -42 -18 -24 -25 -23 -24
-43 -45 -22 -24 -26 -24 -30 -30
-42 -24 -23 -24 -29 -23 -26 -29
-13 -10 -16 -15 -15 -15 -16 -21
-10 -14 -13 -19 -17 -18 -22 -23
-13 -17 -19 -20 -16 -18 -20 -23
-15 -20 -16 -16 -17 -23 -20 -24
-15 -18 -19 -20 -19 -22 -20 -21
-20 -16 -18 -25 -23 -19 -19 -23
-20 -16 -23 -24 -26 -25 -19 -20
-17 -22 -23 -21 -24 -25 -26 -30
-22 -23 -23 -25 -25 -26 -24 -27
-19 -22 -21 -26 -25 -25 -25 -24
-24 -27 -24 -22 -26 -27 -31 -27
-22 -25 -28 -25 -24 -29 -32 -27
-25 -24 -23 -28 -29 -31 -26 -28
-25 -28 -27 -24 -26 -25 -28 -28
-24 -27 -26 -26 -31 -24 -28 -30
-24 -27 -29 -29 -24 -26 -30 -31
-29 -28 -28 -29 -28 -28 -30 -28
-29 -29 -28 -31 -27 -29 -27 -31
-28 -24 -31 -29 -26 -31 -27 -29
-27 -28 -27 -27 -28 -28 -29 -32
-28 -28 -27 -30 -32 -24 -27 -31
-31 -33 -27 -29 -29 -27 -30 -28
-29 -30 -32 -27 -27 -27 -26 -29
-28 -28 -29 -28 -25 -30 -33 -30
-30 -30 -30 -28 -31 -31 -33 -29
-34 -31 -29 -27 -31 -31 -31 -28
-31 -30 -33 -30 -32 -31 -31 -33
-29 -28 -28 -32 -31 -31 -38 -32
-29 -30 -32 -34 -32 -32 -30 -34
-33 -32 -29 -32 -33 -30 -31 -29
-29 -32 -34 -32 -34 -31 -33 -37
-33 -30 -32 -30 -35 -35 -30 -38
-31 -32 -29 -33 -35 -36 -36 -32
-34 -33 -35 -34 -34 -34 -36 -32
-35 -29 -34 -38 -35 -35 -35 -35
-31 -32 -36 -36 -38 -41 -37 -35
-35 -31 -33 -36 -34 -38 -38 -40
-31 -37 -33 -38 -36 -38 -36 -37
-34 -34 -39 -39 -38 -39 -39 -39
-38 -37 -34 -39 -36 -40 -35 -39
-36 -37 -38 -34 -37 -40 -38 -38
-36 -35 -39 -39 -42 -38 -39 -42
-42 -41 -40 -40 -38 -44 -42 -41
-39 -43 -37 -38 -46 -40 -42 -44
-41 -38 -40 -42 -42 -42 -41 -46
-41 -40 -41 -39 -41 -46 -48 -45
-41 -40 -41 -45 -47 -44 -47 -48
-41 -42 -41 -43 -40 -45 -44 -48
-41 -43 -46 -46 -47 -45 -49 -50
-40 -47 -44 -45 -46 -48 -46 -47
-22 -21 -20 -26 -27 -27 -27 -23
-20 -21 -22 -23 -27 -27 -23 -31
-24 -25 -25 -24 -26 -25 -30 -24
-22 -24 -24 -23 -24 -29 -31 -26
-28 -28 -25 -25 -26 -25 -26 -29
-25 -26 -25 -25 -28 -27 -27 -28
-28 -22 -31 -28 -25 -29 -24 -27
-24 -26 -29 -30 -23 -32 -28 -26
-31 -27 -30 -28 -31 -30 -28 -28
-27 -29 -28 -30 -25 -25 -30 -30
-29 -28 -27 -23 -28 -27 -28 -29
-30 -23 -29 -28 -28 -28 -27 -31
-28 -28 -28 -34 -30 -31 -27 -27
-29 -27 -31 -29 -29 -29 -29 -27
-28 -26 -31 -28 -29 -29 -28 -29
-27 -29 -30 -27 -26 -31 -31 -24
-24 -29 -27 -30 -30 -28 -27 -30
-25 -29 -28 -29 -28 -28 -32 -28
-33 -28 -28 -29 -27 -28 -33 -30
-30 -31 -29 -28 -31 -29 -31 -33
-35 -31 -31 -31 -31 -31 -32 -29
-30 -25 -32 -27 -31 -29 -28 -30
-32 -30 -32 -30 -29 -32 -26 -31
-31 -32 -30 -29 -32 -33 -28 -31
-31 -31 -30 -27 -33 -30 -34 -33
-32 -33 -31 -31 -31 -34 -29 -29
-32 -32 -32 -28 -36 -34 -32 -34
-27 -30 -30 -33 -35 -30 -33 -32
-31 -30 -27 -35 -30 -29 -34 -34
-29 -29 -27 -32 -31 -33 -33 -35
-28 -27 -28 -33 -37 -36 -35 -33
-30 -33 -32 -38 -35 -32 -31 -30
-32 -32 -31 -32 -36 -37 -34 -34
-30 -35 -32 -37 -32 -39 -36 -35
-35 -31 -29 -34 -35 -35 -36 -38
-32 -30 -35 -37 -35 -40 -38 -36
-33 -36 -35 -36 -40 -37 -40 -38
-37 -37 -36 -33 -34 -38 -40 -38
-36 -38 -36 -35 -38 -38 -41 -39
-36 -35 -40 -40 -34 -41 -44 -39
-36 -38 -38 -36 -39 -39 -42 -43
-38 -38 -37 -34 -40 -38 -41 -9
-43 -39 -41 -43 -39 -40 -9 -10
-39 -38 -41 -40 -44 -11 -12 -14
-39 -42 -41 -41 -10 -9 -15 -16
-39 -44 -41 -12 -8 -11 -15 -18
-37 -41 -9 -13 -14 -14 -15 -17
-45 -12 -10 -12 -16 -17 -19 -18
-7 -10 -7 -11 -14 -16 -15 -19
-6 -10 -10 -12 -15 -19 -25 -24
-11 -12 -13 -13 -21 -22 -20 -25
-9 -13 -15 -15 -16 -19 -21 -26
-12 -16 -17 -16 -25 -26 -26 -27
-16 -16 -21 -22 -20 -24 -25 -27
-19 -17 -21 -26 -28 -26 -26 -34
-21 -17 -30 -23 -26 -27 -31 -33
-24 -22 -27 -26 -26 -29 -32 -29
-25 -25 -28 -33 -29 -30 -33 -35
-21 -27 -27 -30 -33 -33 -32 -34
-30 -27 -31 -32 -34 -33 -34 -29
-29 -34 -30 -30 -29 -35 -35 -35
-29 -30 -31 -33 -33 -32 -34 -39
-31 -32 -36 -32 -35 -38 -36 -35
-31 -34 -33 -33 -38 -37 -38 -33
-33 -31 -34 -37 -38 -38 -39 -38
-31 -36 -36 -34 -35 -38 -36 -40
-34 -31 -33 -35 -37 -39 -39 -35
-37 -37 -38 -36 -36 -37 -37 -37
-36 -36 -39 -42 -38 -39 -44 -41
-33 -38 -42 -38 -38 -38 -40 -43
-35 -39 -36 -35 -40 -40 -43 -39
-37 -39 -42 -41 -38 -42 -42 -43
-39 -40 -40 -40 -37 -35 -44 -43
-38 -37 -42 -41 -40 -41 -41 -41
-40 -42 -39 -40 -44 -41 -46 -45
-41 -39 -43 -41 -44 -40 -41 -45
-41 -39 -41 -43 -44 -41 -44 -47
-42 -40 -45 -44 -43 -45 -42 -46
-40 -39 -41 -44 -48 -44 -48 -44
-40 -44 -43 -40 -43 -42 -45 -46
-43 -44 -47 -44 -44 -47 -39 -50
-43 -44 -50 -45 -46 -48 -45 -47
-47 -43 -45 -45 -42 -45 -46 -46
-45 -45 -47 -45 -48 -47 -48 -51
-43 -44 -45 -46 -50 -47 -47 -48
-47 -44 -48 -47 -47 -49 -45 -53
-41 -49 -47 -47 -46 -50 -49 -49
-49 -51 -50 -52 -50 -49 -46 -51
-46 -48 -51 -51 -49 -50 -50 -51
-49 -48 -47 -52 -49 -53 -53 -48
-50 -50 -51 -49 -50 -51 -52 -54
-49 -51 -51 -52 -50 -51 -51 -56
-50 -50 -49 -51 -50 -54 -53 -54
-15 -16 -19 -24 -22 -20 -22 -25
-16 -18 -20 -19 -22 -25 -22 -25
-20 -22 -20 -22 -21 -24 -27 -24
-18 -19 -19 -22 -24 -27 -28 -28
-19 -22 -24 -22 -23 -27 -26 -27
-19 -23 -25 -25 -26 -28 -29 -25
-23 -26 -26 -27 -27 -31 -28 -32
-24 -21 -29 -27 -31 -29 -27 -28
-25 -23 -29 -28 -28 -31 -31 -29
-22 -26 -29 -30 -32 -30 -32 -31
-27 -29 -27 -29 -28 -31 -30 -31
-28 -27 -31 -29 -35 -33 -32 -35
-27 -30 -30 -30 -30 -33 -34 -31
-28 -30 -31 -35 -33 -28 -33 -33
-29 -33 -32 -30 -31 -35 -33 -32
-30 -31 -28 -35 -32 -27 -32 -36
-30 -36 -32 -34 -35 -33 -35 -34
-32 -32 -33 -37 -36 -30 -33 -38
-34 -31 -38 -35 -35 -35 -35 -36
-37 -29 -34 -36 -35 -34 -36 -38
-32 -34 -36 -35 -37 -36 -33 -37
-36 -34 -32 -37 -35 -38 -41 -41
-34 -36 -36 -36 -41 -39 -36 -43
-35 -30 -37 -36 -40 -40 -41 -39
-35 -34 -37 -39 -37 -39 -41 -35
-38 -34 -38 -35 -41 -41 -37 -42
-40 -39 -39 -39 -41 -43 -42 -43
-38 -38 -41 -39 -38 -41 -38 -46
-39 -38 -39 -40 -42 -44 -43 -45
-39 -41 -44 -40 -43 -45 -44 -45
-35 -37 -41 -44 -42 -44 -46 -41
-41 -40 -38 -44 -42 -43 -48 -45
-41 -46 -41 -43 -51 -47 -43 -47
-41 -42 -43 -45 -44 -45 -49 -50
-42 -45 -46 -42 -49 -49 -45 -50
-47 -46 -44 -46 -47 -45 -50 -51
-44 -47 -47 -46 -50 -45 -54 -49
-47 -49 -46 -50 -44 -49 -55 -49
-46 -46 -49 -51 -51 -49 -51 -51
-45 -44 -47 -49 -52 -49 -48 -53
-50 -52 -48 -50 -51 -49 -52 -54
-48 -49 -49 -52 -51 -53 -54 -7
-47 -51 -52 -54 -52 -53 -5 -5
-50 -54 -50 -51 -53 -6 -8 -7
-54 -53 -52 -55 -9 -9 -10 -11
-53 -55 -54 -9 -7 -11 -11 -13
-55 -55 -7 -9 -9 -14 -11 -17
-54 -8 -11 -5 -7 -10 -14 -15
