# Supplementary material for: A SE-DenseNet-LSTM model for locomotion mode recognition in lower limb exoskeleton
Source: PeerJ Comput Sci. 2024 Feb 29;10:e1881. doi: 10.7717/peerj-cs.1881 (PMC10909223; doi:10.7717/peerj-cs.1881)
Supplement: Supplemental Information 1 — Each data represents a sampling point with a sampling frequency of 100Hz, and a motion period is divided into a support state and a pendulum state. Several points from these two gait phases are taken to process and form the dataset used in the experiment. [file peerj-cs-10-1881-s001.zip › dataset/online/sub2/SWHipAngle.txt]

-8 -5 -10 -3 -5 -8 0 2
-10 -2 -4 -5 0 2 0 3
-2 -4 -4 -2 -1 1 8 7
-2 -6 0 -1 1 3 6 10
-2 -5 -5 4 8 6 8 14
1 -2 1 10 9 10 11 13
3 3 5 8 9 12 12 9
3 6 5 8 8 10 16 17
7 7 9 8 14 17 17 18
7 8 12 13 19 16 20 18
10 11 15 16 18 17 21 23
8 12 16 17 18 22 23 21
13 15 16 21 19 18 22 23
16 17 20 24 25 24 27 26
20 16 20 17 24 26 26 26
21 20 21 25 25 23 28 30
21 20 25 23 24 27 28 29
20 24 24 28 24 30 32 28
21 28 25 30 27 29 29 28
24 25 27 25 29 30 29 34
25 26 26 30 31 29 33 32
28 27 30 26 32 32 30 34
29 34 32 30 35 32 34 35
31 30 30 35 31 29 36 34
31 35 35 30 35 31 32 27
30 34 30 31 33 31 34 31
30 30 31 34 34 34 36 36
33 30 31 33 33 33 34 32
32 37 38 31 32 36 30 35
32 34 35 32 33 34 37 33
34 34 33 35 34 35 33 35
34 28 37 38 35 31 33 33
35 37 34 32 35 30 32 38
33 33 37 35 36 36 35 39
34 35 37 32 35 35 37 36
35 34 36 36 35 33 36 38
33 36 34 38 37 35 32 36
34 35 34 35 35 35 37 35
34 35 36 36 34 36 35 37
38 35 38 36 35 37 36 34
38 34 37 36 34 33 35 36
34 37 36 38 35 33 36 40
35 35 34 35 31 37 34 33
-3 -4 -1 0 2 3 5 8
-5 -6 1 2 3 4 6 8
-1 1 3 1 4 5 11 8
-1 5 4 6 11 9 7 11
3 3 9 12 5 10 13 12
6 6 6 8 12 11 14 20
5 7 13 11 13 15 20 24
7 6 9 9 16 21 19 26
10 11 14 14 22 21 21 27
11 12 17 22 20 21 24 29
11 14 20 18 25 23 28 29
10 19 17 20 21 27 30 25
17 20 26 22 26 30 28 31
20 23 23 27 24 29 31 32
23 21 31 27 31 28 30 35
24 26 30 32 33 34 33 36
26 30 31 31 32 36 38 35
27 28 30 32 33 34 35 33
28 32 33 36 35 36 30 35
33 28 36 33 34 36 32 39
33 32 30 35 36 34 37 38
32 34 34 37 37 35 37 36
38 38 38 35 33 36 38 36
33 32 36 35 36 36 40 36
36 37 36 35 38 40 37 35
36 37 36 36 35 37 38 40
36 37 37 37 38 41 39 38
36 36 35 40 34 34 37 39
38 36 39 41 36 39 37 40
38 41 39 42 39 38 39 42
42 35 38 37 39 35 40 39
39 37 41 37 41 40 38 39
31 40 41 37 40 40 38 40
35 39 33 41 39 37 42 41
40 36 39 37 42 38 43 42
39 38 39 41 38 40 39 43
37 40 41 40 37 40 39 41
37 40 38 38 40 43 41 40
39 38 42 40 40 39 38 40
-24 -21 -18 -16 -15 -10 -7 -4
-19 -16 -17 -12 -12 -14 -9 -6
-20 -19 -14 -8 -11 -4 -5 0
-19 -17 -9 -10 -8 -7 -5 3
-15 -8 -7 -5 -4 -4 -2 5
-14 -12 -4 0 -2 2 5 12
-12 -8 -2 -1 -2 8 7 12
-5 -1 3 2 8 9 7 14
-4 0 2 9 11 10 15 16
-2 5 5 7 9 17 20 19
0 10 6 14 13 17 19 16
6 8 12 14 14 15 14 23
7 12 12 15 20 15 21 18
10 10 16 18 15 19 21 26
15 15 17 19 21 18 24 24
18 16 18 18 21 26 21 25
16 17 18 15 26 25 23 27
19 21 20 24 22 26 27 25
19 21 22 23 28 22 28 25
20 24 23 29 27 27 26 27
28 27 25 24 26 23 29 26
25 26 29 23 25 28 27 27
26 27 25 28 24 29 28 25
20 25 25 27 26 29 24 28
29 23 25 27 25 28 28 28
29 25 27 30 27 29 25 28
24 29 28 28 28 27 27 25
26 28 29 31 26 29 28 28
26 29 27 29 30 26 27 29
31 26 25 26 28 26 24 31
27 26 25 22 27 29 24 29
31 27 27 28 31 26 26 27
28 28 27 27 29 27 27 26
23 27 29 28 27 27 25 29
31 29 31 28 21 23 25 28
29 27 26 26 27 26 24 26
30 27 28 26 28 26 27 25
31 25 27 27 26 26 26 29
23 24 25 23 25 25 25 26
30 27 26 25 23 29 29 24
28 26 25 23 27 25 27 29
25 28 27 27 27 25 25 23
24 27 23 25 30 25 28 26
29 24 27 28 29 25 29 24
25 25 26 27 24 24 26 24
32 24 27 22 24 26 24 23
28 23 29 26 23 24 27 24
25 25 29 28 25 29 22 26
-23 -19 -20 -17 -12 -9 -4 -4
-21 -19 -15 -11 -9 -7 -4 0
-16 -13 -10 -15 -9 -7 1 -1
-14 -14 -6 -7 -5 0 1 5
-10 -15 -9 -8 1 0 1 6
-10 -4 -7 -4 2 4 6 9
-8 -6 -4 -1 1 3 7 11
-2 -2 -2 2 6 10 10 11
-2 2 2 8 9 10 11 18
-2 3 4 13 9 18 14 15
3 10 4 10 12 14 17 17
11 11 10 12 11 17 16 18
10 10 13 15 14 21 17 24
11 15 14 15 22 17 21 23
11 16 21 21 19 19 21 24
13 16 20 22 21 22 24 23
15 22 18 22 24 23 23 21
19 17 23 25 25 26 29 27
20 20 22 26 28 27 32 25
19 27 23 27 28 26 27 24
26 24 23 26 27 27 28 29
18 20 24 25 27 26 29 27
24 24 26 29 29 32 29 29
25 26 27 29 31 27 26 30
26 31 26 27 28 33 29 26
29 29 28 26 28 29 26 29
25 27 30 26 24 24 27 22
27 28 30 31 24 27 20 22
28 25 27 28 30 26 24 27
29 24 28 28 27 27 24 25
31 26 23 26 28 27 25 23
26 26 28 23 23 28 22 25
30 26 25 23 23 25 24 28
25 26 24 22 24 27 29 25
30 21 26 27 24 29 26 25
23 23 25 25 22 28 23 26
22 25 25 29 29 22 28 24
22 30 29 26 25 26 28 28
26 24 23 26 26 27 26 21
25 25 26 26 22 28 24 26
22 22 26 27 23 29 27 27
-19 -19 -16 -17 -12 -12 -10 -3
-21 -14 -16 -12 -15 -10 -7 -3
-20 -14 -17 -14 -6 -6 -2 -1
-15 -15 -16 -9 -5 -2 -1 -2
-17 -16 -8 -9 -4 -5 0 3
-9 -8 -6 -8 -4 0 6 7
-7 -8 -6 -3 -2 4 8 9
-7 -5 0 -4 2 7 11 12
-4 0 -3 6 7 11 12 16
0 -2 5 8 9 13 16 18
-1 6 7 12 12 19 21 18
5 3 10 15 15 18 21 23
8 8 16 16 17 19 26 24
8 13 15 19 21 20 23 27
14 19 18 21 22 26 26 25
16 18 20 20 26 26 31 28
13 25 24 24 25 29 29 26
21 23 24 23 27 31 25 24
21 26 27 28 28 27 25 28
24 25 26 26 27 29 27 29
24 28 31 31 29 31 29 28
28 27 28 26 29 27 31 30
27 24 32 30 32 27 30 30
28 24 27 30 28 29 30 27
28 29 28 32 27 24 28 29
30 25 27 29 32 28 32 29
30 30 26 27 30 30 31 27
28 29 30 27 34 25 28 28
27 31 28 28 33 26 28 26
30 30 32 26 26 29 26 25
29 28 25 28 27 27 26 26
30 28 28 32 26 27 25 29
29 31 25 26 22 28 26 27
25 27 25 27 27 26 25 30
26 27 25 30 28 30 33 28
24 25 26 26 29 29 28 25
21 25 27 29 29 28 25 30
27 31 25 28 31 29 30 29
23 30 26 29 29 29 26 25
25 28 29 32 27 28 28 30
28 26 24 30 26 24 29 28
-18 -14 -13 -14 -11 -6 -3 0
-12 -13 -16 -11 -7 -4 -4 0
-16 -13 -13 -12 -2 -4 -4 0
-13 -11 -9 -7 -4 -4 0 -2
-9 -7 -5 -4 0 -1 1 7
-8 -10 -4 -3 0 2 6 8
-8 -1 0 3 0 9 5 12
-8 -1 -2 0 3 7 14 10
1 0 1 6 6 15 13 17
-1 -1 7 8 12 13 16 18
2 5 10 13 12 15 20 19
8 6 13 8 16 19 18 21
9 12 15 16 21 22 20 25
13 16 19 19 18 22 22 25
8 17 18 18 23 20 25 26
18 17 19 21 24 26 23 28
24 19 18 24 26 24 27 28
22 20 27 27 22 29 27 24
21 22 24 26 27 26 28 28
23 29 27 31 30 27 27 30
23 26 26 31 29 28 31 29
26 23 30 29 31 28 30 32
29 28 28 30 31 31 27 30
25 25 30 34 33 30 31 28
30 29 30 28 30 30 31 29
29 26 30 32 31 27 30 30
29 30 32 30 29 31 27 29
32 30 28 28 32 27 33 31
30 33 31 28 33 27 29 28
29 32 32 32 30 29 30 30
33 34 30 29 28 27 25 31
33 28 27 26 24 26 25 21
28 28 25 32 26 30 29 27
30 29 28 29 28 30 25 26
28 28 27 27 27 25 22 26
29 27 26 29 23 29 25 28
31 27 25 29 24 30 28 26
29 27 27 28 28 29 27 29
25 31 27 27 33 30 29 31
26 25 32 30 29 31 31 30
25 26 27 26 29 27 27 28
27 27 29 28 32 28 29 33
-13 -12 -13 -8 -10 -7 -7 -1
-15 -12 -10 -7 -8 2 2 3
-16 -10 -8 1 1 0 1 5
-12 -10 -8 2 1 6 4 10
-6 -6 -3 5 2 5 14 12
-4 -2 1 4 7 12 14 19
-4 1 5 11 12 13 16 16
1 2 7 13 10 16 18 18
3 3 10 13 13 16 17 20
6 12 15 15 16 17 22 23
9 17 16 20 15 16 25 20
16 13 18 22 20 19 27 27
16 19 18 21 25 22 20 26
19 24 18 24 20 26 28 28
16 20 22 26 27 24 29 28
21 22 23 26 25 28 33 30
23 25 24 23 31 29 28 34
24 23 29 27 31 30 29 34
27 26 28 27 25 30 32 32
26 28 33 29 30 30 30 32
30 29 30 32 30 33 32 34
26 31 30 30 25 32 36 29
30 30 31 28 30 31 29 29
32 32 30 30 30 31 30 32
33 31 30 31 28 35 31 30
30 33 30 31 31 31 29 31
33 32 31 32 35 28 28 28
30 30 31 30 29 28 30 30
33 34 34 32 28 30 30 28
31 33 26 31 32 25 31 26
29 29 30 33 29 29 27 27
27 28 30 28 31 27 29 26
29 25 27 28 29 26 31 27
28 25 27 30 29 27 27 30
26 29 28 25 26 26 26 23
27 26 30 28 26 26 25 24
24 27 23 27 31 29 24 27
28 27 26 26 28 27 25 26
27 32 26 23 28 25 26 31
28 31 24 26 25 24 27 28
25 28 28 26 31 25 25 26
29 29 25 28 27 24 29 24
27 29 27 26 29 25 30 25
27 29 26 31 27 29 28 26
30 25 28 30 29 27 28 25
24 29 29 25 26 28 28 26
-12 -11 -11 -13 -7 -10 1 1
-13 -13 -11 -6 -3 -2 2 4
-15 -12 -7 -4 -2 0 2 2
-11 -5 -6 -3 1 3 2 12
-5 -7 0 0 4 2 10 8
-5 -4 2 3 3 8 10 6
-1 3 1 8 12 10 11 16
-1 2 8 8 11 12 16 18
2 5 9 15 15 15 15 20
1 8 7 12 14 15 19 24
8 10 8 13 21 19 23 25
10 10 13 16 17 23 22 22
14 17 18 20 24 27 26 28
13 15 19 19 23 24 26 31
16 19 21 23 23 24 32 35
18 21 21 23 25 26 26 29
24 15 26 25 28 29 30 29
22 23 29 29 28 27 27 32
28 26 30 29 31 33 33 30
28 24 24 30 32 30 31 31
28 24 27 25 33 32 33 32
25 30 31 30 31 31 28 31
28 30 31 31 33 29 30 30
32 33 30 33 35 29 31 30
32 32 28 30 34 31 37 29
27 28 32 29 31 29 34 30
34 33 30 32 30 30 30 32
31 31 31 30 28 31 33 26
31 30 35 31 30 31 28 29
29 29 31 29 30 29 31 26
32 30 32 31 33 31 25 31
30 29 31 31 31 26 30 29
32 32 31 31 31 30 28 29
32 30 31 29 24 31 28 28
29 30 28 31 26 30 27 26
29 27 26 32 29 30 30 30
32 30 30 28 26 29 28 27
28 30 28 28 28 31 24 27
27 32 26 30 28 25 28 28
24 27 26 24 27 30 28 28
32 31 29 31 24 28 29 26
30 26 27 30 25 25 28 26
23 25 25 25 32 24 26 29
32 27 29 28 29 27 26 24
27 24 26 28 25 25 25 29
30 24 30 27 28 26 28 27
-7 -10 -6 -7 -1 0 2 7
-10 -9 -6 0 2 2 4 8
-10 -5 -5 3 1 0 4 4
-3 -2 1 3 5 5 10 14
-1 0 0 2 7 5 8 11
-2 -1 6 6 4 8 15 14
2 6 6 8 15 12 15 16
4 6 6 12 11 16 17 20
8 5 8 13 11 13 22 24
5 12 14 14 19 20 24 26
9 11 15 15 22 23 22 22
14 12 18 21 26 24 28 28
15 13 20 26 22 24 28 26
15 26 21 24 25 28 26 29
24 21 24 24 28 22 30 30
20 26 28 31 25 30 31 33
22 25 27 27 26 28 30 30
24 25 28 29 28 25 29 32
26 29 28 31 31 30 30 34
31 30 28 30 29 29 34 33
27 27 32 33 30 33 32 34
29 29 32 33 31 32 29 32
29 33 30 31 29 31 34 34
31 35 32 34 33 33 33 34
30 34 32 31 40 32 33 33
30 33 31 34 35 31 33 32
31 36 35 36 38 33 38 32
33 37 33 37 32 34 35 33
33 33 32 34 34 32 32 33
35 35 32 37 36 35 32 31
37 35 31 34 30 33 35 26
37 38 37 34 32 30 27 34
33 30 33 29 32 33 30 28
34 32 30 33 28 28 25 28
35 33 29 28 30 28 28 29
31 34 32 31 32 28 26 25
31 31 32 28 29 25 31 26
30 37 30 26 28 30 25 28
31 29 27 31 28 31 29 28
26 32 31 27 30 26 32 29
26 27 30 25 32 30 27 31
27 26 29 22 30 27 29 30
28 29 27 29 28 28 28 31
31 28 28 24 32 31 26 30
25 24 26 29 29 27 30 27
30 27 29 29 24 27 27 27
28 28 30 26 29 25 27 27
-11 -10 -4 -5 -5 -2 -2 0
-5 -4 -7 -7 0 -2 4 3
-6 -8 -4 -3 -3 5 3 4
-7 -2 -5 0 3 3 6 8
-3 -3 2 1 4 9 7 9
-5 -2 -2 -3 3 6 9 11
1 1 2 3 7 11 11 14
3 2 3 8 11 15 17 15
6 5 7 10 12 21 20 17
6 9 11 14 20 22 20 24
7 11 14 19 21 19 23 25
10 13 15 21 20 22 28 24
10 22 21 16 24 27 25 30
18 18 18 23 25 27 28 31
16 17 23 24 25 25 31 33
19 23 24 27 28 30 35 33
23 24 26 33 33 33 35 33
27 28 30 33 35 30 35 37
30 29 31 32 34 38 36 33
29 34 31 33 32 39 32 37
30 32 30 34 32 37 36 37
30 29 35 31 34 40 34 37
33 36 35 35 37 38 40 39
33 36 35 36 38 37 38 39
36 33 34 40 40 40 35 37
32 35 39 40 39 38 46 37
37 42 38 38 39 40 36 39
34 34 37 37 36 38 42 35
38 36 37 39 40 36 38 40
38 39 42 39 42 37 41 37
40 36 40 37 39 40 37 37
37 37 41 37 37 38 40 35
39 38 40 40 40 36 38 39
39 39 43 40 40 39 35 35
42 38 40 41 38 38 37 33
39 42 41 35 40 35 35 35
41 37 37 36 37 36 36 39
41 37 36 40 34 32 37 35
34 40 41 34 38 33 38 36
36 37 35 38 36 36 35 35
35 35 37 38 38 35 35 33
37 37 39 32 36 37 37 37
32 35 37 38 34 37 32 34
36 35 35 30 36 34 33 35
37 36 34 37 32 33 31 34
38 35 39 36 33 33 33 32
34 36 37 35 33 34 34 33
35 35 33 33 34 34 35 32
36 40 34 34 34 32 33 31
34 35 33 33 37 33 35 35
30 32 33 31 30 33 35 33
-27 -25 -26 -24 -25 -20 -17 -13
-27 -25 -20 -18 -17 -16 -9 -12
-20 -22 -21 -17 -17 -12 -8 -10
-20 -20 -17 -17 -11 -11 -7 -5
-22 -18 -20 -13 -10 -7 -7 -4
-21 -15 -13 -10 -9 -8 -4 -2
-13 -13 -9 -7 -6 0 1 2
-12 -12 -6 -8 -6 -4 -1 1
-9 -6 -8 -5 -2 -2 -3 5
-6 -9 -4 -5 1 0 10 7
-3 -5 -2 -3 1 7 7 8
-6 1 0 2 3 8 10 13
-1 -1 2 9 9 8 7 10
5 4 5 6 11 12 9 13
-1 9 5 10 8 9 12 14
9 5 13 10 11 14 16 14
5 9 9 13 13 14 11 19
11 13 10 15 16 17 16 15
11 15 12 14 18 16 16 19
12 13 13 15 16 16 18 20
14 15 12 15 19 16 24 20
12 12 16 17 16 18 20 18
15 18 20 21 19 19 22 17
17 18 19 20 20 21 23 20
18 17 19 16 20 21 20 23
17 17 18 18 21 18 22 22
22 19 21 20 21 21 23 17
18 19 21 20 16 22 22 17
18 23 21 18 21 20 17 20
14 22 20 23 21 20 24 23
22 19 23 19 21 17 18 18
18 17 20 21 21 21 17 18
21 20 21 20 18 16 19 17
21 21 20 20 18 23 18 20
22 21 14 16 17 21 18 20
18 20 17 21 17 19 18 20
23 16 22 22 16 22 18 18
15 16 22 21 18 22 20 19
18 22 17 23 19 21 18 20
20 18 17 17 21 18 20 19
17 19 20 16 21 17 18 20
17 18 18 23 22 20 21 20
19 21 17 21 22 18 18 25
21 21 20 17 17 22 23 20
18 22 17 21 21 18 23 21
19 16 21 20 23 25 23 24
-26 -20 -25 -18 -15 -13 -12 -14
-16 -20 -17 -17 -17 -11 -12 -5
-20 -17 -13 -18 -10 -9 -6 -7
-17 -16 -14 -15 -10 -10 -9 -5
-13 -15 -13 -10 -10 -5 -5 -1
-13 -13 -14 -8 -5 -3 -1 1
-8 -11 -6 -7 -3 0 -2 1
-13 -10 -8 -6 0 -2 1 3
-8 -5 -3 -2 -3 4 3 4
-3 -4 -1 0 -1 6 7 9
-4 -4 5 2 4 5 6 10
4 1 0 6 6 9 14 10
-2 5 4 7 10 7 16 12
4 2 5 7 11 11 13 14
6 8 9 11 16 14 17 18
9 10 11 15 12 19 19 15
7 10 13 12 14 15 16 18
11 12 12 16 16 19 17 19
13 18 11 17 18 16 18 19
12 13 15 18 21 17 18 24
14 16 16 18 15 17 19 18
17 17 20 18 21 19 16 20
18 20 20 22 22 16 20 20
18 20 17 18 19 17 20 22
17 17 20 17 19 18 21 18
19 18 20 19 22 18 22 15
21 17 20 23 18 20 18 20
20 18 16 17 20 19 21 19
20 19 21 19 18 18 22 18
18 16 20 18 15 16 21 20
21 17 15 22 18 21 19 20
17 23 17 18 21 22 15 22
20 17 18 18 16 21 18 22
16 21 16 20 17 19 22 23
21 20 20 20 21 22 22 21
18 16 21 19 23 17 21 25
16 20 20 18 17 20 22 21
23 22 21 19 19 26 26 21
25 22 17 22 22 23 25 23
20 23 23 24 23 26 20 23
23 20 23 22 22 21 23 22
20 22 23 26 20 19 22 26
22 22 20 25 25 21 23 24
-23 -20 -19 -16 -18 -16 -9 -11
-21 -19 -18 -13 -12 -13 -11 -7
-16 -13 -18 -11 -11 -8 -10 -5
-16 -15 -11 -13 -12 -9 -9 -3
-14 -9 -14 -11 -9 -7 -2 -8
-15 -10 -7 -8 -6 -4 -2 -2
-16 -9 -10 -6 -5 -3 2 4
-11 -10 -4 -3 -2 1 3 6
-9 -8 -4 -2 -1 -2 3 7
-7 -4 -3 -5 -1 4 5 9
-4 -5 3 2 6 9 7 13
-2 2 1 7 8 6 13 10
1 1 3 5 9 9 15 12
3 8 7 12 13 10 13 15
4 7 5 8 15 16 15 16
5 6 10 15 11 15 17 15
5 11 15 14 11 19 16 17
7 15 14 16 19 14 19 18
12 14 15 17 21 21 19 15
15 12 16 18 20 20 24 26
16 16 15 18 21 20 21 24
17 19 21 17 18 22 24 21
15 19 21 19 19 20 23 28
18 18 21 21 19 20 23 21
19 19 25 18 17 20 20 20
21 23 22 22 19 23 19 20
19 20 23 23 22 23 22 21
26 22 23 23 22 20 19 23
22 21 20 22 23 21 22 17
23 26 24 22 21 23 21 19
22 22 23 17 22 18 20 20
28 22 24 21 23 20 20 19
24 21 19 21 19 20 24 23
26 21 23 18 23 24 25 23
23 24 20 22 24 20 20 22
18 24 21 25 22 22 24 25
24 20 20 24 22 26 23 24
23 22 22 23 26 24 25 22
24 24 26 24 23 24 24 26
23 21 20 23 26 22 27 27
26 21 23 22 24 24 26 28
21 22 23 25 26 24 24 26
24 24 24 26 28 20 25 24
-18 -15 -14 -15 -11 -10 -10 -7
-18 -13 -14 -9 -11 -11 -4 -5
-17 -14 -14 -11 -10 -2 -5 -2
-12 -12 -9 -10 -6 -1 0 -4
-11 -14 -10 -7 -4 1 0 3
-9 -10 -7 -2 -4 0 4 2
-6 -5 -6 -1 3 1 2 7
-6 -7 -3 -3 0 5 9 3
-8 -5 0 2 4 2 6 12
-4 -1 5 3 4 4 14 13
1 0 2 5 4 13 15 16
2 5 5 8 12 12 15 12
6 5 5 10 14 14 20 17
3 6 13 15 13 12 17 14
13 13 10 14 11 15 16 16
14 13 16 16 14 18 19 17
11 15 19 17 22 20 20 20
16 18 17 20 21 19 20 22
18 15 15 16 18 19 19 22
15 17 20 25 22 18 22 23
14 21 19 21 20 26 22 22
20 21 20 20 22 20 23 23
21 21 21 21 20 21 21 20
19 22 24 23 15 21 22 22
20 18 21 24 26 23 24 22
25 21 23 24 24 26 24 24
22 23 25 19 23 22 19 22
23 19 27 26 22 23 21 20
18 25 23 22 19 22 21 15
22 23 24 21 24 18 21 21
24 23 21 23 22 20 24 23
25 23 22 23 23 23 22 19
25 19 22 21 21 25 16 23
24 25 23 20 21 22 21 21
23 24 22 21 19 19 21 20
21 21 23 23 22 25 23 21
19 18 21 20 24 22 25 26
18 19 20 22 22 22 27 24
20 27 19 23 23 23 26 24
18 25 22 25 23 26 27 31
23 19 25 19 23 24 29 30
25 19 23 25 24 22 28 27
21 22 30 26 28 23 25 29
23 25 28 28 25 26 28 25
25 29 27 28 28 27 28 27
-14 -10 -11 -11 -11 -8 -6 -6
-13 -13 -11 -7 -7 -4 -1 -3
-12 -11 -8 -7 -11 -6 -4 -2
-7 -16 -8 -2 -9 -7 1 2
-7 -8 -6 -3 -1 -3 2 4
-7 -6 -4 -3 1 1 3 -1
-5 -4 -1 -2 1 1 0 5
-6 -5 0 -1 6 4 6 9
-2 -2 2 -1 4 5 12 12
-1 3 1 4 5 9 12 12
2 4 4 8 6 13 17 13
1 3 6 12 10 10 20 15
3 7 11 13 14 12 19 16
3 8 9 13 12 17 20 15
8 10 13 14 15 16 18 18
10 12 14 14 19 18 18 16
13 17 16 19 21 19 19 22
14 15 18 18 21 21 21 23
18 20 14 16 19 23 25 26
16 18 18 21 19 19 23 24
17 21 19 24 22 24 24 26
20 20 21 24 23 22 25 22
22 23 20 23 24 23 25 26
17 21 24 23 22 26 27 23
22 24 26 23 27 28 26 27
23 21 21 23 23 27 27 22
23 25 22 21 24 25 23 23
24 24 23 24 24 24 27 24
23 24 29 26 25 22 22 22
24 24 26 22 25 22 25 23
27 26 26 22 23 24 21 25
23 26 26 22 24 23 24 24
23 27 26 25 23 26 22 19
22 26 25 22 20 23 21 25
26 26 24 23 26 22 26 22
24 23 24 22 24 20 20 18
24 24 24 23 23 24 19 21
24 25 21 23 21 21 26 21
24 23 22 26 23 23 22 20
22 20 26 21 24 25 22 25
26 23 23 23 18 20 22 23
25 23 24 23 23 24 22 23
23 18 23 23 23 23 22 25
23 22 25 20 24 21 25 22
28 25 24 23 24 22 23 29
23 26 26 18 25 25 25 23
-15 -12 -8 -12 -8 -13 -6 -1
-17 -11 -10 -6 -8 -3 -6 -4
-9 -6 -9 -10 -5 -3 1 3
-8 -10 -9 -7 -3 -1 0 6
-8 -8 -7 -3 -1 0 4 4
-9 -7 -3 -4 2 7 4 8
-2 -4 -2 1 2 10 7 11
-6 -4 1 7 7 6 6 7
-1 0 5 3 5 10 12 9
2 1 6 6 8 10 11 16
5 8 5 5 9 13 14 12
3 9 11 7 10 15 15 17
8 7 11 14 10 8 18 19
7 6 10 14 17 17 16 14
9 15 13 16 16 18 20 16
14 15 15 13 20 16 19 21
11 16 14 18 19 18 22 18
14 14 20 15 14 21 23 20
12 17 16 19 24 20 22 20
20 20 19 20 22 24 21 22
17 19 18 19 23 22 27 20
19 19 24 23 24 25 23 26
19 22 22 26 25 21 23 25
22 24 21 21 23 23 24 26
23 17 25 27 19 25 30 24
23 28 22 25 22 24 29 31
23 24 25 30 25 28 28 29
21 25 23 26 26 30 24 27
26 24 27 27 29 25 26 27
26 29 26 28 27 27 28 27
29 25 29 33 25 29 25 27
28 30 29 28 27 28 21 27
25 27 27 29 26 25 23 25
25 27 28 26 25 24 28 22
28 25 28 24 28 24 27 28
24 29 26 24 25 26 23 30
33 22 26 25 22 26 21 23
25 27 24 25 24 22 27 23
26 28 26 23 24 23 24 27
25 26 23 23 21 25 23 23
26 26 23 24 25 24 28 24
23 28 21 21 25 25 27 27
23 27 23 26 25 26 26 26
25 25 21 28 26 24 25 27
21 26 26 25 30 26 30 27
30 29 25 26 26 26 26 28
23 26 24 27 29 28 28 27
26 26 27 26 29 30 26 27
-5 -5 -1 -3 -3 0 2 3
0 -5 0 -2 1 2 6 4
-5 -1 -1 4 0 2 5 9
-3 -2 -1 -1 1 1 8 8
-3 2 1 3 10 7 8 8
0 3 5 6 8 7 9 10
-2 5 5 4 9 13 8 12
8 8 9 7 10 12 13 15
4 9 8 6 10 16 14 17
5 5 10 10 12 17 16 16
6 10 13 11 15 13 18 24
12 9 12 15 17 20 19 27
11 12 15 13 22 20 16 21
13 9 19 18 16 20 25 24
13 18 20 23 22 23 23 23
16 20 22 19 25 18 24 25
21 22 22 24 25 24 24 23
18 21 26 23 24 24 26 27
21 22 24 26 23 25 27 29
24 23 27 24 29 26 29 29
23 24 29 25 27 29 25 29
24 24 28 28 27 28 34 26
22 27 30 27 26 29 27 32
27 30 26 27 29 29 29 30
29 26 28 31 32 28 29 28
30 30 24 27 27 29 28 31
27 22 33 30 27 28 30 30
27 23 29 29 31 32 35 34
29 28 28 29 30 29 28 28
29 28 27 33 31 29 28 31
33 33 33 28 34 29 31 31
30 29 31 33 32 33 28 30
28 36 29 33 31 32 30 28
30 28 29 27 29 30 28 30
29 32 29 27 29 27 30 27
35 30 27 28 30 26 28 31
33 28 31 32 28 28 30 29
29 29 32 29 30 28 31 28
30 28 32 27 29 28 31 33
28 28 25 31 29 27 29 30
26 28 35 29 29 28 30 30
32 29 29 31 29 31 31 31
30 29 28 30 30 33 30 32
30 29 27 35 29 35 31 33
27 30 32 29 30 32 30 32
32 31 29 32 27 28 26 31
27 34 30 28 28 29 31 31
29 29 29 34 34 31 32 33
-19 -14 -15 -14 -12 -10 -6 -6
-13 -15 -16 -12 -5 -9 -3 0
-13 -14 -11 -12 -5 -5 -2 1
-14 -10 -10 -6 -7 -2 6 5
-12 -8 -5 -5 0 3 3 5
-13 -6 -3 2 1 1 5 10
-4 -3 -3 2 3 5 11 9
-4 -2 3 8 4 12 9 10
-3 3 5 6 12 6 13 17
4 2 5 8 9 10 17 14
7 2 7 7 12 16 18 16
5 10 11 11 14 16 18 20
9 9 13 15 15 19 18 22
11 13 20 16 16 18 24 27
5 18 20 16 20 19 24 24
14 20 18 19 23 29 23 25
16 18 18 26 23 21 29 28
20 20 23 23 20 23 27 25
21 24 28 28 23 27 29 25
23 24 24 26 28 26 26 28
23 23 28 29 27 31 32 32
22 25 28 29 27 30 31 34
26 28 29 31 29 28 35 33
25 29 27 30 31 29 33 32
29 25 27 29 28 30 30 33
32 28 30 30 32 31 31 35
30 30 33 31 31 33 31 30
29 30 32 29 30 32 33 33
32 28 31 30 30 34 30 29
30 33 31 37 33 32 30 29
28 30 30 29 30 28 31 30
28 29 30 30 30 31 33 27
31 29 28 27 29 30 30 28
29 31 30 33 26 29 28 26
34 29 28 29 26 31 28 26
31 30 31 29 27 28 22 27
30 28 33 25 27 24 27 27
27 25 31 28 26 25 26 25
31 24 27 25 23 27 24 23
25 25 25 24 24 24 27 27
27 25 25 30 26 26 25 28
21 28 24 28 26 24 28 24
26 27 27 29 28 29 29 23
24 27 24 27 27 28 26 24
24 29 28 29 28 27 24 24
24 28 31 22 24 24 27 28
22 25 28 31 28 27 27 25
26 27 28 26 26 26 23 24
27 25 28 26 20 25 28 28
-14 -9 -11 -9 -7 -4 -2 3
-11 -12 -4 -8 -7 -2 2 2
-13 -10 -11 -6 0 0 2 1
-8 -6 -2 0 1 5 9 9
-5 -4 -2 3 4 6 4 13
-5 -1 1 5 8 8 8 18
-4 0 5 6 8 9 12 17
1 2 4 8 12 11 18 18
4 9 7 11 12 17 21 21
6 9 9 15 20 18 22 22
6 9 14 19 19 22 21 21
11 13 15 23 20 22 23 24
15 17 20 22 19 24 23 26
13 21 19 24 24 28 27 26
21 17 23 24 24 23 27 26
20 22 26 25 21 30 30 29
22 21 25 25 26 30 28 29
22 26 26 27 29 28 27 28
24 25 29 31 30 27 29 30
27 26 28 28 31 30 28 30
25 28 28 28 30 33 29 32
28 30 28 28 30 33 31 30
28 28 26 30 31 33 28 33
31 28 29 33 28 30 27 29
29 28 28 28 28 30 31 26
28 30 28 30 32 32 34 30
34 31 29 26 30 30 31 29
28 29 27 32 28 31 30 28
34 30 28 29 32 27 26 27
25 28 33 30 28 27 32 27
29 27 27 28 29 29 28 23
36 28 28 29 30 31 22 28
32 29 30 27 26 26 24 21
26 30 26 26 23 26 21 26
29 29 26 28 26 22 25 24
29 27 26 26 26 23 24 26
26 26 25 23 25 25 23 25
28 27 23 23 26 23 22 22
25 23 23 22 25 25 24 25
26 22 22 25 27 27 28 24
22 26 24 25 28 27 23 26
24 27 21 22 26 23 22 19
21 19 23 21 21 26 26 23
25 26 24 27 25 24 21 22
23 27 25 22 22 26 21 22
20 27 22 24 25 21 23 22
-12 -16 -10 -9 -7 -9 -3 -6
-16 -11 -12 -11 -6 -6 -8 0
-14 -9 -13 -5 -3 -9 -1 4
-7 -8 -5 -5 -6 5 4 5
-11 -6 -7 -3 1 0 0 6
-7 -4 -5 1 3 7 2 9
-5 -7 -5 4 4 6 9 10
-8 -3 0 6 6 9 13 14
5 2 9 4 15 12 15 21
4 3 5 9 13 15 13 19
1 4 8 10 14 16 20 22
5 8 12 9 19 20 24 23
10 10 16 16 23 22 22 26
10 12 15 22 19 23 26 26
14 15 19 20 27 23 24 27
11 20 24 27 30 28 31 30
18 19 24 27 26 25 27 27
18 22 26 26 26 28 25 28
24 27 24 28 29 29 34 26
24 28 27 29 30 27 26 26
25 26 27 29 34 28 30 26
29 30 29 35 32 31 28 30
26 29 27 30 28 31 32 31
28 23 31 30 29 28 34 29
24 30 31 30 31 29 30 28
27 23 24 31 29 31 31 31
30 30 34 28 29 31 29 23
30 32 26 29 30 25 32 28
27 30 32 28 26 31 28 25
33 30 30 32 27 28 30 32
33 30 32 28 27 29 27 27
30 27 30 26 25 25 24 23
32 29 26 25 33 26 22 21
30 30 28 27 27 25 24 25
24 27 26 24 25 27 26 22
27 33 27 24 27 24 26 21
30 26 28 28 25 25 23 24
25 23 22 24 20 25 22 18
25 24 25 26 28 23 22 19
21 27 24 21 23 24 25 23
25 23 23 22 24 20 19 24
20 22 25 22 23 23 24 25
23 24 22 22 21 17 21 22
22 21 25 20 23 20 23 24
20 24 19 22 22 23 23 22
-13 -6 -9 -4 -5 -5 -4 -1
-11 -8 -10 -6 -6 -4 -9 -8
-10 -7 -7 -5 0 -8 -3 0
-4 -7 -5 -6 -3 1 0 5
-5 -6 -4 -3 -3 0 1 2
-4 -6 -4 -7 0 3 7 7
-3 -2 1 3 4 6 7 7
-5 1 2 3 4 7 11 9
0 0 4 7 6 12 12 9
1 5 1 6 10 12 11 14
1 5 4 10 8 11 14 19
5 7 7 8 11 14 14 14
7 6 12 9 14 13 18 22
9 10 12 12 14 17 21 23
12 11 13 16 17 16 24 21
9 12 17 19 24 23 29 25
10 19 17 22 20 24 26 29
15 15 18 22 23 21 27 31
22 22 22 23 22 30 27 30
23 21 24 25 29 33 34 33
21 22 23 24 28 33 36 34
24 20 25 29 33 35 33 40
21 30 30 36 34 41 39 41
27 27 33 35 37 38 42 42
30 31 35 38 37 45 39 41
31 35 38 37 39 41 46 47
33 36 38 42 45 45 45 45
36 38 40 44 44 47 47 45
36 39 44 39 47 46 50 49
39 40 44 46 46 46 52 52
41 42 47 45 53 50 55 54
44 45 49 45 54 53 56 58
44 46 44 52 54 55 57 58
46 47 50 54 56 54 59 60
46 52 53 57 55 57 60 55
50 55 53 54 57 57 61 59
54 56 55 55 57 60 60 64
54 55 58 61 59 58 59 65
56 60 61 60 62 61 63 64
58 58 60 60 67 63 64 64
61 62 61 64 60 64 60 64
59 58 62 62 65 65 63 65
60 60 62 63 67 62 60 64
60 61 64 62 64 63 63 64
64 63 59 66 61 62 64 65
65 61 63 63 65 65 63 67
59 69 65 63 61 62 65 62
65 66 58 61 63 60 65 64
63 64 62 64 62 64 62 65
67 65 65 63 59 62 62 62
65 66 62 65 62 65 61 67
-9 -9 0 -1 1 3 2 3
-6 -3 -3 1 2 1 3 7
-3 -1 -5 -1 2 6 7 5
-1 -2 -1 -2 2 7 6 12
-3 -1 3 0 7 10 8 10
0 1 3 5 11 10 9 15
3 2 7 9 13 13 13 18
2 9 6 12 7 14 11 14
6 8 12 15 14 13 11 15
11 9 10 10 12 12 17 21
11 9 15 11 15 14 17 26
12 13 15 15 21 18 21 24
14 11 11 20 18 26 24 31
16 13 17 19 24 30 29 30
15 18 20 29 24 28 27 36
17 20 26 26 26 29 31 34
17 23 24 28 33 31 33 38
21 23 28 33 34 36 39 34
26 29 29 34 34 35 36 41
29 32 34 35 33 34 37 36
31 34 34 33 39 39 39 44
36 35 36 35 37 42 44 45
33 34 32 36 45 42 48 49
32 35 39 38 42 43 44 46
35 43 36 45 45 47 46 50
37 43 38 44 49 49 46 48
37 44 48 46 42 50 50 54
42 45 43 48 48 48 52 50
44 45 46 49 46 50 52 54
42 45 46 51 53 51 53 52
46 48 44 48 51 52 54 57
50 47 52 50 56 54 57 58
50 50 51 55 56 57 60 62
54 52 56 55 56 58 61 60
52 54 58 58 62 60 62 63
56 55 58 59 60 63 61 66
57 60 59 59 60 63 64 67
57 57 59 64 62 64 64 67
63 61 62 61 58 67 63 68
61 57 63 62 64 62 65 69
62 62 63 63 67 64 66 64
61 62 63 64 65 66 66 67
67 64 63 67 65 68 71 66
64 67 67 63 64 67 67 71
69 67 62 64 66 65 66 68
68 65 66 64 66 67 66 67
68 66 69 70 70 67 67 70
64 70 68 67 63 69 68 66
67 67 68 66 65 64 63 66
69 67 69 68 70 65 65 67
-11 -11 -9 -10 -9 -6 -6 -7
-8 -10 -10 -8 -8 -5 2 -1
-9 -7 -10 -10 -6 -5 -5 -4
-10 -8 -8 -6 -4 -1 0 1
-8 -7 -8 -4 -7 -3 0 0
-9 -6 -2 -1 1 1 1 1
-6 -3 -4 0 4 3 -1 3
-5 -4 -2 -1 2 5 9 8
-3 -1 0 3 7 4 8 13
-4 3 2 6 7 8 12 9
-3 1 1 7 7 10 10 13
0 6 3 7 5 11 10 13
0 7 7 7 12 13 16 15
2 2 10 12 12 15 18 17
8 9 10 10 12 20 16 21
6 8 13 11 16 19 22 22
11 14 13 16 22 23 18 21
12 11 16 20 22 23 22 28
13 15 21 23 21 22 30 30
14 21 21 22 23 28 31 30
15 23 21 23 30 29 30 33
23 23 23 28 27 30 36 35
21 20 23 28 32 38 37 42
22 29 27 29 32 37 42 43
27 26 34 35 36 39 44 46
25 31 36 37 37 43 47 45
34 35 34 39 39 48 48 46
36 34 40 42 42 46 48 48
38 41 43 47 48 50 52 53
38 44 49 50 49 50 53 51
45 44 50 52 46 49 54 58
42 52 49 51 53 50 56 59
48 50 48 53 50 56 55 60
48 52 52 53 55 57 61 57
51 50 52 58 53 62 59 61
53 52 56 55 57 59 61 60
50 57 57 56 60 62 63 66
58 57 60 58 64 61 60 67
56 58 62 61 61 65 64 68
55 59 64 60 64 68 63 66
61 60 64 61 64 68 69 68
61 61 67 64 64 64 69 70
62 63 64 63 70 66 65 71
59 66 63 67 68 66 69 66
65 65 66 66 70 69 69 70
65 67 67 72 66 70 68 69
68 66 66 69 70 74 71 67
66 69 70 68 70 71 71 71
70 72 70 72 71 67 73 73
68 70 71 69 69 71 73 70
72 67 71 70 70 69 71 71
69 72 73 68 68 71 74 68
69 71 69 69 73 72 69 70
68 69 71 72 72 72 69 74
70 70 73 72 68 72 66 66
69 69 72 67 70 68 68 70
75 71 70 72 69 66 68 69
-13 -12 -12 -8 0 -3 0 0
-14 -7 -8 -6 -3 1 0 4
-11 -7 -5 -2 -3 1 1 2
-4 -8 -1 -4 -1 3 3 5
-6 1 -2 2 3 0 1 -2
-1 -5 -1 3 1 4 7 6
-3 1 -3 5 6 5 4 2
2 5 3 2 6 7 6 9
-2 1 3 2 4 8 7 11
2 -3 4 2 6 11 9 11
2 3 4 5 8 11 11 13
0 7 4 12 10 17 12 14
8 6 5 11 11 11 19 17
7 10 9 14 16 16 15 23
7 10 14 12 16 16 19 21
11 14 12 12 18 17 22 21
14 9 18 20 17 23 23 23
16 16 17 18 18 25 23 28
16 18 22 21 22 21 26 28
19 22 22 22 25 26 30 34
20 23 22 26 26 27 30 32
22 24 28 26 26 33 33 33
23 23 25 31 33 35 33 34
24 28 28 28 32 35 35 34
28 30 32 31 31 33 35 42
30 31 31 31 37 36 42 39
32 34 33 36 35 37 40 43
32 31 34 34 39 40 45 42
38 35 35 39 41 43 46 42
37 34 40 40 44 47 48 45
35 41 43 45 41 46 47 46
40 41 43 43 42 46 50 48
46 42 44 44 45 47 48 52
41 41 46 42 46 47 49 55
45 45 45 49 52 53 52 53
45 49 47 51 51 52 52 55
46 47 53 54 57 55 54 53
47 49 52 57 55 56 55 57
49 52 51 53 52 60 59 60
54 51 51 56 57 58 56 60
54 55 58 58 58 58 59 61
54 53 56 57 59 60 60 60
58 56 57 61 60 61 67 61
57 55 54 57 59 64 63 65
59 60 57 61 62 61 63 64
56 59 61 62 64 63 60 66
60 58 64 62 60 63 67 67
58 62 60 63 58 61 62 67
65 62 64 66 62 65 66 65
61 67 66 62 61 63 67 65
65 64 65 64 66 69 63 64
61 62 61 68 64 61 67 64
66 64 66 64 66 68 67 67
62 69 66 65 68 64 65 67
65 62 67 66 62 67 65 64
64 69 60 64 64 62 66 63
66 65 67 67 66 64 64 64
62 68 65 63 70 62 66 66
64 65 65 65 62 67 62 66
68 66 66 65 65 63 61 59
63 64 65 63 64 64 64 61
66 67 60 64 65 62 64 62
64 61 66 63 59 62 60 58
64 65 65 65 61 62 54 62
66 61 56 64 61 62 59 60
-10 -7 -7 -3 3 3 0 3
-8 -8 -1 0 0 1 0 5
-13 -1 -4 -3 1 -1 7 4
-1 -2 2 4 3 4 11 9
0 2 3 6 5 7 9 13
0 0 3 4 5 8 8 14
1 4 -1 6 12 12 12 16
5 7 7 8 11 11 14 17
2 1 7 13 12 12 19 25
6 9 9 15 12 16 21 21
10 16 17 12 15 23 24 24
11 14 14 17 20 22 28 27
12 14 19 25 23 24 27 30
11 20 21 26 22 28 30 29
22 19 20 24 29 33 34 36
17 18 23 33 33 32 37 35
21 27 30 30 34 34 36 42
22 28 27 33 33 35 41 42
29 31 32 33 33 39 40 42
33 32 37 39 41 43 43 48
29 40 31 40 44 46 44 51
34 33 37 40 42 50 47 49
38 37 39 44 48 48 50 49
36 40 43 42 50 49 50 53
41 41 43 46 47 47 52 55
42 45 49 50 49 51 55 55
45 49 51 49 53 53 57 56
45 49 50 50 54 57 56 56
48 47 51 54 54 57 57 59
48 55 53 54 56 54 60 61
55 54 56 55 54 55 61 61
52 58 56 57 62 60 60 62
57 57 59 58 62 60 62 63
58 58 61 61 59 62 65 60
54 61 60 62 60 59 60 61
59 61 60 61 59 61 64 61
61 62 60 61 66 64 63 59
62 61 62 59 63 62 61 61
65 61 59 62 67 59 60 59
65 61 65 63 61 67 64 65
62 66 64 63 65 64 65 64
64 61 64 60 65 66 61 63
61 61 65 66 66 64 65 61
66 63 65 64 64 62 63 59
62 65 64 66 67 63 63 63
64 65 62 62 63 60 60 64
-10 -10 -4 -8 -5 -3 -3 2
-9 -6 -8 -4 -3 -1 0 3
-6 -5 -4 -6 -2 2 4 6
-9 -4 -8 -3 2 2 3 9
-6 0 -1 -2 -1 3 8 10
-3 -2 -1 3 4 4 8 11
-1 2 3 4 6 6 12 8
3 3 5 3 9 8 13 13
-1 4 6 11 15 12 18 10
6 9 12 12 12 13 13 16
8 10 8 13 11 14 22 18
10 9 14 18 16 19 16 21
10 14 13 13 19 19 24 21
15 16 16 16 23 21 26 28
17 14 20 23 18 23 24 29
14 22 21 23 27 25 30 34
17 24 21 23 24 33 32 36
23 22 21 26 28 31 35 41
21 26 24 32 34 33 35 33
23 22 32 29 32 36 36 41
24 31 30 34 32 33 30 46
31 31 30 36 30 38 43 42
34 34 34 36 38 41 46 42
33 35 34 43 41 44 42 46
33 33 43 43 38 42 49 47
38 39 41 44 40 47 51 53
38 46 45 49 47 49 52 52
42 40 42 44 51 54 55 56
41 43 47 48 53 51 56 56
43 46 45 50 50 50 58 58
49 51 53 55 59 55 61 57
47 53 55 55 55 58 54 55
57 52 55 55 56 54 55 58
51 53 52 54 56 57 57 61
61 49 60 58 53 64 61 62
53 53 58 59 60 61 61 67
57 61 58 58 59 64 61 60
57 59 56 62 64 63 62 62
51 58 61 59 60 61 64 63
57 61 60 63 61 65 63 63
61 61 63 61 67 62 65 63
63 62 62 62 63 65 64 62
60 63 66 61 60 66 68 66
61 67 62 65 65 65 70 68
67 64 64 65 64 64 66 63
63 62 64 65 65 67 67 67
69 63 67 65 69 69 67 66
65 60 67 66 67 65 63 63
67 68 67 64 63 66 63 63
66 67 64 64 64 64 64 63
-7 -8 -6 -3 -5 -2 -2 1
-6 -7 -5 -1 0 -1 3 8
-9 -3 -3 2 3 6 6 6
-6 -4 -1 1 2 6 7 9
-5 -3 -3 3 1 8 6 5
0 0 -1 4 6 8 12 12
-2 2 3 8 8 7 11 13
0 1 6 5 10 10 8 14
3 10 6 8 12 14 11 20
5 5 8 9 14 12 17 23
2 13 14 13 17 21 20 24
9 13 10 14 21 19 22 24
14 11 18 17 20 21 22 30
15 16 17 23 21 25 23 32
13 19 27 23 19 30 31 30
17 21 22 20 24 32 32 32
19 22 21 30 30 32 32 36
26 21 24 28 30 37 36 39
21 27 28 33 36 36 39 40
26 29 31 36 38 36 42 39
30 28 33 39 40 43 43 41
31 35 39 39 45 38 46 48
31 36 39 41 44 46 45 48
40 36 42 45 46 43 49 49
38 42 40 43 45 43 52 46
45 45 44 45 48 49 54 54
45 46 49 46 52 52 49 55
46 43 45 45 51 54 52 55
47 45 52 53 54 55 57 57
46 49 50 55 52 56 53 57
49 51 49 54 56 55 58 58
52 55 54 53 54 58 59 59
51 58 54 56 56 55 58 58
55 50 58 59 60 58 59 60
56 54 57 64 61 59 62 63
58 59 57 59 62 60 61 66
53 59 62 60 67 61 65 64
58 60 61 61 62 63 63 64
57 61 64 60 59 64 67 66
61 65 61 63 67 60 65 64
62 61 68 62 65 62 61 66
64 65 64 62 65 69 64 64
64 63 66 65 63 65 65 68
62 63 66 66 67 68 64 64
66 65 63 65 68 63 63 63
65 65 67 64 67 65 62 64
62 65 62 67 66 64 64 64
61 68 63 62 66 64 68 60
65 63 63 67 65 67 64 61
-7 -7 -10 -3 -4 -2 -4 2
-9 -7 -8 -5 -2 0 2 3
-7 -6 -7 -6 -1 3 0 10
-9 -5 1 -2 2 3 9 7
-5 -5 -1 3 2 8 7 12
-2 0 -1 7 6 9 12 10
-1 -4 4 8 12 11 10 11
4 1 6 4 14 15 13 15
2 9 6 12 12 15 16 13
8 7 8 12 16 16 16 17
7 8 15 16 12 17 17 17
10 11 15 16 17 16 22 20
11 11 17 13 14 18 22 25
18 13 17 17 22 17 27 23
10 15 20 20 24 27 23 29
16 22 22 22 22 26 29 25
18 18 22 25 26 25 31 35
22 25 27 25 26 28 35 34
20 24 27 25 33 31 34 37
21 26 31 31 35 32 36 40
27 27 31 33 33 36 36 40
24 25 35 32 34 37 37 43
30 33 34 36 37 37 40 43
32 33 37 39 38 43 44 42
31 35 38 39 45 40 43 46
34 36 42 45 45 48 48 53
36 36 43 42 41 46 53 51
40 42 46 47 47 51 52 53
41 45 43 45 52 52 54 58
44 40 45 47 49 51 52 52
44 46 51 52 58 55 50 55
49 48 49 51 54 57 60 55
50 50 51 54 53 56 56 55
50 52 50 51 57 58 56 58
54 47 52 53 57 61 56 59
53 53 56 57 58 62 63 64
50 59 57 57 64 58 62 62
57 55 55 60 62 63 60 60
58 53 57 59 61 59 63 61
58 59 62 65 60 60 65 62
62 62 67 64 61 61 66 66
62 60 60 60 65 66 66 62
64 62 60 65 62 63 66 64
63 62 62 68 61 65 61 68
60 66 60 65 68 65 65 64
62 64 64 60 67 64 62 66
67 62 65 64 67 68 65 63
64 66 60 68 60 66 67 67
64 63 64 66 63 68 65 65
63 63 63 64 64 69 60 63
63 64 64 64 60 62 65 64
-13 -10 -5 -7 -3 -1 0 0
-12 -7 -9 -7 -1 -1 2 0
-6 -5 -5 -5 -3 -2 1 4
-8 -7 1 -2 3 1 4 3
-7 -3 0 0 -3 4 9 7
0 -1 -1 1 2 6 2 8
0 6 4 2 4 8 8 17
3 3 2 7 8 9 11 12
1 3 6 11 6 10 12 17
2 11 7 12 11 15 16 17
9 5 9 12 15 14 17 19
7 7 14 15 14 21 19 21
10 10 13 16 13 20 24 28
8 17 15 18 17 23 25 30
18 16 17 20 22 26 27 34
18 19 14 25 25 32 33 35
16 23 24 25 29 32 36 33
19 22 26 28 34 36 37 32
27 24 29 31 36 37 36 40
25 29 31 33 30 35 42 37
32 30 35 33 34 40 41 43
30 37 34 32 39 47 41 45
34 36 32 39 43 44 45 47
37 36 39 40 44 44 48 47
34 38 41 42 46 49 52 51
42 44 42 44 47 49 54 58
40 47 44 48 53 52 55 55
42 44 45 53 50 56 52 58
45 49 53 54 55 54 53 58
49 52 53 53 57 57 59 61
48 50 52 56 54 51 59 61
56 49 56 57 57 62 60 62
50 56 52 57 59 58 58 62
54 59 57 57 61 60 60 63
59 55 60 60 62 61 62 62
55 56 61 61 61 66 61 60
58 59 61 60 62 69 64 63
59 60 63 62 66 63 64 63
59 60 62 62 63 64 61 65
61 63 61 68 65 63 65 65
66 60 63 65 62 63 64 66
59 63 62 60 64 62 62 63
65 62 62 60 63 63 64 65
63 64 63 61 65 64 65 63
58 64 64 65 61 62 63 61
64 67 65 60 63 62 64 69
62 64 66 63 63 63 64 59
65 64 62 62 63 63 61 62
63 61 64 62 59 63 63 60
-14 -9 -11 -9 -5 -3 -2 0
-8 -12 -5 -4 -2 -3 1 4
-10 -4 -7 -1 -2 -1 0 4
0 -3 -5 -6 -1 2 3 3
-7 -3 -2 0 1 3 8 7
-4 0 0 6 3 8 8 7
-5 3 2 0 6 6 10 7
-1 1 0 7 5 10 12 15
2 3 8 11 14 12 14 16
4 8 10 10 12 18 15 14
5 7 11 13 13 13 19 18
9 11 13 16 16 20 16 20
14 10 15 19 18 23 21 25
11 11 16 14 20 21 22 32
14 15 23 22 20 24 28 29
17 17 18 19 27 28 33 33
18 20 16 25 27 30 31 36
19 19 27 30 33 33 36 40
19 25 27 33 33 37 43 39
21 30 31 36 38 44 37 44
29 29 35 40 41 38 39 43
34 33 34 43 38 41 46 47
33 36 36 36 43 45 48 50
35 38 36 43 42 45 47 48
40 39 47 45 43 46 52 52
38 43 42 45 44 51 55 55
46 46 47 44 48 52 54 57
41 48 42 49 52 54 55 59
43 46 47 53 54 52 56 56
44 49 55 52 53 57 58 54
50 54 52 55 55 58 56 60
52 57 56 54 57 59 59 59
52 54 58 53 61 59 63 63
56 54 57 56 58 59 63 64
56 57 57 56 59 64 63 64
59 57 61 58 59 61 65 61
58 58 61 60 63 64 66 64
60 62 61 64 64 63 66 66
60 62 64 66 63 65 66 64
62 65 65 63 64 63 68 66
62 61 67 66 65 62 66 66
62 60 67 64 65 64 66 67
63 65 67 65 66 66 63 62
63 65 66 67 65 67 65 64
59 62 62 63 65 62 58 64
66 66 64 67 66 67 65 64
66 63 67 61 63 65 64 63
68 66 65 61 64 65 60 63
67 65 64 64 63 62 63 64
63 60 65 63 63 68 62 61
65 66 63 63 60 65 58 56
-7 -6 -8 -4 -7 -2 -1 0
-4 -7 -5 -5 -4 -2 0 1
-7 -5 -5 -3 -1 -3 0 1
-6 -1 -2 0 0 -2 -1 5
-6 -8 2 -1 -1 2 7 12
-3 -3 1 5 2 5 8 10
-1 -2 4 6 3 10 9 15
-1 1 0 5 3 12 14 13
1 4 2 9 10 8 10 14
2 8 6 8 8 7 14 17
9 3 9 8 11 14 15 20
4 11 10 9 13 14 21 19
9 9 12 15 20 22 20 23
12 10 14 17 18 16 22 25
12 18 16 17 16 23 26 31
15 17 21 19 24 25 27 30
16 20 20 27 28 27 30 29
22 13 22 25 29 27 32 32
19 22 26 29 30 29 37 31
22 28 26 31 34 34 30 35
27 28 31 34 35 32 37 38
27 29 32 33 34 37 38 40
29 30 32 30 33 39 39 39
32 31 34 38 37 46 42 43
30 31 42 40 42 38 41 45
33 38 39 39 42 43 48 50
37 38 40 44 44 45 46 51
37 38 38 40 46 47 50 49
39 39 39 43 50 49 48 48
39 40 47 47 46 51 50 55
43 47 44 46 51 50 54 53
46 47 48 52 52 54 55 58
43 43 49 48 54 55 56 55
48 51 48 53 53 53 56 58
51 53 51 56 60 55 55 62
48 52 57 56 56 56 61 61
52 56 57 56 55 63 59 60
54 54 57 56 61 60 60 60
57 61 53 59 61 58 60 64
56 55 59 61 60 61 61 60
56 58 60 60 61 61 60 62
61 61 60 62 62 62 64 62
58 59 61 63 64 64 64 67
58 62 61 62 64 63 66 69
62 56 64 67 59 65 62 63
61 66 65 65 61 62 61 60
66 69 66 64 61 67 63 65
63 63 64 62 65 61 67 64
65 62 64 66 65 62 64 66
66 66 65 62 64 66 66 63
64 66 67 66 66 67 61 65
65 63 65 66 62 65 64 62
60 65 63 69 62 66 58 65
66 65 64 62 60 69 58 64
66 67 67 68 65 64 63 60
65 63 62 67 61 65 61 64
-11 -12 -11 -5 -5 -10 -4 -1
-11 -10 -4 -7 -8 -9 4 1
-8 -10 -9 -4 -4 -2 2 1
-6 -6 -4 -6 -2 6 3 5
-9 -5 -6 -2 -2 4 4 5
-5 -6 -1 -1 1 4 0 10
-5 1 -2 1 4 2 8 10
-4 -3 2 5 7 6 6 17
-1 1 2 4 11 7 11 12
1 4 5 4 7 11 15 13
4 9 12 9 13 18 17 22
4 7 7 10 14 16 16 19
8 6 13 15 18 21 20 28
10 14 17 13 22 21 23 29
16 17 19 19 19 26 27 26
18 15 19 19 24 25 26 30
19 21 20 25 28 30 32 34
12 18 22 27 31 34 33 37
17 28 31 28 33 39 30 40
23 29 30 35 36 38 37 40
27 29 31 34 36 36 40 42
27 35 34 38 40 42 41 47
32 34 35 40 38 39 46 47
36 36 36 39 42 46 48 50
34 36 41 42 46 49 50 52
41 40 43 46 48 51 52 54
38 40 47 47 51 52 55 56
40 47 49 50 55 53 54 55
43 48 47 51 51 55 52 54
49 51 54 51 53 56 57 58
48 49 55 54 54 56 60 61
47 54 53 52 57 60 58 59
51 56 54 60 59 60 62 62
50 56 57 56 60 59 66 62
54 57 59 62 60 64 63 65
55 55 60 62 61 63 66 65
57 61 60 62 63 64 62 67
59 57 63 61 63 63 66 62
59 60 63 63 62 70 62 66
64 67 64 63 63 66 68 65
67 66 62 64 61 66 68 65
64 63 68 63 64 63 66 66
61 67 65 66 67 67 64 64
68 66 65 67 65 68 66 70
67 62 68 66 63 64 68 67
66 71 65 67 68 64 68 63
62 67 63 66 66 68 66 68
68 67 67 67 69 65 63 62
65 64 61 65 65 69 69 62
65 65 66 68 66 65 65 67
67 65 68 66 64 68 63 63
68 65 65 64 67 60 59 59
65 66 67 60 64 59 58 60
-8 -7 -10 -5 -4 -5 -4 0
-6 -8 -8 -4 -9 -5 -5 0
-12 -10 -5 -8 1 -4 -4 0
-6 -6 -9 -1 -3 0 3 1
-4 -6 -5 0 -1 -1 2 2
-7 -8 -3 -1 -1 1 4 3
-4 -2 -2 -2 2 4 5 6
1 2 3 3 5 4 10 9
-1 -1 1 2 3 4 12 14
1 -2 2 4 9 10 16 19
1 7 8 10 12 11 15 19
1 9 6 6 8 18 16 16
6 9 10 15 18 19 18 20
11 8 15 15 18 21 19 20
8 12 13 17 16 23 18 27
16 15 17 19 19 19 25 29
12 19 12 22 21 28 25 31
22 20 24 22 25 28 30 33
23 22 21 27 28 29 34 35
19 21 26 27 31 35 36 41
23 28 24 35 30 32 38 36
27 22 32 31 34 39 40 42
29 28 30 32 35 37 40 44
28 30 34 39 39 42 44 44
32 31 39 39 37 45 46 45
33 33 39 41 44 42 45 46
35 39 41 45 47 52 49 47
37 40 50 42 44 43 50 51
42 43 49 46 47 48 53 53
43 39 44 44 52 53 54 54
43 46 48 49 53 52 60 53
48 48 52 49 53 54 58 61
48 52 55 56 58 58 57 58
49 52 54 53 58 57 62 60
51 54 56 56 56 59 64 62
56 55 56 57 63 60 68 64
53 53 57 64 58 62 63 65
54 56 61 59 65 63 65 64
61 61 63 63 65 66 68 65
60 64 63 69 63 66 64 65
62 61 63 65 64 66 66 71
64 61 63 68 66 72 66 66
63 64 69 65 67 67 67 67
61 62 64 66 66 68 64 72
66 64 68 69 68 68 70 68
64 66 65 65 70 69 71 64
67 68 66 67 72 71 70 65
65 71 66 68 67 65 66 70
68 68 69 66 67 66 67 67
66 66 68 70 69 70 70 70
69 66 67 68 68 70 66 68
68 67 69 66 69 69 68 69
67 66 68 68 65 66 66 69
70 68 66 65 67 67 66 65
65 68 65 63 64 66 66 66
66 66 67 67 66 66 65 64
68 65 67 64 64 65 63 64
67 68 67 66 60 63 67 61
69 68 63 66 64 64 66 66
67 66 65 64 62 63 64 64
68 64 60 63 62 62 61 63
65 65 64 63 61 58 63 63
64 63 61 66 59 61 61 61
64 61 62 64 58 62 59 61
64 59 62 62 62 63 63 62
62 61 59 62 62 61 64 63
-9 -13 -10 -4 -10 -8 -5 -8
-12 -12 -9 -12 -9 -6 -6 -3
-8 -7 -6 -8 -5 -8 -5 -3
-6 -9 -8 -7 -6 -4 -1 1
-10 -9 -8 -7 -8 -5 -2 -2
-11 -5 -5 -4 -4 -1 0 -2
-7 -4 -4 -2 -7 -4 3 3
-6 -8 -6 -2 -1 3 2 2
-3 -4 -1 -1 1 1 1 7
-3 -1 0 2 4 2 7 10
-4 -1 1 0 6 7 7 7
-5 -3 2 0 1 8 7 12
3 3 1 7 9 6 11 11
1 2 3 9 8 8 11 8
1 1 7 10 8 12 13 9
7 11 11 11 12 13 12 15
10 10 13 10 14 19 13 17
8 13 12 15 13 19 20 18
8 15 13 16 18 17 21 20
15 15 13 21 17 17 21 26
9 13 17 16 18 20 24 17
17 13 17 16 20 20 23 24
16 15 16 22 20 24 27 30
14 20 17 21 24 22 25 26
20 21 23 22 29 29 26 34
23 24 21 23 24 30 34 32
20 22 27 26 31 33 34 34
24 27 25 26 34 34 35 35
26 24 25 31 34 34 37 33
27 30 32 36 33 35 36 37
26 29 34 38 37 36 34 36
31 38 36 38 35 37 39 39
36 31 32 38 37 39 42 39
32 38 33 41 35 40 41 40
35 32 36 39 43 42 44 46
37 38 36 38 42 43 44 44
39 43 43 40 43 44 46 47
39 39 40 38 42 44 43 50
44 40 45 45 47 45 49 47
42 43 47 45 43 48 46 46
40 47 44 48 48 50 48 49
45 41 45 48 50 54 52 50
44 45 45 47 52 49 55 53
45 46 49 52 49 50 56 52
48 45 50 48 53 51 57 58
48 51 53 49 51 52 54 49
49 50 54 52 52 54 51 54
51 53 50 53 54 55 56 54
50 51 53 55 54 50 54 59
52 53 54 59 52 55 55 50
55 51 51 54 53 55 57 54
53 53 53 53 57 52 55 53
52 55 53 54 55 53 57 57
56 52 53 54 55 58 55 53
54 53 53 54 58 58 56 58
56 59 52 58 57 56 57 55
54 56 54 56 55 53 54 54
54 57 54 52 52 55 55 53
-14 -8 -13 -10 -10 -7 -7 -7
-12 -17 -12 -11 -14 -10 -8 -4
-11 -12 -10 -9 -7 -5 1 -3
-9 -4 -10 -5 -4 -5 -4 -1
-8 -8 -9 -3 -9 -5 -7 1
-11 -9 -6 -6 -4 -1 1 0
-6 -5 -8 -1 -5 3 1 1
-7 -4 -4 -4 -2 0 3 5
-6 -2 4 -3 4 5 6 7
-4 1 -3 2 0 5 5 7
-7 0 2 3 4 7 7 9
-3 -3 -2 4 5 7 11 9
1 3 5 9 8 9 8 13
4 3 8 8 10 9 13 15
4 7 6 11 11 14 17 17
6 7 10 11 11 15 17 20
9 9 15 12 14 19 17 22
10 13 13 14 19 15 21 23
8 13 18 20 22 20 22 26
14 13 18 20 19 20 22 26
16 20 19 18 19 21 25 27
21 19 19 24 21 20 28 31
20 20 24 25 26 27 31 32
23 22 23 24 26 31 28 34
23 21 25 24 35 32 35 33
22 21 26 32 36 34 36 36
26 27 34 32 33 36 38 37
25 29 32 37 35 38 36 40
32 29 35 35 38 37 40 43
31 36 38 34 37 38 46 41
30 35 36 42 42 43 42 43
36 35 37 40 39 42 42 46
39 41 40 42 43 45 47 47
39 41 39 44 44 46 44 47
44 47 43 46 43 47 47 48
42 44 46 46 44 49 45 47
44 42 48 46 47 48 50 48
49 46 44 43 48 49 46 51
46 47 45 46 49 50 55 52
41 47 48 53 52 53 52 54
48 49 46 49 55 49 49 50
50 50 50 50 50 52 53 53
50 50 56 53 49 54 54 54
50 49 51 52 51 52 52 53
49 55 53 53 52 52 56 57
53 51 53 51 57 59 53 59
52 54 51 51 51 55 55 56
53 56 52 60 58 52 58 57
53 53 57 55 54 54 55 58
52 58 53 51 54 54 57 53
50 54 50 56 58 51 54 56
55 53 55 55 54 54 51 55
52 53 55 55 56 57 54 53
53 58 55 53 52 52 53 57
-15 -13 -16 -15 -14 -9 -9 -8
-16 -12 -18 -15 -8 -7 -9 -4
-14 -13 -11 -12 -8 -4 -6 -2
-13 -15 -7 -9 -7 -9 -2 -2
-11 -9 -9 -8 -3 -7 -4 -2
-12 -7 -6 -1 -5 1 -1 6
-9 -8 -7 -5 -3 -2 4 1
-6 -1 -5 3 2 -1 1 4
-2 -6 2 2 4 4 7 11
-4 -2 4 3 6 2 2 7
-2 2 1 3 0 6 9 8
2 -1 4 7 6 8 12 9
-1 4 3 5 9 8 11 11
5 5 8 7 13 13 14 15
4 5 8 10 9 14 13 18
5 9 9 10 13 13 17 20
5 9 11 12 15 17 22 23
8 12 12 15 17 21 21 18
13 8 19 16 22 21 23 21
12 14 16 19 21 26 22 26
14 19 22 17 24 21 27 27
17 19 19 19 21 23 27 28
21 20 24 22 21 29 32 30
23 23 26 24 28 34 32 34
22 24 24 29 27 29 31 33
25 26 26 31 28 32 32 34
22 29 29 31 27 29 33 34
28 29 31 30 31 33 33 37
28 31 31 32 35 32 38 35
26 31 34 34 36 40 35 44
33 34 36 34 34 40 44 42
31 32 37 40 39 41 43 42
34 37 35 38 42 41 44 47
33 35 39 40 42 43 44 45
38 38 40 39 45 42 47 49
35 40 44 43 46 44 44 51
41 42 47 44 44 49 46 48
43 43 49 43 50 46 46 51
48 47 48 49 47 48 48 50
46 47 51 45 47 50 52 50
43 52 51 44 50 49 52 47
45 45 45 50 50 52 49 47
49 47 51 50 49 54 52 46
50 49 51 50 49 55 55 52
49 54 53 53 48 53 51 58
50 53 49 52 48 53 53 54
50 50 48 51 52 57 52 52
51 50 52 47 58 54 55 47
53 50 54 52 54 58 50 53
56 52 52 52 59 55 51 57
52 48 54 54 49 54 53 56
54 53 56 53 55 51 49 52
54 51 52 55 51 53 56 54
39 40 41 46 46 44 50 50
43 40 42 44 44 49 54 57
43 43 50 45 49 49 53 50
45 48 46 49 53 51 51 53
44 45 49 51 51 49 50 55
47 48 51 51 49 50 53 51
52 48 52 52 49 51 52 56
49 48 52 52 53 54 54 55
53 52 53 58 52 57 53 53
48 48 53 52 53 55 56 55
52 51 53 56 51 55 52 57
52 55 53 52 55 55 52 55
52 54 50 51 54 53 53 54
56 52 55 52 57 55 55 54
53 56 51 55 55 58 50 55
55 55 54 58 58 57 58 52
58 56 59 56 55 56 57 57
55 54 54 55 55 54 55 52
54 55 57 52 56 57 58 56
56 57 56 53 57 53 54 52
58 55 54 59 57 54 55 54
48 57 53 57 59 55 56 48
58 55 56 53 53 51 52 50
50 60 53 58 53 53 50 49
53 54 54 58 53 55 56 51
58 54 54 51 50 55 47 54
52 51 49 51 51 50 50 51
54 50 51 50 48 50 52 49
51 51 55 52 44 51 50 47
53 55 49 48 50 49 45 45
51 50 50 51 48 45 45 44
49 49 53 47 40 44 45 43
53 47 51 42 46 44 41 44
48 50 42 44 42 44 42 38
47 46 44 42 44 44 37 39
46 47 46 45 44 42 39 41
46 42 42 46 38 42 37 35
45 40 44 42 38 37 39 37
41 42 40 37 38 38 39 29
42 41 41 39 38 34 28 32
41 34 36 38 38 34 34 30
39 38 40 37 35 31 31 33
38 34 34 30 34 30 30 30
34 37 34 30 30 32 28 28
36 32 32 34 31 29 31 26
33 33 29 30 32 28 24 31
29 30 29 29 27 30 25 23
30 29 30 29 27 30 26 26
29 34 29 24 25 26 25 30
27 32 29 28 24 28 25 23
26 24 29 28 23 25 24 25
31 29 27 27 20 24 23 23
28 28 27 22 23 24 24 21
27 26 22 21 28 24 20 24
26 27 25 22 26 21 21 22
28 23 22 27 24 23 23 23
26 22 21 26 22 24 23 20
24 23 21 22 20 21 20 16
22 23 24 21 22 18 19 20
24 22 24 22 23 22 15 19
21 21 23 21 18 21 18 20
22 19 17 18 20 18 20 22
21 21 17 20 19 20 17 18
21 21 19 16 21 19 12 14
36 43 42 46 46 45 43 49
37 43 41 46 43 45 47 52
39 45 43 44 42 50 51 53
43 43 45 47 50 49 49 47
45 47 44 48 47 49 48 58
47 45 50 49 53 51 49 52
48 48 52 49 54 50 49 48
45 49 46 48 53 50 49 49
49 48 46 52 51 51 50 50
51 48 53 49 54 51 52 51
51 52 51 54 54 49 47 51
50 51 56 52 51 52 50 50
51 47 48 50 51 51 51 54
49 54 51 51 53 48 54 49
53 51 54 52 48 49 54 51
51 51 48 52 47 50 49 49
47 49 50 54 50 53 46 48
52 50 51 52 50 49 46 45
49 49 46 51 50 48 47 45
52 51 53 50 45 46 46 45
48 50 47 48 45 48 48 48
51 44 47 48 45 44 46 45
51 50 49 49 49 43 46 42
49 44 47 47 44 46 41 40
46 45 48 43 45 44 43 39
46 47 48 47 40 40 44 43
46 46 43 43 43 42 43 35
45 44 40 39 38 40 39 37
49 42 43 38 41 38 36 37
43 40 44 37 42 37 37 37
42 44 42 41 38 40 35 37
40 38 41 36 38 37 38 38
41 39 36 37 35 36 36 34
39 38 38 36 33 34 32 33
36 40 37 37 37 30 36 31
37 41 36 33 35 32 30 33
38 33 35 30 34 32 33 32
35 36 33 30 34 30 34 32
38 30 33 32 30 31 29 26
27 38 32 34 32 31 28 33
35 32 35 33 31 31 29 27
28 31 30 32 30 25 29 30
30 30 33 30 30 29 29 25
33 29 31 31 28 30 26 26
30 30 27 25 28 27 29 26
29 29 29 30 31 26 31 28
34 26 28 28 29 26 25 24
29 30 28 27 28 26 26 25
30 29 29 25 29 20 27 25
26 26 29 26 28 28 28 25
26 25 27 26 30 26 28 23
27 31 25 28 26 24 23 27
25 27 24 24 22 25 26 25
28 26 24 25 23 23 23 23
27 19 23 25 26 25 25 24
20 26 22 25 25 24 27 20
27 26 23 24 25 19 21 24
26 24 25 24 24 24 21 20
24 23 28 23 24 24 20 24
23 20 24 23 23 22 20 21
24 22 22 23 23 22 23 17
37 36 38 41 46 45 45 49
36 39 38 42 46 45 49 47
42 41 45 47 44 48 47 52
40 46 42 43 49 51 48 55
47 44 47 53 50 49 48 53
48 43 49 49 48 55 51 52
47 50 49 50 54 50 49 49
47 51 48 52 51 51 56 50
51 47 55 49 50 50 52 55
52 49 52 48 48 51 52 55
56 52 54 50 50 53 52 52
49 51 52 50 51 48 53 56
50 51 49 50 54 54 50 51
48 51 56 51 53 50 51 50
52 54 49 49 46 53 52 51
50 48 54 47 50 51 44 47
53 53 53 48 51 48 49 49
53 52 48 48 46 48 49 46
54 52 54 50 45 47 43 45
52 48 49 49 46 44 48 44
50 51 48 50 49 43 45 42
49 44 46 42 45 44 42 43
48 47 44 46 41 43 49 40
43 47 47 43 42 43 40 40
47 44 44 45 37 41 39 35
45 44 41 44 40 39 34 43
46 44 46 41 41 37 38 37
43 44 40 39 37 40 35 36
44 43 42 39 36 38 37 36
42 42 41 39 33 36 34 34
39 39 41 37 34 37 38 32
36 39 38 38 36 33 31 34
39 40 33 30 37 33 31 33
42 37 36 32 37 32 35 28
38 32 37 32 27 31 29 31
36 34 35 34 31 28 28 29
35 32 35 32 27 27 32 27
29 31 30 30 29 30 25 26
29 31 28 24 26 27 29 23
28 31 26 27 24 26 28 27
28 29 27 27 26 27 26 28
27 27 28 25 27 28 25 26
29 29 26 27 27 23 22 28
28 27 24 21 23 22 25 19
22 27 27 26 22 24 21 21
27 25 24 19 21 19 23 16
26 27 25 20 24 24 24 21
22 23 23 23 19 26 23 22
23 18 20 22 23 21 22 20
19 24 18 22 27 18 19 20
21 21 22 23 21 20 20 25
22 19 21 22 22 16 18 18
23 20 22 24 20 17 20 22
21 21 19 20 22 19 19 22
16 22 22 19 19 21 22 23
21 18 18 22 18 19 21 18
25 21 19 21 16 21 20 20
33 33 38 41 41 44 45 45
33 39 38 42 44 48 48 51
41 42 40 42 42 47 48 46
41 39 44 41 48 50 51 44
43 43 44 46 44 46 48 50
43 46 43 47 49 47 46 51
44 47 48 46 46 49 51 50
45 46 50 47 54 49 56 50
49 45 49 48 49 50 50 54
45 47 46 50 48 47 52 49
50 44 50 50 50 49 50 50
45 48 46 49 53 51 53 52
48 51 48 51 53 49 50 49
50 50 52 48 52 49 52 53
48 53 48 52 51 51 50 48
46 51 50 49 46 50 49 45
49 50 52 50 50 47 51 46
52 51 50 47 47 46 50 48
52 50 53 49 49 50 48 46
50 51 48 47 50 48 49 44
51 49 50 46 52 42 43 46
49 49 48 46 46 47 43 43
53 44 45 44 44 42 45 43
45 48 49 48 48 47 46 43
48 50 50 46 41 48 45 43
44 41 45 47 44 48 41 46
49 44 43 47 44 40 39 43
46 45 47 44 46 44 44 37
46 46 43 43 38 42 36 43
44 46 41 43 43 42 41 36
43 44 44 42 41 43 39 38
44 41 42 36 42 40 37 34
40 40 41 41 38 38 38 36
43 42 41 37 35 36 34 36
42 42 46 39 43 37 34 34
37 40 37 35 29 37 36 30
40 42 37 35 33 31 33 33
35 37 37 32 31 30 30 32
38 34 31 34 30 32 29 29
32 36 30 32 32 30 24 28
35 32 32 34 28 26 29 28
34 32 31 27 29 31 28 27
32 31 30 28 25 24 32 28
29 30 30 29 26 28 27 26
32 32 27 27 31 27 26 24
31 29 31 29 28 27 26 28
28 27 25 24 25 28 21 23
28 25 30 32 27 25 27 26
28 26 24 25 28 24 23 25
26 25 25 27 24 24 19 27
25 27 26 26 22 22 24 22
25 26 24 21 24 23 22 19
23 21 22 24 27 17 22 23
24 26 21 23 23 22 22 19
24 26 20 22 20 18 21 21
24 20 23 20 21 20 23 21
24 20 21 22 20 20 22 19
23 20 25 20 20 20 21 19
20 22 24 20 19 21 17 18
17 22 21 21 20 20 20 19
20 21 20 19 14 22 24 16
31 33 36 39 40 42 39 43
36 35 37 36 42 42 45 43
34 35 41 38 43 41 46 45
41 40 37 43 40 40 42 46
38 36 37 48 42 46 44 47
38 41 43 41 49 42 45 48
43 39 46 47 42 41 47 42
40 44 48 47 44 51 43 47
43 42 45 45 43 50 43 44
45 41 49 44 45 46 43 44
46 44 44 44 45 49 47 43
43 44 45 46 45 46 45 46
49 47 43 47 48 49 48 47
44 42 44 46 44 46 49 47
43 47 44 45 45 47 46 46
50 46 47 43 45 46 46 46
48 49 48 42 45 41 42 41
44 44 49 46 46 47 45 41
45 44 43 43 43 43 43 45
45 46 46 43 46 43 41 42
47 46 45 43 45 40 41 41
47 44 41 40 41 40 43 39
47 46 43 46 44 40 39 40
43 41 42 46 43 37 39 34
44 44 39 41 39 38 37 37
45 44 38 43 42 36 38 36
42 40 40 42 35 36 35 39
42 39 42 38 38 38 35 31
38 41 40 37 35 37 36 31
40 38 36 32 35 37 33 29
38 37 37 36 35 32 37 32
36 37 36 34 33 34 30 32
35 32 34 29 34 34 30 29
34 35 32 32 33 32 29 33
34 35 32 36 31 28 27 28
33 33 29 31 31 30 33 31
30 34 30 29 27 28 26 28
33 30 29 30 31 26 27 25
28 31 27 29 25 26 25 27
31 29 27 27 27 21 25 26
30 30 23 27 24 24 29 27
23 25 28 27 25 26 27 25
27 29 24 25 26 24 24 20
29 29 29 29 26 25 24 20
26 25 26 26 24 21 24 23
27 26 25 25 21 23 23 25
28 29 24 24 21 21 22 24
22 23 21 19 22 20 23 23
23 19 21 23 22 16 24 24
22 21 20 23 21 23 25 22
35 42 37 41 42 41 43 45
35 39 37 40 45 43 44 44
38 40 41 42 42 42 44 42
41 42 44 41 45 44 46 44
38 43 44 45 45 46 47 46
43 44 44 45 45 45 48 51
43 47 41 43 47 47 46 51
43 48 47 45 45 51 49 50
46 46 46 50 47 47 50 48
47 47 44 50 47 50 50 52
51 46 47 49 52 52 51 51
47 49 48 48 47 50 50 49
48 50 49 50 49 51 50 50
48 48 56 52 50 50 50 50
51 50 45 51 54 52 51 50
49 51 52 52 54 53 52 50
46 51 49 54 57 50 52 50
48 54 50 52 49 51 51 51
52 53 53 51 53 56 47 49
51 52 52 53 51 53 52 46
50 51 48 50 47 47 49 49
53 52 48 49 50 53 52 51
52 49 50 47 49 49 50 48
53 49 53 45 50 50 46 43
49 51 47 46 49 47 48 50
49 49 52 50 47 49 47 48
51 49 48 47 44 45 48 43
47 47 48 47 48 44 43 45
49 53 45 46 44 45 42 42
50 46 50 46 44 47 46 40
50 43 48 45 49 42 43 43
49 53 48 47 45 43 40 42
47 40 47 44 47 43 43 42
48 43 41 43 41 43 39 37
46 46 43 41 47 39 38 42
45 42 41 41 39 42 39 33
42 40 37 43 39 33 38 39
42 41 41 40 38 37 35 33
40 45 38 41 37 34 32 33
41 42 41 36 35 35 35 34
38 37 41 36 35 35 41 33
39 37 34 35 39 35 33 37
38 35 35 37 35 33 33 33
33 35 33 33 31 32 31 33
35 32 35 32 31 30 32 33
33 34 32 32 29 30 31 23
36 32 33 33 28 31 33 29
30 32 32 31 32 26 28 30
33 32 28 31 26 25 28 26
24 32 33 31 28 29 30 25
30 33 30 31 27 28 25 25
30 33 28 27 25 28 26 24
31 34 27 30 28 29 28 28
29 23 28 25 31 25 26 23
28 23 27 24 27 29 26 29
28 28 28 26 21 30 28 21
23 26 28 25 28 27 23 23
23 25 23 28 26 22 24 23
24 26 25 27 24 22 23 21
27 27 28 24 25 23 21 16
35 37 43 45 45 46 49 49
42 36 43 44 43 48 44 53
39 43 41 44 47 52 47 49
43 45 40 44 47 51 50 50
43 43 48 48 51 48 49 53
43 47 49 47 49 50 50 50
47 50 50 49 52 54 56 58
47 51 50 49 51 51 52 54
54 47 53 54 49 52 51 52
52 53 53 51 50 55 55 55
55 53 54 57 51 54 54 53
53 52 54 52 52 49 55 52
53 53 54 57 54 52 54 51
52 56 53 54 55 52 56 56
50 52 54 51 54 55 51 52
54 55 53 55 55 56 54 55
53 53 50 52 56 53 52 56
54 53 56 52 57 55 54 54
56 53 58 51 59 53 51 50
54 54 49 51 53 52 54 54
51 55 53 54 51 54 53 49
55 57 53 52 51 54 50 52
55 57 52 51 48 50 52 48
52 53 56 53 56 51 49 48
55 55 49 53 55 46 47 48
53 52 51 52 51 48 49 48
51 53 51 48 52 48 46 43
46 48 46 44 46 47 46 43
51 44 45 47 49 46 42 41
46 52 48 49 43 45 43 40
51 48 45 48 46 40 40 44
50 47 45 42 43 41 40 37
45 44 47 42 44 44 38 42
44 45 45 41 43 39 38 39
42 43 40 41 38 40 40 41
42 44 43 34 40 37 40 32
41 41 40 39 38 36 35 38
41 41 36 40 36 33 41 36
43 38 34 39 32 35 35 37
39 39 39 37 39 32 33 30
36 38 39 39 38 31 31 32
36 36 38 33 32 32 31 30
37 38 33 31 33 31 31 30
38 34 33 33 33 31 28 29
37 32 32 28 31 28 27 29
30 35 35 32 31 27 27 28
34 32 33 31 26 31 27 28
32 32 24 30 29 25 28 25
31 33 28 25 27 24 26 25
29 30 32 25 29 27 28 23
27 31 28 32 24 27 24 26
30 28 26 27 26 24 24 20
26 25 25 24 21 26 26 21
27 24 27 25 23 19 20 21
22 23 26 25 24 22 28 22
27 22 21 22 24 20 22 22
26 24 19 23 26 19 23 19
34 35 38 35 37 45 43 45
33 38 34 42 45 45 47 47
34 35 45 47 44 45 48 44
35 40 46 46 44 46 47 48
39 42 41 44 48 52 48 48
40 47 44 48 44 48 50 48
47 45 48 46 47 48 43 48
43 46 46 45 52 49 50 49
43 51 44 47 50 50 51 48
44 51 48 48 46 49 45 53
47 47 49 47 50 49 45 53
49 48 51 53 48 45 49 45
47 45 49 47 48 49 48 49
46 49 52 47 50 43 47 47
51 50 44 49 46 50 51 42
47 46 50 48 50 45 45 46
47 49 46 48 46 47 45 44
49 46 49 50 44 47 44 42
46 47 46 47 45 43 41 44
48 46 47 45 46 44 44 40
45 50 46 41 42 39 43 44
46 48 43 41 47 40 42 41
41 43 46 45 42 40 42 38
47 41 44 39 43 43 37 39
44 46 38 44 41 38 36 34
43 40 41 42 38 38 35 33
46 39 44 37 37 38 37 33
40 40 36 36 34 33 33 32
39 36 41 32 37 36 38 36
41 37 36 34 32 34 29 33
37 39 33 33 34 29 32 32
36 35 34 32 32 36 29 28
34 32 34 34 31 22 30 30
34 29 31 31 26 33 26 30
31 31 31 29 25 30 27 30
31 33 30 28 28 29 24 29
28 29 26 29 29 29 29 26
30 30 28 29 26 28 29 24
29 25 28 27 26 27 27 26
28 28 30 33 27 27 23 24
26 30 26 24 22 26 25 23
31 26 22 25 25 24 20 23
26 28 24 26 28 22 23 24
27 22 22 24 26 23 21 25
24 22 24 28 24 24 21 23
23 23 25 25 24 20 23 21
29 25 20 24 19 21 19 21
24 23 20 19 24 19 27 22
22 23 23 22 21 18 23 19
25 21 25 20 23 21 19 19
21 20 19 21 23 20 23 18
22 22 21 21 21 17 20 22
23 23 20 20 18 19 16 23
19 17 18 21 18 21 20 21
22 22 18 19 22 18 18 19
33 33 39 38 41 45 44 46
36 40 40 42 45 45 47 44
38 40 39 43 41 44 43 47
39 37 44 42 45 43 42 46
42 43 40 48 45 44 46 43
41 43 45 44 47 45 49 47
45 45 44 44 48 49 45 46
45 49 46 46 44 45 48 44
44 45 45 47 46 47 47 43
43 46 45 42 48 44 45 45
45 48 46 44 49 46 44 46
48 45 44 46 41 46 44 47
44 47 45 49 45 47 42 41
48 43 44 44 45 39 42 39
47 44 44 44 42 42 43 39
48 45 46 47 43 40 45 46
41 46 44 41 41 41 40 40
39 43 46 41 41 44 45 38
45 41 42 41 40 41 42 39
44 41 40 43 43 39 39 34
41 38 41 41 41 39 37 39
41 38 39 38 36 35 38 37
39 41 42 38 35 36 35 38
40 42 37 35 37 35 37 34
41 40 39 36 35 36 34 32
36 39 38 34 37 34 33 27
38 41 34 36 35 35 33 31
41 36 35 33 32 34 31 33
34 34 34 33 29 31 33 34
36 32 32 32 33 29 32 32
31 33 32 35 31 27 29 31
32 27 34 38 31 28 28 31
31 32 33 28 35 30 30 29
36 31 30 34 33 30 32 27
32 30 35 31 31 26 29 29
31 30 29 29 32 29 27 25
32 33 30 32 30 27 27 25
33 30 28 27 27 30 24 28
28 31 31 25 28 26 26 25
30 27 28 24 27 26 24 26
27 26 30 28 27 24 24 24
29 28 27 28 26 25 27 23
30 26 27 22 25 25 27 23
26 26 25 27 22 23 24 25
25 27 25 24 19 21 24 26
24 25 25 24 27 22 20 26
26 25 22 21 22 19 21 21
24 26 21 22 20 21 22 22
24 23 26 22 24 18 16 22
24 26 25 22 19 18 22 19
23 22 22 24 20 20 18 19
21 22 20 21 21 19 21 17
35 41 39 42 42 45 43 47
37 42 42 43 45 44 46 47
42 40 43 45 46 47 47 45
39 43 42 49 45 47 43 49
42 42 44 42 44 44 48 47
41 46 47 47 43 50 46 51
48 45 48 46 48 46 45 47
49 45 44 48 44 51 46 46
48 44 44 48 43 46 44 49
48 47 47 49 47 48 48 48
48 49 47 47 48 48 51 48
44 47 48 49 49 50 44 47
44 51 46 46 47 45 47 47
48 48 47 46 46 47 49 48
45 46 45 47 50 45 47 43
49 46 45 45 42 49 44 46
50 43 47 45 46 44 47 44
47 47 47 46 46 41 42 42
49 44 45 47 44 42 47 43
47 45 46 43 39 46 44 42
47 47 45 48 47 41 40 41
46 44 41 45 44 42 41 41
49 44 41 43 39 41 37 39
43 42 40 44 39 40 41 42
42 44 41 38 42 46 35 36
42 40 40 42 41 41 37 37
42 43 38 42 38 38 34 36
40 38 39 40 38 37 35 34
41 39 38 36 40 36 33 35
39 37 37 34 37 34 31 31
35 40 35 36 33 37 35 31
36 36 37 33 32 34 36 35
34 39 34 34 28 34 29 31
37 34 37 35 37 35 30 35
34 37 36 34 38 33 30 31
34 34 38 32 33 33 35 30
31 35 30 31 31 32 34 32
30 34 34 33 33 31 32 27
35 33 33 35 29 31 29 29
33 35 28 32 29 35 29 26
31 29 29 31 29 32 29 29
30 33 28 30 32 29 24 26
29 30 30 30 30 29 31 27
32 28 29 28 31 29 30 28
32 27 24 29 27 24 29 27
26 29 28 27 27 29 26 28
27 29 27 25 25 24 28 26
27 24 30 30 28 26 25 27
26 30 26 27 27 27 23 23
25 28 23 27 25 24 23 28
29 27 26 27 23 26 23 20
27 26 29 28 25 26 23 21
25 26 25 25 23 23 27 22
27 24 26 26 26 25 21 22
27 26 26 23 23 27 20 21
22 27 27 23 24 18 24 18
35 34 39 42 42 45 46 46
34 40 40 42 45 46 45 48
40 43 48 46 48 44 48 51
39 42 43 45 49 48 47 53
41 48 47 48 45 48 49 47
43 45 47 47 50 50 49 49
47 45 48 47 49 48 51 51
49 49 50 51 48 53 51 51
46 48 49 48 52 52 51 53
50 51 52 51 52 51 51 53
49 51 52 55 54 53 55 56
52 49 49 52 51 52 53 55
51 56 50 54 51 53 55 57
52 51 56 52 52 54 56 54
51 52 55 54 51 54 52 59
51 49 53 52 51 57 54 54
51 51 53 54 53 49 50 52
50 50 51 50 53 50 51 55
53 55 53 52 52 48 53 52
50 53 54 48 55 51 52 48
50 51 52 54 49 56 48 46
53 52 52 50 53 46 51 43
51 49 50 52 52 50 48 51
52 50 52 50 52 48 48 48
49 50 47 49 50 43 45 46
52 50 49 49 50 47 46 47
50 48 47 44 45 42 44 49
51 50 50 48 43 46 42 42
52 48 47 48 44 46 37 45
47 49 43 48 45 45 43 41
45 45 46 47 45 42 41 41
45 44 44 41 43 40 41 40
47 44 42 45 43 42 43 36
45 42 43 40 43 37 40 38
42 40 46 43 42 42 41 36
42 43 43 37 37 39 37 37
40 39 45 36 35 35 36 35
38 41 38 39 35 34 35 35
42 40 35 39 39 34 35 35
36 37 36 38 34 30 33 33
37 36 35 35 32 36 31 31
37 38 36 34 34 29 30 33
36 35 33 35 33 35 29 29
35 32 37 36 31 28 27 31
35 34 33 33 28 30 24 30
32 31 31 32 31 33 32 28
33 32 30 30 27 30 29 29
29 33 29 29 30 27 28 28
32 26 26 27 27 29 27 28
31 30 25 29 31 29 26 28
27 29 25 25 30 27 25 27
26 29 27 30 26 27 26 26
25 23 28 25 29 26 24 22
29 28 26 28 23 26 22 25
30 25 25 22 26 25 27 23
27 24 23 22 26 25 21 22
30 27 23 23 24 22 20 24
34 35 40 41 42 43 43 49
38 39 40 45 44 47 44 43
37 37 45 45 44 47 45 47
43 43 42 42 46 44 51 49
43 45 47 44 45 45 50 51
41 44 48 44 48 51 50 49
45 43 45 45 49 48 53 49
46 45 48 48 49 48 47 50
44 47 46 49 49 50 51 49
47 52 48 50 53 47 54 49
45 48 50 49 49 48 47 47
49 50 47 50 52 47 53 51
52 52 52 52 49 46 52 53
51 53 49 51 51 52 51 51
46 51 49 51 47 50 46 49
54 48 48 50 48 48 51 49
50 51 50 50 49 49 46 48
54 52 52 50 47 49 48 45
51 51 49 50 52 48 46 50
50 53 51 46 49 50 44 48
49 51 50 48 45 47 43 44
47 47 45 46 46 47 42 44
47 49 47 45 42 42 40 40
51 43 47 46 45 43 39 42
51 44 42 47 47 39 41 43
47 46 46 45 40 40 42 40
44 42 40 43 37 40 39 36
42 43 39 45 41 39 37 35
42 40 41 42 37 37 37 34
40 38 43 36 39 42 32 36
38 44 36 39 37 34 33 37
43 38 37 38 33 35 35 38
38 35 35 34 36 33 31 32
35 37 36 34 36 31 35 30
38 33 37 35 32 32 35 30
38 39 32 34 28 30 28 27
38 32 33 34 29 33 29 27
36 33 32 30 34 35 23 31
34 33 28 32 30 28 33 27
34 32 30 33 27 29 29 27
31 26 27 27 25 30 27 30
30 29 25 24 25 25 26 25
29 28 26 27 30 24 25 26
28 28 26 27 26 27 24 22
28 27 30 24 26 21 22 22
25 26 28 27 24 23 20 22
26 29 27 27 23 26 26 21
29 25 25 22 20 27 22 23
24 26 25 23 19 26 25 26
26 25 22 23 22 18 19 19
25 23 18 22 21 25 25 24
24 26 21 25 19 20 21 22
22 27 29 23 21 20 25 20
26 25 22 20 23 21 20 22
23 24 23 22 21 22 21 20
33 35 34 40 41 43 45 41
33 30 39 40 44 45 43 48
33 42 42 47 43 38 45 48
41 40 41 45 43 46 48 47
44 42 44 47 46 47 51 49
45 44 46 46 46 48 50 50
44 40 46 49 49 47 48 47
47 44 50 49 53 45 51 52
48 50 49 48 47 52 52 52
52 48 51 47 48 48 52 50
50 47 55 47 52 53 51 49
50 49 50 52 52 49 49 52
49 47 49 57 51 49 49 50
53 49 50 51 50 52 54 51
49 50 49 49 50 55 49 52
50 53 47 47 48 48 47 49
52 51 49 49 49 48 48 49
53 46 50 47 48 46 48 47
51 49 50 48 46 47 42 41
49 50 46 45 43 45 47 41
49 50 44 44 49 47 40 41
47 50 46 44 40 42 43 38
49 47 45 48 43 41 41 37
45 45 42 42 43 40 39 37
45 44 42 40 41 39 40 37
47 41 38 40 39 40 36 35
40 41 42 43 38 35 38 32
45 39 35 36 33 33 35 34
39 39 39 35 37 32 32 33
38 38 36 36 38 34 33 31
39 36 34 31 35 33 29 34
36 37 36 35 29 33 27 33
37 33 33 35 32 33 30 29
34 34 32 32 29 31 29 28
34 31 31 34 30 29 31 27
33 32 32 28 27 27 27 23
29 32 29 32 27 29 25 25
32 33 29 26 28 25 27 24
31 28 27 26 26 27 23 28
27 31 25 27 27 22 23 23
22 27 25 26 23 24 25 24
29 25 25 23 24 27 26 22
24 28 27 25 23 24 25 23
24 21 24 20 24 22 25 18
27 27 24 23 22 20 24 26
28 23 25 20 24 21 21 21
20 29 22 22 24 19 23 20
22 22 22 25 20 24 21 20
25 24 23 24 18 20 19 19
20 23 24 23 23 23 19 19
25 19 21 24 21 19 18 17
30 33 34 37 37 44 42 42
33 37 38 40 41 40 44 46
38 36 35 37 38 44 41 45
37 41 41 42 42 44 42 42
38 40 41 44 41 48 45 47
37 38 41 43 43 42 47 44
38 43 46 44 47 48 42 41
42 41 44 45 45 45 45 46
40 46 45 46 45 47 47 46
44 43 47 47 46 43 49 46
39 43 46 50 48 46 47 50
47 45 48 50 47 45 46 42
46 46 45 44 49 48 48 48
47 46 46 45 43 45 44 44
46 46 48 45 48 47 42 45
44 45 49 44 47 44 48 47
46 43 44 47 47 45 49 44
44 45 48 47 45 44 45 46
49 46 44 43 45 42 46 43
48 47 42 41 43 44 40 43
44 45 48 44 47 45 42 39
47 45 44 45 41 43 41 43
46 45 44 40 41 44 40 43
46 45 46 47 41 43 41 37
47 43 43 42 42 39 39 41
41 43 41 43 41 40 39 35
45 38 39 38 42 37 37 40
44 41 43 41 36 36 37 32
38 39 40 37 40 35 35 37
43 39 34 35 37 32 37 34
39 36 37 36 38 32 32 29
41 40 36 35 35 33 30 32
35 39 35 34 35 32 35 29
38 33 39 34 32 33 27 30
32 32 35 34 27 30 31 30
36 32 31 33 29 30 28 24
35 31 32 31 31 30 28 25
32 32 28 32 29 26 23 25
31 28 27 29 28 27 23 25
30 27 26 27 24 25 27 29
31 30 27 26 25 25 25 26
27 26 24 26 25 25 21 28
26 28 30 27 25 20 23 25
26 28 23 26 26 24 18 21
28 25 29 25 20 26 21 22
24 28 21 21 21 24 21 17
21 24 20 22 19 20 18 20
25 23 21 22 21 18 19 19
23 16 21 19 19 18 21 18
21 24 21 20 21 20 15 18
21 18 21 20 19 18 19 19
21 23 14 19 20 21 15 13
23 20 18 19 15 17 19 16
29 31 36 35 41 43 45 41
33 32 37 38 40 43 43 40
34 36 41 39 43 45 41 43
36 42 40 39 40 42 44 45
39 39 40 39 42 43 47 48
40 40 40 43 45 46 50 46
43 43 44 41 48 49 49 44
43 41 39 44 43 46 48 49
42 44 46 46 49 44 45 47
46 44 45 44 45 46 44 48
45 45 45 48 46 49 43 46
46 44 48 48 44 49 47 47
45 46 45 43 49 48 46 44
48 46 48 49 50 47 45 49
48 52 53 44 48 47 44 48
45 46 47 47 48 50 46 45
46 51 49 49 49 48 46 47
45 49 48 46 48 44 46 45
48 46 46 45 42 43 42 43
50 51 45 42 45 44 44 44
45 45 43 44 43 44 43 42
45 44 44 45 45 44 44 45
47 46 48 42 36 42 44 41
40 46 45 44 42 41 45 46
45 38 46 42 44 42 42 37
49 47 40 42 39 42 40 40
40 41 41 41 41 40 42 39
44 42 42 40 41 37 39 42
44 37 40 42 41 40 38 39
39 42 43 39 41 38 37 38
42 42 42 38 39 38 34 38
41 43 39 40 38 37 37 41
45 38 40 36 40 36 37 34
38 37 40 37 36 34 34 32
40 41 37 37 38 35 38 31
41 36 32 36 33 32 33 34
35 36 32 38 37 35 32 34
35 37 33 35 32 32 32 37
32 36 37 34 31 34 29 36
39 34 37 30 34 35 37 29
33 37 35 37 33 32 34 32
32 35 36 31 31 29 31 31
32 33 34 35 32 32 35 35
33 30 31 36 31 32 28 32
35 28 33 31 29 31 31 31
36 34 30 31 32 34 32 32
31 34 33 34 32 29 27 31
32 30 34 32 33 31 25 32
31 37 30 32 28 30 29 31
29 32 29 30 30 29 31 29
33 34 32 31 30 30 24 32
28 29 31 30 29 28 27 32
30 30 32 25 25 26 30 29
30 31 29 26 26 27 27 23
34 30 30 27 28 25 29 25
27 25 27 28 24 22 24 26
27 28 29 24 25 26 25 24
23 22 26 28 24 28 30 33
21 29 29 32 31 27 31 31
24 27 29 26 31 30 32 31
26 28 28 29 29 31 30 34
29 31 29 32 32 31 31 34
28 31 33 29 34 29 34 31
31 31 31 30 35 34 32 30
27 30 28 35 30 31 33 34
28 30 29 31 31 35 32 37
27 32 34 31 33 30 30 32
33 33 31 30 36 33 32 31
32 32 28 34 33 32 33 34
28 30 33 34 33 34 36 32
31 35 35 34 35 31 31 32
38 34 33 35 32 33 32 30
35 33 32 34 32 34 33 34
34 30 34 35 33 35 38 33
32 35 33 34 35 34 35 32
29 36 35 35 33 32 35 31
36 30 32 31 36 33 35 32
30 33 31 33 34 33 34 35
32 31 30 30 34 27 31 26
32 36 35 32 34 32 32 25
31 35 30 34 30 31 30 32
35 35 33 32 29 32 29 27
33 34 31 31 31 32 27 28
33 34 31 31 27 29 30 28
33 29 31 30 30 29 26 30
29 29 31 33 27 28 24 26
29 26 26 28 28 21 29 24
30 28 25 26 25 24 26 23
30 29 29 27 25 27 23 26
30 25 27 26 21 21 21 22
28 24 26 25 18 25 26 20
29 27 25 23 25 23 22 19
26 22 21 23 25 21 22 20
24 30 23 20 21 22 21 23
25 29 20 21 22 19 19 18
19 24 22 23 23 17 17 19
22 24 20 17 20 21 17 16
20 17 22 17 18 19 19 17
20 23 17 22 17 21 15 20
22 19 19 16 20 15 20 16
21 16 15 17 18 18 19 19
20 17 19 18 19 17 12 17
20 22 18 17 18 18 13 18
18 12 18 16 12 17 14 20
15 16 18 16 15 19 15 23
17 15 15 16 17 19 18 16
15 17 17 19 18 17 18 18
18 21 18 19 21 18 19 17
13 14 14 17 18 17 20 21
19 17 16 20 19 20 18 21
17 19 17 16 15 16 19 19
18 18 16 21 17 19 16 19
20 17 24 17 23 20 23 15
-8 -7 -5 -6 -5 -3 -7 -2
-10 -6 -9 -5 -2 -2 0 1
-6 -4 -5 -3 -6 -4 -3 4
-9 -8 -2 -2 0 -1 3 2
-10 -5 -4 -1 0 -1 5 8
-4 -4 0 0 3 4 7 4
-1 3 -2 2 5 6 5 10
-2 1 4 1 5 7 2 12
2 5 9 7 6 6 11 12
-1 1 5 10 8 7 7 10
4 0 4 10 7 8 12 12
7 7 6 9 9 9 11 14
4 5 9 12 11 17 17 14
7 7 13 9 11 14 18 19
8 11 11 13 14 17 18 18
15 15 10 13 15 16 17 19
11 8 11 17 21 21 17 19
10 12 17 18 18 21 26 23
12 15 19 21 18 20 25 24
16 21 23 23 21 22 27 26
18 19 21 22 18 25 27 25
20 24 22 25 24 26 24 31
18 22 21 25 26 29 27 33
19 23 23 26 28 30 25 28
24 24 28 28 33 29 28 32
23 25 30 27 24 29 33 34
24 25 23 29 27 33 32 35
28 27 31 28 29 35 35 33
31 31 29 34 33 32 29 35
29 30 31 36 29 33 32 35
31 32 33 36 31 34 34 34
31 32 30 35 35 34 39 35
31 33 36 28 35 36 37 36
36 34 36 37 36 34 32 38
34 34 32 32 39 36 39 38
35 37 33 38 34 36 38 39
34 36 37 35 39 36 40 40
36 38 40 36 37 40 37 41
38 36 38 41 43 39 40 37
36 38 37 38 39 38 42 41
36 34 36 41 39 35 42 42
37 43 42 40 35 42 41 41
41 37 39 38 39 40 41 42
-1 1 -1 2 3 4 4 7
2 -1 4 1 -1 7 5 8
0 1 5 1 5 7 8 12
0 2 3 4 5 8 6 10
3 5 3 2 7 10 10 10
3 3 7 8 6 9 9 9
2 8 5 7 11 12 14 12
9 10 6 10 10 11 13 11
7 6 9 9 14 15 10 11
7 7 11 9 13 10 14 15
9 8 11 10 13 13 15 18
11 8 16 13 12 12 16 20
14 10 18 16 16 19 16 22
10 13 18 14 18 20 20 24
12 15 19 18 14 21 16 22
15 15 15 19 17 22 20 24
18 19 17 20 19 21 17 25
15 18 19 20 19 23 24 29
16 20 21 23 25 26 22 27
17 21 23 24 26 28 28 28
19 23 25 19 26 27 28 33
22 22 24 25 31 31 32 30
24 23 23 28 32 31 27 29
28 21 26 27 28 31 34 33
26 25 29 29 28 35 36 35
29 27 32 29 30 32 34 36
26 29 34 33 33 32 37 33
29 30 30 34 38 34 35 36
29 34 30 38 35 36 41 35
34 34 39 39 36 39 39 38
33 34 34 40 40 37 37 40
33 38 37 37 38 40 39 41
35 35 38 36 38 42 42 41
36 38 36 41 39 42 42 41
40 37 39 41 43 45 43 39
37 38 44 40 43 44 41 46
40 34 41 42 44 41 45 44
38 42 40 44 44 43 44 44
41 41 42 43 46 43 41 49
40 41 40 44 46 46 45 49
43 41 44 43 47 48 51 -13
42 44 42 48 45 43 -7 -5
44 42 46 46 46 -10 -9 -9
44 45 48 50 -10 -6 -7 -8
49 44 48 -14 -7 -6 -7 -1
44 51 -7 -10 -8 -6 -4 -1
46 -6 -9 -8 -7 -5 -7 -1
-8 -8 -9 -1 -2 -4 -2 0
-4 -9 -3 -2 1 -3 0 3
-3 -3 -2 -1 0 -1 -1 0
-5 -3 -1 -2 2 1 -1 2
-3 -1 -3 0 -2 2 5 3
-1 -2 -1 -1 -3 1 6 3
-1 2 3 4 1 4 4 7
3 2 5 0 4 4 3 6
0 0 2 6 2 0 5 10
-1 1 2 5 7 5 7 10
1 3 3 4 4 5 8 10
1 6 5 11 9 9 9 12
5 4 5 9 4 10 11 7
4 6 9 11 11 15 12 15
6 6 9 6 8 13 13 16
6 8 8 16 10 17 18 14
11 10 9 11 12 15 14 16
10 11 8 19 18 13 17 17
14 14 11 16 15 14 22 21
10 15 14 19 18 17 18 20
13 16 14 16 18 19 25 19
15 18 20 20 22 18 21 22
15 17 20 20 18 21 22 24
15 20 24 21 23 23 27 25
18 21 23 23 20 23 24 26
19 19 21 21 26 25 27 29
22 21 20 31 30 25 27 29
18 23 21 24 26 26 29 28
21 26 25 26 29 31 31 28
25 23 27 32 26 29 33 32
25 32 31 30 29 28 34 36
28 30 23 28 32 32 35 34
30 27 29 31 33 33 36 34
28 32 31 31 33 35 34 35
28 30 34 29 32 33 35 37
32 30 34 35 35 35 37 36
34 34 36 35 37 37 40 39
33 37 37 38 35 37 39 40
36 39 37 34 38 43 39 42
34 37 37 32 43 38 41 40
4 5 5 5 4 7 8 15
4 7 10 7 9 11 14 12
4 8 7 7 11 15 13 13
6 5 8 7 12 13 19 15
7 7 11 14 12 19 12 18
7 9 13 15 15 17 12 19
9 10 12 14 17 18 16 15
13 10 12 22 16 18 20 20
16 12 15 20 18 14 20 21
17 17 13 15 15 20 22 24
15 14 18 19 20 22 23 23
17 14 19 22 24 22 21 27
16 21 18 19 26 23 23 24
17 20 27 23 22 27 27 23
19 23 22 25 27 23 27 31
25 22 22 23 26 31 23 31
24 24 23 28 29 30 32 32
22 23 26 26 25 31 34 32
27 30 27 30 33 30 32 33
25 26 27 29 29 33 33 31
29 30 28 34 32 34 35 38
33 29 32 36 31 34 34 37
32 28 32 28 37 33 38 34
30 31 35 34 35 41 40 38
37 33 34 36 33 34 40 41
34 33 38 35 40 37 40 40
37 33 37 39 37 42 39 42
35 39 37 37 42 40 42 42
34 39 38 36 39 42 48 50
41 39 39 42 39 44 44 44
42 42 40 39 43 46 43 47
41 43 40 39 45 43 43 48
40 40 44 43 45 47 47 47
40 44 45 44 45 43 44 44
42 44 43 46 46 47 49 44
40 43 41 45 49 47 48 52
45 45 46 47 47 50 49 -8
44 47 47 49 48 52 -7 -7
45 46 44 48 49 -9 -8 -6
45 47 50 51 -8 -4 -2 -4
49 48 48 -4 -10 -8 -7 -4
48 48 -7 -9 -7 -7 -1 -3
50 -11 -4 -6 -2 -4 -2 0
-6 -6 -9 -6 -6 -3 0 3
-6 -6 -8 -4 -2 -4 -5 -2
-10 -5 -5 -2 -5 0 -1 0
-6 -8 -4 -4 0 -2 -1 -1
-2 -7 -2 0 -3 0 1 3
-3 1 -6 -2 0 3 0 7
-8 -4 -4 3 1 4 2 9
1 -3 1 3 1 5 4 11
1 1 3 2 6 9 8 13
-1 -2 3 5 9 7 6 13
3 3 6 8 6 7 8 11
-1 3 5 8 10 11 15 17
6 7 8 11 9 13 13 17
6 10 8 9 12 14 15 17
6 8 13 13 12 17 19 19
6 8 14 16 20 18 17 20
12 13 16 18 20 20 23 21
12 13 19 18 17 25 25 25
15 19 15 19 24 24 26 28
18 16 21 18 21 23 25 28
19 20 21 25 21 26 27 28
14 18 20 20 27 26 28 27
21 23 25 26 26 31 29 32
23 22 28 28 28 28 33 30
26 27 26 28 29 31 33 36
24 25 30 29 32 30 37 36
26 27 33 29 30 34 35 39
28 31 35 31 35 32 35 37
32 34 34 37 38 36 35 38
31 35 33 38 35 39 41 38
32 36 32 37 38 41 39 41
33 37 33 37 39 38 41 43
37 34 36 38 36 43 37 41
31 39 37 40 37 40 42 41
35 40 38 37 40 40 40 43
37 40 44 41 41 41 44 41
37 39 42 42 39 44 43 46
1 3 2 3 3 4 7 7
2 1 1 3 1 8 13 12
1 3 7 6 7 9 10 12
3 5 3 7 9 8 13 11
3 6 7 8 12 16 13 13
7 3 7 9 10 9 11 11
5 7 10 12 11 12 14 12
7 7 13 13 11 14 16 15
10 9 13 16 13 17 14 17
10 12 11 13 19 15 21 18
14 13 13 11 16 17 19 20
16 13 17 15 17 19 20 18
11 14 17 15 15 19 22 21
14 17 15 17 21 18 23 21
12 15 18 19 21 21 22 22
17 25 21 20 22 26 28 30
15 17 26 24 26 26 27 26
20 25 22 25 23 23 27 29
21 21 20 26 28 27 26 31
22 24 25 30 24 30 29 30
26 23 27 29 28 28 27 32
24 25 28 27 27 28 33 32
29 26 29 33 27 31 33 33
25 27 27 29 31 33 32 36
28 27 26 30 30 31 35 34
29 32 31 33 34 33 34 35
27 32 34 33 33 35 39 37
32 25 33 34 38 33 37 42
32 31 34 37 32 37 40 37
32 34 34 38 38 38 36 43
35 31 35 35 36 42 38 42
36 36 34 37 35 40 43 39
33 35 40 41 39 40 39 42
35 39 38 38 44 42 41 41
37 37 42 42 42 39 45 46
39 37 37 41 40 40 47 45
42 39 38 45 46 42 45 44
40 40 47 43 47 46 45 48
43 46 40 44 44 44 50 -12
43 45 43 46 49 49 -8 -10
42 43 45 47 47 -9 -7 -7
46 44 48 43 -7 -4 -6 -7
44 46 47 -9 -6 -9 -4 -6
45 47 -8 -5 -6 -2 -5 -5
50 -10 -7 -9 -5 -6 -3 -1
46 -5 -4 -2 -1 -1 2 1
-4 -6 -4 -1 2 3 3 1
-5 -2 -1 -5 3 3 8 4
-3 -2 0 2 0 6 4 2
-2 -2 0 3 1 2 6 8
-3 1 0 3 1 9 10 8
-1 2 5 7 4 8 12 9
0 7 7 8 8 9 13 11
3 -1 6 6 12 12 12 13
5 7 7 8 10 10 14 16
8 7 10 4 12 7 12 18
6 9 11 12 13 16 13 17
10 8 12 12 12 14 20 19
13 12 12 17 17 17 16 20
12 11 13 15 18 17 17 19
14 15 16 15 19 18 21 23
17 16 15 18 19 19 23 25
15 14 14 19 20 21 23 23
15 18 15 22 23 22 24 26
16 17 19 21 26 22 27 28
18 20 24 22 25 24 27 28
20 24 27 25 27 23 25 29
21 22 23 28 25 26 24 26
23 21 21 25 26 33 31 31
27 26 28 27 30 30 30 30
25 23 29 32 30 34 29 33
32 31 31 29 31 34 37 34
28 30 32 33 30 34 34 32
27 30 34 32 31 36 34 35
28 33 33 35 37 32 34 36
30 31 31 35 33 39 34 38
34 32 36 34 37 34 37 39
35 33 30 32 32 37 37 38
40 35 37 35 37 38 36 41
36 38 37 37 39 38 41 40
34 39 35 37 40 37 37 41
35 40 38 41 41 39 42 42
40 35 38 39 42 42 39 40
38 36 42 42 41 41 42 42
40 40 41 43 46 40 41 43
38 40 40 38 46 45 41 44
39 38 43 44 45 43 44 42
-1 -3 -2 -4 0 1 -2 3
-2 -3 0 -2 1 0 1 5
-6 0 -1 2 0 2 0 3
-2 0 -3 -1 3 2 4 2
-3 3 0 1 1 4 6 5
1 0 2 0 7 3 3 3
3 3 0 2 6 6 5 6
1 4 7 5 6 3 7 9
3 4 1 4 7 5 9 10
1 7 3 2 7 4 9 10
5 3 4 6 9 7 13 11
6 4 9 11 12 12 13 12
8 9 6 8 12 17 11 19
12 7 11 15 12 12 16 17
12 10 13 13 14 13 13 14
10 10 12 13 14 17 16 17
8 13 13 19 19 16 18 18
13 12 12 21 16 18 20 19
16 14 16 16 23 14 24 21
17 14 18 19 20 20 22 26
18 18 19 18 22 21 23 27
17 16 19 25 21 24 24 27
16 21 24 22 23 26 26 29
25 22 22 26 25 23 29 29
21 27 20 23 24 24 29 28
19 20 30 29 30 28 28 33
24 23 22 28 30 31 33 33
23 26 29 27 28 32 34 34
26 31 30 32 30 32 35 37
28 28 32 31 34 36 36 38
32 30 30 30 34 38 33 39
29 32 35 33 37 32 36 42
33 37 32 38 39 36 41 39
30 34 37 38 39 37 38 41
31 36 33 39 40 42 42 44
36 34 40 42 40 44 45 46
33 38 41 37 41 43 45 44
37 38 40 41 44 44 45 44
39 41 43 43 42 45 49 48
37 39 43 39 46 47 47 -8
43 40 43 44 46 47 -4 -2
42 44 49 43 45 -4 -5 -2
45 46 48 45 -5 -4 2 0
42 45 46 -4 -2 -3 -3 -4
42 48 -7 -3 -4 -4 -1 -5
-9 -6 -5 -7 -5 -1 -4 -6
-9 -7 -4 -7 -4 -3 -1 -1
-7 -7 -1 -3 -2 -2 2 0
-5 -4 -5 1 -2 4 -2 2
-4 -4 -1 0 0 2 3 3
-5 0 -2 -3 1 2 6 7
-3 -1 -1 -3 2 3 5 7
-1 -1 0 0 6 5 4 7
2 -1 1 3 -1 7 11 9
4 1 2 5 5 7 9 13
2 0 4 9 8 6 13 11
5 5 4 7 6 10 11 15
4 9 7 9 11 16 14 19
3 10 10 4 10 13 17 19
7 8 7 12 16 16 19 19
7 12 12 12 14 20 19 23
13 13 16 14 20 21 19 21
12 12 14 20 18 20 19 22
13 16 20 19 23 22 24 25
16 16 17 22 24 25 26 25
18 20 22 20 25 24 25 25
20 20 20 25 22 28 27 31
20 19 24 24 26 26 32 31
23 26 24 30 25 28 31 33
26 24 28 29 30 31 34 32
28 30 27 30 32 32 32 33
26 28 29 37 31 37 36 36
30 31 31 33 35 33 38 34
34 30 39 34 36 35 38 36
31 31 34 32 37 36 39 40
34 36 34 34 39 40 38 37
35 35 41 40 35 40 41 40
34 35 33 37 38 40 41 39
36 35 36 40 40 41 40 41
35 37 41 38 40 41 39 45
34 35 42 42 41 38 42 44
-6 -4 1 1 -3 5 4 4
-4 -4 0 -1 3 3 3 1
-1 -1 1 0 4 0 4 3
-1 4 3 5 3 4 9 3
4 1 1 3 4 8 4 6
3 2 1 6 6 10 3 11
2 4 5 3 7 6 8 12
3 4 5 6 12 10 10 11
3 7 6 10 13 14 9 12
4 10 4 9 12 15 11 15
4 10 7 11 13 12 15 17
9 12 13 8 10 18 17 18
9 11 13 16 15 16 15 17
8 12 10 17 18 14 19 19
13 14 15 22 20 20 20 23
13 15 16 14 18 21 20 25
15 15 18 18 20 22 24 24
18 17 19 22 23 21 23 23
17 19 19 19 27 22 24 27
19 17 19 27 24 26 22 29
19 22 25 28 28 24 31 28
23 24 25 22 24 29 29 30
22 23 28 25 28 28 30 31
24 24 27 23 32 33 31 32
30 26 27 28 31 30 32 36
24 27 33 31 32 33 31 32
26 31 28 28 31 35 34 36
28 28 28 36 31 35 35 36
31 31 28 35 34 34 35 39
29 32 35 29 34 37 40 37
31 36 35 39 33 34 38 41
33 34 34 36 37 38 37 37
36 31 37 33 36 37 42 40
37 35 37 37 38 41 34 41
38 39 38 39 39 40 44 39
34 36 40 43 39 39 40 41
40 39 43 40 44 42 41 41
41 42 42 41 42 39 42 47
41 38 40 41 43 44 43 45
42 43 46 40 42 43 48 45
42 43 42 44 43 45 42 48
42 45 44 42 44 42 41 46
44 45 43 47 48 47 46 -5
42 44 44 47 45 44 -8 -10
44 45 48 44 46 -12 -8 -4
46 44 46 50 -9 -9 -7 -4
43 48 49 -9 -10 -4 -4 -4
45 47 -10 -8 -6 -4 -1 -2
48 -11 -6 -8 -3 -1 -3 -4
-8 -5 1 -4 -5 1 -2 -3
-7 -2 -5 2 -3 -1 -1 0
-6 -5 -3 -4 1 -1 -1 3
-1 -2 1 1 2 4 2 4
-3 0 -2 2 0 4 -1 2
-6 -2 -5 2 2 2 3 5
-3 0 1 0 2 2 5 6
2 0 3 8 5 5 5 9
1 3 3 1 1 5 9 9
-2 3 1 2 4 8 6 12
5 7 5 4 3 11 14 12
4 3 7 6 10 11 14 14
3 7 6 5 13 13 13 17
2 9 8 6 11 16 16 17
5 10 13 10 13 14 14 18
8 8 16 12 15 17 20 20
14 9 17 16 15 20 14 21
11 10 13 12 17 18 19 21
13 15 18 18 15 20 24 25
13 18 19 21 22 25 20 26
15 19 16 21 20 22 20 24
20 20 18 20 22 21 26 28
18 22 20 20 25 26 27 28
25 23 23 28 26 25 29 31
25 23 27 27 25 29 28 31
25 26 26 27 28 30 31 29
26 25 29 30 32 33 32 29
26 27 32 30 29 29 33 33
24 26 30 26 30 33 35 29
26 25 30 28 29 29 32 30
28 30 30 30 32 33 37 35
31 34 33 30 33 33 34 36
32 32 32 32 35 32 40 35
30 33 34 37 36 37 38 38
34 27 33 36 37 37 41 37
32 37 34 34 37 36 43 40
35 34 37 38 38 38 38 42
32 38 41 36 40 38 43 42
37 39 40 39 35 40 43 42
39 37 41 39 40 36 43 41
37 41 42 38 42 44 44 46
38 39 42 41 40 43 44 43
36 36 44 40 43 46 42 45
-3 -8 -3 -4 -4 2 0 -1
-1 -7 -4 -5 -2 -5 5 4
-4 -2 1 -7 -1 -1 0 4
-1 -4 -3 -2 -5 0 6 8
-3 -8 -2 0 2 2 3 7
0 -1 -2 3 3 2 5 6
-6 0 2 4 3 0 5 11
3 5 3 7 3 5 7 8
-3 2 1 9 6 8 11 6
7 6 5 5 10 7 10 11
2 3 5 7 6 8 9 16
3 2 6 8 10 10 11 9
8 7 9 9 8 15 16 14
0 5 12 11 9 15 14 16
7 6 8 14 13 15 17 16
9 11 15 14 15 17 19 19
11 12 12 13 16 18 18 21
14 15 17 16 15 18 23 22
10 15 20 16 15 17 19 19
13 16 16 19 20 19 23 24
17 18 18 22 23 23 26 22
17 15 25 21 21 20 22 26
23 19 19 23 25 24 23 25
16 20 19 23 27 24 30 30
23 22 23 26 25 26 28 26
19 23 24 24 29 27 27 28
23 26 28 26 28 32 30 29
26 20 27 27 28 30 29 30
27 25 27 26 29 31 33 31
25 26 29 31 33 34 34 34
25 31 30 28 34 33 32 38
29 30 30 33 33 33 35 37
29 32 34 33 33 34 37 38
29 33 31 35 34 35 41 36
32 32 32 36 37 34 35 39
32 41 36 36 37 38 41 40
32 36 33 36 36 42 40 39
37 39 36 39 38 39 40 38
38 34 38 36 41 40 40 41
39 36 38 42 43 38 40 -5
37 39 38 40 40 41 -5 -6
40 41 39 40 40 -5 -4 -6
36 38 36 40 -5 -6 -9 -2
40 38 39 -4 -5 -1 -7 0
39 42 -4 -4 -11 -3 -3 0
40 -7 -10 -2 -5 -2 0 -3
-9 -10 -11 -12 -4 -3 -1 -5
-10 -7 -5 -6 -5 -3 -6 2
-5 -5 -6 -7 -1 -4 -1 1
-8 -6 -4 -3 -3 -1 0 1
-4 -4 -2 -1 2 2 3 2
-3 -3 -2 -3 -3 3 1 3
-1 -4 -3 0 -2 4 5 7
-4 2 3 1 6 4 6 5
0 2 2 1 4 4 8 9
-3 1 5 3 4 9 11 14
0 3 5 10 8 9 9 16
6 9 10 6 13 8 11 14
1 4 9 6 12 13 13 14
4 8 5 7 15 13 15 13
6 17 11 16 17 16 13 22
13 10 14 15 14 13 18 18
7 15 14 17 17 18 20 22
13 16 18 18 17 20 23 23
12 14 18 20 21 18 21 24
18 21 17 19 20 24 25 28
11 18 19 23 19 23 22 26
17 20 19 22 26 24 31 27
19 21 25 25 26 26 29 31
20 19 22 25 30 27 28 33
20 25 22 25 27 28 28 33
23 25 27 28 28 32 32 36
26 29 28 30 29 32 36 35
31 31 28 26 33 35 37 39
30 29 30 33 31 36 32 35
30 33 31 35 38 34 31 36
28 30 29 34 37 38 39 37
33 31 31 35 38 40 39 35
30 30 35 37 36 40 38 39
36 32 35 37 38 39 39 38
34 37 35 36 38 37 42 40
37 33 39 37 41 38 38 45
36 39 37 42 39 40 41 39
39 39 39 39 41 40 40 43
36 36 35 37 38 44 42 43
43 39 39 40 44 40 43 43
-8 -8 -5 -1 -3 0 3 2
-4 -5 -2 -3 -2 -1 4 1
-1 -4 -1 -3 1 -1 4 3
-2 -2 -1 -1 3 4 1 5
-4 -3 -1 1 0 4 7 9
-4 -1 -1 1 4 3 8 8
-3 0 3 6 4 5 7 11
1 2 3 8 11 7 7 9
4 0 8 10 10 10 7 10
4 9 5 5 8 10 10 12
5 10 9 8 12 12 16 11
6 8 12 12 8 14 14 13
8 12 8 11 8 15 16 17
7 11 13 16 12 15 18 20
12 14 11 13 17 15 19 21
12 14 13 16 17 16 20 22
18 13 14 12 19 21 22 24
12 12 16 16 21 19 24 25
18 17 18 20 27 24 28 25
19 17 20 21 27 24 25 31
20 18 21 24 28 28 32 32
20 24 27 24 23 28 28 29
23 23 19 25 27 30 33 31
21 22 28 25 28 31 28 32
23 28 26 28 31 30 36 39
27 28 29 30 32 31 34 36
27 26 32 32 39 35 33 33
33 31 32 26 34 35 39 39
27 29 34 36 35 35 37 39
32 35 39 35 36 38 41 42
32 38 39 34 37 35 39 43
36 33 38 39 41 39 41 48
35 39 40 38 44 40 43 45
38 39 39 42 46 45 43 47
36 35 40 44 46 42 46 46
40 41 43 45 44 45 46 45
40 40 45 45 41 46 48 49
41 47 45 49 49 49 52 50
42 47 45 46 50 45 49 51
46 44 47 45 49 49 49 -12
42 49 48 53 50 51 -7 -9
48 51 47 51 50 -11 -9 -11
48 50 51 49 -15 -8 -7 -7
51 50 54 -13 -4 -4 -8 -6
51 46 -11 -7 -4 -5 -6 -5
49 -8 -11 -9 -5 -6 -2 -2
-10 -13 -11 -10 -6 -8 -7 -6
-12 -12 -10 -6 -4 -5 -2 -2
-11 -6 -6 -8 -5 -4 -2 -2
-8 -10 -4 -7 -3 -1 -4 -2
-7 -7 -8 -6 -4 1 -1 0
-5 -3 -4 -2 -2 4 5 8
-4 -6 -2 -2 -1 -1 9 3
-4 1 -2 0 4 3 4 7
-4 -2 -1 5 3 3 7 5
1 2 5 5 5 3 6 11
-2 2 6 10 9 8 11 8
0 3 5 5 7 11 10 13
4 4 8 6 6 9 11 15
5 7 9 7 14 12 17 15
8 7 8 9 11 9 15 17
5 11 10 12 13 12 18 15
7 12 13 12 12 16 17 20
12 12 16 15 15 17 22 21
11 13 14 18 15 16 20 24
16 13 15 19 17 20 20 20
15 14 15 19 20 19 21 26
16 21 14 21 22 23 23 26
19 20 21 22 24 22 22 24
13 19 20 22 23 27 27 27
23 21 21 21 23 26 25 24
22 23 23 27 23 27 27 26
22 25 26 27 26 26 31 28
26 26 27 27 26 28 31 32
24 21 25 25 32 29 34 29
23 26 26 29 28 29 30 28
28 27 31 27 29 30 30 30
21 28 28 29 30 32 29 29
28 27 28 24 30 31 29 33
29 30 34 31 34 32 30 34
30 27 32 33 32 33 36 34
27 31 28 32 32 35 32 32
29 31 32 32 33 33 37 38
33 32 33 32 30 38 35 38
34 30 31 35 33 36 36 38
32 39 37 31 33 34 37 39
30 34 37 38 35 38 39 40
37 33 39 38 39 37 42 41
36 39 39 40 37 41 35 42
34 36 36 37 36 40 43 41
35 37 39 41 41 40 44 43
37 36 36 40 43 39 43 44
-6 -6 -3 -4 -3 -5 2 4
-8 -5 -3 -3 -2 -1 3 6
0 -5 -1 0 2 0 3 6
-3 0 -5 3 3 3 7 7
-4 1 0 0 7 4 9 6
0 4 5 3 3 6 10 14
3 2 3 8 5 7 11 11
1 3 8 5 6 7 15 17
5 4 5 10 9 11 11 14
8 5 9 9 11 16 12 18
12 10 12 10 13 15 16 19
9 7 10 14 14 19 19 21
12 14 16 17 14 18 19 21
17 13 17 17 17 17 21 18
16 17 17 19 19 21 27 21
14 16 20 18 22 22 25 23
18 17 21 19 24 25 26 21
17 14 21 22 23 26 29 26
18 23 19 22 23 26 28 26
20 19 21 20 25 25 27 28
16 24 24 27 23 28 28 32
25 26 23 24 26 32 31 29
25 27 26 26 30 30 31 29
24 25 30 30 31 27 34 33
30 29 30 30 30 29 34 31
28 27 28 29 31 34 37 35
30 33 31 34 33 34 30 35
31 30 31 33 36 35 36 40
31 29 34 32 36 35 37 41
31 34 33 33 34 37 41 38
32 34 35 35 35 40 41 39
31 35 37 39 41 38 41 39
33 36 37 38 36 39 42 40
38 38 42 37 44 38 40 41
37 37 35 39 35 46 42 40
36 41 39 42 43 42 46 46
40 42 42 42 39 47 47 46
40 41 42 47 43 45 45 48
41 42 45 46 45 45 46 42
42 46 44 43 45 47 48 47
42 42 41 44 42 49 45 45
42 41 47 49 45 48 46 46
47 41 48 48 45 47 49 51
45 44 46 47 47 47 47 -12
46 47 49 44 48 51 -15 -12
44 46 44 46 49 -8 -15 -13
47 42 43 46 -16 -15 -10 -9
48 45 47 -10 -12 -8 -7 -7
48 47 -14 -12 -15 -9 -6 -11
50 -14 -11 -16 -9 -8 -7 -4
-2 -1 -3 -4 1 0 -1 -1
-6 -9 0 -1 0 -1 0 0
-4 0 -2 2 0 -5 -5 -2
-1 -2 -1 0 -1 2 2 5
-4 -1 -2 1 0 1 4 2
1 0 2 1 -1 3 4 0
-1 -3 -1 2 1 1 -5 -1
4 0 5 4 0 1 0 7
0 -1 6 -1 -3 1 2 -1
0 0 -1 0 1 3 1 3
1 5 2 -1 4 2 2 2
1 -2 2 2 -2 2 1 -1
-1 -2 0 3 0 5 0 2
0 2 0 5 2 0 1 4
5 6 2 4 1 3 2 -2
-1 0 6 -2 3 1 5 2
1 -1 0 0 3 8 2 3
1 1 3 -2 2 6 3 5
1 3 3 2 3 5 4 0
3 4 6 0 3 6 4 2
2 1 1 3 3 5 4 3
1 5 4 3 4 3 2 3
4 1 3 4 5 7 6 4
4 2 4 0 4 1 4 2
3 3 2 2 3 6 3 2
6 5 3 6 5 3 2 2
3 0 6 3 5 0 0 1
6 6 3 5 2 4 4 2
4 5 1 4 3 1 4 1
6 6 9 3 5 3 4 5
3 3 3 2 5 5 3 6
2 5 2 3 3 2 6 6
5 10 4 7 3 2 4 3
7 5 4 2 4 1 6 1
4 7 6 4 5 5 2 3
1 3 3 4 1 10 4 4
2 8 1 4 5 3 4 1
4 6 2 4 2 1 3 -1
2 6 5 0 4 5 2 4
2 7 1 9 3 3 5 0
2 5 5 3 1 6 3 4
1 0 3 4 2 2 2 2
2 1 3 -1 -2 2 2 -1
4 0 3 3 2 6 8 8
1 3 5 8 5 7 5 10
-1 5 5 7 3 8 7 8
5 4 6 7 11 7 15 10
3 5 7 12 7 12 9 12
7 6 7 8 9 14 11 12
6 11 7 12 13 14 12 15
10 6 10 14 13 12 15 19
7 11 7 12 11 14 16 15
14 12 14 14 13 16 17 15
13 11 17 14 20 15 20 21
12 15 17 16 16 17 20 24
10 14 16 12 20 18 23 23
14 13 20 16 21 26 21 27
19 15 18 18 19 21 21 24
18 19 18 20 21 22 22 27
18 17 21 20 25 31 30 25
20 21 21 23 24 24 27 29
21 21 21 24 27 22 24 28
23 25 25 25 25 30 29 29
27 25 27 28 27 32 28 31
26 25 27 32 30 27 33 35
26 28 28 31 30 32 32 35
27 25 26 30 36 32 33 36
33 28 31 32 35 34 33 35
26 28 31 34 34 34 34 36
32 29 30 30 37 37 33 37
33 30 35 35 38 38 39 39
35 34 34 38 36 38 40 39
38 33 34 39 39 38 38 40
38 33 31 35 37 40 38 41
37 39 36 41 39 35 41 37
36 35 36 40 44 38 37 44
31 40 41 41 42 43 44 42
35 37 41 43 41 44 50 43
42 40 40 41 42 46 46 49
38 39 42 41 49 46 49 43
40 42 46 44 44 44 45 46
45 43 46 46 44 49 44 45
47 46 45 43 39 46 45 -6
43 47 42 43 46 48 -8 -2
45 45 47 46 45 -3 1 -2
46 48 49 45 -5 -5 -4 0
46 47 45 -6 -3 -5 -1 -1
46 45 -4 -6 -6 -2 -4 3
45 -4 -5 -3 -3 -1 1 -3
4 6 7 8 7 10 9 11
13 8 8 12 6 11 12 13
6 6 9 6 14 11 12 17
6 3 8 13 10 12 11 15
7 11 12 13 15 13 16 15
12 9 13 10 13 19 19 19
8 12 15 18 16 14 16 20
11 12 14 14 17 19 17 20
16 16 15 17 14 18 20 19
15 16 15 19 16 19 19 21
17 18 15 19 18 20 22 22
19 15 21 16 21 25 23 22
16 18 18 21 22 24 22 27
22 20 20 22 19 24 24 23
19 20 22 26 26 27 25 29
22 21 23 25 26 27 25 28
21 24 26 23 25 29 30 25
23 22 25 26 26 25 26 25
24 27 29 27 27 26 28 25
25 28 26 29 26 26 29 24
28 27 25 27 26 27 21 28
30 28 24 25 26 25 27 27
25 24 26 23 27 25 24 26
27 27 28 26 26 26 27 23
27 28 24 27 27 24 25 23
22 26 29 25 24 22 24 21
28 30 26 26 25 23 24 24
29 28 27 24 25 25 21 24
29 26 28 30 24 24 21 23
27 27 26 26 23 20 22 25
23 26 27 23 24 21 18 17
26 24 24 23 16 23 18 19
25 25 21 18 20 18 19 17
24 21 19 19 21 19 20 22
26 22 23 21 22 24 18 22
18 19 16 19 21 20 19 20
20 17 21 22 19 21 22 22
21 18 17 24 17 19 18 18
23 18 23 19 19 22 20 24
20 19 20 20 22 21 21 26
23 21 23 22 21 20 21 21
14 11 14 15 15 19 19 21
15 17 15 17 16 16 16 20
13 17 10 19 16 19 17 16
16 17 20 15 18 14 21 21
15 18 16 16 20 20 18 22
16 21 19 17 15 22 20 23
19 19 22 14 19 18 17 24
19 20 19 18 17 24 23 22
19 19 19 21 21 23 21 25
21 17 23 23 22 23 26 26
20 20 23 17 26 26 26 26
20 25 25 26 25 22 26 26
18 24 23 24 28 26 29 29
24 22 22 27 29 27 28 29
22 27 25 26 26 27 26 33
25 27 25 24 29 25 30 26
26 29 27 27 31 29 31 30
28 26 31 28 31 28 29 28
27 31 30 31 30 28 33 30
33 27 28 33 29 30 32 33
27 31 31 27 35 36 32 27
28 29 30 30 31 32 34 33
30 27 32 30 30 30 30 32
30 33 31 30 30 29 31 32
32 31 32 31 32 29 36 30
29 32 32 31 30 32 27 30
37 34 34 29 31 29 30 30
32 30 30 30 32 29 28 25
32 27 33 30 28 30 29 26
29 30 30 29 33 30 29 25
35 30 29 29 32 31 27 25
33 30 32 27 25 27 27 29
32 28 31 31 28 27 29 27
30 34 28 23 26 25 25 28
31 31 26 27 29 28 27 21
28 26 24 25 24 26 27 25
29 26 26 30 25 28 26 24
25 27 27 24 21 26 27 27
26 24 28 25 25 26 24 24
26 23 22 26 24 26 25 27
27 25 25 25 23 27 28 23
21 25 24 28 25 24 28 25
25 23 26 24 29 26 29 26
25 23 24 25 27 28 25 29
22 23 27 31 28 24 29 23
23 25 26 25 27 25 23 5
27 24 27 27 24 26 7 9
25 27 26 29 28 3 7 6
27 30 23 24 8 8 9 10
26 25 27 4 6 6 10 6
28 27 4 5 7 10 11 8
28 6 8 6 9 11 7 12
11 7 10 14 9 11 14 16
8 7 9 12 14 14 14 15
12 10 13 14 13 14 15 15
10 14 14 12 20 17 15 20
8 14 17 15 15 21 19 20
11 13 16 14 18 17 20 17
13 10 16 16 15 21 15 21
15 13 18 17 16 15 19 19
13 15 17 20 15 18 19 21
18 17 18 21 22 20 19 26
16 19 19 19 21 19 22 27
13 15 19 19 23 21 22 23
13 19 19 21 21 23 21 21
18 20 21 25 20 28 20 23
21 17 21 22 26 27 26 25
20 24 22 23 25 25 26 26
22 24 22 21 23 27 28 28
26 19 23 26 23 23 23 29
18 25 22 25 26 27 24 25
25 27 23 25 29 30 26 27
24 25 22 25 24 25 25 25
25 22 25 29 26 24 24 24
27 26 30 28 23 25 28 25
26 26 26 28 25 26 26 24
22 27 27 22 24 28 21 25
26 27 24 25 25 23 20 23
27 26 26 25 21 22 25 20
26 27 22 26 23 21 22 22
24 23 27 24 25 20 19 21
21 24 24 23 24 23 20 22
21 22 23 23 25 22 20 19
22 19 22 16 20 23 22 21
24 22 24 21 19 18 24 20
24 21 26 22 22 21 18 20
22 19 25 19 19 21 22 20
23 20 20 21 18 22 21 22
21 24 23 24 23 20 22 22
21 24 18 22 20 22 21 24
22 22 21 20 18 20 25 21
17 16 24 22 21 21 21 25
20 23 25 20 24 21 21 23
21 20 24 20 23 21 21 27
23 21 22 22 22 25 21 23
17 19 18 20 21 22 22 25
16 19 17 18 21 24 23 25
23 21 17 19 22 26 20 26
15 21 25 23 28 22 23 26
22 21 22 22 25 23 28 30
21 22 25 21 24 27 30 31
23 24 22 23 26 32 29 29
19 25 26 24 20 28 29 29
25 26 26 27 29 29 29 31
24 25 28 32 27 32 29 28
27 26 28 29 30 26 29 34
26 29 28 33 32 30 28 32
28 31 31 34 31 31 32 32
27 31 28 32 31 34 33 33
32 31 30 28 30 34 33 33
30 32 32 28 33 32 33 34
31 33 29 30 34 35 34 35
32 32 35 36 34 32 32 31
30 33 38 32 33 35 32 33
32 33 35 34 32 31 34 32
33 36 34 29 35 34 29 32
34 34 34 35 37 33 36 34
32 33 32 37 30 31 33 33
30 35 37 33 37 32 30 34
32 34 29 32 30 32 28 34
33 34 33 29 33 31 34 29
34 36 33 34 30 31 32 31
35 33 33 29 33 30 28 30
32 35 29 31 28 28 30 25
30 30 34 27 26 25 27 32
31 35 28 32 32 27 28 30
32 28 34 29 33 26 27 25
26 30 30 28 28 30 28 27
28 26 27 23 26 25 26 27
31 27 32 32 26 29 28 26
28 24 32 25 26 31 29 27
27 28 26 28 26 26 27 29
27 27 29 28 32 26 29 30
24 29 29 29 29 30 28 26
25 30 26 25 30 28 29 9
28 27 27 30 29 31 10 7
28 26 28 28 28 10 10 8
27 28 26 30 10 9 8 10
25 28 30 11 15 12 14 11
27 29 10 11 12 11 11 14
26 8 9 11 9 10 13 11
10 12 13 10 16 13 17 18
13 11 16 11 13 16 23 24
13 13 16 18 17 21 22 20
15 10 16 16 17 18 19 19
14 18 16 18 19 20 21 24
11 17 15 17 19 22 25 22
13 22 19 18 24 25 21 27
20 21 21 22 20 25 22 24
23 19 21 21 20 22 28 24
21 23 25 21 27 20 27 25
20 24 24 22 24 25 30 30
25 24 23 26 23 27 25 26
23 23 26 24 26 28 32 27
20 26 28 26 25 27 29 32
22 27 28 23 28 29 28 29
25 28 29 30 26 26 31 28
21 25 29 31 27 27 30 30
27 26 30 30 27 33 29 28
26 30 29 29 30 28 27 29
27 30 32 30 30 31 30 29
30 29 30 30 34 33 26 33
29 27 33 30 30 32 30 31
30 29 30 32 27 29 28 26
30 28 30 32 27 32 30 29
29 30 29 29 29 29 31 27
31 29 29 30 33 28 29 25
27 30 29 31 30 28 28 24
29 26 26 25 32 27 24 27
26 29 33 27 29 25 30 25
27 28 28 26 28 26 25 23
24 25 30 27 25 24 25 28
29 29 25 30 23 23 21 23
23 26 25 26 22 24 21 19
28 25 27 23 20 21 20 24
27 23 21 23 21 20 20 22
23 23 24 22 19 19 25 21
23 23 27 22 22 22 20 20
24 20 19 21 19 21 20 22
25 24 24 21 21 23 23 23
21 22 22 20 24 22 21 21
20 23 21 19 21 19 22 22
14 15 16 17 18 17 17 18
18 14 17 18 15 18 17 22
16 16 16 21 14 18 22 20
13 18 17 16 19 22 22 18
18 17 15 20 18 20 23 22
18 18 18 20 23 20 24 26
21 15 20 23 24 24 20 27
19 21 21 20 21 23 29 24
20 20 24 23 26 26 27 26
21 20 22 26 24 23 28 27
23 23 19 25 26 28 27 24
25 23 28 24 27 27 26 28
22 21 29 25 26 30 25 28
25 27 26 24 25 28 28 29
25 26 25 28 29 27 31 30
24 23 28 27 30 30 27 28
25 28 29 29 32 30 26 28
27 27 26 28 29 28 28 30
28 27 30 27 33 28 29 29
29 32 25 27 32 30 28 30
28 31 32 27 34 26 31 28
30 28 29 30 30 32 32 29
28 30 27 26 30 30 30 31
29 30 31 35 32 30 29 30
30 32 29 29 29 29 26 32
32 29 32 30 32 28 29 26
30 30 31 31 28 30 29 26
29 28 27 28 27 26 28 25
31 25 32 29 28 29 30 27
31 31 29 29 29 30 25 30
30 28 29 30 27 22 28 28
29 30 25 30 25 27 25 24
32 31 26 29 26 23 23 22
29 24 30 26 29 28 25 27
28 26 28 30 25 25 24 25
28 29 29 29 28 30 26 29
26 26 25 24 26 26 28 26
30 28 23 30 26 27 28 28
25 28 28 27 26 27 28 27
25 27 26 27 28 27 30 27
24 24 28 25 28 26 29 16
28 29 28 23 27 27 12 11
24 28 26 29 28 11 11 11
23 27 27 27 15 16 11 15
29 28 32 14 9 11 15 13
29 27 10 11 12 14 10 16
27 13 10 11 14 12 15 18
10 8 11 18 17 16 16 17
12 14 12 14 17 15 19 22
11 14 16 14 17 17 20 16
16 12 16 17 18 21 19 24
14 11 16 19 16 20 22 24
11 17 20 19 18 19 25 20
19 17 17 19 22 23 26 23
17 23 20 24 20 23 23 24
17 21 21 22 24 24 29 24
20 20 17 25 23 20 28 28
22 21 25 25 23 25 26 26
21 23 23 26 26 26 27 26
23 27 25 24 27 27 29 26
21 25 26 26 26 28 32 30
25 32 25 26 28 32 28 28
26 28 27 28 29 31 30 25
28 29 28 31 29 30 30 31
26 26 28 28 30 33 27 28
30 29 27 31 28 29 30 26
30 26 30 26 29 31 30 25
24 25 28 30 29 24 27 29
27 26 31 27 28 27 27 29
31 29 30 28 29 28 29 30
33 31 28 28 29 30 27 30
28 30 30 29 30 27 29 29
29 29 31 28 29 28 29 27
30 25 29 30 29 27 28 27
31 30 31 24 28 26 27 26
31 27 32 27 29 27 26 25
24 27 28 25 22 28 24 22
28 30 25 25 26 31 26 27
28 27 23 27 25 23 22 26
29 28 25 27 27 22 24 25
29 26 26 25 26 25 26 21
26 25 20 23 20 24 24 26
28 24 24 24 23 24 23 27
24 23 21 22 26 22 24 25
23 23 22 24 23 24 26 26
28 26 21 22 21 25 24 26
24 22 21 26 26 23 22 20
25 25 22 27 25 22 25 27
26 25 26 23 26 25 21 24
22 25 28 22 23 28 26 27
24 23 26 21 22 27 27 28
19 16 17 26 21 19 25 26
18 22 23 18 20 23 26 26
17 24 22 27 21 25 28 25
18 25 23 23 27 26 27 29
23 26 21 26 28 28 29 26
22 24 26 24 27 28 29 27
25 21 25 25 28 30 27 28
25 26 27 28 26 26 29 29
28 28 28 28 27 30 30 32
24 24 30 27 32 27 31 33
28 27 25 29 27 30 32 34
30 26 29 28 29 31 28 29
29 28 30 29 31 29 31 30
31 27 31 30 30 28 30 30
28 29 31 29 33 30 26 30
30 30 32 28 32 30 27 27
29 30 32 31 29 28 32 30
29 30 29 31 30 33 34 30
32 31 32 29 30 29 31 30
30 30 27 29 31 30 29 26
31 31 35 31 31 29 29 30
32 32 29 27 28 29 26 30
31 30 29 32 29 29 28 28
26 29 32 27 27 27 27 24
30 32 30 31 26 29 25 27
30 28 29 30 28 30 27 23
33 30 29 27 32 27 25 30
33 28 31 25 29 27 24 23
33 29 28 32 23 24 28 23
26 27 31 25 27 28 23 30
26 27 29 26 25 28 27 26
28 26 27 24 23 27 24 28
30 27 27 24 24 29 21 23
25 27 26 28 26 25 25 27
25 27 27 23 28 25 29 24
27 24 24 27 28 25 29 29
24 28 24 23 23 27 28 10
24 29 27 25 27 26 12 10
26 25 29 27 26 12 10 12
22 26 26 25 8 12 11 15
25 30 32 12 6 10 14 14
29 27 11 13 11 12 15 12
24 11 14 11 11 15 13 15
10 11 12 11 15 19 19 20
15 15 15 16 14 18 16 21
16 17 21 17 19 20 17 20
17 16 19 16 16 19 19 22
14 17 16 24 20 17 22 22
17 16 19 20 18 22 23 20
17 17 23 18 19 21 20 21
21 21 22 24 24 23 24 24
21 20 23 25 23 20 28 25
18 22 22 21 23 22 25 26
17 21 21 25 27 27 25 29
23 24 25 22 25 25 29 28
22 25 24 25 26 29 28 26
28 21 29 29 25 26 27 28
27 25 26 26 28 23 31 30
27 24 27 25 23 26 26 29
25 25 27 31 29 28 28 29
28 29 26 29 27 28 32 26
28 29 29 30 30 25 29 32
27 26 21 32 29 29 29 28
28 30 27 29 30 26 31 29
24 28 28 30 32 31 30 28
30 25 28 27 28 29 28 28
33 27 28 28 25 29 26 28
33 28 29 31 30 28 30 24
28 28 30 27 27 28 29 32
30 29 29 27 30 23 28 28
30 27 26 28 27 29 27 24
24 27 33 30 29 24 27 25
27 31 29 27 25 26 27 24
24 27 28 27 25 27 29 25
28 22 22 27 27 24 25 27
27 27 27 25 22 26 25 25
26 26 22 28 26 24 24 25
24 27 23 27 24 19 25 24
25 25 20 23 24 25 22 27
23 23 26 24 24 22 23 28
24 23 22 24 22 24 25 21
26 22 24 24 26 26 21 23
17 17 21 23 23 20 20 24
17 21 18 26 21 26 22 26
19 16 20 24 26 22 30 24
19 22 24 24 24 24 26 24
18 20 24 22 21 28 22 28
19 23 25 24 26 24 26 29
23 25 23 23 27 30 34 25
21 24 24 25 30 28 25 30
27 26 26 25 30 28 29 25
26 28 29 29 28 30 31 31
25 29 24 30 28 31 28 29
22 27 28 29 29 29 31 28
30 32 27 34 33 29 31 32
27 29 28 31 31 30 30 30
29 33 26 30 30 30 33 31
29 30 32 29 30 33 33 28
30 35 34 28 33 31 34 32
29 31 29 29 33 30 29 30
29 32 31 31 33 32 32 29
33 35 33 31 27 29 33 26
31 29 34 29 26 32 31 32
30 29 30 32 31 29 31 29
30 32 29 33 28 29 26 30
31 30 33 30 30 32 31 29
30 29 32 35 29 30 28 28
28 28 31 31 30 26 29 28
31 30 35 27 29 26 29 27
28 29 29 29 28 24 25 30
30 29 29 28 31 26 29 26
30 28 28 28 25 29 27 30
25 29 30 28 29 28 26 29
28 28 31 25 27 24 30 24
28 27 25 27 25 25 27 24
23 29 31 24 26 30 28 30
26 27 24 31 27 31 28 28
27 27 26 25 28 25 27 28
26 25 27 26 31 30 30 31
25 26 29 27 29 30 23 27
26 27 27 27 29 28 28 28
28 27 28 28 27 31 31 32
29 26 28 31 29 34 32 12
27 28 31 28 28 25 13 14
33 28 26 30 31 9 16 18
28 28 27 29 12 15 14 16
28 29 30 15 14 15 20 17
31 28 16 16 14 19 15 19
29 12 14 13 15 19 17 18
16 16 15 17 20 22 19 19
20 15 17 17 22 16 19 20
16 13 18 19 19 21 22 18
16 19 21 20 25 23 19 21
17 18 21 20 20 22 24 25
19 20 20 24 24 25 27 25
18 19 23 27 22 23 28 25
20 27 23 27 23 23 23 28
21 24 20 19 24 25 27 26
24 22 23 23 25 25 26 27
24 25 25 27 27 32 24 27
27 27 22 28 26 29 29 26
23 28 27 25 28 27 27 32
26 24 27 24 27 33 27 24
23 31 28 26 28 29 27 29
27 26 28 29 30 32 28 27
29 30 28 28 26 26 28 28
25 29 27 30 29 29 29 29
27 29 25 26 25 29 27 29
31 27 29 25 28 28 27 25
27 27 28 30 27 28 27 24
29 26 29 26 28 27 28 26
24 24 26 25 27 24 30 28
29 23 26 22 26 25 23 22
29 26 26 26 25 26 24 20
25 25 27 26 24 25 25 21
25 21 26 22 22 22 23 19
22 28 26 23 19 25 21 25
20 23 22 21 19 23 24 21
24 22 26 20 20 20 18 19
20 25 25 22 22 22 22 23
22 23 22 20 22 21 20 23
25 20 22 22 20 21 23 23
17 20 19 19 23 25 25 20
19 22 20 21 18 23 24 22
19 17 21 19 18 23 20 24
22 20 22 19 24 19 24 23
20 23 23 20 26 22 20 22
21 23 23 23 26 24 23 18
13 17 17 17 20 22 18 25
16 19 20 16 19 19 23 23
16 18 17 17 18 22 22 20
14 19 21 19 19 19 21 25
17 14 19 20 24 23 21 24
18 22 19 22 21 24 19 26
24 22 24 21 22 22 28 28
19 24 21 25 22 24 27 27
25 20 23 28 23 24 27 28
22 21 21 25 28 25 28 28
22 22 27 27 24 28 30 25
23 21 24 28 26 29 28 27
28 28 26 25 28 30 28 28
21 23 28 27 30 27 30 27
26 29 27 30 26 29 27 29
24 27 26 29 26 29 25 27
28 26 32 28 29 31 29 26
31 29 27 30 27 30 32 27
28 30 30 29 27 29 32 26
27 28 29 30 30 28 26 25
27 30 33 26 28 30 31 30
27 26 28 25 30 30 31 25
31 28 32 30 31 26 29 29
33 33 32 28 31 29 29 28
30 29 29 33 30 32 27 24
30 32 30 32 31 33 26 32
30 26 27 28 32 28 27 28
30 33 29 28 26 27 28 28
28 26 29 31 27 25 23 28
29 29 29 29 27 30 27 27
27 30 28 31 27 27 25 25
29 27 29 26 25 28 24 27
32 28 26 24 25 30 25 29
26 27 21 30 25 26 25 29
27 25 26 22 25 26 27 25
24 27 25 25 25 27 25 36
22 27 27 26 27 24 25 29
25 26 26 27 24 28 27 27
21 25 29 23 30 26 27 29
24 27 25 25 26 25 24 15
26 27 29 26 25 22 16 13
24 28 30 31 24 12 15 18
23 32 24 29 16 15 11 18
24 26 26 15 13 17 17 18
27 24 12 15 17 13 15 22
27 13 14 17 15 17 17 17
10 12 11 12 15 14 15 13
13 14 14 11 13 15 16 11
11 10 12 15 11 14 16 16
10 12 16 15 12 15 17 16
14 16 14 11 16 15 17 18
8 15 17 14 18 17 18 22
18 14 14 18 22 19 22 21
10 16 14 16 23 17 18 27
16 19 16 17 22 23 26 20
17 16 20 17 20 23 24 24
18 21 20 21 26 26 26 30
20 16 24 26 21 27 29 28
21 22 23 21 22 26 29 28
19 27 26 22 24 30 27 27
20 26 26 25 29 31 29 30
23 24 33 28 30 25 35 30
24 25 29 30 25 33 30 33
28 27 27 31 31 33 31 36
26 29 27 31 30 30 32 32
27 27 23 27 31 33 28 32
29 29 29 35 31 30 31 35
30 34 31 31 31 30 33 33
29 34 31 33 32 33 35 27
33 34 31 33 30 29 33 31
32 33 32 28 34 33 31 30
34 28 29 32 30 31 35 31
31 32 33 33 34 31 30 27
33 33 32 30 33 33 29 32
30 34 31 32 30 30 31 34
27 31 33 28 30 30 30 30
33 30 32 31 32 31 30 31
30 32 27 32 26 26 25 28
32 32 27 28 31 25 25 26
27 30 27 27 26 28 29 28
31 29 29 30 28 26 27 23
28 28 30 29 24 29 25 22
33 27 30 25 25 27 27 23
27 21 26 27 28 23 26 26
27 26 27 20 25 23 28 20
26 26 24 29 23 25 25 24
29 25 22 26 23 23 21 27
27 27 24 24 27 26 23 23
24 25 22 28 23 27 24 19
25 25 24 22 27 24 24 24
24 24 25 22 24 28 24 25
29 27 25 22 24 25 25 24
27 25 23 22 21 26 24 25
22 25 24 23 24 24 22 22
23 23 26 24 24 24 22 27
24 23 24 23 23 20 25 26
15 17 19 18 18 21 21 24
17 20 18 16 17 21 23 26
16 18 21 19 21 24 21 28
17 19 17 23 20 25 27 28
18 18 22 24 26 26 25 27
21 21 24 26 28 31 26 26
21 23 25 23 27 24 29 29
21 26 27 27 25 30 24 29
24 23 27 30 27 31 25 30
25 26 26 29 27 31 27 28
28 29 27 28 27 28 33 26
24 27 31 27 28 29 28 26
28 25 28 27 30 29 30 32
26 31 27 28 28 32 31 31
28 29 31 27 33 30 30 30
29 30 26 25 31 33 27 30
25 27 28 29 30 29 34 31
32 31 28 30 28 31 29 30
27 28 28 33 32 32 32 29
30 32 28 32 29 31 28 28
30 28 34 29 31 27 27 28
34 32 29 31 31 27 31 28
30 28 32 31 26 27 32 30
30 28 29 32 28 32 28 30
29 32 29 30 30 29 31 28
31 31 28 30 29 28 28 26
28 30 30 30 27 26 30 23
28 30 32 29 26 26 28 23
26 30 27 29 29 26 24 25
32 27 27 26 27 29 23 30
32 31 29 27 31 28 23 27
30 27 29 31 26 31 26 29
27 27 25 27 28 26 25 28
25 24 24 26 25 30 27 23
27 27 25 27 31 29 28 26
31 27 30 25 31 29 31 26
26 25 24 30 25 31 27 25
26 30 27 24 26 27 27 28
25 28 28 29 25 26 24 28
26 28 30 27 26 28 29 26
27 28 26 26 27 27 30 30
27 27 26 24 28 26 27 9
27 29 27 27 27 32 12 15
30 28 32 27 29 14 11 12
29 26 32 27 14 13 10 10
26 29 26 10 13 13 13 14
29 29 13 15 13 12 11 14
29 10 11 12 14 17 13 11
6 4 6 11 9 6 4 9
8 6 5 9 6 11 12 10
5 8 9 3 9 12 7 15
7 8 6 10 8 13 13 15
9 10 6 13 12 9 16 11
6 12 9 10 9 12 13 19
8 10 10 12 14 14 15 17
10 12 10 14 15 17 18 16
8 12 14 16 16 17 13 23
12 15 18 17 20 16 19 23
14 13 16 17 18 18 24 22
16 17 19 17 22 18 23 23
17 17 19 21 16 20 21 19
18 19 18 19 22 21 25 23
18 19 21 22 21 22 24 26
24 19 23 22 27 26 27 27
20 23 23 25 24 25 28 27
24 21 22 25 29 23 33 27
22 25 23 24 27 26 26 27
24 24 27 28 25 28 30 24
23 25 24 27 25 32 26 29
24 28 30 25 28 28 30 29
27 29 27 31 29 31 31 26
27 31 32 32 28 31 32 31
29 27 31 31 32 33 30 27
29 26 26 26 30 31 33 25
26 32 28 24 30 30 25 24
27 29 30 31 27 29 28 23
33 28 30 26 30 30 30 26
28 32 29 28 26 25 29 26
27 31 27 25 30 26 27 23
26 26 27 28 27 22 25 27
29 25 22 26 25 27 26 22
27 27 25 25 23 23 23 21
25 25 22 22 27 24 26 24
23 24 23 25 23 23 23 25
23 24 24 26 25 20 22 24
23 24 26 24 24 28 25 28
24 24 26 22 24 26 23 23
23 24 22 24 25 26 23 27
20 24 23 24 25 25 25 23
25 22 25 27 23 26 28 19
26 23 26 23 24 27 26 28
26 26 26 25 26 28 29 27
25 28 23 28 29 30 26 26
10 11 12 17 17 15 17 16
8 13 9 13 15 16 16 20
13 14 16 15 15 17 20 18
10 13 15 14 17 17 18 22
17 19 16 15 17 16 21 23
13 18 18 16 18 18 23 24
14 15 19 21 15 22 22 25
22 17 18 19 19 23 21 26
16 18 17 21 22 20 23 27
20 21 22 25 25 26 25 26
23 23 26 23 24 26 28 26
22 21 21 19 30 28 30 31
22 21 25 29 26 28 32 30
21 23 27 25 27 24 30 30
26 27 23 28 25 27 30 32
29 24 24 23 28 29 31 30
26 26 27 27 32 24 32 30
28 27 31 27 27 32 35 29
30 27 30 28 28 31 27 31
28 26 29 31 33 30 31 30
35 29 29 30 31 32 30 33
29 30 30 25 30 30 35 33
32 30 31 35 33 30 31 33
31 33 30 31 31 34 27 29
35 31 33 31 33 29 32 29
32 29 32 34 31 29 27 35
31 29 32 29 29 31 25 28
31 33 28 29 32 34 27 25
33 30 30 28 26 30 28 25
28 28 29 28 28 28 27 26
26 30 25 27 27 28 24 27
30 28 30 29 27 29 26 27
34 31 27 26 27 25 25 25
28 29 26 26 25 23 26 30
29 28 23 28 28 25 28 32
29 23 26 27 24 28 25 29
27 26 26 23 27 28 24 26
26 25 29 24 25 26 26 26
25 25 24 25 26 28 24 30
23 25 27 27 28 27 25 27
28 29 26 34 29 28 25 26
29 29 25 28 29 31 33 9
29 28 26 30 26 29 8 11
25 26 23 26 33 8 5 9
30 28 28 30 4 8 9 5
30 27 30 4 4 4 6 4
30 29 4 4 4 5 6 4
30 3 1 6 7 10 5 8
