# Supplementary material for: A SE-DenseNet-LSTM model for locomotion mode recognition in lower limb exoskeleton
Source: PeerJ Comput Sci. 2024 Feb 29;10:e1881. doi: 10.7717/peerj-cs.1881 (PMC10909223; doi:10.7717/peerj-cs.1881)
Supplement: Supplemental Information 1 — Each data represents a sampling point with a sampling frequency of 100Hz, and a motion period is divided into a support state and a pendulum state. Several points from these two gait phases are taken to process and form the dataset used in the experiment. [file peerj-cs-10-1881-s001.zip › dataset/online/sub2/SWKneeAngle.txt]

-25 -32 -31 -35 -38 -43 -46 -51
-31 -33 -37 -37 -41 -44 -50 -53
-31 -34 -37 -43 -44 -48 -53 -57
-36 -34 -43 -49 -50 -56 -55 -57
-38 -43 -43 -48 -57 -56 -62 -64
-43 -43 -49 -52 -60 -59 -66 -68
-46 -50 -57 -61 -66 -62 -69 -70
-52 -57 -56 -62 -64 -67 -66 -69
-58 -59 -57 -63 -66 -69 -69 -71
-55 -64 -61 -66 -70 -65 -68 -71
-63 -63 -68 -69 -71 -73 -74 -75
-62 -63 -68 -72 -72 -75 -70 -75
-67 -66 -71 -72 -67 -73 -73 -72
-69 -70 -72 -71 -67 -71 -75 -71
-70 -71 -71 -74 -76 -73 -73 -71
-68 -71 -74 -70 -70 -72 -72 -69
-69 -69 -68 -74 -70 -72 -71 -67
-74 -74 -71 -70 -69 -71 -67 -65
-68 -72 -72 -74 -72 -66 -66 -66
-72 -68 -73 -72 -71 -70 -64 -60
-67 -70 -71 -65 -68 -66 -62 -60
-74 -68 -65 -66 -63 -62 -59 -55
-70 -67 -66 -62 -62 -58 -56 -51
-68 -67 -66 -57 -55 -62 -58 -53
-66 -68 -60 -62 -54 -52 -54 -45
-65 -60 -60 -58 -57 -50 -47 -39
-61 -61 -54 -55 -53 -45 -46 -42
-60 -55 -53 -50 -47 -41 -41 -39
-54 -57 -49 -43 -46 -39 -38 -35
-54 -50 -45 -42 -44 -36 -34 -35
-50 -45 -44 -43 -37 -35 -37 -25
-49 -45 -42 -37 -34 -31 -29 -28
-45 -41 -39 -36 -34 -24 -29 -28
-41 -40 -38 -29 -33 -28 -26 -20
-38 -35 -29 -28 -27 -23 -22 -19
-38 -34 -28 -29 -24 -20 -18 -16
-32 -30 -31 -30 -17 -20 -16 -13
-28 -31 -27 -17 -21 -18 -16 -11
-29 -23 -22 -17 -15 -13 -12 -13
-25 -19 -14 -16 -15 -9 -9 -9
-19 -17 -12 -12 -11 -9 -9 -8
-12 -15 -15 -13 -13 -8 -11 -8
-15 -12 -10 -13 -12 -11 -9 -7
-27 -30 -31 -35 -38 -46 -49 -53
-29 -29 -36 -40 -45 -46 -48 -51
-28 -36 -39 -44 -47 -51 -53 -56
-32 -37 -42 -46 -52 -53 -58 -62
-41 -42 -45 -49 -51 -58 -61 -62
-47 -51 -48 -50 -58 -55 -62 -70
-48 -49 -54 -58 -63 -61 -72 -73
-51 -53 -55 -59 -65 -70 -65 -71
-54 -57 -60 -62 -68 -69 -70 -71
-58 -60 -62 -71 -67 -72 -73 -71
-63 -62 -73 -69 -72 -73 -71 -72
-63 -72 -69 -70 -73 -73 -73 -73
-72 -69 -70 -71 -75 -72 -70 -71
-71 -72 -71 -76 -72 -73 -71 -70
-71 -69 -73 -72 -71 -72 -70 -71
-75 -69 -75 -72 -71 -71 -71 -69
-72 -70 -72 -71 -72 -69 -71 -67
-75 -74 -70 -71 -75 -71 -68 -65
-72 -72 -73 -73 -72 -69 -67 -60
-74 -69 -71 -69 -66 -66 -63 -61
-74 -69 -73 -67 -65 -59 -62 -57
-73 -66 -69 -62 -63 -59 -58 -52
-68 -64 -67 -62 -61 -53 -51 -47
-64 -66 -62 -59 -57 -49 -49 -48
-64 -66 -59 -57 -54 -50 -51 -45
-64 -57 -59 -52 -50 -49 -45 -38
-62 -57 -55 -47 -47 -46 -41 -39
-59 -53 -46 -48 -44 -38 -40 -30
-50 -47 -47 -42 -41 -42 -34 -27
-47 -44 -46 -41 -39 -35 -33 -30
-53 -45 -39 -37 -34 -30 -29 -26
-44 -37 -36 -31 -34 -28 -25 -27
-38 -34 -28 -27 -30 -26 -21 -23
-38 -34 -29 -27 -23 -25 -23 -21
-32 -30 -27 -27 -29 -22 -26 -19
-28 -30 -21 -25 -22 -20 -21 -18
-32 -27 -24 -21 -19 -20 -20 -23
-26 -25 -21 -22 -20 -19 -14 -14
-21 -23 -20 -24 -15 -15 -13 -17
-20 -28 -28 -34 -41 -42 -46 -55
-26 -27 -31 -42 -48 -46 -52 -52
-26 -34 -40 -48 -47 -53 -59 -60
-32 -43 -45 -48 -50 -55 -60 -63
-38 -45 -46 -52 -52 -60 -64 -64
-46 -49 -51 -53 -60 -64 -70 -65
-48 -56 -54 -61 -60 -66 -67 -71
-49 -52 -56 -63 -64 -70 -69 -71
-57 -59 -66 -67 -72 -70 -71 -75
-59 -61 -65 -67 -67 -74 -77 -72
-64 -66 -65 -69 -73 -72 -72 -72
-66 -69 -71 -73 -74 -72 -75 -76
-69 -70 -73 -72 -74 -71 -73 -76
-69 -73 -71 -70 -72 -73 -73 -71
-72 -71 -75 -73 -75 -77 -73 -66
-69 -76 -75 -70 -75 -70 -70 -65
-72 -76 -73 -72 -77 -69 -69 -67
-72 -77 -71 -70 -67 -65 -68 -64
-74 -76 -72 -70 -66 -64 -63 -64
-75 -71 -64 -65 -66 -62 -64 -61
-70 -69 -64 -67 -62 -61 -60 -58
-70 -66 -64 -65 -62 -60 -58 -53
-66 -67 -62 -60 -61 -58 -55 -48
-63 -64 -63 -59 -55 -53 -52 -50
-63 -60 -59 -56 -53 -54 -48 -41
-62 -58 -58 -56 -52 -50 -41 -39
-60 -54 -52 -50 -46 -45 -39 -40
-56 -52 -50 -52 -47 -42 -41 -33
-55 -52 -49 -42 -41 -40 -34 -31
-49 -50 -42 -39 -38 -36 -30 -28
-48 -44 -41 -39 -36 -34 -23 -23
-45 -39 -37 -33 -35 -27 -21 -21
-41 -40 -34 -35 -25 -20 -17 -17
-44 -34 -35 -25 -24 -17 -17 -18
-34 -32 -25 -24 -17 -15 -19 -11
-36 -26 -22 -16 -17 -19 -13 -11
-27 -23 -15 -17 -16 -10 -9 -10
-23 -19 -15 -19 -11 -6 -4 -5
-18 -16 -16 -8 -9 -5 -3 -5
-15 -22 -9 -6 -11 -5 -2 -3
-15 -8 -12 -11 -4 -3 -2 -5
-12 -8 -7 -6 -2 1 -4 1
-12 -6 -2 0 -2 -3 -2 2
-8 -7 0 -1 -1 0 4 -1
-7 -3 -3 0 3 -1 -1 3
1 1 0 3 -1 2 -2 -2
-1 -4 1 -1 3 -2 -2 -1
-4 0 1 -1 -3 -1 -2 -7
-24 -30 -31 -41 -42 -40 -48 -56
-29 -32 -37 -40 -50 -50 -52 -61
-31 -37 -46 -46 -51 -53 -55 -56
-40 -49 -42 -55 -55 -56 -57 -64
-44 -48 -54 -55 -56 -58 -63 -66
-45 -54 -53 -60 -58 -62 -66 -66
-50 -51 -54 -64 -64 -63 -68 -66
-48 -58 -59 -61 -63 -66 -66 -72
-58 -61 -63 -64 -66 -67 -69 -71
-57 -62 -62 -67 -72 -69 -69 -70
-62 -64 -60 -71 -70 -65 -70 -70
-64 -65 -69 -69 -68 -71 -72 -68
-65 -70 -71 -72 -74 -67 -67 -73
-69 -74 -66 -70 -70 -70 -68 -70
-68 -69 -66 -70 -69 -71 -71 -68
-71 -72 -73 -73 -66 -72 -69 -67
-71 -70 -71 -71 -70 -67 -68 -64
-72 -68 -68 -69 -70 -67 -65 -57
-69 -70 -72 -70 -61 -57 -61 -55
-74 -63 -73 -68 -61 -61 -55 -50
-67 -71 -61 -63 -56 -54 -51 -50
-70 -65 -60 -58 -53 -54 -55 -46
-65 -61 -58 -59 -51 -51 -43 -43
-58 -56 -53 -54 -51 -46 -44 -39
-61 -54 -51 -52 -47 -39 -40 -31
-54 -53 -46 -46 -46 -39 -36 -30
-51 -47 -44 -45 -37 -38 -29 -27
-49 -43 -41 -39 -36 -31 -24 -20
-47 -38 -35 -37 -32 -25 -20 -20
-43 -35 -38 -31 -27 -23 -15 -14
-39 -33 -31 -26 -27 -17 -16 -8
-34 -31 -24 -26 -21 -13 -8 -8
-33 -26 -25 -18 -13 -13 -7 -4
-22 -24 -18 -14 -12 -10 -8 1
-23 -17 -14 -9 -8 -5 1 0
-17 -17 -11 -5 -3 0 2 0
-14 -9 -9 -4 2 -1 -1 3
-11 -7 -3 -3 1 1 6 3
-11 -7 -1 0 -1 1 1 4
-7 -6 0 -1 0 4 4 6
2 0 0 0 4 7 1 3
-23 -27 -28 -32 -36 -41 -41 -48
-25 -28 -32 -35 -38 -43 -45 -51
-29 -31 -32 -39 -45 -47 -49 -53
-40 -37 -40 -43 -50 -51 -56 -56
-39 -45 -44 -45 -50 -61 -56 -61
-42 -44 -48 -50 -56 -59 -64 -61
-42 -44 -53 -55 -56 -62 -67 -66
-51 -53 -58 -54 -63 -65 -65 -69
-47 -55 -58 -61 -68 -68 -68 -69
-59 -55 -61 -64 -68 -68 -71 -70
-57 -58 -66 -68 -72 -71 -74 -75
-61 -65 -66 -67 -74 -74 -72 -71
-62 -67 -71 -73 -74 -74 -67 -71
-68 -69 -66 -76 -71 -68 -72 -64
-68 -73 -72 -73 -70 -68 -68 -61
-71 -71 -77 -70 -75 -61 -62 -65
-72 -73 -69 -77 -68 -61 -62 -62
-74 -72 -69 -68 -62 -66 -63 -57
-74 -71 -67 -64 -64 -59 -58 -50
-70 -67 -66 -65 -61 -57 -54 -52
-66 -61 -63 -61 -57 -60 -53 -49
-64 -65 -65 -58 -62 -50 -46 -49
-61 -64 -58 -59 -47 -51 -51 -42
-60 -56 -58 -55 -48 -46 -45 -41
-56 -57 -53 -53 -53 -46 -43 -38
-54 -50 -52 -47 -42 -40 -40 -31
-55 -53 -48 -42 -39 -38 -37 -35
-49 -50 -42 -41 -37 -36 -33 -31
-52 -47 -43 -36 -34 -34 -26 -27
-43 -44 -38 -33 -37 -28 -27 -18
-45 -36 -34 -32 -27 -23 -15 -12
-38 -38 -31 -23 -25 -18 -15 -10
-34 -33 -27 -26 -21 -20 -10 -9
-33 -25 -24 -17 -12 -11 -7 -8
-26 -25 -21 -16 -13 -7 -9 -2
-27 -19 -16 -12 -8 -5 -1 -4
-16 -13 -10 -11 -7 -1 -2 -2
-14 -14 -10 -5 -3 -2 -3 -1
-13 -8 -7 -3 2 -1 1 1
-6 -4 -2 -4 -2 0 4 2
-6 -5 0 -2 3 0 -1 -5
-24 -31 -34 -41 -40 -45 -51 -51
-34 -32 -35 -41 -44 -48 -55 -55
-32 -38 -39 -45 -50 -55 -56 -58
-36 -40 -44 -50 -52 -54 -60 -60
-36 -47 -53 -49 -52 -58 -59 -63
-47 -50 -54 -56 -63 -58 -70 -67
-49 -54 -52 -56 -59 -63 -65 -69
-48 -54 -57 -56 -65 -65 -70 -71
-54 -58 -56 -64 -68 -71 -72 -71
-57 -55 -66 -66 -70 -68 -70 -73
-56 -64 -63 -70 -68 -73 -73 -73
-69 -69 -71 -68 -70 -73 -74 -70
-66 -71 -71 -70 -75 -73 -72 -76
-70 -70 -71 -75 -74 -68 -73 -76
-72 -71 -71 -75 -73 -73 -74 -72
-70 -72 -74 -76 -72 -73 -75 -73
-73 -72 -71 -73 -71 -71 -70 -70
-74 -74 -71 -76 -68 -73 -70 -66
-73 -73 -76 -74 -71 -68 -70 -65
-73 -76 -74 -72 -74 -69 -71 -62
-78 -75 -69 -71 -69 -69 -66 -60
-74 -71 -70 -66 -69 -62 -62 -62
-76 -71 -66 -68 -58 -64 -58 -56
-71 -67 -68 -65 -61 -55 -58 -48
-70 -69 -64 -57 -58 -62 -50 -43
-76 -63 -63 -57 -57 -50 -44 -43
-63 -63 -55 -57 -53 -47 -41 -41
-61 -55 -58 -49 -45 -41 -40 -34
-54 -56 -54 -45 -44 -41 -31 -29
-60 -50 -45 -43 -40 -32 -26 -24
-50 -47 -40 -40 -33 -21 -25 -20
-46 -47 -42 -32 -30 -24 -22 -14
-44 -41 -32 -26 -26 -22 -13 -12
-38 -31 -27 -25 -21 -18 -13 -11
-33 -27 -23 -21 -13 -15 -12 -12
-29 -25 -19 -18 -14 -10 -11 -8
-24 -22 -19 -13 -9 -9 -2 -3
-23 -14 -14 -6 -11 -2 -1 -1
-17 -12 -10 -6 -8 -3 3 1
-14 -12 -9 0 -3 2 2 0
-10 -9 -4 0 -1 3 -3 0
-10 -4 -2 -2 -1 1 -3 -2
-21 -31 -36 -37 -42 -51 -51 -58
-34 -34 -36 -44 -53 -51 -55 -60
-34 -39 -44 -47 -53 -54 -61 -63
-37 -40 -48 -49 -55 -57 -59 -68
-46 -47 -50 -55 -58 -61 -65 -75
-50 -49 -55 -59 -59 -66 -69 -69
-54 -56 -57 -62 -70 -72 -70 -73
-57 -62 -61 -66 -70 -73 -71 -77
-62 -64 -69 -67 -70 -74 -73 -72
-56 -68 -70 -73 -74 -74 -73 -76
-70 -72 -69 -73 -72 -75 -74 -74
-73 -72 -74 -72 -72 -74 -73 -78
-72 -70 -75 -74 -77 -72 -75 -74
-71 -73 -76 -72 -74 -72 -73 -71
-74 -72 -74 -75 -74 -73 -75 -68
-75 -78 -80 -75 -73 -73 -68 -73
-75 -73 -75 -71 -71 -73 -72 -66
-76 -77 -76 -76 -74 -70 -72 -66
-76 -76 -75 -68 -70 -62 -66 -60
-71 -71 -69 -70 -68 -65 -64 -65
-76 -72 -69 -67 -61 -61 -60 -56
-70 -74 -72 -65 -58 -66 -57 -53
-68 -69 -66 -60 -62 -56 -53 -53
-66 -64 -61 -66 -55 -54 -49 -48
-63 -62 -62 -60 -56 -53 -49 -43
-63 -62 -52 -53 -52 -46 -39 -43
-59 -54 -55 -52 -47 -40 -45 -40
-56 -53 -54 -45 -42 -40 -38 -30
-57 -52 -50 -39 -46 -45 -32 -32
-48 -47 -43 -43 -40 -29 -30 -24
-47 -42 -41 -39 -32 -33 -26 -22
-43 -37 -42 -29 -29 -25 -26 -22
-39 -41 -35 -33 -27 -24 -21 -12
-41 -30 -32 -26 -23 -20 -11 -9
-30 -30 -27 -22 -23 -12 -8 -9
-30 -27 -22 -21 -9 -9 -6 -8
-28 -26 -19 -13 -7 -9 -5 -1
-22 -20 -11 -8 -10 -10 -1 -3
-21 -15 -8 -11 -5 1 -1 0
-13 -6 -7 -8 -2 -1 5 -1
-9 -8 -8 -1 0 0 6 1
-8 -11 -3 -1 3 2 4 4
-5 -1 -2 1 1 2 2 3
-3 -3 0 2 4 3 1 4
-2 2 5 5 1 4 5 0
3 5 0 2 0 3 1 3
-30 -29 -32 -40 -40 -46 -48 -55
-32 -31 -35 -41 -49 -49 -56 -54
-32 -33 -43 -43 -52 -55 -61 -75
-36 -41 -45 -50 -53 -57 -71 -66
-42 -43 -50 -52 -57 -72 -61 -69
-45 -50 -56 -54 -72 -63 -71 -66
-52 -53 -54 -70 -60 -62 -70 -67
-51 -53 -74 -65 -66 -70 -70 -72
-56 -71 -63 -68 -68 -71 -72 -71
-71 -64 -64 -70 -72 -71 -75 -78
-58 -64 -71 -68 -69 -69 -74 -74
-64 -67 -70 -74 -70 -77 -74 -73
-71 -68 -73 -73 -75 -73 -77 -73
-73 -71 -77 -72 -77 -77 -69 -73
-70 -75 -74 -76 -77 -77 -70 -74
-77 -77 -75 -74 -71 -76 -72 -71
-72 -77 -76 -77 -74 -73 -76 -69
-78 -73 -76 -73 -74 -72 -70 -66
-78 -76 -75 -71 -72 -72 -69 -68
-77 -72 -73 -71 -73 -71 -66 -65
-75 -72 -71 -72 -71 -68 -65 -64
-74 -77 -72 -67 -72 -65 -61 -59
-73 -75 -67 -67 -65 -59 -56 -54
-71 -68 -70 -63 -57 -60 -54 -51
-68 -68 -64 -63 -58 -55 -49 -50
-67 -67 -62 -54 -55 -49 -49 -46
-70 -58 -60 -52 -53 -50 -42 -41
-61 -57 -56 -50 -49 -45 -46 -40
-57 -55 -51 -49 -43 -43 -40 -40
-52 -51 -51 -45 -43 -38 -40 -33
-51 -47 -43 -43 -34 -37 -37 -29
-51 -47 -44 -40 -34 -34 -28 -23
-45 -45 -39 -38 -34 -30 -25 -17
-46 -39 -38 -33 -27 -24 -23 -17
-39 -38 -37 -26 -27 -21 -18 -18
-34 -36 -31 -23 -20 -20 -14 -13
-33 -32 -28 -16 -13 -19 -12 -11
-28 -23 -19 -16 -18 -12 -9 -10
-26 -20 -14 -15 -11 -13 -9 -6
-24 -18 -18 -9 -9 -9 -2 -2
-18 -15 -10 -12 -8 -8 -4 -1
-18 -12 -10 -5 -2 -2 0 -2
-10 -7 -8 -4 -2 -1 -2 0
-11 -8 -5 0 -1 0 -3 -1
-5 -9 -2 1 1 -3 4 2
-4 -1 0 0 -2 -2 0 -3
-31 -34 -34 -33 -43 -45 -50 -56
-29 -36 -34 -44 -45 -53 -50 -61
-32 -39 -46 -51 -47 -50 -60 -60
-34 -46 -45 -51 -54 -59 -62 -60
-46 -50 -54 -60 -58 -58 -64 -65
-49 -51 -59 -63 -59 -63 -69 -71
-52 -54 -60 -56 -61 -71 -69 -71
-55 -60 -60 -65 -67 -68 -67 -75
-61 -61 -62 -67 -74 -65 -76 -74
-57 -65 -68 -69 -72 -76 -74 -76
-66 -65 -74 -70 -74 -73 -75 -75
-64 -67 -71 -74 -69 -81 -75 -76
-70 -68 -75 -73 -73 -77 -75 -75
-66 -73 -75 -77 -73 -79 -74 -74
-75 -72 -75 -75 -75 -74 -77 -74
-78 -75 -76 -75 -73 -79 -77 -70
-76 -75 -75 -71 -76 -75 -70 -73
-76 -75 -76 -78 -77 -70 -70 -69
-75 -74 -73 -76 -72 -70 -72 -72
-76 -76 -76 -70 -76 -69 -65 -67
-72 -78 -71 -72 -68 -63 -68 -63
-72 -74 -76 -72 -70 -65 -65 -68
-69 -73 -74 -74 -65 -64 -63 -60
-71 -72 -69 -69 -64 -65 -61 -59
-72 -69 -62 -65 -65 -66 -57 -56
-69 -64 -62 -66 -63 -58 -52 -53
-66 -67 -65 -63 -54 -56 -51 -48
-66 -67 -63 -62 -54 -50 -48 -45
-63 -62 -58 -52 -49 -46 -42 -40
-62 -58 -55 -51 -48 -44 -39 -36
-55 -55 -51 -50 -44 -39 -39 -32
-54 -53 -49 -41 -37 -37 -32 -27
-55 -45 -48 -39 -36 -30 -24 -22
-42 -45 -41 -36 -26 -25 -24 -15
-43 -39 -36 -29 -30 -27 -19 -14
-39 -33 -28 -30 -19 -17 -15 -13
-37 -32 -29 -28 -19 -18 -10 -14
-34 -27 -26 -19 -13 -9 -8 -8
-27 -26 -17 -15 -13 -9 -10 -10
-24 -19 -16 -11 -10 -10 -3 -7
-19 -15 -12 -9 -8 -4 -7 0
-20 -9 -12 -4 -4 -5 -1 2
-13 -11 -7 -7 -5 0 -3 2
-8 -7 -5 -4 -3 -4 1 0
-8 -7 -4 -3 -2 0 -1 0
-6 -4 1 -1 -1 1 2 -3
-6 -7 2 1 0 4 -1 -2
-24 -28 -33 -34 -37 -41 -41 -44
-30 -29 -35 -34 -36 -40 -44 -48
-31 -35 -34 -40 -42 -44 -53 -55
-33 -35 -37 -38 -44 -50 -52 -58
-34 -37 -38 -44 -51 -49 -60 -65
-37 -44 -46 -54 -56 -57 -60 -69
-39 -42 -52 -53 -55 -58 -63 -73
-44 -51 -54 -56 -59 -63 -71 -74
-47 -52 -60 -58 -66 -70 -73 -73
-52 -55 -60 -63 -68 -69 -69 -72
-59 -62 -61 -67 -70 -68 -77 -71
-60 -66 -68 -70 -69 -73 -76 -73
-64 -72 -72 -66 -69 -76 -71 -79
-72 -72 -71 -74 -77 -75 -76 -75
-74 -67 -72 -75 -76 -76 -75 -73
-68 -73 -72 -71 -73 -75 -78 -70
-73 -75 -74 -72 -75 -76 -69 -74
-77 -76 -76 -76 -77 -75 -72 -73
-74 -76 -75 -75 -73 -73 -71 -72
-75 -75 -73 -75 -77 -74 -73 -75
-77 -72 -71 -72 -74 -71 -71 -70
-72 -75 -72 -75 -71 -72 -67 -68
-77 -75 -74 -71 -76 -68 -66 -65
-73 -73 -70 -72 -64 -68 -64 -63
-73 -74 -74 -68 -69 -63 -66 -62
-73 -75 -70 -69 -62 -66 -62 -58
-74 -69 -66 -67 -65 -59 -62 -57
-65 -65 -65 -66 -60 -56 -59 -52
-65 -67 -64 -63 -62 -53 -51 -50
-63 -70 -62 -58 -55 -53 -53 -47
-68 -61 -60 -55 -53 -53 -47 -50
-61 -58 -58 -55 -50 -45 -47 -40
-57 -59 -49 -52 -47 -48 -45 -37
-55 -54 -53 -47 -46 -38 -38 -35
-54 -53 -44 -47 -39 -39 -37 -33
-52 -45 -47 -43 -35 -32 -31 -32
-45 -44 -40 -39 -39 -33 -31 -28
-49 -39 -37 -37 -33 -32 -28 -23
-41 -34 -35 -29 -28 -26 -26 -17
-39 -37 -33 -32 -27 -28 -24 -20
-36 -30 -30 -30 -24 -23 -20 -17
-33 -29 -27 -24 -21 -19 -20 -17
-30 -27 -27 -24 -21 -23 -15 -17
-32 -23 -18 -23 -20 -14 -15 -8
-20 -22 -20 -20 -15 -12 -13 -9
-23 -21 -18 -19 -13 -13 -11 -9
-16 -14 -12 -16 -13 -9 -7 -9
-18 -15 -14 -12 -8 -13 -6 -7
-17 -11 -13 -8 -5 -7 -4 -7
-11 -11 -9 -8 -6 -9 -9 -8
-12 -11 -7 -7 -8 -9 -8 -10
-10 -12 -19 -24 -22 -24 -35 -40
-14 -14 -19 -20 -25 -35 -41 -44
-14 -20 -25 -27 -34 -38 -39 -48
-19 -26 -25 -34 -42 -45 -47 -48
-26 -27 -37 -43 -41 -47 -49 -55
-26 -32 -43 -42 -48 -48 -51 -49
-31 -42 -43 -44 -45 -50 -52 -54
-41 -46 -46 -47 -52 -50 -54 -56
-47 -49 -48 -51 -57 -53 -58 -57
-44 -51 -51 -53 -55 -58 -64 -60
-47 -48 -50 -57 -54 -63 -61 -61
-55 -53 -59 -55 -59 -62 -60 -59
-53 -54 -61 -60 -55 -60 -59 -55
-53 -56 -60 -55 -58 -60 -58 -55
-60 -63 -60 -59 -57 -58 -59 -61
-57 -60 -57 -58 -63 -56 -55 -57
-58 -60 -56 -61 -57 -53 -52 -53
-61 -59 -56 -57 -55 -55 -52 -53
-60 -58 -59 -55 -55 -53 -48 -50
-60 -56 -57 -52 -52 -53 -48 -43
-60 -53 -55 -54 -49 -46 -47 -44
-60 -55 -50 -54 -49 -46 -44 -41
-55 -52 -52 -46 -48 -44 -38 -39
-50 -52 -45 -44 -44 -40 -38 -29
-49 -46 -45 -44 -36 -40 -30 -24
-45 -47 -41 -39 -38 -30 -27 -27
-47 -42 -40 -38 -31 -25 -23 -21
-39 -39 -38 -32 -27 -22 -21 -13
-41 -38 -32 -26 -22 -20 -19 -12
-39 -31 -25 -23 -21 -16 -14 -9
-28 -27 -24 -18 -15 -16 -10 -6
-24 -23 -22 -23 -14 -7 -8 -6
-21 -20 -20 -13 -14 -7 -5 4
-21 -13 -14 -11 -4 -3 5 5
-16 -15 -11 -9 -4 1 3 9
-14 -8 -4 -4 5 1 8 9
-6 -6 -5 2 1 9 9 11
-2 -3 2 2 8 6 14 17
-3 2 3 5 9 10 11 12
0 6 9 11 14 14 13 17
2 5 9 11 15 15 19 17
6 15 9 12 15 13 15 18
6 12 11 13 15 18 17 16
13 14 19 16 16 15 12 13
12 13 13 13 15 16 15 12
17 15 16 19 17 14 16 10
-11 -15 -23 -30 -33 -36 -34 -41
-16 -19 -30 -32 -34 -38 -38 -44
-20 -30 -30 -33 -38 -39 -49 -49
-25 -31 -31 -33 -42 -47 -46 -46
-31 -34 -36 -43 -44 -51 -51 -50
-34 -35 -41 -48 -44 -49 -47 -55
-39 -43 -44 -47 -54 -51 -52 -55
-41 -45 -51 -52 -51 -57 -55 -58
-48 -48 -49 -52 -56 -56 -58 -57
-47 -51 -51 -53 -55 -61 -53 -60
-47 -51 -51 -52 -55 -58 -55 -60
-50 -54 -57 -59 -56 -55 -61 -60
-54 -54 -59 -57 -59 -60 -58 -57
-56 -57 -58 -57 -59 -58 -57 -57
-65 -57 -58 -57 -58 -57 -55 -55
-58 -59 -57 -59 -53 -55 -56 -51
-56 -57 -58 -55 -57 -55 -52 -46
-59 -59 -55 -58 -51 -50 -48 -41
-59 -59 -57 -54 -49 -47 -44 -41
-58 -57 -55 -47 -49 -43 -40 -36
-58 -53 -53 -43 -46 -41 -36 -34
-58 -53 -48 -45 -43 -42 -31 -28
-49 -50 -42 -44 -35 -31 -29 -30
-47 -43 -39 -35 -35 -31 -29 -25
-44 -43 -39 -37 -30 -27 -24 -19
-42 -36 -35 -33 -26 -25 -19 -19
-37 -33 -32 -26 -28 -18 -16 -16
-35 -32 -25 -25 -24 -16 -13 -12
-30 -29 -24 -19 -18 -15 -6 -8
-25 -22 -18 -16 -14 -9 -9 1
-23 -19 -17 -11 -9 -8 -3 -1
-21 -14 -15 -9 -12 0 1 -1
-17 -16 -12 -7 -5 -2 1 6
-14 -10 -7 -4 2 3 4 8
-10 -10 0 2 3 6 7 8
-9 -3 2 4 5 8 8 12
-8 -2 3 8 4 11 9 8
4 4 6 4 11 10 13 14
5 7 7 9 9 17 12 13
7 3 9 10 14 9 9 18
9 7 10 10 16 14 13 17
12 11 13 10 15 14 10 15
14 13 18 11 13 12 11 8
-16 -18 -25 -29 -26 -36 -37 -43
-22 -24 -27 -32 -34 -36 -43 -43
-25 -26 -31 -36 -39 -38 -45 -47
-27 -35 -35 -35 -43 -44 -46 -52
-29 -37 -37 -46 -46 -48 -49 -53
-36 -38 -40 -44 -49 -53 -54 -60
-34 -45 -45 -49 -52 -54 -63 -59
-41 -46 -53 -52 -53 -57 -59 -58
-42 -47 -51 -55 -59 -58 -60 -58
-49 -51 -52 -59 -59 -64 -61 -65
-52 -56 -58 -60 -62 -58 -63 -63
-55 -57 -55 -60 -57 -65 -63 -67
-59 -57 -60 -61 -61 -58 -67 -63
-59 -58 -60 -66 -63 -64 -64 -61
-61 -55 -62 -62 -58 -62 -61 -60
-65 -61 -65 -67 -63 -62 -61 -55
-63 -62 -65 -63 -58 -61 -57 -53
-60 -64 -60 -64 -63 -56 -58 -56
-61 -61 -64 -62 -61 -59 -56 -54
-64 -64 -65 -58 -58 -55 -60 -44
-62 -65 -60 -58 -52 -55 -49 -50
-61 -58 -57 -52 -57 -53 -44 -41
-54 -59 -54 -54 -51 -47 -41 -42
-58 -55 -53 -48 -42 -40 -42 -38
-56 -52 -48 -47 -43 -40 -36 -32
-52 -50 -49 -44 -39 -34 -31 -30
-49 -47 -44 -40 -35 -30 -29 -23
-46 -45 -41 -35 -31 -29 -26 -15
-45 -42 -33 -30 -26 -23 -14 -10
-43 -33 -34 -29 -25 -18 -10 -8
-34 -32 -27 -21 -13 -14 -6 -2
-33 -29 -25 -13 -10 -6 -2 0
-27 -23 -11 -11 -6 -9 1 0
-25 -14 -13 -7 -6 1 -1 5
-12 -14 -5 -6 -3 -1 2 5
-8 -10 -1 2 -1 6 4 6
-9 -2 -1 -1 4 6 8 11
-9 0 3 6 7 10 10 9
-3 -2 5 7 11 8 13 11
2 5 3 9 15 11 8 12
4 5 5 10 13 12 10 10
5 9 12 11 11 11 13 9
7 10 16 12 11 11 12 12
-17 -19 -25 -27 -31 -32 -38 -39
-15 -24 -25 -33 -29 -39 -44 -47
-21 -23 -30 -31 -40 -38 -44 -51
-29 -29 -32 -38 -39 -45 -45 -52
-34 -32 -38 -38 -47 -50 -52 -56
-31 -37 -44 -45 -49 -53 -56 -56
-33 -38 -44 -49 -53 -51 -53 -57
-38 -46 -47 -54 -53 -58 -60 -61
-46 -48 -53 -54 -58 -58 -66 -64
-47 -55 -50 -57 -57 -61 -63 -64
-52 -55 -54 -56 -59 -60 -63 -63
-53 -54 -55 -61 -62 -62 -62 -64
-54 -58 -58 -63 -62 -65 -59 -60
-59 -58 -59 -62 -62 -59 -59 -57
-59 -61 -63 -62 -65 -63 -61 -60
-63 -62 -64 -64 -62 -59 -58 -55
-67 -67 -65 -65 -60 -62 -54 -54
-61 -63 -65 -63 -61 -55 -54 -50
-60 -59 -61 -54 -59 -54 -49 -49
-63 -60 -59 -57 -57 -53 -54 -44
-59 -61 -55 -54 -53 -53 -44 -44
-58 -59 -53 -55 -53 -46 -49 -42
-56 -56 -54 -51 -44 -41 -41 -40
-56 -53 -53 -48 -44 -40 -42 -33
-51 -50 -45 -44 -42 -39 -33 -30
-48 -47 -45 -40 -41 -38 -33 -23
-45 -43 -40 -42 -36 -31 -24 -25
-44 -45 -41 -35 -31 -29 -19 -17
-44 -44 -35 -30 -24 -24 -20 -15
-42 -34 -30 -24 -21 -19 -16 -11
-34 -32 -22 -21 -16 -14 -11 -12
-30 -23 -21 -16 -14 -12 -9 -4
-30 -19 -18 -13 -13 -4 -9 0
-24 -17 -15 -8 -7 -4 -4 0
-18 -15 -12 -5 -2 -1 -1 0
-12 -11 -3 -5 -1 0 2 5
-10 -5 -5 0 3 0 7 8
-3 -9 -4 2 5 3 6 9
-2 -2 3 3 6 7 9 8
-2 -3 2 7 6 9 10 7
-1 8 4 8 6 4 9 10
2 5 4 5 6 11 8 7
6 9 7 7 9 9 7 5
5 10 7 12 8 9 4 2
6 7 8 10 8 6 4 8
-23 -24 -28 -33 -40 -36 -39 -44
-22 -27 -33 -34 -35 -42 -46 -47
-32 -34 -38 -37 -39 -43 -48 -53
-30 -35 -37 -42 -41 -49 -54 -52
-33 -36 -42 -42 -42 -53 -52 -54
-39 -40 -45 -46 -51 -54 -55 -56
-39 -43 -46 -51 -50 -52 -58 -62
-43 -49 -48 -50 -56 -53 -61 -61
-45 -47 -53 -54 -55 -58 -62 -65
-50 -53 -55 -58 -57 -63 -59 -63
-54 -54 -54 -59 -60 -62 -65 -64
-57 -57 -57 -63 -61 -65 -66 -63
-59 -62 -63 -61 -64 -65 -66 -67
-58 -63 -63 -63 -66 -65 -68 -65
-63 -62 -66 -64 -66 -67 -62 -60
-60 -64 -63 -63 -64 -64 -64 -64
-64 -64 -67 -66 -65 -63 -61 -56
-66 -64 -66 -65 -66 -61 -59 -56
-65 -63 -60 -62 -57 -57 -57 -51
-65 -61 -64 -61 -57 -58 -54 -53
-64 -62 -63 -60 -61 -53 -48 -48
-64 -59 -62 -59 -54 -46 -45 -46
-61 -57 -54 -59 -48 -48 -43 -44
-57 -57 -52 -53 -52 -46 -46 -43
-51 -53 -52 -50 -41 -46 -43 -37
-54 -49 -48 -45 -45 -42 -42 -36
-49 -47 -45 -43 -41 -36 -39 -31
-47 -45 -45 -43 -40 -36 -33 -25
-44 -43 -42 -40 -40 -31 -26 -23
-46 -41 -39 -33 -29 -25 -21 -18
-39 -38 -36 -29 -22 -21 -18 -16
-36 -35 -30 -24 -21 -21 -15 -11
-37 -26 -26 -18 -16 -15 -12 -10
-29 -27 -24 -21 -15 -10 -7 -3
-24 -23 -18 -11 -14 -11 -3 -2
-24 -20 -16 -13 -11 -5 -2 0
-20 -16 -13 -12 -6 0 4 -1
-16 -14 -11 -3 -4 0 3 1
-13 -12 -8 -1 2 2 4 5
-9 -8 -3 -1 3 3 6 10
-6 -4 5 3 6 7 9 11
-5 5 2 3 5 7 13 8
-4 2 5 7 11 8 9 10
-3 3 4 5 11 9 7 1
3 8 11 8 9 8 3 5
7 9 9 9 7 6 6 5
-23 -23 -24 -31 -33 -36 -38 -42
-23 -24 -27 -31 -38 -38 -43 -45
-25 -27 -34 -36 -38 -42 -46 -51
-29 -31 -38 -37 -41 -45 -50 -56
-29 -34 -38 -42 -50 -50 -57 -57
-38 -36 -42 -45 -51 -57 -55 -60
-38 -42 -47 -50 -59 -55 -60 -61
-42 -44 -47 -56 -57 -60 -65 -63
-46 -52 -56 -61 -61 -62 -61 -64
-51 -56 -57 -60 -66 -66 -63 -67
-57 -53 -61 -61 -63 -64 -65 -68
-56 -58 -61 -66 -70 -64 -66 -66
-60 -58 -62 -64 -62 -66 -66 -63
-60 -65 -64 -66 -64 -66 -68 -68
-65 -59 -69 -64 -64 -67 -69 -65
-67 -64 -64 -64 -63 -69 -66 -66
-70 -65 -69 -65 -68 -68 -65 -61
-70 -67 -66 -66 -66 -67 -60 -60
-66 -67 -64 -63 -64 -63 -60 -60
-65 -67 -65 -62 -65 -62 -60 -58
-63 -63 -60 -63 -57 -59 -55 -54
-65 -65 -67 -61 -59 -58 -51 -52
-67 -62 -59 -57 -57 -57 -53 -51
-64 -58 -59 -56 -49 -53 -51 -48
-57 -62 -55 -51 -53 -52 -52 -44
-59 -56 -54 -51 -51 -48 -44 -46
-58 -54 -57 -51 -50 -43 -47 -39
-54 -55 -47 -50 -44 -41 -39 -36
-53 -49 -45 -44 -44 -41 -36 -38
-50 -49 -46 -44 -38 -35 -37 -30
-48 -44 -42 -40 -35 -39 -30 -27
-41 -44 -42 -37 -35 -30 -27 -23
-43 -44 -41 -34 -33 -23 -21 -18
-41 -36 -34 -34 -23 -18 -16 -11
-35 -36 -27 -29 -17 -19 -10 -4
-32 -31 -26 -18 -17 -13 -7 -1
-33 -27 -18 -16 -12 -9 -3 0
-24 -16 -15 -16 -10 -5 0 2
-17 -13 -12 -8 -4 4 -1 2
-15 -15 -9 0 0 5 6 11
-12 -8 -4 1 0 2 11 7
-11 -4 1 0 4 6 8 8
-2 1 2 4 5 6 6 4
0 0 2 8 4 7 7 4
2 5 5 7 6 4 5 3
4 8 5 9 2 7 5 8
5 6 10 8 6 8 5 4
8 5 10 6 6 6 1 -1
-24 -28 -30 -41 -37 -39 -44 -48
-32 -34 -35 -41 -43 -49 -52 -54
-34 -34 -35 -41 -47 -47 -53 -59
-34 -36 -46 -47 -50 -51 -56 -61
-36 -42 -45 -51 -58 -56 -57 -60
-46 -46 -48 -54 -52 -60 -63 -59
-50 -46 -54 -53 -55 -60 -63 -61
-50 -55 -58 -57 -61 -58 -59 -64
-54 -55 -58 -58 -62 -63 -65 -64
-51 -57 -62 -63 -67 -69 -68 -67
-58 -61 -63 -64 -64 -66 -67 -68
-58 -61 -66 -65 -69 -67 -65 -72
-64 -65 -63 -65 -67 -71 -66 -71
-65 -64 -66 -67 -67 -63 -68 -68
-62 -65 -68 -71 -67 -69 -64 -68
-64 -66 -70 -68 -68 -67 -64 -64
-70 -66 -68 -69 -70 -68 -64 -64
-70 -69 -67 -64 -64 -64 -62 -59
-65 -68 -67 -66 -67 -60 -57 -58
-66 -64 -65 -66 -64 -66 -62 -53
-68 -68 -63 -60 -62 -61 -59 -54
-63 -68 -62 -58 -61 -55 -56 -53
-64 -65 -56 -62 -60 -56 -50 -51
-61 -59 -60 -57 -53 -52 -48 -50
-58 -61 -57 -56 -54 -51 -47 -45
-61 -60 -55 -53 -49 -52 -47 -44
-58 -52 -55 -50 -52 -45 -46 -42
-55 -52 -52 -49 -47 -47 -41 -39
-50 -52 -47 -47 -48 -42 -39 -39
-49 -48 -46 -44 -43 -38 -37 -30
-49 -44 -44 -41 -37 -39 -26 -29
-46 -46 -43 -43 -35 -34 -29 -28
-42 -43 -40 -37 -33 -31 -27 -23
-40 -33 -36 -36 -28 -28 -25 -19
-40 -32 -31 -32 -30 -28 -22 -18
-39 -30 -27 -25 -26 -16 -12 -10
-30 -31 -26 -21 -21 -10 -9 -12
-27 -26 -22 -20 -13 -11 -9 -2
-26 -23 -19 -15 -11 -13 -7 -8
-24 -17 -14 -14 -13 -6 -6 -2
-19 -18 -9 -12 -8 -5 -1 -3
-13 -10 -7 -7 -7 -6 -3 -3
-9 -9 -6 -2 -5 -1 -3 1
-9 -6 -6 -5 -5 0 0 1
-5 -8 -2 1 0 0 1 3
-8 -8 -2 -2 2 0 0 -5
-5 -3 1 -3 1 -1 -2 -1
-3 -2 -3 0 2 0 1 -2
-24 -30 -33 -33 -34 -38 -43 -47
-32 -27 -32 -39 -40 -45 -48 -48
-31 -33 -33 -38 -44 -47 -48 -57
-37 -35 -38 -44 -45 -48 -55 -57
-35 -41 -42 -47 -52 -58 -62 -62
-37 -43 -47 -53 -51 -59 -61 -66
-44 -42 -51 -59 -59 -61 -64 -65
-51 -52 -57 -56 -64 -67 -68 -65
-48 -56 -55 -62 -66 -69 -63 -72
-55 -55 -62 -67 -65 -65 -72 -71
-59 -61 -66 -63 -66 -72 -70 -69
-59 -63 -66 -63 -68 -69 -70 -73
-62 -65 -67 -70 -70 -77 -71 -71
-67 -67 -72 -76 -71 -77 -73 -74
-66 -68 -72 -71 -72 -75 -72 -72
-69 -73 -72 -72 -72 -72 -73 -71
-70 -71 -73 -70 -74 -74 -75 -73
-71 -73 -74 -75 -72 -69 -73 -67
-70 -73 -73 -74 -75 -75 -70 -66
-75 -72 -73 -74 -70 -68 -66 -67
-74 -73 -74 -73 -72 -67 -64 -61
-71 -72 -72 -70 -67 -62 -58 -61
-70 -70 -65 -63 -68 -62 -60 -58
-73 -70 -63 -63 -57 -60 -59 -55
-68 -65 -65 -61 -62 -55 -55 -54
-67 -66 -64 -60 -57 -55 -52 -52
-66 -62 -56 -58 -52 -53 -49 -49
-64 -58 -55 -52 -53 -48 -48 -39
-58 -55 -55 -51 -53 -47 -39 -39
-56 -49 -51 -48 -47 -40 -40 -34
-53 -53 -52 -47 -41 -37 -33 -33
-51 -47 -47 -41 -37 -38 -33 -31
-51 -50 -39 -36 -37 -30 -29 -20
-50 -40 -35 -39 -28 -27 -22 -13
-43 -41 -38 -30 -27 -20 -15 -4
-36 -35 -33 -32 -22 -15 -9 -5
-36 -29 -26 -23 -13 -10 -4 -3
-31 -25 -21 -17 -9 -8 -9 -3
-31 -21 -15 -10 -6 -3 -2 0
-23 -14 -11 -7 -5 -3 -3 0
-15 -10 -3 -5 -1 -2 -4 1
-9 -6 -7 0 -4 -2 2 2
-7 -4 -3 -2 0 3 3 5
-7 0 -3 -2 4 2 7 2
3 0 4 8 4 6 3 4
1 3 5 3 5 5 5 5
-2 2 7 2 2 4 3 3
1 6 5 6 5 0 2 1
2 4 4 6 -1 4 1 2
-30 -34 -35 -42 -45 -47 -48 -55
-30 -39 -38 -44 -51 -50 -55 -57
-41 -39 -43 -48 -50 -59 -57 -59
-40 -41 -44 -50 -57 -59 -59 -60
-41 -48 -52 -57 -57 -61 -63 -68
-47 -50 -55 -57 -61 -63 -65 -71
-49 -54 -52 -55 -65 -66 -67 -75
-58 -58 -59 -65 -66 -69 -72 -72
-59 -57 -61 -66 -72 -73 -72 -70
-56 -65 -68 -68 -73 -72 -68 -72
-66 -62 -73 -73 -74 -76 -72 -74
-67 -71 -71 -70 -70 -72 -71 -73
-71 -71 -69 -74 -74 -74 -77 -71
-69 -72 -74 -71 -75 -74 -72 -72
-73 -72 -73 -70 -71 -78 -70 -70
-71 -74 -73 -71 -73 -68 -69 -69
-75 -74 -76 -72 -76 -68 -67 -71
-74 -70 -71 -69 -68 -68 -66 -68
-75 -73 -69 -69 -68 -72 -72 -68
-71 -72 -69 -68 -68 -64 -64 -61
-71 -69 -67 -72 -70 -64 -62 -63
-70 -68 -71 -64 -59 -64 -60 -58
-66 -68 -70 -65 -66 -61 -56 -52
-71 -69 -65 -65 -62 -58 -53 -52
-67 -61 -68 -61 -56 -53 -51 -53
-64 -63 -61 -56 -58 -50 -43 -41
-62 -59 -57 -56 -52 -47 -46 -42
-59 -57 -55 -54 -47 -42 -43 -38
-57 -53 -52 -46 -42 -40 -35 -33
-53 -52 -49 -45 -40 -39 -37 -25
-51 -50 -48 -43 -43 -35 -29 -26
-48 -47 -43 -37 -31 -27 -27 -19
-45 -41 -38 -35 -26 -21 -19 -13
-43 -36 -36 -29 -22 -20 -18 -13
-37 -31 -30 -24 -18 -11 -9 -8
-36 -31 -23 -18 -13 -12 -11 -11
-29 -24 -19 -12 -11 -10 -6 -5
-25 -22 -18 -14 -9 -7 -4 -3
-19 -13 -10 -7 -5 -5 1 0
-13 -12 -6 -6 -5 1 1 6
-11 -11 -4 1 1 0 3 4
-9 -9 -6 2 2 2 3 4
-6 -1 -3 -2 5 8 4 4
-5 3 1 2 4 4 6 3
-1 3 6 3 3 5 0 3
4 1 1 5 2 3 2 5
-25 -27 -31 -31 -37 -39 -42 -46
-24 -27 -31 -36 -39 -41 -48 -51
-29 -33 -36 -43 -43 -43 -52 -56
-32 -34 -42 -41 -42 -50 -55 -57
-37 -39 -42 -43 -52 -54 -53 -57
-39 -38 -45 -53 -59 -57 -58 -63
-44 -42 -53 -53 -57 -59 -65 -65
-43 -54 -54 -59 -56 -65 -65 -67
-53 -54 -59 -57 -64 -65 -67 -70
-53 -59 -59 -61 -64 -71 -70 -70
-57 -57 -63 -65 -68 -70 -72 -75
-62 -63 -68 -68 -69 -72 -74 -71
-61 -65 -70 -67 -71 -68 -71 -74
-64 -70 -71 -71 -75 -73 -73 -74
-68 -76 -74 -71 -72 -74 -74 -72
-70 -72 -71 -69 -75 -74 -69 -74
-72 -73 -72 -75 -73 -71 -72 -66
-71 -72 -76 -72 -70 -68 -71 -67
-73 -74 -73 -69 -66 -63 -68 -69
-74 -72 -73 -74 -67 -68 -73 -60
-74 -69 -72 -67 -70 -68 -63 -63
-68 -66 -67 -69 -65 -62 -63 -59
-71 -69 -69 -66 -62 -62 -61 -56
-69 -69 -71 -63 -58 -62 -59 -59
-69 -66 -61 -64 -57 -58 -57 -48
-69 -62 -64 -59 -57 -56 -47 -47
-58 -58 -61 -60 -59 -52 -44 -39
-62 -59 -55 -59 -49 -46 -42 -40
-60 -62 -57 -49 -42 -43 -46 -36
-62 -59 -51 -48 -44 -37 -38 -34
-58 -46 -46 -41 -44 -37 -36 -27
-49 -47 -39 -37 -37 -35 -21 -26
-44 -41 -41 -35 -37 -27 -25 -18
-41 -38 -35 -37 -29 -28 -22 -15
-35 -35 -34 -24 -23 -21 -14 -12
-34 -37 -27 -20 -22 -15 -9 -10
-38 -28 -26 -20 -15 -8 -5 -5
-26 -26 -23 -16 -11 -6 -3 -3
-24 -22 -14 -5 -4 1 -1 1
-20 -14 -11 -6 -3 0 4 5
-9 -8 -10 -2 -2 2 4 -1
-8 -6 -5 -2 1 4 4 7
-4 -2 3 3 4 4 5 1
0 1 2 4 5 4 2 2
-3 3 7 5 3 1 4 -1
-9 -11 -11 -11 -14 -21 -18 -19
-9 -12 -12 -14 -14 -20 -21 -25
-13 -12 -14 -19 -17 -21 -29 -29
-10 -14 -15 -18 -24 -21 -29 -29
-16 -17 -17 -22 -25 -31 -32 -38
-15 -20 -21 -26 -28 -29 -35 -42
-20 -24 -25 -25 -29 -36 -38 -44
-23 -23 -28 -33 -34 -40 -43 -42
-23 -30 -33 -35 -39 -45 -46 -45
-28 -31 -39 -38 -47 -41 -47 -48
-29 -36 -38 -45 -45 -42 -48 -61
-34 -37 -40 -46 -47 -49 -59 -62
-40 -43 -47 -48 -52 -58 -61 -68
-44 -47 -46 -48 -60 -64 -64 -69
-43 -43 -48 -58 -60 -67 -69 -74
-46 -51 -57 -62 -67 -67 -71 -75
-52 -55 -63 -68 -69 -69 -74 -81
-58 -59 -64 -73 -70 -72 -80 -82
-61 -67 -67 -71 -75 -78 -84 -86
-70 -68 -74 -75 -79 -84 -87 -92
-67 -68 -78 -83 -85 -86 -85 -94
-72 -75 -77 -84 -89 -89 -89 -93
-76 -80 -87 -86 -90 -92 -94 -97
-77 -86 -84 -87 -92 -98 -98 -100
-84 -89 -88 -89 -93 -100 -100 -106
-86 -90 -95 -92 -100 -103 -103 -104
-88 -91 -100 -97 -101 -105 -107 -105
-95 -93 -97 -102 -105 -106 -107 -105
-96 -97 -102 -99 -106 -107 -106 -113
-100 -103 -106 -107 -109 -107 -113 -113
-103 -102 -104 -106 -108 -113 -110 -112
-100 -107 -105 -109 -112 -113 -113 -116
-107 -108 -108 -114 -111 -113 -114 -113
-111 -106 -113 -113 -116 -115 -112 -116
-108 -114 -114 -114 -112 -116 -115 -114
-113 -111 -118 -111 -113 -114 -116 -115
-113 -115 -113 -113 -113 -114 -115 -116
-114 -115 -117 -115 -115 -115 -115 -115
-113 -115 -118 -117 -113 -115 -113 -115
-113 -117 -117 -116 -116 -117 -113 -113
-115 -118 -117 -113 -117 -112 -117 -112
-117 -112 -118 -117 -114 -119 -111 -111
-120 -115 -119 -117 -117 -113 -111 -112
-117 -116 -115 -114 -111 -115 -112 -108
-115 -117 -115 -115 -111 -113 -110 -107
-114 -114 -112 -112 -112 -103 -104 -106
-111 -112 -112 -110 -110 -105 -104 -106
-111 -112 -114 -110 -102 -107 -104 -100
-112 -112 -104 -105 -106 -103 -101 -103
-111 -107 -103 -107 -103 -101 -101 -92
-110 -105 -106 -106 -99 -101 -96 -97
-13 -11 -20 -22 -23 -24 -34 -35
-17 -19 -23 -24 -27 -31 -31 -37
-17 -20 -29 -27 -32 -33 -34 -46
-24 -28 -29 -31 -31 -39 -43 -44
-23 -28 -33 -33 -37 -42 -49 -48
-30 -30 -36 -41 -41 -44 -48 -50
-28 -30 -36 -40 -49 -52 -52 -54
-35 -40 -42 -44 -48 -47 -52 -54
-40 -44 -48 -46 -53 -52 -51 -61
-42 -44 -49 -52 -58 -58 -58 -66
-45 -50 -51 -54 -57 -64 -59 -70
-47 -48 -54 -56 -60 -65 -72 -75
-49 -55 -59 -64 -66 -68 -76 -84
-53 -55 -61 -63 -71 -79 -81 -81
-59 -65 -67 -70 -77 -83 -84 -88
-60 -64 -71 -78 -85 -86 -86 -85
-68 -70 -77 -81 -82 -85 -90 -91
-73 -76 -83 -82 -88 -89 -90 -93
-75 -83 -83 -84 -92 -91 -94 -94
-81 -84 -85 -86 -93 -94 -94 -94
-82 -86 -89 -91 -91 -97 -99 -99
-85 -90 -93 -98 -95 -97 -98 -104
-88 -94 -93 -99 -95 -103 -109 -105
-90 -94 -98 -97 -102 -108 -104 -106
-92 -100 -97 -105 -107 -108 -110 -112
-99 -97 -101 -106 -108 -107 -110 -109
-97 -103 -107 -106 -107 -114 -109 -113
-105 -104 -107 -109 -108 -113 -113 -111
-101 -107 -109 -111 -106 -113 -114 -116
-107 -108 -107 -106 -112 -116 -117 -116
-108 -111 -108 -112 -119 -117 -114 -116
-110 -106 -108 -113 -113 -114 -117 -115
-110 -114 -112 -111 -115 -111 -117 -114
-117 -116 -118 -114 -116 -120 -115 -115
-111 -113 -116 -115 -113 -119 -114 -113
-115 -118 -117 -113 -119 -115 -116 -117
-119 -119 -116 -115 -113 -117 -116 -115
-118 -116 -116 -116 -118 -113 -113 -116
-118 -118 -114 -117 -120 -113 -118 -117
-116 -116 -115 -115 -110 -112 -112 -112
-118 -113 -115 -116 -112 -111 -112 -109
-113 -117 -119 -113 -115 -114 -109 -115
-115 -113 -113 -115 -112 -110 -110 -106
-117 -116 -115 -111 -110 -116 -110 -106
-115 -114 -113 -114 -114 -110 -108 -107
-114 -115 -114 -112 -111 -108 -106 -105
-113 -116 -112 -108 -106 -113 -104 -103
-109 -109 -109 -106 -106 -103 -104 -99
-110 -113 -107 -107 -102 -102 -101 -94
-110 -107 -107 -105 -105 -105 -95 -93
-14 -15 -17 -17 -20 -22 -26 -25
-19 -14 -20 -20 -25 -27 -29 -32
-19 -15 -20 -20 -26 -27 -29 -32
-17 -18 -21 -25 -29 -27 -34 -35
-18 -24 -28 -28 -28 -34 -33 -40
-23 -28 -25 -31 -36 -39 -39 -45
-24 -26 -32 -36 -37 -43 -42 -44
-29 -29 -34 -37 -40 -41 -45 -47
-28 -36 -38 -41 -44 -43 -45 -50
-33 -38 -37 -42 -44 -49 -54 -55
-35 -38 -43 -40 -53 -52 -57 -55
-39 -39 -43 -51 -53 -56 -59 -60
-44 -41 -51 -52 -54 -58 -53 -63
-42 -47 -53 -56 -55 -59 -65 -65
-46 -51 -53 -56 -59 -64 -65 -70
-50 -55 -54 -57 -56 -64 -69 -72
-53 -50 -56 -62 -64 -72 -73 -76
-56 -57 -66 -64 -66 -70 -70 -79
-55 -65 -62 -66 -67 -69 -78 -79
-65 -63 -70 -72 -70 -75 -75 -85
-63 -72 -72 -74 -75 -75 -82 -91
-71 -71 -73 -76 -80 -86 -89 -90
-68 -76 -76 -80 -83 -90 -90 -95
-72 -78 -80 -82 -88 -89 -97 -98
-78 -77 -89 -88 -94 -93 -97 -98
-78 -90 -88 -92 -95 -98 -98 -105
-84 -91 -94 -91 -101 -98 -105 -105
-88 -89 -93 -101 -99 -106 -105 -106
-91 -95 -97 -98 -99 -102 -107 -107
-96 -98 -98 -102 -102 -105 -106 -110
-101 -103 -100 -104 -106 -109 -108 -110
-97 -105 -109 -110 -106 -105 -109 -112
-102 -107 -108 -107 -105 -111 -111 -113
-104 -107 -108 -108 -111 -110 -112 -117
-109 -108 -109 -110 -110 -108 -112 -114
-106 -105 -112 -111 -116 -116 -112 -114
-105 -110 -111 -111 -112 -116 -112 -111
-109 -110 -108 -113 -116 -112 -107 -109
-112 -114 -113 -114 -112 -115 -115 -113
-112 -114 -114 -111 -114 -116 -114 -114
-115 -114 -115 -110 -111 -116 -114 -112
-114 -115 -111 -113 -114 -116 -112 -110
-116 -113 -116 -114 -118 -113 -112 -112
-111 -115 -112 -112 -114 -114 -110 -111
-116 -115 -111 -114 -108 -111 -105 -108
-114 -112 -108 -111 -111 -110 -112 -111
-114 -114 -111 -115 -111 -110 -105 -107
-114 -111 -115 -107 -109 -107 -108 -108
-111 -110 -112 -110 -111 -112 -103 -106
-109 -111 -109 -107 -107 -108 -108 -105
-111 -111 -107 -109 -110 -108 -104 -106
-116 -103 -107 -110 -107 -107 -101 -106
-110 -110 -107 -106 -104 -104 -99 -102
-109 -109 -110 -107 -102 -101 -96 -98
-107 -102 -108 -102 -98 -102 -99 -97
-110 -104 -106 -103 -103 -99 -98 -95
-102 -104 -101 -103 -98 -99 -95 -93
-7 -4 -4 -6 -10 -14 -19 -23
-6 -4 -11 -15 -17 -20 -21 -23
-5 -9 -10 -19 -20 -21 -24 -31
-12 -11 -19 -16 -21 -24 -29 -30
-11 -15 -19 -23 -21 -28 -29 -29
-14 -18 -23 -23 -27 -28 -29 -35
-20 -21 -29 -28 -29 -29 -35 -34
-18 -22 -28 -30 -32 -37 -39 -46
-27 -24 -29 -32 -34 -36 -43 -44
-23 -26 -34 -36 -37 -41 -42 -49
-31 -32 -39 -42 -38 -45 -53 -50
-27 -34 -38 -39 -45 -47 -53 -52
-35 -36 -41 -48 -49 -51 -55 -59
-38 -41 -44 -49 -52 -58 -60 -62
-42 -43 -49 -48 -54 -55 -62 -65
-43 -49 -48 -56 -56 -57 -61 -67
-50 -48 -59 -59 -62 -61 -69 -71
-50 -54 -56 -63 -65 -68 -65 -74
-59 -57 -62 -67 -66 -71 -75 -80
-57 -62 -65 -70 -69 -72 -77 -80
-61 -64 -66 -72 -75 -78 -81 -84
-64 -68 -69 -74 -81 -84 -86 -86
-64 -72 -75 -77 -84 -87 -85 -86
-71 -76 -78 -85 -82 -87 -86 -87
-74 -81 -83 -85 -87 -88 -89 -92
-81 -82 -82 -84 -87 -88 -91 -92
-83 -83 -84 -91 -92 -93 -95 -99
-80 -88 -91 -89 -95 -92 -99 -106
-87 -90 -88 -92 -94 -95 -101 -102
-89 -88 -93 -96 -97 -100 -97 -104
-86 -94 -92 -98 -100 -103 -100 -103
-92 -95 -97 -97 -102 -99 -98 -100
-97 -97 -101 -98 -102 -102 -109 -109
-93 -101 -102 -100 -101 -107 -110 -104
-96 -98 -99 -102 -104 -108 -109 -110
-100 -100 -102 -108 -108 -111 -113 -106
-103 -101 -104 -108 -107 -109 -107 -110
-105 -106 -104 -109 -111 -107 -107 -115
-105 -108 -104 -110 -110 -109 -110 -104
-107 -106 -108 -110 -103 -110 -109 -114
-107 -110 -110 -107 -107 -107 -109 -111
-110 -108 -112 -109 -106 -111 -109 -112
-107 -106 -104 -107 -106 -108 -108 -107
-110 -109 -109 -114 -109 -110 -108 -112
-110 -108 -108 -105 -108 -110 -110 -107
-110 -115 -110 -111 -111 -108 -104 -105
-111 -112 -107 -108 -107 -104 -104 -105
-109 -109 -108 -104 -105 -108 -102 -103
-108 -107 -106 -106 -108 -105 -104 -103
-109 -109 -110 -106 -102 -105 -99 -102
-109 -107 -105 -104 -103 -103 -102 -102
-106 -107 -107 -104 -104 -100 -101 -98
-104 -100 -102 -103 -100 -100 -96 -96
-102 -106 -102 -98 -99 -99 -97 -94
-102 -101 -102 -101 -102 -100 -93 -95
-100 -103 -95 -98 -101 -93 -94 -94
-103 -98 -95 -98 -97 -94 -93 -89
-100 -97 -101 -95 -88 -92 -91 -93
-100 -95 -92 -95 -91 -94 -90 -86
-101 -98 -95 -91 -92 -89 -86 -85
-96 -92 -90 -92 -92 -86 -85 -82
-91 -90 -91 -91 -82 -85 -84 -83
-91 -89 -89 -86 -84 -85 -81 -88
-91 -89 -84 -84 -82 -84 -85 -83
-91 -87 -85 -87 -86 -83 -83 -85
-6 -8 -11 -10 -18 -19 -27 -32
-7 -9 -15 -18 -21 -20 -27 -37
-8 -14 -20 -21 -25 -30 -34 -41
-22 -16 -20 -27 -30 -31 -36 -43
-15 -22 -25 -28 -34 -33 -51 -48
-20 -27 -32 -34 -41 -45 -48 -54
-27 -32 -33 -36 -49 -54 -49 -59
-30 -29 -36 -47 -49 -49 -54 -60
-32 -39 -48 -49 -52 -61 -65 -67
-35 -46 -48 -48 -54 -60 -68 -72
-47 -52 -56 -54 -61 -67 -70 -75
-49 -53 -53 -59 -66 -71 -74 -78
-51 -56 -64 -67 -69 -75 -79 -85
-55 -60 -67 -70 -73 -80 -83 -87
-59 -63 -68 -74 -75 -80 -90 -88
-67 -69 -75 -81 -84 -90 -89 -92
-70 -74 -77 -83 -87 -89 -89 -93
-76 -81 -85 -89 -90 -93 -100 -98
-81 -84 -89 -89 -88 -96 -95 -104
-87 -89 -87 -92 -94 -99 -101 -105
-85 -89 -91 -97 -102 -99 -104 -105
-86 -94 -94 -98 -101 -101 -106 -108
-93 -97 -97 -98 -103 -106 -107 -103
-99 -97 -101 -100 -110 -108 -110 -106
-99 -97 -104 -108 -106 -104 -113 -109
-99 -105 -104 -106 -108 -109 -109 -107
-103 -105 -104 -107 -113 -110 -109 -109
-106 -107 -104 -110 -108 -108 -111 -112
-103 -106 -108 -110 -113 -109 -108 -116
-107 -109 -108 -113 -112 -108 -114 -113
-111 -112 -116 -111 -106 -110 -113 -106
-111 -109 -114 -108 -114 -109 -112 -111
-109 -107 -111 -113 -111 -109 -108 -113
-114 -109 -113 -113 -110 -110 -110 -105
-107 -113 -113 -113 -107 -110 -106 -109
-114 -112 -111 -108 -108 -108 -107 -109
-111 -110 -110 -112 -109 -107 -108 -109
-112 -107 -110 -105 -108 -107 -106 -106
-112 -112 -108 -105 -103 -103 -102 -103
-110 -108 -108 -108 -107 -98 -100 -102
-107 -107 -106 -103 -104 -103 -98 -100
-106 -106 -105 -105 -104 -100 -101 -97
-107 -104 -105 -102 -101 -97 -96 -98
-103 -105 -101 -101 -98 -101 -96 -99
-104 -103 -98 -100 -97 -98 -96 -94
-102 -102 -99 -96 -94 -91 -89 -86
-3 -6 -7 -10 -13 -15 -19 -22
-7 -8 -9 -14 -18 -16 -20 -25
-10 -7 -12 -14 -17 -22 -25 -31
-9 -12 -15 -18 -19 -23 -31 -36
-13 -13 -15 -25 -27 -32 -36 -37
-15 -17 -24 -20 -28 -37 -37 -39
-16 -21 -25 -29 -33 -39 -41 -46
-23 -22 -29 -35 -41 -43 -46 -49
-25 -31 -35 -38 -40 -43 -48 -50
-31 -39 -37 -38 -49 -53 -52 -55
-36 -37 -38 -45 -50 -55 -58 -64
-40 -42 -44 -49 -52 -59 -60 -65
-43 -49 -54 -50 -61 -60 -66 -70
-45 -51 -53 -59 -63 -63 -66 -70
-49 -53 -57 -61 -66 -70 -70 -77
-49 -56 -63 -61 -70 -73 -78 -79
-59 -62 -66 -67 -72 -79 -76 -84
-59 -66 -65 -67 -81 -82 -81 -90
-63 -73 -69 -80 -83 -81 -85 -89
-66 -74 -80 -80 -82 -91 -92 -95
-72 -77 -81 -84 -89 -90 -92 -98
-75 -82 -83 -88 -91 -91 -99 -97
-82 -82 -87 -91 -94 -98 -101 -104
-83 -90 -90 -94 -99 -100 -101 -106
-91 -90 -96 -99 -104 -102 -103 -105
-88 -95 -99 -100 -103 -106 -106 -107
-90 -100 -98 -100 -105 -107 -108 -110
-98 -100 -100 -108 -104 -108 -112 -111
-101 -101 -105 -107 -106 -114 -113 -109
-103 -103 -105 -110 -112 -114 -115 -112
-108 -107 -108 -107 -112 -107 -113 -110
-109 -111 -111 -113 -111 -114 -110 -113
-109 -110 -111 -112 -116 -113 -111 -112
-107 -113 -112 -112 -106 -113 -112 -113
-110 -114 -113 -112 -110 -110 -115 -111
-113 -112 -109 -113 -116 -115 -116 -109
-116 -113 -106 -110 -113 -113 -111 -112
-110 -109 -112 -112 -112 -111 -110 -109
-114 -114 -111 -112 -108 -113 -111 -110
-112 -113 -118 -109 -107 -110 -107 -103
-112 -111 -111 -108 -109 -108 -109 -106
-112 -113 -111 -110 -105 -107 -108 -106
-112 -109 -108 -106 -107 -109 -102 -105
-112 -111 -109 -113 -106 -107 -104 -99
-110 -108 -110 -105 -105 -106 -105 -100
-108 -111 -105 -105 -98 -103 -99 -101
-104 -109 -106 -102 -102 -100 -100 -92
-104 -105 -106 -105 -97 -96 -93 -92
-107 -103 -105 -103 -97 -93 -93 -88
-102 -105 -100 -99 -91 -91 -88 -88
-11 -8 -12 -13 -14 -20 -20 -26
-9 -12 -13 -16 -20 -21 -24 -30
-9 -11 -14 -20 -13 -27 -26 -34
-12 -14 -19 -18 -26 -27 -32 -35
-19 -14 -16 -27 -28 -33 -33 -37
-14 -22 -26 -33 -32 -35 -38 -42
-18 -26 -33 -32 -37 -39 -39 -43
-26 -26 -33 -33 -42 -42 -46 -52
-30 -33 -40 -41 -46 -47 -49 -57
-32 -38 -40 -39 -51 -55 -59 -60
-37 -39 -44 -45 -52 -60 -64 -67
-39 -44 -44 -52 -60 -63 -68 -65
-44 -45 -50 -60 -64 -65 -69 -76
-43 -52 -57 -62 -63 -67 -77 -77
-54 -60 -62 -67 -67 -74 -76 -80
-58 -63 -63 -65 -72 -82 -79 -88
-62 -67 -69 -70 -76 -81 -85 -91
-64 -69 -70 -77 -79 -84 -93 -90
-68 -72 -77 -81 -88 -90 -91 -98
-73 -77 -82 -89 -90 -93 -94 -95
-76 -84 -88 -90 -93 -95 -98 -103
-80 -84 -92 -96 -100 -98 -106 -104
-89 -90 -94 -100 -96 -101 -103 -102
-93 -93 -92 -96 -102 -101 -101 -103
-95 -94 -99 -103 -101 -102 -108 -111
-96 -99 -103 -100 -102 -106 -108 -108
-91 -101 -101 -101 -110 -106 -110 -108
-104 -103 -99 -105 -105 -105 -109 -113
-101 -97 -106 -107 -107 -106 -109 -111
-100 -106 -108 -110 -111 -111 -110 -105
-109 -108 -108 -108 -110 -109 -108 -110
-109 -110 -107 -110 -112 -111 -111 -108
-107 -111 -108 -110 -113 -109 -111 -113
-109 -103 -110 -109 -109 -111 -112 -109
-105 -109 -112 -109 -107 -112 -111 -105
-111 -110 -107 -108 -110 -109 -108 -108
-108 -111 -109 -111 -110 -105 -110 -109
-108 -111 -109 -106 -107 -106 -108 -104
-111 -113 -108 -105 -111 -107 -103 -102
-114 -111 -105 -107 -107 -105 -104 -106
-111 -108 -107 -108 -105 -105 -106 -101
-106 -108 -109 -107 -100 -104 -99 -101
-109 -109 -103 -103 -102 -102 -99 -98
-110 -101 -106 -102 -104 -102 -98 -100
-105 -105 -101 -102 -97 -101 -97 -99
-102 -104 -102 -101 -100 -95 -94 -95
-107 -102 -101 -101 -97 -97 -97 -92
-100 -104 -99 -96 -95 -94 -90 -88
-100 -100 -99 -97 -91 -93 -91 -89
4 -5 -2 -2 -7 -14 -14 -20
-2 -3 -5 -5 -15 -16 -17 -23
-2 -7 -11 -14 -14 -20 -24 -28
0 -7 -13 -15 -22 -25 -29 -30
-8 -10 -15 -18 -26 -27 -30 -35
-11 -18 -19 -20 -31 -26 -31 -40
-15 -20 -25 -34 -31 -35 -38 -45
-18 -25 -24 -34 -34 -40 -44 -50
-22 -25 -33 -34 -39 -46 -45 -47
-29 -34 -35 -37 -44 -47 -47 -54
-29 -34 -33 -42 -47 -48 -57 -57
-35 -34 -46 -47 -48 -53 -57 -63
-37 -44 -47 -46 -54 -57 -64 -62
-41 -50 -50 -53 -59 -60 -67 -67
-45 -49 -58 -58 -60 -63 -67 -68
-48 -57 -57 -62 -64 -71 -71 -76
-52 -61 -61 -64 -69 -74 -78 -82
-57 -60 -62 -69 -71 -75 -83 -85
-60 -61 -70 -70 -73 -82 -83 -85
-63 -69 -73 -74 -82 -81 -88 -88
-68 -72 -77 -81 -83 -84 -86 -86
-74 -73 -81 -81 -87 -88 -89 -95
-75 -79 -81 -85 -90 -88 -98 -95
-81 -84 -83 -83 -86 -93 -100 -97
-83 -86 -90 -94 -92 -95 -94 -100
-83 -90 -86 -91 -98 -99 -100 -103
-90 -89 -93 -97 -101 -100 -101 -104
-89 -94 -97 -98 -100 -100 -106 -106
-98 -94 -97 -100 -98 -106 -101 -102
-95 -95 -96 -101 -101 -99 -105 -102
-97 -94 -102 -104 -105 -106 -102 -109
-99 -101 -103 -102 -103 -100 -107 -106
-98 -105 -104 -105 -101 -104 -104 -106
-104 -106 -106 -102 -107 -104 -103 -108
-103 -104 -102 -104 -102 -107 -108 -107
-104 -105 -107 -104 -104 -104 -104 -103
-104 -107 -109 -111 -106 -106 -104 -106
-106 -108 -107 -105 -105 -106 -104 -104
-107 -100 -103 -110 -101 -106 -99 -102
-106 -108 -110 -103 -106 -100 -104 -103
-104 -105 -107 -103 -100 -103 -103 -101
-105 -104 -105 -103 -104 -104 -103 -102
-107 -106 -103 -105 -104 -100 -98 -102
-104 -102 -100 -102 -104 -101 -101 -100
-102 -99 -105 -103 -101 -99 -102 -98
-103 -101 -101 -101 -99 -100 -99 -95
-102 -100 -104 -101 -100 -99 -99 -97
-104 -98 -98 -100 -101 -92 -97 -93
-100 -98 -100 -96 -100 -97 -90 -87
-101 -100 -98 -93 -96 -93 -92 -86
-99 -96 -95 -95 -92 -93 -91 -88
-15 -18 -20 -19 -26 -32 -31 -40
-21 -23 -18 -24 -29 -35 -32 -37
-20 -17 -27 -33 -31 -36 -38 -40
-25 -29 -28 -35 -37 -37 -39 -49
-31 -32 -34 -38 -40 -36 -48 -52
-32 -29 -39 -42 -40 -54 -51 -58
-34 -36 -37 -38 -45 -50 -55 -56
-37 -36 -39 -50 -50 -54 -59 -64
-41 -40 -48 -54 -55 -58 -69 -72
-36 -50 -51 -53 -55 -64 -64 -69
-50 -50 -59 -58 -64 -64 -68 -69
-50 -55 -53 -62 -66 -70 -73 -77
-57 -55 -61 -69 -73 -75 -78 -85
-56 -64 -64 -68 -78 -83 -85 -88
-65 -63 -68 -73 -81 -83 -91 -92
-68 -71 -73 -75 -83 -90 -93 -95
-68 -72 -80 -85 -91 -93 -96 -101
-74 -82 -84 -91 -95 -98 -101 -103
-80 -86 -89 -94 -95 -101 -100 -104
-85 -90 -93 -97 -97 -99 -106 -105
-89 -92 -95 -98 -102 -103 -105 -106
-89 -92 -102 -100 -103 -110 -105 -111
-94 -99 -101 -105 -106 -106 -110 -116
-99 -96 -106 -107 -111 -112 -118 -116
-95 -103 -110 -111 -109 -113 -116 -113
-103 -108 -108 -114 -116 -115 -121 -118
-106 -107 -111 -115 -116 -117 -121 -120
-110 -110 -112 -119 -119 -115 -118 -120
-105 -115 -116 -121 -120 -119 -119 -124
-111 -115 -119 -120 -116 -118 -124 -120
-119 -118 -117 -117 -117 -123 -119 -119
-118 -117 -117 -120 -120 -119 -119 -121
-117 -114 -117 -121 -121 -119 -121 -117
-118 -122 -121 -123 -120 -118 -119 -117
-120 -122 -119 -121 -120 -121 -120 -116
-121 -122 -119 -118 -124 -122 -116 -118
-120 -122 -119 -121 -120 -117 -119 -113
-121 -116 -118 -122 -117 -122 -112 -120
-121 -117 -117 -118 -118 -119 -118 -117
-115 -118 -116 -116 -117 -114 -113 -110
-117 -115 -114 -116 -117 -114 -112 -112
-120 -117 -118 -117 -119 -114 -112 -109
-115 -119 -116 -119 -114 -115 -110 -103
-115 -115 -112 -113 -113 -109 -111 -102
-117 -117 -112 -113 -111 -107 -104 -102
-118 -112 -110 -107 -109 -106 -101 -102
-113 -111 -108 -103 -106 -106 -104 -100
-111 -111 -110 -108 -108 -102 -101 -98
-108 -107 -105 -105 -105 -99 -98 -94
-16 -14 -14 -24 -27 -28 -30 -34
-14 -21 -21 -30 -23 -29 -38 -35
-15 -23 -23 -28 -33 -34 -36 -40
-26 -27 -25 -32 -36 -36 -41 -47
-27 -27 -31 -33 -38 -41 -48 -50
-27 -30 -37 -37 -42 -41 -49 -54
-29 -35 -36 -42 -44 -48 -56 -58
-37 -37 -42 -43 -47 -56 -57 -63
-35 -43 -37 -52 -55 -60 -63 -64
-43 -41 -45 -55 -53 -59 -65 -69
-43 -51 -56 -56 -64 -66 -67 -74
-50 -57 -55 -62 -71 -69 -73 -75
-54 -59 -59 -67 -67 -72 -74 -79
-56 -64 -65 -70 -66 -71 -81 -87
-63 -61 -67 -66 -74 -86 -85 -91
-64 -68 -72 -75 -81 -87 -91 -94
-70 -69 -75 -82 -85 -93 -94 -102
-68 -78 -81 -87 -93 -100 -99 -101
-74 -81 -86 -92 -93 -100 -103 -102
-79 -88 -91 -95 -101 -102 -107 -107
-88 -91 -96 -97 -104 -103 -104 -108
-94 -97 -100 -103 -103 -108 -109 -112
-97 -99 -101 -105 -111 -111 -108 -113
-97 -104 -103 -108 -109 -110 -111 -115
-103 -108 -108 -111 -108 -116 -116 -118
-102 -109 -108 -111 -111 -114 -117 -122
-108 -106 -111 -111 -114 -118 -119 -118
-108 -111 -111 -119 -116 -119 -121 -119
-112 -113 -112 -120 -118 -117 -119 -118
-110 -117 -116 -115 -122 -120 -122 -117
-116 -119 -117 -119 -120 -119 -120 -121
-116 -118 -118 -120 -122 -118 -115 -120
-120 -118 -118 -120 -120 -120 -120 -116
-120 -119 -118 -121 -123 -122 -118 -117
-117 -119 -118 -117 -118 -118 -117 -122
-121 -117 -120 -117 -119 -118 -117 -121
-117 -118 -118 -122 -121 -117 -121 -115
-117 -120 -120 -116 -119 -120 -118 -114
-117 -118 -118 -117 -120 -119 -119 -119
-121 -117 -116 -117 -119 -113 -115 -117
-117 -121 -120 -116 -117 -115 -113 -113
-122 -120 -120 -114 -112 -116 -111 -115
-120 -114 -116 -115 -114 -115 -113 -112
-115 -119 -115 -116 -112 -110 -113 -108
-113 -115 -115 -112 -112 -114 -106 -101
-111 -111 -115 -113 -111 -105 -106 -107
-115 -114 -116 -111 -104 -106 -107 -102
-111 -108 -112 -107 -104 -104 -100 -102
-113 -115 -110 -105 -106 -99 -102 -97
-110 -108 -105 -106 -102 -101 -99 -93
-109 -108 -107 -106 -103 -100 -98 -95
-17 -21 -19 -29 -27 -29 -31 -34
-19 -21 -26 -27 -25 -30 -35 -43
-24 -26 -25 -27 -32 -33 -39 -42
-27 -28 -27 -32 -32 -35 -41 -50
-24 -24 -30 -35 -39 -41 -50 -49
-28 -33 -34 -39 -41 -43 -50 -49
-35 -32 -37 -40 -48 -44 -48 -54
-32 -40 -39 -44 -50 -52 -53 -55
-36 -39 -47 -48 -51 -51 -51 -62
-39 -47 -49 -50 -54 -58 -64 -67
-42 -49 -51 -56 -57 -65 -70 -78
-51 -51 -54 -60 -65 -62 -72 -72
-51 -59 -56 -63 -69 -73 -75 -84
-54 -56 -63 -67 -70 -71 -80 -83
-51 -63 -69 -72 -72 -78 -85 -89
-65 -70 -70 -75 -80 -85 -86 -92
-68 -72 -73 -83 -86 -87 -91 -91
-76 -74 -81 -85 -87 -88 -97 -95
-74 -79 -87 -87 -90 -92 -97 -97
-81 -87 -87 -90 -96 -92 -96 -100
-86 -86 -89 -96 -93 -98 -104 -104
-86 -95 -94 -96 -96 -101 -101 -103
-92 -93 -93 -98 -103 -102 -106 -108
-92 -93 -97 -105 -102 -104 -108 -110
-94 -95 -100 -104 -104 -105 -109 -112
-97 -98 -104 -108 -109 -106 -111 -112
-103 -105 -107 -105 -108 -111 -112 -118
-100 -105 -113 -104 -110 -112 -119 -116
-106 -106 -107 -117 -116 -114 -113 -117
-108 -106 -115 -115 -114 -116 -117 -122
-108 -113 -113 -117 -117 -119 -123 -116
-111 -112 -118 -115 -114 -120 -120 -122
-114 -118 -119 -115 -119 -120 -118 -120
-120 -114 -119 -118 -123 -120 -119 -121
-120 -115 -122 -121 -122 -121 -119 -122
-115 -123 -120 -123 -120 -118 -123 -116
-119 -121 -126 -120 -119 -124 -124 -117
-119 -125 -121 -118 -120 -118 -125 -122
-121 -122 -119 -123 -121 -123 -122 -123
-124 -123 -121 -125 -121 -120 -122 -119
-120 -121 -122 -120 -120 -121 -119 -118
-122 -124 -121 -123 -122 -121 -121 -118
-117 -124 -121 -120 -120 -121 -116 -119
-121 -117 -125 -122 -120 -118 -117 -118
-124 -121 -123 -117 -118 -118 -118 -116
-117 -120 -117 -119 -121 -115 -114 -115
-119 -120 -118 -117 -119 -117 -116 -114
-121 -118 -114 -117 -111 -114 -113 -111
-118 -121 -118 -118 -111 -112 -112 -109
-122 -116 -116 -116 -115 -112 -109 -104
-116 -116 -115 -112 -112 -109 -108 -103
-113 -112 -114 -112 -114 -108 -107 -102
-113 -115 -110 -110 -109 -104 -104 -98
-114 -114 -108 -104 -107 -102 -98 -98
-110 -111 -107 -107 -104 -100 -97 -96
-111 -108 -105 -103 -102 -97 -97 -93
-12 -9 -17 -21 -18 -20 -23 -32
-16 -13 -19 -22 -20 -28 -25 -34
-19 -20 -21 -19 -25 -29 -35 -33
-17 -19 -20 -25 -29 -33 -32 -37
-19 -19 -25 -31 -30 -42 -37 -42
-25 -26 -31 -33 -36 -35 -42 -54
-22 -28 -30 -35 -37 -44 -47 -52
-28 -34 -33 -40 -42 -48 -52 -55
-32 -36 -40 -39 -51 -49 -56 -62
-35 -42 -43 -45 -54 -60 -58 -63
-39 -42 -47 -51 -55 -59 -65 -65
-42 -49 -49 -58 -60 -62 -71 -74
-46 -51 -58 -62 -64 -66 -71 -78
-51 -58 -58 -64 -64 -70 -75 -85
-58 -60 -61 -65 -70 -78 -82 -83
-58 -65 -70 -70 -76 -88 -85 -93
-63 -66 -73 -76 -81 -90 -87 -96
-65 -70 -79 -85 -84 -89 -95 -99
-68 -79 -84 -83 -92 -96 -96 -104
-79 -84 -84 -90 -94 -97 -102 -102
-85 -84 -90 -94 -95 -100 -103 -101
-84 -90 -99 -96 -104 -100 -101 -111
-91 -96 -96 -103 -105 -106 -110 -107
-96 -97 -99 -101 -105 -110 -110 -114
-98 -104 -104 -103 -109 -113 -110 -113
-102 -98 -103 -106 -112 -114 -112 -115
-105 -103 -109 -108 -114 -114 -114 -114
-104 -109 -105 -112 -113 -115 -116 -114
-106 -109 -110 -113 -114 -115 -114 -117
-114 -117 -113 -113 -116 -113 -119 -119
-115 -116 -115 -118 -113 -117 -119 -118
-114 -113 -116 -120 -117 -119 -117 -120
-115 -115 -119 -120 -116 -118 -122 -123
-119 -116 -119 -119 -121 -115 -117 -120
-117 -118 -117 -119 -115 -115 -124 -120
-118 -115 -118 -119 -115 -124 -117 -120
-120 -114 -121 -116 -120 -119 -116 -118
-125 -121 -118 -122 -122 -118 -121 -116
-115 -121 -119 -123 -115 -117 -114 -117
-121 -117 -120 -118 -114 -114 -118 -117
-117 -121 -120 -113 -115 -117 -116 -111
-117 -117 -114 -118 -116 -115 -115 -106
-121 -115 -118 -117 -110 -113 -110 -108
-114 -117 -116 -119 -113 -107 -108 -108
-117 -121 -116 -113 -111 -111 -109 -109
-115 -110 -112 -111 -112 -110 -110 -108
-114 -113 -108 -108 -104 -112 -110 -105
-115 -111 -108 -109 -109 -107 -105 -104
-114 -114 -107 -108 -107 -106 -101 -103
-110 -109 -112 -109 -102 -103 -103 -101
-111 -104 -108 -104 -106 -100 -101 -95
-109 -105 -107 -104 -100 -98 -97 -94
-109 -110 -102 -96 -97 -95 -94 -91
-16 -16 -17 -22 -20 -21 -27 -26
-16 -13 -20 -21 -24 -24 -27 -31
-16 -16 -23 -24 -25 -26 -33 -34
-21 -18 -23 -21 -27 -33 -31 -37
-23 -25 -26 -28 -32 -32 -37 -41
-20 -24 -28 -30 -34 -37 -39 -39
-24 -26 -27 -32 -36 -42 -41 -46
-26 -31 -33 -35 -40 -42 -46 -47
-30 -35 -34 -36 -39 -50 -49 -55
-35 -36 -35 -37 -43 -48 -56 -60
-31 -36 -41 -45 -51 -58 -60 -61
-40 -40 -44 -48 -59 -62 -58 -63
-36 -47 -49 -56 -55 -63 -65 -69
-47 -50 -56 -59 -62 -66 -71 -74
-47 -55 -59 -63 -68 -68 -67 -73
-55 -60 -62 -67 -67 -72 -73 -76
-56 -60 -64 -69 -73 -77 -77 -77
-63 -64 -69 -71 -75 -76 -83 -84
-68 -67 -70 -75 -79 -82 -83 -85
-68 -68 -77 -74 -82 -82 -84 -93
-67 -73 -80 -84 -84 -85 -92 -91
-74 -78 -81 -84 -86 -92 -91 -91
-82 -79 -86 -85 -92 -94 -97 -97
-85 -84 -88 -91 -94 -96 -98 -98
-80 -85 -89 -92 -91 -98 -94 -101
-84 -87 -97 -98 -95 -98 -99 -102
-91 -88 -97 -96 -99 -106 -103 -102
-91 -93 -97 -101 -101 -100 -103 -111
-93 -96 -101 -102 -102 -101 -106 -105
-99 -98 -101 -95 -104 -108 -102 -106
-98 -100 -101 -105 -106 -101 -106 -106
-101 -100 -107 -109 -103 -107 -106 -111
-103 -108 -108 -105 -109 -111 -109 -116
-103 -106 -105 -107 -107 -108 -112 -110
-108 -106 -106 -107 -111 -115 -108 -111
-105 -107 -107 -108 -112 -107 -109 -112
-107 -109 -111 -111 -108 -112 -107 -112
-109 -111 -109 -108 -110 -116 -110 -113
-110 -110 -111 -113 -113 -110 -110 -108
-109 -109 -113 -111 -113 -109 -110 -112
-111 -109 -111 -108 -111 -108 -111 -108
-113 -111 -113 -111 -106 -106 -108 -104
-110 -108 -110 -109 -111 -109 -108 -106
-113 -107 -110 -108 -109 -108 -105 -105
-111 -107 -109 -111 -107 -108 -106 -105
-108 -109 -108 -107 -104 -106 -107 -108
-110 -111 -109 -109 -108 -104 -102 -98
-110 -107 -104 -106 -103 -100 -103 -97
-105 -109 -107 -107 -103 -104 -100 -98
-108 -103 -101 -106 -100 -100 -98 -94
-107 -107 -108 -104 -100 -100 -94 -94
-104 -101 -97 -100 -95 -96 -92 -95
-105 -101 -104 -95 -98 -94 -93 -91
-98 -99 -96 -96 -92 -91 -88 -93
-98 -98 -99 -96 -95 -95 -93 -86
-97 -96 -94 -88 -91 -90 -92 -85
-96 -92 -90 -92 -92 -91 -87 -85
-94 -93 -94 -91 -89 -86 -85 -79
-95 -92 -89 -90 -84 -88 -84 -85
-94 -92 -92 -86 -85 -87 -85 -84
-88 -91 -89 -87 -86 -81 -84 -81
-92 -88 -86 -84 -81 -86 -81 -84
-85 -84 -82 -86 -84 -82 -87 -85
-90 -86 -86 -86 -86 -85 -88 -89
-85 -80 -82 -81 -83 -85 -85 -86
-85 -84 -82 -87 -89 -88 -88 -88
-8 -9 -7 -11 -7 -12 -16 -16
-10 -7 -9 -6 -16 -16 -15 -16
-11 -7 -11 -16 -14 -13 -17 -21
-10 -10 -10 -15 -15 -18 -18 -21
-12 -13 -14 -12 -18 -20 -24 -25
-12 -15 -16 -17 -20 -23 -25 -27
-14 -16 -18 -20 -25 -27 -31 -30
-15 -21 -19 -24 -23 -28 -31 -32
-21 -22 -24 -24 -33 -30 -32 -36
-19 -24 -23 -26 -32 -33 -38 -41
-20 -29 -26 -32 -28 -39 -43 -47
-29 -30 -29 -32 -36 -42 -46 -50
-25 -28 -33 -41 -43 -48 -53 -52
-30 -32 -39 -45 -46 -50 -54 -53
-34 -38 -46 -50 -49 -55 -56 -58
-39 -45 -45 -49 -57 -54 -56 -62
-43 -49 -51 -51 -58 -59 -64 -65
-51 -55 -54 -55 -57 -60 -60 -66
-50 -54 -56 -60 -63 -64 -70 -67
-54 -56 -60 -63 -68 -66 -69 -71
-57 -57 -64 -67 -67 -73 -71 -76
-63 -59 -66 -63 -70 -72 -75 -74
-59 -64 -67 -68 -75 -75 -78 -76
-65 -65 -74 -76 -77 -77 -78 -81
-67 -70 -73 -74 -77 -83 -81 -92
-67 -71 -77 -77 -83 -86 -87 -91
-74 -76 -76 -80 -88 -84 -92 -92
-77 -78 -78 -84 -85 -94 -91 -91
-81 -77 -83 -84 -91 -89 -94 -92
-83 -83 -88 -91 -89 -94 -90 -90
-83 -83 -90 -90 -91 -91 -97 -95
-85 -92 -95 -95 -94 -92 -97 -96
-91 -93 -92 -95 -98 -97 -101 -98
-92 -91 -90 -99 -95 -96 -99 -98
-92 -92 -94 -98 -100 -100 -100 -94
-92 -98 -96 -98 -98 -98 -101 -99
-92 -98 -99 -94 -99 -96 -100 -95
-96 -101 -96 -98 -99 -102 -100 -100
-96 -95 -102 -96 -101 -99 -101 -97
-97 -98 -99 -100 -103 -99 -101 -99
-94 -99 -104 -100 -100 -100 -100 -98
-97 -101 -99 -99 -102 -99 -99 -100
-96 -100 -100 -99 -100 -98 -103 -95
-97 -100 -100 -103 -98 -97 -97 -99
-100 -97 -102 -97 -97 -101 -95 -98
-97 -101 -99 -100 -99 -99 -98 -97
-101 -101 -98 -100 -99 -97 -96 -94
-99 -101 -99 -96 -99 -94 -93 -94
-97 -99 -99 -97 -97 -93 -93 -95
-99 -98 -98 -96 -95 -95 -92 -93
-96 -96 -95 -96 -95 -95 -93 -90
-99 -97 -92 -92 -88 -94 -93 -90
-94 -93 -97 -92 -86 -91 -92 -90
-96 -96 -93 -86 -92 -89 -89 -89
-92 -94 -89 -89 -87 -86 -88 -82
-91 -93 -88 -88 -90 -86 -85 -86
-95 -91 -86 -86 -85 -86 -86 -82
-91 -87 -89 -90 -84 -86 -81 -80
0 -4 -3 -5 -7 -12 -13 -12
-4 -2 -6 -8 -8 -14 -16 -15
-4 -10 -10 -10 -12 -19 -21 -23
-4 -5 -10 -14 -23 -17 -20 -24
-7 -10 -11 -16 -17 -21 -22 -26
-11 -9 -12 -19 -18 -23 -26 -30
-9 -12 -20 -21 -25 -30 -29 -32
-13 -21 -23 -25 -30 -30 -30 -37
-17 -19 -24 -28 -28 -36 -39 -43
-22 -23 -31 -31 -33 -39 -45 -46
-25 -29 -29 -34 -38 -43 -47 -52
-25 -28 -30 -37 -43 -50 -53 -49
-30 -32 -38 -45 -46 -49 -55 -58
-35 -35 -45 -45 -50 -54 -56 -62
-37 -41 -44 -51 -54 -59 -63 -71
-43 -48 -50 -54 -57 -60 -67 -74
-47 -52 -52 -60 -65 -66 -70 -74
-53 -52 -58 -60 -67 -68 -70 -77
-54 -55 -64 -68 -73 -72 -76 -78
-57 -63 -68 -67 -71 -74 -78 -83
-63 -67 -72 -72 -80 -81 -79 -79
-72 -68 -71 -77 -77 -80 -83 -88
-70 -70 -73 -77 -78 -84 -93 -91
-72 -78 -77 -82 -79 -85 -91 -93
-77 -77 -79 -79 -90 -92 -93 -91
-77 -83 -84 -86 -93 -93 -95 -94
-82 -85 -88 -94 -91 -96 -96 -98
-82 -88 -91 -93 -96 -91 -96 -98
-90 -92 -92 -94 -93 -97 -96 -95
-90 -93 -94 -93 -93 -97 -98 -96
-90 -94 -94 -95 -98 -100 -99 -97
-93 -100 -95 -99 -100 -100 -97 -98
-94 -96 -98 -99 -101 -97 -98 -97
-99 -97 -100 -95 -101 -97 -100 -100
-98 -97 -100 -98 -99 -98 -99 -99
-97 -99 -94 -97 -96 -101 -99 -101
-94 -98 -100 -97 -101 -97 -97 -94
-102 -98 -98 -103 -97 -95 -99 -99
-99 -97 -102 -102 -95 -97 -98 -97
-95 -99 -99 -98 -98 -99 -95 -93
-98 -102 -98 -94 -96 -93 -95 -91
-99 -97 -97 -93 -90 -93 -93 -93
-98 -98 -99 -95 -94 -90 -92 -93
-97 -92 -95 -92 -92 -92 -92 -93
-95 -96 -92 -92 -96 -91 -88 -91
-96 -97 -94 -92 -89 -93 -90 -90
-93 -95 -91 -88 -93 -94 -91 -88
-94 -89 -89 -92 -93 -85 -86 -91
-94 -91 -90 -91 -89 -88 -85 -82
-87 -87 -88 -89 -88 -87 -88 -86
-93 -89 -89 -86 -87 -82 -86 -83
-90 -90 -89 -82 -86 -81 -80 -76
-88 -85 -87 -86 -83 -82 -85 -81
-89 -87 -84 -83 -81 -81 -76 -77
-3 -7 -7 -4 -6 -11 -14 -17
-1 -4 -4 -7 -10 -14 -13 -20
-6 -4 -8 -13 -17 -14 -20 -23
-7 -8 -7 -15 -16 -21 -23 -26
-7 -6 -12 -17 -21 -23 -25 -27
-14 -14 -17 -21 -24 -27 -29 -32
-15 -18 -21 -23 -28 -31 -34 -37
-20 -21 -23 -25 -29 -37 -38 -42
-19 -21 -28 -33 -35 -35 -39 -44
-22 -23 -32 -35 -39 -40 -45 -45
-26 -28 -33 -36 -38 -48 -51 -50
-30 -34 -36 -40 -47 -46 -51 -55
-38 -40 -44 -45 -46 -52 -54 -62
-36 -40 -42 -46 -52 -55 -61 -67
-39 -47 -48 -55 -56 -55 -65 -69
-44 -49 -54 -55 -59 -63 -67 -68
-46 -52 -57 -58 -66 -65 -70 -73
-53 -55 -59 -62 -64 -69 -69 -79
-55 -59 -62 -69 -70 -77 -76 -81
-56 -67 -69 -72 -75 -74 -77 -83
-63 -70 -72 -71 -76 -79 -83 -87
-70 -66 -78 -77 -81 -81 -86 -86
-70 -71 -78 -80 -80 -83 -85 -87
-78 -75 -76 -81 -87 -90 -88 -90
-78 -79 -79 -88 -87 -87 -86 -91
-78 -83 -89 -89 -87 -87 -92 -89
-84 -87 -88 -87 -93 -92 -94 -94
-79 -86 -88 -88 -88 -92 -95 -98
-90 -89 -90 -91 -90 -92 -97 -95
-90 -90 -90 -95 -90 -97 -97 -99
-91 -90 -91 -92 -96 -96 -99 -94
-95 -93 -97 -94 -98 -93 -98 -96
-92 -93 -93 -97 -100 -98 -99 -99
-91 -97 -96 -98 -94 -99 -98 -98
-97 -97 -100 -96 -99 -99 -97 -96
-97 -94 -95 -98 -99 -100 -96 -97
-96 -98 -98 -97 -96 -100 -99 -96
-99 -99 -98 -98 -102 -95 -93 -99
-105 -99 -95 -100 -95 -94 -98 -94
-99 -95 -97 -96 -93 -96 -99 -89
-98 -100 -98 -95 -95 -95 -96 -96
-97 -98 -97 -99 -94 -96 -97 -91
-99 -98 -97 -101 -95 -100 -91 -89
-98 -94 -94 -94 -94 -95 -91 -87
-98 -98 -94 -95 -95 -94 -93 -86
-96 -94 -94 -90 -90 -90 -87 -88
-98 -96 -91 -93 -91 -85 -87 -84
-96 -93 -91 -95 -86 -85 -89 -88
-95 -90 -90 -86 -86 -89 -88 -85
-93 -91 -89 -86 -86 -86 -84 -81
-92 -88 -90 -87 -86 -84 -81 -81
-91 -87 -82 -83 -84 -79 -81 -79
-89 -84 -87 -85 -77 -80 -78 -77
-98 -101 -103 -109 -108 -112 -112 -114
-104 -107 -104 -113 -112 -112 -115 -116
-105 -108 -111 -110 -113 -115 -120 -114
-106 -114 -111 -113 -115 -113 -119 -113
-112 -116 -112 -116 -118 -113 -113 -115
-110 -117 -115 -115 -116 -114 -112 -115
-113 -116 -119 -117 -117 -116 -113 -115
-111 -115 -114 -115 -114 -116 -115 -114
-119 -113 -115 -117 -115 -114 -115 -112
-113 -111 -113 -115 -117 -114 -113 -111
-110 -113 -115 -116 -115 -113 -115 -109
-116 -112 -116 -114 -112 -115 -112 -105
-112 -116 -114 -108 -109 -115 -110 -110
-114 -114 -113 -112 -114 -109 -110 -105
-117 -109 -111 -113 -108 -110 -108 -104
-109 -110 -110 -107 -108 -104 -105 -99
-110 -114 -110 -109 -110 -100 -101 -96
-112 -110 -107 -105 -104 -98 -99 -94
-106 -104 -103 -107 -98 -101 -97 -93
-108 -108 -105 -98 -99 -92 -91 -93
-100 -99 -97 -98 -97 -92 -92 -91
-104 -102 -98 -97 -92 -93 -89 -83
-103 -98 -96 -97 -93 -89 -87 -79
-96 -95 -93 -92 -90 -86 -82 -82
-95 -92 -92 -88 -82 -81 -83 -78
-95 -92 -87 -89 -82 -80 -82 -74
-90 -89 -86 -79 -79 -83 -72 -75
-89 -83 -80 -78 -78 -73 -68 -67
-83 -83 -78 -79 -74 -74 -69 -62
-82 -80 -79 -70 -71 -70 -65 -59
-81 -78 -73 -73 -68 -67 -57 -61
-76 -75 -73 -69 -64 -64 -61 -52
-73 -74 -65 -64 -64 -59 -51 -50
-73 -67 -64 -60 -61 -55 -53 -44
-66 -63 -62 -57 -54 -50 -44 -42
-62 -60 -59 -52 -52 -40 -40 -38
-61 -57 -52 -50 -44 -37 -38 -36
-61 -53 -51 -44 -43 -37 -36 -35
-50 -49 -45 -40 -43 -35 -34 -32
-51 -43 -42 -43 -33 -36 -29 -31
-45 -38 -40 -34 -37 -29 -31 -27
-42 -41 -38 -36 -31 -33 -30 -24
-38 -36 -31 -27 -30 -26 -24 -27
-36 -33 -32 -30 -25 -24 -20 -19
-36 -30 -31 -28 -20 -25 -15 -16
-29 -27 -28 -18 -21 -19 -14 -13
-30 -26 -26 -21 -14 -14 -12 -14
-27 -25 -23 -22 -15 -14 -9 -14
-23 -26 -19 -13 -17 -12 -15 -6
-20 -20 -15 -13 -14 -13 -8 -9
-16 -15 -13 -12 -14 -12 -10 -10
-16 -17 -11 -15 -9 -15 -11 -14
-17 -16 -14 -10 -10 -10 -9 -12
-9 -14 -12 -11 -13 -11 -11 -11
-10 -11 -11 -9 -10 -5 -14 -8
-10 -12 -11 -9 -10 -10 -7 -13
-11 -12 -10 -4 -9 -13 -10 -8
-14 -7 -8 -10 -10 -12 -12 -11
-6 -12 -10 -6 -13 -11 -7 -12
-9 -9 -9 -14 -11 -10 -9 -13
-10 -11 -16 -12 -12 -13 -11 -15
-8 -12 -11 -9 -13 -11 -13 -14
-8 -14 -10 -13 -13 -11 -12 -10
-10 -11 -16 -14 -10 -16 -16 -12
-97 -104 -111 -114 -108 -112 -112 -114
-108 -108 -111 -108 -112 -110 -114 -114
-110 -110 -112 -112 -112 -115 -115 -116
-109 -109 -111 -114 -116 -117 -118 -114
-112 -112 -111 -114 -120 -116 -109 -116
-113 -111 -114 -117 -114 -109 -111 -109
-111 -113 -116 -117 -110 -110 -111 -113
-113 -117 -116 -112 -112 -110 -109 -108
-113 -112 -109 -110 -114 -109 -103 -108
-115 -113 -112 -113 -111 -110 -109 -105
-113 -114 -112 -110 -107 -106 -106 -103
-114 -108 -110 -106 -108 -107 -104 -99
-111 -113 -108 -104 -110 -102 -98 -97
-113 -109 -108 -104 -106 -98 -98 -96
-107 -103 -103 -104 -96 -99 -95 -95
-108 -105 -100 -101 -98 -102 -97 -89
-107 -103 -99 -99 -96 -99 -91 -83
-103 -99 -96 -97 -94 -90 -86 -83
-99 -101 -94 -97 -91 -86 -85 -83
-97 -98 -96 -87 -85 -86 -82 -76
-99 -97 -87 -82 -79 -79 -75 -72
-96 -90 -81 -85 -79 -73 -74 -70
-88 -86 -82 -81 -76 -76 -69 -70
-84 -85 -80 -75 -73 -70 -64 -65
-85 -85 -77 -74 -67 -67 -63 -58
-82 -75 -71 -66 -67 -69 -57 -58
-74 -72 -68 -68 -69 -55 -60 -50
-69 -66 -64 -62 -59 -58 -52 -52
-70 -68 -65 -63 -55 -46 -47 -47
-67 -65 -54 -60 -48 -45 -47 -46
-68 -59 -55 -53 -47 -47 -43 -42
-59 -58 -51 -49 -48 -39 -42 -36
-58 -48 -50 -46 -37 -43 -36 -30
-50 -49 -48 -41 -44 -33 -33 -30
-49 -43 -43 -44 -37 -32 -30 -27
-44 -42 -44 -38 -32 -24 -30 -24
-44 -44 -37 -33 -30 -27 -27 -22
-42 -35 -28 -27 -28 -26 -24 -20
-38 -35 -31 -27 -26 -19 -24 -15
-32 -27 -26 -24 -26 -21 -21 -24
-29 -30 -23 -23 -22 -19 -21 -19
-28 -26 -23 -22 -20 -17 -17 -18
-23 -23 -17 -19 -19 -19 -17 -18
-22 -22 -19 -20 -23 -15 -15 -15
-19 -21 -15 -16 -19 -14 -16 -13
-18 -18 -14 -15 -18 -16 -13 -14
-20 -19 -17 -14 -17 -15 -15 -14
-20 -19 -18 -17 -15 -13 -13 -14
-17 -17 -13 -14 -19 -11 -13 -12
-18 -13 -14 -10 -11 -12 -12 -13
-16 -13 -15 -14 -9 -13 -12 -15
-11 -12 -12 -11 -12 -14 -14 -16
-8 -16 -14 -14 -16 -15 -12 -12
-13 -14 -10 -17 -10 -11 -13 -12
-11 -14 -10 -15 -14 -15 -17 -11
-14 -13 -16 -14 -14 -13 -14 -15
-14 -12 -13 -12 -15 -12 -12 -14
-14 -17 -15 -15 -11 -13 -13 -14
-9 -11 -14 -18 -12 -16 -16 -15
-15 -16 -12 -10 -14 -16 -11 -16
-16 -15 -10 -15 -14 -19 -15 -13
-99 -101 -104 -103 -107 -112 -111 -114
-100 -106 -104 -108 -110 -106 -113 -109
-104 -103 -110 -106 -109 -112 -116 -110
-108 -108 -106 -108 -113 -111 -112 -113
-109 -109 -108 -114 -112 -111 -114 -111
-110 -112 -112 -109 -114 -116 -113 -109
-108 -116 -111 -108 -112 -113 -109 -110
-114 -113 -112 -111 -110 -111 -109 -101
-110 -110 -111 -111 -115 -107 -105 -105
-112 -111 -111 -114 -108 -108 -106 -104
-112 -111 -108 -110 -107 -107 -104 -102
-110 -112 -108 -108 -107 -102 -101 -98
-110 -108 -105 -106 -104 -104 -99 -103
-107 -107 -105 -103 -103 -101 -97 -92
-103 -109 -104 -100 -101 -99 -94 -88
-109 -103 -104 -101 -100 -95 -89 -89
-106 -106 -101 -99 -97 -91 -88 -82
-100 -100 -98 -95 -89 -89 -81 -76
-103 -101 -92 -93 -85 -84 -80 -75
-99 -97 -86 -87 -82 -80 -77 -70
-95 -90 -84 -83 -80 -78 -72 -73
-88 -86 -84 -77 -80 -71 -71 -65
-87 -83 -76 -81 -72 -66 -68 -58
-81 -79 -75 -69 -70 -65 -58 -57
-79 -80 -71 -71 -64 -61 -57 -50
-84 -72 -68 -67 -61 -57 -54 -51
-67 -68 -62 -60 -54 -51 -48 -51
-68 -66 -58 -58 -56 -56 -48 -46
-65 -61 -57 -54 -53 -47 -42 -37
-58 -59 -49 -51 -49 -45 -40 -37
-59 -53 -53 -53 -44 -39 -39 -38
-53 -51 -45 -43 -41 -40 -37 -30
-53 -45 -46 -45 -44 -36 -33 -31
-45 -43 -39 -40 -35 -30 -29 -18
-46 -41 -40 -35 -29 -27 -23 -29
-42 -36 -38 -31 -32 -24 -21 -21
-40 -33 -30 -27 -25 -24 -20 -20
-33 -29 -27 -22 -22 -23 -23 -19
-32 -26 -26 -22 -21 -18 -15 -15
-27 -25 -27 -20 -21 -18 -17 -10
-23 -25 -21 -16 -14 -15 -10 -10
-26 -22 -19 -18 -15 -12 -13 -6
-25 -17 -20 -14 -9 -11 -11 -10
-15 -16 -13 -13 -9 -11 -8 -8
-19 -15 -12 -10 -12 -11 -9 -10
-14 -12 -14 -11 -9 -10 -9 -10
-9 -11 -8 -10 -7 -9 -11 -10
-12 -10 -9 -12 -4 -11 -12 -8
-12 -11 -6 -7 -13 -6 -9 -8
-10 -9 -9 -10 -12 -10 -9 -11
-9 -9 -6 -12 -10 -9 -11 -9
-9 -7 -10 -13 -10 -9 -7 -12
-8 -7 -6 -4 -10 -6 -11 -8
-9 -12 -7 -13 -12 -11 -14 -13
-6 -9 -6 -11 -9 -13 -14 -14
-10 -10 -12 -7 -10 -15 -14 -17
-11 -7 -6 -9 -9 -17 -14 -16
-97 -98 -105 -109 -110 -109 -110 -112
-96 -105 -108 -108 -108 -114 -113 -114
-105 -105 -112 -111 -114 -117 -112 -118
-109 -106 -110 -113 -114 -115 -113 -117
-106 -112 -109 -116 -114 -113 -113 -115
-111 -113 -117 -118 -117 -114 -114 -116
-115 -114 -113 -116 -113 -114 -116 -115
-112 -115 -117 -116 -113 -116 -115 -117
-114 -115 -118 -114 -116 -115 -116 -116
-114 -114 -115 -115 -116 -115 -113 -106
-120 -115 -115 -115 -114 -109 -110 -108
-115 -117 -115 -114 -114 -110 -112 -108
-119 -116 -115 -113 -112 -107 -108 -107
-113 -115 -109 -108 -110 -104 -111 -104
-114 -116 -108 -111 -110 -107 -106 -103
-111 -111 -112 -109 -103 -106 -96 -92
-109 -108 -105 -105 -109 -98 -94 -95
-111 -107 -103 -105 -101 -96 -93 -95
-109 -108 -110 -104 -97 -92 -92 -86
-109 -106 -103 -96 -93 -94 -87 -89
-107 -102 -96 -96 -95 -89 -90 -84
-103 -97 -96 -89 -89 -87 -85 -77
-94 -92 -93 -87 -90 -85 -80 -82
-94 -97 -92 -87 -83 -75 -75 -75
-96 -87 -89 -85 -81 -81 -75 -72
-88 -83 -81 -79 -75 -72 -72 -70
-89 -84 -81 -76 -73 -75 -70 -65
-86 -76 -76 -76 -75 -67 -65 -64
-78 -77 -76 -72 -65 -66 -61 -57
-79 -71 -71 -71 -65 -61 -60 -57
-75 -74 -69 -64 -62 -57 -57 -56
-71 -67 -66 -63 -62 -61 -53 -51
-67 -62 -64 -61 -60 -51 -52 -43
-64 -63 -59 -58 -56 -47 -45 -41
-58 -61 -59 -55 -50 -48 -40 -42
-59 -55 -57 -51 -47 -44 -38 -38
-61 -56 -50 -44 -43 -39 -36 -35
-57 -50 -47 -40 -42 -38 -33 -33
-47 -46 -42 -42 -39 -33 -31 -31
-46 -41 -39 -36 -36 -37 -29 -27
-42 -42 -35 -35 -35 -28 -29 -23
-42 -33 -33 -36 -31 -28 -24 -21
-41 -36 -37 -32 -30 -25 -19 -21
-33 -36 -29 -28 -29 -25 -23 -20
-36 -28 -25 -23 -23 -20 -22 -19
-29 -31 -28 -23 -22 -22 -20 -15
-25 -28 -23 -20 -21 -21 -17 -15
-27 -22 -21 -27 -16 -19 -15 -14
-24 -21 -24 -19 -13 -15 -12 -14
-22 -24 -23 -13 -13 -13 -14 -12
-22 -20 -14 -17 -13 -17 -12 -13
-21 -16 -15 -9 -10 -15 -12 -9
-14 -16 -13 -16 -14 -10 -10 -17
-17 -13 -9 -14 -11 -11 -11 -17
-12 -13 -13 -9 -13 -11 -11 -13
-14 -15 -11 -13 -10 -12 -12 -14
-12 -13 -10 -10 -13 -12 -12 -16
-13 -13 -12 -14 -11 -10 -11 -12
-11 -9 -11 -14 -8 -15 -13 -11
-10 -14 -13 -11 -9 -12 -15 -16
-13 -11 -11 -10 -13 -14 -16 -13
-96 -93 -98 -103 -103 -104 -107 -105
-98 -101 -105 -103 -106 -109 -107 -108
-101 -101 -104 -103 -107 -108 -107 -108
-101 -103 -102 -106 -109 -107 -112 -109
-105 -103 -106 -104 -107 -111 -112 -107
-104 -112 -108 -108 -107 -109 -109 -111
-109 -107 -108 -110 -106 -109 -109 -106
-109 -110 -105 -108 -108 -111 -104 -102
-107 -107 -110 -112 -106 -105 -108 -104
-108 -112 -109 -110 -103 -105 -102 -101
-106 -108 -108 -106 -107 -102 -95 -98
-109 -112 -103 -105 -104 -99 -98 -93
-106 -100 -105 -103 -101 -103 -96 -91
-104 -107 -103 -98 -100 -95 -94 -84
-103 -101 -100 -102 -102 -95 -90 -87
-105 -99 -97 -93 -95 -91 -89 -84
-102 -101 -96 -95 -90 -89 -85 -80
-99 -96 -93 -87 -89 -88 -82 -78
-98 -94 -91 -87 -85 -81 -81 -78
-93 -90 -85 -83 -87 -80 -76 -72
-91 -84 -87 -80 -81 -75 -75 -67
-88 -82 -81 -77 -78 -77 -62 -65
-85 -83 -81 -76 -74 -65 -63 -62
-78 -80 -75 -75 -63 -60 -61 -58
-80 -77 -75 -69 -62 -63 -56 -55
-78 -75 -66 -64 -61 -56 -56 -46
-73 -68 -62 -60 -57 -53 -49 -49
-70 -62 -59 -54 -52 -49 -48 -39
-60 -66 -58 -53 -50 -45 -40 -37
-60 -61 -57 -49 -52 -40 -38 -37
-55 -54 -52 -45 -39 -39 -36 -35
-54 -51 -50 -44 -39 -39 -33 -31
-52 -52 -42 -41 -35 -36 -31 -26
-45 -46 -44 -38 -36 -35 -29 -27
-41 -42 -39 -36 -30 -29 -33 -24
-37 -36 -33 -27 -33 -28 -22 -20
-37 -34 -31 -33 -28 -24 -20 -18
-37 -29 -30 -28 -25 -24 -23 -17
-34 -28 -27 -24 -19 -19 -22 -16
-30 -29 -20 -18 -20 -19 -20 -17
-27 -25 -24 -20 -18 -18 -17 -16
-21 -21 -19 -16 -15 -13 -11 -12
-23 -24 -20 -16 -19 -13 -19 -16
-19 -21 -19 -15 -15 -13 -12 -11
-18 -17 -17 -16 -13 -12 -13 -15
-15 -18 -15 -15 -14 -11 -11 -10
-19 -13 -16 -11 -14 -11 -10 -13
-20 -17 -13 -11 -17 -17 -18 -13
-18 -12 -13 -14 -13 -11 -15 -15
-9 -12 -12 -14 -16 -15 -15 -13
-99 -102 -101 -103 -108 -109 -109 -116
-97 -104 -100 -104 -109 -107 -112 -111
-103 -105 -106 -109 -108 -108 -113 -111
-104 -107 -111 -105 -110 -115 -111 -112
-105 -108 -108 -110 -111 -109 -109 -113
-104 -107 -110 -112 -113 -110 -116 -114
-113 -108 -110 -111 -111 -111 -110 -112
-113 -107 -112 -113 -112 -113 -108 -108
-113 -110 -112 -114 -112 -112 -108 -110
-113 -115 -112 -113 -111 -111 -112 -108
-112 -113 -111 -112 -113 -110 -110 -106
-113 -115 -113 -110 -109 -108 -106 -109
-111 -110 -109 -109 -108 -111 -109 -105
-112 -110 -111 -108 -104 -110 -108 -104
-111 -113 -108 -108 -106 -103 -106 -101
-108 -106 -108 -108 -104 -103 -101 -99
-109 -108 -106 -107 -105 -102 -101 -99
-106 -106 -104 -104 -97 -97 -98 -93
-103 -107 -103 -98 -98 -94 -99 -95
-105 -106 -100 -101 -99 -95 -92 -92
-105 -103 -107 -99 -93 -92 -90 -89
-102 -98 -101 -96 -96 -93 -85 -88
-101 -97 -100 -96 -92 -85 -88 -83
-100 -95 -94 -89 -91 -84 -79 -76
-95 -93 -88 -91 -85 -83 -80 -73
-91 -91 -86 -78 -82 -79 -77 -74
-91 -90 -84 -83 -81 -78 -74 -69
-90 -85 -84 -78 -74 -72 -68 -70
-84 -81 -74 -78 -75 -72 -67 -65
-83 -81 -72 -73 -70 -69 -67 -61
-73 -77 -70 -70 -69 -63 -66 -55
-79 -69 -70 -70 -63 -64 -60 -54
-74 -69 -69 -64 -64 -62 -58 -54
-71 -69 -68 -66 -60 -56 -54 -47
-64 -67 -67 -58 -56 -52 -49 -52
-65 -62 -59 -57 -54 -52 -51 -43
-65 -56 -55 -56 -53 -49 -46 -45
-60 -56 -58 -51 -52 -46 -42 -43
-54 -54 -50 -50 -46 -41 -37 -39
-53 -49 -47 -47 -45 -39 -36 -37
-50 -50 -44 -45 -42 -36 -36 -35
-50 -47 -42 -39 -39 -39 -32 -34
-49 -44 -37 -39 -35 -31 -31 -32
-42 -41 -39 -35 -37 -32 -32 -36
-40 -38 -33 -29 -34 -31 -27 -26
-36 -37 -31 -31 -34 -28 -33 -27
-38 -35 -33 -31 -33 -27 -29 -28
-34 -30 -33 -35 -29 -27 -26 -26
-31 -30 -35 -27 -28 -27 -26 -23
-31 -29 -32 -28 -25 -25 -27 -25
-31 -28 -28 -29 -22 -22 -24 -23
-28 -27 -26 -23 -25 -21 -26 -26
-27 -24 -26 -26 -24 -24 -23 -24
-26 -26 -27 -20 -27 -23 -22 -26
-28 -21 -23 -25 -22 -22 -25 -30
-24 -26 -26 -23 -22 -22 -28 -25
-25 -28 -24 -26 -29 -24 -26 -27
-25 -24 -25 -26 -29 -22 -20 -25
-24 -24 -25 -24 -27 -29 -28 -26
-24 -25 -25 -25 -26 -28 -26 -27
-103 -106 -109 -111 -112 -108 -116 -115
-109 -109 -114 -113 -112 -120 -114 -120
-107 -112 -114 -111 -117 -114 -122 -122
-110 -112 -111 -117 -117 -119 -121 -117
-112 -112 -117 -112 -119 -120 -122 -120
-111 -116 -114 -118 -117 -121 -119 -120
-116 -116 -114 -116 -120 -121 -114 -123
-118 -123 -119 -123 -120 -123 -116 -116
-115 -120 -123 -121 -117 -119 -120 -119
-121 -121 -121 -118 -118 -118 -121 -116
-120 -120 -117 -122 -121 -115 -115 -115
-121 -118 -117 -116 -116 -114 -112 -112
-117 -120 -121 -116 -121 -114 -115 -111
-116 -122 -117 -117 -112 -110 -110 -105
-120 -116 -111 -115 -115 -109 -106 -105
-116 -116 -113 -111 -110 -106 -106 -107
-116 -116 -113 -112 -112 -105 -105 -108
-114 -111 -108 -106 -107 -101 -105 -99
-115 -108 -108 -103 -108 -101 -98 -99
-111 -108 -106 -104 -106 -99 -99 -95
-111 -104 -107 -101 -101 -100 -89 -93
-105 -103 -105 -99 -99 -91 -92 -91
-106 -103 -99 -97 -93 -89 -89 -85
-101 -100 -97 -94 -93 -90 -89 -84
-99 -98 -98 -91 -89 -86 -85 -83
-100 -94 -92 -94 -88 -86 -82 -76
-92 -92 -94 -89 -87 -81 -80 -71
-90 -93 -86 -83 -80 -82 -74 -69
-93 -84 -80 -83 -76 -75 -69 -64
-88 -86 -79 -78 -74 -67 -62 -61
-86 -79 -81 -72 -70 -66 -64 -63
-82 -79 -74 -68 -65 -62 -61 -55
-77 -70 -73 -61 -66 -65 -54 -57
-73 -71 -66 -64 -62 -55 -52 -49
-69 -65 -62 -64 -56 -53 -53 -47
-65 -62 -64 -53 -53 -54 -44 -45
-65 -62 -56 -55 -49 -49 -49 -46
-62 -53 -54 -51 -48 -44 -42 -42
-57 -56 -50 -51 -46 -45 -44 -38
-55 -50 -44 -42 -44 -45 -36 -35
-52 -48 -46 -44 -43 -36 -33 -33
-47 -46 -48 -43 -37 -32 -32 -29
-41 -44 -44 -36 -34 -34 -31 -28
-42 -44 -38 -33 -32 -33 -33 -28
-42 -35 -34 -32 -32 -28 -31 -30
-36 -37 -32 -29 -26 -27 -28 -28
-36 -35 -29 -30 -29 -25 -26 -23
-32 -29 -31 -26 -29 -25 -25 -23
-32 -29 -26 -27 -26 -27 -25 -23
-30 -31 -31 -25 -23 -26 -27 -23
-28 -27 -25 -26 -27 -22 -22 -24
-28 -25 -22 -21 -24 -24 -18 -23
-29 -25 -22 -26 -24 -22 -23 -25
-24 -21 -28 -20 -19 -22 -25 -30
-25 -24 -22 -23 -23 -25 -22 -25
-24 -25 -23 -23 -26 -26 -27 -25
-26 -22 -20 -27 -27 -25 -28 -29
-92 -99 -101 -100 -103 -109 -107 -109
-98 -102 -101 -108 -108 -109 -108 -111
-97 -104 -106 -110 -108 -113 -110 -110
-100 -106 -106 -108 -107 -108 -109 -106
-108 -107 -105 -109 -110 -112 -107 -108
-105 -111 -111 -108 -109 -109 -109 -108
-109 -108 -113 -108 -106 -108 -109 -103
-110 -110 -108 -107 -106 -110 -105 -107
-110 -112 -106 -110 -105 -106 -107 -105
-110 -109 -110 -111 -107 -105 -102 -96
-107 -110 -109 -110 -104 -103 -99 -97
-108 -108 -105 -104 -105 -99 -101 -93
-109 -107 -103 -106 -100 -96 -91 -90
-109 -105 -100 -103 -95 -96 -92 -87
-105 -104 -99 -95 -91 -91 -88 -85
-102 -101 -97 -94 -94 -90 -85 -82
-96 -97 -95 -88 -85 -85 -81 -80
-100 -94 -93 -86 -88 -81 -83 -79
-93 -94 -89 -86 -83 -78 -77 -75
-96 -88 -85 -83 -81 -80 -72 -68
-88 -88 -83 -83 -82 -75 -74 -68
-85 -82 -81 -77 -73 -70 -70 -67
-84 -81 -78 -71 -68 -69 -67 -63
-80 -80 -73 -70 -64 -63 -63 -58
-81 -75 -69 -66 -63 -65 -55 -56
-77 -66 -67 -68 -64 -59 -52 -48
-67 -71 -67 -64 -62 -56 -51 -48
-67 -66 -64 -60 -54 -47 -47 -43
-71 -62 -57 -52 -53 -47 -44 -44
-60 -58 -55 -51 -48 -40 -42 -41
-58 -56 -52 -48 -44 -41 -40 -36
-50 -50 -51 -43 -41 -38 -35 -32
-51 -49 -42 -40 -40 -37 -38 -35
-47 -46 -43 -42 -36 -31 -29 -31
-44 -40 -38 -40 -37 -30 -32 -31
-47 -37 -35 -31 -27 -32 -28 -26
-40 -37 -33 -35 -33 -31 -26 -30
-39 -35 -33 -30 -29 -30 -27 -25
-33 -31 -29 -31 -29 -25 -24 -23
-29 -30 -34 -29 -26 -27 -23 -20
-33 -30 -27 -27 -23 -22 -22 -24
-27 -25 -28 -24 -22 -20 -21 -18
-30 -28 -23 -26 -23 -20 -20 -19
-25 -25 -22 -24 -22 -25 -21 -18
-26 -25 -24 -21 -20 -19 -16 -20
-26 -24 -24 -20 -21 -19 -20 -20
-19 -22 -19 -21 -16 -21 -22 -21
-21 -21 -18 -21 -18 -17 -22 -18
-21 -21 -16 -22 -19 -20 -18 -20
-21 -18 -21 -14 -17 -22 -20 -20
-18 -19 -23 -19 -25 -19 -20 -23
-17 -20 -20 -26 -21 -18 -20 -20
-21 -20 -18 -20 -20 -23 -17 -20
-17 -22 -20 -21 -20 -21 -24 -21
-20 -19 -23 -18 -21 -20 -22 -25
-90 -102 -102 -101 -105 -106 -105 -106
-104 -105 -102 -105 -102 -110 -106 -105
-104 -102 -104 -103 -105 -106 -109 -104
-103 -103 -106 -107 -108 -110 -100 -104
-99 -104 -105 -107 -104 -102 -108 -105
-105 -104 -107 -105 -104 -103 -102 -102
-110 -103 -105 -103 -102 -103 -100 -98
-107 -103 -105 -105 -105 -105 -100 -99
-107 -103 -103 -100 -106 -98 -96 -93
-104 -103 -100 -106 -99 -98 -89 -94
-106 -104 -104 -100 -98 -95 -98 -92
-105 -101 -103 -98 -90 -97 -92 -87
-103 -98 -96 -93 -92 -92 -89 -83
-97 -98 -97 -93 -93 -90 -84 -80
-97 -94 -92 -90 -91 -87 -86 -81
-96 -98 -89 -89 -84 -80 -80 -77
-95 -94 -85 -84 -81 -82 -76 -78
-91 -91 -86 -84 -80 -78 -75 -71
-88 -87 -77 -79 -79 -76 -75 -71
-85 -84 -84 -75 -77 -72 -68 -67
-84 -80 -80 -73 -71 -67 -66 -63
-80 -79 -75 -73 -69 -67 -66 -61
-79 -75 -73 -67 -70 -61 -59 -63
-80 -67 -70 -67 -66 -61 -61 -55
-70 -70 -68 -65 -61 -59 -57 -52
-72 -69 -67 -61 -63 -56 -54 -55
-65 -67 -56 -62 -56 -53 -51 -50
-68 -59 -65 -56 -55 -51 -50 -55
-66 -58 -62 -55 -55 -53 -48 -45
-64 -55 -55 -51 -47 -50 -45 -47
-55 -52 -55 -50 -50 -46 -46 -42
-56 -55 -52 -51 -47 -47 -44 -38
-53 -49 -56 -47 -46 -42 -41 -35
-50 -55 -43 -43 -41 -38 -33 -35
-51 -44 -43 -40 -38 -36 -40 -35
-44 -46 -42 -40 -40 -35 -35 -32
-45 -45 -38 -39 -34 -38 -31 -32
-41 -42 -42 -38 -38 -32 -33 -33
-35 -36 -37 -42 -35 -34 -28 -29
-41 -39 -37 -30 -31 -33 -29 -27
-40 -36 -33 -34 -29 -25 -27 -28
-39 -30 -34 -31 -29 -27 -29 -27
-37 -33 -31 -29 -29 -29 -24 -21
-36 -35 -26 -32 -26 -19 -24 -26
-29 -28 -28 -27 -29 -22 -26 -22
-31 -24 -29 -26 -23 -22 -22 -23
-27 -29 -27 -25 -22 -19 -23 -25
-25 -27 -24 -22 -20 -26 -22 -23
-27 -22 -22 -23 -23 -22 -23 -23
-26 -23 -21 -23 -22 -27 -21 -22
-26 -22 -24 -24 -23 -23 -17 -22
-22 -23 -22 -20 -19 -21 -24 -25
-102 -106 -108 -111 -110 -111 -115 -114
-106 -106 -109 -110 -110 -111 -115 -114
-108 -112 -108 -110 -112 -116 -112 -115
-108 -113 -115 -112 -116 -114 -115 -113
-108 -110 -110 -114 -112 -114 -113 -112
-115 -112 -115 -116 -114 -111 -108 -108
-113 -113 -114 -112 -114 -112 -110 -107
-110 -113 -113 -115 -110 -109 -110 -109
-110 -112 -113 -112 -108 -111 -107 -104
-112 -114 -110 -108 -111 -109 -106 -106
-113 -113 -110 -109 -109 -106 -104 -102
-112 -109 -106 -105 -104 -106 -103 -104
-112 -109 -110 -108 -103 -103 -103 -98
-108 -111 -109 -101 -101 -100 -98 -95
-107 -108 -106 -101 -104 -99 -97 -92
-106 -109 -107 -100 -94 -95 -93 -91
-99 -102 -103 -97 -96 -92 -93 -86
-98 -102 -98 -100 -93 -92 -87 -85
-101 -96 -97 -90 -90 -89 -85 -83
-99 -95 -93 -92 -87 -85 -85 -77
-95 -92 -91 -88 -86 -85 -78 -76
-88 -90 -89 -83 -87 -81 -78 -75
-92 -92 -86 -86 -78 -77 -77 -75
-87 -87 -84 -79 -78 -71 -70 -68
-87 -86 -80 -78 -79 -75 -73 -67
-84 -78 -80 -74 -74 -70 -64 -61
-78 -77 -75 -75 -68 -66 -58 -64
-80 -76 -72 -71 -67 -60 -56 -56
-74 -76 -73 -67 -63 -60 -62 -52
-71 -74 -69 -61 -64 -61 -58 -54
-70 -64 -63 -57 -60 -57 -53 -47
-68 -61 -60 -65 -53 -52 -48 -51
-59 -57 -61 -53 -50 -50 -49 -46
-58 -61 -55 -53 -53 -53 -43 -44
-59 -59 -52 -50 -47 -43 -41 -46
-54 -51 -54 -48 -48 -46 -45 -41
-53 -52 -45 -45 -48 -45 -40 -40
-49 -52 -42 -43 -46 -40 -39 -37
-50 -48 -45 -47 -43 -35 -34 -34
-44 -40 -42 -42 -35 -36 -36 -38
-44 -48 -41 -40 -39 -37 -36 -33
-47 -43 -40 -37 -33 -34 -34 -31
-45 -39 -39 -36 -33 -29 -32 -32
-40 -36 -38 -38 -38 -28 -33 -30
-39 -37 -36 -31 -34 -30 -30 -30
-31 -36 -33 -26 -29 -33 -31 -33
-35 -32 -31 -31 -32 -26 -28 -29
-31 -33 -34 -33 -30 -26 -29 -30
-32 -31 -32 -31 -28 -32 -30 -34
-34 -36 -32 -26 -31 -30 -28 -30
-30 -32 -29 -30 -32 -27 -29 -25
-31 -31 -28 -30 -34 -31 -28 -31
-30 -29 -29 -27 -33 -29 -28 -32
-27 -28 -31 -30 -26 -27 -31 -31
-29 -28 -31 -29 -31 -29 -33 -30
-27 -30 -31 -29 -32 -33 -30 -35
-107 -107 -105 -109 -115 -113 -114 -115
-108 -112 -111 -112 -113 -117 -118 -115
-110 -111 -112 -113 -114 -115 -120 -116
-112 -116 -115 -117 -116 -113 -113 -120
-113 -111 -113 -117 -116 -116 -117 -119
-113 -116 -117 -119 -119 -111 -117 -111
-115 -118 -117 -115 -117 -113 -115 -115
-118 -116 -114 -116 -115 -116 -112 -119
-115 -115 -115 -115 -114 -111 -113 -113
-118 -115 -116 -116 -113 -115 -113 -111
-113 -111 -113 -112 -114 -114 -112 -107
-114 -112 -111 -110 -114 -111 -108 -108
-117 -112 -110 -110 -108 -108 -108 -106
-112 -117 -114 -110 -109 -103 -102 -99
-114 -115 -113 -109 -107 -101 -98 -103
-109 -107 -108 -108 -104 -101 -99 -96
-108 -108 -107 -101 -100 -102 -97 -92
-108 -108 -102 -96 -99 -96 -94 -92
-102 -100 -100 -98 -95 -93 -96 -85
-103 -97 -97 -94 -90 -92 -84 -77
-100 -99 -92 -96 -91 -87 -83 -74
-97 -91 -93 -96 -84 -77 -76 -79
-96 -92 -91 -87 -81 -76 -78 -71
-94 -96 -90 -79 -77 -78 -70 -67
-94 -87 -78 -80 -79 -69 -70 -64
-83 -84 -78 -76 -67 -67 -63 -61
-84 -77 -77 -71 -66 -67 -62 -60
-77 -77 -67 -66 -66 -58 -65 -54
-83 -69 -67 -65 -63 -62 -50 -53
-73 -70 -64 -57 -61 -58 -51 -49
-70 -62 -64 -60 -53 -55 -48 -48
-63 -65 -60 -53 -51 -43 -51 -47
-60 -58 -54 -52 -46 -49 -47 -39
-61 -55 -52 -48 -43 -46 -41 -41
-52 -51 -47 -47 -46 -36 -34 -34
-49 -44 -50 -46 -37 -37 -30 -32
-47 -48 -46 -39 -38 -32 -33 -27
-45 -44 -41 -38 -32 -29 -29 -27
-49 -41 -40 -36 -32 -27 -29 -29
-42 -35 -31 -29 -31 -31 -25 -21
-41 -36 -31 -27 -27 -28 -22 -22
-35 -33 -29 -26 -28 -22 -23 -21
-32 -29 -25 -22 -24 -19 -20 -17
-28 -26 -26 -23 -22 -17 -22 -17
-26 -24 -22 -18 -19 -20 -18 -14
-26 -23 -17 -17 -19 -17 -19 -13
-22 -25 -22 -16 -16 -14 -15 -15
-22 -21 -18 -16 -13 -15 -16 -16
-22 -20 -17 -17 -17 -18 -18 -15
-19 -17 -15 -15 -15 -11 -16 -15
-18 -16 -16 -13 -16 -15 -17 -14
-15 -16 -11 -18 -18 -12 -13 -12
-17 -12 -17 -15 -14 -18 -12 -19
-17 -16 -11 -16 -13 -17 -18 -14
-14 -17 -14 -15 -17 -16 -19 -15
-13 -14 -15 -15 -14 -16 -13 -14
-13 -13 -13 -19 -15 -18 -16 -18
-93 -98 -107 -104 -105 -108 -109 -109
-101 -102 -103 -107 -106 -108 -112 -116
-100 -106 -109 -108 -110 -109 -110 -112
-105 -106 -110 -106 -115 -114 -110 -108
-106 -106 -113 -107 -110 -111 -110 -113
-108 -105 -110 -111 -111 -111 -111 -113
-106 -112 -111 -113 -111 -110 -110 -113
-110 -114 -112 -111 -113 -109 -112 -107
-111 -112 -110 -112 -110 -109 -107 -107
-109 -111 -113 -109 -111 -102 -103 -106
-109 -113 -108 -108 -106 -107 -103 -104
-110 -112 -110 -113 -103 -103 -101 -105
-109 -106 -104 -104 -107 -102 -100 -96
-106 -106 -107 -102 -104 -103 -99 -93
-105 -109 -102 -100 -101 -100 -93 -95
-106 -106 -104 -105 -97 -96 -89 -90
-100 -100 -103 -97 -95 -92 -94 -89
-101 -104 -96 -94 -90 -87 -90 -82
-100 -97 -97 -89 -89 -87 -79 -76
-92 -92 -91 -89 -87 -81 -75 -75
-93 -91 -90 -90 -81 -79 -73 -64
-92 -92 -88 -85 -75 -73 -67 -69
-89 -86 -79 -72 -72 -66 -64 -62
-90 -79 -75 -73 -69 -68 -59 -60
-82 -74 -73 -66 -65 -62 -59 -58
-76 -78 -67 -65 -61 -58 -55 -55
-74 -68 -65 -66 -57 -57 -56 -53
-67 -66 -62 -59 -57 -55 -48 -44
-65 -63 -59 -57 -57 -48 -44 -43
-61 -60 -55 -55 -47 -43 -44 -41
-60 -59 -55 -48 -46 -43 -43 -37
-58 -54 -47 -46 -42 -48 -40 -35
-55 -50 -43 -45 -43 -39 -38 -34
-50 -45 -45 -42 -42 -33 -34 -33
-43 -44 -43 -40 -35 -31 -33 -25
-46 -43 -39 -34 -31 -34 -26 -24
-43 -43 -38 -36 -29 -24 -21 -20
-45 -33 -37 -29 -22 -24 -22 -19
-37 -31 -27 -22 -22 -21 -19 -19
-34 -30 -25 -24 -24 -20 -19 -18
-29 -26 -27 -21 -18 -19 -16 -15
-25 -24 -20 -21 -19 -18 -12 -16
-22 -19 -19 -20 -19 -17 -14 -13
-22 -19 -18 -18 -12 -13 -11 -15
-17 -17 -20 -17 -12 -14 -11 -13
-15 -20 -15 -14 -16 -10 -13 -13
-15 -15 -16 -19 -17 -11 -10 -6
-16 -14 -16 -13 -12 -12 -11 -13
-13 -15 -14 -13 -15 -10 -11 -15
-15 -13 -9 -13 -17 -16 -14 -14
-11 -12 -14 -18 -12 -11 -10 -14
-16 -15 -13 -15 -14 -15 -13 -13
-13 -13 -10 -14 -11 -11 -11 -14
-13 -11 -13 -13 -13 -14 -14 -20
-10 -11 -13 -13 -11 -17 -16 -13
-97 -98 -99 -107 -106 -111 -112 -111
-102 -96 -105 -106 -109 -109 -110 -112
-98 -106 -107 -110 -111 -111 -109 -113
-104 -101 -109 -111 -108 -114 -114 -116
-110 -110 -113 -108 -112 -113 -112 -112
-109 -111 -111 -110 -112 -115 -110 -113
-107 -113 -113 -110 -111 -111 -110 -109
-109 -110 -108 -113 -110 -113 -109 -109
-112 -110 -112 -110 -109 -109 -109 -110
-115 -110 -111 -113 -107 -110 -107 -105
-112 -111 -112 -110 -110 -108 -104 -100
-113 -112 -111 -108 -106 -101 -101 -99
-107 -109 -111 -106 -104 -102 -97 -99
-113 -106 -107 -102 -100 -98 -97 -96
-108 -110 -104 -103 -97 -99 -93 -88
-110 -102 -100 -97 -101 -94 -89 -86
-106 -102 -96 -95 -95 -90 -91 -81
-102 -99 -98 -99 -90 -89 -79 -76
-97 -97 -92 -92 -89 -78 -73 -75
-98 -97 -90 -89 -80 -80 -68 -71
-94 -86 -87 -77 -75 -75 -71 -65
-90 -84 -79 -73 -69 -73 -65 -63
-86 -82 -76 -73 -68 -62 -65 -60
-82 -73 -70 -67 -65 -65 -58 -50
-78 -74 -69 -62 -62 -64 -55 -52
-69 -63 -68 -64 -60 -52 -52 -48
-72 -67 -62 -62 -56 -50 -48 -43
-62 -65 -58 -56 -48 -46 -42 -39
-62 -60 -58 -51 -47 -42 -42 -42
-62 -52 -54 -46 -42 -36 -35 -29
-56 -50 -46 -39 -33 -36 -34 -31
-54 -47 -44 -37 -38 -32 -33 -34
-46 -43 -37 -36 -39 -28 -30 -27
-41 -38 -36 -32 -36 -31 -27 -23
-39 -36 -35 -36 -29 -21 -25 -22
-39 -33 -30 -32 -26 -27 -23 -21
-36 -30 -30 -26 -28 -20 -21 -21
-34 -29 -25 -25 -22 -22 -17 -19
-33 -28 -27 -21 -21 -18 -20 -20
-27 -26 -23 -22 -22 -18 -14 -15
-26 -21 -25 -19 -19 -17 -14 -14
-18 -17 -21 -17 -21 -14 -15 -12
-23 -16 -19 -20 -12 -14 -14 -11
-21 -16 -15 -15 -10 -13 -12 -13
-18 -16 -13 -11 -13 -13 -11 -13
-17 -15 -14 -16 -15 -15 -12 -15
-18 -14 -12 -15 -13 -12 -15 -17
-12 -13 -14 -12 -14 -14 -13 -15
-11 -12 -11 -13 -16 -15 -13 -16
-10 -12 -12 -16 -10 -16 -14 -16
-12 -13 -15 -15 -13 -15 -20 -18
-100 -102 -105 -105 -106 -102 -108 -111
-102 -102 -102 -110 -109 -101 -110 -111
-103 -105 -109 -105 -108 -108 -110 -111
-106 -105 -104 -102 -106 -109 -105 -106
-102 -103 -108 -105 -110 -112 -111 -107
-105 -109 -107 -106 -110 -108 -111 -106
-107 -104 -107 -108 -107 -109 -108 -108
-108 -114 -108 -107 -105 -110 -108 -107
-107 -109 -108 -106 -105 -104 -103 -103
-109 -113 -109 -109 -108 -104 -102 -100
-106 -112 -107 -105 -108 -108 -98 -100
-107 -106 -105 -106 -104 -102 -102 -98
-104 -106 -105 -104 -100 -99 -95 -98
-106 -104 -105 -99 -99 -95 -95 -94
-102 -101 -101 -100 -96 -95 -95 -93
-105 -100 -101 -99 -97 -95 -92 -90
-99 -100 -96 -95 -92 -92 -92 -89
-99 -96 -95 -92 -89 -90 -84 -86
-98 -97 -98 -86 -88 -84 -84 -80
-93 -93 -90 -88 -84 -80 -79 -78
-94 -92 -91 -88 -83 -80 -82 -74
-92 -89 -86 -84 -83 -78 -77 -72
-86 -90 -84 -81 -80 -79 -71 -69
-88 -81 -78 -81 -80 -72 -69 -65
-86 -80 -82 -74 -73 -66 -67 -64
-82 -78 -75 -70 -66 -65 -58 -56
-79 -74 -72 -68 -62 -64 -56 -55
-79 -69 -68 -69 -62 -60 -55 -53
-72 -63 -63 -60 -54 -56 -54 -52
-68 -62 -60 -53 -58 -53 -50 -43
-66 -56 -59 -57 -55 -50 -47 -41
-60 -60 -52 -54 -49 -47 -39 -37
-58 -57 -55 -49 -45 -41 -41 -36
-54 -57 -50 -45 -44 -44 -34 -31
-54 -50 -48 -43 -40 -35 -30 -30
-49 -46 -38 -40 -36 -33 -33 -25
-43 -44 -41 -35 -33 -30 -27 -24
-43 -39 -32 -32 -30 -32 -25 -23
-41 -36 -35 -30 -27 -27 -22 -20
-32 -27 -29 -26 -21 -22 -20 -18
-33 -29 -28 -29 -24 -19 -17 -16
-30 -22 -23 -25 -20 -14 -20 -16
-28 -19 -26 -21 -18 -19 -15 -16
-21 -22 -22 -16 -19 -17 -13 -14
-23 -24 -19 -17 -14 -15 -14 -14
-24 -20 -17 -17 -13 -14 -10 -13
-20 -21 -17 -16 -15 -14 -12 -8
-16 -15 -18 -17 -13 -14 -12 -9
-16 -17 -17 -13 -13 -12 -12 -9
-16 -15 -14 -11 -10 -12 -13 -8
-16 -13 -12 -15 -10 -11 -11 -13
-14 -13 -11 -6 -7 -14 -12 -11
-13 -13 -13 -9 -11 -8 -12 -13
-97 -98 -103 -104 -105 -105 -108 -109
-101 -100 -105 -105 -110 -111 -109 -110
-99 -102 -109 -112 -108 -112 -111 -108
-105 -104 -106 -107 -109 -105 -110 -113
-106 -108 -107 -110 -108 -110 -109 -108
-105 -109 -110 -107 -110 -110 -111 -109
-108 -106 -113 -110 -107 -111 -110 -110
-106 -112 -110 -112 -108 -110 -107 -104
-112 -106 -108 -111 -113 -108 -105 -106
-112 -109 -113 -108 -107 -107 -108 -101
-107 -107 -112 -107 -102 -106 -108 -101
-111 -113 -108 -105 -111 -102 -100 -97
-108 -109 -107 -109 -106 -102 -101 -96
-105 -105 -106 -105 -103 -102 -101 -97
-103 -99 -106 -100 -99 -99 -94 -93
-106 -104 -101 -98 -94 -92 -90 -85
-104 -98 -99 -98 -97 -91 -89 -84
-105 -99 -96 -95 -94 -90 -83 -82
-100 -96 -95 -91 -86 -83 -85 -81
-98 -96 -93 -87 -82 -84 -82 -80
-94 -91 -88 -87 -83 -76 -78 -77
-91 -87 -83 -82 -79 -77 -82 -70
-87 -85 -85 -81 -77 -77 -68 -73
-82 -80 -79 -78 -79 -74 -72 -70
-82 -79 -76 -77 -71 -72 -65 -64
-79 -75 -79 -69 -74 -68 -65 -62
-78 -78 -73 -71 -67 -64 -63 -58
-72 -71 -74 -68 -65 -62 -59 -59
-72 -71 -72 -65 -64 -62 -58 -54
-71 -68 -63 -63 -60 -60 -54 -54
-69 -68 -64 -64 -57 -59 -52 -46
-66 -68 -61 -62 -56 -50 -51 -44
-64 -60 -61 -53 -52 -47 -45 -43
-58 -62 -55 -52 -47 -40 -46 -41
-57 -54 -57 -47 -44 -44 -40 -39
-55 -51 -47 -42 -47 -38 -38 -34
-53 -47 -48 -43 -40 -39 -36 -36
-44 -46 -45 -37 -40 -33 -37 -34
-45 -49 -40 -40 -35 -32 -33 -33
-46 -40 -39 -34 -36 -31 -35 -29
-44 -37 -37 -35 -34 -35 -32 -28
-40 -39 -36 -36 -29 -29 -30 -26
-35 -34 -34 -32 -31 -31 -28 -27
-35 -32 -33 -30 -30 -25 -30 -27
-35 -31 -26 -32 -26 -32 -27 -23
-31 -30 -28 -25 -30 -27 -26 -26
-30 -32 -27 -25 -28 -27 -24 -21
-29 -33 -31 -26 -25 -22 -22 -22
-27 -25 -24 -27 -22 -22 -25 -23
-30 -27 -28 -25 -21 -20 -26 -24
-27 -27 -28 -25 -24 -21 -19 -18
-29 -25 -24 -22 -22 -22 -19 -18
-24 -23 -24 -24 -21 -18 -21 -19
-27 -21 -23 -25 -21 -18 -18 -19
-24 -26 -22 -25 -20 -16 -21 -15
-21 -22 -17 -20 -18 -20 -20 -18
-21 -17 -20 -20 -18 -15 -18 -18
-83 -82 -85 -84 -91 -89 -91 -93
-86 -83 -85 -89 -89 -92 -90 -89
-85 -90 -90 -88 -93 -93 -91 -95
-89 -84 -87 -92 -94 -93 -89 -91
-91 -90 -92 -94 -95 -97 -92 -96
-92 -95 -95 -96 -93 -96 -94 -91
-91 -93 -94 -92 -96 -91 -92 -87
-94 -94 -95 -89 -97 -91 -92 -89
-93 -91 -90 -93 -91 -91 -94 -86
-93 -93 -95 -90 -90 -91 -87 -86
-94 -91 -92 -87 -90 -87 -87 -85
-94 -91 -89 -92 -89 -85 -85 -83
-90 -88 -86 -85 -85 -88 -82 -81
-90 -87 -87 -88 -85 -83 -81 -81
-91 -88 -88 -86 -85 -81 -79 -79
-83 -83 -81 -83 -81 -78 -80 -79
-84 -88 -82 -80 -81 -79 -77 -75
-86 -81 -79 -80 -78 -73 -72 -69
-81 -84 -79 -78 -76 -75 -72 -74
-81 -79 -78 -77 -73 -72 -65 -66
-84 -78 -78 -70 -73 -68 -64 -65
-80 -78 -70 -70 -72 -63 -66 -60
-74 -74 -72 -70 -72 -63 -59 -59
-71 -71 -74 -66 -63 -52 -54 -52
-74 -72 -67 -66 -53 -55 -51 -46
-67 -69 -65 -58 -53 -50 -47 -46
-63 -64 -59 -55 -53 -53 -44 -42
-65 -61 -56 -49 -51 -47 -44 -41
-60 -60 -53 -51 -47 -42 -41 -36
-56 -51 -49 -45 -45 -39 -39 -33
-52 -48 -47 -45 -40 -33 -33 -35
-51 -43 -41 -42 -36 -35 -33 -27
-46 -49 -40 -37 -36 -31 -26 -29
-43 -39 -34 -31 -31 -29 -27 -21
-40 -38 -30 -34 -28 -27 -26 -22
-40 -35 -34 -31 -26 -24 -23 -20
-37 -29 -31 -25 -23 -22 -17 -17
-33 -34 -30 -25 -21 -18 -19 -11
-30 -28 -23 -20 -18 -16 -12 -7
-27 -25 -22 -16 -16 -15 -5 -9
-24 -18 -19 -15 -15 -12 -7 -4
-19 -21 -16 -16 -8 -6 -2 1
-20 -14 -11 -10 -7 -5 -2 -4
-16 -13 -8 -4 -2 -1 1 -3
-10 -8 -10 -1 -2 1 0 3
-6 -4 1 -4 -3 -2 4 5
-6 -3 -3 -1 1 6 0 3
1 -2 1 2 2 3 4 3
-4 -4 -3 2 1 4 4 3
-1 -2 2 3 -1 1 -1 3
0 3 3 5 3 1 3 -1
1 -2 3 2 1 3 2 -2
1 4 5 2 3 7 2 -1
4 3 2 -1 1 2 2 -2
4 1 1 3 -4 -4 1 -4
0 -1 -1 1 0 -3 -5 -4
-31 -34 -34 -33 -39 -40 -43 -48
-30 -34 -37 -34 -42 -43 -48 -46
-34 -35 -40 -41 -46 -47 -52 -55
-34 -37 -42 -44 -47 -54 -52 -57
-37 -40 -45 -45 -51 -52 -54 -57
-39 -45 -48 -47 -54 -55 -57 -60
-47 -47 -52 -52 -54 -56 -60 -62
-47 -48 -54 -57 -53 -60 -59 -65
-52 -55 -57 -56 -61 -56 -64 -63
-51 -57 -62 -58 -60 -60 -67 -70
-53 -59 -59 -62 -64 -62 -70 -69
-58 -60 -63 -59 -67 -64 -69 -67
-57 -62 -62 -63 -71 -69 -69 -69
-58 -67 -63 -68 -68 -70 -68 -71
-64 -66 -64 -67 -70 -70 -72 -73
-65 -70 -69 -70 -71 -71 -71 -72
-66 -66 -70 -73 -73 -70 -73 -75
-67 -67 -69 -71 -72 -77 -74 -74
-69 -69 -69 -73 -74 -75 -77 -72
-70 -75 -72 -75 -76 -76 -75 -77
-74 -72 -74 -75 -76 -77 -72 -74
-73 -78 -74 -77 -78 -76 -73 -69
-72 -73 -73 -72 -76 -75 -73 -73
-73 -78 -76 -75 -74 -72 -72 -73
-75 -74 -74 -75 -73 -75 -75 -72
-77 -76 -76 -72 -76 -76 -72 -74
-74 -76 -73 -73 -76 -72 -71 -69
-74 -75 -74 -73 -70 -74 -68 -73
-75 -75 -70 -71 -74 -69 -72 -70
-75 -72 -71 -72 -72 -69 -67 -66
-71 -72 -73 -71 -70 -69 -70 -68
-76 -72 -72 -72 -66 -68 -68 -63
-72 -73 -69 -71 -67 -67 -64 -61
-68 -70 -70 -65 -67 -66 -61 -65
-70 -66 -66 -64 -69 -62 -59 -62
-64 -65 -68 -63 -62 -62 -62 -56
-66 -66 -65 -62 -61 -60 -58 -59
-65 -63 -61 -61 -56 -60 -60 -58
-65 -63 -63 -61 -61 -57 -56 -57
-64 -64 -60 -57 -57 -55 -61 -51
-61 -58 -62 -53 -58 -53 -54 -53
-62 -59 -59 -54 -55 -56 -52 -51
-55 -58 -55 -54 -55 -53 -54 -55
-37 -35 -40 -46 -47 -43 -48 -51
-36 -39 -40 -46 -46 -48 -49 -51
-39 -42 -43 -45 -48 -49 -52 -59
-45 -42 -47 -48 -47 -52 -52 -60
-46 -44 -48 -52 -50 -56 -57 -54
-46 -47 -51 -52 -55 -55 -56 -56
-44 -48 -51 -59 -58 -56 -58 -55
-50 -57 -54 -54 -56 -58 -58 -60
-53 -52 -56 -57 -56 -60 -60 -61
-51 -59 -59 -56 -58 -62 -61 -65
-56 -57 -57 -60 -60 -57 -57 -59
-57 -59 -62 -58 -64 -63 -61 -63
-59 -59 -60 -61 -63 -63 -66 -65
-59 -63 -58 -63 -64 -60 -61 -67
-61 -58 -66 -62 -63 -62 -68 -61
-62 -66 -63 -61 -64 -66 -66 -67
-61 -63 -66 -64 -66 -63 -67 -64
-61 -64 -62 -62 -68 -64 -66 -64
-62 -63 -63 -65 -66 -67 -65 -63
-63 -69 -65 -63 -60 -64 -64 -63
-67 -64 -63 -65 -62 -66 -63 -66
-63 -64 -65 -66 -65 -64 -67 -65
-69 -63 -64 -65 -64 -61 -63 -66
-67 -66 -62 -65 -68 -63 -66 -63
-64 -65 -64 -65 -65 -61 -63 -60
-62 -63 -67 -58 -65 -61 -65 -63
-60 -64 -63 -63 -63 -58 -63 -59
-65 -65 -65 -63 -58 -62 -61 -60
-63 -65 -59 -62 -60 -62 -54 -57
-61 -60 -59 -62 -61 -58 -55 -55
-65 -61 -59 -59 -60 -58 -59 -54
-64 -62 -59 -58 -57 -55 -57 -56
-62 -61 -60 -54 -58 -57 -56 -58
-62 -60 -59 -58 -58 -56 -53 -57
-57 -62 -58 -55 -56 -52 -55 -51
-55 -59 -58 -56 -49 -55 -51 -57
-53 -53 -56 -53 -50 -50 -55 -55
-58 -55 -57 -55 -51 -54 -53 -54
-54 -55 -58 -51 -53 -53 -51 -54
-56 -53 -47 -52 -52 -51 -55 -54
-55 -51 -55 -49 -53 -53 -54 -28
-53 -52 -49 -53 -55 -53 -28 -31
-54 -52 -55 -53 -51 -30 -32 -33
-51 -54 -53 -54 -28 -30 -32 -36
-51 -53 -52 -30 -34 -34 -39 -39
-52 -52 -33 -29 -35 -40 -44 -41
-57 -33 -31 -35 -34 -37 -39 -43
-32 -30 -36 -40 -43 -46 -44 -47
-33 -36 -38 -43 -45 -45 -44 -46
-37 -39 -40 -44 -46 -49 -46 -52
-38 -40 -42 -48 -46 -52 -52 -53
-42 -43 -43 -44 -50 -48 -50 -50
-43 -46 -46 -52 -46 -49 -55 -57
-43 -47 -53 -49 -50 -54 -53 -55
-51 -49 -52 -55 -52 -53 -57 -57
-53 -53 -53 -50 -55 -59 -62 -63
-51 -49 -56 -57 -54 -63 -56 -63
-50 -54 -52 -58 -65 -57 -63 -64
-51 -53 -60 -60 -62 -63 -63 -64
-53 -59 -56 -60 -60 -62 -63 -63
-59 -63 -58 -59 -65 -63 -65 -69
-61 -60 -59 -65 -63 -69 -68 -63
-57 -58 -63 -64 -65 -65 -63 -64
-63 -64 -61 -66 -67 -65 -64 -63
-63 -65 -65 -65 -65 -66 -67 -62
-64 -66 -64 -64 -66 -66 -66 -63
-65 -62 -64 -64 -66 -60 -66 -63
-65 -66 -67 -65 -61 -65 -64 -62
-66 -67 -67 -63 -63 -63 -64 -62
-63 -66 -60 -63 -61 -61 -59 -59
-62 -66 -65 -61 -64 -62 -63 -61
-60 -65 -67 -64 -61 -63 -61 -63
-65 -61 -64 -59 -62 -61 -59 -61
-64 -60 -62 -63 -60 -60 -60 -56
-62 -61 -60 -62 -62 -60 -62 -61
-61 -64 -62 -61 -61 -61 -58 -61
-61 -58 -63 -57 -63 -61 -58 -59
-60 -63 -60 -56 -59 -58 -63 -55
-61 -59 -58 -54 -56 -59 -58 -59
-61 -60 -60 -60 -64 -59 -61 -61
-59 -61 -65 -55 -63 -58 -55 -59
-60 -58 -57 -54 -57 -56 -59 -55
-59 -59 -55 -59 -56 -58 -57 -57
-57 -57 -59 -59 -54 -54 -56 -55
-58 -57 -57 -54 -57 -57 -54 -59
-59 -56 -57 -51 -54 -59 -60 -57
-57 -55 -55 -60 -54 -57 -55 -58
-43 -48 -44 -47 -52 -54 -54 -58
-40 -45 -48 -52 -53 -57 -62 -61
-46 -48 -52 -52 -60 -59 -60 -57
-46 -53 -53 -54 -57 -60 -62 -68
-50 -56 -55 -57 -58 -64 -64 -68
-53 -55 -58 -60 -59 -63 -65 -64
-54 -56 -58 -61 -59 -64 -65 -66
-60 -61 -61 -62 -65 -66 -68 -68
-58 -59 -61 -60 -65 -69 -66 -73
-63 -64 -63 -62 -70 -66 -71 -66
-62 -60 -65 -66 -67 -70 -72 -67
-60 -67 -66 -70 -70 -70 -68 -70
-67 -69 -68 -68 -67 -66 -68 -71
-68 -64 -66 -70 -67 -72 -72 -68
-65 -68 -68 -68 -70 -71 -67 -71
-69 -70 -70 -70 -69 -68 -69 -69
-70 -70 -68 -68 -69 -68 -64 -68
-69 -68 -69 -68 -69 -69 -69 -67
-67 -69 -68 -70 -68 -67 -68 -69
-73 -68 -71 -71 -69 -66 -70 -66
-70 -71 -66 -70 -67 -69 -65 -69
-71 -70 -68 -69 -72 -67 -65 -62
-72 -69 -65 -69 -65 -66 -66 -65
-68 -64 -66 -69 -68 -66 -67 -62
-67 -66 -67 -66 -62 -62 -64 -64
-67 -65 -66 -66 -64 -64 -64 -61
-69 -65 -65 -65 -68 -66 -62 -60
-66 -69 -63 -63 -66 -61 -59 -61
-65 -64 -63 -62 -59 -64 -60 -59
-63 -63 -63 -63 -64 -62 -58 -58
-66 -62 -65 -60 -59 -58 -57 -55
-62 -61 -59 -60 -58 -59 -56 -55
-60 -58 -59 -57 -60 -56 -54 -56
-60 -59 -61 -61 -55 -54 -57 -58
-62 -60 -56 -57 -53 -57 -56 -54
-62 -59 -55 -50 -55 -55 -57 -53
-60 -58 -54 -55 -59 -57 -55 -29
-60 -54 -59 -58 -57 -61 -31 -28
-58 -55 -58 -58 -58 -32 -36 -33
-57 -55 -55 -57 -31 -36 -38 -37
-58 -52 -54 -30 -35 -34 -33 -38
-59 -54 -28 -32 -34 -36 -39 -43
-52 -29 -33 -37 -39 -36 -42 -44
-32 -34 -34 -36 -39 -39 -41 -42
-34 -36 -37 -41 -40 -43 -44 -46
-36 -38 -41 -41 -42 -43 -47 -48
-37 -37 -40 -44 -44 -45 -50 -52
-38 -41 -42 -43 -47 -52 -54 -56
-42 -44 -48 -45 -51 -54 -54 -56
-43 -42 -46 -47 -51 -55 -55 -62
-44 -48 -50 -53 -56 -60 -61 -64
-46 -51 -52 -54 -57 -62 -65 -61
-48 -51 -52 -59 -56 -62 -63 -68
-51 -60 -55 -58 -56 -60 -68 -64
-56 -58 -58 -59 -67 -62 -70 -67
-58 -61 -59 -62 -66 -67 -67 -68
-60 -58 -63 -67 -67 -69 -67 -71
-63 -57 -65 -65 -65 -66 -69 -72
-66 -63 -68 -67 -68 -71 -70 -71
-65 -65 -65 -69 -69 -68 -72 -73
-66 -64 -70 -72 -70 -68 -70 -72
-66 -67 -68 -70 -71 -73 -73 -71
-69 -70 -72 -72 -72 -75 -72 -70
-69 -70 -71 -69 -70 -71 -72 -70
-70 -69 -71 -69 -69 -71 -71 -70
-71 -69 -71 -72 -73 -73 -70 -67
-69 -74 -67 -69 -71 -69 -72 -67
-72 -72 -72 -71 -68 -71 -68 -72
-68 -69 -71 -70 -70 -67 -71 -67
-73 -70 -66 -66 -68 -66 -66 -68
-70 -67 -72 -69 -64 -67 -68 -66
-68 -72 -68 -69 -66 -65 -68 -65
-69 -67 -72 -66 -64 -65 -66 -69
-71 -65 -67 -70 -67 -66 -61 -69
-65 -69 -68 -63 -68 -66 -63 -62
-70 -65 -62 -65 -71 -65 -61 -61
-67 -60 -63 -64 -66 -64 -61 -59
-64 -65 -67 -66 -61 -63 -63 -61
-65 -63 -61 -63 -61 -56 -59 -61
-67 -66 -65 -63 -61 -61 -62 -59
-35 -38 -38 -43 -43 -47 -48 -53
-37 -39 -42 -45 -46 -50 -56 -53
-39 -41 -44 -49 -51 -51 -55 -56
-43 -42 -47 -47 -49 -54 -55 -60
-44 -45 -46 -48 -53 -54 -59 -60
-47 -49 -52 -52 -55 -65 -59 -64
-46 -50 -54 -57 -57 -61 -59 -67
-51 -58 -60 -62 -61 -61 -63 -64
-53 -56 -56 -61 -64 -65 -66 -64
-55 -61 -65 -60 -62 -67 -62 -65
-61 -59 -62 -61 -65 -65 -66 -64
-62 -62 -66 -65 -65 -68 -68 -69
-62 -66 -64 -66 -65 -67 -67 -67
-65 -63 -64 -67 -64 -67 -66 -64
-64 -64 -69 -66 -70 -66 -66 -67
-64 -68 -65 -69 -67 -68 -66 -68
-68 -67 -67 -71 -68 -64 -68 -65
-65 -69 -63 -64 -68 -67 -67 -69
-70 -65 -67 -64 -64 -67 -67 -65
-64 -68 -68 -67 -66 -64 -65 -66
-65 -64 -66 -65 -67 -64 -67 -65
-69 -69 -67 -62 -61 -64 -62 -62
-68 -67 -68 -63 -64 -64 -61 -61
-66 -65 -64 -64 -65 -65 -61 -59
-65 -66 -64 -63 -61 -62 -60 -61
-63 -67 -62 -62 -60 -59 -56 -55
-64 -63 -59 -59 -62 -58 -58 -55
-65 -63 -67 -62 -55 -58 -57 -55
-63 -62 -62 -56 -57 -57 -59 -55
-61 -61 -61 -55 -57 -58 -51 -56
-63 -57 -54 -58 -60 -55 -54 -52
-59 -57 -54 -57 -53 -54 -53 -55
-60 -59 -54 -57 -53 -53 -57 -53
-52 -57 -56 -56 -51 -57 -50 -55
-54 -58 -58 -48 -53 -51 -55 -51
-58 -54 -53 -52 -53 -52 -50 -49
-52 -52 -51 -53 -49 -50 -54 -51
-51 -48 -55 -49 -50 -52 -52 -51
-53 -53 -53 -53 -51 -54 -54 -31
-51 -51 -53 -50 -53 -49 -34 -32
-51 -54 -47 -44 -53 -31 -31 -36
-52 -53 -50 -50 -32 -31 -41 -35
-55 -49 -46 -34 -39 -33 -37 -35
-52 -51 -30 -39 -38 -33 -37 -45
-51 -32 -35 -36 -35 -41 -42 -44
-54 -35 -39 -36 -42 -42 -46 -48
-40 -38 -42 -42 -43 -42 -48 -53
-39 -38 -39 -46 -47 -47 -50 -57
-37 -43 -46 -48 -52 -51 -54 -56
-40 -43 -46 -48 -49 -56 -55 -57
-44 -47 -49 -53 -51 -55 -55 -62
-44 -45 -50 -55 -55 -59 -58 -61
-48 -51 -55 -57 -59 -60 -63 -67
-52 -51 -56 -59 -56 -63 -66 -65
-52 -59 -55 -61 -63 -65 -66 -65
-57 -55 -62 -61 -65 -68 -69 -67
-60 -61 -64 -64 -65 -67 -67 -70
-62 -63 -62 -63 -69 -68 -70 -70
-59 -61 -64 -65 -67 -69 -68 -70
-65 -63 -66 -70 -70 -69 -71 -70
-65 -65 -65 -69 -70 -70 -71 -70
-65 -71 -69 -69 -68 -73 -71 -74
-67 -68 -67 -72 -76 -70 -71 -69
-67 -74 -74 -71 -72 -72 -71 -73
-71 -71 -68 -73 -74 -72 -72 -71
-71 -71 -72 -73 -74 -76 -72 -72
-70 -70 -74 -71 -70 -73 -73 -73
-75 -70 -72 -71 -69 -67 -70 -75
-71 -74 -70 -70 -70 -74 -70 -69
-69 -68 -72 -73 -72 -67 -70 -68
-72 -69 -69 -68 -69 -69 -69 -69
-65 -73 -68 -73 -71 -71 -69 -67
-70 -74 -69 -72 -68 -69 -65 -64
-69 -72 -70 -68 -68 -67 -69 -66
-69 -69 -66 -71 -66 -70 -66 -67
-73 -68 -66 -67 -67 -69 -64 -62
-70 -71 -67 -68 -66 -68 -63 -63
-70 -70 -70 -64 -65 -68 -63 -64
-65 -68 -66 -63 -62 -63 -65 -61
-67 -63 -66 -65 -62 -62 -61 -63
-69 -63 -66 -63 -63 -64 -61 -60
-66 -66 -59 -60 -62 -64 -60 -63
-61 -59 -62 -65 -59 -59 -60 -62
-62 -66 -66 -65 -59 -58 -59 -60
-65 -62 -59 -58 -60 -58 -59 -55
-62 -61 -59 -63 -57 -60 -61 -60
-62 -59 -61 -60 -59 -58 -58 -59
-35 -36 -33 -39 -41 -43 -42 -42
-34 -35 -41 -42 -44 -37 -43 -44
-40 -39 -39 -42 -39 -46 -48 -52
-39 -41 -44 -39 -42 -51 -45 -50
-38 -43 -41 -43 -50 -47 -53 -53
-40 -41 -43 -49 -47 -52 -52 -54
-44 -40 -46 -50 -51 -51 -52 -53
-42 -47 -49 -44 -55 -54 -56 -58
-45 -49 -50 -50 -51 -51 -55 -54
-49 -48 -49 -53 -52 -56 -58 -60
-50 -50 -55 -56 -55 -57 -55 -56
-54 -51 -55 -56 -53 -57 -55 -61
-53 -55 -50 -53 -58 -61 -60 -61
-57 -54 -56 -54 -59 -61 -64 -62
-57 -57 -57 -61 -58 -60 -61 -60
-57 -57 -60 -60 -61 -61 -60 -65
-56 -59 -60 -63 -63 -58 -63 -63
-58 -59 -62 -62 -64 -61 -64 -65
-61 -63 -63 -59 -61 -66 -64 -62
-61 -60 -61 -64 -65 -62 -63 -59
-62 -59 -66 -64 -59 -60 -64 -61
-60 -62 -64 -63 -63 -63 -65 -64
-61 -64 -65 -66 -63 -61 -62 -58
-62 -64 -65 -61 -63 -61 -65 -58
-63 -63 -62 -63 -63 -63 -61 -62
-66 -66 -62 -64 -61 -62 -60 -59
-65 -65 -58 -60 -62 -62 -63 -59
-67 -61 -60 -63 -63 -65 -60 -63
-62 -63 -62 -66 -61 -59 -66 -57
-63 -65 -64 -61 -59 -62 -59 -65
-63 -61 -61 -65 -63 -59 -60 -61
-62 -61 -61 -58 -60 -58 -59 -59
-61 -61 -58 -55 -57 -57 -56 -54
-59 -58 -62 -62 -57 -59 -57 -56
-63 -61 -61 -60 -61 -57 -58 -58
-60 -62 -61 -59 -58 -58 -59 -55
-64 -64 -58 -60 -57 -59 -58 -61
-58 -56 -57 -58 -54 -57 -59 -55
-59 -56 -59 -58 -56 -59 -57 -57
-54 -57 -61 -56 -57 -57 -55 -36
-61 -59 -60 -58 -56 -58 -36 -33
-57 -57 -59 -51 -56 -40 -38 -37
-58 -55 -55 -53 -38 -36 -43 -43
-60 -56 -53 -36 -40 -42 -39 -48
-57 -54 -36 -37 -40 -44 -42 -44
-30 -34 -41 -41 -40 -45 -45 -49
-33 -37 -36 -44 -43 -48 -43 -50
-41 -36 -39 -49 -46 -50 -47 -51
-39 -40 -44 -49 -47 -49 -51 -55
-43 -43 -48 -49 -51 -52 -53 -56
-44 -47 -48 -51 -49 -55 -59 -60
-46 -50 -52 -53 -54 -55 -59 -60
-48 -53 -50 -58 -59 -59 -55 -63
-51 -52 -54 -56 -56 -56 -61 -63
-52 -53 -57 -56 -60 -63 -64 -68
-51 -54 -60 -61 -62 -64 -66 -69
-57 -54 -60 -62 -59 -67 -67 -70
-58 -59 -64 -63 -62 -69 -66 -73
-60 -65 -65 -63 -66 -67 -70 -68
-60 -62 -64 -65 -67 -63 -65 -69
-63 -63 -64 -70 -67 -67 -71 -71
-63 -66 -69 -72 -72 -69 -68 -71
-65 -68 -71 -72 -72 -68 -71 -70
-72 -74 -65 -70 -70 -71 -69 -69
-69 -67 -73 -71 -68 -72 -74 -72
-69 -71 -71 -73 -68 -72 -68 -69
-70 -68 -69 -71 -70 -66 -67 -71
-69 -69 -71 -67 -71 -68 -72 -67
-71 -71 -69 -72 -70 -69 -67 -69
-71 -68 -66 -69 -69 -68 -68 -64
-71 -63 -71 -69 -62 -70 -66 -65
-70 -72 -69 -67 -66 -71 -66 -64
-69 -69 -70 -68 -65 -64 -63 -66
-67 -66 -66 -71 -65 -65 -66 -61
-66 -72 -67 -68 -63 -64 -64 -62
-70 -64 -63 -60 -66 -64 -60 -64
-65 -65 -65 -66 -64 -60 -65 -64
-65 -66 -64 -61 -60 -61 -60 -58
-66 -63 -63 -62 -57 -63 -61 -58
-64 -62 -60 -61 -58 -59 -59 -56
-64 -61 -61 -61 -60 -55 -58 -57
-35 -32 -36 -39 -40 -41 -45 -45
-36 -39 -39 -41 -43 -51 -47 -51
-37 -38 -45 -46 -44 -46 -53 -52
-38 -42 -43 -48 -50 -52 -50 -57
-43 -40 -43 -49 -50 -49 -53 -55
-41 -46 -46 -49 -51 -52 -56 -59
-45 -47 -50 -53 -53 -59 -58 -61
-48 -54 -50 -56 -57 -57 -60 -62
-51 -51 -53 -59 -58 -62 -61 -65
-53 -54 -57 -59 -58 -63 -64 -64
-53 -59 -59 -61 -61 -65 -66 -66
-57 -60 -60 -61 -61 -61 -65 -69
-57 -63 -61 -61 -63 -65 -70 -65
-63 -60 -63 -61 -66 -68 -66 -68
-60 -62 -66 -64 -63 -69 -67 -68
-61 -63 -67 -69 -66 -68 -70 -71
-66 -70 -69 -70 -69 -71 -67 -68
-71 -69 -69 -69 -68 -69 -69 -69
-66 -70 -66 -67 -69 -72 -70 -70
-66 -68 -64 -68 -66 -67 -68 -71
-71 -68 -69 -66 -70 -70 -65 -66
-72 -68 -70 -67 -70 -72 -72 -72
-67 -70 -69 -68 -67 -68 -67 -62
-70 -71 -69 -67 -64 -71 -68 -65
-67 -70 -69 -68 -69 -68 -66 -64
-71 -65 -68 -67 -70 -67 -67 -62
-70 -66 -68 -64 -70 -64 -62 -63
-69 -66 -67 -65 -67 -63 -62 -62
-68 -70 -70 -65 -65 -62 -66 -64
-68 -67 -62 -67 -61 -64 -63 -59
-70 -66 -64 -61 -62 -64 -58 -62
-65 -61 -59 -65 -61 -58 -60 -57
-64 -63 -67 -62 -61 -60 -59 -55
-60 -59 -60 -60 -59 -56 -59 -54
-64 -64 -62 -64 -55 -58 -56 -57
-61 -61 -61 -59 -56 -56 -57 -57
-63 -61 -59 -58 -57 -56 -54 -55
-57 -59 -56 -56 -53 -57 -52 -50
-59 -57 -52 -54 -58 -53 -53 -55
-59 -56 -58 -57 -51 -57 -56 -50
-57 -56 -54 -58 -54 -52 -54 -54
-55 -53 -56 -52 -48 -55 -55 -53
-55 -53 -53 -49 -53 -55 -53 -32
-53 -53 -56 -54 -51 -50 -31 -34
-53 -50 -51 -54 -51 -33 -35 -34
-55 -55 -53 -51 -28 -36 -38 -35
-56 -52 -55 -30 -34 -39 -42 -41
-54 -53 -30 -35 -35 -42 -44 -48
-53 -32 -37 -34 -37 -43 -45 -47
-26 -28 -29 -31 -33 -35 -41 -42
-30 -26 -30 -32 -37 -37 -39 -42
-27 -28 -37 -34 -36 -43 -39 -41
-31 -32 -35 -39 -40 -43 -46 -41
-36 -37 -39 -40 -40 -45 -45 -50
-34 -37 -38 -42 -45 -45 -47 -49
-39 -39 -42 -44 -49 -49 -54 -53
-40 -42 -43 -46 -48 -47 -50 -56
-42 -45 -47 -47 -53 -53 -54 -59
-42 -45 -46 -47 -51 -56 -57 -62
-48 -49 -52 -52 -57 -61 -58 -66
-48 -51 -52 -58 -56 -61 -67 -67
-51 -53 -52 -57 -62 -64 -62 -69
-54 -59 -58 -64 -62 -63 -68 -68
-55 -58 -62 -66 -64 -67 -69 -65
-59 -59 -61 -67 -68 -69 -71 -71
-61 -61 -67 -68 -69 -71 -69 -69
-59 -63 -68 -66 -67 -70 -71 -69
-65 -68 -67 -68 -71 -73 -71 -74
-67 -73 -70 -67 -68 -71 -70 -75
-67 -72 -69 -73 -70 -73 -71 -68
-72 -72 -73 -71 -72 -71 -72 -73
-69 -72 -69 -73 -73 -72 -72 -69
-68 -73 -74 -73 -72 -69 -68 -70
-70 -72 -70 -69 -69 -66 -69 -68
-71 -72 -69 -73 -71 -65 -66 -68
-71 -70 -70 -67 -70 -66 -69 -68
-73 -68 -72 -67 -69 -69 -67 -62
-69 -66 -69 -71 -66 -67 -66 -67
-67 -67 -66 -67 -66 -66 -66 -62
-69 -68 -70 -65 -65 -61 -63 -60
-66 -68 -66 -64 -61 -61 -63 -63
-69 -71 -60 -63 -64 -63 -62 -59
-63 -65 -61 -63 -59 -63 -62 -59
-64 -64 -63 -65 -61 -63 -62 -58
-61 -61 -61 -63 -62 -61 -59 -59
-65 -65 -61 -62 -65 -57 -57 -59
-63 -63 -64 -62 -57 -58 -58 -59
-58 -64 -58 -61 -58 -58 -60 -59
-62 -61 -59 -54 -57 -56 -55 -58
-61 -58 -59 -58 -57 -60 -57 -60
-63 -61 -57 -57 -57 -54 -57 -58
-59 -58 -59 -59 -61 -58 -57 -62
-32 -31 -32 -35 -35 -34 -33 -40
-29 -34 -34 -34 -35 -37 -39 -43
-31 -35 -35 -37 -36 -35 -40 -42
-30 -35 -40 -37 -42 -43 -41 -45
-34 -37 -35 -41 -41 -40 -46 -46
-32 -39 -39 -44 -42 -43 -50 -48
-37 -41 -40 -49 -43 -42 -47 -47
-40 -41 -43 -44 -49 -50 -46 -53
-44 -42 -47 -48 -48 -47 -52 -49
-45 -47 -42 -49 -52 -50 -53 -53
-42 -44 -47 -51 -55 -49 -57 -57
-43 -46 -49 -51 -50 -54 -55 -53
-49 -50 -54 -51 -58 -55 -56 -57
-47 -53 -51 -56 -56 -56 -59 -59
-48 -53 -56 -60 -61 -62 -60 -61
-50 -56 -56 -55 -61 -60 -58 -62
-54 -55 -56 -63 -57 -57 -61 -62
-54 -59 -62 -61 -57 -61 -60 -61
-60 -57 -60 -58 -60 -57 -60 -63
-58 -57 -60 -62 -57 -61 -59 -61
-58 -59 -62 -58 -60 -61 -64 -65
-59 -62 -65 -60 -60 -61 -59 -60
-57 -61 -62 -63 -60 -65 -60 -60
-64 -62 -61 -64 -62 -65 -61 -60
-61 -62 -62 -62 -59 -60 -64 -58
-64 -64 -63 -59 -59 -58 -59 -59
-60 -64 -64 -62 -61 -59 -58 -55
-60 -57 -59 -63 -59 -59 -61 -57
-60 -59 -63 -62 -60 -59 -60 -57
-58 -62 -59 -59 -58 -55 -59 -57
-61 -61 -58 -57 -55 -61 -56 -58
-61 -59 -58 -60 -56 -54 -56 -58
-58 -61 -54 -56 -61 -55 -57 -54
-55 -56 -58 -54 -56 -55 -52 -52
-58 -59 -55 -54 -51 -50 -52 -52
-56 -54 -57 -56 -53 -57 -51 -52
-56 -59 -53 -53 -55 -52 -54 -52
-54 -56 -54 -56 -51 -53 -49 -53
-53 -54 -53 -51 -51 -47 -49 -53
-50 -55 -54 -52 -50 -52 -51 -29
-52 -53 -53 -48 -49 -52 -27 -27
-52 -51 -52 -50 -53 -25 -25 -28
-55 -50 -52 -52 -28 -28 -27 -25
-51 -51 -51 -27 -26 -30 -29 -34
-51 -50 -27 -24 -32 -29 -37 -37
-51 -27 -26 -30 -27 -33 -32 -36
-28 -31 -33 -39 -40 -41 -39 -43
-34 -37 -37 -41 -42 -47 -44 -49
-36 -38 -39 -46 -46 -46 -52 -50
-36 -42 -42 -41 -47 -50 -47 -53
-41 -40 -47 -46 -47 -50 -50 -54
-43 -43 -48 -50 -52 -55 -50 -53
-45 -51 -52 -50 -53 -54 -56 -57
-47 -49 -49 -52 -55 -56 -58 -62
-50 -50 -52 -54 -55 -57 -61 -62
-50 -49 -52 -59 -57 -63 -60 -63
-49 -51 -56 -57 -60 -58 -62 -64
-56 -57 -57 -57 -57 -60 -61 -64
-55 -57 -59 -63 -64 -61 -66 -64
-59 -59 -62 -66 -62 -64 -65 -66
-61 -61 -64 -67 -64 -66 -66 -64
-63 -64 -65 -65 -64 -63 -61 -66
-65 -65 -66 -64 -68 -64 -65 -66
-63 -66 -64 -65 -68 -64 -68 -65
-64 -65 -66 -67 -63 -66 -67 -66
-64 -63 -65 -66 -65 -66 -70 -64
-68 -63 -61 -68 -66 -62 -66 -68
-66 -64 -62 -68 -66 -67 -62 -63
-68 -70 -66 -66 -67 -62 -64 -61
-67 -63 -65 -66 -64 -66 -61 -61
-61 -66 -65 -64 -59 -62 -61 -57
-66 -65 -65 -59 -62 -66 -62 -61
-64 -61 -63 -63 -64 -59 -63 -58
-67 -62 -62 -63 -58 -60 -57 -62
-60 -64 -63 -65 -59 -59 -60 -60
-60 -60 -63 -56 -61 -58 -57 -58
-60 -60 -60 -58 -61 -57 -57 -58
-64 -57 -58 -60 -60 -57 -54 -56
-60 -57 -57 -58 -59 -56 -58 -53
-61 -60 -58 -61 -58 -56 -56 -55
-62 -59 -56 -59 -58 -56 -54 -54
-59 -61 -56 -56 -55 -57 -54 -55
-58 -56 -56 -53 -53 -53 -51 -51
-55 -54 -57 -55 -53 -54 -53 -52
-54 -55 -55 -52 -57 -58 -54 -58
-53 -52 -54 -54 -54 -54 -55 -53
-38 -42 -45 -43 -44 -52 -49 -53
-41 -40 -48 -47 -51 -52 -56 -56
-49 -52 -45 -51 -57 -58 -57 -56
-48 -48 -48 -55 -54 -57 -60 -63
-48 -50 -52 -56 -57 -61 -59 -60
-52 -52 -50 -54 -58 -61 -63 -64
-48 -51 -59 -59 -64 -59 -61 -63
-54 -54 -59 -64 -66 -65 -63 -65
-56 -62 -59 -62 -58 -68 -67 -66
-57 -64 -63 -68 -64 -70 -65 -69
-63 -60 -63 -65 -63 -66 -69 -70
-64 -65 -69 -67 -65 -65 -69 -67
-64 -66 -67 -65 -65 -68 -66 -68
-65 -68 -65 -68 -67 -71 -71 -70
-66 -66 -67 -69 -71 -69 -71 -73
-67 -66 -67 -70 -72 -70 -67 -65
-67 -71 -70 -68 -69 -70 -72 -66
-66 -70 -71 -69 -69 -70 -68 -68
-69 -70 -69 -67 -74 -64 -68 -71
-68 -69 -70 -66 -65 -70 -70 -66
-66 -67 -69 -66 -69 -66 -64 -67
-69 -67 -69 -71 -67 -65 -65 -68
-67 -68 -68 -67 -65 -69 -68 -67
-70 -70 -68 -66 -65 -65 -63 -65
-66 -70 -61 -71 -69 -65 -67 -68
-67 -66 -66 -64 -65 -65 -65 -61
-70 -66 -65 -65 -68 -65 -62 -61
-68 -70 -66 -64 -61 -64 -60 -61
-70 -65 -61 -64 -61 -60 -61 -60
-66 -65 -63 -65 -59 -59 -59 -54
-64 -62 -64 -61 -57 -59 -58 -57
-62 -64 -61 -60 -56 -56 -56 -57
-66 -65 -58 -58 -57 -58 -57 -54
-62 -60 -58 -58 -56 -59 -57 -56
-58 -57 -57 -57 -54 -55 -55 -60
-61 -57 -61 -55 -52 -58 -57 -54
-58 -59 -58 -55 -56 -53 -56 -55
-59 -53 -54 -56 -53 -57 -54 -53
-55 -53 -55 -54 -56 -53 -54 -56
-57 -56 -57 -56 -58 -56 -54 -35
-51 -57 -55 -53 -53 -55 -32 -35
-55 -56 -56 -58 -53 -31 -37 -38
-56 -57 -55 -53 -36 -34 -37 -41
-56 -55 -54 -34 -35 -36 -35 -44
-59 -57 -34 -36 -34 -40 -42 -43
-53 -32 -34 -37 -38 -42 -45 -45
-38 -37 -39 -39 -45 -45 -46 -52
-35 -35 -43 -45 -50 -50 -50 -55
-39 -44 -45 -45 -51 -54 -55 -58
-42 -42 -46 -48 -53 -55 -56 -57
-40 -50 -51 -50 -56 -58 -62 -63
-45 -48 -49 -52 -56 -59 -62 -66
-51 -58 -52 -58 -61 -61 -65 -65
-49 -59 -57 -62 -63 -65 -64 -65
-56 -57 -63 -65 -64 -68 -65 -68
-57 -62 -65 -66 -65 -70 -70 -66
-63 -64 -66 -64 -71 -68 -70 -70
-59 -60 -67 -67 -69 -67 -72 -66
-64 -69 -67 -69 -72 -70 -68 -69
-65 -69 -69 -72 -70 -69 -70 -68
-67 -65 -70 -67 -68 -71 -72 -71
-66 -69 -71 -73 -71 -69 -72 -71
-71 -69 -70 -75 -67 -71 -72 -71
-68 -69 -70 -70 -74 -70 -71 -70
-67 -72 -69 -71 -73 -71 -69 -71
-72 -71 -73 -74 -73 -70 -71 -69
-71 -72 -73 -73 -73 -70 -71 -67
-72 -70 -72 -75 -70 -72 -68 -69
-75 -70 -74 -69 -73 -71 -71 -68
-75 -68 -67 -68 -69 -66 -68 -68
-71 -68 -70 -70 -67 -66 -68 -60
-69 -70 -66 -65 -66 -66 -60 -60
-70 -69 -66 -72 -64 -62 -62 -59
-64 -68 -72 -65 -63 -60 -59 -57
-65 -66 -66 -66 -65 -58 -56 -56
-69 -65 -62 -61 -59 -60 -57 -55
-67 -63 -63 -65 -60 -56 -55 -54
-62 -63 -59 -58 -59 -55 -53 -51
-59 -60 -56 -55 -55 -54 -50 -49
-56 -59 -56 -57 -56 -50 -51 -49
-59 -56 -53 -51 -49 -48 -44 -49
-56 -49 -53 -52 -49 -49 -44 -48
-52 -51 -46 -49 -50 -49 -45 -48
-53 -49 -47 -46 -45 -46 -44 -42
-52 -53 -46 -45 -45 -44 -44 -43
-50 -50 -48 -44 -45 -45 -45 -40
-49 -46 -43 -47 -44 -44 -45 -39
-48 -44 -47 -43 -45 -44 -45 -43
-45 -45 -42 -43 -46 -44 -45 -43
-40 -43 -45 -44 -41 -42 -42 -45
-43 -39 -41 -43 -42 -44 -47 -44
-44 -42 -40 -43 -46 -45 -44 -47
-38 -43 -45 -46 -48 -47 -48 -58
-40 -42 -43 -47 -48 -54 -53 -56
-43 -45 -47 -51 -56 -54 -60 -59
-42 -45 -49 -51 -51 -59 -63 -64
-47 -50 -50 -55 -59 -63 -65 -66
-47 -51 -55 -60 -61 -65 -67 -67
-52 -56 -62 -60 -65 -63 -69 -70
-55 -56 -58 -66 -65 -67 -66 -70
-59 -61 -65 -64 -69 -70 -73 -71
-57 -67 -66 -64 -70 -68 -70 -69
-62 -68 -70 -66 -69 -71 -72 -69
-69 -66 -69 -71 -75 -70 -70 -73
-66 -68 -75 -69 -72 -69 -70 -69
-72 -70 -70 -72 -73 -72 -74 -71
-71 -71 -72 -74 -72 -71 -75 -66
-75 -70 -72 -70 -65 -76 -72 -72
-74 -75 -72 -71 -70 -73 -71 -69
-72 -71 -72 -68 -72 -67 -68 -68
-73 -71 -77 -73 -72 -66 -69 -66
-75 -72 -70 -71 -66 -69 -65 -67
-71 -74 -72 -69 -72 -67 -67 -68
-68 -69 -66 -72 -69 -67 -66 -65
-70 -72 -71 -68 -65 -64 -68 -66
-67 -71 -68 -67 -65 -64 -61 -64
-67 -65 -67 -68 -68 -64 -63 -61
-68 -67 -62 -63 -60 -59 -62 -60
-70 -65 -62 -65 -62 -64 -58 -57
-68 -64 -62 -62 -63 -61 -56 -58
-68 -64 -59 -62 -57 -57 -56 -54
-63 -60 -56 -58 -61 -56 -52 -53
-62 -61 -60 -55 -56 -54 -57 -50
-67 -60 -58 -54 -51 -53 -52 -53
-57 -58 -57 -56 -53 -46 -51 -48
-56 -56 -56 -50 -53 -52 -50 -48
-58 -53 -54 -51 -51 -50 -48 -46
-56 -50 -52 -51 -47 -47 -47 -48
-53 -51 -50 -50 -47 -51 -45 -49
-53 -55 -49 -51 -49 -50 -45 -48
-50 -54 -53 -46 -47 -44 -47 -48
-52 -46 -49 -48 -44 -46 -47 -44
-50 -49 -47 -44 -43 -47 -44 -47
-48 -46 -45 -46 -42 -46 -46 -43
-51 -47 -44 -40 -44 -44 -47 -44
-48 -45 -47 -44 -45 -48 -47 -33
-49 -47 -48 -43 -44 -45 -30 -37
-49 -46 -47 -47 -45 -35 -34 -39
-47 -47 -45 -45 -39 -37 -39 -42
-45 -49 -48 -34 -34 -37 -40 -48
-45 -47 -34 -36 -37 -43 -45 -50
-47 -37 -40 -40 -43 -44 -48 -48
-28 -29 -33 -29 -34 -35 -36 -32
-29 -32 -31 -32 -33 -29 -36 -37
-27 -31 -31 -33 -36 -36 -37 -38
-30 -33 -36 -34 -38 -36 -40 -39
-33 -32 -32 -41 -34 -37 -34 -41
-31 -35 -37 -34 -38 -41 -39 -37
-38 -34 -37 -39 -38 -39 -37 -36
-36 -37 -36 -38 -40 -40 -38 -43
-35 -38 -37 -35 -37 -42 -43 -38
-42 -36 -41 -42 -38 -41 -41 -40
-39 -39 -39 -42 -43 -40 -44 -41
-38 -40 -42 -41 -42 -42 -42 -39
-40 -39 -41 -42 -42 -37 -42 -41
-38 -45 -45 -39 -44 -39 -43 -40
-40 -38 -42 -43 -40 -42 -39 -38
-42 -43 -42 -40 -41 -38 -41 -36
-42 -38 -43 -44 -40 -40 -42 -42
-43 -39 -39 -42 -40 -39 -36 -40
-40 -38 -41 -42 -40 -38 -39 -43
-40 -39 -44 -41 -42 -39 -39 -35
-40 -41 -40 -40 -38 -41 -39 -39
-37 -42 -38 -43 -41 -38 -39 -36
-39 -39 -44 -40 -39 -38 -35 -38
-39 -42 -41 -36 -40 -36 -35 -36
-36 -36 -36 -33 -36 -39 -35 -35
-39 -41 -37 -39 -40 -35 -36 -32
-38 -39 -38 -36 -33 -34 -32 -31
-36 -39 -34 -38 -34 -33 -33 -32
-34 -37 -35 -34 -35 -33 -35 -34
-35 -36 -36 -35 -33 -37 -36 -33
-37 -35 -34 -37 -36 -31 -32 -33
-39 -35 -33 -32 -31 -35 -34 -34
-37 -34 -36 -34 -34 -31 -36 -32
-32 -36 -32 -31 -35 -31 -33 -32
-38 -35 -35 -32 -35 -34 -31 -30
-32 -36 -31 -34 -33 -32 -30 -28
-32 -34 -33 -30 -31 -30 -33 -31
-26 -32 -35 -34 -34 -32 -29 -32
-33 -33 -34 -31 -31 -29 -31 -26
-31 -32 -33 -34 -31 -29 -31 -26
-32 -35 -34 -31 -31 -29 -27 -24
-33 -33 -27 -32 -30 -32 -28 -25
-31 -31 -33 -29 -28 -29 -29 -29
-42 -43 -44 -46 -53 -53 -52 -56
-48 -45 -48 -51 -51 -57 -57 -54
-49 -50 -50 -52 -54 -59 -57 -59
-46 -48 -50 -53 -60 -60 -60 -65
-50 -53 -55 -56 -60 -64 -62 -62
-53 -56 -55 -53 -59 -64 -67 -66
-53 -55 -62 -61 -64 -66 -66 -65
-58 -62 -59 -58 -69 -63 -66 -67
-63 -61 -65 -64 -65 -65 -65 -68
-63 -64 -65 -64 -68 -66 -67 -71
-67 -70 -66 -68 -69 -68 -68 -73
-65 -67 -67 -69 -68 -68 -71 -70
-65 -67 -68 -69 -67 -66 -70 -72
-65 -67 -72 -68 -70 -66 -68 -68
-70 -66 -66 -67 -71 -69 -71 -71
-67 -69 -67 -69 -69 -68 -66 -71
-69 -68 -67 -67 -71 -66 -69 -64
-68 -71 -72 -71 -72 -68 -67 -68
-74 -67 -71 -69 -73 -67 -70 -67
-70 -74 -71 -69 -66 -68 -67 -66
-72 -70 -68 -69 -66 -66 -60 -66
-67 -69 -71 -73 -67 -64 -63 -66
-69 -70 -67 -68 -69 -65 -61 -64
-65 -66 -67 -67 -62 -63 -63 -61
-70 -67 -62 -62 -66 -66 -66 -61
-64 -64 -63 -66 -64 -58 -61 -62
-65 -65 -62 -61 -60 -62 -60 -64
-64 -65 -61 -65 -63 -58 -60 -52
-60 -63 -61 -61 -57 -62 -56 -53
-63 -62 -60 -60 -61 -58 -57 -50
-64 -61 -57 -58 -54 -53 -52 -53
-61 -59 -56 -52 -56 -52 -50 -50
-59 -58 -57 -55 -51 -51 -51 -50
-59 -54 -57 -55 -51 -50 -55 -45
-57 -55 -54 -51 -52 -46 -53 -47
-54 -52 -50 -54 -51 -50 -44 -46
-55 -55 -50 -50 -48 -48 -50 -44
-50 -47 -54 -45 -47 -50 -46 -49
-51 -50 -50 -54 -51 -50 -48 -45
-51 -47 -48 -49 -46 -43 -45 -29
-49 -47 -49 -48 -50 -48 -26 -30
-47 -44 -48 -47 -48 -25 -28 -29
-46 -49 -46 -51 -26 -28 -27 -31
-44 -49 -49 -28 -27 -28 -30 -34
-47 -48 -28 -28 -29 -32 -32 -33
-49 -28 -29 -28 -29 -27 -32 -36
-69 -68 -73 -71 -73 -77 -76 -82
-74 -72 -72 -74 -76 -81 -81 -82
-73 -74 -72 -79 -80 -80 -79 -86
-73 -75 -75 -77 -81 -81 -83 -87
-79 -77 -78 -82 -85 -84 -86 -86
-77 -79 -80 -81 -83 -86 -84 -89
-79 -81 -85 -86 -88 -90 -90 -89
-77 -84 -84 -89 -86 -88 -91 -89
-81 -82 -83 -89 -92 -90 -89 -88
-80 -84 -87 -90 -89 -89 -88 -87
-86 -88 -91 -87 -90 -90 -90 -88
-83 -87 -89 -87 -87 -85 -87 -89
-92 -92 -91 -87 -89 -88 -89 -89
-85 -88 -88 -83 -85 -86 -85 -83
-93 -89 -90 -89 -86 -84 -82 -82
-88 -91 -86 -85 -85 -85 -81 -79
-89 -92 -92 -87 -82 -86 -81 -81
-89 -88 -88 -86 -86 -83 -77 -75
-91 -86 -85 -82 -80 -75 -77 -75
-86 -84 -84 -80 -81 -75 -76 -70
-83 -85 -83 -80 -81 -73 -72 -67
-85 -79 -81 -79 -77 -74 -69 -66
-81 -79 -80 -76 -76 -69 -64 -62
-77 -79 -76 -73 -68 -62 -65 -56
-80 -74 -74 -71 -67 -56 -60 -53
-77 -72 -70 -70 -58 -57 -57 -50
-72 -69 -66 -63 -59 -52 -49 -48
-70 -65 -60 -57 -56 -52 -49 -41
-66 -64 -55 -56 -51 -45 -43 -38
-66 -60 -54 -49 -45 -41 -38 -35
-57 -56 -48 -46 -45 -38 -33 -35
-54 -48 -44 -41 -37 -37 -30 -28
-51 -46 -42 -38 -31 -32 -28 -29
-44 -44 -38 -33 -31 -29 -26 -25
-41 -37 -33 -32 -29 -27 -25 -21
-35 -38 -33 -31 -24 -25 -23 -20
-32 -34 -32 -26 -25 -22 -22 -19
-31 -26 -27 -24 -23 -21 -22 -19
-28 -25 -23 -25 -25 -23 -23 -21
-27 -23 -27 -23 -21 -22 -22 -20
-23 -23 -22 -19 -21 -23 -24 -20
-67 -69 -67 -69 -73 -75 -78 -74
-69 -69 -69 -75 -72 -76 -77 -81
-70 -73 -73 -75 -79 -80 -81 -81
-71 -77 -79 -75 -78 -81 -83 -84
-75 -77 -76 -79 -84 -86 -83 -83
-74 -79 -76 -83 -84 -83 -84 -88
-77 -74 -79 -84 -82 -87 -88 -87
-77 -84 -81 -83 -82 -84 -85 -93
-81 -80 -84 -84 -88 -93 -91 -92
-86 -80 -84 -87 -87 -89 -93 -90
-86 -89 -88 -90 -90 -90 -91 -91
-82 -90 -86 -92 -89 -88 -91 -92
-88 -92 -90 -93 -90 -87 -92 -93
-84 -89 -88 -90 -87 -92 -91 -88
-91 -91 -91 -93 -90 -92 -91 -89
-94 -89 -92 -95 -89 -93 -87 -86
-90 -90 -90 -92 -87 -93 -89 -84
-89 -95 -90 -91 -92 -87 -86 -83
-89 -91 -92 -88 -88 -85 -85 -86
-92 -88 -89 -88 -87 -85 -83 -81
-85 -89 -88 -83 -85 -84 -77 -78
-89 -89 -85 -85 -79 -83 -75 -77
-89 -85 -85 -82 -78 -79 -75 -72
-88 -85 -81 -78 -78 -79 -75 -71
-86 -84 -80 -79 -71 -72 -67 -68
-82 -78 -76 -77 -69 -72 -67 -63
-79 -76 -76 -72 -67 -66 -64 -60
-78 -75 -74 -70 -65 -62 -58 -55
-76 -76 -70 -69 -64 -61 -55 -53
-73 -67 -67 -64 -62 -59 -54 -50
-71 -64 -67 -60 -60 -51 -52 -47
-69 -60 -60 -58 -55 -53 -48 -43
-59 -57 -55 -56 -50 -44 -42 -40
-61 -54 -52 -49 -42 -42 -36 -35
-56 -53 -52 -44 -47 -39 -35 -33
-52 -53 -48 -41 -34 -35 -33 -31
-55 -44 -42 -38 -36 -38 -35 -30
-45 -42 -38 -38 -37 -31 -31 -26
-43 -43 -38 -36 -33 -30 -27 -27
-40 -36 -34 -34 -26 -26 -25 -25
-34 -33 -29 -28 -28 -24 -25 -26
-33 -34 -29 -28 -26 -23 -25 -25
-33 -30 -24 -27 -28 -24 -23 -21
-27 -25 -26 -27 -25 -22 -23 -22
-30 -24 -24 -21 -22 -23 -23 -21
-26 -29 -26 -25 -24 -24 -23 -70
-25 -23 -25 -26 -22 -19 -71 -69
-23 -20 -22 -23 -21 -67 -69 -73
-23 -26 -23 -24 -68 -65 -71 -77
-21 -21 -22 -72 -70 -71 -78 -76
-20 -22 -66 -68 -70 -70 -69 -75
-23 -65 -69 -73 -74 -72 -77 -79
-67 -69 -69 -73 -73 -76 -76 -79
-70 -70 -71 -72 -74 -74 -78 -78
-68 -72 -74 -74 -77 -78 -80 -83
-67 -74 -75 -79 -78 -83 -83 -83
-71 -77 -78 -77 -82 -83 -85 -85
-78 -81 -77 -80 -81 -81 -84 -88
-81 -77 -78 -82 -83 -80 -84 -85
-81 -79 -84 -80 -84 -84 -87 -81
-81 -82 -83 -82 -86 -86 -83 -87
-84 -83 -86 -88 -84 -83 -81 -81
-87 -80 -86 -86 -88 -83 -83 -83
-88 -85 -87 -87 -84 -81 -82 -78
-89 -87 -84 -87 -87 -82 -83 -82
-83 -85 -81 -85 -81 -84 -78 -78
-84 -83 -83 -86 -84 -80 -82 -82
-86 -87 -82 -80 -82 -78 -78 -75
-81 -85 -81 -82 -76 -76 -75 -74
-82 -80 -82 -79 -75 -76 -73 -69
-80 -81 -78 -77 -77 -73 -73 -68
-78 -81 -82 -79 -72 -74 -68 -66
-77 -77 -74 -76 -70 -67 -66 -61
-76 -78 -75 -70 -69 -65 -66 -57
-77 -75 -72 -71 -63 -62 -63 -56
-74 -71 -69 -63 -65 -59 -59 -56
-72 -67 -68 -67 -65 -56 -55 -52
-64 -68 -64 -61 -58 -58 -54 -45
-67 -65 -64 -57 -53 -48 -49 -43
-65 -61 -58 -53 -55 -45 -47 -38
-62 -58 -53 -49 -49 -49 -42 -39
-59 -56 -50 -48 -46 -43 -38 -35
-56 -50 -50 -47 -38 -40 -33 -33
-53 -49 -43 -43 -38 -35 -32 -32
-52 -43 -39 -40 -37 -28 -23 -26
-45 -40 -38 -36 -34 -28 -26 -27
-42 -37 -34 -35 -26 -29 -24 -28
-38 -36 -30 -27 -25 -25 -24 -29
-38 -34 -31 -28 -25 -27 -25 -23
-34 -28 -27 -26 -26 -26 -25 -28
-29 -25 -25 -24 -27 -21 -25 -27
-28 -28 -23 -24 -25 -27 -24 -25
-25 -26 -23 -23 -27 -26 -25 -27
-24 -24 -25 -26 -23 -28 -28 -24
-27 -23 -24 -25 -28 -31 -31 -30
-73 -74 -78 -81 -81 -86 -82 -84
-77 -78 -79 -81 -82 -88 -84 -85
-75 -79 -80 -85 -82 -84 -84 -89
-78 -78 -81 -84 -87 -87 -92 -92
-80 -84 -81 -84 -89 -86 -91 -90
-85 -87 -88 -85 -89 -85 -88 -92
-86 -83 -86 -86 -89 -89 -92 -96
-85 -88 -90 -88 -90 -91 -94 -91
-88 -87 -88 -88 -91 -88 -94 -91
-87 -89 -93 -90 -92 -91 -90 -91
-87 -91 -94 -94 -94 -89 -87 -92
-94 -88 -89 -88 -93 -90 -86 -84
-93 -91 -92 -93 -87 -87 -89 -83
-91 -91 -91 -90 -89 -90 -84 -83
-86 -90 -88 -88 -89 -85 -83 -82
-91 -90 -90 -88 -87 -83 -83 -79
-92 -92 -85 -87 -88 -81 -79 -76
-87 -86 -82 -80 -82 -75 -74 -77
-88 -87 -83 -81 -80 -76 -72 -73
-85 -85 -78 -79 -79 -76 -74 -69
-85 -77 -79 -75 -77 -70 -65 -62
-80 -79 -79 -76 -69 -67 -63 -60
-78 -77 -72 -73 -64 -68 -56 -59
-79 -75 -70 -67 -66 -63 -59 -53
-74 -70 -66 -67 -60 -59 -49 -52
-71 -71 -64 -63 -57 -56 -54 -50
-68 -65 -60 -59 -58 -52 -49 -46
-65 -63 -60 -54 -52 -48 -44 -41
-63 -59 -56 -53 -47 -42 -40 -39
-61 -56 -50 -47 -44 -42 -41 -34
-55 -52 -53 -42 -39 -39 -37 -36
-49 -51 -43 -42 -39 -34 -36 -31
-51 -44 -41 -37 -39 -33 -34 -31
-46 -42 -39 -39 -34 -33 -31 -27
-45 -37 -31 -36 -33 -32 -25 -28
-40 -36 -34 -32 -33 -27 -28 -31
-36 -37 -35 -31 -27 -31 -29 -29
-33 -34 -25 -31 -26 -30 -29 -29
-34 -30 -31 -28 -25 -30 -27 -27
-29 -28 -30 -30 -30 -31 -24 -68
-31 -27 -28 -27 -28 -23 -68 -65
-28 -29 -31 -29 -28 -65 -68 -69
-27 -27 -28 -25 -68 -67 -69 -70
-26 -28 -27 -66 -70 -69 -73 -75
-23 -26 -67 -70 -71 -71 -75 -72
-26 -67 -70 -66 -73 -74 -81 -77
-65 -63 -70 -68 -74 -79 -78 -76
-63 -69 -71 -67 -74 -77 -76 -82
-70 -70 -73 -74 -76 -78 -81 -82
-70 -73 -73 -78 -77 -75 -79 -80
-73 -72 -75 -80 -84 -80 -85 -88
-74 -74 -76 -79 -80 -84 -86 -86
-77 -78 -77 -79 -88 -82 -87 -89
-81 -81 -83 -87 -84 -88 -88 -87
-83 -84 -82 -85 -86 -86 -87 -87
-80 -85 -88 -85 -89 -91 -91 -87
-84 -87 -85 -85 -88 -88 -85 -92
-84 -88 -91 -89 -89 -89 -85 -86
-85 -89 -87 -88 -88 -85 -88 -83
-85 -87 -92 -87 -84 -86 -85 -86
-86 -86 -89 -89 -88 -83 -87 -83
-89 -90 -86 -86 -86 -83 -80 -82
-89 -85 -87 -85 -88 -88 -83 -78
-88 -86 -85 -83 -80 -83 -80 -74
-89 -86 -84 -81 -82 -78 -80 -74
-85 -86 -86 -85 -77 -81 -83 -74
-90 -85 -83 -82 -78 -77 -74 -73
-84 -84 -78 -77 -79 -74 -69 -70
-85 -81 -82 -77 -74 -75 -71 -67
-79 -80 -78 -74 -72 -69 -70 -67
-81 -75 -79 -73 -69 -70 -66 -59
-71 -79 -72 -71 -69 -60 -61 -57
-74 -71 -67 -66 -60 -62 -56 -54
-76 -68 -67 -62 -65 -55 -54 -49
-69 -63 -64 -59 -60 -55 -52 -44
-68 -61 -61 -58 -55 -51 -47 -44
-65 -65 -55 -53 -48 -50 -46 -42
-64 -56 -55 -50 -48 -45 -43 -38
-61 -54 -47 -49 -47 -40 -36 -32
-58 -50 -45 -44 -41 -34 -36 -35
-53 -50 -45 -40 -36 -35 -32 -30
-46 -43 -42 -38 -36 -34 -29 -26
-44 -44 -38 -33 -34 -31 -27 -26
-43 -38 -30 -29 -33 -28 -29 -27
-35 -36 -34 -28 -29 -29 -26 -21
-34 -31 -31 -24 -26 -20 -25 -23
-32 -28 -28 -27 -23 -24 -23 -22
-73 -70 -73 -77 -76 -77 -75 -77
-71 -75 -75 -71 -77 -79 -83 -82
-77 -74 -77 -77 -78 -75 -83 -77
-73 -77 -78 -77 -82 -81 -83 -83
-76 -76 -79 -79 -78 -81 -84 -85
-78 -77 -78 -81 -79 -83 -86 -86
-78 -80 -80 -82 -87 -82 -84 -89
-79 -79 -83 -85 -86 -87 -92 -90
-80 -79 -86 -85 -87 -86 -86 -84
-80 -79 -86 -87 -87 -92 -89 -88
-83 -88 -87 -90 -92 -85 -83 -89
-86 -85 -90 -89 -88 -90 -86 -86
-87 -89 -86 -91 -85 -85 -87 -82
-82 -87 -87 -89 -86 -86 -84 -82
-93 -94 -87 -88 -86 -85 -81 -81
-86 -91 -88 -85 -87 -85 -81 -79
-88 -91 -87 -83 -86 -81 -82 -76
-88 -85 -84 -82 -81 -79 -76 -75
-85 -84 -82 -82 -76 -75 -77 -75
-83 -84 -79 -81 -76 -77 -73 -67
-83 -83 -80 -75 -74 -70 -68 -66
-80 -82 -79 -73 -74 -67 -69 -64
-79 -80 -72 -69 -72 -72 -69 -61
-77 -76 -71 -69 -67 -68 -61 -57
-73 -73 -71 -68 -68 -63 -57 -57
-70 -68 -68 -65 -59 -58 -61 -52
-70 -68 -65 -57 -59 -56 -53 -50
-68 -62 -62 -58 -55 -54 -52 -46
-64 -60 -57 -56 -55 -46 -44 -44
-58 -60 -55 -58 -49 -47 -43 -42
-56 -56 -56 -51 -46 -45 -41 -38
-56 -51 -48 -47 -45 -45 -39 -39
-53 -48 -46 -48 -43 -41 -37 -37
-53 -50 -44 -41 -42 -37 -35 -34
-46 -46 -44 -38 -39 -38 -35 -33
-44 -43 -39 -34 -39 -36 -35 -31
-42 -38 -40 -37 -39 -32 -29 -28
-38 -36 -38 -34 -35 -33 -34 -33
-40 -37 -37 -31 -31 -30 -27 -27
-34 -36 -32 -37 -32 -30 -33 -30
-33 -37 -34 -29 -30 -28 -32 -66
-31 -32 -30 -32 -31 -30 -66 -65
-33 -32 -35 -29 -34 -66 -68 -68
-31 -29 -25 -31 -66 -63 -63 -72
-31 -30 -31 -65 -67 -71 -70 -69
-34 -30 -69 -63 -69 -68 -70 -74
-31 -65 -64 -67 -69 -77 -74 -75
-62 -63 -63 -71 -70 -74 -75 -76
-62 -66 -66 -71 -71 -75 -79 -79
-62 -67 -72 -74 -74 -75 -79 -78
-69 -67 -73 -75 -81 -81 -80 -80
-68 -71 -74 -74 -80 -80 -82 -83
-70 -73 -78 -80 -80 -79 -84 -84
-76 -79 -80 -82 -79 -80 -88 -84
-77 -81 -82 -85 -82 -83 -86 -90
-81 -78 -83 -83 -83 -84 -89 -87
-83 -81 -81 -83 -83 -84 -87 -87
-84 -87 -83 -85 -86 -83 -84 -86
-84 -84 -86 -83 -85 -86 -86 -86
-85 -83 -89 -86 -86 -88 -80 -82
-86 -85 -89 -87 -89 -87 -82 -83
-86 -87 -85 -85 -83 -86 -85 -80
-87 -87 -85 -84 -81 -83 -84 -79
-86 -82 -84 -83 -83 -81 -77 -77
-86 -83 -81 -80 -83 -81 -77 -73
-83 -81 -86 -83 -81 -76 -74 -75
-83 -82 -85 -77 -79 -77 -75 -73
-78 -77 -82 -77 -76 -72 -71 -67
-79 -77 -75 -77 -74 -70 -67 -64
-77 -77 -77 -73 -73 -68 -65 -61
-75 -73 -71 -71 -67 -62 -61 -60
-74 -75 -70 -66 -65 -64 -60 -55
-72 -74 -69 -67 -59 -59 -53 -52
-69 -74 -63 -62 -61 -57 -52 -50
-69 -64 -68 -57 -54 -54 -48 -44
-64 -63 -57 -56 -55 -50 -45 -44
-63 -60 -56 -52 -51 -49 -44 -40
-63 -56 -54 -49 -46 -43 -38 -39
-56 -53 -53 -46 -43 -44 -37 -41
-55 -48 -46 -42 -39 -39 -38 -32
-49 -47 -46 -37 -33 -36 -33 -32
-45 -46 -38 -40 -36 -33 -31 -30
-46 -44 -36 -37 -33 -31 -31 -26
-42 -37 -36 -33 -30 -24 -30 -29
-41 -35 -31 -28 -32 -31 -27 -30
-34 -32 -32 -31 -30 -28 -25 -27
-32 -29 -31 -31 -29 -24 -27 -26
-27 -29 -29 -30 -26 -25 -25 -27
-28 -29 -26 -27 -24 -30 -24 -25
-27 -28 -26 -27 -26 -22 -27 -27
-27 -28 -26 -27 -28 -23 -29 -30
-76 -77 -78 -79 -80 -82 -86 -84
-75 -78 -76 -81 -84 -87 -84 -91
-78 -79 -79 -81 -83 -82 -86 -84
-80 -83 -85 -82 -85 -87 -88 -86
-82 -80 -85 -88 -85 -86 -89 -95
-83 -83 -86 -84 -85 -90 -86 -88
-83 -84 -86 -92 -87 -90 -89 -84
-84 -87 -88 -88 -87 -88 -86 -89
-89 -87 -88 -92 -88 -87 -86 -88
-88 -90 -88 -89 -84 -85 -84 -84
-90 -89 -87 -92 -87 -84 -84 -80
-87 -86 -87 -86 -85 -85 -84 -77
-87 -86 -89 -84 -82 -82 -85 -78
-89 -88 -87 -82 -85 -77 -80 -76
-85 -83 -85 -81 -79 -78 -75 -74
-85 -85 -82 -76 -79 -78 -74 -72
-83 -81 -80 -81 -74 -72 -70 -68
-80 -78 -78 -77 -74 -71 -72 -66
-78 -78 -75 -71 -71 -71 -68 -64
-79 -78 -73 -75 -67 -66 -62 -61
-74 -77 -69 -68 -61 -61 -59 -60
-74 -70 -72 -62 -60 -60 -56 -50
-73 -69 -62 -59 -58 -58 -55 -51
-65 -65 -64 -63 -56 -54 -53 -47
-63 -61 -62 -59 -55 -50 -51 -44
-64 -60 -54 -54 -51 -47 -44 -40
-59 -58 -49 -48 -50 -46 -38 -41
-58 -51 -52 -48 -47 -42 -39 -32
-53 -51 -46 -46 -39 -40 -35 -32
-51 -50 -44 -39 -39 -39 -38 -31
-48 -46 -45 -39 -38 -33 -32 -29
-47 -41 -40 -35 -34 -35 -29 -28
-39 -33 -40 -32 -32 -28 -27 -27
-38 -38 -35 -33 -31 -33 -29 -30
-37 -33 -33 -34 -31 -29 -28 -30
-36 -32 -31 -34 -27 -29 -30 -27
-33 -29 -33 -26 -32 -27 -28 -61
-33 -33 -30 -27 -29 -28 -62 -66
-31 -29 -31 -28 -26 -61 -65 -62
-30 -28 -26 -31 -64 -64 -64 -70
-29 -28 -29 -64 -62 -64 -69 -70
-27 -28 -67 -67 -66 -71 -67 -75
-30 -61 -65 -64 -69 -69 -71 -75
-64 -64 -71 -70 -75 -78 -80 -78
-69 -66 -72 -70 -72 -77 -80 -80
-70 -69 -72 -75 -79 -79 -78 -84
-72 -78 -77 -78 -78 -79 -80 -79
-75 -72 -77 -77 -80 -77 -82 -82
-74 -76 -75 -77 -81 -85 -81 -85
-74 -76 -77 -79 -82 -84 -85 -81
-81 -81 -80 -79 -81 -82 -83 -83
-81 -80 -79 -85 -84 -86 -83 -79
-81 -81 -82 -81 -82 -82 -85 -81
-81 -83 -84 -81 -85 -82 -86 -83
-81 -82 -80 -84 -84 -75 -82 -80
-83 -83 -82 -79 -80 -84 -82 -78
-85 -81 -86 -81 -83 -85 -81 -78
-86 -82 -83 -77 -84 -77 -76 -76
-84 -83 -80 -83 -76 -79 -78 -76
-86 -77 -81 -74 -75 -79 -74 -72
-84 -80 -80 -77 -77 -77 -72 -67
-82 -83 -75 -74 -74 -72 -71 -73
-80 -78 -77 -75 -69 -70 -68 -65
-79 -77 -74 -75 -70 -65 -67 -65
-76 -78 -70 -68 -67 -64 -64 -57
-72 -72 -69 -67 -67 -60 -59 -60
-73 -70 -65 -66 -63 -61 -57 -52
-72 -67 -69 -64 -63 -58 -55 -56
-70 -66 -62 -63 -61 -54 -52 -50
-64 -62 -61 -56 -61 -54 -49 -47
-61 -60 -60 -56 -52 -50 -44 -42
-59 -62 -55 -51 -48 -48 -43 -38
-57 -57 -51 -49 -45 -44 -41 -34
-55 -54 -49 -44 -41 -41 -38 -36
-51 -51 -48 -41 -36 -34 -36 -35
-49 -45 -46 -41 -37 -34 -32 -31
-43 -47 -41 -40 -34 -33 -30 -30
-45 -42 -36 -34 -35 -32 -30 -29
-44 -38 -35 -29 -30 -27 -29 -29
-40 -36 -34 -28 -30 -31 -26 -27
-34 -32 -29 -29 -29 -31 -23 -26
-32 -33 -30 -25 -32 -27 -28 -25
-78 -77 -77 -79 -81 -81 -81 -83
-77 -71 -79 -79 -80 -85 -85 -84
-78 -79 -82 -82 -82 -83 -85 -88
-75 -78 -81 -83 -84 -83 -85 -88
-80 -79 -84 -84 -86 -89 -89 -90
-80 -81 -82 -87 -84 -86 -90 -88
-82 -84 -86 -86 -86 -93 -90 -89
-85 -85 -88 -88 -91 -89 -87 -89
-87 -85 -87 -89 -86 -89 -85 -88
-91 -87 -88 -93 -90 -89 -88 -84
-82 -86 -89 -88 -84 -89 -86 -80
-91 -89 -90 -87 -89 -84 -86 -88
-92 -91 -91 -89 -87 -84 -84 -84
-93 -88 -87 -85 -87 -82 -82 -81
-86 -88 -87 -82 -87 -81 -79 -74
-87 -89 -80 -86 -80 -78 -75 -70
-87 -83 -82 -80 -84 -76 -72 -67
-82 -84 -80 -78 -76 -70 -70 -67
-82 -80 -79 -75 -71 -69 -68 -66
-80 -82 -78 -73 -75 -67 -66 -63
-78 -79 -73 -68 -65 -66 -62 -61
-79 -71 -69 -69 -65 -61 -57 -53
-72 -70 -66 -65 -65 -53 -57 -55
-68 -67 -63 -62 -57 -56 -53 -48
-65 -64 -61 -58 -56 -54 -48 -49
-62 -61 -57 -55 -52 -50 -50 -43
-63 -56 -59 -53 -52 -46 -45 -41
-56 -55 -53 -54 -45 -47 -43 -38
-58 -52 -49 -49 -45 -45 -39 -34
-53 -48 -50 -45 -39 -38 -39 -33
-51 -49 -45 -42 -34 -35 -33 -31
-45 -45 -44 -37 -34 -34 -33 -36
-42 -39 -41 -32 -32 -31 -31 -31
-43 -38 -35 -33 -30 -31 -27 -30
-39 -36 -35 -30 -30 -32 -26 -31
-40 -32 -28 -26 -27 -25 -30 -29
-37 -31 -31 -31 -29 -28 -26 -24
-33 -33 -28 -27 -25 -27 -28 -28
-31 -30 -29 -27 -30 -29 -31 -30
-25 -29 -32 -29 -26 -25 -27 -27
-29 -30 -25 -28 -25 -29 -30 -67
-28 -25 -25 -23 -28 -25 -63 -69
-28 -30 -30 -26 -29 -64 -70 -69
-25 -29 -30 -28 -64 -66 -67 -71
-29 -32 -30 -63 -65 -70 -69 -72
-27 -26 -63 -63 -71 -73 -70 -75
-28 -65 -65 -69 -67 -73 -73 -74
-63 -69 -69 -71 -77 -72 -75 -76
-68 -70 -71 -73 -76 -76 -78 -76
-70 -71 -75 -75 -77 -78 -77 -76
-68 -73 -77 -73 -81 -79 -79 -83
-73 -73 -74 -73 -79 -78 -81 -80
-76 -71 -80 -78 -75 -80 -79 -81
-74 -78 -77 -78 -78 -80 -80 -81
-80 -76 -78 -79 -81 -78 -83 -77
-78 -80 -81 -77 -79 -81 -82 -78
-78 -80 -80 -81 -79 -77 -76 -81
-82 -80 -81 -80 -79 -80 -75 -73
-79 -78 -78 -76 -79 -75 -78 -74
-77 -75 -79 -80 -77 -73 -73 -71
-80 -81 -79 -77 -78 -74 -74 -71
-78 -76 -78 -78 -72 -71 -73 -67
-80 -78 -76 -73 -73 -72 -66 -64
-79 -75 -77 -68 -70 -68 -63 -62
-71 -71 -74 -73 -70 -68 -59 -57
-70 -69 -74 -67 -66 -61 -58 -59
-72 -71 -67 -68 -65 -59 -57 -51
-67 -69 -65 -59 -59 -57 -55 -49
-70 -62 -62 -61 -57 -53 -49 -48
-62 -65 -58 -55 -54 -49 -48 -39
-60 -63 -58 -54 -52 -46 -42 -44
-58 -57 -55 -48 -49 -43 -39 -37
-55 -57 -48 -50 -47 -38 -34 -30
-55 -52 -48 -44 -37 -39 -35 -29
-47 -51 -41 -40 -32 -31 -31 -26
-48 -44 -41 -34 -30 -33 -28 -26
-42 -38 -34 -35 -30 -26 -24 -26
-42 -39 -35 -29 -28 -27 -24 -26
-38 -34 -31 -27 -30 -25 -22 -18
-33 -33 -28 -22 -28 -22 -25 -23
-31 -30 -26 -25 -24 -24 -23 -19
-25 -27 -28 -24 -22 -23 -20 -22
-27 -23 -28 -21 -21 -23 -22 -22
-31 -23 -21 -29 -22 -21 -24 -26
-25 -22 -26 -23 -21 -23 -24 -25
-24 -24 -21 -21 -27 -24 -22 -23
-66 -71 -74 -74 -75 -77 -77 -83
-69 -72 -76 -76 -78 -78 -85 -82
-68 -76 -74 -74 -78 -80 -83 -84
-73 -77 -77 -74 -81 -83 -82 -82
-76 -71 -78 -82 -84 -84 -84 -84
-75 -81 -77 -80 -83 -86 -84 -87
-78 -82 -83 -82 -85 -82 -91 -88
-81 -77 -82 -82 -82 -85 -85 -91
-81 -79 -85 -88 -88 -90 -86 -85
-79 -84 -86 -86 -90 -86 -84 -84
-87 -84 -82 -85 -88 -87 -84 -84
-84 -83 -84 -85 -89 -84 -85 -84
-88 -90 -87 -88 -86 -85 -84 -82
-87 -85 -89 -85 -82 -83 -82 -82
-88 -87 -85 -85 -83 -83 -83 -78
-92 -87 -85 -85 -81 -85 -80 -74
-86 -85 -84 -81 -83 -76 -74 -71
-83 -82 -81 -81 -80 -70 -70 -74
-80 -78 -81 -79 -77 -75 -74 -70
-83 -82 -79 -74 -71 -67 -70 -68
-82 -79 -79 -74 -70 -66 -66 -67
-81 -76 -74 -70 -67 -63 -65 -62
-75 -74 -70 -69 -67 -61 -62 -60
-73 -69 -71 -65 -63 -61 -53 -55
-70 -69 -66 -65 -61 -57 -57 -52
-70 -65 -64 -60 -60 -54 -50 -49
-65 -65 -62 -60 -55 -54 -50 -40
-60 -61 -59 -55 -51 -51 -47 -42
-57 -60 -57 -53 -50 -45 -43 -42
-60 -53 -53 -50 -45 -44 -40 -38
-58 -52 -48 -47 -41 -42 -39 -36
-52 -49 -47 -42 -41 -38 -35 -33
-47 -46 -42 -40 -41 -32 -34 -30
-47 -44 -39 -41 -35 -32 -36 -31
-40 -37 -41 -33 -34 -36 -35 -33
-39 -38 -32 -32 -28 -32 -33 -34
-39 -33 -32 -31 -31 -30 -28 -28
-37 -38 -30 -34 -34 -34 -30 -29
-36 -33 -32 -33 -33 -27 -31 -29
-33 -32 -32 -32 -32 -28 -29 -63
-33 -31 -32 -32 -33 -32 -68 -66
-30 -32 -30 -28 -28 -61 -63 -70
-29 -30 -28 -31 -60 -68 -69 -71
-30 -32 -28 -67 -70 -68 -71 -73
-28 -35 -66 -65 -71 -73 -74 -77
-30 -67 -67 -68 -71 -72 -79 -76
-53 -58 -57 -58 -61 -61 -63 -69
-59 -56 -60 -62 -58 -63 -68 -70
-56 -56 -57 -62 -64 -66 -64 -68
-60 -60 -60 -63 -66 -65 -68 -74
-60 -64 -65 -65 -65 -68 -74 -75
-62 -62 -67 -67 -68 -70 -73 -78
-60 -63 -66 -67 -72 -71 -74 -74
-66 -64 -71 -69 -66 -76 -80 -76
-65 -71 -72 -70 -73 -80 -79 -81
-68 -74 -72 -74 -77 -81 -77 -85
-71 -71 -75 -78 -78 -82 -81 -84
-78 -74 -75 -77 -83 -80 -82 -85
-75 -76 -78 -79 -83 -83 -84 -84
-79 -78 -81 -85 -85 -81 -88 -84
-78 -82 -84 -85 -81 -85 -84 -87
-82 -80 -83 -83 -85 -85 -88 -83
-82 -83 -84 -80 -81 -85 -85 -82
-84 -84 -88 -87 -84 -82 -83 -82
-87 -83 -87 -85 -80 -82 -82 -78
-87 -87 -84 -86 -82 -83 -80 -80
-85 -83 -82 -84 -81 -79 -77 -73
-84 -86 -87 -82 -77 -76 -76 -77
-85 -86 -84 -81 -79 -78 -75 -70
-82 -86 -78 -74 -76 -76 -76 -67
-81 -81 -78 -77 -74 -72 -76 -64
-83 -80 -74 -74 -70 -72 -67 -64
-77 -80 -78 -75 -69 -70 -63 -60
-74 -73 -72 -70 -71 -66 -64 -57
-71 -74 -68 -72 -65 -62 -59 -57
-71 -71 -66 -68 -63 -57 -57 -53
-71 -70 -66 -62 -62 -59 -55 -52
-68 -65 -62 -64 -59 -53 -51 -48
-64 -62 -61 -60 -50 -49 -50 -41
-66 -60 -57 -55 -50 -50 -42 -43
-59 -58 -57 -47 -47 -39 -41 -40
-58 -53 -52 -48 -42 -39 -43 -37
-57 -48 -48 -44 -40 -41 -36 -35
-50 -48 -45 -38 -39 -40 -35 -33
-45 -46 -40 -39 -37 -32 -32 -30
-44 -40 -42 -34 -34 -34 -31 -26
-42 -37 -37 -34 -33 -29 -29 -29
-38 -35 -31 -36 -27 -28 -29 -29
-36 -32 -34 -34 -30 -29 -25 -28
-30 -36 -29 -32 -31 -30 -28 -25
-33 -31 -31 -30 -30 -31 -25 -27
-30 -32 -27 -26 -30 -26 -29 -32
-27 -26 -27 -27 -28 -26 -29 -32
-26 -31 -24 -29 -27 -29 -30 -30
-28 -27 -28 -28 -29 -28 -32 -29
-30 -28 -30 -26 -31 -34 -33 -31
-67 -65 -72 -68 -73 -75 -76 -77
-70 -68 -68 -70 -74 -72 -77 -76
-68 -69 -75 -75 -76 -79 -81 -81
-71 -70 -74 -74 -78 -81 -81 -80
-76 -72 -77 -75 -80 -79 -81 -81
-74 -76 -78 -81 -82 -83 -81 -85
-77 -73 -79 -82 -83 -87 -82 -82
-77 -78 -84 -82 -85 -83 -85 -83
-79 -81 -84 -87 -82 -82 -84 -85
-80 -83 -84 -85 -84 -85 -83 -86
-83 -86 -86 -86 -85 -85 -84 -81
-83 -84 -86 -83 -86 -81 -81 -78
-86 -82 -84 -86 -83 -83 -79 -73
-87 -85 -85 -79 -83 -76 -81 -75
-85 -84 -82 -78 -79 -82 -80 -73
-86 -82 -81 -78 -78 -74 -72 -74
-78 -83 -82 -79 -80 -76 -73 -70
-82 -81 -84 -79 -73 -75 -72 -64
-79 -77 -78 -75 -75 -68 -68 -68
-82 -72 -79 -74 -71 -68 -68 -61
-77 -77 -73 -74 -68 -64 -61 -61
-75 -76 -72 -68 -63 -63 -57 -56
-78 -69 -68 -64 -63 -59 -53 -52
-72 -68 -67 -65 -60 -55 -53 -51
-69 -63 -64 -63 -58 -55 -51 -49
-65 -66 -63 -55 -53 -50 -50 -45
-61 -60 -53 -56 -50 -50 -48 -44
-59 -58 -52 -52 -50 -48 -43 -42
-58 -54 -52 -50 -48 -42 -40 -39
-56 -49 -49 -49 -45 -43 -37 -36
-52 -54 -48 -45 -44 -40 -39 -33
-48 -46 -42 -39 -41 -36 -34 -31
-47 -41 -41 -40 -39 -36 -32 -32
-42 -44 -36 -35 -31 -32 -28 -29
-39 -41 -38 -35 -36 -31 -30 -32
-40 -38 -37 -34 -25 -32 -27 -25
-36 -35 -35 -28 -28 -29 -28 -24
-34 -33 -28 -28 -26 -24 -27 -25
-33 -30 -26 -31 -26 -28 -29 -27
-31 -31 -29 -28 -27 -28 -28 -28
-30 -27 -30 -32 -28 -29 -29 -30
-28 -23 -27 -26 -30 -28 -29 -57
-30 -27 -29 -29 -29 -31 -55 -56
-24 -29 -30 -29 -29 -56 -55 -60
-27 -28 -28 -29 -57 -60 -57 -62
-30 -28 -27 -56 -56 -54 -59 -62
-27 -30 -60 -57 -62 -62 -61 -56
-31 -57 -59 -55 -58 -58 -59 -68
-69 -65 -66 -66 -66 -74 -72 -78
-68 -67 -72 -69 -69 -74 -72 -77
-67 -70 -69 -71 -72 -79 -80 -77
-64 -69 -69 -76 -76 -76 -79 -84
-69 -74 -74 -76 -79 -83 -87 -83
-73 -73 -74 -77 -75 -83 -83 -90
-72 -76 -78 -77 -85 -84 -82 -89
-78 -77 -80 -84 -82 -83 -86 -90
-78 -83 -88 -86 -88 -85 -87 -89
-79 -84 -88 -84 -87 -85 -89 -93
-82 -84 -85 -89 -87 -88 -88 -89
-83 -88 -89 -88 -88 -87 -91 -86
-81 -89 -89 -89 -89 -89 -88 -88
-87 -83 -89 -88 -87 -89 -88 -89
-86 -88 -91 -87 -88 -88 -92 -83
-93 -88 -87 -89 -87 -87 -87 -83
-88 -89 -89 -87 -86 -85 -81 -89
-87 -86 -88 -89 -85 -84 -83 -84
-84 -89 -89 -88 -83 -84 -81 -76
-89 -87 -87 -83 -84 -82 -78 -77
-86 -85 -85 -83 -81 -81 -78 -74
-87 -83 -85 -82 -84 -74 -73 -72
-82 -82 -84 -80 -76 -71 -69 -61
-82 -81 -79 -77 -74 -71 -67 -65
-78 -79 -76 -75 -69 -65 -63 -61
-79 -74 -73 -67 -67 -65 -57 -59
-77 -72 -70 -68 -61 -60 -56 -56
-73 -73 -70 -63 -62 -58 -55 -52
-69 -68 -64 -57 -55 -54 -49 -45
-67 -64 -57 -57 -51 -55 -49 -41
-65 -60 -59 -52 -47 -43 -38 -34
-61 -52 -52 -48 -42 -41 -35 -32
-59 -53 -50 -46 -35 -37 -32 -33
-54 -54 -46 -40 -35 -34 -28 -30
-49 -45 -40 -40 -34 -31 -29 -23
-42 -42 -38 -31 -30 -27 -25 -19
-36 -39 -31 -27 -28 -28 -21 -19
-38 -29 -30 -25 -26 -23 -17 -20
-32 -31 -31 -24 -21 -19 -24 -19
-32 -25 -24 -23 -21 -18 -23 -15
-29 -26 -21 -19 -19 -22 -18 -15
-25 -23 -22 -19 -18 -18 -19 -25
-21 -21 -18 -18 -18 -20 -21 -18
-22 -20 -20 -20 -16 -17 -19 -20
-17 -22 -18 -20 -19 -18 -18 -23
-70 -67 -70 -74 -76 -77 -82 -82
-69 -72 -71 -78 -74 -76 -86 -87
-70 -74 -76 -77 -76 -81 -83 -84
-74 -76 -81 -73 -79 -81 -86 -88
-71 -74 -84 -79 -84 -84 -86 -89
-75 -78 -81 -84 -87 -86 -91 -90
-77 -83 -85 -87 -86 -90 -91 -88
-82 -81 -87 -86 -91 -92 -91 -94
-87 -85 -86 -89 -90 -86 -92 -90
-83 -84 -91 -91 -92 -92 -86 -88
-90 -87 -92 -90 -91 -90 -89 -90
-90 -87 -91 -90 -85 -89 -91 -87
-93 -91 -90 -92 -90 -89 -87 -87
-90 -89 -91 -90 -90 -90 -86 -85
-91 -90 -92 -88 -89 -88 -88 -83
-90 -89 -94 -87 -84 -87 -87 -81
-90 -90 -88 -87 -86 -83 -85 -77
-90 -91 -88 -86 -85 -81 -80 -78
-86 -86 -86 -81 -85 -80 -79 -80
-85 -87 -82 -82 -82 -77 -73 -72
-87 -82 -76 -78 -79 -76 -72 -72
-82 -82 -78 -75 -74 -70 -70 -63
-82 -84 -76 -75 -72 -72 -63 -65
-81 -78 -75 -76 -72 -61 -63 -55
-77 -75 -75 -74 -67 -64 -59 -55
-76 -73 -68 -70 -63 -61 -56 -51
-71 -71 -66 -66 -58 -55 -52 -48
-73 -69 -63 -59 -56 -52 -53 -41
-67 -62 -58 -58 -53 -48 -45 -38
-63 -60 -59 -51 -50 -44 -45 -42
-58 -52 -51 -49 -47 -44 -42 -35
-54 -54 -46 -47 -42 -43 -35 -33
-54 -47 -46 -46 -43 -32 -33 -31
-51 -49 -44 -42 -39 -33 -33 -31
-46 -44 -39 -36 -30 -31 -30 -27
-41 -41 -37 -31 -32 -30 -29 -24
-43 -34 -33 -30 -33 -27 -27 -24
-34 -33 -29 -33 -28 -26 -24 -26
-34 -32 -28 -29 -28 -25 -26 -31
-30 -27 -26 -27 -24 -25 -29 -27
-25 -27 -27 -26 -27 -24 -25 -22
-29 -25 -27 -27 -24 -28 -24 -64
-29 -24 -24 -25 -22 -22 -60 -64
-27 -23 -23 -26 -25 -63 -64 -67
-29 -28 -25 -24 -61 -66 -68 -73
-23 -26 -26 -64 -65 -64 -71 -67
-26 -22 -63 -63 -65 -70 -67 -70
-22 -64 -64 -65 -71 -69 -71 -76
