# Supplementary material for: A SE-DenseNet-LSTM model for locomotion mode recognition in lower limb exoskeleton
Source: PeerJ Comput Sci. 2024 Feb 29;10:e1881. doi: 10.7717/peerj-cs.1881 (PMC10909223; doi:10.7717/peerj-cs.1881)
Supplement: Supplemental Information 1 — Each data represents a sampling point with a sampling frequency of 100Hz, and a motion period is divided into a support state and a pendulum state. Several points from these two gait phases are taken to process and form the dataset used in the experiment. [file peerj-cs-10-1881-s001.zip › dataset/online/sub2/SWShankAngle.txt]

-36 -37 -39 -42 -41 -46 -48 -53
-38 -40 -44 -45 -48 -45 -46 -54
-39 -45 -45 -38 -45 -49 -47 -57
-41 -44 -45 -49 -53 -53 -52 -53
-41 -44 -52 -47 -50 -51 -50 -58
-47 -42 -50 -53 -51 -56 -55 -57
-49 -49 -51 -51 -51 -52 -54 -50
-51 -51 -50 -52 -58 -52 -51 -55
-48 -52 -52 -53 -57 -55 -55 -53
-55 -54 -52 -54 -55 -54 -56 -49
-52 -55 -53 -56 -53 -55 -53 -51
-54 -56 -50 -55 -54 -52 -53 -53
-57 -51 -54 -55 -54 -51 -51 -44
-54 -57 -52 -52 -48 -48 -45 -48
-52 -57 -52 -51 -49 -45 -44 -45
-56 -54 -51 -50 -46 -46 -46 -45
-52 -52 -52 -47 -48 -49 -45 -37
-52 -52 -45 -52 -44 -41 -38 -36
-50 -49 -53 -42 -41 -39 -40 -33
-47 -45 -48 -44 -37 -34 -31 -31
-46 -42 -43 -38 -36 -32 -33 -28
-44 -40 -37 -37 -33 -27 -33 -24
-45 -35 -37 -33 -28 -29 -25 -22
-33 -39 -38 -27 -30 -25 -20 -22
-38 -36 -32 -30 -27 -24 -22 -12
-32 -30 -29 -24 -19 -23 -18 -11
-27 -30 -26 -23 -22 -14 -9 -9
-30 -25 -22 -15 -16 -10 -14 -4
-24 -27 -22 -19 -8 -10 -6 -2
-24 -22 -11 -9 -11 -2 0 1
-20 -14 -10 -8 -4 0 -2 4
-15 -14 -9 -7 -4 1 2 2
-11 -8 -3 -2 -1 6 7 10
-9 0 1 -1 4 3 5 15
-3 3 2 4 7 11 14 20
1 1 1 3 9 13 17 16
-3 3 6 8 18 20 17 24
4 6 9 14 16 17 25 24
5 11 14 15 22 21 27 27
5 16 15 19 23 27 22 24
17 18 20 21 21 23 25 24
19 17 23 25 26 27 24 23
19 23 25 22 26 24 28 24
-29 -30 -33 -36 -39 -39 -43 -38
-32 -35 -38 -39 -41 -43 -46 -49
-34 -31 -39 -37 -42 -43 -45 -47
-35 -37 -43 -45 -46 -48 -44 -46
-37 -42 -45 -46 -44 -46 -52 -50
-44 -39 -43 -45 -48 -49 -48 -50
-40 -44 -48 -45 -46 -49 -49 -52
-50 -43 -52 -50 -44 -51 -48 -48
-41 -43 -49 -50 -52 -51 -48 -46
-47 -47 -53 -52 -53 -49 -51 -45
-50 -51 -53 -48 -48 -46 -45 -47
-49 -52 -47 -48 -48 -52 -44 -47
-50 -50 -51 -46 -47 -45 -46 -42
-48 -46 -47 -45 -42 -45 -44 -37
-46 -48 -49 -44 -41 -45 -38 -41
-46 -45 -41 -45 -42 -41 -39 -38
-49 -44 -44 -40 -40 -42 -35 -31
-48 -40 -42 -41 -40 -40 -35 -33
-43 -44 -37 -40 -39 -30 -30 -30
-40 -42 -43 -37 -33 -28 -25 -29
-44 -38 -36 -33 -26 -30 -25 -20
-38 -37 -36 -33 -28 -25 -21 -14
-41 -36 -31 -33 -23 -20 -19 -12
-34 -29 -29 -30 -19 -16 -9 -12
-31 -29 -28 -21 -16 -13 -13 -7
-29 -29 -19 -19 -12 -8 -4 -1
-24 -22 -18 -13 -13 -4 -5 4
-19 -17 -11 -10 -9 -4 -4 4
-14 -8 -10 -5 -2 -2 5 4
-11 -11 -5 -4 1 3 4 8
-8 -8 -9 -1 3 7 12 9
-7 -4 1 0 8 8 11 16
-7 0 3 6 8 14 14 18
1 5 9 8 12 15 14 16
5 8 10 10 17 19 20 21
6 8 11 16 17 17 21 24
10 11 15 18 19 23 27 24
14 13 16 16 22 23 21 26
17 19 19 21 20 22 24 24
-45 -47 -43 -51 -54 -53 -58 -57
-44 -44 -49 -53 -55 -60 -55 -57
-46 -48 -52 -56 -60 -61 -59 -62
-51 -55 -59 -58 -56 -54 -61 -58
-55 -54 -58 -54 -54 -61 -61 -55
-55 -57 -58 -56 -58 -61 -62 -60
-55 -55 -56 -58 -61 -56 -61 -57
-60 -54 -58 -59 -57 -62 -59 -60
-57 -59 -60 -62 -59 -59 -56 -59
-60 -57 -58 -56 -60 -55 -57 -54
-60 -60 -57 -56 -59 -55 -51 -54
-66 -59 -59 -61 -58 -55 -55 -50
-59 -54 -61 -58 -58 -55 -52 -50
-58 -60 -59 -58 -50 -51 -53 -49
-56 -57 -55 -49 -51 -50 -47 -42
-54 -55 -57 -55 -48 -44 -46 -38
-52 -55 -48 -52 -46 -40 -40 -41
-53 -48 -51 -44 -44 -39 -37 -37
-51 -51 -44 -42 -40 -38 -40 -32
-50 -47 -39 -38 -38 -34 -37 -33
-49 -45 -37 -39 -38 -35 -31 -27
-39 -39 -38 -35 -37 -28 -26 -22
-41 -38 -39 -36 -33 -28 -28 -23
-37 -39 -37 -35 -28 -23 -20 -20
-40 -33 -34 -30 -26 -21 -22 -15
-36 -32 -32 -26 -18 -20 -18 -8
-32 -28 -27 -23 -20 -16 -12 -11
-26 -26 -20 -16 -18 -11 -11 -8
-23 -20 -21 -19 -13 -11 -8 -5
-20 -19 -13 -13 -8 -7 -3 -1
-20 -14 -12 -13 -3 -6 3 7
-14 -15 -10 -9 -3 1 4 9
-10 -7 -8 -3 4 4 10 7
-11 -9 -7 -1 6 10 8 10
-5 -8 1 5 9 13 8 22
-4 3 6 9 11 10 17 19
3 6 10 13 13 17 18 18
5 7 9 6 16 21 21 23
8 8 8 14 15 25 19 24
10 13 15 18 23 19 26 29
9 18 19 22 24 27 31 29
16 20 21 22 23 26 31 30
20 25 19 27 29 26 28 27
21 21 25 25 25 28 23 27
20 24 30 26 27 26 30 29
25 27 28 27 26 27 26 23
27 28 27 24 26 30 28 28
26 26 27 27 30 24 26 24
-43 -50 -49 -56 -51 -53 -56 -58
-47 -50 -52 -52 -56 -57 -57 -58
-49 -51 -54 -56 -55 -56 -58 -61
-51 -52 -57 -56 -57 -60 -59 -59
-54 -54 -59 -59 -56 -59 -55 -54
-55 -54 -55 -60 -56 -58 -56 -55
-58 -60 -57 -57 -59 -58 -57 -57
-60 -57 -59 -59 -59 -58 -60 -61
-57 -54 -55 -56 -60 -57 -58 -50
-55 -60 -61 -55 -59 -62 -53 -52
-60 -62 -61 -58 -55 -55 -54 -51
-54 -59 -56 -56 -55 -53 -50 -49
-57 -56 -55 -52 -54 -48 -51 -48
-56 -56 -53 -48 -51 -50 -48 -44
-58 -59 -53 -47 -48 -49 -46 -46
-51 -55 -50 -48 -46 -45 -49 -39
-53 -50 -46 -48 -48 -48 -42 -32
-52 -50 -46 -46 -47 -39 -29 -29
-49 -47 -46 -50 -42 -33 -28 -25
-45 -47 -48 -37 -34 -31 -27 -22
-43 -46 -39 -34 -30 -23 -19 -22
-46 -42 -35 -28 -27 -23 -21 -12
-39 -34 -33 -27 -19 -19 -16 -16
-34 -31 -28 -19 -24 -13 -14 -11
-31 -26 -19 -22 -16 -14 -11 -1
-25 -22 -21 -13 -13 -11 -7 -1
-24 -21 -15 -16 -13 -8 -3 0
-23 -18 -9 -10 -5 -4 3 4
-16 -13 -5 -7 1 0 0 11
-12 -13 -6 -3 3 0 9 18
-7 -9 -4 2 2 10 12 16
-5 -5 3 5 7 14 15 19
0 1 -1 9 11 14 17 22
1 7 2 15 14 16 24 23
5 5 11 17 16 22 24 22
11 18 17 21 19 27 23 28
14 17 18 19 26 25 32 29
20 18 21 23 25 23 31 28
19 20 23 27 27 33 28 32
21 23 23 25 23 27 29 28
27 25 29 24 30 29 29 28
-39 -43 -43 -47 -49 -49 -52 -53
-44 -46 -46 -48 -52 -50 -54 -55
-46 -49 -50 -52 -53 -54 -52 -54
-49 -52 -53 -49 -53 -53 -55 -61
-51 -48 -51 -52 -56 -54 -57 -57
-52 -50 -51 -57 -56 -55 -60 -59
-52 -51 -54 -57 -57 -58 -59 -56
-48 -60 -56 -60 -56 -58 -55 -54
-55 -56 -49 -58 -60 -56 -54 -53
-57 -57 -55 -53 -57 -55 -53 -54
-56 -54 -56 -55 -53 -53 -51 -52
-58 -57 -54 -55 -54 -53 -52 -48
-57 -58 -54 -53 -55 -53 -46 -46
-54 -53 -52 -56 -48 -44 -43 -38
-53 -52 -52 -49 -46 -47 -39 -35
-55 -56 -51 -47 -44 -36 -33 -33
-56 -52 -46 -41 -41 -33 -35 -31
-47 -45 -45 -44 -38 -33 -34 -30
-47 -47 -42 -33 -34 -34 -25 -24
-48 -45 -36 -34 -37 -27 -28 -23
-40 -37 -32 -34 -29 -28 -19 -20
-39 -35 -31 -27 -25 -24 -19 -20
-36 -35 -29 -29 -18 -23 -20 -16
-36 -29 -25 -22 -17 -21 -11 -12
-24 -26 -22 -21 -20 -16 -9 -6
-24 -21 -19 -19 -13 -11 -6 -7
-24 -20 -22 -14 -11 -10 -4 -7
-19 -20 -12 -11 -7 -3 -5 3
-20 -14 -14 -10 -5 -4 6 2
-13 -11 -8 -5 -4 5 4 14
-13 -7 -9 -7 2 8 8 15
-6 -6 -8 2 4 9 11 16
-9 -6 0 4 13 13 14 17
-6 6 3 8 12 14 17 17
1 4 14 11 20 21 21 22
6 12 9 16 20 23 23 28
14 15 19 20 23 28 25 27
15 20 22 22 22 27 29 29
19 19 21 24 26 30 31 33
23 24 23 27 25 26 30 29
19 22 24 31 30 30 30 30
-39 -45 -45 -48 -53 -53 -55 -57
-43 -42 -49 -53 -50 -53 -54 -56
-47 -49 -49 -51 -53 -57 -55 -57
-51 -51 -53 -53 -54 -59 -57 -55
-52 -54 -57 -56 -54 -61 -55 -59
-55 -53 -57 -53 -56 -57 -58 -52
-49 -53 -56 -56 -56 -60 -57 -57
-53 -55 -63 -57 -59 -57 -56 -53
-51 -59 -58 -55 -58 -59 -54 -54
-60 -53 -59 -58 -55 -57 -55 -55
-59 -55 -56 -55 -57 -52 -56 -54
-57 -58 -59 -55 -56 -55 -53 -51
-57 -58 -53 -54 -54 -53 -53 -46
-55 -57 -54 -54 -52 -53 -46 -48
-57 -50 -51 -51 -50 -52 -47 -44
-53 -54 -53 -50 -53 -50 -45 -42
-57 -52 -49 -49 -44 -47 -42 -43
-51 -52 -49 -51 -45 -41 -43 -41
-50 -48 -48 -50 -42 -43 -39 -39
-51 -53 -46 -44 -41 -40 -37 -33
-51 -47 -44 -37 -41 -39 -33 -31
-45 -39 -40 -37 -41 -31 -32 -27
-44 -41 -38 -35 -33 -30 -25 -25
-40 -38 -43 -30 -31 -29 -29 -18
-37 -42 -31 -30 -26 -22 -20 -15
-40 -34 -27 -27 -23 -17 -16 -13
-33 -30 -27 -29 -23 -12 -10 -11
-29 -24 -27 -17 -17 -12 -9 -2
-24 -24 -20 -12 -10 -8 -4 2
-24 -17 -15 -7 -9 -1 0 2
-20 -16 -13 -10 -1 3 6 9
-14 -12 -10 -3 0 9 5 7
-11 -13 -1 1 6 5 11 8
-13 -5 1 2 7 12 15 16
-3 0 6 7 7 17 17 20
0 5 3 11 13 16 21 27
6 9 13 13 16 20 24 28
7 15 18 17 23 28 29 30
11 19 15 20 25 29 31 32
17 16 21 29 26 30 33 29
15 21 28 32 27 33 29 25
18 27 28 30 31 29 32 29
-41 -43 -46 -43 -49 -52 -54 -53
-42 -43 -47 -53 -50 -52 -51 -52
-49 -45 -53 -54 -55 -54 -55 -55
-48 -48 -54 -53 -55 -55 -51 -54
-50 -54 -54 -54 -56 -55 -54 -56
-55 -52 -56 -55 -55 -58 -56 -58
-49 -52 -52 -52 -57 -56 -53 -54
-53 -56 -56 -58 -56 -56 -55 -52
-56 -55 -55 -56 -58 -50 -50 -54
-56 -58 -58 -54 -59 -55 -51 -48
-56 -56 -53 -54 -50 -54 -51 -53
-55 -57 -55 -55 -53 -51 -53 -50
-59 -55 -54 -54 -48 -48 -47 -46
-52 -51 -56 -53 -47 -46 -49 -43
-53 -52 -51 -50 -47 -47 -45 -38
-55 -50 -50 -50 -43 -41 -39 -41
-52 -51 -46 -48 -43 -43 -42 -36
-48 -50 -47 -42 -39 -42 -35 -31
-46 -45 -47 -40 -46 -37 -32 -26
-45 -46 -40 -41 -36 -34 -32 -35
-45 -38 -44 -37 -31 -28 -30 -22
-39 -41 -37 -30 -29 -26 -24 -23
-37 -33 -34 -28 -30 -22 -23 -19
-35 -32 -30 -33 -23 -23 -24 -19
-33 -26 -30 -26 -23 -16 -18 -9
-31 -31 -25 -23 -16 -18 -10 -10
-29 -27 -22 -22 -18 -12 -13 -11
-22 -21 -21 -15 -13 -12 -14 -1
-21 -17 -21 -13 -11 -11 -1 4
-18 -13 -12 -9 -11 -3 0 5
-14 -10 -9 -8 0 2 6 4
-13 -13 -11 -4 -2 4 6 7
-10 -10 -2 -4 4 5 11 10
-15 -2 1 4 6 9 18 19
-4 0 0 7 5 13 17 20
-3 4 5 7 12 17 23 22
3 7 10 16 18 18 17 26
5 8 13 16 20 19 28 23
8 16 20 18 20 28 28 31
14 18 21 23 25 26 31 31
20 17 20 27 25 31 30 28
22 20 25 27 26 32 30 31
18 29 28 29 30 28 28 31
26 23 31 31 28 31 30 32
26 28 28 36 30 29 30 28
26 32 33 31 32 28 31 26
-40 -39 -40 -44 -47 -49 -50 -52
-40 -42 -48 -47 -46 -52 -55 -48
-42 -47 -48 -49 -51 -53 -51 -68
-47 -50 -49 -51 -55 -52 -69 -56
-49 -47 -48 -52 -50 -70 -52 -56
-49 -54 -51 -53 -70 -54 -54 -56
-53 -50 -51 -69 -59 -54 -59 -56
-51 -51 -68 -57 -55 -56 -54 -54
-50 -69 -55 -56 -51 -54 -54 -55
-67 -55 -56 -58 -54 -51 -56 -54
-50 -55 -52 -52 -56 -48 -51 -49
-56 -57 -53 -53 -48 -52 -49 -53
-54 -57 -53 -51 -50 -51 -50 -52
-50 -53 -52 -56 -52 -51 -50 -47
-53 -50 -50 -49 -52 -48 -43 -45
-54 -52 -49 -47 -49 -48 -44 -42
-49 -52 -51 -51 -44 -44 -45 -41
-52 -50 -47 -45 -46 -41 -40 -38
-50 -48 -47 -45 -43 -39 -36 -34
-49 -45 -46 -42 -38 -36 -38 -33
-45 -47 -41 -40 -37 -37 -35 -28
-49 -44 -44 -35 -37 -33 -32 -30
-41 -44 -38 -35 -34 -27 -26 -21
-38 -36 -35 -35 -31 -25 -22 -16
-34 -37 -31 -30 -26 -22 -18 -18
-36 -34 -32 -27 -24 -20 -19 -10
-31 -29 -28 -21 -20 -22 -14 -11
-34 -26 -22 -20 -20 -17 -10 -8
-29 -25 -24 -20 -16 -13 -10 -5
-24 -19 -15 -13 -14 -7 -4 -1
-21 -16 -11 -13 -7 -3 -3 1
-20 -14 -8 -11 -4 -3 2 8
-11 -12 -8 -4 -2 0 3 8
-9 -8 -3 -2 0 4 9 12
-12 -5 -5 -2 5 6 12 7
-3 -3 1 4 4 11 8 17
-5 2 5 13 7 10 19 16
1 1 11 9 12 18 15 19
2 7 11 10 13 18 20 24
9 13 10 19 18 20 22 26
10 14 14 20 26 29 24 32
10 20 21 17 25 28 26 30
18 20 22 26 27 26 27 30
18 21 23 25 26 31 31 25
20 25 25 27 26 26 29 29
25 26 26 28 28 29 24 21
-34 -41 -39 -44 -45 -46 -51 -51
-40 -39 -41 -45 -50 -45 -49 -53
-41 -41 -48 -50 -52 -49 -50 -51
-40 -45 -46 -50 -48 -53 -53 -51
-46 -44 -50 -50 -53 -53 -52 -52
-44 -48 -51 -51 -52 -55 -54 -50
-48 -50 -49 -51 -49 -55 -53 -53
-51 -45 -53 -46 -54 -54 -52 -51
-55 -52 -50 -55 -55 -53 -54 -52
-54 -49 -53 -50 -56 -55 -49 -50
-52 -55 -53 -52 -55 -46 -48 -48
-53 -55 -53 -56 -50 -51 -56 -46
-53 -54 -50 -52 -50 -51 -50 -49
-52 -56 -51 -50 -50 -49 -46 -45
-57 -51 -50 -50 -47 -46 -45 -46
-53 -50 -51 -49 -48 -45 -47 -44
-48 -54 -49 -46 -45 -47 -42 -41
-51 -47 -48 -43 -48 -37 -42 -36
-49 -46 -46 -46 -44 -42 -37 -33
-46 -48 -47 -38 -39 -40 -32 -34
-47 -46 -38 -38 -38 -32 -29 -28
-46 -40 -38 -40 -37 -33 -32 -31
-43 -37 -38 -31 -34 -32 -28 -26
-41 -35 -35 -33 -34 -31 -26 -19
-38 -33 -33 -29 -29 -22 -20 -20
-34 -35 -31 -30 -23 -23 -16 -14
-33 -35 -33 -27 -20 -16 -14 -15
-29 -32 -22 -22 -19 -17 -14 -9
-30 -26 -23 -22 -16 -13 -13 -5
-23 -18 -21 -17 -11 -9 -6 -2
-22 -21 -17 -11 -11 -4 -6 -1
-19 -15 -14 -5 -3 -5 1 6
-17 -10 -10 -7 -2 2 1 8
-11 -6 -5 -1 3 5 7 14
-9 -3 -2 -3 5 5 11 14
-5 -6 -3 2 2 11 14 18
-1 -2 2 4 12 12 17 21
2 8 6 11 14 14 19 24
5 6 13 16 18 21 24 26
5 12 10 16 18 22 23 25
14 11 15 20 21 22 22 27
13 18 23 21 24 26 27 28
17 19 23 21 25 29 23 31
18 24 23 24 27 30 30 28
23 24 24 28 29 31 31 31
21 24 28 27 28 26 29 26
24 28 22 29 29 26 28 27
-33 -34 -35 -39 -39 -42 -40 -38
-36 -36 -37 -39 -41 -42 -37 -45
-31 -38 -38 -38 -37 -37 -42 -47
-39 -39 -42 -40 -38 -46 -46 -48
-40 -42 -41 -41 -49 -47 -48 -47
-42 -44 -45 -45 -49 -46 -47 -51
-39 -42 -44 -48 -48 -49 -50 -53
-40 -46 -50 -49 -46 -49 -52 -49
-47 -48 -51 -48 -53 -47 -50 -51
-53 -49 -48 -50 -49 -49 -48 -51
-49 -48 -50 -49 -51 -50 -46 -47
-47 -52 -51 -51 -49 -48 -46 -46
-48 -50 -49 -45 -48 -50 -45 -44
-54 -52 -51 -49 -49 -47 -42 -46
-51 -48 -47 -47 -47 -43 -41 -41
-52 -51 -47 -43 -47 -45 -43 -41
-48 -48 -50 -43 -46 -42 -42 -36
-48 -44 -45 -43 -41 -42 -40 -38
-46 -43 -41 -40 -37 -41 -39 -36
-42 -41 -40 -40 -39 -35 -38 -41
-42 -42 -38 -40 -37 -37 -38 -28
-43 -38 -39 -37 -35 -35 -28 -30
-39 -36 -36 -35 -33 -29 -28 -29
-39 -35 -35 -31 -29 -27 -28 -26
-37 -36 -32 -27 -28 -26 -24 -20
-37 -34 -32 -30 -25 -27 -18 -21
-36 -28 -23 -32 -25 -21 -17 -17
-33 -26 -25 -26 -18 -20 -20 -12
-28 -26 -26 -23 -18 -18 -14 -13
-24 -26 -22 -17 -16 -13 -11 -8
-24 -20 -18 -18 -12 -13 -7 -7
-25 -22 -20 -13 -12 -7 -6 -2
-22 -14 -15 -12 -8 -5 -4 2
-20 -14 -15 -9 -6 -1 -2 2
-12 -10 -7 -8 -4 -1 0 7
-11 -9 -7 -3 0 4 2 9
-6 -8 -3 -2 3 4 7 10
-6 -4 -1 2 3 4 6 12
-1 0 0 6 6 11 14 16
2 4 4 2 12 12 12 16
3 3 9 9 15 15 16 15
4 6 11 12 15 16 20 20
9 7 12 13 19 17 24 23
10 14 15 16 20 23 23 26
13 10 17 16 22 23 25 27
15 20 17 23 22 22 27 23
18 20 20 21 24 25 24 25
17 24 24 22 26 23 26 26
18 24 26 24 28 26 28 27
26 23 25 27 20 28 22 25
28 28 28 25 28 29 22 24
-37 -39 -41 -40 -44 -40 -48 -51
-38 -34 -40 -43 -45 -51 -54 -56
-41 -41 -48 -44 -53 -54 -52 -52
-39 -43 -45 -50 -52 -56 -52 -56
-44 -44 -49 -52 -52 -55 -55 -58
-47 -47 -48 -50 -56 -54 -53 -57
-51 -56 -49 -57 -57 -55 -54 -51
-51 -54 -55 -54 -57 -52 -58 -58
-54 -56 -52 -55 -52 -56 -55 -53
-54 -54 -59 -56 -53 -58 -56 -48
-57 -55 -55 -57 -55 -55 -48 -52
-55 -55 -58 -55 -50 -53 -47 -48
-54 -56 -55 -51 -52 -50 -46 -46
-52 -55 -56 -52 -47 -46 -48 -46
-54 -51 -53 -51 -47 -44 -46 -43
-54 -54 -50 -50 -46 -49 -39 -39
-54 -50 -49 -48 -44 -46 -42 -38
-50 -47 -48 -46 -42 -40 -37 -35
-50 -47 -48 -42 -35 -36 -36 -30
-43 -47 -43 -44 -37 -33 -31 -25
-46 -42 -39 -38 -36 -30 -26 -25
-41 -39 -32 -38 -29 -21 -23 -20
-38 -37 -36 -29 -25 -24 -20 -18
-34 -31 -32 -24 -23 -20 -14 -9
-33 -27 -25 -24 -19 -20 -6 -7
-29 -25 -23 -20 -15 -13 -10 0
-29 -23 -23 -20 -9 -3 1 -1
-23 -25 -17 -10 -6 -5 1 1
-17 -15 -14 -7 -4 0 -2 7
-16 -9 -6 -2 -2 0 2 7
-12 -6 -5 0 2 4 11 11
-3 -5 0 2 2 11 11 15
-3 4 2 6 7 9 13 19
3 5 5 10 15 12 19 21
1 6 11 14 18 22 24 26
5 8 10 15 21 26 26 28
9 10 11 23 21 26 26 32
12 12 18 23 23 28 30 31
19 23 20 26 29 29 34 35
20 22 31 27 30 30 39 36
19 27 30 33 34 30 36 37
26 28 28 37 35 38 34 38
29 35 35 37 36 37 38 37
33 33 36 37 34 37 39 39
35 32 33 36 39 40 38 34
34 35 35 37 38 34 35 38
-34 -37 -37 -48 -44 -48 -50 -50
-36 -38 -42 -46 -52 -51 -53 -51
-39 -48 -48 -49 -46 -49 -55 -54
-42 -46 -50 -50 -48 -50 -52 -54
-44 -52 -46 -47 -52 -54 -51 -51
-50 -49 -49 -54 -54 -55 -55 -55
-49 -48 -49 -55 -51 -53 -57 -54
-49 -53 -54 -53 -54 -52 -54 -53
-52 -54 -57 -52 -57 -54 -51 -54
-55 -57 -55 -54 -56 -55 -51 -48
-54 -52 -52 -53 -56 -51 -46 -51
-55 -53 -56 -59 -53 -51 -50 -47
-55 -58 -51 -51 -48 -52 -48 -44
-56 -55 -50 -45 -50 -44 -43 -41
-56 -50 -55 -51 -46 -48 -38 -38
-52 -47 -50 -47 -42 -39 -37 -32
-47 -47 -45 -40 -45 -40 -34 -29
-46 -45 -42 -41 -39 -33 -28 -24
-45 -42 -41 -38 -35 -32 -23 -20
-49 -44 -37 -31 -33 -24 -24 -18
-40 -37 -33 -29 -24 -25 -20 -14
-38 -30 -28 -23 -18 -21 -15 -11
-36 -30 -23 -23 -20 -15 -11 -7
-28 -29 -21 -19 -16 -13 -10 -3
-26 -23 -19 -17 -13 -6 -6 0
-23 -15 -16 -11 -5 -8 0 4
-20 -16 -9 -10 -6 -1 1 4
-14 -9 -6 -5 -1 -1 6 8
-9 -4 -4 1 4 9 7 12
-6 -5 -3 4 7 9 11 13
-4 -2 3 8 10 10 18 20
-1 2 4 7 14 16 21 21
0 4 12 13 15 19 22 27
2 11 12 13 20 22 23 26
5 10 14 16 21 25 28 31
11 20 24 19 26 28 30 33
12 20 26 27 26 32 30 32
21 21 24 26 34 31 34 36
25 24 29 31 30 31 35 35
26 32 28 30 35 34 39 35
27 30 35 35 36 37 36 34
34 31 35 35 38 33 37 34
30 36 37 36 39 38 36 32
-35 -38 -41 -42 -47 -50 -47 -50
-38 -40 -43 -45 -46 -51 -50 -53
-43 -43 -46 -48 -48 -54 -52 -53
-43 -43 -49 -46 -56 -53 -53 -57
-46 -49 -50 -52 -52 -57 -58 -56
-51 -50 -52 -56 -54 -52 -57 -58
-51 -51 -52 -52 -52 -58 -55 -60
-53 -51 -54 -53 -57 -58 -55 -55
-52 -55 -52 -57 -60 -56 -59 -56
-56 -55 -60 -56 -54 -58 -54 -56
-57 -59 -59 -55 -54 -59 -53 -55
-57 -57 -56 -54 -55 -57 -51 -50
-59 -55 -56 -52 -53 -50 -51 -48
-58 -54 -52 -55 -50 -48 -46 -49
-57 -55 -54 -56 -50 -49 -51 -44
-55 -58 -51 -54 -51 -44 -50 -36
-52 -53 -50 -51 -47 -45 -44 -40
-49 -49 -48 -49 -41 -42 -40 -37
-48 -51 -48 -47 -40 -39 -38 -35
-49 -47 -44 -39 -40 -33 -35 -24
-47 -42 -39 -43 -36 -34 -29 -23
-44 -47 -40 -37 -33 -28 -23 -24
-41 -38 -36 -35 -28 -27 -18 -20
-39 -36 -35 -27 -27 -24 -23 -13
-39 -37 -26 -24 -20 -18 -14 -10
-34 -27 -25 -17 -20 -15 -9 -9
-27 -23 -20 -16 -12 -10 -8 -2
-26 -25 -17 -14 -8 -5 -2 7
-22 -19 -12 -10 -7 1 2 5
-19 -14 -8 -9 0 7 8 13
-12 -6 -10 -2 7 10 14 16
-8 -8 0 7 9 12 15 21
-7 -2 9 9 11 19 21 20
-4 11 9 17 19 19 25 28
7 8 11 18 20 23 26 30
9 13 17 23 22 30 31 34
14 16 22 24 25 31 34 35
15 19 20 26 31 31 34 37
18 20 26 29 32 35 33 36
22 29 24 28 36 38 36 37
28 29 31 35 37 38 39 34
32 33 33 35 40 37 35 35
31 31 34 36 37 39 33 35
-37 -37 -37 -37 -43 -43 -48 -48
-36 -30 -38 -40 -42 -47 -44 -51
-35 -43 -44 -44 -43 -46 -50 -47
-39 -42 -43 -44 -47 -52 -51 -48
-45 -43 -46 -49 -54 -53 -49 -56
-41 -44 -52 -47 -46 -49 -53 -53
-46 -48 -52 -49 -53 -54 -54 -51
-51 -54 -50 -52 -52 -54 -51 -49
-51 -52 -53 -54 -54 -52 -55 -45
-49 -47 -53 -52 -51 -52 -51 -45
-48 -51 -53 -55 -49 -48 -48 -51
-52 -55 -54 -55 -49 -49 -47 -45
-57 -54 -51 -56 -50 -43 -48 -44
-57 -52 -52 -55 -47 -43 -42 -42
-54 -49 -51 -49 -47 -43 -40 -40
-50 -48 -46 -49 -44 -41 -38 -36
-53 -47 -44 -44 -39 -43 -37 -31
-50 -45 -43 -40 -41 -37 -33 -33
-46 -40 -46 -38 -39 -32 -32 -31
-43 -41 -40 -37 -31 -30 -30 -22
-43 -43 -40 -34 -34 -31 -27 -20
-40 -40 -32 -34 -28 -27 -24 -21
-38 -32 -32 -25 -25 -20 -18 -17
-32 -32 -25 -20 -24 -18 -19 -11
-27 -31 -23 -22 -19 -16 -13 -8
-28 -28 -22 -21 -16 -13 -7 -4
-23 -21 -22 -16 -11 -7 -10 3
-24 -19 -19 -11 -6 -4 -1 6
-16 -20 -12 -9 -4 -2 5 8
-20 -9 -8 -8 1 5 4 8
-11 -8 -6 0 5 4 10 17
-6 -3 -1 5 7 9 14 20
-1 2 7 6 12 16 16 21
0 7 4 12 14 16 22 24
5 6 5 12 18 21 19 25
7 7 12 15 21 20 27 24
9 14 13 19 22 26 25 35
13 15 21 24 28 27 31 36
17 20 22 28 26 29 34 34
19 18 26 26 30 35 35 32
23 26 26 33 35 29 34 30
23 29 31 31 35 35 38 31
30 35 33 33 36 34 38 32
30 32 36 40 38 39 34 32
36 32 35 34 37 32 32 31
-36 -40 -39 -43 -38 -46 -46 -52
-37 -40 -41 -42 -43 -47 -47 -51
-41 -41 -47 -47 -49 -49 -51 -54
-42 -42 -46 -44 -48 -51 -48 -53
-42 -44 -45 -47 -47 -46 -52 -49
-48 -45 -50 -52 -52 -50 -57 -52
-48 -49 -47 -52 -51 -53 -51 -54
-48 -50 -51 -51 -53 -53 -54 -53
-50 -53 -52 -54 -53 -53 -52 -50
-51 -52 -51 -52 -53 -52 -53 -51
-48 -52 -48 -52 -54 -52 -51 -51
-58 -51 -50 -49 -50 -53 -48 -49
-49 -54 -50 -54 -54 -52 -49 -47
-55 -51 -53 -51 -50 -50 -48 -41
-53 -52 -50 -51 -50 -49 -47 -46
-50 -49 -50 -46 -51 -45 -47 -40
-53 -50 -48 -46 -42 -42 -42 -41
-50 -46 -46 -46 -45 -41 -42 -37
-50 -47 -45 -40 -45 -39 -35 -29
-48 -44 -44 -41 -40 -33 -29 -24
-46 -43 -43 -36 -30 -31 -30 -19
-42 -42 -36 -32 -31 -27 -25 -23
-46 -38 -37 -27 -25 -24 -21 -21
-38 -32 -28 -27 -20 -23 -15 -13
-37 -30 -27 -22 -22 -20 -16 -13
-31 -27 -23 -21 -17 -15 -14 -16
-25 -24 -20 -21 -16 -12 -11 -7
-24 -22 -20 -18 -12 -10 -3 3
-22 -20 -18 -13 -12 -5 -2 -1
-21 -13 -13 -12 -5 -4 3 4
-15 -12 -14 -5 -2 2 3 9
-14 -12 -3 -3 0 3 7 11
-10 -7 -1 0 4 8 9 16
-4 -4 0 3 8 9 15 20
0 1 2 7 7 14 15 21
6 0 8 9 14 20 18 21
4 8 6 14 17 18 24 25
7 13 12 18 21 27 25 24
7 14 17 21 22 25 28 28
13 17 22 24 26 27 29 29
16 19 24 28 29 26 32 33
20 23 26 29 28 31 34 36
25 26 27 32 30 29 35 31
25 27 31 29 34 30 31 32
22 31 31 32 39 31 30 28
28 26 34 31 34 31 32 25
-33 -36 -38 -41 -42 -42 -48 -47
-34 -38 -40 -35 -41 -44 -47 -47
-37 -39 -42 -41 -48 -45 -50 -46
-37 -39 -45 -44 -45 -50 -49 -50
-41 -45 -39 -47 -51 -50 -52 -52
-40 -43 -43 -46 -49 -55 -54 -53
-44 -49 -48 -51 -50 -54 -55 -48
-45 -45 -49 -51 -52 -51 -51 -52
-48 -50 -49 -53 -52 -57 -55 -48
-48 -55 -51 -54 -54 -51 -54 -52
-53 -47 -53 -50 -54 -52 -55 -52
-51 -55 -53 -52 -55 -53 -51 -52
-49 -52 -53 -55 -57 -54 -52 -51
-54 -53 -54 -54 -50 -52 -48 -47
-54 -54 -51 -50 -52 -49 -46 -43
-53 -54 -53 -51 -52 -47 -46 -47
-52 -52 -51 -52 -45 -43 -45 -43
-52 -49 -49 -48 -46 -43 -41 -40
-51 -50 -52 -47 -42 -41 -36 -38
-49 -49 -45 -45 -47 -35 -36 -35
-47 -44 -45 -40 -40 -33 -33 -30
-45 -45 -41 -35 -37 -33 -27 -29
-42 -42 -38 -36 -33 -27 -28 -27
-39 -39 -38 -35 -30 -28 -27 -19
-35 -37 -34 -31 -29 -21 -24 -22
-33 -33 -30 -26 -24 -22 -16 -14
-31 -32 -31 -28 -21 -15 -14 -12
-30 -26 -29 -25 -17 -15 -16 -8
-29 -27 -25 -14 -16 -12 -12 -9
-24 -23 -20 -18 -14 -9 -7 -6
-20 -17 -15 -14 -11 -9 -7 0
-22 -16 -13 -13 -5 -2 -2 6
-14 -15 -8 -2 -1 -3 10 9
-16 -9 -11 -7 -1 9 13 13
-7 -8 -4 -4 7 9 12 15
-9 -2 -2 7 9 16 19 20
-4 1 7 8 13 15 18 25
1 2 11 15 17 15 25 28
7 7 9 17 22 28 27 33
7 13 17 21 24 28 28 29
12 15 22 27 27 27 32 35
17 19 27 25 29 33 26 31
19 22 25 28 31 33 31 31
28 24 27 33 32 34 33 34
27 30 31 30 33 31 33 30
28 29 30 33 33 33 34 29
31 27 33 33 31 33 35 32
32 31 34 32 29 31 34 25
-35 -35 -36 -37 -41 -47 -43 -48
-35 -37 -38 -41 -44 -43 -48 -48
-41 -36 -40 -41 -46 -48 -46 -49
-39 -39 -44 -44 -43 -52 -49 -48
-41 -43 -46 -44 -48 -46 -48 -50
-42 -42 -48 -51 -49 -48 -49 -50
-45 -45 -48 -49 -47 -47 -48 -49
-49 -48 -48 -51 -49 -52 -55 -50
-48 -44 -48 -50 -50 -50 -50 -49
-47 -47 -48 -50 -53 -52 -49 -48
-48 -51 -51 -51 -53 -44 -51 -49
-48 -53 -48 -53 -49 -51 -47 -48
-51 -55 -53 -53 -50 -45 -43 -48
-50 -53 -48 -47 -49 -48 -46 -44
-49 -47 -50 -49 -45 -43 -45 -43
-47 -49 -48 -49 -44 -43 -45 -38
-45 -51 -46 -45 -46 -43 -40 -37
-50 -49 -42 -42 -40 -40 -43 -31
-47 -44 -41 -41 -40 -37 -35 -30
-46 -42 -40 -41 -39 -36 -31 -30
-42 -40 -37 -36 -35 -30 -33 -25
-44 -40 -37 -30 -33 -35 -28 -23
-38 -35 -35 -34 -31 -26 -23 -26
-36 -36 -35 -26 -26 -22 -23 -21
-36 -29 -31 -30 -25 -23 -22 -17
-31 -32 -26 -22 -25 -22 -17 -16
-30 -24 -27 -22 -20 -16 -17 -15
-28 -24 -21 -18 -15 -13 -13 -11
-22 -23 -18 -13 -13 -11 -8 -6
-25 -19 -18 -13 -10 -12 -4 -1
-19 -17 -15 -8 -9 -8 -1 -2
-14 -12 -8 -10 -5 0 -3 3
-14 -10 -11 -11 -3 -1 3 5
-13 -10 -9 0 -3 1 4 12
-11 -8 -4 -3 3 10 9 15
-7 -4 -1 -1 6 10 10 22
-3 1 0 7 10 16 20 21
2 1 9 8 13 18 20 22
0 5 10 14 17 19 23 24
4 12 15 20 18 23 26 24
9 15 20 20 27 24 29 29
16 19 22 24 21 26 26 30
20 24 26 22 24 27 27 29
17 22 25 27 27 30 29 30
23 22 25 28 32 30 27 27
23 26 28 31 31 30 32 33
25 28 29 29 32 33 31 27
29 29 31 30 27 31 30 29
-38 -39 -43 -49 -48 -46 -49 -51
-40 -42 -46 -48 -48 -46 -54 -52
-41 -43 -47 -47 -49 -51 -51 -52
-44 -46 -45 -50 -51 -52 -54 -52
-46 -48 -50 -49 -50 -53 -57 -57
-46 -51 -53 -52 -51 -57 -55 -54
-50 -49 -52 -51 -55 -53 -53 -54
-51 -51 -51 -53 -55 -58 -54 -53
-53 -53 -54 -58 -54 -53 -52 -56
-53 -54 -53 -54 -54 -54 -50 -53
-52 -56 -57 -54 -56 -54 -53 -52
-56 -57 -58 -55 -50 -50 -55 -49
-57 -54 -54 -55 -52 -53 -51 -49
-50 -56 -53 -53 -47 -52 -47 -49
-54 -56 -53 -55 -51 -48 -51 -48
-55 -57 -50 -50 -46 -50 -47 -41
-56 -53 -51 -49 -47 -48 -43 -46
-50 -51 -48 -48 -45 -46 -46 -42
-52 -46 -47 -46 -47 -47 -36 -41
-49 -47 -42 -43 -44 -42 -37 -38
-46 -47 -45 -44 -37 -32 -34 -29
-43 -45 -44 -41 -36 -29 -27 -29
-47 -45 -38 -35 -33 -30 -26 -23
-43 -38 -34 -33 -32 -31 -25 -23
-40 -36 -33 -30 -31 -24 -24 -19
-35 -33 -32 -28 -25 -20 -16 -18
-33 -29 -28 -28 -20 -20 -15 -16
-30 -28 -25 -23 -20 -16 -16 -7
-31 -24 -21 -19 -17 -14 -14 -3
-25 -17 -20 -18 -14 -9 -10 -4
-17 -21 -15 -18 -12 -9 0 -2
-22 -18 -13 -11 -9 -3 1 0
-20 -13 -10 -10 -5 -2 1 8
-15 -7 -9 -6 -2 1 8 14
-10 -3 -6 1 -3 6 17 16
-6 -4 -3 4 9 14 16 22
-5 -1 1 7 16 19 25 20
-2 2 7 11 17 19 22 25
0 7 16 19 23 24 25 28
7 15 17 21 21 24 24 29
18 17 18 23 26 26 26 31
19 23 21 26 30 22 29 32
20 21 21 24 26 27 33 32
22 26 23 27 34 38 30 31
23 24 29 28 29 33 32 28
29 26 29 30 34 30 28 29
25 31 35 32 33 31 32 33
34 30 31 32 28 31 32 27
27 29 37 32 35 29 30 25
-42 -40 -48 -45 -44 -46 -56 -54
-43 -45 -50 -47 -50 -51 -53 -53
-45 -48 -51 -56 -52 -55 -51 -55
-46 -48 -51 -52 -55 -51 -52 -54
-49 -52 -54 -57 -54 -54 -55 -54
-54 -47 -53 -53 -50 -52 -54 -54
-50 -50 -50 -49 -56 -58 -56 -57
-50 -53 -51 -53 -52 -56 -55 -55
-52 -56 -54 -53 -53 -56 -53 -51
-51 -58 -55 -52 -56 -50 -51 -49
-56 -50 -57 -55 -55 -50 -51 -50
-54 -56 -57 -51 -57 -50 -48 -49
-57 -53 -53 -53 -49 -49 -47 -44
-52 -49 -52 -52 -52 -48 -46 -45
-50 -51 -50 -50 -50 -45 -41 -44
-51 -49 -50 -48 -47 -43 -42 -38
-53 -48 -48 -44 -42 -42 -38 -36
-50 -48 -44 -42 -45 -38 -39 -42
-47 -45 -45 -43 -39 -37 -38 -31
-44 -47 -43 -39 -38 -37 -35 -34
-43 -37 -41 -38 -36 -33 -33 -26
-40 -40 -37 -38 -30 -30 -28 -26
-39 -39 -38 -35 -35 -30 -23 -22
-38 -38 -38 -29 -30 -24 -19 -20
-39 -33 -29 -29 -29 -21 -18 -16
-35 -37 -29 -25 -21 -22 -18 -14
-31 -29 -27 -23 -23 -18 -12 -12
-27 -29 -21 -18 -17 -14 -13 -8
-26 -23 -21 -15 -18 -12 -7 -10
-18 -21 -15 -12 -10 -4 -5 1
-20 -18 -12 -14 -8 -5 -5 6
-20 -14 -11 -7 -3 0 4 8
-17 -12 -11 -7 0 7 7 9
-12 -9 -4 -1 3 7 9 14
-5 -3 0 4 6 11 16 16
-7 1 6 6 14 13 17 18
-1 1 7 9 11 20 15 22
4 4 8 12 13 18 19 23
6 11 17 17 14 25 21 27
10 14 19 18 22 26 29 30
13 20 19 21 24 25 26 25
14 18 19 23 28 32 31 27
19 18 24 26 32 29 29 32
20 28 27 29 29 29 30 31
21 29 30 31 28 28 28 28
30 27 29 31 30 29 27 31
-36 -39 -38 -40 -43 -47 -46 -47
-37 -40 -43 -46 -45 -50 -48 -51
-41 -47 -42 -43 -43 -47 -52 -47
-40 -44 -46 -45 -49 -52 -51 -53
-45 -48 -46 -50 -50 -53 -56 -52
-48 -45 -51 -50 -48 -53 -53 -51
-45 -49 -51 -53 -54 -53 -54 -53
-47 -52 -52 -50 -51 -48 -54 -56
-54 -50 -52 -53 -53 -54 -51 -54
-53 -51 -53 -50 -56 -54 -50 -54
-53 -52 -57 -56 -51 -51 -48 -46
-54 -57 -51 -52 -54 -54 -46 -52
-52 -55 -52 -54 -52 -47 -48 -44
-57 -52 -57 -51 -49 -45 -42 -48
-55 -52 -50 -51 -48 -48 -45 -43
-53 -53 -50 -43 -45 -45 -42 -41
-54 -51 -46 -46 -42 -43 -42 -39
-49 -49 -45 -44 -41 -39 -39 -39
-49 -41 -47 -42 -42 -39 -39 -39
-46 -48 -41 -42 -38 -36 -40 -34
-46 -43 -43 -43 -38 -39 -33 -33
-44 -39 -41 -35 -38 -35 -32 -30
-42 -41 -41 -37 -35 -30 -29 -29
-38 -37 -35 -30 -33 -29 -27 -26
-38 -42 -34 -31 -31 -27 -27 -18
-39 -31 -30 -28 -25 -25 -18 -18
-36 -33 -29 -28 -25 -20 -15 -11
-29 -26 -24 -24 -20 -18 -14 -12
-27 -29 -25 -21 -15 -15 -10 -6
-27 -26 -19 -14 -10 -10 -7 -8
-25 -21 -17 -12 -10 -8 -6 0
-18 -19 -13 -13 -9 -6 -2 4
-14 -13 -13 -5 -8 1 0 7
-13 -13 -10 -7 0 1 8 8
-10 -9 -9 -1 1 4 8 15
-9 -7 -1 6 6 8 16 21
-8 -1 4 9 13 16 18 23
-2 3 9 14 15 19 17 23
-2 4 10 15 18 22 22 22
7 11 14 15 26 22 24 26
8 15 16 22 21 25 28 28
15 19 17 25 25 27 31 24
20 20 21 25 25 27 29 26
19 20 24 27 29 28 30 27
19 22 24 27 29 26 27 25
-23 -20 -19 -22 -25 -21 -22 -26
-20 -22 -21 -23 -22 -21 -24 -23
-23 -21 -19 -22 -26 -25 -24 -27
-23 -24 -23 -23 -28 -26 -27 -24
-19 -20 -26 -25 -25 -30 -29 -34
-24 -25 -22 -25 -27 -26 -33 -31
-24 -22 -26 -30 -28 -30 -29 -31
-26 -29 -25 -29 -34 -38 -35 -35
-29 -27 -27 -29 -33 -32 -35 -35
-28 -28 -32 -30 -36 -37 -33 -38
-23 -30 -30 -37 -32 -33 -36 -42
-29 -31 -36 -33 -39 -40 -38 -43
-31 -33 -36 -34 -36 -41 -41 -48
-33 -35 -38 -35 -42 -46 -42 -49
-35 -31 -41 -44 -42 -47 -48 -46
-33 -37 -41 -44 -44 -47 -48 -48
-37 -42 -39 -46 -47 -47 -50 -49
-41 -41 -49 -47 -45 -51 -49 -54
-42 -44 -45 -45 -50 -48 -55 -57
-44 -47 -47 -50 -50 -52 -56 -54
-46 -46 -52 -52 -52 -52 -54 -59
-49 -51 -52 -55 -54 -55 -59 -61
-49 -50 -52 -54 -54 -55 -56 -56
-52 -52 -56 -55 -62 -57 -59 -58
-53 -52 -52 -56 -60 -59 -60 -59
-56 -53 -55 -56 -60 -62 -55 -60
-52 -58 -61 -55 -63 -59 -63 -61
-59 -58 -59 -58 -60 -58 -61 -61
-56 -58 -59 -59 -65 -60 -61 -61
-59 -57 -56 -61 -64 -61 -61 -55
-57 -60 -61 -60 -60 -61 -54 -58
-57 -60 -61 -60 -57 -59 -60 -58
-59 -60 -57 -62 -59 -62 -57 -59
-61 -57 -61 -62 -62 -55 -56 -54
-60 -58 -59 -59 -57 -60 -58 -56
-62 -58 -56 -55 -56 -57 -57 -53
-58 -62 -56 -59 -56 -56 -55 -54
-58 -58 -58 -57 -54 -57 -49 -53
-58 -55 -60 -54 -55 -53 -52 -53
-56 -57 -57 -55 -58 -57 -53 -53
-56 -57 -53 -51 -56 -52 -47 -51
-54 -53 -49 -54 -49 -51 -47 -47
-55 -55 -55 -52 -52 -54 -45 -48
-56 -51 -57 -51 -48 -45 -46 -43
-54 -52 -52 -49 -49 -50 -45 -40
-49 -50 -51 -50 -43 -44 -39 -43
-49 -48 -48 -49 -41 -40 -41 -42
-48 -49 -43 -43 -42 -38 -39 -39
-45 -43 -45 -41 -37 -41 -39 -44
-47 -47 -45 -41 -40 -36 -40 -33
-43 -41 -42 -39 -38 -38 -34 -33
-22 -22 -20 -24 -23 -26 -32 -31
-21 -27 -27 -26 -27 -31 -31 -31
-22 -24 -24 -25 -29 -34 -34 -35
-23 -27 -26 -29 -34 -32 -35 -36
-23 -31 -31 -31 -32 -34 -37 -34
-29 -28 -29 -30 -35 -37 -41 -37
-29 -29 -32 -33 -36 -36 -40 -40
-29 -29 -33 -33 -34 -37 -40 -41
-34 -30 -33 -35 -40 -39 -45 -43
-33 -38 -34 -40 -44 -46 -48 -47
-34 -37 -43 -40 -43 -47 -43 -47
-38 -40 -38 -45 -44 -49 -52 -52
-37 -39 -39 -47 -45 -47 -50 -52
-41 -41 -43 -45 -47 -49 -49 -54
-42 -43 -42 -49 -50 -55 -52 -55
-42 -43 -51 -52 -51 -51 -54 -56
-45 -49 -46 -53 -52 -51 -59 -56
-43 -53 -52 -52 -51 -56 -57 -61
-48 -53 -54 -56 -53 -54 -56 -59
-54 -57 -53 -55 -59 -59 -60 -59
-57 -56 -56 -54 -55 -56 -59 -57
-57 -59 -63 -57 -55 -60 -59 -63
-55 -55 -61 -61 -59 -65 -61 -62
-54 -57 -57 -55 -62 -58 -62 -61
-59 -58 -59 -58 -60 -61 -59 -64
-57 -57 -59 -60 -61 -65 -63 -59
-58 -61 -59 -60 -58 -61 -64 -62
-57 -64 -60 -60 -59 -62 -62 -61
-63 -61 -62 -61 -62 -62 -60 -62
-58 -61 -58 -62 -60 -62 -63 -61
-64 -60 -60 -60 -62 -61 -59 -60
-63 -59 -58 -60 -59 -61 -62 -59
-56 -63 -61 -60 -57 -58 -58 -57
-61 -63 -60 -63 -58 -54 -52 -54
-60 -59 -63 -60 -54 -58 -54 -55
-62 -64 -57 -55 -57 -59 -51 -54
-60 -58 -56 -57 -55 -49 -55 -47
-62 -58 -57 -51 -54 -52 -48 -46
-61 -55 -57 -56 -52 -50 -47 -48
-54 -53 -51 -51 -49 -49 -46 -50
-55 -51 -52 -54 -50 -46 -40 -45
-48 -55 -47 -46 -46 -44 -45 -43
-53 -53 -48 -45 -47 -44 -42 -37
-49 -51 -47 -45 -44 -46 -47 -41
-48 -49 -50 -45 -43 -39 -41 -39
-48 -47 -43 -42 -43 -41 -41 -40
-46 -47 -44 -44 -35 -38 -37 -31
-43 -39 -39 -40 -37 -34 -30 -34
-44 -40 -41 -39 -35 -35 -37 -30
-42 -41 -40 -32 -37 -35 -35 -29
-23 -26 -25 -25 -30 -34 -32 -29
-26 -28 -25 -30 -30 -31 -30 -32
-25 -26 -27 -32 -30 -31 -35 -38
-29 -30 -28 -31 -33 -35 -32 -37
-32 -32 -33 -27 -37 -35 -38 -41
-32 -35 -35 -35 -35 -39 -37 -39
-34 -27 -29 -37 -37 -37 -35 -36
-31 -38 -40 -34 -37 -39 -41 -39
-34 -36 -34 -38 -35 -44 -45 -41
-35 -34 -40 -36 -37 -40 -45 -44
-39 -36 -36 -41 -41 -47 -45 -43
-38 -41 -40 -43 -41 -42 -43 -47
-41 -38 -44 -40 -43 -42 -42 -44
-37 -47 -43 -41 -42 -48 -43 -48
-38 -41 -44 -47 -47 -46 -45 -47
-42 -44 -44 -43 -44 -47 -47 -49
-42 -43 -44 -49 -48 -50 -49 -48
-45 -44 -50 -45 -42 -49 -53 -49
-45 -49 -43 -49 -50 -55 -52 -46
-43 -47 -46 -53 -51 -51 -53 -52
-45 -48 -50 -50 -49 -52 -54 -53
-51 -50 -49 -54 -50 -54 -55 -51
-44 -53 -50 -52 -58 -53 -54 -50
-53 -50 -53 -53 -53 -54 -52 -55
-55 -51 -53 -55 -57 -56 -55 -56
-49 -57 -54 -55 -53 -58 -60 -53
-53 -51 -51 -54 -57 -54 -53 -56
-56 -57 -55 -55 -53 -57 -55 -57
-52 -57 -53 -57 -56 -55 -51 -56
-54 -57 -56 -58 -55 -56 -55 -55
-52 -53 -56 -60 -58 -57 -57 -53
-57 -54 -56 -56 -57 -55 -52 -54
-52 -56 -54 -57 -54 -51 -50 -56
-56 -52 -58 -57 -57 -55 -56 -50
-57 -56 -56 -53 -52 -54 -57 -48
-51 -59 -54 -57 -52 -50 -52 -50
-53 -55 -56 -52 -51 -52 -53 -49
-52 -52 -53 -51 -51 -50 -47 -46
-51 -51 -49 -55 -47 -52 -44 -49
-55 -50 -49 -51 -53 -46 -49 -45
-51 -51 -53 -51 -49 -47 -45 -45
-52 -49 -55 -49 -48 -49 -45 -42
-52 -50 -50 -48 -49 -44 -40 -41
-50 -50 -46 -47 -46 -43 -42 -42
-52 -49 -45 -48 -46 -43 -43 -43
-43 -49 -44 -42 -45 -41 -36 -34
-47 -43 -42 -41 -41 -43 -39 -40
-46 -47 -45 -47 -40 -40 -38 -39
-41 -40 -41 -41 -41 -35 -39 -34
-47 -40 -43 -39 -36 -38 -40 -34
-39 -40 -38 -41 -36 -38 -33 -34
-43 -39 -42 -37 -37 -37 -29 -28
-36 -38 -38 -34 -36 -28 -35 -28
-37 -35 -33 -34 -33 -28 -29 -29
-35 -32 -32 -32 -32 -28 -30 -24
-34 -36 -32 -28 -29 -32 -29 -27
-34 -31 -29 -32 -28 -28 -23 -24
-15 -16 -16 -17 -17 -16 -19 -22
-16 -14 -16 -20 -17 -20 -19 -24
-14 -16 -17 -18 -17 -22 -20 -25
-13 -21 -17 -22 -22 -22 -26 -28
-16 -21 -18 -22 -22 -21 -26 -27
-19 -18 -24 -23 -24 -27 -30 -30
-20 -22 -27 -21 -27 -23 -34 -28
-23 -25 -21 -28 -22 -29 -27 -33
-24 -23 -24 -26 -27 -29 -32 -34
-25 -28 -26 -30 -32 -33 -36 -39
-24 -27 -29 -29 -36 -38 -36 -36
-26 -30 -30 -31 -36 -38 -39 -41
-31 -29 -32 -33 -37 -38 -38 -39
-30 -35 -32 -36 -41 -39 -40 -43
-33 -37 -39 -37 -38 -42 -41 -41
-35 -38 -38 -42 -41 -43 -42 -43
-36 -40 -40 -40 -43 -44 -42 -46
-38 -34 -38 -44 -45 -48 -49 -50
-40 -40 -44 -46 -45 -46 -51 -48
-39 -46 -40 -42 -47 -46 -55 -53
-41 -44 -46 -48 -50 -49 -49 -50
-44 -45 -48 -47 -52 -54 -54 -52
-42 -46 -45 -53 -48 -50 -51 -53
-47 -48 -51 -51 -49 -54 -56 -51
-49 -54 -54 -49 -54 -51 -52 -54
-50 -51 -52 -51 -53 -50 -52 -52
-50 -53 -54 -56 -50 -54 -54 -52
-52 -51 -52 -50 -54 -57 -53 -59
-52 -54 -54 -53 -52 -51 -59 -57
-56 -55 -51 -53 -54 -56 -56 -59
-51 -58 -55 -54 -57 -57 -52 -55
-53 -56 -55 -53 -53 -54 -54 -53
-57 -54 -54 -56 -55 -57 -58 -50
-56 -57 -52 -54 -55 -59 -55 -54
-59 -58 -56 -56 -55 -56 -54 -55
-56 -57 -52 -56 -52 -54 -52 -52
-55 -58 -55 -53 -55 -55 -53 -50
-57 -55 -52 -53 -54 -49 -52 -54
-54 -60 -55 -54 -52 -56 -50 -49
-48 -55 -57 -54 -51 -56 -49 -53
-56 -53 -50 -53 -49 -50 -46 -50
-58 -53 -52 -52 -52 -51 -49 -45
-52 -50 -51 -48 -54 -44 -43 -48
-54 -49 -47 -47 -50 -45 -47 -46
-51 -50 -53 -46 -46 -50 -46 -42
-51 -51 -49 -46 -49 -45 -44 -46
-53 -49 -46 -47 -49 -48 -45 -41
-49 -46 -46 -49 -43 -43 -37 -39
-44 -44 -46 -40 -44 -39 -40 -36
-49 -46 -46 -42 -38 -43 -37 -34
-46 -45 -43 -41 -41 -36 -40 -34
-41 -42 -40 -39 -38 -37 -33 -30
-41 -38 -39 -41 -35 -33 -36 -34
-38 -38 -35 -35 -37 -33 -36 -32
-40 -38 -34 -30 -36 -29 -31 -33
-34 -35 -34 -33 -31 -32 -34 -23
-38 -35 -35 -31 -31 -30 -29 -23
-33 -36 -32 -30 -26 -29 -26 -29
-32 -34 -31 -29 -31 -32 -27 -25
-32 -32 -24 -26 -29 -29 -24 -21
-30 -30 -29 -26 -29 -23 -22 -22
-25 -27 -28 -32 -22 -22 -25 -24
-30 -26 -27 -25 -20 -24 -26 -28
-28 -26 -22 -20 -23 -25 -23 -26
-26 -22 -25 -24 -18 -25 -31 -26
-12 -14 -15 -18 -19 -25 -24 -25
-14 -15 -21 -16 -18 -26 -27 -26
-18 -20 -18 -22 -20 -26 -27 -29
-20 -14 -20 -26 -31 -28 -31 -34
-17 -24 -26 -25 -28 -30 -36 -34
-20 -23 -26 -25 -27 -39 -36 -36
-22 -25 -28 -30 -35 -37 -35 -40
-30 -30 -30 -34 -38 -34 -40 -41
-28 -28 -35 -37 -40 -44 -43 -48
-30 -34 -40 -35 -40 -41 -45 -48
-36 -37 -36 -44 -42 -48 -48 -46
-37 -38 -44 -42 -48 -47 -46 -52
-38 -40 -43 -47 -44 -50 -49 -55
-41 -41 -46 -47 -49 -51 -53 -53
-42 -48 -46 -48 -51 -55 -52 -53
-46 -47 -48 -52 -52 -54 -54 -59
-45 -53 -50 -54 -55 -53 -53 -54
-48 -50 -55 -57 -53 -55 -53 -58
-48 -51 -53 -56 -53 -59 -55 -57
-53 -50 -53 -53 -57 -57 -57 -55
-57 -54 -58 -57 -56 -55 -58 -58
-53 -55 -56 -58 -56 -58 -61 -56
-58 -61 -59 -56 -56 -57 -57 -57
-55 -59 -58 -54 -58 -58 -53 -58
-54 -58 -59 -57 -57 -58 -53 -54
-58 -55 -55 -56 -56 -60 -59 -55
-58 -53 -58 -60 -54 -56 -54 -58
-57 -56 -57 -52 -55 -59 -53 -59
-55 -57 -56 -57 -54 -58 -55 -54
-55 -57 -56 -54 -56 -54 -54 -48
-54 -56 -54 -56 -53 -55 -52 -51
-56 -57 -54 -54 -52 -51 -47 -50
-58 -55 -56 -53 -50 -51 -48 -48
-56 -58 -51 -53 -52 -50 -45 -45
-58 -52 -51 -48 -49 -43 -44 -46
-51 -49 -46 -52 -49 -43 -42 -43
-51 -53 -46 -50 -48 -46 -43 -41
-50 -47 -47 -44 -46 -47 -46 -39
-48 -49 -47 -45 -43 -47 -37 -40
-50 -47 -46 -42 -44 -43 -38 -38
-45 -46 -41 -40 -42 -36 -39 -37
-45 -44 -40 -44 -40 -36 -34 -30
-45 -39 -39 -37 -37 -38 -36 -33
-42 -39 -36 -38 -38 -32 -38 -32
-43 -41 -37 -38 -33 -36 -32 -30
-38 -41 -33 -34 -36 -31 -30 -30
-13 -16 -14 -11 -19 -16 -15 -17
-14 -14 -18 -16 -17 -22 -22 -21
-12 -15 -19 -16 -21 -23 -24 -23
-16 -18 -16 -18 -22 -22 -25 -27
-15 -16 -23 -20 -20 -25 -29 -31
-18 -14 -22 -22 -25 -24 -29 -30
-19 -24 -21 -21 -30 -34 -28 -34
-22 -18 -25 -26 -27 -29 -32 -35
-25 -24 -27 -31 -30 -32 -37 -39
-27 -32 -29 -28 -32 -38 -39 -42
-28 -31 -32 -33 -37 -38 -38 -45
-30 -32 -37 -38 -38 -39 -41 -43
-31 -35 -34 -34 -39 -41 -45 -41
-32 -38 -39 -41 -43 -41 -47 -48
-35 -37 -43 -43 -40 -45 -47 -45
-39 -39 -39 -39 -45 -46 -48 -51
-39 -39 -39 -48 -48 -47 -53 -49
-42 -43 -46 -47 -51 -49 -51 -54
-38 -44 -51 -48 -47 -49 -55 -51
-46 -48 -48 -51 -50 -48 -53 -55
-49 -45 -48 -47 -54 -55 -56 -55
-46 -54 -50 -54 -58 -58 -58 -57
-47 -51 -52 -52 -58 -58 -58 -60
-51 -57 -52 -56 -56 -57 -55 -61
-53 -57 -56 -59 -60 -61 -58 -58
-55 -53 -57 -54 -58 -63 -59 -58
-56 -57 -59 -58 -56 -54 -58 -57
-59 -54 -59 -58 -64 -57 -57 -59
-59 -58 -58 -57 -61 -55 -60 -58
-59 -56 -58 -57 -60 -58 -55 -53
-61 -52 -56 -58 -57 -55 -54 -54
-59 -55 -56 -53 -59 -58 -52 -52
-60 -57 -57 -53 -54 -54 -53 -49
-55 -54 -56 -54 -56 -56 -55 -50
-56 -57 -54 -53 -54 -51 -52 -55
-57 -60 -53 -54 -52 -53 -51 -45
-55 -52 -57 -54 -51 -50 -52 -47
-56 -51 -56 -51 -50 -50 -48 -46
-55 -53 -53 -53 -47 -45 -48 -44
-51 -48 -54 -44 -46 -47 -47 -45
-54 -54 -47 -47 -47 -44 -42 -42
-52 -50 -45 -45 -46 -43 -39 -43
-47 -48 -48 -44 -46 -39 -40 -36
-44 -44 -45 -41 -44 -41 -35 -37
-48 -46 -40 -42 -42 -38 -39 -34
-46 -44 -43 -43 -35 -36 -34 -34
-40 -44 -44 -39 -38 -38 -34 -28
-40 -43 -40 -37 -36 -39 -29 -30
-43 -39 -36 -35 -33 -28 -30 -25
-39 -36 -33 -35 -32 -31 -28 -28
-17 -18 -14 -16 -21 -19 -18 -24
-16 -19 -18 -17 -21 -20 -23 -23
-14 -19 -20 -19 -21 -22 -26 -25
-17 -15 -20 -19 -24 -25 -23 -29
-15 -17 -19 -24 -24 -28 -26 -33
-22 -14 -22 -28 -24 -25 -33 -32
-18 -20 -25 -27 -27 -31 -32 -37
-22 -26 -25 -28 -31 -33 -34 -39
-25 -28 -29 -26 -33 -34 -36 -42
-26 -29 -32 -29 -38 -39 -39 -41
-25 -30 -33 -34 -36 -37 -43 -44
-31 -33 -34 -35 -39 -41 -43 -44
-30 -32 -37 -36 -40 -43 -44 -46
-32 -35 -36 -42 -43 -47 -49 -50
-40 -39 -40 -44 -46 -43 -48 -49
-40 -40 -43 -45 -44 -47 -50 -47
-39 -44 -44 -45 -47 -54 -50 -54
-42 -44 -46 -45 -51 -53 -51 -52
-43 -46 -47 -51 -52 -56 -51 -55
-47 -50 -53 -51 -54 -51 -51 -56
-53 -50 -51 -52 -51 -54 -55 -56
-52 -47 -56 -51 -57 -54 -56 -53
-49 -55 -55 -58 -55 -58 -58 -56
-52 -55 -55 -53 -54 -53 -57 -57
-55 -54 -56 -61 -60 -58 -55 -55
-56 -54 -57 -56 -57 -57 -57 -55
-56 -61 -56 -56 -55 -55 -55 -55
-53 -57 -57 -55 -54 -54 -56 -55
-58 -56 -58 -55 -53 -55 -50 -53
-56 -54 -54 -55 -54 -54 -58 -52
-55 -59 -61 -57 -55 -58 -55 -53
-55 -51 -53 -55 -55 -52 -51 -50
-56 -55 -56 -55 -55 -47 -55 -49
-58 -53 -59 -52 -51 -54 -52 -50
-52 -54 -55 -48 -51 -49 -44 -48
-54 -53 -53 -51 -51 -46 -45 -43
-52 -50 -50 -48 -48 -43 -40 -41
-52 -49 -47 -46 -45 -42 -44 -39
-53 -49 -51 -46 -43 -42 -40 -41
-45 -49 -47 -44 -40 -42 -41 -37
-45 -44 -45 -42 -41 -39 -39 -34
-47 -42 -39 -40 -38 -41 -36 -38
-46 -40 -42 -41 -37 -36 -36 -35
-45 -40 -38 -40 -37 -39 -36 -34
-40 -38 -36 -37 -38 -33 -31 -32
-36 -42 -32 -38 -32 -34 -32 -27
-40 -34 -34 -35 -34 -29 -27 -26
-37 -35 -29 -31 -28 -28 -34 -27
-34 -32 -36 -29 -30 -28 -25 -27
-8 -11 -11 -8 -9 -14 -11 -16
-9 -12 -12 -14 -13 -17 -20 -14
-13 -12 -16 -11 -16 -21 -18 -21
-12 -16 -15 -18 -18 -19 -18 -23
-11 -14 -15 -15 -19 -18 -20 -26
-12 -17 -22 -16 -19 -21 -25 -25
-16 -15 -20 -21 -25 -25 -24 -28
-19 -21 -24 -24 -23 -26 -32 -32
-16 -23 -20 -23 -24 -25 -30 -34
-18 -21 -26 -29 -25 -32 -31 -36
-21 -26 -27 -31 -34 -34 -36 -38
-23 -28 -27 -33 -32 -35 -37 -40
-29 -30 -33 -34 -38 -39 -38 -39
-26 -33 -32 -36 -37 -39 -43 -43
-33 -31 -39 -37 -39 -41 -41 -44
-29 -37 -37 -35 -43 -40 -44 -47
-35 -35 -42 -41 -43 -46 -48 -44
-42 -38 -42 -41 -46 -46 -45 -50
-36 -42 -43 -43 -49 -46 -46 -51
-42 -46 -43 -45 -49 -47 -47 -50
-43 -46 -45 -50 -52 -48 -50 -52
-47 -46 -47 -51 -49 -49 -52 -54
-45 -50 -46 -50 -51 -50 -50 -52
-44 -49 -47 -50 -51 -49 -55 -53
-50 -53 -50 -47 -51 -52 -54 -50
-50 -52 -51 -56 -52 -54 -52 -57
-51 -50 -52 -52 -52 -55 -50 -53
-53 -48 -51 -49 -51 -52 -53 -53
-52 -51 -57 -53 -52 -53 -51 -50
-52 -58 -52 -54 -53 -54 -49 -49
-52 -50 -52 -52 -54 -51 -46 -53
-51 -51 -54 -51 -49 -51 -48 -50
-50 -51 -48 -52 -49 -48 -52 -47
-52 -50 -49 -53 -51 -49 -46 -48
-50 -51 -50 -48 -49 -47 -47 -44
-51 -53 -45 -48 -47 -46 -46 -42
-51 -54 -53 -50 -47 -45 -49 -44
-52 -49 -49 -48 -44 -43 -44 -43
-48 -50 -43 -46 -43 -42 -41 -43
-50 -45 -44 -41 -42 -46 -40 -39
-44 -45 -45 -44 -45 -41 -36 -39
-49 -44 -42 -40 -43 -35 -38 -33
-40 -37 -47 -41 -36 -37 -39 -35
-41 -43 -40 -39 -39 -32 -34 -35
-40 -41 -40 -41 -37 -34 -38 -33
-39 -37 -38 -34 -38 -38 -32 -30
-36 -42 -34 -35 -35 -30 -33 -30
-38 -32 -33 -34 -34 -29 -29 -34
-37 -33 -33 -32 -31 -31 -27 -25
-34 -33 -32 -33 -30 -27 -27 -25
-34 -33 -30 -30 -28 -27 -24 -22
-30 -29 -30 -29 -31 -34 -35 -37
-29 -29 -29 -32 -36 -34 -39 -39
-31 -29 -33 -32 -33 -39 -39 -34
-25 -34 -31 -37 -36 -40 -38 -41
-28 -35 -29 -31 -39 -37 -42 -43
-33 -34 -37 -35 -36 -39 -42 -43
-34 -38 -38 -40 -43 -44 -46 -48
-39 -36 -39 -39 -44 -46 -45 -48
-34 -37 -42 -45 -44 -42 -48 -52
-34 -39 -43 -45 -46 -50 -49 -53
-40 -45 -44 -46 -50 -51 -52 -54
-44 -46 -47 -49 -53 -54 -55 -57
-46 -49 -49 -53 -53 -55 -58 -59
-46 -46 -49 -51 -53 -56 -59 -57
-51 -50 -54 -55 -58 -58 -61 -58
-49 -55 -58 -56 -61 -60 -66 -63
-53 -56 -56 -60 -61 -60 -62 -63
-54 -58 -62 -59 -65 -65 -64 -61
-55 -59 -61 -62 -64 -62 -62 -66
-59 -59 -66 -59 -65 -63 -67 -65
-61 -63 -63 -65 -64 -65 -67 -66
-64 -62 -66 -66 -66 -68 -69 -66
-63 -63 -65 -63 -65 -67 -67 -66
-63 -65 -65 -68 -64 -62 -68 -65
-64 -66 -69 -67 -62 -69 -65 -64
-69 -68 -64 -66 -69 -65 -63 -61
-66 -66 -67 -68 -67 -63 -67 -64
-62 -65 -67 -64 -65 -67 -62 -62
-67 -63 -70 -64 -64 -63 -64 -64
-69 -67 -69 -68 -67 -64 -65 -64
-69 -64 -66 -65 -65 -65 -55 -62
-65 -64 -66 -63 -66 -60 -58 -58
-62 -65 -67 -65 -63 -63 -58 -60
-67 -68 -68 -63 -58 -59 -56 -58
-59 -63 -61 -59 -62 -61 -58 -56
-65 -60 -57 -58 -60 -56 -56 -55
-63 -58 -60 -56 -54 -54 -54 -54
-59 -59 -57 -60 -54 -54 -52 -54
-61 -61 -58 -60 -52 -53 -53 -50
-59 -57 -57 -54 -52 -54 -52 -51
-57 -55 -54 -52 -50 -47 -47 -44
-57 -52 -51 -53 -47 -50 -43 -50
-51 -54 -51 -52 -49 -47 -46 -46
-49 -53 -50 -45 -49 -45 -45 -47
-50 -52 -45 -45 -47 -45 -43 -41
-51 -53 -45 -47 -44 -43 -44 -40
-49 -48 -43 -45 -40 -43 -36 -38
-46 -45 -43 -44 -41 -39 -37 -37
-48 -42 -43 -43 -42 -39 -38 -39
-25 -29 -29 -28 -31 -30 -32 -36
-26 -27 -27 -33 -29 -34 -34 -34
-29 -27 -31 -28 -33 -32 -34 -40
-33 -31 -33 -31 -35 -37 -37 -38
-26 -30 -29 -31 -36 -34 -37 -44
-30 -30 -35 -32 -37 -36 -41 -46
-32 -33 -36 -38 -40 -43 -43 -48
-31 -36 -39 -34 -42 -42 -46 -48
-40 -35 -38 -39 -45 -50 -47 -48
-34 -39 -39 -44 -48 -47 -47 -54
-38 -41 -49 -46 -50 -49 -49 -50
-42 -43 -45 -47 -51 -50 -51 -57
-44 -48 -49 -47 -50 -53 -56 -52
-43 -50 -50 -50 -51 -55 -53 -56
-46 -52 -48 -54 -56 -51 -56 -59
-48 -49 -54 -52 -57 -58 -62 -61
-49 -47 -54 -58 -56 -60 -59 -62
-51 -57 -51 -56 -64 -60 -61 -65
-54 -53 -57 -62 -60 -62 -63 -62
-55 -60 -60 -58 -64 -64 -66 -66
-56 -61 -61 -67 -65 -64 -65 -64
-59 -58 -65 -63 -63 -65 -66 -65
-63 -66 -64 -62 -61 -65 -65 -65
-66 -64 -65 -65 -64 -66 -63 -62
-66 -63 -63 -68 -62 -65 -65 -67
-64 -65 -65 -66 -63 -65 -64 -67
-64 -68 -60 -68 -63 -64 -65 -61
-67 -65 -64 -64 -63 -69 -71 -62
-65 -64 -68 -61 -65 -62 -65 -65
-66 -65 -64 -66 -64 -60 -61 -59
-65 -61 -60 -62 -65 -59 -61 -59
-62 -65 -64 -63 -60 -62 -60 -63
-66 -64 -58 -62 -63 -60 -58 -59
-63 -61 -62 -58 -62 -57 -57 -54
-63 -66 -61 -57 -56 -58 -57 -55
-64 -62 -58 -62 -61 -56 -55 -58
-62 -56 -61 -58 -56 -53 -54 -54
-61 -60 -64 -57 -58 -56 -53 -51
-59 -58 -53 -58 -56 -56 -49 -55
-58 -57 -57 -53 -57 -53 -51 -50
-56 -55 -54 -53 -52 -53 -49 -49
-58 -56 -55 -52 -57 -48 -51 -48
-54 -51 -51 -54 -52 -51 -46 -48
-52 -55 -52 -49 -51 -45 -45 -44
-50 -53 -52 -50 -45 -51 -47 -44
-54 -53 -52 -48 -46 -45 -40 -46
-52 -52 -49 -46 -42 -43 -41 -43
-48 -45 -44 -43 -45 -40 -39 -37
-48 -46 -45 -41 -39 -42 -39 -34
-49 -43 -40 -41 -43 -41 -36 -38
-45 -40 -44 -41 -39 -38 -33 -36
-27 -27 -31 -28 -30 -27 -34 -31
-24 -30 -28 -34 -31 -32 -32 -39
-31 -31 -32 -30 -30 -37 -34 -39
-28 -32 -35 -30 -37 -38 -39 -41
-34 -29 -33 -35 -38 -41 -40 -43
-29 -33 -37 -36 -39 -40 -44 -42
-34 -33 -39 -40 -41 -41 -41 -46
-36 -37 -37 -39 -42 -41 -48 -48
-34 -40 -38 -41 -43 -47 -43 -49
-39 -40 -40 -41 -45 -43 -51 -51
-40 -42 -40 -47 -44 -50 -49 -53
-36 -44 -45 -46 -50 -49 -56 -54
-41 -46 -46 -51 -49 -58 -53 -57
-43 -45 -45 -51 -57 -53 -58 -60
-49 -50 -51 -53 -55 -60 -57 -57
-47 -48 -57 -55 -59 -60 -62 -59
-52 -58 -57 -60 -59 -59 -61 -57
-56 -54 -59 -59 -58 -59 -59 -63
-55 -60 -57 -59 -62 -60 -65 -64
-57 -58 -65 -62 -59 -60 -63 -67
-58 -58 -62 -63 -65 -60 -68 -66
-62 -60 -62 -62 -61 -65 -67 -68
-59 -65 -62 -65 -62 -64 -66 -67
-62 -65 -63 -63 -66 -66 -68 -62
-63 -64 -64 -69 -68 -64 -67 -68
-67 -64 -66 -67 -63 -64 -64 -67
-65 -62 -62 -64 -66 -70 -69 -67
-67 -64 -65 -67 -67 -68 -67 -66
-62 -69 -67 -70 -64 -67 -68 -68
-61 -68 -65 -65 -68 -68 -65 -68
-67 -67 -69 -64 -65 -62 -65 -64
-69 -66 -68 -72 -68 -65 -67 -68
-65 -65 -67 -69 -68 -69 -67 -65
-66 -69 -67 -65 -69 -66 -65 -64
-67 -70 -66 -63 -67 -65 -65 -64
-64 -64 -64 -66 -69 -63 -62 -65
-68 -67 -69 -67 -63 -61 -66 -62
-66 -66 -63 -65 -61 -64 -60 -59
-62 -63 -61 -61 -64 -62 -60 -57
-63 -64 -62 -64 -61 -60 -59 -57
-66 -61 -63 -61 -57 -56 -58 -60
-65 -64 -62 -58 -59 -56 -55 -53
-64 -62 -57 -59 -60 -53 -56 -53
-58 -62 -59 -57 -56 -57 -53 -51
-59 -61 -57 -55 -56 -53 -51 -51
-59 -59 -54 -50 -52 -54 -50 -48
-54 -54 -56 -52 -50 -44 -48 -48
-55 -57 -55 -53 -52 -51 -48 -44
-56 -53 -53 -53 -53 -51 -48 -49
-54 -53 -51 -47 -49 -47 -43 -41
-47 -52 -51 -50 -46 -44 -40 -45
-47 -47 -48 -48 -45 -46 -38 -39
-51 -46 -48 -46 -38 -40 -39 -38
-47 -46 -43 -44 -44 -39 -41 -39
-48 -45 -45 -43 -37 -39 -38 -34
-43 -43 -42 -41 -41 -36 -33 -35
-24 -19 -25 -23 -30 -24 -31 -30
-24 -24 -26 -29 -27 -31 -31 -35
-27 -24 -31 -27 -31 -28 -35 -34
-26 -28 -28 -31 -29 -32 -36 -33
-28 -26 -32 -33 -31 -36 -33 -39
-30 -33 -29 -35 -32 -32 -41 -38
-32 -28 -34 -36 -34 -39 -37 -45
-29 -34 -34 -35 -35 -39 -43 -44
-34 -35 -32 -38 -39 -46 -45 -46
-35 -36 -37 -41 -46 -43 -49 -42
-31 -37 -42 -41 -46 -44 -48 -49
-38 -41 -44 -43 -46 -51 -46 -55
-36 -41 -44 -46 -44 -50 -52 -57
-44 -43 -44 -48 -47 -51 -50 -59
-47 -47 -47 -47 -52 -50 -56 -55
-43 -47 -47 -54 -52 -57 -58 -61
-48 -47 -53 -53 -54 -58 -59 -61
-48 -53 -55 -54 -58 -61 -64 -63
-54 -55 -53 -57 -58 -57 -57 -64
-53 -55 -60 -60 -60 -59 -61 -65
-56 -58 -60 -61 -61 -67 -63 -62
-56 -61 -60 -61 -64 -66 -64 -64
-59 -61 -63 -63 -62 -61 -62 -62
-55 -62 -61 -64 -66 -62 -67 -62
-60 -63 -65 -64 -62 -58 -67 -61
-63 -62 -65 -66 -62 -61 -64 -61
-60 -63 -63 -64 -63 -68 -65 -61
-64 -64 -63 -65 -63 -59 -64 -63
-64 -64 -67 -65 -62 -60 -60 -63
-65 -62 -62 -64 -63 -61 -59 -60
-63 -68 -61 -62 -64 -64 -57 -57
-59 -67 -58 -60 -60 -58 -55 -62
-62 -63 -63 -61 -61 -56 -55 -59
-60 -62 -60 -59 -58 -58 -59 -57
-62 -60 -58 -58 -59 -57 -58 -57
-58 -61 -59 -63 -57 -59 -57 -53
-58 -61 -58 -55 -58 -52 -58 -52
-59 -57 -54 -57 -54 -55 -53 -54
-57 -58 -56 -54 -54 -54 -51 -50
-56 -55 -55 -58 -51 -53 -55 -48
-59 -56 -55 -53 -49 -55 -50 -49
-53 -54 -53 -55 -48 -46 -45 -46
-55 -52 -54 -51 -52 -48 -44 -41
-52 -52 -54 -50 -46 -47 -42 -41
-52 -53 -50 -48 -43 -46 -41 -45
-53 -49 -48 -44 -45 -44 -40 -45
-49 -44 -44 -44 -43 -42 -42 -38
-50 -41 -46 -49 -42 -45 -37 -38
-42 -41 -42 -43 -45 -40 -36 -36
-48 -43 -41 -42 -40 -39 -38 -32
-41 -43 -46 -38 -34 -39 -36 -33
-41 -43 -40 -35 -36 -33 -35 -31
-42 -39 -40 -34 -40 -35 -32 -33
-26 -24 -26 -25 -27 -25 -28 -29
-23 -23 -26 -26 -29 -30 -26 -30
-23 -29 -24 -28 -32 -30 -32 -34
-24 -23 -27 -29 -29 -27 -34 -30
-27 -29 -27 -30 -38 -32 -34 -35
-29 -28 -28 -33 -35 -37 -35 -37
-30 -28 -30 -34 -36 -36 -38 -36
-30 -31 -33 -34 -34 -35 -39 -38
-32 -34 -35 -33 -40 -38 -39 -41
-32 -34 -35 -33 -40 -39 -44 -45
-35 -33 -35 -39 -38 -40 -43 -43
-35 -35 -38 -39 -44 -46 -44 -48
-33 -41 -40 -42 -43 -43 -50 -47
-42 -42 -41 -43 -44 -44 -46 -46
-37 -42 -47 -44 -50 -47 -49 -50
-42 -43 -43 -48 -49 -50 -46 -50
-43 -47 -42 -48 -48 -52 -48 -50
-45 -46 -51 -47 -50 -49 -51 -56
-43 -49 -46 -51 -49 -57 -54 -54
-49 -47 -48 -49 -53 -51 -53 -48
-50 -48 -51 -49 -49 -50 -53 -50
-48 -50 -52 -52 -52 -52 -53 -58
-50 -55 -51 -52 -55 -54 -52 -54
-54 -50 -52 -55 -52 -56 -54 -52
-57 -55 -52 -53 -53 -54 -53 -53
-51 -54 -56 -56 -58 -52 -53 -57
-53 -54 -55 -53 -55 -53 -54 -51
-57 -56 -54 -54 -54 -54 -53 -56
-55 -54 -53 -54 -55 -51 -52 -53
-56 -55 -53 -50 -54 -56 -52 -53
-57 -54 -52 -57 -50 -53 -54 -51
-55 -55 -56 -56 -55 -52 -53 -50
-58 -54 -54 -54 -52 -52 -51 -50
-53 -50 -54 -52 -52 -51 -49 -51
-52 -57 -52 -54 -50 -51 -50 -50
-54 -51 -56 -51 -49 -45 -48 -48
-54 -52 -52 -50 -47 -47 -49 -47
-53 -49 -49 -49 -48 -46 -45 -47
-52 -50 -49 -45 -48 -50 -47 -45
-49 -49 -48 -48 -48 -48 -45 -45
-49 -45 -47 -47 -40 -42 -42 -42
-50 -48 -46 -48 -42 -42 -40 -37
-46 -50 -43 -43 -42 -44 -40 -38
-44 -42 -46 -40 -44 -36 -42 -40
-45 -41 -41 -41 -39 -37 -35 -36
-45 -47 -42 -40 -36 -39 -39 -34
-44 -41 -43 -38 -39 -38 -34 -33
-40 -41 -38 -38 -35 -35 -34 -32
-37 -38 -36 -38 -38 -31 -29 -28
-38 -39 -36 -38 -36 -29 -31 -27
-38 -37 -40 -33 -30 -31 -28 -27
-34 -36 -32 -32 -31 -28 -29 -28
-35 -35 -32 -28 -27 -26 -27 -25
-35 -32 -28 -30 -26 -27 -28 -31
-33 -32 -28 -28 -29 -24 -27 -20
-30 -29 -28 -23 -24 -25 -24 -26
-23 -26 -31 -27 -22 -25 -22 -21
-29 -24 -30 -25 -25 -21 -20 -23
-29 -26 -23 -25 -22 -25 -19 -22
-28 -25 -20 -22 -21 -21 -24 -24
-25 -20 -30 -22 -20 -21 -19 -21
-23 -24 -21 -22 -22 -20 -21 -16
-21 -26 -22 -21 -28 -22 -19 -23
-25 -25 -24 -19 -20 -23 -25 -26
-17 -18 -20 -21 -26 -26 -24 -24
-21 -21 -20 -23 -24 -27 -29 -27
-17 -17 -21 -17 -17 -17 -19 -22
-17 -19 -21 -14 -18 -20 -25 -21
-18 -18 -18 -16 -20 -18 -24 -24
-21 -17 -21 -24 -22 -23 -23 -28
-21 -18 -19 -22 -21 -26 -27 -24
-23 -21 -21 -27 -24 -25 -27 -25
-21 -21 -23 -24 -27 -28 -29 -33
-23 -25 -26 -25 -27 -29 -30 -34
-23 -23 -24 -30 -30 -32 -31 -35
-24 -24 -26 -30 -27 -30 -38 -39
-28 -25 -26 -29 -33 -34 -37 -38
-25 -27 -28 -31 -34 -43 -37 -41
-27 -28 -29 -37 -39 -36 -37 -39
-32 -31 -35 -37 -38 -40 -41 -42
-31 -32 -36 -41 -39 -42 -44 -43
-33 -41 -38 -38 -38 -42 -42 -44
-38 -39 -41 -40 -43 -42 -45 -49
-37 -40 -36 -42 -41 -43 -48 -50
-42 -38 -36 -46 -48 -46 -50 -50
-41 -41 -45 -45 -42 -47 -51 -53
-43 -45 -47 -45 -47 -51 -52 -55
-46 -44 -43 -48 -51 -47 -54 -56
-46 -52 -47 -56 -51 -52 -52 -55
-46 -49 -51 -52 -51 -53 -53 -56
-49 -47 -51 -50 -47 -52 -59 -53
-49 -48 -53 -53 -54 -57 -55 -56
-51 -55 -49 -49 -57 -54 -57 -59
-53 -52 -54 -56 -55 -55 -56 -58
-55 -57 -53 -57 -59 -55 -56 -57
-54 -57 -57 -54 -56 -57 -56 -57
-57 -51 -55 -61 -58 -59 -56 -57
-54 -57 -58 -58 -59 -58 -57 -60
-57 -59 -58 -59 -53 -58 -61 -59
-58 -56 -61 -59 -58 -53 -56 -56
-58 -55 -58 -56 -58 -59 -55 -53
-59 -62 -57 -58 -54 -53 -58 -54
-55 -58 -56 -56 -52 -54 -57 -57
-61 -54 -57 -54 -56 -55 -59 -51
-60 -50 -54 -57 -55 -56 -51 -49
-55 -57 -56 -53 -53 -54 -49 -50
-59 -55 -57 -55 -51 -48 -51 -49
-52 -56 -54 -55 -48 -48 -48 -47
-57 -55 -50 -53 -50 -47 -47 -46
-54 -53 -54 -48 -47 -48 -44 -48
-51 -50 -50 -54 -50 -45 -44 -43
-50 -50 -50 -49 -46 -46 -46 -42
-48 -47 -49 -46 -41 -43 -44 -42
-47 -52 -44 -49 -39 -44 -42 -44
-50 -45 -47 -45 -41 -41 -41 -41
-45 -43 -44 -37 -38 -39 -40 -40
-45 -44 -46 -41 -40 -38 -37 -36
-45 -44 -43 -41 -37 -38 -33 -37
-42 -41 -39 -41 -38 -37 -33 -33
-44 -40 -40 -43 -36 -33 -33 -28
-42 -40 -37 -34 -35 -32 -32 -28
-39 -39 -33 -32 -33 -32 -28 -26
-35 -35 -32 -34 -33 -34 -25 -24
-32 -33 -33 -35 -31 -28 -25 -25
-16 -13 -20 -18 -16 -20 -23 -23
-18 -17 -18 -17 -19 -21 -22 -22
-18 -16 -18 -22 -21 -24 -24 -25
-14 -21 -20 -21 -22 -22 -21 -28
-18 -20 -19 -21 -24 -25 -25 -22
-17 -20 -18 -23 -24 -25 -32 -30
-19 -20 -24 -26 -29 -27 -31 -32
-23 -25 -24 -26 -27 -28 -31 -31
-23 -24 -28 -28 -27 -28 -33 -37
-25 -27 -27 -28 -33 -30 -37 -40
-26 -32 -29 -30 -31 -39 -42 -37
-28 -34 -30 -33 -37 -38 -43 -44
-28 -31 -34 -37 -41 -41 -41 -44
-33 -34 -36 -39 -40 -44 -47 -47
-28 -40 -40 -40 -43 -47 -47 -47
-35 -38 -39 -41 -43 -47 -52 -55
-39 -40 -44 -42 -47 -47 -52 -53
-36 -42 -47 -46 -52 -48 -51 -54
-42 -44 -48 -50 -46 -52 -57 -51
-46 -45 -51 -53 -54 -54 -56 -57
-47 -50 -49 -51 -55 -56 -55 -55
-54 -53 -52 -54 -56 -57 -58 -57
-55 -52 -55 -54 -59 -56 -59 -56
-52 -52 -52 -55 -54 -55 -62 -60
-54 -56 -57 -59 -56 -59 -59 -58
-55 -54 -57 -55 -58 -58 -58 -59
-55 -55 -58 -61 -56 -56 -57 -59
-53 -57 -57 -61 -58 -57 -54 -58
-58 -60 -60 -62 -55 -56 -56 -53
-58 -58 -57 -57 -54 -58 -56 -54
-59 -55 -57 -58 -58 -56 -58 -52
-57 -54 -54 -55 -56 -54 -53 -56
-55 -56 -56 -57 -59 -54 -54 -54
-59 -55 -58 -56 -56 -54 -55 -50
-53 -57 -58 -51 -56 -52 -52 -49
-54 -58 -51 -53 -53 -52 -48 -49
-55 -54 -55 -55 -50 -52 -44 -47
-59 -56 -53 -49 -51 -48 -50 -44
-51 -51 -54 -52 -50 -50 -47 -41
-53 -51 -55 -46 -48 -42 -42 -42
-51 -51 -50 -48 -44 -46 -44 -42
-53 -48 -44 -47 -48 -43 -43 -38
-50 -46 -45 -45 -43 -43 -40 -36
-47 -47 -46 -44 -44 -41 -39 -35
-45 -45 -42 -44 -39 -38 -34 -38
-44 -41 -43 -44 -40 -36 -35 -33
-40 -43 -40 -36 -34 -36 -35 -38
-44 -40 -40 -38 -36 -34 -30 -31
-44 -39 -37 -39 -38 -34 -31 -27
-38 -39 -38 -35 -34 -31 -26 -28
-35 -34 -36 -32 -32 -28 -30 -26
-38 -33 -33 -28 -31 -28 -27 -25
-31 -31 -29 -28 -26 -31 -24 -25
-38 -31 -30 -27 -29 -26 -27 -22
-21 -15 -19 -16 -18 -21 -23 -22
-15 -19 -17 -20 -21 -22 -22 -26
-21 -18 -19 -22 -20 -20 -25 -29
-18 -20 -22 -23 -23 -21 -28 -30
-20 -16 -21 -24 -24 -26 -29 -32
-19 -26 -23 -27 -26 -30 -31 -33
-21 -26 -24 -28 -27 -26 -32 -34
-23 -25 -29 -26 -31 -35 -32 -33
-25 -28 -27 -29 -33 -35 -34 -40
-26 -29 -31 -35 -34 -38 -39 -40
-26 -31 -33 -35 -35 -39 -39 -40
-31 -33 -36 -38 -37 -40 -43 -45
-33 -34 -35 -38 -37 -39 -43 -45
-36 -35 -37 -37 -43 -44 -44 -47
-35 -35 -38 -42 -46 -44 -54 -51
-37 -40 -42 -44 -48 -50 -52 -48
-42 -42 -44 -44 -55 -49 -54 -52
-43 -43 -45 -46 -49 -50 -52 -55
-38 -47 -51 -50 -51 -56 -52 -54
-48 -45 -51 -53 -53 -57 -55 -59
-49 -51 -49 -53 -53 -53 -58 -57
-52 -52 -55 -55 -58 -59 -59 -58
-52 -52 -56 -56 -54 -55 -57 -57
-53 -51 -56 -58 -60 -60 -63 -61
-56 -60 -56 -59 -59 -57 -60 -58
-55 -57 -60 -57 -58 -54 -58 -57
-54 -55 -61 -57 -60 -60 -62 -57
-60 -60 -62 -59 -56 -59 -58 -60
-58 -64 -59 -61 -56 -57 -60 -60
-58 -60 -61 -58 -60 -56 -61 -56
-58 -62 -60 -56 -60 -58 -59 -54
-60 -56 -60 -60 -57 -57 -56 -57
-55 -57 -55 -58 -58 -55 -58 -53
-57 -57 -58 -60 -58 -55 -54 -53
-59 -60 -58 -58 -58 -55 -50 -51
-55 -58 -53 -58 -55 -54 -52 -49
-60 -54 -54 -53 -52 -52 -51 -47
-57 -55 -54 -53 -55 -49 -48 -47
-53 -52 -52 -52 -47 -49 -53 -48
-53 -52 -51 -45 -55 -48 -48 -45
-52 -53 -47 -47 -52 -45 -44 -44
-52 -51 -47 -49 -49 -45 -46 -41
-49 -45 -46 -49 -47 -45 -41 -40
-50 -51 -49 -42 -41 -44 -37 -39
-44 -45 -46 -40 -43 -40 -39 -35
-48 -46 -45 -41 -37 -37 -35 -34
-45 -44 -40 -40 -37 -34 -35 -31
-44 -43 -39 -39 -37 -37 -35 -29
-43 -43 -35 -35 -36 -33 -33 -30
-40 -36 -38 -35 -36 -36 -34 -30
-35 -34 -37 -35 -30 -31 -32 -25
-37 -32 -35 -33 -29 -32 -26 -28
-32 -34 -27 -29 -31 -31 -28 -29
-64 -62 -66 -62 -67 -66 -67 -69
-63 -64 -63 -66 -67 -65 -65 -65
-63 -67 -67 -64 -67 -68 -65 -65
-68 -62 -67 -67 -69 -63 -66 -64
-65 -64 -64 -66 -67 -67 -64 -68
-66 -67 -66 -66 -64 -69 -61 -63
-65 -63 -67 -66 -66 -64 -62 -66
-68 -64 -65 -64 -68 -62 -63 -62
-64 -63 -67 -65 -65 -63 -60 -59
-61 -63 -60 -63 -62 -57 -61 -54
-68 -64 -64 -61 -62 -59 -58 -57
-66 -63 -63 -63 -60 -60 -58 -55
-65 -63 -61 -57 -55 -62 -55 -53
-61 -61 -57 -60 -57 -52 -53 -56
-59 -62 -59 -57 -54 -54 -52 -51
-60 -59 -55 -54 -52 -54 -48 -49
-61 -58 -55 -54 -51 -50 -44 -43
-55 -57 -52 -51 -49 -45 -42 -43
-56 -59 -52 -51 -49 -47 -44 -39
-53 -56 -47 -44 -45 -43 -37 -40
-51 -47 -45 -50 -44 -40 -43 -39
-48 -46 -40 -46 -44 -40 -35 -34
-45 -45 -45 -41 -38 -37 -31 -31
-44 -42 -41 -37 -35 -34 -32 -32
-45 -42 -39 -35 -35 -30 -30 -28
-40 -41 -37 -32 -32 -32 -26 -26
-38 -37 -38 -31 -29 -30 -26 -22
-37 -34 -30 -33 -28 -23 -28 -23
-35 -33 -30 -28 -25 -24 -20 -14
-32 -28 -31 -24 -27 -22 -17 -21
-32 -33 -22 -23 -20 -16 -18 -16
-32 -23 -27 -16 -17 -15 -17 -10
-24 -24 -18 -18 -19 -19 -12 -13
-25 -22 -17 -16 -20 -13 -8 -4
-21 -14 -16 -17 -6 -8 -7 -3
-20 -15 -19 -10 -9 -6 -1 -5
-22 -20 -8 -7 -3 -6 -3 -1
-13 -7 -12 -4 -4 -2 0 0
-9 -9 -6 -2 -4 -6 2 5
-11 -8 -6 -3 0 0 2 -2
-5 -2 0 -4 0 -1 1 5
-5 -3 0 3 2 -1 0 8
1 -3 2 -1 2 1 8 4
-3 -6 1 5 5 4 3 7
-1 1 -2 4 3 8 11 10
0 -1 4 6 4 9 9 11
-1 -2 5 6 10 10 12 11
1 5 11 10 9 14 11 9
6 3 12 6 13 15 12 11
5 9 11 11 12 10 13 9
6 10 12 12 9 10 13 15
10 11 12 9 11 12 11 9
10 8 6 14 11 14 14 12
10 12 9 11 12 14 7 8
10 10 12 12 12 14 9 11
10 12 13 11 16 12 13 10
13 8 13 14 14 9 7 10
12 15 9 10 10 9 14 13
13 14 13 8 10 12 8 3
10 12 12 9 7 5 8 6
13 11 8 10 7 5 5 2
15 8 7 13 7 5 3 2
10 10 8 8 7 3 6 1
9 8 8 4 5 5 2 3
-62 -66 -64 -64 -66 -68 -70 -64
-67 -67 -66 -69 -69 -68 -68 -63
-66 -69 -66 -65 -64 -70 -69 -66
-65 -67 -68 -67 -66 -68 -63 -63
-67 -66 -69 -68 -65 -70 -64 -63
-68 -71 -67 -67 -65 -62 -62 -60
-68 -66 -69 -66 -62 -65 -62 -61
-66 -67 -71 -63 -61 -61 -62 -55
-68 -63 -62 -59 -61 -59 -62 -55
-65 -62 -66 -63 -58 -56 -56 -59
-64 -66 -60 -59 -61 -60 -58 -50
-63 -61 -59 -57 -55 -56 -53 -48
-65 -57 -58 -57 -57 -50 -48 -47
-61 -57 -57 -55 -53 -49 -47 -49
-61 -57 -55 -47 -55 -51 -48 -46
-53 -53 -53 -45 -46 -48 -46 -41
-58 -52 -49 -49 -49 -48 -41 -40
-53 -51 -44 -48 -49 -40 -39 -33
-48 -51 -41 -48 -40 -35 -35 -38
-46 -45 -48 -39 -37 -35 -35 -29
-46 -45 -38 -40 -38 -37 -30 -26
-46 -40 -37 -35 -37 -29 -24 -24
-39 -37 -39 -37 -29 -27 -23 -25
-35 -39 -30 -30 -30 -25 -22 -25
-37 -37 -27 -28 -22 -25 -24 -16
-33 -29 -24 -25 -25 -24 -18 -19
-31 -27 -23 -22 -22 -16 -21 -13
-28 -24 -25 -25 -17 -17 -9 -11
-28 -21 -25 -16 -16 -16 -12 -10
-25 -24 -18 -18 -10 -9 -8 -6
-22 -17 -18 -9 -13 -10 -5 -8
-18 -17 -8 -15 -8 -6 -8 -2
-16 -13 -8 -9 -3 -5 -2 1
-12 -9 -13 -8 -2 0 -2 3
-13 -7 -7 -6 -5 1 4 2
-12 -8 -6 3 0 3 2 10
-8 -10 0 0 6 3 7 7
-8 -3 1 6 8 7 6 7
0 -2 6 4 8 4 9 8
-1 2 0 7 4 8 5 9
4 6 8 6 5 9 11 10
0 2 7 8 12 9 11 10
8 5 8 12 12 10 10 12
12 5 14 8 7 9 9 12
7 9 13 10 8 10 11 14
9 12 10 12 12 12 12 11
10 10 11 12 9 11 13 15
13 16 10 13 10 10 11 10
12 12 12 13 11 15 15 12
11 12 13 9 14 15 12 9
10 11 10 15 13 9 8 13
9 13 10 12 13 10 10 10
13 14 11 12 13 13 14 9
11 9 9 14 13 8 12 10
12 10 7 13 12 10 11 14
13 11 9 12 10 9 6 7
8 11 10 11 5 10 8 9
14 13 12 6 9 8 9 5
8 13 13 11 8 11 10 4
9 7 7 6 5 9 5 6
9 3 9 7 6 7 6 9
-66 -66 -63 -64 -64 -64 -63 -66
-61 -61 -66 -67 -66 -64 -61 -64
-64 -66 -65 -66 -66 -69 -66 -63
-68 -63 -64 -63 -67 -63 -64 -60
-67 -63 -67 -65 -64 -65 -66 -59
-64 -66 -66 -62 -63 -60 -61 -58
-62 -64 -62 -60 -60 -61 -61 -59
-62 -66 -64 -61 -61 -64 -55 -57
-61 -66 -59 -61 -61 -57 -59 -55
-62 -62 -63 -58 -61 -54 -53 -50
-60 -64 -62 -60 -57 -56 -56 -46
-61 -64 -60 -58 -54 -53 -51 -49
-64 -58 -55 -54 -51 -50 -51 -50
-58 -57 -55 -52 -52 -50 -48 -46
-56 -53 -52 -49 -50 -53 -44 -39
-52 -51 -50 -49 -49 -44 -42 -37
-56 -48 -50 -52 -44 -42 -39 -35
-52 -50 -46 -44 -43 -37 -35 -34
-48 -51 -43 -37 -39 -35 -36 -37
-48 -41 -39 -35 -38 -34 -37 -27
-43 -43 -36 -32 -36 -36 -32 -27
-39 -38 -38 -35 -33 -29 -30 -24
-41 -36 -32 -36 -27 -28 -23 -22
-34 -37 -34 -27 -27 -23 -23 -13
-34 -33 -27 -30 -20 -20 -17 -19
-31 -27 -25 -24 -23 -22 -14 -17
-29 -26 -25 -21 -17 -14 -14 -14
-29 -21 -20 -19 -17 -17 -9 -13
-25 -22 -17 -14 -12 -9 -10 -4
-24 -22 -16 -15 -10 -11 -7 -4
-24 -13 -15 -17 -7 -9 -4 -4
-18 -14 -9 -11 -9 -4 -8 3
-13 -8 -9 -6 -6 -3 1 2
-9 -7 -7 -8 -5 0 3 1
-8 -7 -9 -4 -1 -1 7 -2
-5 -7 -5 -3 1 3 5 3
-6 -4 1 1 3 5 8 5
-6 1 4 1 2 5 9 9
-4 2 3 5 4 8 8 12
2 6 3 8 6 9 8 9
0 3 6 8 8 8 12 11
6 5 10 9 7 12 10 11
7 8 8 11 17 10 10 10
5 8 11 13 13 10 14 13
7 8 11 12 11 12 16 11
11 10 15 10 14 11 10 14
8 12 12 10 15 10 13 11
13 9 10 11 13 12 10 11
10 13 12 16 13 10 13 9
15 16 15 11 11 10 8 12
12 11 13 13 10 13 11 9
12 10 13 13 13 13 12 10
12 10 15 12 11 11 7 7
12 9 9 8 8 13 8 7
14 9 11 8 10 7 8 4
14 11 10 11 7 4 5 -1
12 12 11 10 6 1 3 -4
-64 -67 -68 -68 -71 -69 -71 -69
-66 -62 -70 -65 -66 -71 -69 -66
-68 -68 -69 -69 -71 -67 -72 -70
-64 -69 -70 -71 -65 -68 -70 -70
-71 -70 -68 -72 -70 -68 -68 -67
-72 -70 -67 -70 -70 -66 -67 -69
-69 -68 -67 -70 -67 -69 -69 -64
-65 -67 -68 -69 -65 -65 -64 -65
-67 -70 -68 -65 -66 -63 -66 -65
-68 -74 -66 -69 -65 -64 -63 -57
-74 -66 -69 -66 -65 -66 -60 -59
-70 -65 -69 -65 -64 -62 -61 -59
-65 -65 -64 -66 -60 -59 -59 -54
-69 -66 -69 -62 -62 -58 -54 -53
-66 -65 -59 -59 -59 -56 -63 -50
-63 -61 -61 -59 -58 -56 -50 -46
-58 -60 -55 -60 -57 -50 -50 -47
-62 -56 -56 -56 -53 -49 -47 -48
-61 -55 -54 -52 -51 -49 -50 -41
-60 -58 -53 -52 -46 -48 -47 -40
-55 -57 -48 -50 -49 -45 -40 -41
-54 -50 -45 -50 -42 -42 -40 -37
-48 -46 -47 -40 -41 -37 -36 -34
-48 -46 -41 -41 -38 -36 -35 -31
-50 -43 -44 -40 -37 -34 -28 -31
-46 -43 -39 -33 -36 -32 -33 -31
-44 -35 -37 -36 -30 -30 -28 -27
-41 -35 -32 -32 -30 -27 -19 -25
-34 -36 -32 -32 -29 -22 -24 -20
-32 -33 -31 -25 -25 -30 -25 -18
-29 -32 -27 -26 -26 -24 -20 -19
-31 -27 -22 -18 -21 -18 -24 -14
-30 -22 -20 -20 -17 -18 -12 -12
-25 -22 -20 -15 -17 -17 -14 -11
-23 -17 -18 -21 -13 -11 -11 -7
-18 -20 -20 -9 -17 -7 -9 -9
-20 -19 -14 -13 -6 -8 -2 -4
-19 -12 -12 -10 -7 -3 -5 -4
-16 -8 -13 -9 -8 -4 -6 1
-12 -7 -10 -6 -7 -2 -1 -3
-11 -7 -9 -6 -4 1 -4 1
-4 -8 -4 -5 -1 1 4 4
-5 -1 -5 -1 1 4 2 2
0 -6 -1 -4 3 1 6 4
-5 -1 2 1 5 5 6 7
-3 -2 5 5 6 5 9 6
-2 3 1 8 4 5 9 11
4 3 0 4 4 9 7 9
-1 7 5 6 4 9 10 9
7 8 1 4 12 7 13 7
6 5 9 7 10 6 6 7
3 10 9 7 10 10 10 13
6 10 10 11 9 9 8 13
7 10 9 11 11 8 12 10
9 11 6 8 11 10 9 9
10 11 9 10 9 7 6 7
7 11 9 6 6 9 9 4
7 8 10 11 9 8 6 7
12 7 6 7 9 8 0 5
7 11 10 6 5 4 4 3
8 7 9 8 7 3 4 1
-63 -64 -64 -66 -66 -66 -68 -67
-64 -64 -65 -67 -65 -67 -68 -65
-66 -64 -67 -67 -65 -65 -66 -64
-67 -62 -65 -71 -68 -67 -68 -66
-66 -64 -68 -67 -66 -67 -65 -62
-66 -65 -69 -68 -66 -62 -62 -64
-66 -67 -69 -59 -66 -61 -64 -58
-65 -65 -63 -67 -65 -63 -59 -60
-67 -63 -64 -66 -66 -61 -60 -55
-66 -63 -66 -66 -61 -60 -58 -54
-68 -64 -64 -61 -57 -62 -53 -54
-61 -65 -60 -58 -59 -53 -54 -53
-59 -60 -59 -60 -51 -57 -51 -52
-58 -57 -63 -53 -53 -53 -47 -46
-57 -55 -56 -53 -49 -48 -44 -42
-56 -58 -56 -51 -46 -41 -42 -44
-54 -54 -47 -45 -44 -44 -41 -36
-53 -49 -48 -49 -44 -38 -41 -40
-52 -51 -44 -46 -42 -43 -39 -33
-48 -46 -40 -39 -37 -39 -32 -30
-45 -42 -40 -35 -37 -37 -36 -29
-45 -42 -41 -37 -34 -34 -26 -24
-41 -39 -38 -36 -32 -23 -23 -20
-35 -41 -39 -35 -28 -23 -22 -18
-35 -35 -32 -29 -24 -23 -21 -19
-35 -35 -28 -25 -20 -21 -19 -17
-33 -29 -21 -24 -19 -18 -17 -13
-26 -24 -21 -18 -19 -16 -12 -10
-24 -24 -23 -14 -15 -12 -12 -7
-22 -22 -21 -16 -13 -10 -5 -8
-18 -14 -16 -12 -9 -6 -4 -5
-20 -15 -13 -10 -8 -7 -4 -3
-15 -16 -10 -6 -11 -6 -2 -2
-13 -14 -10 -4 -2 -5 3 3
-4 -8 -7 -4 2 0 2 1
-9 -8 -4 -3 3 0 3 4
-4 -2 -3 1 3 2 2 6
-4 -1 -4 4 9 7 9 7
-4 -1 3 3 8 6 4 7
-3 0 4 4 7 8 6 6
2 5 1 7 5 6 8 6
4 7 6 7 5 8 8 8
8 2 5 3 8 11 7 10
7 5 9 6 7 12 11 7
6 6 8 6 7 9 7 10
9 9 9 8 8 14 8 10
6 12 10 9 8 7 7 7
7 6 9 8 8 7 4 9
6 9 5 10 9 8 3 5
11 6 10 5 8 4 8 7
-61 -64 -65 -67 -67 -68 -67 -68
-65 -65 -68 -66 -67 -66 -67 -66
-63 -66 -63 -67 -73 -66 -67 -64
-70 -66 -65 -66 -70 -66 -65 -64
-64 -66 -63 -69 -64 -61 -63 -63
-66 -66 -65 -68 -64 -63 -64 -65
-65 -65 -69 -68 -63 -64 -61 -60
-64 -66 -67 -66 -65 -70 -62 -62
-69 -64 -67 -63 -66 -66 -63 -65
-70 -67 -62 -67 -64 -64 -60 -62
-65 -67 -61 -60 -63 -60 -58 -58
-66 -65 -64 -61 -61 -57 -58 -57
-65 -61 -64 -62 -59 -58 -56 -55
-64 -61 -61 -56 -57 -54 -51 -55
-63 -61 -55 -59 -55 -54 -55 -53
-61 -61 -58 -58 -56 -57 -48 -49
-59 -58 -53 -53 -57 -51 -54 -48
-57 -55 -53 -56 -51 -51 -46 -49
-55 -52 -54 -51 -50 -49 -47 -48
-56 -57 -48 -53 -47 -48 -47 -42
-56 -51 -51 -47 -46 -43 -46 -36
-49 -48 -46 -48 -44 -46 -37 -40
-51 -48 -47 -42 -42 -39 -32 -34
-44 -47 -46 -40 -40 -39 -35 -33
-49 -44 -41 -40 -37 -36 -34 -29
-49 -43 -38 -37 -38 -34 -31 -28
-46 -43 -38 -37 -32 -30 -29 -27
-40 -35 -34 -36 -30 -27 -27 -21
-32 -32 -32 -31 -25 -29 -22 -20
-35 -33 -31 -25 -24 -24 -21 -17
-32 -30 -26 -26 -25 -24 -19 -20
-27 -29 -24 -25 -23 -23 -17 -17
-32 -28 -21 -22 -24 -19 -16 -16
-26 -21 -26 -20 -15 -19 -12 -16
-24 -24 -22 -19 -18 -14 -13 -14
-22 -23 -17 -11 -14 -12 -14 -9
-26 -19 -13 -15 -14 -12 -7 -9
-18 -15 -14 -12 -11 -12 -11 -6
-18 -16 -15 -14 -6 -6 -7 -2
-14 -11 -14 -6 -11 -6 -1 -3
-14 -12 -9 -10 -6 -5 -3 0
-15 -10 -5 -2 -7 -4 1 0
-10 -8 -5 -4 -4 -2 -1 2
-10 -7 -7 -4 -3 -2 -1 0
-8 -5 0 -2 -2 0 0 -3
-7 -4 -4 -4 -1 -2 2 0
-2 -5 -1 0 1 0 1 2
-1 -2 -2 0 1 -2 0 2
-3 2 -1 2 5 1 -1 -1
-2 -3 1 4 -1 3 3 1
0 3 3 3 5 2 3 2
1 1 1 4 1 2 0 0
1 4 4 -1 1 -1 3 -5
-1 0 2 3 -1 3 1 3
1 5 5 -1 -1 0 -1 -5
6 2 -2 4 -2 3 -6 -4
5 -3 -1 1 0 -1 4 -1
4 0 0 -2 -1 -3 -3 -3
0 2 -1 3 -3 -4 -6 -3
-1 0 -4 -1 -5 -4 -3 -11
-68 -65 -68 -70 -67 -71 -67 -67
-69 -71 -71 -71 -70 -68 -67 -68
-69 -68 -71 -71 -70 -69 -68 -71
-73 -65 -69 -66 -74 -68 -73 -68
-68 -71 -70 -70 -73 -72 -68 -69
-72 -71 -71 -68 -74 -67 -73 -69
-70 -70 -72 -72 -66 -67 -67 -67
-67 -72 -69 -67 -71 -69 -67 -68
-71 -68 -68 -70 -68 -67 -68 -61
-68 -69 -69 -71 -70 -66 -64 -65
-71 -72 -68 -70 -71 -64 -64 -60
-71 -68 -66 -66 -67 -66 -60 -58
-70 -65 -67 -63 -64 -64 -59 -54
-68 -68 -67 -69 -62 -60 -56 -56
-66 -65 -65 -62 -60 -59 -55 -53
-63 -64 -61 -58 -54 -56 -51 -51
-66 -59 -57 -55 -54 -52 -51 -50
-63 -56 -60 -56 -53 -51 -50 -51
-62 -57 -54 -53 -51 -50 -48 -45
-56 -54 -49 -52 -47 -47 -53 -46
-54 -52 -50 -50 -49 -47 -44 -40
-56 -52 -49 -49 -48 -41 -40 -45
-50 -49 -50 -46 -47 -43 -42 -39
-51 -45 -49 -44 -42 -44 -40 -35
-47 -42 -42 -41 -42 -36 -35 -32
-48 -44 -44 -44 -39 -38 -32 -32
-44 -44 -43 -36 -35 -34 -35 -28
-46 -44 -36 -35 -30 -32 -27 -26
-42 -37 -34 -33 -29 -28 -25 -25
-38 -34 -33 -29 -30 -29 -25 -24
-32 -33 -37 -29 -25 -20 -25 -21
-37 -30 -28 -29 -23 -23 -26 -16
-31 -27 -28 -21 -21 -25 -15 -16
-29 -25 -23 -23 -19 -19 -20 -15
-28 -24 -23 -24 -18 -14 -16 -11
-26 -26 -21 -16 -16 -16 -9 -12
-27 -21 -13 -15 -13 -10 -8 -8
-23 -18 -15 -14 -10 -10 -9 -12
-14 -17 -13 -10 -11 -8 -10 -6
-16 -11 -15 -7 -9 -10 -5 1
-12 -12 -8 -10 -9 -3 -3 -2
-10 -9 -11 -7 -2 -5 -7 0
-10 -9 -12 -6 -6 -3 0 -4
-8 -12 -6 -6 -5 0 1 -1
-6 -7 -7 -5 -2 -2 3 -1
-6 -4 -5 -1 0 0 -1 4
-7 -1 0 -3 1 4 -2 3
-4 -2 0 -3 -2 3 -2 3
1 -1 -2 -2 2 -3 1 2
-3 -1 1 -4 2 3 -2 -1
1 4 1 3 3 4 -1 2
0 0 2 -1 0 0 0 -3
3 2 2 -4 -3 1 1 -3
5 3 4 -1 -2 -1 -1 -4
-1 0 -3 -3 -4 2 -5 -4
-3 -2 3 0 -1 -3 -2 -5
4 -1 1 -2 -3 -4 -7 -9
-58 -60 -65 -59 -64 -63 -63 -62
-66 -62 -61 -65 -65 -65 -63 -64
-66 -65 -64 -62 -66 -63 -66 -64
-63 -62 -65 -65 -65 -62 -63 -60
-65 -65 -66 -66 -63 -60 -65 -60
-67 -63 -64 -64 -64 -57 -61 -63
-66 -67 -62 -61 -61 -62 -59 -56
-64 -62 -64 -64 -64 -63 -61 -57
-64 -64 -61 -61 -59 -60 -64 -57
-63 -59 -64 -60 -59 -55 -54 -49
-62 -58 -57 -60 -59 -55 -52 -49
-60 -62 -59 -56 -52 -53 -49 -48
-58 -59 -57 -53 -50 -48 -51 -46
-61 -59 -55 -53 -48 -50 -42 -41
-62 -52 -52 -50 -49 -43 -43 -42
-55 -55 -48 -47 -47 -43 -41 -39
-54 -48 -49 -49 -41 -39 -38 -35
-44 -46 -45 -41 -40 -37 -37 -37
-49 -41 -40 -43 -41 -36 -34 -31
-48 -43 -41 -42 -41 -37 -32 -32
-45 -39 -34 -36 -36 -29 -29 -25
-40 -41 -37 -41 -29 -29 -27 -25
-42 -36 -37 -34 -33 -25 -22 -27
-41 -38 -36 -30 -31 -32 -23 -19
-37 -31 -31 -31 -25 -23 -21 -20
-30 -27 -32 -23 -29 -21 -18 -17
-31 -30 -29 -20 -19 -19 -17 -21
-27 -28 -27 -21 -22 -14 -17 -15
-27 -27 -18 -22 -18 -17 -14 -9
-26 -20 -19 -13 -18 -12 -11 -9
-21 -20 -19 -17 -12 -11 -11 -7
-23 -19 -18 -15 -14 -11 -8 -2
-19 -17 -9 -11 -13 -8 -8 -4
-14 -12 -14 -12 -9 -8 -7 -4
-11 -8 -13 -7 -7 -2 -1 2
-13 -9 -10 -7 -4 -5 -5 -2
-13 -8 -4 -5 -3 -3 -3 -1
-6 -4 -5 -4 -1 -1 -4 -1
-6 -7 -6 -3 -7 2 -2 -1
-6 -5 0 -1 2 1 3 1
-4 1 -2 1 0 4 0 5
0 0 -2 -1 -1 2 2 1
-1 -2 -3 3 2 2 4 1
-4 -1 1 0 1 4 -1 3
-1 4 -1 0 4 2 3 4
-5 2 -3 5 -2 1 0 3
3 1 6 5 1 3 1 0
0 3 -3 1 -2 1 1 0
3 3 1 4 1 1 1 -2
1 3 2 -1 2 0 3 0
4 -1 -2 2 1 1 -2 -1
1 0 1 1 3 0 -2 -2
2 3 -1 0 1 -2 -1 -3
-1 0 -2 2 -2 -6 -1 -9
2 0 1 -1 -1 -5 0 -9
-59 -63 -62 -61 -64 -62 -64 -62
-66 -64 -65 -66 -65 -60 -61 -64
-61 -64 -61 -63 -65 -63 -61 -59
-65 -67 -64 -63 -61 -62 -57 -60
-64 -68 -64 -66 -60 -59 -58 -55
-67 -64 -66 -61 -60 -59 -55 -56
-65 -61 -60 -58 -60 -59 -55 -56
-61 -60 -59 -58 -58 -58 -54 -53
-61 -67 -61 -58 -58 -53 -54 -52
-58 -59 -56 -60 -54 -54 -48 -52
-58 -58 -58 -55 -54 -51 -51 -46
-56 -55 -56 -52 -53 -49 -48 -45
-61 -58 -51 -53 -51 -47 -43 -42
-51 -50 -51 -46 -49 -48 -44 -39
-52 -51 -47 -48 -45 -45 -43 -41
-52 -47 -46 -45 -44 -45 -39 -38
-50 -50 -43 -48 -39 -40 -36 -39
-51 -46 -43 -41 -41 -38 -35 -37
-45 -41 -44 -40 -36 -36 -33 -34
-44 -45 -40 -41 -37 -34 -33 -35
-38 -41 -37 -36 -36 -34 -31 -30
-41 -37 -34 -36 -33 -31 -30 -24
-37 -37 -33 -34 -32 -30 -28 -27
-29 -32 -29 -29 -28 -22 -27 -20
-34 -34 -25 -28 -23 -31 -22 -20
-32 -31 -33 -33 -25 -22 -19 -20
-31 -28 -27 -23 -24 -22 -22 -21
-29 -27 -28 -19 -24 -21 -21 -18
-25 -27 -23 -24 -22 -18 -19 -14
-28 -26 -22 -24 -21 -20 -16 -16
-22 -23 -20 -20 -20 -15 -11 -14
-18 -24 -19 -23 -20 -14 -17 -11
-20 -18 -22 -13 -14 -13 -8 -13
-20 -19 -18 -14 -13 -12 -12 -13
-20 -17 -14 -11 -13 -9 -9 -10
-16 -15 -18 -14 -12 -12 -11 -9
-14 -10 -7 -9 -15 -10 -7 -7
-8 -12 -10 -10 -5 -5 -2 -7
-9 -10 -10 -11 -7 -9 -6 -7
-11 -12 -12 -7 -7 -9 -5 -4
-11 -11 -7 -5 -4 -7 -3 1
-9 -5 -7 -5 -6 -6 -2 -3
-6 -8 -7 -1 -4 -3 -6 1
-9 -6 -5 -6 -3 -3 -3 -4
-6 -4 -6 -1 0 -4 -4 -1
0 -6 -4 -5 -4 -4 1 -3
2 -4 -4 -4 -3 -2 -4 -6
-1 -5 -5 -4 -7 -2 -5 -2
-3 -3 -4 -2 -2 -1 -1 -1
0 -4 -1 -4 0 -5 -4 -1
-1 -2 -2 -5 0 -4 -5 -6
-5 -3 -2 -2 -3 -8 -4 -8
-74 -65 -72 -71 -69 -67 -69 -69
-69 -72 -71 -73 -67 -69 -69 -66
-69 -69 -70 -69 -68 -70 -68 -67
-74 -70 -68 -66 -71 -70 -69 -70
-71 -71 -70 -71 -70 -68 -66 -64
-73 -68 -67 -70 -68 -66 -67 -63
-67 -69 -66 -69 -66 -65 -63 -64
-68 -70 -69 -63 -67 -65 -65 -64
-68 -68 -69 -68 -61 -63 -60 -61
-68 -66 -66 -64 -62 -59 -59 -55
-68 -66 -65 -67 -61 -63 -55 -55
-65 -66 -65 -61 -60 -57 -52 -54
-64 -63 -63 -61 -61 -56 -56 -53
-61 -62 -58 -58 -57 -53 -53 -52
-67 -58 -58 -56 -53 -53 -52 -49
-58 -60 -55 -57 -50 -51 -53 -48
-60 -53 -56 -54 -49 -45 -45 -46
-57 -54 -52 -48 -49 -52 -44 -41
-53 -53 -52 -51 -47 -42 -45 -44
-51 -51 -51 -48 -44 -43 -42 -40
-53 -50 -45 -43 -44 -48 -39 -38
-51 -51 -45 -38 -45 -37 -39 -36
-47 -45 -43 -42 -40 -37 -32 -31
-46 -42 -43 -40 -37 -40 -31 -35
-43 -43 -40 -36 -35 -35 -30 -31
-43 -37 -36 -37 -32 -35 -29 -25
-38 -37 -33 -35 -37 -24 -30 -25
-36 -35 -38 -35 -28 -25 -27 -22
-38 -34 -34 -27 -25 -25 -23 -22
-30 -33 -26 -23 -23 -24 -19 -19
-33 -26 -24 -25 -26 -20 -17 -17
-28 -24 -27 -23 -19 -15 -14 -20
-30 -24 -23 -23 -21 -16 -19 -13
-23 -24 -21 -18 -18 -13 -16 -15
-25 -20 -19 -18 -17 -16 -12 -10
-21 -20 -18 -19 -10 -14 -12 -10
-21 -19 -17 -17 -10 -13 -15 -5
-18 -14 -11 -15 -11 -11 -10 -10
-17 -16 -11 -11 -10 -9 -9 -9
-14 -14 -9 -10 -10 -6 -8 -6
-15 -12 -13 -9 -11 -9 -4 -9
-11 -9 -10 -10 -6 -6 -5 -3
-11 -8 -13 -7 -6 -3 -5 -3
-11 -10 -8 -12 -3 -5 -5 -7
-8 -11 -6 -6 -6 -6 -3 -3
-5 -8 -6 -8 1 -5 -7 -8
-7 -3 -4 -6 -5 -8 -4 -4
-5 -2 -9 -5 -4 -4 -4 -4
-4 -5 -4 -6 -4 -3 -4 -7
-6 -10 -7 -4 -4 -4 -3 -4
-3 -6 -5 -8 -2 -6 -5 -7
-7 -3 -6 -7 -6 -7 -6 -9
-4 -5 -8 -5 -7 -8 -7 -11
-7 -6 -5 -6 -6 -3 -8 -11
-7 -5 -4 -6 -8 -13 -11 -4
-2 -10 -7 -4 -8 -10 -9 -14
-70 -68 -70 -71 -72 -71 -71 -73
-71 -69 -71 -71 -71 -70 -73 -71
-68 -73 -68 -68 -72 -74 -70 -69
-67 -70 -71 -75 -68 -77 -69 -65
-76 -74 -72 -69 -68 -71 -66 -69
-73 -72 -73 -72 -64 -66 -69 -64
-70 -71 -71 -67 -68 -63 -65 -64
-72 -69 -69 -68 -64 -66 -64 -60
-76 -68 -68 -65 -67 -64 -65 -57
-70 -69 -69 -65 -64 -63 -61 -54
-67 -66 -65 -63 -61 -58 -59 -54
-63 -66 -67 -65 -59 -59 -55 -48
-67 -61 -60 -58 -58 -54 -50 -53
-62 -61 -60 -60 -55 -56 -53 -49
-65 -60 -60 -54 -54 -51 -48 -50
-61 -55 -56 -56 -51 -50 -48 -44
-59 -57 -53 -52 -49 -47 -46 -40
-51 -53 -52 -50 -47 -48 -41 -41
-57 -47 -47 -43 -45 -39 -42 -35
-51 -51 -46 -45 -41 -42 -38 -33
-48 -49 -44 -46 -43 -38 -31 -27
-47 -45 -41 -40 -34 -31 -30 -30
-42 -44 -42 -36 -32 -31 -30 -21
-41 -46 -37 -29 -31 -33 -26 -25
-45 -34 -31 -30 -29 -24 -25 -22
-30 -32 -31 -29 -24 -20 -24 -14
-32 -30 -33 -26 -23 -19 -17 -21
-30 -29 -25 -23 -20 -18 -15 -12
-29 -28 -23 -18 -19 -17 -9 -11
-29 -23 -16 -19 -19 -10 -9 -10
-23 -19 -16 -14 -11 -10 -7 -3
-18 -19 -17 -15 -9 -8 -7 -10
-17 -16 -10 -9 -8 -7 -9 -1
-17 -13 -12 -7 -8 -4 -4 1
-14 -7 -7 -3 -7 -1 1 0
-9 -6 -4 -6 -6 -1 0 5
-8 -6 -8 -1 1 3 4 9
-7 -8 -4 0 1 4 8 9
-9 -3 -1 4 2 5 6 7
1 -1 3 4 6 5 5 10
-3 5 3 6 7 3 8 8
1 3 5 4 6 12 10 11
4 4 5 6 8 9 5 13
4 6 6 12 7 9 12 9
8 7 8 11 10 11 9 12
8 11 8 7 10 11 12 14
9 5 10 9 10 11 9 13
8 11 11 12 13 14 10 12
8 14 10 13 12 17 13 11
13 11 11 7 10 12 12 8
9 8 11 9 12 12 10 7
12 10 10 11 12 8 11 8
13 12 11 10 10 9 8 8
11 12 8 9 10 6 8 5
8 13 7 6 10 6 9 6
10 12 9 5 10 7 7 0
8 9 8 7 6 8 9 -2
-64 -67 -62 -66 -65 -60 -68 -61
-65 -68 -63 -68 -66 -63 -66 -67
-64 -66 -67 -63 -67 -69 -64 -67
-64 -65 -67 -67 -73 -65 -68 -65
-63 -66 -68 -66 -68 -69 -63 -62
-65 -71 -65 -68 -64 -68 -60 -64
-68 -66 -65 -66 -63 -65 -62 -59
-66 -63 -60 -64 -64 -60 -61 -61
-68 -68 -67 -61 -63 -54 -59 -57
-62 -65 -67 -62 -63 -62 -57 -55
-63 -67 -62 -64 -59 -59 -57 -53
-65 -61 -60 -61 -57 -55 -51 -53
-62 -59 -57 -56 -57 -52 -51 -50
-56 -59 -60 -56 -55 -51 -48 -44
-59 -55 -53 -52 -56 -49 -45 -42
-54 -52 -50 -55 -45 -46 -41 -43
-52 -57 -50 -46 -47 -45 -45 -41
-53 -53 -48 -46 -43 -42 -45 -35
-53 -50 -46 -45 -41 -39 -31 -35
-45 -48 -43 -43 -41 -36 -37 -27
-43 -43 -43 -42 -35 -30 -32 -28
-44 -43 -41 -38 -34 -30 -25 -22
-39 -41 -37 -33 -30 -29 -22 -23
-43 -35 -31 -34 -25 -22 -24 -18
-37 -32 -28 -29 -25 -24 -19 -17
-32 -33 -27 -23 -22 -18 -16 -19
-29 -25 -21 -23 -17 -19 -15 -12
-29 -23 -22 -18 -17 -16 -10 -10
-27 -21 -12 -18 -19 -13 -7 -8
-24 -20 -17 -17 -9 -5 -7 -9
-21 -13 -18 -14 -8 -9 -10 -6
-20 -17 -10 -13 -8 -6 -8 -2
-18 -15 -7 -9 -7 -7 -2 -3
-11 -10 -7 -7 -5 -7 -2 1
-9 -8 -6 -8 -2 -7 3 2
-7 -4 -10 -1 0 2 8 4
-10 -8 -3 -2 -3 3 2 9
-9 -2 -5 2 3 7 8 10
-1 -3 1 4 3 3 8 7
-3 -3 4 1 7 7 10 7
2 1 5 4 6 5 11 9
6 5 10 7 9 8 10 10
7 5 6 7 7 9 11 11
6 6 10 12 7 9 9 14
8 8 9 10 8 13 10 11
5 8 10 12 11 7 7 11
8 10 14 13 10 11 14 9
10 12 12 9 7 11 10 9
7 11 8 8 9 11 10 7
10 8 8 9 10 7 9 8
11 9 9 9 6 13 9 7
13 8 9 8 8 9 7 8
10 14 11 6 10 2 4 3
8 10 6 4 9 7 4 -3
7 7 6 4 6 5 3 1
-64 -64 -61 -64 -68 -66 -67 -63
-62 -61 -65 -66 -68 -68 -69 -67
-67 -67 -65 -66 -68 -70 -68 -66
-64 -68 -67 -68 -67 -68 -62 -68
-64 -66 -72 -65 -70 -64 -66 -64
-66 -66 -65 -65 -64 -65 -66 -60
-66 -68 -65 -65 -65 -63 -59 -63
-69 -68 -64 -66 -64 -59 -58 -59
-65 -64 -65 -62 -61 -61 -60 -60
-65 -61 -63 -62 -60 -61 -60 -53
-62 -62 -62 -64 -59 -58 -54 -52
-60 -61 -66 -60 -58 -52 -48 -49
-63 -63 -57 -57 -51 -53 -48 -52
-62 -59 -55 -53 -54 -48 -48 -49
-59 -61 -53 -51 -49 -47 -48 -41
-58 -55 -53 -47 -48 -50 -37 -41
-57 -50 -48 -47 -48 -47 -45 -34
-53 -48 -48 -48 -41 -38 -31 -32
-50 -47 -49 -40 -44 -32 -33 -29
-44 -46 -41 -44 -32 -32 -30 -25
-49 -43 -41 -32 -31 -26 -25 -23
-42 -46 -37 -34 -28 -27 -27 -25
-46 -33 -32 -29 -29 -23 -23 -24
-37 -29 -28 -25 -25 -22 -26 -16
-32 -29 -30 -26 -22 -24 -19 -15
-32 -33 -29 -24 -24 -17 -23 -12
-27 -25 -23 -23 -16 -17 -15 -10
-25 -25 -20 -18 -12 -11 -7 -5
-20 -22 -15 -18 -14 -8 -5 -5
-25 -18 -15 -12 -12 -9 -5 -7
-17 -18 -13 -11 -6 -5 -8 -2
-15 -14 -10 -7 -7 1 -3 -5
-17 -8 -7 -3 -2 -5 -1 3
-11 -8 -3 -1 -4 -3 1 0
-10 -3 -5 -4 -3 3 4 4
-2 -2 1 -2 3 1 4 4
2 -7 -2 3 3 3 6 7
-1 -5 3 4 4 4 4 6
0 1 3 6 3 8 6 5
3 4 2 3 1 5 5 10
1 2 6 5 8 5 11 10
4 6 4 7 7 7 9 8
5 3 9 8 9 8 6 10
5 7 6 6 11 13 5 7
4 8 9 6 7 7 7 6
11 6 9 8 10 7 13 8
7 5 7 10 9 9 5 7
5 7 8 7 7 5 6 6
7 10 8 7 6 1 5 10
4 8 4 8 4 4 4 1
7 6 8 8 6 4 3 1
-70 -66 -67 -70 -66 -68 -64 -69
-62 -66 -66 -69 -68 -71 -66 -64
-70 -67 -63 -67 -67 -66 -70 -63
-68 -64 -64 -70 -66 -65 -64 -65
-66 -66 -69 -66 -68 -66 -69 -67
-73 -68 -71 -72 -65 -68 -66 -63
-67 -71 -67 -66 -68 -64 -63 -60
-65 -68 -64 -66 -65 -63 -60 -59
-65 -67 -65 -63 -65 -61 -59 -57
-67 -67 -62 -62 -65 -58 -59 -51
-66 -64 -60 -64 -57 -58 -55 -57
-67 -61 -62 -62 -59 -57 -55 -53
-64 -59 -60 -57 -53 -53 -53 -54
-64 -59 -61 -56 -55 -49 -52 -48
-57 -62 -57 -53 -51 -49 -50 -46
-64 -57 -56 -52 -49 -49 -50 -46
-55 -53 -54 -49 -53 -45 -47 -42
-57 -54 -55 -49 -47 -46 -43 -43
-49 -46 -47 -47 -46 -42 -39 -38
-54 -48 -50 -47 -41 -38 -39 -34
-48 -43 -45 -46 -42 -34 -36 -37
-47 -40 -43 -40 -34 -37 -38 -33
-44 -47 -37 -39 -33 -38 -29 -25
-44 -42 -39 -40 -35 -28 -31 -28
-38 -40 -35 -38 -31 -31 -27 -27
-38 -35 -36 -31 -27 -29 -24 -24
-36 -36 -28 -31 -27 -26 -22 -20
-39 -31 -32 -25 -23 -23 -16 -19
-28 -27 -28 -23 -19 -21 -19 -15
-27 -30 -24 -21 -20 -18 -16 -15
-23 -22 -22 -18 -20 -15 -17 -11
-25 -22 -19 -21 -18 -14 -9 -9
-24 -25 -23 -12 -8 -13 -10 -6
-22 -21 -18 -16 -13 -13 -9 -4
-21 -17 -17 -10 -10 -8 -3 -1
-15 -15 -11 -10 -5 -2 1 -3
-13 -11 -11 -6 -6 -1 0 -1
-12 -8 -6 -4 0 -2 2 5
-8 -5 -5 -1 1 2 -2 5
-5 -2 1 -2 2 5 -2 7
0 -3 0 1 1 6 8 4
1 -2 0 -1 5 4 5 6
1 4 4 3 5 6 5 5
2 3 2 4 4 7 8 12
-1 1 2 5 5 4 7 6
2 5 8 4 5 6 8 8
5 10 10 7 9 8 10 6
5 9 7 5 4 7 8 6
5 9 7 8 7 4 11 6
6 10 8 6 8 7 8 5
3 7 8 8 9 6 8 6
6 6 7 7 5 6 2 2
6 5 5 6 3 5 6 1
-66 -66 -62 -68 -71 -69 -66 -67
-64 -67 -67 -66 -66 -70 -66 -67
-68 -68 -70 -66 -69 -68 -68 -70
-66 -70 -69 -70 -68 -66 -67 -66
-70 -67 -63 -67 -65 -69 -69 -68
-67 -66 -68 -66 -69 -64 -65 -68
-67 -71 -68 -64 -64 -67 -64 -58
-68 -66 -65 -63 -69 -64 -62 -57
-65 -67 -67 -67 -65 -63 -58 -58
-66 -69 -65 -62 -61 -61 -62 -56
-66 -63 -64 -61 -60 -61 -57 -59
-66 -63 -61 -57 -62 -55 -56 -51
-63 -64 -62 -60 -56 -54 -52 -52
-62 -55 -62 -59 -58 -55 -50 -48
-59 -64 -54 -54 -53 -51 -49 -46
-59 -57 -56 -52 -48 -50 -44 -43
-56 -55 -54 -51 -47 -45 -45 -39
-55 -55 -50 -44 -43 -42 -39 -42
-52 -51 -48 -47 -44 -41 -39 -37
-49 -50 -46 -45 -39 -40 -37 -30
-49 -46 -45 -41 -40 -37 -37 -33
-41 -43 -42 -42 -38 -36 -34 -32
-44 -40 -40 -38 -35 -37 -30 -30
-40 -40 -37 -38 -36 -31 -32 -27
-38 -37 -36 -36 -28 -30 -27 -29
-35 -41 -37 -32 -29 -27 -26 -25
-37 -39 -32 -30 -27 -24 -25 -25
-38 -33 -30 -29 -31 -26 -25 -22
-31 -29 -25 -27 -26 -22 -24 -19
-28 -28 -26 -25 -21 -22 -16 -19
-29 -24 -24 -23 -24 -18 -14 -15
-27 -27 -20 -21 -16 -18 -12 -9
-27 -23 -21 -15 -14 -10 -14 -11
-22 -20 -19 -18 -13 -11 -13 -9
-23 -21 -15 -10 -15 -16 -8 -5
-17 -18 -15 -11 -11 -2 -7 -4
-15 -11 -12 -15 -8 -3 -4 -3
-13 -14 -12 -6 -6 -5 -6 -2
-13 -14 -8 -9 -4 -4 -3 -4
-14 -8 -7 -3 0 1 -1 1
-7 -4 -3 -6 -4 2 1 1
-3 -5 -6 -1 2 2 -1 3
-7 -3 -2 2 0 2 4 2
-3 0 2 0 4 3 5 3
2 -2 1 3 2 1 6 3
-2 3 5 1 5 5 0 5
2 2 4 4 5 6 8 8
3 3 8 2 4 7 11 6
2 1 6 7 5 2 5 7
3 7 4 4 5 5 2 3
7 1 4 5 9 2 9 8
6 5 3 5 5 5 9 5
5 7 5 7 6 6 7 6
4 5 8 8 6 10 7 4
6 10 8 9 6 5 8 7
3 3 6 9 9 10 6 6
5 3 8 5 5 6 5 8
-62 -63 -61 -63 -66 -63 -67 -68
-59 -61 -66 -62 -63 -66 -65 -63
-63 -63 -62 -63 -71 -64 -66 -63
-63 -62 -64 -68 -63 -66 -65 -64
-64 -63 -63 -65 -64 -67 -63 -66
-65 -66 -65 -70 -66 -68 -64 -62
-64 -64 -64 -66 -66 -67 -65 -56
-60 -63 -65 -63 -66 -60 -58 -62
-63 -66 -64 -66 -62 -65 -58 -59
-67 -64 -63 -59 -63 -58 -59 -56
-69 -61 -64 -64 -57 -55 -56 -56
-62 -62 -61 -59 -57 -56 -52 -53
-61 -60 -63 -60 -56 -55 -54 -53
-60 -63 -55 -56 -54 -51 -51 -51
-62 -58 -55 -58 -53 -51 -49 -46
-54 -58 -53 -55 -50 -51 -44 -46
-55 -53 -54 -51 -47 -49 -46 -41
-55 -54 -49 -52 -53 -44 -39 -41
-52 -54 -47 -46 -45 -41 -39 -42
-50 -50 -48 -42 -40 -42 -43 -40
-50 -47 -41 -45 -40 -39 -38 -32
-50 -46 -45 -41 -39 -39 -33 -34
-46 -41 -43 -38 -40 -34 -34 -26
-44 -41 -39 -39 -35 -32 -28 -22
-39 -40 -35 -35 -32 -24 -25 -27
-39 -36 -34 -35 -27 -23 -23 -27
-39 -35 -32 -29 -25 -23 -18 -23
-38 -30 -23 -25 -27 -23 -22 -20
-30 -30 -25 -25 -20 -21 -14 -12
-23 -25 -24 -17 -19 -16 -14 -12
-23 -22 -20 -18 -16 -12 -9 -12
-24 -24 -16 -15 -16 -12 -10 -7
-18 -20 -15 -14 -12 -9 -13 -5
-19 -16 -16 -15 -12 -6 -10 -5
-14 -13 -11 -10 -7 -4 -7 -4
-13 -16 -14 -11 -6 -10 0 -3
-11 -16 -7 -6 -5 -2 0 4
-12 -8 -8 -4 -1 0 -1 3
-8 -6 -6 -4 1 5 0 7
-4 -8 -3 -3 1 3 8 10
-5 -1 2 5 1 8 9 11
-6 -1 3 4 5 7 12 13
1 2 4 5 6 11 17 15
1 4 5 10 10 10 11 15
2 9 8 12 13 14 19 15
7 7 10 14 9 13 20 15
11 10 11 13 12 17 18 18
6 14 12 16 12 17 17 17
13 12 14 16 14 14 19 17
18 11 15 15 16 21 17 17
15 13 16 16 15 18 17 14
18 14 13 18 16 16 15 16
16 16 19 17 18 20 16 14
15 15 13 16 15 18 14 18
15 15 19 17 18 16 17 16
13 16 17 14 14 13 14 14
-36 -31 -32 -35 -36 -44 -40 -45
-33 -34 -37 -41 -42 -46 -44 -51
-35 -31 -41 -42 -43 -47 -49 -53
-37 -39 -40 -47 -47 -50 -52 -55
-38 -41 -45 -49 -49 -53 -57 -57
-39 -48 -48 -51 -53 -56 -59 -58
-46 -48 -51 -51 -55 -54 -53 -64
-45 -48 -52 -54 -59 -59 -61 -68
-49 -53 -54 -57 -62 -62 -66 -65
-53 -56 -59 -58 -63 -62 -65 -62
-58 -55 -59 -64 -65 -65 -72 -65
-58 -58 -61 -64 -66 -71 -65 -70
-59 -63 -62 -64 -67 -71 -71 -70
-60 -67 -66 -67 -69 -70 -66 -73
-62 -67 -64 -66 -67 -74 -72 -72
-65 -64 -71 -69 -68 -73 -72 -68
-66 -67 -69 -69 -73 -73 -76 -76
-67 -71 -73 -73 -72 -73 -75 -73
-70 -69 -72 -74 -71 -76 -77 -75
-71 -75 -72 -72 -74 -76 -73 -76
-73 -74 -74 -74 -73 -72 -75 -72
-73 -76 -75 -73 -76 -74 -78 -72
-77 -75 -75 -74 -78 -76 -75 -73
-73 -74 -74 -74 -71 -72 -73 -73
-73 -79 -77 -73 -78 -75 -71 -77
-74 -80 -74 -73 -76 -74 -70 -72
-76 -75 -76 -74 -75 -71 -72 -72
-77 -71 -75 -74 -72 -73 -73 -70
-73 -72 -73 -75 -71 -67 -72 -66
-74 -73 -75 -74 -71 -70 -70 -67
-69 -76 -71 -67 -69 -69 -66 -65
-72 -71 -71 -70 -70 -70 -63 -65
-71 -74 -73 -68 -68 -68 -61 -65
-69 -72 -65 -69 -67 -62 -64 -65
-68 -69 -68 -69 -64 -64 -65 -63
-66 -66 -70 -64 -66 -58 -60 -57
-68 -66 -65 -62 -62 -64 -58 -61
-65 -65 -64 -58 -60 -60 -60 -54
-66 -64 -63 -61 -59 -61 -63 -55
-62 -60 -60 -62 -57 -61 -56 -54
-59 -62 -59 -59 -56 -58 -52 -54
-64 -59 -57 -55 -55 -52 -52 -56
-58 -59 -58 -55 -54 -53 -54 -55
-42 -44 -47 -44 -45 -49 -48 -46
-40 -44 -44 -43 -48 -47 -51 -49
-46 -47 -47 -47 -47 -51 -51 -53
-45 -49 -45 -46 -49 -49 -49 -53
-49 -45 -50 -47 -47 -51 -49 -50
-47 -50 -50 -51 -51 -49 -51 -54
-51 -47 -52 -50 -53 -55 -54 -55
-51 -54 -54 -53 -52 -54 -54 -52
-49 -51 -54 -53 -53 -53 -52 -52
-54 -52 -52 -53 -53 -51 -51 -52
-55 -55 -54 -53 -55 -51 -51 -49
-51 -55 -53 -52 -52 -54 -51 -49
-53 -53 -57 -49 -53 -52 -54 -51
-52 -54 -50 -53 -50 -51 -52 -50
-53 -55 -51 -52 -50 -51 -49 -47
-53 -52 -50 -50 -48 -46 -47 -49
-54 -51 -53 -52 -50 -48 -47 -45
-51 -53 -53 -51 -47 -45 -48 -41
-47 -49 -48 -46 -45 -51 -44 -41
-48 -50 -52 -50 -48 -46 -39 -44
-45 -48 -50 -46 -43 -42 -39 -37
-45 -48 -45 -41 -42 -41 -38 -38
-50 -48 -45 -42 -38 -38 -35 -35
-46 -44 -48 -44 -39 -39 -35 -33
-45 -43 -39 -40 -36 -34 -32 -31
-46 -40 -38 -36 -35 -35 -29 -30
-40 -38 -39 -34 -36 -27 -28 -27
-41 -38 -40 -36 -32 -32 -31 -24
-34 -39 -35 -30 -30 -27 -24 -24
-37 -33 -32 -32 -27 -27 -30 -20
-31 -30 -29 -28 -25 -24 -22 -22
-34 -29 -29 -25 -23 -23 -22 -17
-31 -29 -27 -24 -22 -19 -18 -21
-28 -23 -23 -20 -23 -19 -20 -19
-23 -26 -24 -17 -17 -18 -16 -12
-25 -25 -18 -19 -18 -16 -14 -15
-22 -20 -19 -18 -19 -18 -14 -18
-23 -16 -17 -16 -17 -10 -12 -12
-19 -18 -14 -12 -15 -15 -11 -13
-20 -17 -15 -11 -10 -12 -10 -12
-19 -15 -15 -16 -13 -10 -10 -27
-18 -11 -15 -11 -13 -11 -29 -34
-18 -13 -11 -13 -12 -26 -31 -32
-12 -13 -14 -11 -27 -33 -35 -38
-13 -7 -14 -26 -31 -35 -36 -35
-16 -9 -32 -33 -36 -33 -38 -42
-8 -30 -30 -33 -37 -38 -42 -46
-32 -32 -36 -36 -41 -46 -43 -46
-33 -34 -39 -37 -41 -47 -41 -51
-36 -37 -38 -45 -48 -49 -47 -51
-40 -37 -42 -44 -49 -47 -54 -54
-38 -45 -46 -46 -50 -51 -51 -54
-42 -47 -45 -50 -48 -51 -56 -53
-43 -47 -48 -53 -50 -56 -56 -58
-46 -50 -51 -54 -56 -56 -57 -58
-51 -51 -51 -54 -56 -57 -56 -57
-47 -53 -57 -56 -57 -63 -62 -62
-49 -54 -57 -59 -60 -59 -59 -64
-54 -54 -55 -56 -62 -58 -60 -62
-58 -59 -60 -58 -60 -63 -62 -65
-55 -59 -60 -61 -63 -66 -68 -64
-59 -63 -62 -63 -60 -64 -64 -65
-57 -63 -62 -66 -66 -69 -67 -67
-62 -58 -65 -65 -64 -67 -63 -66
-60 -67 -67 -64 -64 -60 -64 -64
-64 -66 -62 -65 -67 -64 -64 -66
-64 -65 -64 -65 -65 -68 -64 -62
-64 -64 -61 -66 -63 -60 -62 -64
-66 -66 -65 -66 -65 -64 -64 -65
-66 -65 -68 -62 -67 -65 -63 -56
-65 -67 -63 -65 -64 -58 -66 -62
-66 -61 -63 -64 -61 -64 -64 -57
-64 -63 -62 -62 -57 -62 -59 -60
-63 -61 -60 -64 -57 -65 -59 -62
-64 -64 -61 -63 -59 -59 -62 -62
-62 -62 -60 -64 -58 -61 -62 -59
-59 -60 -62 -63 -61 -62 -56 -61
-64 -63 -61 -58 -64 -57 -62 -53
-59 -61 -62 -59 -61 -61 -58 -57
-57 -57 -60 -57 -57 -60 -58 -59
-62 -61 -54 -57 -56 -58 -55 -57
-62 -58 -57 -59 -59 -57 -53 -57
-58 -57 -59 -58 -58 -60 -55 -53
-58 -57 -60 -56 -58 -56 -52 -58
-56 -55 -55 -56 -55 -55 -53 -56
-56 -58 -59 -57 -55 -57 -53 -59
-59 -54 -54 -58 -56 -56 -57 -57
-42 -46 -44 -46 -47 -48 -55 -49
-45 -47 -47 -47 -50 -54 -49 -53
-49 -44 -46 -50 -48 -53 -53 -56
-47 -48 -48 -51 -51 -50 -55 -52
-47 -48 -53 -51 -52 -51 -53 -55
-50 -50 -50 -54 -53 -54 -50 -53
-51 -45 -49 -53 -53 -54 -52 -56
-50 -49 -52 -49 -55 -50 -53 -52
-54 -53 -57 -55 -56 -56 -52 -50
-58 -56 -57 -54 -54 -54 -52 -52
-54 -58 -55 -54 -54 -51 -49 -51
-55 -54 -53 -51 -54 -51 -48 -50
-55 -54 -55 -55 -51 -52 -49 -50
-53 -49 -53 -50 -52 -54 -53 -45
-54 -56 -52 -51 -47 -48 -48 -48
-52 -49 -54 -50 -45 -49 -46 -45
-51 -50 -50 -52 -47 -50 -46 -47
-52 -46 -53 -47 -46 -46 -46 -38
-49 -49 -48 -47 -44 -41 -40 -43
-47 -48 -44 -48 -40 -39 -40 -39
-49 -48 -44 -44 -41 -41 -36 -37
-45 -46 -44 -38 -36 -39 -38 -32
-45 -43 -44 -41 -41 -33 -35 -29
-42 -42 -44 -37 -38 -36 -29 -26
-39 -38 -37 -41 -32 -38 -29 -28
-39 -41 -35 -34 -34 -34 -29 -25
-36 -34 -34 -25 -30 -27 -24 -19
-37 -30 -32 -27 -28 -26 -29 -20
-36 -35 -29 -29 -25 -26 -23 -24
-33 -33 -29 -23 -26 -21 -21 -14
-33 -27 -31 -28 -23 -20 -21 -16
-25 -26 -24 -22 -16 -20 -18 -17
-24 -25 -21 -15 -19 -18 -13 -17
-25 -25 -22 -17 -18 -14 -15 -13
-22 -20 -16 -18 -17 -9 -14 -12
-20 -18 -19 -14 -12 -14 -12 -11
-21 -19 -18 -17 -15 -11 -12 -28
-17 -20 -15 -13 -13 -12 -29 -29
-13 -14 -13 -9 -12 -34 -34 -37
-17 -13 -15 -16 -31 -29 -39 -36
-9 -12 -14 -30 -32 -32 -38 -41
-13 -15 -32 -30 -34 -39 -43 -41
-11 -30 -33 -27 -37 -40 -40 -46
-34 -38 -36 -34 -41 -41 -43 -48
-35 -37 -32 -40 -41 -44 -46 -47
-32 -37 -37 -41 -44 -44 -46 -50
-36 -41 -40 -45 -46 -50 -48 -53
-40 -43 -42 -44 -48 -53 -48 -54
-41 -43 -46 -50 -51 -49 -55 -58
-45 -43 -47 -50 -52 -56 -59 -61
-47 -47 -46 -53 -54 -56 -62 -64
-48 -50 -53 -57 -62 -60 -60 -63
-50 -54 -56 -60 -55 -64 -63 -65
-54 -55 -59 -63 -65 -63 -65 -67
-55 -56 -60 -63 -63 -65 -66 -65
-53 -61 -56 -62 -63 -69 -68 -68
-59 -60 -67 -66 -66 -69 -70 -69
-61 -65 -65 -66 -68 -69 -69 -69
-64 -68 -68 -66 -67 -66 -67 -68
-66 -67 -69 -70 -71 -74 -68 -73
-65 -67 -69 -71 -71 -71 -73 -70
-70 -72 -69 -71 -71 -70 -72 -71
-68 -70 -70 -69 -70 -72 -71 -69
-69 -70 -67 -72 -68 -68 -70 -68
-67 -68 -68 -71 -72 -69 -69 -73
-67 -70 -74 -75 -67 -70 -68 -71
-66 -72 -73 -71 -70 -70 -73 -68
-73 -72 -70 -70 -69 -72 -70 -70
-71 -71 -70 -70 -70 -70 -69 -69
-70 -69 -67 -68 -71 -68 -67 -69
-69 -72 -72 -68 -69 -65 -70 -67
-67 -71 -69 -66 -69 -70 -66 -68
-71 -72 -71 -65 -65 -62 -62 -66
-70 -71 -67 -63 -64 -66 -63 -64
-69 -73 -67 -65 -68 -63 -66 -61
-69 -66 -71 -65 -67 -70 -65 -64
-66 -67 -64 -67 -63 -60 -62 -60
-67 -65 -67 -62 -64 -61 -60 -57
-67 -62 -62 -63 -61 -62 -65 -60
-66 -62 -66 -66 -64 -57 -60 -59
-41 -44 -44 -42 -44 -45 -50 -50
-42 -42 -45 -42 -46 -47 -46 -49
-41 -42 -43 -45 -53 -49 -50 -52
-47 -45 -46 -50 -49 -53 -54 -48
-44 -41 -44 -49 -48 -51 -51 -52
-44 -48 -50 -48 -49 -51 -53 -49
-45 -49 -47 -49 -51 -50 -56 -52
-45 -50 -54 -54 -51 -51 -52 -51
-48 -49 -53 -53 -52 -54 -54 -52
-52 -54 -57 -54 -52 -55 -51 -52
-52 -49 -51 -52 -54 -51 -47 -50
-53 -53 -55 -53 -53 -52 -53 -51
-52 -53 -52 -53 -53 -52 -53 -48
-55 -55 -55 -52 -52 -51 -49 -47
-56 -58 -55 -50 -53 -50 -48 -48
-52 -53 -50 -52 -52 -47 -49 -46
-51 -53 -49 -52 -48 -46 -47 -47
-54 -49 -50 -53 -47 -43 -42 -43
-52 -50 -50 -47 -47 -43 -41 -43
-50 -53 -46 -47 -44 -42 -43 -37
-49 -45 -43 -45 -43 -41 -38 -39
-44 -48 -46 -44 -42 -39 -35 -36
-42 -43 -45 -41 -41 -36 -35 -32
-44 -43 -44 -38 -38 -36 -34 -33
-41 -44 -40 -37 -36 -31 -27 -32
-41 -40 -35 -35 -31 -32 -29 -27
-36 -34 -38 -33 -29 -31 -25 -25
-37 -35 -33 -32 -30 -29 -22 -24
-35 -33 -36 -30 -28 -28 -23 -20
-34 -29 -30 -27 -26 -27 -22 -21
-30 -28 -29 -27 -24 -28 -20 -19
-31 -25 -23 -22 -19 -20 -18 -20
-24 -28 -26 -23 -20 -17 -16 -17
-27 -24 -21 -18 -20 -19 -16 -13
-26 -20 -20 -18 -13 -13 -14 -12
-20 -20 -17 -19 -19 -9 -10 -12
-16 -15 -20 -14 -15 -13 -10 -14
-20 -16 -16 -11 -14 -11 -12 -14
-17 -19 -10 -3 -11 -9 -10 -33
-10 -15 -12 -10 -7 -13 -37 -33
-11 -10 -14 -11 -11 -31 -34 -36
-11 -12 -13 -8 -35 -31 -31 -33
-12 -9 -11 -36 -33 -34 -38 -37
-12 -10 -32 -33 -36 -37 -39 -43
-12 -36 -32 -39 -38 -37 -42 -44
-12 -37 -39 -41 -43 -43 -42 -51
-34 -35 -41 -45 -44 -47 -51 -49
-37 -38 -44 -46 -44 -47 -50 -57
-44 -40 -43 -44 -49 -48 -53 -55
-43 -46 -49 -51 -50 -54 -58 -55
-46 -46 -50 -47 -53 -57 -58 -61
-48 -52 -50 -54 -58 -61 -58 -63
-51 -51 -54 -54 -56 -59 -65 -64
-46 -52 -59 -61 -56 -59 -65 -68
-55 -58 -58 -60 -60 -64 -68 -69
-55 -63 -59 -64 -67 -68 -69 -66
-54 -58 -62 -65 -63 -66 -69 -69
-58 -64 -64 -64 -68 -66 -70 -71
-64 -65 -67 -68 -67 -68 -70 -75
-69 -67 -67 -68 -70 -70 -72 -68
-67 -67 -66 -70 -68 -70 -73 -70
-70 -67 -72 -70 -71 -67 -74 -69
-70 -71 -69 -71 -76 -76 -71 -70
-72 -69 -67 -74 -69 -74 -71 -71
-70 -69 -67 -72 -74 -71 -70 -71
-74 -72 -76 -72 -74 -73 -72 -69
-71 -72 -69 -75 -73 -71 -74 -72
-68 -76 -70 -72 -73 -70 -71 -71
-73 -72 -74 -71 -70 -73 -70 -71
-72 -72 -71 -70 -68 -70 -72 -68
-72 -76 -67 -69 -73 -69 -71 -68
-70 -69 -71 -72 -72 -70 -67 -68
-73 -71 -69 -67 -69 -66 -65 -67
-68 -72 -70 -67 -71 -66 -69 -63
-72 -70 -68 -70 -62 -65 -67 -67
-69 -71 -73 -69 -71 -63 -66 -66
-69 -65 -68 -68 -71 -64 -65 -64
-66 -64 -66 -66 -67 -65 -64 -65
-66 -68 -68 -64 -64 -63 -67 -64
-65 -66 -65 -65 -65 -66 -63 -64
-63 -62 -65 -62 -63 -63 -59 -63
-65 -67 -62 -62 -62 -56 -62 -62
-63 -63 -63 -59 -63 -59 -61 -58
-59 -65 -59 -59 -63 -61 -60 -60
-63 -63 -59 -61 -56 -62 -60 -58
-59 -61 -62 -63 -60 -59 -60 -59
-61 -62 -56 -59 -59 -59 -57 -62
-43 -40 -45 -42 -46 -44 -46 -49
-40 -44 -45 -46 -47 -51 -45 -52
-44 -43 -46 -47 -45 -49 -50 -51
-43 -47 -48 -49 -49 -50 -49 -49
-45 -45 -45 -47 -52 -52 -51 -51
-46 -47 -47 -44 -50 -51 -49 -55
-48 -45 -48 -50 -51 -54 -47 -53
-50 -51 -50 -51 -53 -51 -50 -54
-51 -50 -47 -52 -53 -53 -54 -55
-54 -48 -52 -53 -53 -53 -54 -50
-49 -52 -54 -54 -52 -51 -49 -53
-49 -50 -51 -54 -54 -52 -54 -54
-48 -47 -50 -52 -53 -52 -51 -52
-51 -50 -50 -53 -52 -53 -53 -54
-49 -54 -55 -48 -55 -51 -54 -51
-54 -52 -52 -53 -51 -54 -50 -49
-52 -52 -50 -50 -48 -50 -53 -49
-48 -53 -53 -51 -46 -50 -49 -47
-53 -53 -51 -51 -49 -49 -48 -46
-52 -48 -48 -51 -48 -46 -48 -48
-55 -51 -47 -49 -48 -46 -43 -42
-53 -46 -51 -48 -46 -42 -44 -41
-49 -51 -51 -47 -44 -45 -41 -40
-46 -45 -45 -46 -40 -42 -43 -37
-46 -46 -42 -44 -40 -43 -35 -31
-47 -47 -41 -40 -39 -41 -37 -36
-44 -45 -41 -40 -40 -39 -35 -35
-46 -43 -41 -39 -35 -34 -36 -29
-44 -38 -36 -36 -34 -31 -31 -30
-37 -39 -36 -35 -32 -32 -33 -26
-36 -34 -33 -31 -32 -29 -29 -28
-34 -34 -32 -35 -30 -30 -22 -23
-38 -31 -31 -29 -27 -21 -21 -21
-33 -29 -29 -30 -27 -23 -27 -21
-29 -29 -28 -25 -25 -23 -20 -23
-31 -27 -25 -24 -24 -21 -20 -19
-25 -26 -22 -24 -19 -18 -19 -17
-24 -25 -23 -21 -20 -19 -18 -15
-25 -28 -20 -20 -17 -21 -14 -13
-27 -23 -21 -15 -19 -16 -13 -34
-20 -19 -19 -19 -16 -16 -38 -38
-21 -22 -16 -10 -17 -34 -39 -43
-16 -17 -16 -12 -36 -39 -40 -43
-20 -14 -12 -36 -38 -39 -42 -43
-12 -12 -37 -36 -42 -41 -44 -45
-33 -34 -38 -42 -46 -46 -43 -45
-33 -38 -45 -41 -49 -46 -53 -53
-36 -38 -37 -46 -45 -51 -50 -51
-38 -44 -46 -47 -52 -50 -54 -53
-37 -45 -47 -52 -48 -52 -54 -57
-43 -46 -49 -44 -53 -57 -56 -57
-48 -49 -47 -52 -55 -56 -60 -57
-48 -46 -48 -52 -52 -62 -57 -63
-48 -52 -50 -53 -57 -62 -57 -63
-52 -55 -54 -59 -58 -64 -65 -61
-55 -53 -58 -61 -60 -61 -64 -62
-54 -59 -65 -59 -63 -62 -67 -71
-54 -58 -60 -64 -64 -64 -69 -71
-62 -63 -64 -65 -68 -67 -68 -71
-66 -63 -62 -65 -69 -67 -69 -71
-60 -61 -64 -68 -69 -73 -70 -69
-62 -67 -69 -70 -69 -69 -70 -70
-70 -66 -71 -71 -72 -70 -69 -68
-67 -68 -71 -71 -68 -74 -68 -67
-71 -69 -70 -72 -72 -72 -71 -70
-70 -71 -66 -70 -72 -68 -70 -70
-70 -69 -71 -72 -71 -67 -67 -70
-72 -70 -69 -72 -71 -66 -71 -69
-68 -70 -72 -65 -69 -73 -64 -68
-68 -71 -69 -68 -71 -68 -69 -69
-68 -69 -68 -68 -69 -69 -66 -65
-67 -69 -66 -70 -68 -70 -67 -66
-70 -74 -73 -68 -67 -65 -66 -66
-70 -69 -67 -69 -65 -64 -65 -64
-73 -67 -61 -64 -66 -68 -63 -61
-73 -66 -65 -66 -65 -66 -60 -58
-69 -66 -67 -66 -64 -62 -61 -60
-67 -65 -63 -62 -62 -61 -62 -58
-64 -64 -63 -61 -60 -62 -60 -58
-63 -62 -61 -61 -60 -59 -58 -55
-63 -60 -64 -61 -58 -59 -55 -57
-41 -43 -45 -46 -49 -47 -46 -47
-41 -45 -47 -47 -50 -51 -51 -49
-44 -44 -46 -46 -48 -50 -52 -53
-47 -49 -47 -43 -49 -50 -55 -52
-47 -43 -51 -49 -52 -49 -52 -54
-52 -51 -52 -47 -52 -52 -50 -54
-45 -49 -54 -53 -49 -53 -49 -52
-49 -50 -51 -53 -55 -52 -53 -55
-52 -53 -50 -55 -53 -56 -53 -56
-52 -50 -54 -54 -54 -55 -55 -56
-53 -55 -55 -55 -54 -56 -57 -55
-54 -52 -54 -54 -57 -56 -57 -56
-55 -54 -51 -56 -52 -55 -52 -52
-50 -56 -59 -56 -57 -55 -54 -53
-53 -55 -54 -55 -55 -55 -52 -51
-52 -52 -55 -56 -58 -56 -52 -53
-55 -57 -55 -56 -55 -49 -53 -53
-54 -55 -56 -53 -52 -50 -49 -47
-52 -50 -53 -57 -50 -52 -51 -43
-54 -53 -52 -53 -50 -48 -46 -49
-53 -55 -52 -49 -51 -46 -49 -46
-52 -47 -51 -47 -41 -43 -42 -46
-49 -50 -50 -47 -47 -41 -42 -38
-47 -45 -46 -46 -43 -43 -43 -39
-50 -50 -43 -43 -43 -36 -38 -36
-48 -48 -45 -44 -43 -36 -36 -38
-44 -46 -39 -41 -39 -36 -33 -33
-46 -42 -37 -40 -39 -32 -32 -31
-43 -42 -39 -35 -33 -33 -36 -28
-40 -41 -41 -36 -31 -32 -31 -25
-40 -37 -39 -36 -31 -30 -21 -23
-35 -33 -32 -29 -30 -24 -26 -24
-33 -32 -32 -25 -27 -28 -24 -19
-31 -31 -31 -25 -25 -27 -25 -18
-32 -32 -27 -26 -22 -23 -18 -19
-29 -26 -27 -24 -23 -18 -22 -15
-30 -26 -23 -18 -20 -23 -16 -15
-24 -25 -22 -18 -18 -19 -17 -11
-23 -22 -21 -19 -17 -14 -13 -12
-22 -23 -17 -18 -14 -16 -16 -19
-22 -21 -16 -16 -13 -15 -17 -11
-19 -12 -17 -16 -14 -12 -12 -11
-14 -18 -13 -14 -13 -11 -11 -31
-13 -11 -8 -16 -14 -10 -30 -34
-19 -10 -11 -10 -12 -33 -36 -36
-14 -10 -13 -15 -31 -39 -36 -42
-17 -12 -13 -36 -33 -38 -39 -40
-14 -13 -33 -37 -37 -40 -42 -46
-11 -35 -37 -40 -40 -41 -44 -45
-25 -24 -29 -31 -32 -38 -39 -42
-27 -30 -31 -33 -33 -37 -40 -40
-26 -35 -34 -36 -36 -41 -39 -40
-28 -32 -33 -39 -42 -40 -46 -44
-33 -34 -37 -41 -48 -42 -44 -47
-35 -33 -40 -44 -47 -45 -46 -49
-37 -39 -42 -44 -47 -48 -55 -53
-43 -44 -44 -45 -48 -51 -56 -52
-44 -45 -43 -52 -50 -50 -57 -56
-46 -50 -46 -52 -51 -59 -57 -63
-46 -46 -54 -52 -59 -58 -64 -64
-51 -50 -54 -55 -57 -62 -66 -62
-51 -53 -56 -57 -60 -61 -62 -65
-58 -56 -59 -61 -61 -61 -66 -70
-55 -55 -63 -61 -64 -68 -68 -68
-59 -58 -62 -64 -68 -68 -71 -69
-57 -63 -64 -66 -66 -70 -71 -70
-66 -61 -68 -72 -67 -73 -70 -70
-63 -67 -68 -70 -76 -70 -73 -71
-65 -68 -69 -68 -68 -71 -73 -71
-68 -68 -70 -73 -73 -72 -71 -70
-69 -72 -69 -70 -75 -69 -72 -72
-67 -71 -72 -72 -70 -72 -72 -72
-69 -68 -67 -72 -71 -68 -69 -65
-73 -71 -70 -71 -69 -70 -71 -69
-72 -73 -72 -73 -70 -70 -70 -67
-73 -73 -71 -68 -69 -68 -67 -64
-75 -70 -66 -72 -69 -68 -67 -66
-70 -69 -69 -68 -69 -69 -63 -64
-73 -71 -67 -66 -68 -67 -63 -62
-67 -66 -68 -68 -63 -64 -67 -65
-71 -63 -66 -65 -62 -62 -62 -65
-70 -66 -63 -65 -63 -62 -60 -60
-64 -68 -64 -61 -61 -58 -62 -60
-67 -65 -61 -62 -64 -62 -57 -62
-63 -64 -61 -63 -60 -60 -60 -58
-62 -63 -61 -59 -58 -59 -56 -59
-64 -60 -59 -60 -58 -59 -55 -56
-60 -66 -61 -59 -59 -57 -59 -60
-62 -62 -60 -58 -54 -57 -58 -57
-62 -58 -56 -59 -62 -53 -56 -56
-58 -57 -65 -58 -54 -54 -58 -56
-54 -59 -59 -61 -55 -56 -61 -57
-41 -40 -45 -37 -43 -40 -44 -45
-40 -40 -40 -43 -47 -42 -47 -45
-41 -39 -43 -43 -43 -41 -41 -47
-43 -40 -40 -43 -46 -44 -46 -47
-43 -41 -42 -45 -42 -44 -45 -48
-44 -42 -44 -40 -46 -47 -47 -46
-40 -43 -44 -43 -45 -45 -46 -46
-46 -44 -46 -45 -49 -47 -47 -48
-44 -44 -48 -45 -49 -46 -47 -50
-44 -48 -51 -46 -52 -47 -51 -45
-45 -48 -48 -47 -51 -44 -50 -52
-46 -43 -46 -52 -48 -51 -50 -48
-47 -49 -48 -48 -48 -47 -48 -49
-50 -49 -49 -52 -47 -52 -48 -49
-48 -52 -44 -47 -47 -48 -49 -48
-47 -50 -46 -50 -47 -49 -48 -43
-50 -48 -45 -48 -52 -47 -45 -44
-49 -48 -51 -46 -48 -47 -45 -44
-52 -50 -51 -50 -44 -48 -44 -45
-46 -49 -48 -44 -46 -42 -45 -45
-48 -48 -47 -47 -44 -47 -43 -42
-46 -46 -44 -42 -41 -42 -42 -42
-52 -43 -45 -46 -40 -44 -40 -41
-47 -46 -45 -42 -45 -40 -38 -39
-43 -44 -45 -40 -41 -42 -35 -34
-41 -42 -45 -42 -38 -39 -34 -34
-41 -42 -38 -39 -33 -38 -35 -36
-39 -39 -38 -40 -37 -32 -29 -27
-38 -39 -34 -36 -36 -33 -29 -26
-40 -37 -33 -37 -36 -27 -32 -29
-35 -33 -31 -32 -32 -30 -28 -19
-33 -32 -32 -29 -30 -26 -24 -24
-34 -33 -28 -29 -27 -27 -26 -22
-29 -29 -29 -27 -28 -24 -25 -22
-28 -31 -24 -24 -27 -22 -25 -22
-33 -28 -23 -25 -21 -22 -18 -13
-27 -24 -24 -19 -22 -23 -18 -18
-21 -23 -22 -22 -23 -20 -16 -18
-22 -21 -22 -17 -19 -17 -17 -15
-22 -20 -15 -19 -16 -15 -18 -30
-21 -18 -17 -22 -14 -15 -28 -28
-19 -17 -18 -13 -15 -27 -29 -24
-20 -16 -16 -12 -23 -31 -28 -31
-17 -14 -17 -24 -27 -27 -28 -28
-16 -12 -26 -26 -31 -29 -33 -37
-16 -27 -24 -30 -27 -32 -32 -37
-32 -31 -36 -38 -44 -44 -46 -47
-37 -33 -42 -42 -42 -42 -48 -50
-37 -40 -42 -45 -41 -50 -51 -49
-37 -40 -41 -43 -49 -47 -50 -53
-41 -45 -45 -46 -51 -52 -54 -51
-44 -46 -48 -48 -50 -56 -51 -53
-42 -45 -51 -50 -51 -54 -58 -56
-48 -51 -52 -50 -54 -57 -55 -63
-48 -49 -48 -55 -58 -55 -61 -59
-49 -52 -53 -55 -57 -60 -60 -64
-50 -56 -54 -61 -62 -61 -66 -63
-55 -54 -56 -61 -62 -63 -63 -63
-58 -58 -62 -61 -61 -62 -64 -64
-55 -60 -62 -62 -59 -63 -69 -66
-61 -59 -63 -63 -64 -64 -67 -64
-62 -64 -64 -62 -66 -66 -66 -66
-59 -64 -68 -65 -64 -65 -67 -66
-60 -63 -68 -69 -67 -65 -67 -66
-66 -65 -68 -66 -66 -65 -66 -63
-65 -66 -64 -64 -67 -66 -68 -65
-67 -67 -63 -66 -67 -66 -64 -65
-64 -67 -69 -67 -64 -64 -69 -63
-61 -65 -64 -65 -69 -64 -66 -63
-66 -65 -67 -68 -62 -60 -59 -61
-67 -70 -67 -64 -67 -63 -60 -60
-68 -66 -65 -62 -62 -65 -56 -62
-67 -66 -62 -59 -61 -65 -61 -63
-65 -65 -61 -61 -62 -62 -59 -57
-64 -63 -64 -64 -59 -59 -60 -58
-63 -64 -60 -65 -64 -60 -57 -57
-64 -59 -61 -62 -56 -60 -61 -57
-63 -59 -58 -56 -59 -59 -60 -57
-64 -60 -61 -57 -57 -55 -58 -55
-56 -58 -63 -59 -59 -55 -57 -55
-62 -59 -57 -55 -57 -53 -52 -55
-59 -58 -54 -56 -55 -53 -49 -52
-56 -56 -56 -54 -56 -55 -57 -55
-54 -55 -53 -53 -53 -55 -55 -56
-57 -57 -56 -52 -54 -51 -53 -53
-58 -55 -54 -52 -56 -53 -54 -58
-49 -55 -53 -56 -53 -57 -56 -57
-57 -56 -56 -56 -56 -56 -59 -60
-53 -54 -55 -55 -59 -57 -61 -60
-52 -55 -52 -60 -60 -55 -59 -60
-57 -54 -57 -58 -62 -61 -59 -58
-56 -56 -59 -59 -60 -58 -59 -62
-57 -57 -62 -62 -57 -63 -60 -58
-57 -61 -55 -63 -59 -58 -63 -63
-53 -59 -59 -62 -62 -62 -60 -58
-62 -62 -62 -63 -62 -61 -62 -60
-57 -64 -61 -57 -60 -61 -62 -56
-62 -61 -63 -62 -63 -61 -60 -59
-63 -60 -62 -60 -55 -59 -59 -58
-60 -63 -59 -56 -59 -59 -57 -56
-64 -62 -60 -60 -58 -58 -53 -52
-61 -60 -58 -57 -57 -58 -53 -55
-59 -58 -60 -58 -55 -50 -54 -53
-57 -56 -56 -55 -57 -51 -51 -50
-59 -55 -54 -53 -55 -49 -50 -49
-58 -54 -56 -55 -52 -48 -47 -45
-56 -54 -52 -49 -49 -47 -46 -41
-55 -49 -47 -50 -48 -40 -43 -40
-54 -50 -45 -49 -41 -45 -41 -41
-52 -49 -47 -44 -40 -42 -43 -34
-50 -49 -44 -43 -41 -43 -37 -34
-44 -44 -47 -37 -36 -37 -33 -31
-40 -42 -41 -41 -38 -37 -32 -26
-44 -41 -40 -38 -35 -29 -27 -29
-39 -38 -36 -37 -30 -27 -28 -26
-37 -36 -33 -34 -31 -30 -22 -21
-37 -32 -30 -32 -25 -24 -23 -17
-36 -35 -27 -25 -27 -21 -18 -17
-34 -31 -28 -20 -24 -19 -15 -15
-26 -21 -24 -19 -21 -18 -16 -15
-29 -22 -26 -20 -19 -13 -19 -10
-26 -21 -16 -19 -17 -13 -12 -10
-23 -22 -17 -15 -17 -12 -12 -14
-19 -13 -17 -14 -12 -16 -12 -13
-13 -17 -14 -11 -16 -11 -8 -5
-16 -15 -14 -13 -11 -10 -9 -33
-15 -13 -9 -14 -11 -8 -32 -36
-12 -8 -11 -10 -10 -32 -35 -35
-11 -11 -13 -12 -30 -35 -37 -38
-9 -13 -9 -29 -36 -36 -40 -39
-7 -7 -31 -34 -38 -37 -41 -45
-11 -29 -35 -38 -41 -46 -41 -43
-30 -36 -39 -44 -45 -43 -50 -49
-35 -38 -39 -45 -49 -51 -54 -57
-38 -42 -43 -46 -50 -53 -55 -60
-46 -42 -45 -48 -54 -56 -59 -61
-42 -46 -49 -53 -55 -58 -60 -63
-49 -48 -49 -54 -60 -57 -63 -63
-46 -54 -52 -54 -61 -64 -63 -64
-53 -54 -59 -58 -60 -59 -67 -65
-58 -58 -62 -63 -63 -68 -63 -68
-59 -64 -57 -63 -67 -65 -64 -68
-62 -66 -63 -68 -65 -66 -69 -68
-68 -61 -67 -67 -68 -70 -67 -71
-59 -70 -62 -67 -66 -65 -68 -70
-65 -71 -66 -69 -73 -71 -72 -69
-64 -68 -67 -71 -71 -73 -70 -68
-67 -70 -72 -69 -73 -69 -70 -71
-69 -73 -71 -72 -74 -72 -73 -70
-67 -64 -70 -77 -72 -70 -73 -69
-70 -71 -72 -69 -72 -72 -71 -70
-72 -73 -69 -69 -69 -67 -70 -71
-72 -74 -69 -71 -69 -70 -74 -70
-70 -72 -73 -71 -71 -71 -70 -69
-74 -73 -69 -70 -73 -73 -69 -68
-69 -67 -72 -71 -68 -68 -67 -67
-68 -69 -70 -67 -67 -68 -65 -62
-71 -71 -70 -68 -66 -65 -63 -61
-66 -67 -68 -65 -66 -66 -63 -59
-66 -66 -69 -67 -63 -62 -58 -60
-67 -67 -65 -64 -61 -60 -58 -53
-65 -63 -63 -63 -57 -62 -55 -57
-65 -62 -63 -60 -59 -60 -56 -51
-63 -59 -60 -59 -55 -51 -52 -52
-61 -64 -60 -57 -56 -54 -52 -52
-59 -58 -57 -56 -52 -51 -49 -50
-59 -59 -56 -51 -49 -51 -47 -45
-62 -55 -51 -52 -49 -47 -48 -48
-53 -55 -53 -53 -48 -49 -46 -45
-51 -52 -48 -51 -47 -48 -45 -42
-51 -54 -47 -48 -44 -45 -45 -40
-48 -47 -45 -48 -47 -47 -45 -42
-51 -48 -42 -46 -44 -39 -48 -45
-48 -44 -46 -43 -43 -42 -43 -45
-48 -44 -43 -46 -40 -39 -39 -44
-43 -41 -38 -42 -40 -45 -46 -45
-47 -43 -45 -41 -46 -46 -44 -46
-46 -41 -40 -45 -43 -42 -46 -42
-47 -51 -50 -53 -54 -57 -54 -58
-52 -48 -51 -54 -54 -55 -57 -61
-51 -54 -58 -57 -53 -59 -60 -59
-54 -56 -53 -55 -61 -59 -62 -59
-53 -55 -59 -58 -58 -61 -67 -60
-54 -55 -55 -60 -61 -59 -64 -63
-58 -58 -60 -60 -59 -63 -63 -64
-58 -56 -58 -62 -59 -63 -63 -64
-57 -61 -61 -60 -58 -60 -63 -61
-59 -61 -61 -60 -63 -64 -62 -59
-58 -57 -62 -61 -62 -60 -58 -58
-58 -63 -65 -61 -62 -59 -59 -62
-61 -64 -63 -63 -64 -58 -56 -56
-59 -65 -63 -59 -63 -63 -57 -54
-61 -63 -62 -60 -54 -55 -55 -53
-60 -63 -60 -56 -55 -57 -54 -47
-61 -60 -54 -56 -55 -54 -50 -51
-61 -58 -55 -56 -53 -52 -45 -45
-58 -59 -58 -56 -51 -51 -47 -42
-53 -56 -55 -52 -48 -47 -46 -42
-56 -51 -52 -53 -48 -43 -44 -42
-52 -51 -49 -47 -45 -40 -38 -38
-50 -49 -47 -46 -46 -41 -38 -38
-47 -50 -45 -47 -39 -37 -35 -34
-46 -42 -41 -41 -36 -34 -32 -28
-45 -45 -43 -41 -34 -34 -32 -33
-44 -40 -40 -37 -32 -34 -28 -28
-36 -37 -36 -32 -36 -29 -26 -22
-35 -33 -31 -32 -29 -24 -24 -19
-35 -34 -28 -29 -25 -27 -25 -20
-36 -31 -33 -25 -25 -23 -20 -13
-31 -30 -28 -26 -23 -17 -17 -15
-27 -24 -22 -25 -20 -17 -13 -12
-25 -22 -23 -19 -17 -18 -12 -11
-24 -21 -20 -16 -15 -13 -10 -10
-25 -15 -14 -16 -12 -9 -9 -7
-18 -22 -14 -16 -9 -13 -6 -5
-14 -14 -13 -10 -9 -11 -10 -5
-15 -9 -8 -9 -7 -4 -8 -5
-11 -10 -9 -4 -8 -9 2 -4
-11 -8 -10 -5 -4 -4 -3 -5
-13 -12 -10 -6 -6 -5 -8 -2
-7 -9 -5 -2 -6 -3 -3 -4
-6 -3 -4 -6 -7 -4 -6 -33
-8 -6 -5 -4 -3 -1 -33 -33
-4 -4 -5 -3 -4 -34 -37 -39
-3 -6 -5 -4 -33 -36 -37 -43
-3 -2 -2 -36 -36 -38 -38 -40
-3 -2 -35 -33 -38 -43 -46 -49
-3 -35 -37 -37 -45 -40 -47 -51
-28 -29 -33 -33 -31 -34 -36 -32
-26 -30 -32 -32 -36 -35 -38 -38
-28 -31 -33 -35 -32 -37 -35 -35
-31 -32 -32 -32 -35 -32 -38 -39
-28 -35 -33 -38 -35 -32 -37 -38
-29 -33 -37 -34 -39 -36 -39 -40
-35 -30 -35 -36 -38 -42 -40 -40
-38 -33 -36 -39 -44 -38 -41 -41
-36 -36 -37 -36 -43 -37 -45 -44
-37 -34 -39 -37 -39 -43 -43 -42
-38 -38 -42 -37 -43 -39 -41 -41
-39 -39 -32 -43 -40 -41 -43 -41
-41 -41 -41 -42 -38 -43 -41 -42
-40 -42 -40 -43 -43 -42 -40 -44
-44 -39 -39 -40 -41 -39 -41 -41
-41 -42 -41 -42 -43 -37 -44 -43
-43 -40 -40 -42 -43 -40 -41 -35
-38 -41 -43 -40 -39 -39 -39 -39
-44 -41 -44 -37 -42 -42 -42 -39
-41 -42 -38 -43 -40 -39 -38 -40
-42 -43 -38 -45 -40 -40 -37 -41
-40 -41 -42 -40 -39 -37 -36 -34
-38 -40 -42 -38 -40 -40 -34 -37
-38 -41 -40 -42 -37 -37 -37 -37
-36 -39 -40 -38 -36 -40 -39 -34
-41 -36 -35 -36 -38 -38 -37 -35
-38 -37 -38 -37 -40 -33 -35 -38
-40 -36 -40 -37 -33 -34 -31 -32
-34 -37 -36 -40 -33 -35 -33 -34
-36 -35 -31 -32 -33 -35 -33 -33
-36 -35 -33 -30 -33 -31 -34 -33
-35 -34 -35 -34 -34 -36 -31 -30
-36 -35 -33 -34 -32 -33 -31 -32
-34 -34 -32 -32 -34 -30 -34 -31
-33 -32 -32 -35 -34 -32 -32 -34
-30 -37 -29 -32 -31 -31 -34 -30
-33 -34 -36 -32 -33 -34 -34 -30
-33 -30 -35 -33 -32 -28 -33 -30
-33 -38 -30 -30 -29 -30 -27 -32
-34 -34 -30 -31 -33 -30 -32 -31
-33 -33 -35 -34 -31 -32 -30 -25
-32 -28 -30 -30 -26 -32 -26 -31
-29 -31 -28 -27 -32 -30 -27 -31
-50 -46 -49 -53 -48 -53 -50 -54
-48 -47 -50 -53 -49 -50 -56 -55
-48 -47 -49 -52 -52 -57 -57 -58
-49 -52 -50 -54 -55 -53 -56 -59
-51 -51 -53 -52 -56 -56 -60 -58
-50 -55 -53 -54 -54 -59 -59 -55
-50 -57 -54 -58 -60 -56 -60 -61
-51 -57 -59 -54 -55 -59 -54 -56
-52 -54 -56 -54 -59 -58 -61 -59
-53 -58 -54 -57 -58 -58 -57 -52
-57 -59 -59 -60 -58 -61 -52 -53
-58 -59 -58 -57 -58 -57 -57 -53
-60 -58 -59 -55 -56 -54 -56 -50
-62 -57 -56 -55 -57 -54 -53 -50
-58 -57 -56 -55 -57 -53 -50 -53
-58 -56 -52 -52 -52 -47 -48 -49
-57 -55 -55 -52 -51 -49 -44 -48
-55 -56 -52 -52 -53 -49 -45 -47
-53 -57 -54 -50 -45 -44 -48 -47
-53 -50 -49 -46 -47 -47 -40 -42
-51 -49 -49 -47 -44 -44 -43 -41
-50 -47 -43 -47 -46 -37 -39 -36
-50 -45 -45 -42 -39 -38 -38 -35
-46 -46 -45 -40 -43 -39 -34 -28
-45 -41 -47 -40 -38 -35 -33 -32
-41 -39 -38 -37 -33 -33 -27 -27
-43 -40 -34 -36 -32 -29 -28 -26
-38 -37 -31 -29 -32 -30 -26 -23
-36 -35 -34 -30 -29 -24 -22 -24
-39 -36 -31 -26 -25 -24 -22 -18
-30 -31 -27 -28 -24 -21 -16 -18
-31 -30 -23 -23 -21 -20 -16 -15
-27 -24 -22 -20 -19 -15 -12 -12
-21 -20 -18 -18 -16 -16 -13 -9
-23 -21 -14 -23 -14 -13 -12 -10
-20 -19 -15 -15 -12 -14 -7 -12
-14 -18 -12 -13 -5 -10 -10 -7
-14 -13 -10 -7 -7 -8 -7 -8
-13 -13 -6 -8 -9 -3 -1 -6
-13 -12 -12 -6 -6 -7 -6 -27
-9 -6 -10 -6 -5 -5 -26 -29
-7 -6 -5 -5 -1 -30 -28 -28
-9 -9 -5 -3 -30 -27 -30 -29
-10 -5 -4 -26 -31 -32 -33 -31
-4 -7 -28 -30 -27 -32 -32 -31
-8 -27 -32 -27 -34 -31 -38 -32
-66 -71 -69 -71 -74 -73 -77 -79
-71 -72 -75 -72 -77 -79 -80 -79
-71 -73 -75 -79 -77 -79 -82 -86
-72 -72 -76 -77 -80 -80 -86 -83
-70 -77 -78 -80 -82 -85 -88 -90
-76 -79 -79 -80 -81 -85 -84 -85
-79 -79 -86 -86 -85 -83 -87 -90
-82 -82 -82 -83 -86 -86 -87 -86
-82 -81 -84 -85 -85 -92 -89 -88
-86 -85 -85 -86 -86 -87 -87 -88
-82 -90 -89 -90 -87 -86 -89 -93
-90 -90 -89 -90 -90 -86 -82 -82
-88 -90 -88 -88 -91 -88 -90 -87
-86 -90 -88 -88 -91 -82 -89 -84
-89 -86 -91 -87 -86 -86 -83 -85
-90 -86 -88 -87 -86 -82 -82 -80
-86 -89 -87 -86 -79 -83 -77 -78
-87 -91 -87 -84 -86 -80 -81 -76
-87 -85 -85 -84 -77 -83 -79 -75
-90 -81 -82 -83 -83 -75 -78 -69
-81 -85 -83 -79 -74 -75 -76 -72
-86 -79 -78 -80 -72 -78 -73 -66
-83 -78 -77 -72 -74 -69 -67 -65
-83 -77 -78 -74 -69 -65 -60 -61
-81 -75 -73 -72 -71 -62 -58 -51
-76 -69 -68 -64 -62 -59 -56 -52
-75 -70 -67 -61 -58 -56 -49 -47
-73 -67 -65 -62 -51 -49 -40 -45
-67 -67 -59 -54 -50 -46 -43 -40
-63 -54 -53 -51 -45 -44 -41 -32
-57 -57 -50 -44 -40 -36 -33 -29
-52 -49 -46 -43 -40 -29 -29 -29
-49 -48 -41 -40 -34 -29 -31 -24
-46 -41 -40 -34 -30 -28 -24 -24
-43 -39 -33 -33 -25 -26 -27 -24
-37 -34 -28 -30 -25 -26 -23 -23
-33 -30 -29 -22 -26 -23 -27 -26
-33 -28 -30 -26 -20 -20 -24 -19
-32 -26 -23 -26 -22 -23 -23 -22
-24 -23 -25 -18 -20 -22 -25 -22
-26 -24 -25 -23 -23 -22 -21 -21
-61 -60 -60 -60 -63 -64 -63 -69
-62 -63 -61 -65 -63 -65 -61 -69
-60 -64 -65 -61 -67 -65 -66 -70
-60 -65 -65 -63 -66 -64 -65 -70
-63 -66 -65 -65 -68 -70 -67 -69
-65 -64 -64 -68 -68 -69 -66 -71
-62 -66 -67 -65 -69 -71 -69 -65
-65 -66 -66 -68 -69 -68 -69 -69
-66 -67 -67 -68 -70 -66 -71 -70
-67 -69 -70 -68 -70 -72 -71 -68
-70 -70 -69 -69 -71 -69 -68 -70
-68 -75 -72 -70 -71 -67 -70 -70
-73 -68 -72 -73 -68 -68 -67 -73
-70 -70 -70 -67 -68 -69 -67 -66
-73 -73 -72 -69 -70 -66 -66 -65
-75 -71 -73 -72 -68 -65 -67 -66
-69 -71 -70 -69 -68 -67 -61 -67
-68 -68 -67 -68 -65 -62 -60 -58
-66 -66 -65 -65 -64 -58 -60 -58
-68 -67 -68 -60 -63 -58 -59 -55
-64 -62 -64 -60 -61 -56 -54 -52
-66 -65 -62 -57 -54 -54 -52 -51
-60 -60 -60 -59 -52 -50 -51 -45
-58 -59 -59 -55 -51 -51 -49 -46
-62 -55 -52 -54 -48 -48 -46 -45
-55 -52 -54 -52 -48 -44 -42 -42
-55 -54 -50 -46 -46 -41 -40 -35
-55 -53 -46 -46 -40 -39 -36 -32
-46 -47 -45 -44 -36 -33 -33 -28
-46 -44 -44 -36 -35 -28 -30 -28
-43 -44 -38 -37 -33 -29 -26 -24
-43 -39 -36 -37 -28 -24 -21 -19
-40 -37 -34 -30 -28 -25 -20 -15
-32 -32 -28 -29 -22 -19 -19 -15
-32 -34 -25 -20 -22 -16 -17 -9
-33 -31 -25 -19 -18 -16 -10 -12
-24 -23 -18 -18 -16 -11 -9 -9
-22 -19 -17 -16 -13 -11 -9 -10
-19 -19 -16 -14 -12 -9 -7 -7
-19 -12 -11 -12 -8 -7 -3 -4
-13 -12 -13 -9 -4 -6 -1 -1
-11 -10 -8 -5 -6 -5 1 0
-12 -13 -10 -8 -1 -5 0 -2
-10 -7 -5 -5 -2 -3 -1 -3
-6 -3 -2 -2 -2 0 -4 -1
-5 -6 -4 0 -4 -2 -1 -68
-5 -2 -3 -4 3 -2 -67 -66
-6 0 -2 -1 1 -69 -70 -71
-2 2 -1 -1 -71 -71 -67 -72
-5 -3 -3 -70 -70 -70 -71 -75
-3 -1 -66 -68 -69 -74 -74 -76
0 -63 -69 -74 -72 -72 -80 -81
-72 -69 -73 -73 -73 -76 -76 -79
-66 -71 -76 -75 -73 -78 -79 -80
-70 -75 -76 -75 -75 -81 -82 -80
-73 -72 -74 -82 -82 -79 -82 -82
-74 -74 -76 -76 -82 -82 -83 -85
-74 -77 -78 -81 -83 -88 -82 -84
-77 -79 -85 -83 -84 -83 -86 -88
-76 -78 -84 -79 -83 -84 -88 -85
-79 -81 -85 -84 -87 -86 -83 -87
-83 -83 -83 -86 -86 -83 -85 -86
-83 -85 -84 -87 -82 -86 -86 -83
-86 -85 -84 -84 -83 -85 -83 -84
-86 -84 -82 -86 -84 -84 -82 -81
-85 -85 -83 -85 -85 -81 -80 -77
-86 -86 -83 -81 -84 -83 -78 -77
-83 -83 -83 -84 -82 -80 -81 -80
-86 -81 -84 -78 -79 -76 -76 -71
-82 -81 -83 -84 -79 -75 -70 -69
-79 -79 -80 -81 -80 -76 -71 -68
-81 -80 -77 -76 -71 -73 -68 -69
-82 -77 -72 -74 -71 -70 -68 -68
-76 -79 -72 -77 -71 -67 -68 -63
-73 -74 -76 -67 -69 -64 -62 -59
-74 -71 -70 -64 -65 -63 -62 -58
-71 -65 -64 -67 -59 -56 -52 -50
-69 -66 -62 -62 -59 -57 -51 -50
-65 -66 -62 -55 -57 -51 -50 -43
-62 -59 -59 -55 -52 -51 -45 -41
-59 -55 -54 -51 -49 -46 -39 -39
-56 -56 -55 -49 -43 -40 -41 -34
-54 -48 -49 -44 -40 -36 -35 -30
-52 -48 -41 -41 -38 -36 -32 -30
-50 -45 -42 -41 -34 -35 -31 -27
-44 -39 -38 -35 -30 -28 -31 -29
-40 -37 -32 -30 -25 -30 -28 -27
-37 -35 -28 -30 -28 -24 -27 -24
-35 -31 -28 -25 -25 -29 -22 -23
-33 -28 -29 -29 -26 -20 -23 -23
-26 -26 -26 -27 -25 -26 -24 -26
-30 -25 -24 -25 -25 -26 -25 -25
-25 -29 -22 -22 -31 -27 -22 -26
-25 -23 -21 -24 -26 -28 -29 -30
-27 -21 -27 -26 -29 -28 -27 -30
-63 -63 -69 -69 -65 -67 -69 -67
-65 -65 -66 -65 -65 -69 -69 -67
-60 -65 -64 -66 -68 -69 -70 -72
-68 -64 -67 -70 -70 -69 -69 -70
-68 -66 -65 -67 -72 -69 -68 -68
-68 -66 -68 -67 -68 -68 -70 -66
-67 -71 -69 -67 -67 -68 -69 -68
-66 -71 -67 -68 -66 -65 -68 -68
-66 -67 -67 -64 -66 -70 -67 -62
-68 -68 -68 -66 -65 -67 -65 -65
-65 -72 -68 -69 -68 -62 -64 -65
-64 -67 -69 -68 -66 -60 -61 -60
-69 -67 -66 -63 -65 -65 -62 -58
-68 -66 -61 -65 -61 -61 -59 -58
-68 -66 -61 -61 -63 -59 -51 -54
-68 -63 -62 -60 -56 -56 -56 -49
-67 -62 -59 -55 -54 -50 -49 -47
-63 -58 -56 -54 -52 -52 -45 -43
-60 -60 -52 -53 -52 -44 -49 -42
-57 -52 -53 -52 -50 -46 -43 -39
-58 -51 -50 -48 -49 -42 -41 -35
-54 -57 -52 -47 -41 -39 -39 -35
-51 -45 -43 -40 -43 -36 -36 -34
-49 -48 -42 -37 -39 -33 -32 -31
-48 -41 -38 -41 -36 -31 -26 -26
-42 -41 -38 -35 -33 -31 -28 -27
-39 -39 -34 -33 -27 -28 -24 -21
-40 -36 -30 -28 -30 -22 -19 -19
-35 -35 -33 -25 -25 -20 -21 -14
-31 -28 -29 -22 -20 -16 -14 -14
-29 -25 -27 -21 -18 -16 -14 -9
-25 -23 -24 -18 -15 -15 -10 -9
-26 -19 -20 -13 -14 -13 -12 -8
-21 -17 -13 -10 -11 -11 -8 -10
-21 -18 -10 -14 -7 -9 -10 -5
-17 -11 -11 -8 -5 -11 -8 -5
-12 -11 -8 -8 -5 -8 -4 -8
-11 -11 -8 -6 -3 -7 0 -5
-13 -3 -5 -3 -5 -7 -4 -4
-5 -7 -7 -5 -5 -6 -3 -68
-8 -5 -7 -2 -1 -6 -68 -71
-6 -3 -3 -2 -5 -67 -65 -68
-2 -4 -3 -2 -64 -70 -74 -75
-2 -4 -9 -66 -67 -71 -73 -75
-1 -5 -66 -65 -73 -75 -75 -78
-6 -65 -68 -69 -69 -74 -78 -78
-64 -64 -69 -68 -75 -73 -76 -79
-68 -68 -65 -71 -79 -77 -77 -78
-68 -68 -70 -74 -76 -79 -80 -81
-69 -74 -74 -75 -76 -82 -83 -85
-71 -76 -74 -79 -79 -84 -82 -87
-73 -74 -79 -80 -82 -84 -86 -87
-78 -77 -80 -84 -82 -87 -88 -90
-74 -79 -76 -84 -88 -89 -89 -90
-77 -83 -82 -85 -86 -89 -86 -91
-84 -83 -85 -82 -88 -86 -89 -88
-83 -88 -84 -89 -89 -86 -88 -85
-85 -83 -90 -89 -93 -82 -90 -89
-86 -89 -86 -85 -87 -87 -85 -82
-84 -88 -87 -89 -87 -86 -86 -85
-88 -91 -90 -87 -87 -88 -87 -84
-88 -91 -87 -85 -85 -89 -85 -83
-86 -88 -87 -88 -85 -84 -85 -82
-88 -83 -86 -86 -87 -83 -82 -73
-91 -84 -83 -83 -83 -82 -78 -76
-84 -90 -83 -84 -80 -83 -75 -72
-84 -82 -83 -81 -76 -76 -81 -74
-84 -82 -82 -80 -77 -78 -73 -71
-83 -80 -81 -78 -74 -72 -69 -69
-78 -78 -76 -79 -74 -73 -68 -64
-82 -79 -72 -73 -72 -68 -63 -59
-77 -76 -71 -73 -70 -67 -59 -59
-74 -69 -70 -75 -60 -61 -59 -56
-72 -68 -66 -67 -58 -61 -57 -48
-67 -67 -61 -61 -56 -51 -52 -44
-67 -63 -59 -55 -52 -56 -49 -44
-67 -61 -62 -56 -51 -45 -44 -36
-59 -58 -54 -51 -49 -49 -41 -40
-58 -56 -54 -48 -46 -38 -41 -35
-55 -53 -50 -43 -42 -39 -35 -31
-53 -47 -48 -45 -40 -33 -33 -31
-48 -41 -43 -35 -34 -31 -32 -28
-44 -44 -34 -34 -33 -31 -26 -29
-43 -38 -30 -32 -29 -32 -30 -25
-40 -34 -31 -33 -26 -29 -27 -24
-32 -29 -27 -24 -31 -23 -23 -25
-31 -32 -31 -27 -25 -20 -25 -26
-61 -64 -64 -63 -64 -62 -68 -66
-65 -64 -65 -66 -66 -64 -64 -66
-61 -62 -62 -61 -66 -66 -66 -70
-65 -60 -61 -65 -63 -64 -66 -66
-59 -67 -66 -60 -65 -68 -64 -62
-65 -63 -63 -64 -65 -68 -64 -68
-64 -64 -69 -61 -66 -66 -67 -68
-62 -68 -67 -67 -71 -69 -65 -65
-65 -67 -66 -69 -68 -67 -68 -69
-70 -64 -70 -70 -68 -67 -68 -69
-67 -67 -68 -66 -71 -67 -67 -63
-67 -66 -68 -68 -64 -65 -64 -64
-67 -63 -70 -68 -67 -64 -63 -64
-68 -70 -65 -63 -62 -62 -59 -60
-66 -68 -64 -62 -67 -58 -59 -57
-64 -64 -65 -63 -60 -63 -57 -53
-65 -64 -56 -63 -59 -58 -55 -50
-64 -59 -58 -57 -56 -58 -55 -47
-60 -59 -61 -62 -52 -52 -49 -48
-57 -59 -55 -55 -54 -48 -51 -47
-62 -54 -58 -51 -50 -51 -43 -41
-56 -53 -55 -53 -47 -44 -42 -41
-55 -56 -52 -49 -45 -44 -41 -40
-52 -53 -50 -48 -44 -44 -38 -35
-47 -46 -48 -39 -42 -36 -33 -33
-50 -47 -45 -40 -35 -34 -32 -31
-48 -46 -42 -40 -38 -34 -28 -25
-40 -38 -38 -33 -31 -29 -26 -28
-44 -34 -36 -31 -29 -26 -21 -22
-37 -34 -33 -31 -23 -24 -19 -22
-34 -30 -30 -27 -25 -19 -21 -19
-33 -31 -30 -24 -21 -22 -20 -15
-31 -28 -25 -23 -21 -19 -17 -14
-25 -24 -23 -22 -17 -19 -14 -10
-26 -24 -20 -22 -16 -15 -14 -9
-23 -23 -19 -18 -11 -15 -12 -10
-22 -21 -17 -10 -14 -14 -15 -8
-18 -12 -18 -12 -15 -12 -11 -8
-16 -14 -9 -13 -9 -10 -8 -8
-15 -15 -8 -8 -13 -7 -7 -6
-14 -12 -12 -13 -7 -7 -8 -65
-9 -12 -9 -5 -8 -5 -62 -66
-10 -6 -7 -8 -7 -67 -67 -70
-10 -10 -9 -8 -66 -69 -67 -71
-8 -6 -11 -65 -68 -69 -66 -74
-6 -10 -64 -69 -73 -69 -70 -75
-7 -63 -64 -72 -70 -68 -77 -75
-60 -64 -64 -69 -70 -78 -75 -77
-66 -66 -67 -70 -71 -77 -76 -78
-68 -68 -69 -76 -72 -78 -79 -80
-65 -72 -75 -74 -78 -76 -79 -84
-70 -69 -73 -77 -79 -81 -83 -86
-72 -76 -77 -76 -78 -83 -82 -85
-77 -76 -80 -77 -83 -83 -87 -86
-75 -80 -80 -85 -84 -87 -83 -92
-81 -82 -82 -82 -84 -89 -86 -88
-82 -85 -85 -83 -86 -87 -85 -87
-87 -83 -88 -81 -82 -83 -85 -86
-82 -84 -85 -88 -85 -83 -85 -84
-88 -88 -87 -87 -87 -88 -82 -83
-84 -82 -85 -85 -86 -85 -81 -80
-88 -84 -85 -86 -82 -83 -82 -79
-83 -82 -85 -87 -83 -85 -83 -76
-83 -83 -81 -87 -84 -80 -81 -75
-88 -85 -83 -80 -78 -79 -77 -75
-82 -83 -83 -82 -79 -77 -75 -71
-83 -85 -83 -77 -81 -73 -73 -67
-81 -79 -80 -76 -76 -73 -68 -67
-84 -77 -78 -77 -73 -72 -67 -63
-78 -76 -75 -69 -70 -69 -59 -61
-81 -71 -74 -69 -68 -63 -60 -53
-73 -70 -73 -69 -65 -60 -60 -56
-77 -68 -68 -66 -64 -59 -60 -51
-72 -67 -65 -60 -62 -55 -56 -49
-68 -66 -62 -60 -60 -56 -50 -48
-66 -64 -59 -61 -52 -48 -46 -45
-61 -59 -55 -54 -51 -45 -47 -39
-64 -56 -50 -50 -47 -42 -37 -35
-53 -53 -51 -45 -44 -38 -39 -40
-49 -47 -45 -45 -45 -36 -37 -30
-50 -47 -42 -42 -37 -36 -32 -28
-47 -44 -39 -36 -33 -32 -30 -30
-45 -42 -40 -34 -35 -31 -28 -29
-39 -39 -35 -35 -30 -27 -29 -30
-36 -36 -33 -33 -29 -28 -27 -26
-34 -35 -30 -32 -29 -30 -28 -26
-34 -30 -32 -30 -27 -25 -27 -24
-32 -28 -28 -25 -28 -24 -24 -26
-32 -31 -26 -24 -24 -22 -28 -29
-29 -28 -30 -26 -28 -29 -24 -28
-28 -26 -23 -29 -27 -23 -27 -28
-59 -61 -61 -64 -63 -63 -70 -63
-63 -63 -63 -67 -63 -67 -66 -62
-61 -64 -59 -64 -63 -64 -63 -66
-65 -63 -66 -67 -66 -67 -65 -65
-62 -65 -65 -64 -65 -62 -66 -67
-65 -63 -67 -63 -65 -61 -68 -69
-63 -65 -68 -68 -64 -66 -64 -62
-65 -63 -65 -68 -65 -61 -63 -61
-64 -62 -64 -62 -65 -64 -63 -61
-66 -66 -64 -66 -62 -63 -58 -59
-67 -65 -66 -66 -60 -59 -62 -54
-66 -69 -58 -63 -59 -60 -55 -51
-63 -61 -60 -61 -60 -59 -52 -52
-64 -64 -61 -57 -58 -53 -53 -56
-61 -60 -60 -53 -57 -51 -50 -48
-61 -58 -58 -51 -57 -52 -50 -45
-57 -55 -55 -51 -51 -50 -45 -40
-60 -51 -52 -50 -48 -46 -42 -41
-56 -51 -51 -49 -45 -48 -37 -40
-51 -51 -48 -45 -41 -41 -39 -33
-51 -51 -46 -42 -41 -38 -38 -32
-50 -43 -47 -39 -37 -38 -35 -29
-44 -43 -39 -37 -36 -32 -30 -27
-47 -44 -35 -35 -32 -30 -27 -27
-41 -41 -34 -36 -27 -29 -28 -25
-36 -36 -31 -28 -27 -26 -21 -19
-36 -33 -29 -29 -24 -23 -19 -18
-34 -28 -29 -26 -20 -17 -18 -17
-28 -32 -24 -20 -20 -16 -15 -15
-27 -26 -23 -19 -21 -15 -15 -12
-25 -19 -17 -18 -15 -13 -13 -11
-22 -21 -15 -20 -13 -9 -11 -9
-22 -20 -13 -14 -13 -16 -9 -5
-18 -16 -13 -10 -12 -7 -7 -8
-17 -16 -11 -10 -9 -7 -7 -8
-11 -11 -15 -9 -6 -8 -9 -10
-13 -10 -7 -8 -9 -4 -7 -62
-8 -7 -10 -8 -1 -6 -61 -65
-9 -12 -7 -3 -3 -61 -69 -67
-7 -12 -8 -7 -63 -63 -66 -69
-4 -7 -6 -60 -63 -62 -66 -69
-7 -9 -63 -65 -63 -70 -71 -73
-6 -61 -67 -66 -68 -71 -69 -74
-66 -67 -66 -68 -72 -70 -76 -77
-67 -70 -69 -73 -74 -74 -80 -81
-68 -67 -74 -80 -79 -73 -82 -80
-70 -70 -76 -76 -78 -81 -82 -80
-73 -77 -75 -76 -79 -78 -83 -83
-71 -76 -77 -82 -78 -79 -82 -83
-75 -78 -79 -80 -82 -83 -84 -83
-78 -77 -79 -81 -81 -79 -84 -84
-79 -81 -79 -81 -85 -84 -82 -83
-78 -82 -81 -83 -81 -82 -85 -82
-82 -82 -83 -80 -83 -80 -77 -79
-79 -87 -84 -83 -85 -82 -82 -80
-82 -87 -83 -85 -81 -83 -81 -78
-82 -84 -83 -83 -84 -79 -81 -79
-82 -86 -78 -83 -82 -79 -77 -79
-81 -81 -82 -78 -79 -77 -79 -76
-82 -85 -80 -76 -78 -77 -73 -76
-82 -78 -77 -79 -79 -80 -73 -69
-82 -79 -82 -74 -75 -68 -71 -66
-79 -80 -77 -78 -69 -70 -69 -69
-76 -79 -73 -72 -67 -68 -67 -64
-77 -77 -74 -71 -67 -63 -62 -59
-73 -71 -70 -68 -69 -65 -59 -59
-73 -67 -70 -67 -67 -62 -59 -55
-72 -67 -62 -59 -61 -60 -59 -56
-67 -64 -58 -61 -60 -55 -53 -48
-66 -66 -60 -57 -55 -52 -50 -47
-60 -56 -58 -56 -54 -48 -46 -45
-57 -58 -53 -50 -48 -47 -42 -41
-58 -56 -48 -49 -50 -46 -39 -34
-54 -53 -47 -49 -42 -39 -36 -33
-51 -53 -48 -40 -39 -38 -32 -33
-51 -45 -41 -41 -35 -34 -31 -30
-46 -41 -38 -36 -33 -32 -33 -29
-43 -41 -36 -34 -34 -30 -23 -32
-43 -35 -37 -32 -35 -31 -25 -26
-38 -33 -33 -29 -30 -33 -30 -28
-32 -29 -29 -30 -28 -29 -30 -22
-34 -29 -31 -27 -25 -26 -24 -25
-60 -64 -62 -65 -64 -65 -64 -64
-61 -63 -63 -64 -61 -66 -65 -66
-64 -64 -65 -65 -65 -65 -67 -63
-63 -68 -65 -66 -67 -63 -64 -65
-65 -61 -63 -67 -65 -70 -70 -66
-67 -64 -65 -68 -65 -63 -67 -63
-67 -63 -64 -64 -68 -66 -66 -65
-64 -64 -66 -68 -65 -65 -66 -66
-70 -64 -65 -64 -66 -68 -62 -62
-66 -68 -67 -67 -62 -67 -63 -62
-66 -67 -67 -65 -62 -65 -64 -61
-69 -64 -65 -67 -66 -63 -61 -55
-66 -66 -67 -65 -63 -59 -55 -56
-65 -63 -63 -60 -60 -57 -52 -56
-62 -61 -58 -59 -61 -51 -58 -51
-63 -62 -58 -58 -55 -54 -52 -46
-60 -56 -58 -54 -52 -52 -47 -44
-59 -57 -56 -53 -49 -49 -47 -40
-57 -58 -55 -47 -47 -44 -44 -40
-54 -52 -49 -45 -47 -38 -38 -35
-54 -53 -46 -43 -42 -39 -36 -30
-51 -44 -47 -40 -39 -32 -31 -32
-48 -48 -45 -40 -36 -34 -32 -26
-46 -41 -39 -36 -32 -31 -32 -24
-41 -42 -35 -39 -29 -31 -26 -22
-37 -34 -33 -35 -29 -26 -24 -23
-36 -36 -27 -30 -30 -24 -21 -18
-40 -32 -29 -26 -24 -20 -18 -14
-30 -30 -25 -22 -23 -21 -19 -13
-27 -25 -27 -24 -19 -15 -13 -14
-25 -19 -19 -19 -12 -12 -17 -12
-23 -19 -17 -14 -13 -11 -12 -11
-20 -20 -17 -13 -11 -13 -8 -5
-18 -20 -14 -12 -12 -10 -9 0
-17 -14 -11 -11 -6 -6 -6 -4
-14 -13 -12 -10 -10 -2 -5 -4
-14 -12 -10 -6 -10 -3 -5 -6
-6 -8 -11 -8 -2 -4 -6 -7
-4 -8 -4 -5 -3 -5 -5 -8
-6 -4 -5 -8 -2 -4 -5 -5
-7 -7 -6 -3 -2 -6 -6 -63
-4 -6 -5 -6 -5 -7 -68 -66
-8 -5 -5 -9 -4 -64 -68 -66
-2 -5 -7 -3 -67 -63 -68 -72
-7 -7 -6 -64 -66 -68 -70 -70
-7 -3 -64 -67 -67 -69 -70 -74
-5 -68 -66 -70 -69 -72 -74 -74
-68 -69 -68 -69 -73 -79 -73 -76
-67 -68 -71 -72 -75 -77 -70 -81
-66 -75 -76 -75 -74 -74 -80 -82
-73 -71 -75 -76 -77 -78 -80 -80
-72 -75 -73 -77 -78 -80 -76 -81
-74 -77 -77 -77 -82 -80 -80 -79
-73 -73 -77 -81 -81 -80 -83 -81
-79 -82 -78 -80 -82 -81 -84 -84
-83 -78 -82 -85 -77 -81 -81 -75
-82 -80 -77 -80 -83 -79 -76 -75
-82 -80 -81 -82 -82 -81 -82 -77
-79 -80 -81 -77 -79 -76 -75 -73
-83 -81 -78 -81 -80 -75 -71 -76
-79 -79 -76 -72 -73 -74 -70 -68
-77 -81 -74 -82 -73 -70 -73 -71
-79 -75 -80 -74 -71 -71 -67 -59
-75 -75 -74 -72 -68 -70 -65 -62
-75 -77 -72 -75 -65 -62 -62 -58
-72 -74 -72 -67 -67 -61 -60 -56
-72 -73 -70 -65 -63 -60 -56 -52
-68 -70 -64 -63 -60 -55 -54 -43
-65 -65 -61 -58 -56 -52 -50 -47
-63 -64 -60 -53 -55 -53 -47 -40
-62 -57 -59 -56 -53 -47 -45 -41
-62 -55 -51 -50 -49 -43 -41 -38
-54 -54 -50 -49 -43 -41 -34 -33
-54 -49 -47 -45 -40 -38 -33 -29
-53 -50 -44 -37 -40 -35 -34 -30
-47 -43 -40 -36 -35 -33 -25 -24
-41 -39 -38 -35 -27 -30 -29 -25
-42 -37 -32 -31 -24 -26 -25 -25
-37 -34 -31 -24 -27 -27 -21 -26
-32 -28 -29 -24 -24 -27 -24 -22
-28 -27 -25 -25 -25 -27 -24 -24
-27 -24 -26 -23 -21 -23 -22 -20
-25 -27 -23 -28 -24 -22 -21 -22
-26 -23 -22 -24 -22 -23 -24 -23
-21 -22 -26 -21 -21 -23 -23 -24
-22 -18 -22 -19 -21 -20 -24 -27
-57 -59 -59 -61 -62 -65 -61 -60
-57 -61 -59 -62 -60 -61 -65 -66
-60 -61 -60 -61 -58 -64 -65 -63
-61 -63 -62 -65 -64 -65 -64 -60
-60 -60 -63 -65 -66 -66 -64 -64
-63 -64 -63 -61 -61 -68 -66 -67
-64 -67 -64 -67 -63 -63 -65 -66
-61 -65 -65 -64 -67 -66 -65 -66
-65 -64 -65 -67 -67 -66 -67 -63
-65 -66 -68 -63 -67 -64 -66 -64
-69 -66 -64 -66 -68 -65 -61 -62
-66 -69 -70 -68 -70 -64 -62 -63
-65 -68 -68 -64 -65 -59 -56 -58
-67 -63 -64 -62 -66 -57 -57 -58
-69 -64 -62 -60 -61 -60 -56 -54
-63 -63 -61 -62 -56 -58 -56 -51
-67 -56 -59 -56 -54 -58 -53 -49
-59 -62 -57 -57 -53 -51 -51 -46
-60 -59 -60 -55 -53 -48 -44 -40
-61 -55 -57 -51 -49 -51 -42 -42
-61 -52 -53 -48 -50 -45 -40 -40
-55 -50 -50 -49 -44 -41 -40 -37
-49 -48 -43 -43 -44 -40 -39 -34
-51 -44 -42 -40 -45 -36 -33 -33
-49 -42 -40 -41 -38 -32 -34 -27
-42 -43 -42 -36 -35 -32 -28 -31
-42 -43 -34 -35 -27 -30 -29 -25
-41 -37 -32 -30 -31 -26 -23 -23
-38 -39 -32 -31 -28 -25 -18 -16
-35 -32 -30 -26 -21 -23 -18 -17
-31 -29 -27 -21 -20 -18 -16 -16
-28 -28 -21 -21 -19 -19 -21 -10
-25 -25 -21 -21 -16 -16 -7 -12
-23 -22 -19 -18 -16 -9 -11 -11
-20 -17 -16 -15 -14 -10 -14 -8
-19 -16 -12 -12 -11 -10 -8 -6
-19 -17 -15 -11 -12 -8 -9 -8
-21 -14 -11 -14 -5 -8 -9 -7
-13 -12 -10 -12 -12 -11 -7 -8
-15 -10 -11 -9 -9 -6 -5 -61
-12 -10 -13 -8 -7 -9 -67 -67
-8 -11 -6 -9 -9 -66 -67 -67
-11 -10 -10 -9 -65 -68 -71 -72
-5 -7 -8 -67 -69 -66 -72 -73
-7 -8 -65 -70 -69 -67 -74 -76
-4 -65 -68 -69 -72 -75 -74 -75
-57 -58 -58 -56 -61 -61 -63 -64
-60 -59 -53 -62 -60 -63 -65 -67
-55 -56 -63 -61 -64 -61 -68 -68
-58 -59 -59 -63 -65 -65 -68 -75
-58 -62 -62 -66 -67 -70 -70 -72
-58 -63 -64 -69 -65 -70 -74 -72
-59 -64 -67 -68 -70 -73 -77 -75
-64 -62 -68 -74 -74 -77 -78 -80
-65 -68 -72 -74 -74 -77 -82 -78
-69 -69 -74 -77 -74 -77 -78 -85
-72 -73 -73 -74 -81 -85 -80 -83
-71 -74 -77 -79 -82 -83 -83 -84
-73 -74 -76 -81 -83 -87 -83 -86
-75 -80 -83 -85 -83 -88 -84 -84
-77 -82 -81 -87 -83 -85 -84 -84
-83 -82 -83 -85 -84 -87 -86 -83
-83 -87 -85 -84 -82 -85 -85 -83
-87 -85 -86 -86 -82 -89 -82 -79
-84 -85 -81 -86 -84 -80 -82 -81
-87 -84 -85 -87 -85 -83 -84 -77
-88 -84 -86 -84 -81 -86 -77 -79
-85 -81 -78 -82 -82 -81 -78 -74
-84 -83 -82 -78 -79 -78 -77 -73
-82 -82 -81 -77 -77 -76 -74 -70
-82 -78 -77 -78 -74 -77 -69 -69
-83 -82 -74 -74 -76 -68 -65 -65
-76 -78 -74 -74 -74 -67 -65 -61
-78 -75 -73 -74 -69 -67 -66 -60
-77 -75 -72 -70 -64 -61 -60 -58
-73 -73 -68 -65 -61 -58 -57 -53
-73 -70 -71 -63 -56 -58 -53 -48
-65 -69 -60 -61 -59 -58 -45 -48
-64 -60 -58 -57 -56 -51 -47 -43
-59 -60 -52 -53 -50 -43 -46 -43
-61 -56 -52 -51 -48 -46 -43 -39
-58 -52 -52 -49 -44 -45 -41 -39
-53 -48 -46 -44 -43 -35 -35 -29
-49 -44 -44 -41 -42 -36 -33 -31
-48 -42 -40 -41 -39 -28 -29 -35
-45 -39 -42 -35 -32 -30 -30 -31
-41 -41 -39 -33 -32 -30 -30 -30
-42 -34 -33 -34 -27 -32 -27 -30
-35 -30 -32 -33 -28 -31 -29 -31
-33 -30 -32 -32 -26 -29 -24 -27
-35 -32 -30 -26 -29 -27 -27 -27
-32 -28 -28 -28 -27 -25 -28 -30
-27 -29 -26 -24 -27 -28 -31 -28
-28 -26 -28 -28 -27 -28 -32 -34
-30 -27 -29 -26 -32 -30 -31 -29
-25 -26 -29 -28 -29 -29 -31 -32
-58 -55 -56 -57 -58 -59 -57 -59
-58 -58 -55 -58 -56 -62 -60 -58
-56 -62 -55 -55 -55 -63 -59 -61
-56 -59 -58 -60 -57 -61 -62 -61
-58 -57 -58 -60 -56 -62 -61 -59
-60 -61 -56 -59 -60 -60 -61 -59
-62 -61 -56 -61 -62 -62 -64 -63
-59 -61 -63 -64 -65 -65 -61 -66
-60 -62 -61 -64 -61 -59 -59 -62
-63 -62 -57 -63 -65 -61 -59 -61
-59 -64 -58 -56 -61 -60 -57 -56
-63 -60 -61 -62 -61 -59 -56 -59
-60 -59 -62 -59 -57 -57 -57 -53
-60 -62 -56 -61 -60 -53 -56 -51
-62 -62 -58 -56 -58 -57 -53 -51
-60 -60 -59 -56 -53 -52 -47 -51
-60 -58 -59 -57 -53 -49 -49 -45
-60 -58 -57 -52 -50 -52 -47 -43
-58 -51 -51 -50 -46 -44 -42 -37
-53 -52 -48 -46 -47 -45 -39 -39
-54 -52 -47 -47 -42 -38 -40 -36
-51 -49 -49 -45 -43 -35 -35 -32
-47 -44 -44 -43 -37 -36 -33 -29
-45 -43 -41 -39 -39 -29 -27 -27
-42 -42 -43 -34 -31 -28 -28 -25
-39 -39 -33 -33 -28 -27 -25 -20
-40 -33 -30 -30 -27 -27 -20 -16
-35 -31 -31 -27 -26 -26 -19 -22
-34 -31 -31 -25 -22 -24 -20 -16
-28 -29 -23 -20 -20 -20 -16 -15
-27 -27 -20 -19 -20 -14 -14 -15
-27 -26 -23 -20 -20 -14 -14 -8
-25 -24 -18 -17 -14 -13 -10 -8
-22 -18 -17 -12 -14 -11 -9 -12
-20 -16 -14 -15 -12 -8 -10 -5
-15 -14 -14 -13 -10 -8 -7 -5
-14 -15 -12 -12 -9 -6 -7 -4
-12 -11 -9 -6 -5 -1 -7 -5
-11 -9 -7 -4 -7 -1 -2 0
-7 -11 -7 -5 -5 -6 -7 -3
-8 -5 -8 -6 -2 -9 -4 -7
-7 -7 -5 -8 -3 -5 -8 -53
-5 -5 -8 -9 -3 -3 -55 -59
-4 -1 -6 -4 -4 -57 -56 -57
-2 -5 -5 -4 -52 -56 -53 -55
-8 -5 -6 -55 -57 -55 -57 -60
-2 -7 -54 -55 -60 -60 -59 -64
-7 -55 -54 -55 -54 -59 -62 -63
-67 -67 -64 -70 -67 -72 -73 -78
-63 -69 -68 -68 -73 -78 -79 -81
-68 -67 -67 -71 -71 -77 -85 -81
-70 -73 -72 -73 -72 -80 -80 -83
-70 -71 -75 -80 -78 -78 -81 -85
-71 -71 -77 -78 -84 -86 -85 -83
-74 -76 -79 -83 -82 -85 -85 -86
-75 -77 -81 -84 -79 -91 -85 -89
-80 -80 -84 -83 -86 -90 -87 -89
-77 -80 -83 -84 -85 -88 -88 -93
-85 -82 -86 -88 -87 -87 -87 -90
-86 -85 -88 -91 -86 -91 -90 -85
-87 -89 -85 -86 -85 -88 -90 -90
-85 -88 -89 -89 -88 -84 -88 -88
-87 -90 -89 -88 -88 -84 -86 -88
-87 -89 -91 -90 -85 -85 -87 -84
-90 -87 -91 -85 -88 -85 -86 -81
-91 -88 -88 -85 -88 -87 -82 -80
-86 -86 -88 -87 -86 -81 -79 -78
-87 -88 -86 -83 -81 -81 -83 -73
-90 -86 -82 -82 -81 -77 -76 -74
-86 -87 -80 -82 -81 -78 -75 -71
-82 -84 -82 -79 -78 -71 -70 -67
-83 -79 -82 -78 -72 -69 -70 -64
-84 -78 -75 -73 -71 -66 -64 -61
-79 -73 -70 -72 -66 -64 -61 -60
-76 -72 -71 -68 -65 -59 -58 -56
-71 -72 -70 -66 -59 -60 -53 -50
-69 -67 -62 -64 -55 -53 -47 -46
-68 -65 -61 -56 -52 -48 -45 -36
-65 -58 -57 -50 -51 -48 -44 -36
-60 -54 -52 -47 -44 -39 -34 -34
-57 -55 -48 -46 -42 -34 -32 -29
-50 -49 -43 -43 -38 -32 -29 -25
-50 -44 -40 -36 -29 -30 -26 -19
-45 -41 -36 -31 -28 -26 -26 -23
-40 -37 -37 -29 -30 -25 -24 -20
-35 -34 -28 -30 -27 -23 -19 -14
-37 -29 -29 -24 -24 -20 -18 -20
-30 -27 -26 -25 -22 -20 -18 -21
-25 -29 -24 -20 -25 -20 -21 -17
-25 -22 -21 -18 -24 -20 -16 -21
-22 -20 -21 -21 -19 -19 -18 -19
-18 -18 -22 -22 -20 -23 -20 -23
-19 -23 -19 -19 -20 -18 -21 -21
-64 -62 -63 -67 -64 -70 -68 -70
-67 -63 -69 -66 -71 -67 -69 -70
-59 -67 -67 -72 -73 -71 -70 -69
-67 -69 -67 -68 -73 -74 -70 -72
-70 -65 -69 -72 -71 -73 -74 -69
-65 -69 -70 -70 -69 -71 -73 -71
-68 -72 -73 -73 -71 -74 -72 -67
-73 -73 -72 -70 -74 -75 -71 -75
-76 -70 -73 -71 -74 -69 -73 -71
-71 -76 -71 -74 -70 -68 -70 -67
-74 -72 -72 -74 -68 -68 -68 -69
-74 -68 -75 -70 -74 -73 -66 -64
-72 -73 -66 -74 -69 -71 -66 -60
-75 -70 -68 -70 -65 -65 -64 -59
-73 -72 -71 -68 -62 -63 -62 -62
-70 -68 -65 -67 -62 -63 -58 -58
-68 -72 -65 -64 -64 -62 -56 -55
-67 -61 -62 -62 -58 -57 -57 -51
-66 -62 -60 -59 -58 -54 -51 -50
-65 -60 -56 -58 -55 -50 -48 -47
-62 -59 -56 -56 -51 -50 -47 -41
-56 -59 -50 -53 -47 -49 -47 -40
-58 -54 -55 -48 -45 -43 -41 -38
-52 -55 -49 -45 -46 -41 -38 -33
-49 -51 -45 -45 -45 -39 -37 -30
-48 -48 -41 -45 -40 -33 -31 -29
-48 -47 -40 -40 -35 -32 -29 -25
-45 -45 -38 -37 -31 -32 -24 -22
-39 -39 -35 -30 -32 -26 -24 -19
-39 -38 -32 -28 -25 -23 -22 -19
-36 -32 -28 -23 -23 -18 -17 -13
-31 -28 -26 -22 -20 -18 -14 -14
-34 -25 -23 -21 -20 -13 -12 -8
-25 -21 -22 -19 -14 -14 -11 -7
-23 -19 -20 -16 -12 -11 -9 -5
-23 -17 -16 -9 -9 -9 -6 -3
-19 -15 -10 -9 -9 -3 -2 -6
-16 -10 -8 -10 -7 -6 -7 -6
-11 -9 -4 -8 -4 -3 -3 -3
-10 -9 -2 -6 -1 -3 -1 1
-10 -8 -6 -4 -4 -2 -3 0
-5 -4 -2 -1 -2 -5 -4 -65
-6 -2 -3 -5 -5 -4 -63 -66
-5 -1 -3 -1 -4 -63 -64 -66
-3 -2 -2 -2 -66 -65 -70 -66
-6 4 -2 -65 -70 -67 -64 -67
-1 -4 -70 -63 -70 -72 -68 -73
-1 -62 -66 -66 -68 -64 -71 -74
