# Supplementary material for: A SE-DenseNet-LSTM model for locomotion mode recognition in lower limb exoskeleton
Source: PeerJ Comput Sci. 2024 Feb 29;10:e1881. doi: 10.7717/peerj-cs.1881 (PMC10909223; doi:10.7717/peerj-cs.1881)
Supplement: Supplemental Information 1 — Each data represents a sampling point with a sampling frequency of 100Hz, and a motion period is divided into a support state and a pendulum state. Several points from these two gait phases are taken to process and form the dataset used in the experiment. [file peerj-cs-10-1881-s001.zip › dataset/online/sub3/STHipAngle.txt]

32 34 28 27 30 32 28 27
30 32 29 31 31 31 30 28
30 32 31 30 28 27 31 28
29 31 27 32 26 29 31 26
29 32 26 29 29 28 28 26
30 28 28 28 31 28 26 23
27 29 30 29 25 23 22 25
32 31 25 29 23 25 19 22
32 28 23 27 26 21 25 21
30 28 22 24 21 20 21 19
26 23 23 22 22 21 21 15
24 22 22 23 24 20 17 15
22 22 22 21 16 18 18 17
24 20 19 18 13 16 15 16
22 22 20 18 18 16 16 13
17 19 16 19 12 12 8 10
20 15 16 13 15 10 9 5
21 15 13 13 10 7 6 3
20 15 16 14 10 3 3 -1
12 13 10 6 0 3 0 0
16 9 8 5 3 6 3 -5
11 8 2 2 4 0 2 -2
8 8 2 6 1 1 -3 -2
5 4 2 1 3 -5 0 -7
2 4 3 -2 0 -6 -6 -2
2 -2 0 1 -2 -4 -6 -10
1 -2 3 -2 -5 -7 -10 -7
1 0 -3 -4 -7 -5 -13 -8
0 -2 -1 -10 -6 -9 -9 -10
-2 -5 -6 -7 -10 -9 -8 -8
-8 -7 -7 -7 -8 -8 -10 -10
-7 -4 -10 -6 -10 -8 -13 -12
-9 -10 -9 -6 -10 -10 -10 -11
-10 -6 -13 -7 -11 -12 -11 -14
-8 -10 -8 -12 -12 -15 -15 -11
-10 -13 -15 -11 -10 -11 -13 -13
-8 -12 -15 -13 -13 -13 -13 -11
-12 -11 -12 -13 -14 -18 -11 -16
-10 -13 -13 -16 -14 -16 -17 -17
-8 -16 -11 -11 -13 -14 -15 -17
-14 -14 -12 -12 -17 -13 -17 -17
-13 -15 -14 -19 -17 -18 -13 -17
-12 -14 -15 -20 -18 -14 -18 -17
-15 -15 -14 -17 -17 -15 -18 -17
30 30 34 37 33 34 32 32
32 34 32 31 35 32 34 30
33 35 32 33 28 32 30 25
35 33 34 30 29 33 31 32
33 32 36 31 33 29 26 28
33 32 30 30 32 30 33 26
31 35 30 31 27 27 25 23
37 28 32 28 30 26 26 24
29 29 27 24 27 25 24 23
34 33 26 26 22 22 22 25
26 26 29 25 25 22 19 18
27 30 23 20 19 21 19 14
27 23 25 22 23 22 18 15
28 25 24 20 19 14 17 15
24 21 19 17 18 17 14 12
22 23 21 20 15 17 14 14
21 22 19 16 15 14 15 11
20 18 17 15 11 14 13 8
18 17 14 11 10 7 3 5
16 18 15 12 8 10 5 7
15 13 12 10 6 9 4 2
13 15 5 8 6 2 3 -2
12 9 8 6 6 3 3 3
6 8 6 3 2 1 -1 -1
8 5 5 4 -1 0 -5 -3
7 5 2 4 0 -3 -8 -9
2 0 2 -1 -2 -2 -7 -4
3 1 2 -5 -2 -7 -9 -9
3 -3 -2 -5 -7 -8 -9 -9
-4 -2 -4 -4 -7 -5 -12 -11
-6 -4 -7 -7 -9 -15 -7 -11
-4 -2 -5 -12 -13 -12 -14 -11
-5 -7 -10 -11 -9 -13 -11 -16
-2 -8 -8 -14 -12 -10 -13 -13
-5 -11 -9 -14 -12 -13 -11 -14
-8 -14 -14 -12 -18 -14 -18 -18
-13 -14 -13 -14 -14 -15 -17 -11
-10 -13 -12 -15 -18 -15 -16 -13
-11 -12 -15 -12 -13 -15 -17 -18
-13 -14 -11 -13 -17 -13 -18 -17
-13 -18 -15 -13 -13 -21 -20 -18
-12 -18 -18 -11 -15 -17 -13 -18
31 30 36 34 34 34 35 32
34 30 38 28 32 35 30 33
30 34 34 32 31 32 31 31
38 35 35 33 31 31 31 26
35 29 34 31 28 31 28 26
34 37 32 33 29 31 28 28
29 33 29 27 27 24 25 24
31 29 28 31 26 28 27 23
30 30 30 29 26 26 25 22
30 29 30 27 22 24 27 25
26 27 25 26 23 20 22 20
28 28 27 26 21 20 19 18
30 28 25 21 24 18 19 17
27 23 24 18 20 19 20 11
24 22 25 19 20 15 16 15
21 22 21 21 19 11 10 7
22 17 14 18 12 14 11 12
26 19 15 14 12 13 10 11
20 17 10 13 10 9 7 5
19 17 10 11 12 4 7 1
14 15 14 9 8 4 8 1
13 12 10 11 3 4 3 -2
12 9 8 7 7 0 5 0
11 10 8 4 2 2 2 -4
6 9 4 4 6 -3 1 -5
9 3 3 -1 2 -1 -4 -7
4 3 3 2 -3 -6 -6 -10
0 0 0 -3 -6 -6 -6 -7
2 1 -2 -5 -4 -7 -7 -11
-1 -1 -2 -6 -7 -11 -12 -10
-1 -4 -6 -7 -9 -12 -15 -10
-3 -1 -6 -8 -9 -11 -11 -10
-4 -7 -8 -8 -8 -10 -11 -10
-10 -8 -7 -10 -11 -12 -13 -13
-10 -8 -14 -10 -8 -15 -12 -13
-11 -13 -11 -11 -9 -13 -14 -14
-10 -8 -10 -11 -15 -11 -13 -16
-10 -14 -9 -14 -16 -11 -14 -14
-12 -9 -13 -13 -13 -16 -13 -16
-11 -17 -16 -13 -14 -15 -16 -15
-12 -16 -15 -16 -15 -14 -16 -19
-12 -17 -15 -17 -15 -15 -17 -15
-13 -14 -11 -13 -17 -13 -14 -16
-17 -14 -18 -17 -19 -18 -15 -14
33 29 33 32 31 34 36 30
29 36 32 30 29 30 28 30
32 29 38 34 32 32 27 26
34 31 32 33 30 29 29 28
28 33 31 30 33 30 26 27
31 32 29 33 32 29 29 25
32 30 29 28 28 25 23 21
32 30 32 27 24 22 23 20
32 29 30 26 21 22 23 21
27 26 26 21 22 19 20 18
29 26 23 24 19 23 20 15
25 24 27 23 20 14 13 15
24 24 21 17 19 15 15 12
23 19 20 15 18 15 14 13
21 16 18 17 17 17 10 12
18 19 14 16 14 10 12 6
21 15 13 12 13 9 6 9
15 17 16 13 10 9 7 7
15 18 14 7 8 5 7 0
13 12 13 9 6 4 1 2
11 13 8 8 10 4 2 -2
13 7 8 6 1 4 -3 1
3 9 3 3 -3 0 -6 -3
8 7 5 3 1 0 0 -7
7 1 1 -1 -3 -1 -7 -6
6 -2 -1 -1 -4 -3 -5 -7
2 0 -1 -2 -5 -8 -6 -8
-3 0 -1 -3 -4 -7 -7 -11
-6 -4 -3 -5 -6 -9 -10 -8
-3 -2 -6 -6 -6 -9 -13 -11
-5 -3 -8 -9 -11 -12 -12 -13
-6 -8 -7 -11 -7 -10 -13 -10
-3 -8 -9 -9 -15 -12 -13 -15
-7 -8 -11 -13 -13 -13 -14 -14
-11 -11 -9 -10 -12 -16 -14 -16
-10 -10 -11 -12 -15 -13 -13 -12
-13 -10 -12 -16 -14 -15 -16 -13
-11 -15 -12 -15 -15 -12 -16 -13
-12 -15 -11 -10 -16 -14 -13 -10
-11 -14 -18 -15 -17 -13 -13 -11
-11 -13 -12 -12 -15 -13 -13 -12
33 28 32 31 30 27 26 28
32 32 35 30 31 27 27 27
31 28 27 28 31 28 30 22
31 29 28 26 28 30 23 22
30 27 23 25 27 23 21 26
27 27 23 30 25 23 21 24
24 28 27 24 22 22 22 18
28 25 21 22 23 21 19 15
27 27 24 24 21 20 18 14
26 21 21 23 22 21 22 17
26 21 21 18 23 20 16 18
26 21 22 17 20 16 16 12
21 24 16 19 17 17 16 15
25 21 16 18 16 10 14 13
18 20 15 15 12 14 17 14
17 15 16 18 14 13 12 9
13 15 12 13 14 14 10 7
16 16 17 12 11 10 4 8
17 16 10 7 7 6 3 7
14 14 9 6 6 6 1 2
12 11 10 7 7 4 4 -3
11 13 7 5 4 5 3 -2
6 7 2 2 3 -1 2 -3
7 8 4 3 5 1 -5 -2
9 4 5 1 1 -3 -4 -6
6 2 -1 1 -4 -5 -5 -6
3 0 -1 4 -5 -3 -8 -10
1 0 -2 -1 -4 -7 -10 -11
-2 -2 -4 -7 -5 -4 -10 -13
-3 -7 -6 -11 -7 -11 -11 -12
-5 -4 -6 -7 -6 -14 -10 -12
-2 -10 -6 -8 -15 -9 -11 -14
-7 -9 -5 -9 -7 -16 -12 -14
-5 -8 -9 -9 -14 -12 -12 -14
-9 -11 -10 -13 -11 -18 -15 -15
-9 -9 -15 -15 -14 -13 -15 -17
-9 -12 -13 -14 -12 -13 -17 -20
-14 -13 -15 -13 -11 -13 -15 -14
-8 -19 -14 -15 -15 -17 -14 -17
-13 -10 -14 -12 -12 -17 -14 -20
-14 -13 -18 -16 -17 -17 -18 -18
-16 -11 -15 -16 -16 -15 -16 -13
-17 -14 -16 -17 -15 -22 -16 -16
-11 -19 -18 -18 -17 -18 -20 -13
33 28 31 29 26 23 30 31
29 26 33 28 26 30 27 25
30 28 33 31 27 28 27 25
29 29 30 27 28 27 27 23
32 31 27 29 31 27 26 25
27 26 28 25 27 28 24 23
26 28 29 28 28 27 20 26
27 28 24 29 23 23 23 26
28 28 23 27 21 26 24 19
27 23 29 29 25 20 21 19
24 29 21 24 24 21 18 20
25 24 26 20 16 21 20 21
21 24 25 23 18 17 16 17
24 21 21 22 20 22 15 17
24 19 20 23 21 18 20 15
23 18 21 18 16 13 15 15
18 20 16 16 16 21 10 15
18 19 17 17 13 14 17 9
18 15 20 15 17 14 10 6
18 14 12 15 14 7 10 1
13 13 11 13 13 7 5 2
16 16 12 13 9 5 2 2
14 12 12 10 6 5 2 -3
12 14 8 7 4 0 3 -3
9 9 3 3 1 -1 -2 -4
13 4 3 0 1 1 -4 -2
4 6 4 -2 -4 -3 -5 -6
4 5 3 -5 -3 -4 -3 -8
3 0 0 -2 -1 -9 -5 -5
1 -3 -2 -7 -7 -6 -6 -10
1 -1 -5 -5 -3 -6 -12 -11
-2 -3 -9 -8 -7 -13 -9 -14
-3 -3 -7 -9 -12 -6 -12 -13
-9 -9 -7 -9 -7 -13 -12 -13
-7 -7 -10 -9 -13 -11 -13 -14
-12 -9 -11 -14 -9 -11 -12 -11
-7 -5 -13 -13 -13 -12 -15 -15
-6 -13 -10 -11 -14 -12 -17 -13
-9 -14 -12 -16 -15 -12 -17 -16
-9 -11 -12 -16 -13 -13 -16 -14
-10 -12 -15 -13 -16 -11 -14 -17
-15 -12 -15 -13 -16 -15 -16 -15
-12 -12 -17 -16 -14 -16 -13 -18
-12 -12 -10 -12 -16 -14 -16 -18
-15 -14 -14 -15 -17 -21 -20 -19
-15 -14 -16 -14 -19 -18 -16 -18
-16 -15 -15 -16 -16 -14 -16 -15
-14 -14 -15 -16 -20 -17 -17 -15
36 37 38 32 33 31 30 26
29 36 33 36 35 30 24 28
30 35 32 36 35 30 28 32
32 30 31 34 30 30 30 24
33 33 32 28 27 31 26 29
34 30 33 29 28 25 26 26
30 30 29 27 26 25 24 25
29 29 29 30 27 28 28 24
29 26 29 26 23 23 20 21
27 27 30 24 28 22 19 19
26 29 25 24 19 19 17 14
23 26 23 21 22 22 16 16
26 25 22 19 18 17 21 13
24 23 20 19 18 17 12 14
19 19 16 14 17 12 12 13
20 19 16 12 15 11 12 8
16 16 20 12 11 14 8 6
20 17 18 11 13 9 6 1
15 12 10 4 6 5 3 2
11 15 10 7 2 -1 0 -3
9 11 11 5 5 0 0 0
12 7 4 3 4 2 -4 -6
11 5 4 1 -3 -2 -3 -7
7 3 2 1 -2 -8 -7 -14
2 -1 -1 -5 -4 -5 -8 -8
1 -2 -2 1 -8 -7 -10 -10
5 0 -4 -3 -8 -7 -11 -16
-5 -6 -9 -7 -10 -7 -11 -14
-1 -4 -9 -10 -9 -12 -14 -15
-3 -9 -11 -10 -5 -12 -15 -20
-6 -4 -9 -12 -10 -15 -16 -11
-9 -13 -9 -13 -12 -13 -14 -14
-7 -10 -13 -10 -13 -13 -19 -16
-8 -12 -15 -11 -14 -15 -13 -14
-11 -14 -13 -10 -16 -18 -16 -13
-11 -16 -13 -14 -15 -18 -19 -18
-14 -12 -13 -9 -14 -20 -17 -16
-12 -14 -13 -16 -17 -13 -18 -18
-15 -13 -19 -14 -14 -20 -17 -19
-15 -15 -13 -16 -14 -17 -18 -16
-15 -18 -18 -16 -11 -16 -14 -18
-13 -20 -21 -16 -17 -17 -15 -20
-18 -21 -15 -14 -13 -19 -16 -17
-19 -17 -17 -15 -17 -18 -20 -18
33 33 32 32 32 32 28 32
31 29 32 35 31 30 25 29
32 33 35 27 32 32 28 26
32 32 28 31 29 27 27 26
35 30 27 27 27 28 28 22
29 28 32 32 30 23 24 23
29 29 30 28 24 23 21 23
31 28 29 26 21 22 20 20
28 30 26 23 25 20 20 18
28 23 25 22 17 20 18 19
24 24 23 19 21 17 18 13
21 23 24 20 20 15 16 14
23 24 21 18 18 19 14 14
22 20 20 20 17 14 11 11
20 17 16 20 10 16 11 6
17 18 20 13 12 11 5 5
18 18 12 12 10 7 6 1
16 13 8 9 7 5 3 1
18 13 6 8 7 1 1 0
13 8 10 8 0 5 0 -3
6 7 7 3 1 -2 -1 -3
10 4 3 -3 -3 -6 -6 -6
6 6 -1 -2 -4 -5 -2 -12
0 -2 1 -3 -7 -5 -5 -11
3 -2 2 -1 -5 -7 -10 -9
-1 -6 -3 -5 -10 -11 -12 -13
-2 -3 -7 -10 -11 -12 -11 -10
-3 -5 -7 -9 -12 -11 -13 -15
-8 -6 -11 -13 -15 -12 -15 -19
-11 -13 -10 -15 -18 -14 -19 -11
-9 -12 -9 -15 -15 -17 -17 -21
-15 -13 -15 -15 -19 -15 -20 -21
-15 -12 -16 -18 -12 -18 -18 -20
-14 -13 -18 -20 -18 -16 -18 -20
-15 -16 -17 -17 -15 -21 -23 -15
-14 -14 -17 -14 -12 -21 -17 -20
-16 -19 -20 -15 -20 -19 -20 -21
-16 -15 -16 -20 -20 -18 -22 -19
-18 -18 -20 -18 -21 -19 -18 -18
32 35 37 34 31 33 30 28
33 36 33 30 33 33 31 28
33 35 30 35 35 32 29 30
33 36 33 30 29 31 26 27
34 32 32 28 28 27 28 29
31 32 32 30 27 28 28 24
31 30 29 26 26 25 28 27
30 30 27 27 27 29 22 23
26 28 28 23 26 26 21 21
30 25 24 26 25 26 21 23
28 28 22 23 26 21 19 21
25 27 24 23 23 23 20 19
25 24 27 25 20 20 18 18
23 20 15 24 21 17 18 15
26 24 21 20 15 18 15 14
23 23 17 19 17 13 14 11
20 20 17 15 18 14 12 8
20 16 19 14 13 15 12 10
15 16 13 13 13 9 8 9
15 10 12 16 11 4 1 3
17 11 12 11 9 3 1 1
12 13 11 8 1 4 3 0
15 11 7 5 6 2 -3 -5
7 8 1 1 3 3 0 -5
11 6 5 1 -2 -1 -4 -10
4 3 3 1 -3 -6 -7 -8
2 1 -2 -3 -2 -3 -8 -6
3 -3 -6 -5 -6 -8 -9 -8
-2 -1 -8 -8 -6 -8 -11 -12
-1 -5 -6 -6 -12 -12 -10 -13
-8 -4 -9 -16 -12 -13 -13 -12
-10 -6 -12 -10 -10 -13 -13 -13
-8 -7 -8 -12 -13 -15 -13 -15
-13 -11 -14 -13 -13 -13 -14 -13
-11 -13 -14 -14 -11 -16 -17 -17
-14 -17 -14 -17 -15 -12 -15 -21
-16 -15 -16 -16 -15 -19 -17 -18
-9 -15 -14 -19 -16 -15 -21 -19
-13 -15 -17 -18 -19 -18 -18 -25
-15 -17 -17 -16 -14 -18 -19 -17
-17 -17 -14 -18 -17 -22 -22 -17
32 35 36 33 33 31 27 32
33 32 31 32 33 34 31 30
38 31 32 32 30 29 31 29
34 36 36 30 27 27 29 26
33 35 30 28 32 26 28 28
37 29 32 28 28 29 23 23
33 29 31 31 27 25 25 25
30 27 29 29 26 26 25 24
29 27 27 26 24 24 22 20
30 25 24 25 25 25 21 20
24 23 26 22 24 17 15 16
27 25 24 24 21 18 17 14
23 26 22 18 16 14 15 8
21 23 18 19 17 17 16 12
23 21 18 15 14 11 12 8
19 20 19 15 12 11 11 9
19 15 19 12 14 8 10 3
17 14 11 8 9 7 3 7
15 12 14 10 10 6 4 0
13 11 12 6 6 5 1 3
11 7 8 6 5 3 -1 1
8 6 5 2 4 1 -3 -8
5 6 6 5 -2 -2 -4 -8
7 4 8 -1 -1 -6 -6 -8
1 1 -1 -2 -3 -7 -5 -6
4 0 2 -4 -7 -7 -8 -12
0 -3 -2 -5 -8 -5 -9 -10
-2 -6 -5 -8 -11 -12 -10 -12
-3 -6 -10 -10 -11 -14 -14 -14
-7 -8 -12 -10 -13 -17 -12 -15
-8 -7 -11 -12 -12 -11 -12 -14
-10 -12 -12 -15 -11 -16 -15 -14
-7 -13 -14 -15 -17 -12 -16 -16
-9 -14 -12 -13 -13 -16 -18 -20
-13 -13 -16 -15 -16 -19 -16 -16
-14 -11 -16 -15 -15 -16 -21 -18
-17 -13 -18 -20 -22 -15 -20 -18
-14 -15 -14 -17 -16 -19 -17 -16
-13 -15 -19 -16 -19 -16 -16 -16
-17 -20 -14 -18 -18 -20 -19 -16
-15 -21 -17 -18 -17 -16 -18 -13
33 34 33 34 30 34 30 31
32 35 34 33 33 32 31 33
32 33 33 36 30 29 27 31
33 34 33 30 32 32 28 30
37 31 33 27 31 27 33 27
33 33 32 27 32 31 29 28
35 31 32 33 31 29 28 28
32 32 32 31 31 30 25 26
32 30 27 31 27 24 24 24
30 25 27 27 26 29 19 24
27 27 26 24 20 19 22 18
31 28 27 26 23 21 18 20
29 23 25 21 20 21 17 15
26 25 21 25 23 14 14 13
24 19 20 17 15 15 17 11
22 22 18 17 17 18 13 10
19 17 16 17 11 15 11 6
19 21 13 13 13 14 10 5
17 16 14 15 12 8 7 9
17 12 13 12 13 8 7 -4
15 12 8 12 10 6 0 0
13 12 9 9 6 -1 2 -1
11 11 7 7 -2 -2 -2 -5
7 8 3 3 -1 -4 -4 -4
5 5 -1 -2 -6 -7 -5 -6
1 -2 0 0 -7 -12 -11 -11
-1 1 -3 -4 -4 -7 -8 -10
0 -1 -8 -10 -13 -9 -10 -10
-5 -5 -9 -10 -10 -7 -13 -15
-5 -7 -9 -11 -10 -11 -12 -14
-4 -7 -7 -11 -11 -12 -14 -12
-7 -10 -13 -10 -13 -12 -13 -12
-11 -15 -10 -10 -16 -14 -15 -12
-8 -13 -12 -13 -14 -14 -22 -15
-7 -13 -13 -14 -11 -14 -13 -15
-12 -11 -10 -18 -14 -16 -10 -15
-10 -13 -12 -15 -14 -18 -14 -12
-12 -16 -12 -17 -15 -13 -16 -13
-19 -18 -15 -14 -11 -19 -14 -16
-15 -15 -14 -17 -15 -17 -13 -15
-16 -14 -10 -17 -18 -14 -15 -21
-11 -16 -17 -15 -18 -15 -15 -12
-15 -17 -16 -12 -14 -16 -9 -15
-14 -13 -16 -15 -13 -10 -9 -7
-17 -18 -16 -13 -11 -8 -12 -9
27 30 21 26 29 28 23 26
27 26 25 24 26 21 24 23
25 23 24 23 23 25 24 24
28 28 25 27 23 25 23 23
24 25 25 25 24 22 22 19
24 26 25 25 26 23 22 22
24 27 23 21 20 22 15 20
25 25 25 21 20 21 18 20
22 23 26 21 20 17 21 18
21 21 20 21 19 19 19 17
19 24 20 20 20 14 20 18
19 21 17 20 19 20 14 19
18 20 21 17 17 16 16 17
19 16 21 17 17 18 14 13
20 18 15 16 15 16 14 11
15 17 18 19 19 13 14 14
17 20 19 13 10 16 15 15
17 14 12 14 14 15 13 7
18 15 13 17 12 14 13 13
16 14 16 16 16 10 10 12
13 19 15 13 10 12 14 11
18 17 12 10 16 9 14 11
17 15 15 11 14 12 7 11
12 17 13 10 12 11 9 12
12 14 14 14 13 13 11 11
14 9 15 8 10 9 10 9
10 9 9 13 10 8 11 10
11 12 13 15 9 12 11 7
6 8 9 11 11 7 7 8
9 9 10 9 11 13 9 7
12 10 13 8 10 13 8 11
12 8 10 7 7 9 8 7
9 6 10 8 9 7 7 6
11 11 10 6 7 6 7 3
8 12 8 8 6 3 6 7
31 28 28 33 30 30 29 27
30 31 34 29 27 29 25 29
34 32 28 26 29 26 29 24
35 28 30 29 26 29 30 28
33 28 29 24 26 27 22 26
33 26 28 30 23 25 27 25
30 25 29 25 24 26 20 22
30 29 23 24 27 24 21 20
27 27 25 23 17 24 21 19
25 25 23 21 24 19 17 19
23 22 23 24 19 20 16 18
23 21 23 19 14 16 19 16
26 20 17 16 18 17 16 15
20 24 22 18 15 12 13 13
21 21 17 19 13 15 12 12
20 18 19 13 16 14 10 12
19 13 17 19 12 11 14 8
17 18 11 14 14 12 10 6
15 14 13 13 11 11 7 7
15 15 13 10 10 10 4 4
15 14 13 9 9 7 8 1
13 7 7 9 5 -1 3 6
11 11 7 7 5 3 2 0
7 7 7 4 4 0 1 -3
9 5 3 3 -1 4 -4 1
4 2 1 1 -2 -2 -2 -5
5 5 2 -1 2 -3 -3 -4
2 4 -3 0 -5 -5 -4 -8
-2 0 -3 -1 -4 -5 -6 -8
4 -2 0 -4 -2 -1 -8 -6
2 0 -1 -5 -2 -5 -3 -6
-5 -1 -7 -5 -5 -6 -7 -8
-1 -5 -6 -4 -5 -7 -7 -12
-5 -4 -2 -4 -10 -11 -8 -9
-7 -7 -4 -8 -6 -8 -7 -5
-4 -11 -7 -8 -5 -9 -10 -8
-4 -6 -10 -7 -4 -8 -12 -11
-3 -6 -9 -9 -12 -7 -8 -10
-7 -11 -7 -6 -6 -12 -10 -11
-8 -9 -8 -6 -10 -12 -11 -9
-14 -10 -8 -9 -12 -8 -13 -15
-9 -7 -9 -11 -12 -9 -11 -13
-10 -11 -13 -12 -10 -10 -11 -8
-10 -9 -12 -13 -11 -12 -12 -6
27 33 35 26 32 29 31 28
33 29 33 34 31 30 31 27
31 27 31 35 32 28 30 28
31 32 33 30 28 26 27 25
28 32 34 31 28 24 24 27
28 29 28 25 28 26 28 23
30 32 27 24 24 24 21 23
30 28 28 25 27 25 22 21
29 31 26 29 22 22 23 17
27 28 25 22 22 22 23 15
27 21 23 24 22 19 20 12
27 28 23 24 19 15 18 20
23 21 22 22 22 12 13 15
20 22 19 15 19 16 12 12
23 20 20 16 14 11 13 12
20 20 20 15 16 9 13 8
19 16 16 11 14 11 8 6
17 12 17 17 9 10 8 2
15 15 13 12 10 10 2 5
14 12 12 12 6 4 3 4
13 10 13 8 5 0 3 0
8 8 6 3 6 -2 3 0
8 6 5 5 1 1 1 -4
8 5 1 3 -1 1 0 -5
5 2 3 -2 -2 -1 -3 -4
2 1 1 -2 -6 -4 -3 -4
1 1 0 -3 -3 -7 -6 -4
-1 0 -2 -4 -2 -2 -6 -6
-1 -1 -1 -3 -5 -8 -3 -12
-3 -1 -5 -5 -6 -6 -9 -9
-1 -4 -7 -5 -6 -7 -10 -7
-6 -5 -8 -10 -6 -8 -12 -10
-4 -11 -8 -10 -13 -10 -9 -9
-5 -8 -8 -11 -13 -14 -10 -13
-4 -11 -14 -12 -9 -12 -12 -12
-9 -12 -9 -12 -11 -12 -13 -10
-5 -9 -15 -13 -16 -12 -12 -12
-10 -10 -8 -13 -10 -13 -14 -13
-8 -13 -10 -13 -12 -16 -13 -16
-15 -15 -14 -9 -13 -13 -17 -14
-16 -13 -12 -12 -15 -11 -16 -16
-12 -13 -12 -13 -8 -15 -13 -11
-12 -12 -14 -17 -16 -12 -15 -16
32 34 29 31 29 28 29 29
31 27 30 26 31 25 29 27
31 31 33 27 28 30 28 27
35 34 29 27 30 25 26 24
33 30 27 31 27 28 21 22
29 21 29 28 26 23 22 17
27 31 27 25 27 23 22 17
29 29 25 24 24 23 17 20
26 26 23 21 23 22 15 18
23 24 24 21 20 20 17 18
24 26 21 20 16 18 15 20
22 23 21 19 20 17 18 12
20 22 21 20 14 17 15 12
17 16 20 13 20 12 10 8
17 18 12 15 11 9 7 7
18 17 13 12 13 8 8 3
20 16 14 11 9 5 4 4
15 16 13 12 9 2 3 -1
18 10 4 3 5 1 0 -4
11 8 3 6 0 -1 -5 -8
8 9 5 0 0 -3 -6 -5
7 4 -1 -1 -3 -7 -3 -5
6 -2 0 -3 -6 -5 -5 -6
5 -3 -3 -9 -6 -2 -9 -10
-1 -3 -6 -7 -8 -6 -9 -11
-4 -6 -7 -12 -5 -7 -10 -9
-4 -6 -3 -10 -12 -13 -9 -13
-7 -7 -8 -6 -13 -12 -13 -11
-6 -7 -10 -15 -6 -10 -13 -15
-10 -9 -11 -12 -12 -14 -15 -15
-8 -11 -10 -13 -12 -14 -12 -17
-10 -12 -11 -14 -15 -14 -17 -11
-12 -14 -13 -13 -13 -15 -14 -15
-12 -9 -13 -13 -14 -15 -12 -11
-15 -17 -15 -16 -16 -18 -14 -18
-16 -12 -10 -17 -18 -11 -18 -13
-11 -16 -15 -12 -14 -15 -14 -15
-12 -16 -12 -15 -18 -16 -17 -9
-16 -14 -13 -13 -13 -15 -16 -17
32 35 30 32 32 31 27 31
35 32 29 29 33 29 32 31
31 34 33 32 28 31 26 27
33 32 30 30 32 29 28 25
29 30 29 28 26 23 28 21
32 34 29 25 30 23 28 21
29 29 31 29 27 23 24 20
29 28 26 29 27 22 21 20
33 28 22 25 25 21 20 18
26 25 22 23 17 21 22 16
25 22 20 21 20 22 17 15
23 21 22 23 19 19 14 15
19 24 24 19 17 16 12 11
22 20 23 16 18 14 15 13
23 15 16 14 15 15 10 9
21 17 17 13 12 10 9 9
20 14 15 15 11 8 6 4
14 12 12 14 13 8 6 5
14 10 9 10 5 1 3 -1
15 12 11 8 5 1 2 -1
11 11 7 6 2 -3 2 -4
9 9 8 1 -1 -3 -7 -8
7 6 -1 -1 -1 -5 -7 -7
4 -1 -1 -1 -8 -2 -5 -10
1 0 -2 -4 -4 -7 -10 -10
-2 -1 -6 -5 -7 -9 -13 -10
-2 -7 -3 -2 -8 -10 -12 -14
-7 -3 -10 -11 -7 -9 -15 -13
-6 -8 -8 -8 -9 -13 -13 -13
-7 -10 -10 -11 -11 -10 -16 -11
-8 -8 -15 -9 -13 -15 -15 -13
-10 -7 -10 -10 -12 -14 -13 -13
-15 -14 -12 -15 -12 -14 -15 -12
-9 -12 -13 -12 -13 -15 -17 -15
-13 -16 -12 -15 -14 -14 -14 -20
-13 -15 -12 -14 -20 -16 -17 -17
-14 -15 -17 -18 -16 -16 -17 -17
-13 -10 -12 -20 -17 -17 -20 -16
-15 -18 -14 -16 -17 -13 -14 -18
-16 -18 -17 -18 -16 -15 -15 -14
34 36 33 29 32 29 32 26
35 35 33 31 33 31 24 26
38 38 33 33 30 28 27 27
35 35 31 33 30 25 29 23
33 33 28 34 28 28 26 24
31 31 29 28 30 23 28 27
31 30 28 27 25 26 27 20
30 28 32 24 28 22 22 20
28 29 26 29 25 23 22 20
25 27 27 25 21 17 20 19
27 26 23 20 18 21 20 18
23 25 22 21 18 20 14 16
25 23 21 21 16 16 15 15
23 24 20 17 15 15 16 11
23 19 18 16 18 15 12 3
17 19 16 13 17 13 6 9
21 16 17 14 12 4 4 3
17 17 13 14 7 5 4 2
13 14 11 7 6 1 2 -3
16 13 7 6 3 0 -1 -2
13 6 5 4 1 1 0 -5
4 5 6 4 -2 0 -5 -2
6 6 6 -1 3 -3 -2 -4
5 1 1 -7 -3 -2 -4 -11
1 -1 -1 -1 -1 -7 -5 -7
-1 -2 -2 -4 -3 -6 -10 -11
-2 -4 -1 -7 -10 -11 -14 -14
-3 -1 -5 -7 -12 -9 -14 -13
-4 -8 -7 -7 -11 -13 -16 -13
-9 -9 -10 -13 -10 -12 -12 -13
-6 -11 -11 -16 -12 -14 -16 -17
-12 -12 -11 -13 -12 -13 -14 -16
-12 -12 -15 -16 -12 -14 -14 -17
-13 -14 -13 -11 -13 -14 -19 -12
-12 -15 -14 -18 -19 -17 -15 -16
-16 -14 -13 -17 -16 -16 -18 -16
-12 -14 -16 -14 -19 -16 -19 -15
-16 -16 -18 -16 -16 -18 -14 -16
-13 -18 -16 -15 -16 -18 -15 -18
-13 -17 -23 -17 -18 -18 -15 -11
29 30 33 29 27 28 34 27
29 32 32 28 28 29 31 25
34 32 30 31 31 31 29 26
33 31 30 30 30 30 27 24
31 33 32 29 27 29 24 26
31 30 27 27 28 27 24 25
28 29 29 30 28 23 24 22
31 29 28 27 23 25 23 23
31 27 29 25 22 27 22 21
29 26 24 27 22 22 22 20
25 27 28 23 22 26 19 18
25 21 21 23 21 20 17 14
23 24 23 20 20 21 18 10
20 19 19 22 21 23 16 12
24 23 22 16 20 15 11 9
22 18 17 17 12 14 8 6
19 20 16 17 11 9 6 10
17 16 12 13 9 7 6 6
17 13 13 12 4 6 3 6
12 16 11 6 7 6 1 0
14 12 9 7 6 2 -1 1
11 9 6 6 2 2 2 2
6 4 4 5 4 0 0 -3
8 5 1 -2 -1 -1 -3 -3
8 0 0 0 0 1 -7 -5
6 1 -2 1 -2 -5 -5 -7
1 -1 -2 -4 -6 -4 -5 -7
1 -1 -6 -2 -7 -3 -8 -4
0 -1 -4 -7 -8 -9 -9 -10
-4 -8 -7 -7 -11 -9 -11 -8
-7 -8 -4 -10 -6 -9 -8 -9
-3 -6 -10 -4 -6 -9 -14 -12
-9 -9 -11 -8 -9 -10 -13 -10
-6 -7 -8 -9 -12 -14 -11 -12
-7 -9 -7 -13 -11 -12 -12 -14
-8 -9 -11 -11 -11 -12 -14 -13
-11 -14 -10 -12 -14 -14 -13 -18
-14 -12 -14 -14 -14 -14 -13 -18
-11 -12 -15 -11 -15 -16 -16 -18
-11 -12 -14 -13 -16 -16 -11 -15
-13 -15 -14 -17 -12 -14 -16 -15
-16 -15 -14 -17 -17 -16 -17 -18
-14 -11 -16 -13 -17 -16 -16 -18
-15 -17 -15 -16 -20 -18 -14 -15
31 32 34 34 33 32 31 32
33 35 31 30 34 30 31 32
33 33 30 31 32 33 31 30
33 33 31 30 34 32 29 30
32 32 31 34 32 30 29 29
32 32 32 31 28 29 27 25
29 32 28 29 28 28 27 26
31 31 26 30 27 25 24 20
33 24 27 25 27 23 23 23
30 28 27 29 26 22 22 18
26 31 26 26 27 22 21 20
26 25 25 22 23 21 19 16
27 23 21 23 25 21 16 20
22 23 24 21 17 19 14 18
22 21 23 18 16 17 19 16
21 23 21 16 19 12 12 13
21 21 16 19 15 13 13 9
20 17 17 16 14 14 11 9
19 15 13 13 14 9 7 6
15 16 9 11 9 6 5 5
13 14 14 9 5 3 7 4
13 12 8 7 7 5 1 0
9 7 12 10 1 4 1 -5
9 3 5 4 3 1 -2 -1
8 8 4 4 -2 -3 -3 -6
6 2 6 2 -5 -5 -6 -6
7 7 1 2 -4 -7 -4 -7
4 -1 -2 -2 -3 -9 -3 -8
3 -2 -4 -6 -7 -2 -10 -13
-3 -5 -4 -7 -9 -12 -12 -7
1 -4 -4 -11 -9 -7 -13 -11
-3 -6 -5 -9 -12 -11 -9 -10
-5 -6 -11 -9 -14 -14 -12 -15
-7 -10 -9 -12 -14 -13 -11 -13
-8 -11 -10 -13 -11 -15 -14 -12
-13 -12 -12 -12 -12 -14 -17 -17
-13 -15 -12 -14 -11 -11 -14 -14
-11 -13 -14 -15 -14 -15 -14 -14
-14 -14 -17 -15 -15 -12 -15 -17
-13 -13 -14 -14 -15 -12 -12 -18
-14 -14 -15 -14 -15 -15 -16 -16
-17 -15 -19 -17 -17 -13 -20 -16
32 32 31 34 37 31 34 29
33 32 35 33 36 35 30 34
33 34 33 35 32 35 31 29
38 33 37 29 32 31 30 32
33 30 33 31 28 27 25 26
35 34 33 32 29 29 25 24
35 30 33 30 29 30 26 27
30 33 29 29 26 24 25 25
27 33 29 28 25 27 23 22
31 28 28 27 24 25 20 26
27 28 28 26 25 21 19 18
29 23 24 28 28 25 16 20
27 28 24 22 22 18 18 17
26 25 18 22 20 19 17 16
24 20 21 20 20 16 12 10
24 19 22 22 16 15 15 10
17 23 20 16 13 11 13 10
20 22 16 16 14 12 9 7
20 21 14 10 10 14 9 12
15 12 10 10 11 6 5 9
14 10 12 12 8 5 3 6
12 12 10 5 5 4 4 5
13 10 5 7 7 0 4 0
8 7 7 2 3 2 3 0
8 4 3 4 2 2 -4 -5
4 4 5 3 -1 -1 -4 -7
5 2 -4 0 -1 -5 -1 -9
4 0 1 -2 -6 -7 -5 -8
-1 4 -3 -9 -7 -6 -9 -9
-3 -1 -6 -10 -4 -9 -8 -15
-3 -7 -6 -8 -6 -9 -9 -11
-7 -4 -5 -7 -9 -11 -14 -11
-2 -5 -8 -9 -12 -7 -10 -16
-8 -8 -8 -12 -12 -11 -12 -13
-7 -8 -9 -9 -12 -10 -10 -12
-10 -11 -13 -14 -9 -12 -16 -15
-12 -9 -10 -16 -14 -16 -15 -17
-11 -15 -7 -14 -12 -13 -14 -12
-11 -13 -17 -12 -17 -11 -12 -15
-11 -14 -14 -16 -18 -17 -14 -17
-13 -16 -16 -18 -15 -14 -12 -14
-12 -15 -12 -15 -17 -13 -16 -11
-11 -16 -13 -19 -17 -12 -12 -13
-15 -12 -15 -15 -16 -14 -18 -16
55 53 51 55 50 51 50 45
53 57 52 48 51 53 50 49
55 54 47 50 49 50 47 50
53 52 50 51 48 47 48 42
49 53 49 47 48 45 43 43
51 50 50 45 45 43 44 38
48 46 45 48 43 44 42 41
45 48 47 48 42 40 43 37
47 47 43 42 41 41 40 36
49 43 40 44 42 43 38 34
47 45 38 39 36 41 35 35
42 39 41 39 38 38 36 39
44 44 36 39 36 34 35 35
42 39 44 34 36 36 35 33
36 35 34 36 32 36 33 32
38 38 34 37 33 31 32 28
38 36 34 33 33 31 30 32
37 35 32 34 31 31 29 26
38 36 37 30 31 30 25 28
34 30 32 32 32 25 23 30
33 32 33 28 27 29 26 25
32 31 32 25 27 25 27 28
29 30 27 30 26 26 23 23
29 25 25 26 25 28 24 18
29 26 30 24 26 26 26 21
27 24 25 24 22 24 22 20
26 25 25 24 24 16 23 19
25 23 27 25 22 27 19 20
23 27 22 23 21 20 21 20
23 30 21 20 18 22 20 20
27 18 25 22 20 21 18 22
21 22 23 25 19 16 20 18
21 19 19 21 22 19 19 20
18 23 23 20 19 21 21 16
24 18 22 15 21 16 17 14
22 20 19 18 16 21 19 19
22 20 24 21 16 17 16 19
16 20 18 18 19 16 17 17
18 19 18 21 17 11 17 18
21 19 16 14 18 15 15 15
18 15 15 14 17 18 15 13
16 19 17 14 16 15 14 19
15 19 16 17 13 13 14 17
18 15 16 14 15 14 19 15
17 18 19 14 14 14 13 17
18 18 17 9 13 13 13 15
14 20 11 16 16 16 12 12
13 16 13 15 17 14 13 14
13 10 11 17 14 16 13 13
12 11 15 11 13 13 15 10
13 17 22 16 14 15 15 19
14 19 15 15 17 11 14 13
18 15 16 16 14 13 16 18
15 16 17 17 16 14 12 16
15 18 16 17 12 13 19 13
17 15 19 14 13 12 16 14
11 16 14 13 14 15 14 13
19 17 17 15 14 17 14 10
17 18 14 15 17 11 18 11
16 15 14 14 15 13 11 14
14 12 12 11 15 13 10 8
14 16 12 17 9 13 9 10
12 14 11 16 11 12 9 9
15 8 8 13 12 12 11 12
12 8 9 11 9 11 10 10
12 13 12 12 11 11 9 7
10 10 15 11 10 8 7 8
8 8 9 9 8 6 8 10
9 7 10 7 5 10 4 11
12 10 12 8 10 8 5 4
7 8 9 4 6 4 10 6
10 7 9 10 8 9 9 5
10 8 8 7 7 10 9 3
6 3 7 5 9 10 5 7
6 6 5 8 11 6 6 9
6 8 7 9 5 4 5 7
8 6 4 7 7 6 4 7
10 8 4 5 3 8 4 9
5 4 4 5 6 6 11 6
8 7 4 8 7 7 2 10
58 58 55 56 51 47 48 46
58 55 55 51 51 48 47 51
54 50 49 48 50 51 46 47
56 53 47 48 51 46 45 46
52 52 47 49 45 46 45 46
54 50 48 48 46 42 47 45
52 48 48 46 46 46 46 41
53 46 49 47 45 44 44 40
47 48 46 43 42 46 43 40
49 46 41 46 39 41 40 41
47 47 40 42 43 42 43 36
42 44 41 39 40 40 36 37
42 44 43 40 40 39 36 34
40 44 38 36 38 39 31 36
43 40 39 38 36 36 39 31
38 39 35 37 35 36 33 29
37 37 37 37 34 31 30 32
37 34 34 36 29 33 27 32
38 35 35 34 35 26 32 30
35 35 36 31 30 31 28 29
34 34 34 31 33 31 24 27
32 29 28 27 30 30 28 29
30 33 28 26 28 28 28 24
32 27 28 26 28 29 23 24
29 29 28 27 26 26 21 25
30 27 31 26 25 21 25 24
26 26 29 24 26 23 25 25
27 26 23 26 23 22 21 23
28 24 23 20 21 21 22 23
25 24 24 20 25 20 22 18
22 25 22 21 24 22 17 19
23 24 21 22 21 22 23 20
26 22 21 23 19 18 19 22
22 21 19 17 20 20 20 16
22 21 20 17 18 17 19 18
20 17 21 22 17 19 18 18
23 20 20 16 19 15 14 15
20 24 18 17 20 18 15 15
20 22 18 19 17 15 15 13
22 14 20 18 19 21 20 15
14 16 21 18 16 18 18 15
15 14 17 15 15 14 15 17
15 22 16 14 15 13 17 15
18 19 19 13 13 14 11 16
17 16 12 16 12 16 11 12
18 16 16 13 16 13 14 13
15 18 16 16 13 12 12 13
65 65 59 56 53 54 50 52
62 60 57 57 53 50 53 55
60 56 59 53 54 52 49 51
58 57 57 51 53 51 50 48
57 55 53 54 50 52 51 50
51 54 52 51 54 48 48 48
59 53 50 51 53 47 46 44
57 50 52 48 48 50 46 49
52 55 48 50 50 49 48 46
50 50 48 46 48 47 46 43
50 46 49 42 47 44 46 43
49 51 47 48 44 45 41 38
47 48 47 44 46 40 42 43
45 44 44 45 44 40 44 37
46 45 43 42 38 43 41 40
46 41 40 39 41 39 39 40
45 42 41 43 41 37 38 35
44 43 41 37 40 39 36 34
42 40 38 40 35 35 34 31
38 37 35 39 34 32 32 33
42 37 37 37 35 29 35 26
40 38 35 33 30 31 33 30
37 38 33 31 33 28 28 32
38 34 33 32 33 29 26 28
36 31 32 30 32 32 27 30
31 28 30 30 29 29 27 28
30 32 27 31 28 30 26 26
31 30 29 28 28 30 26 27
30 27 29 29 28 26 27 22
32 29 27 26 26 25 23 23
30 26 24 27 24 25 25 26
26 23 27 23 21 21 24 27
25 23 25 28 27 22 25 25
25 27 25 22 24 20 26 22
28 25 26 26 22 20 20 20
23 22 22 24 18 25 23 20
22 24 20 24 22 22 21 22
21 22 25 22 24 24 21 19
22 25 22 19 20 20 19 20
23 18 23 21 21 23 21 21
22 21 20 23 20 20 17 21
21 23 23 22 23 21 19 22
21 21 22 20 20 22 23 20
20 22 22 19 22 20 19 17
29 22 18 21 21 20 17 15
19 22 21 21 17 20 17 18
19 19 20 22 21 17 17 15
20 21 19 19 21 23 22 19
50 46 48 48 47 43 43 44
51 54 48 45 43 42 47 44
51 46 45 45 43 42 43 40
49 51 43 45 43 47 40 41
48 47 45 42 45 40 42 41
46 44 47 44 41 39 41 42
45 45 44 42 41 37 37 37
42 41 46 40 38 40 39 37
44 42 41 36 41 41 35 34
43 43 40 39 41 33 40 37
42 42 40 41 37 37 36 35
42 40 40 37 36 35 39 36
41 42 38 38 34 36 36 35
41 40 38 35 37 36 35 32
35 39 38 36 34 40 33 30
39 33 35 38 35 34 32 25
35 37 32 34 35 31 31 32
37 38 34 30 33 26 29 31
36 33 35 33 32 29 30 30
35 36 31 31 28 29 26 28
35 31 32 32 28 28 29 29
34 31 32 29 31 27 27 28
30 34 27 28 30 25 22 25
33 28 29 28 26 22 29 22
27 28 28 28 23 23 23 25
29 26 26 26 21 25 23 22
27 26 26 26 22 26 25 23
24 21 23 24 23 23 22 19
25 25 26 21 19 20 18 17
27 24 20 23 22 18 18 19
22 22 21 24 17 18 22 17
23 19 19 21 17 20 18 14
25 23 19 16 18 20 16 19
24 19 16 17 19 16 19 17
24 20 17 17 17 18 15 18
18 17 15 15 14 18 15 15
18 19 19 16 18 14 13 14
16 17 17 14 16 13 15 15
17 15 22 18 16 13 15 15
15 15 16 12 17 16 11 13
16 17 15 16 16 12 14 13
21 14 17 13 15 14 8 15
17 13 13 15 11 15 11 14
15 12 12 15 10 13 13 12
18 15 16 14 11 14 9 15
13 14 14 12 13 13 8 13
17 10 9 13 13 10 12 12
17 15 13 11 13 13 14 13
13 11 7 15 14 13 12 7
12 16 11 11 14 16 9 11
17 13 15 14 9 14 13 12
9 11 12 12 12 11 10 9
46 48 47 45 51 46 43 44
49 47 46 47 40 43 38 40
44 46 45 42 43 41 38 40
44 48 41 43 43 44 36 37
45 43 39 41 38 38 37 39
43 42 40 41 42 36 36 38
45 40 40 41 38 38 37 37
42 39 41 40 38 39 39 35
36 37 36 40 38 36 38 35
38 40 40 36 35 34 32 31
41 40 40 38 36 35 34 33
39 37 37 33 36 30 33 29
38 36 36 32 33 32 29 29
38 36 32 30 31 34 30 33
34 33 36 32 32 29 33 29
32 34 32 35 32 29 34 29
34 31 34 29 31 27 29 24
31 35 27 29 28 26 30 28
33 26 32 26 26 26 26 24
33 31 30 30 29 27 25 23
31 29 26 26 31 26 25 23
26 27 23 25 23 25 25 20
30 23 27 26 21 28 23 24
30 25 26 24 21 22 24 18
28 27 25 26 26 22 21 20
25 24 20 23 23 20 16 24
27 24 21 25 22 21 22 19
22 20 19 22 25 20 15 18
22 26 21 22 17 20 22 20
24 23 19 17 18 17 18 18
26 21 18 19 18 19 15 15
21 19 19 19 20 19 16 13
19 22 23 18 16 18 15 15
18 22 19 15 15 18 17 16
21 21 18 17 15 18 16 16
20 16 19 15 15 14 17 14
16 16 16 16 12 17 14 13
15 20 17 14 12 16 14 12
14 18 16 15 17 15 15 13
13 15 15 14 15 15 11 10
16 13 15 17 14 15 12 12
16 11 17 14 11 11 13 15
16 12 15 13 14 14 15 11
13 8 11 15 13 14 12 18
14 11 13 12 12 13 10 8
14 12 12 13 15 9 8 13
10 15 13 14 13 14 11 11
11 15 12 13 9 9 5 7
9 11 9 12 8 13 14 9
49 51 50 47 47 43 44 41
49 45 48 44 46 42 45 40
49 46 45 44 43 41 42 38
47 46 46 46 44 43 39 40
43 46 45 44 44 43 38 44
43 45 41 43 41 40 42 40
43 42 44 42 39 42 39 41
43 43 43 39 40 36 37 38
43 44 39 37 39 39 38 34
39 42 40 37 36 40 36 35
42 39 38 44 41 36 37 36
43 38 37 35 36 32 35 33
42 36 36 36 35 33 30 31
39 37 38 35 31 31 34 32
37 42 37 34 33 30 32 30
34 32 35 33 33 31 29 30
35 34 36 34 29 34 26 26
32 32 31 28 31 28 27 22
36 30 28 32 28 27 28 27
27 38 28 28 27 29 26 26
32 30 27 29 30 24 24 22
27 29 26 25 28 28 26 26
27 32 35 26 27 22 25 23
23 28 29 24 25 25 19 23
24 28 26 23 23 21 20 21
26 23 25 26 21 26 23 20
29 27 22 22 24 19 23 19
24 25 24 24 20 20 19 20
27 24 23 23 20 18 19 20
26 23 20 23 21 20 17 19
20 20 22 19 21 16 16 19
24 21 18 20 21 20 16 18
21 21 24 21 19 17 17 18
22 18 20 20 18 20 20 21
23 17 21 15 16 19 23 14
19 20 17 18 19 15 18 15
19 19 18 14 14 16 16 17
18 18 19 18 15 20 17 17
19 18 21 18 18 17 17 18
15 15 14 15 18 18 14 16
19 16 21 16 15 16 18 14
20 18 15 18 16 17 13 18
16 13 12 17 15 14 14 17
16 19 16 14 16 15 13 15
14 14 13 16 14 16 14 17
15 13 16 14 13 13 15 18
12 16 15 15 14 10 13 13
13 11 13 17 14 12 13 14
53 48 48 47 43 45 47 45
50 46 45 47 42 48 44 45
48 44 45 43 42 43 45 44
50 47 46 47 45 44 42 40
43 46 45 45 43 44 40 39
45 48 42 42 40 43 41 41
40 42 46 36 42 41 41 37
47 45 41 44 42 37 40 39
42 39 39 39 41 38 33 35
43 39 39 41 40 39 34 35
41 39 40 43 36 37 37 33
39 40 36 38 36 35 35 31
39 38 35 36 34 34 33 31
38 37 35 30 32 33 32 30
33 35 37 36 31 33 35 31
38 37 34 30 32 38 35 33
36 34 32 34 34 33 30 29
35 31 31 32 32 32 32 31
30 30 30 32 28 27 26 28
33 33 32 32 30 24 26 28
35 31 30 28 25 25 29 23
26 34 27 27 30 27 23 25
26 28 26 30 28 25 24 24
29 28 25 26 24 26 20 20
27 29 23 25 24 25 23 19
30 28 26 27 23 22 22 24
28 28 23 25 22 22 22 24
23 25 23 24 22 20 20 22
22 23 24 20 23 19 19 20
22 20 22 20 20 21 20 17
21 22 21 22 19 19 23 15
23 22 16 21 18 20 18 19
21 21 19 14 17 23 20 19
22 18 17 18 18 18 17 15
16 17 22 18 18 17 13 16
17 17 18 21 16 16 19 14
14 17 20 16 17 16 14 15
20 18 14 16 15 17 12 19
19 14 15 18 15 14 15 14
17 13 14 17 11 14 15 14
17 15 19 15 16 13 13 14
15 15 10 13 11 17 12 9
14 13 16 15 14 16 13 13
14 13 17 14 11 12 13 7
59 56 51 55 52 55 52 46
55 52 53 54 54 50 51 48
54 51 51 56 48 48 47 49
49 51 48 50 49 46 47 50
53 51 49 45 50 47 47 48
54 48 44 50 46 48 48 46
48 48 48 45 43 48 46 43
49 48 49 47 44 44 44 42
44 51 46 43 47 44 42 46
45 45 45 43 46 49 43 46
45 45 45 43 46 48 45 41
47 41 45 40 47 42 39 40
44 45 46 47 45 39 41 40
44 43 41 44 38 40 40 38
45 42 44 40 44 38 39 39
44 40 41 41 39 38 36 37
43 38 40 39 38 33 36 35
40 36 39 37 38 35 37 35
40 38 37 37 35 36 34 28
40 36 35 36 33 32 33 31
38 36 37 35 38 31 29 29
37 35 36 31 30 27 26 30
37 33 31 33 31 31 31 28
35 34 37 30 30 28 27 23
32 33 32 30 27 26 24 30
29 31 28 31 27 29 29 25
30 31 30 28 26 25 29 28
30 30 27 29 27 24 20 20
29 30 25 27 27 22 22 24
24 26 26 24 25 22 21 21
28 25 23 23 25 22 21 20
26 25 24 24 25 20 21 22
25 24 20 22 22 21 18 19
26 25 26 20 22 19 16 19
21 23 21 21 17 20 24 20
23 21 19 19 21 17 17 19
23 19 20 22 17 22 15 17
23 21 20 21 19 13 16 17
20 20 20 17 18 16 18 20
23 19 16 20 17 15 16 17
19 20 17 19 16 14 17 14
21 20 18 16 19 19 16 17
17 16 14 19 14 16 15 15
19 15 15 15 21 16 15 16
18 16 17 15 14 13 15 14
18 17 18 15 15 14 19 15
50 52 49 48 44 46 47 43
48 45 46 44 45 40 42 42
47 48 49 42 45 42 41 41
45 49 45 43 42 42 41 41
49 45 47 42 44 41 41 35
41 46 42 41 40 37 40 40
43 44 43 41 39 38 41 32
46 44 41 39 38 38 36 34
42 41 37 37 38 36 34 34
43 36 38 37 35 32 31 28
38 40 34 36 32 30 31 29
37 39 34 36 36 31 28 28
36 33 35 33 30 29 28 27
32 33 29 30 32 33 29 24
36 32 32 32 31 28 25 21
29 30 31 28 25 25 24 18
31 33 30 28 27 30 18 19
29 27 28 25 21 16 20 14
28 29 21 24 19 18 19 19
25 21 23 18 17 16 17 10
27 24 21 17 19 19 16 17
19 20 17 19 19 15 14 9
20 15 18 16 12 11 13 11
17 16 16 12 14 12 15 12
18 15 13 15 16 14 10 12
16 15 13 12 11 15 9 11
14 11 11 11 11 10 9 12
15 15 12 12 11 10 9 9
11 12 12 10 9 8 11 7
12 13 11 9 8 10 9 5
10 11 9 9 9 6 8 8
11 12 9 9 0 6 6 8
10 9 10 11 8 7 8 5
9 14 10 9 8 10 4 7
7 9 11 7 7 4 8 4
5 7 4 11 6 7 4 4
5 6 7 7 2 3 8 4
5 8 7 7 5 5 4 3
7 8 7 5 4 5 5 4
-1 5 4 6 4 8 8 6
5 6 4 3 2 7 2 1
8 2 3 6 5 3 6 5
4 2 5 6 1 4 2 -1
-2 3 4 5 2 6 4 1
6 5 3 7 5 1 3 1
3 5 5 9 0 4 3 5
4 4 3 4 4 2 2 2
7 4 2 0 3 3 1 4
7 3 3 5 4 5 1 4
3 2 -1 6 2 4 -1 1
4 1 3 6 0 2 2 -1
5 4 3 -2 3 1 1 0
51 53 50 49 48 49 47 42
50 53 49 47 44 45 41 42
51 52 45 49 44 47 39 43
52 49 49 46 42 47 40 41
49 45 50 44 43 39 41 39
47 49 45 46 38 36 38 41
44 45 40 38 41 40 40 36
43 47 41 41 40 36 36 35
44 35 44 41 41 38 35 35
40 41 39 41 34 34 33 32
40 39 37 39 36 36 32 33
37 38 36 37 34 34 33 28
42 40 35 35 33 32 27 27
35 37 34 33 32 33 30 24
33 40 32 31 33 30 27 23
35 32 32 30 28 27 25 27
32 30 34 26 28 22 20 27
30 33 28 24 24 25 23 21
31 28 27 20 27 26 23 20
31 28 23 25 24 22 21 21
28 28 26 21 21 26 22 20
26 26 24 21 20 21 19 20
28 22 25 21 20 19 21 12
28 21 21 23 20 17 15 16
26 20 22 18 18 15 16 21
21 24 21 21 18 16 12 15
19 20 17 17 19 16 12 17
18 18 18 16 12 15 15 14
19 18 16 18 14 15 15 14
20 17 17 17 17 12 12 13
18 12 15 13 14 14 11 11
17 17 19 14 15 15 13 13
16 13 17 15 9 10 13 11
13 12 17 15 13 11 7 10
13 16 13 11 13 12 9 8
14 14 10 13 8 10 8 8
15 11 9 9 9 9 10 12
14 9 10 11 9 11 7 8
12 13 13 12 10 10 6 6
11 10 12 13 10 6 7 10
12 9 10 7 6 8 9 8
9 13 10 8 6 7 7 8
10 7 6 7 7 6 11 7
11 7 10 7 5 11 11 12
6 10 4 6 4 7 9 6
8 8 9 7 8 8 4 7
5 10 4 6 7 8 5 8
7 7 7 7 7 6 2 9
52 55 55 51 51 51 48 48
56 53 51 48 51 46 47 46
57 50 47 49 46 45 45 43
48 50 52 46 47 45 48 41
51 50 42 47 45 48 40 40
47 47 47 46 47 42 42 42
48 45 47 44 42 39 36 37
47 50 43 45 40 43 42 38
44 44 41 42 41 41 39 37
46 43 43 39 40 37 39 36
45 39 37 37 41 40 38 35
42 41 40 34 36 35 34 39
39 41 38 41 42 33 37 34
46 39 38 39 36 34 38 28
37 39 34 34 33 37 35 33
36 36 37 34 29 33 29 26
35 35 33 34 36 29 27 28
32 36 34 29 31 29 23 27
36 32 36 32 29 32 26 24
31 28 33 29 28 25 27 26
32 31 28 30 25 24 25 25
29 29 31 23 22 24 25 24
27 28 26 27 23 20 20 18
29 23 24 27 25 18 20 21
24 26 24 21 22 15 22 18
26 25 22 17 26 19 21 17
22 18 20 20 20 24 19 20
24 24 25 21 17 16 16 15
21 17 19 17 16 17 16 16
21 19 15 20 18 21 17 16
19 20 16 15 17 15 15 15
18 20 16 18 21 14 13 13
16 15 14 16 17 16 15 14
16 19 17 13 17 13 14 10
17 15 17 15 14 14 11 16
19 14 12 14 13 11 6 13
18 15 16 17 12 16 12 12
14 12 13 12 16 10 12 11
11 14 11 10 12 10 10 13
14 15 15 14 9 11 8 14
13 14 14 8 10 12 9 9
14 14 11 12 10 10 14 9
12 16 11 10 6 7 12 8
11 10 10 11 7 9 5 8
13 11 9 11 9 3 7 6
58 56 54 55 57 55 55 49
60 60 54 60 52 55 51 51
58 54 59 53 55 52 49 47
55 57 55 52 57 51 49 46
55 55 50 50 47 46 46 46
51 50 53 51 51 45 42 42
56 50 52 48 44 46 42 45
53 49 51 49 45 45 41 42
53 50 48 48 45 41 43 38
50 49 48 46 42 40 42 41
48 47 46 43 45 38 38 38
45 42 41 43 42 37 37 34
40 41 40 40 44 41 37 30
44 40 38 35 35 33 33 29
39 40 37 40 33 32 34 30
43 39 38 36 36 30 28 29
38 37 36 31 32 28 31 28
37 33 33 28 30 30 28 27
33 34 34 28 27 32 26 26
34 33 29 27 30 27 25 20
31 32 26 31 27 25 26 19
33 28 31 25 26 22 20 24
29 27 29 26 23 21 24 23
27 27 26 23 23 22 24 18
27 24 23 22 26 23 19 24
30 26 20 22 22 21 21 19
25 23 22 23 19 25 15 17
25 23 24 21 18 20 21 19
23 26 25 21 21 20 19 15
23 18 19 21 21 21 19 18
22 22 23 18 21 18 20 16
19 20 20 21 22 20 17 18
19 18 20 15 18 22 14 16
24 19 18 16 18 16 14 16
20 22 16 14 14 17 14 16
17 19 18 17 14 15 17 12
18 17 17 17 18 18 13 10
12 18 13 19 14 15 14 15
17 14 12 14 12 16 13 13
16 17 17 17 12 11 12 13
17 15 11 14 11 12 13 14
14 14 13 16 11 13 13 10
16 13 15 16 13 9 7 9
63 63 64 59 57 59 61 55
66 64 60 62 59 59 60 59
63 63 66 61 56 58 61 52
60 60 59 63 56 59 57 52
64 63 60 56 58 55 56 53
59 58 59 62 56 56 55 53
59 61 57 59 54 54 54 51
59 60 57 54 54 54 50 51
64 54 52 56 52 49 50 49
57 54 52 54 55 51 49 49
56 52 52 49 47 50 43 49
50 54 50 48 49 45 45 42
51 54 49 50 50 46 43 44
48 48 51 45 45 45 42 42
50 49 46 47 45 42 43 39
53 46 48 46 44 42 43 38
47 45 47 41 42 43 41 40
45 45 43 42 41 41 38 36
45 42 44 41 38 40 39 34
44 44 40 41 38 37 41 35
38 44 41 37 34 39 33 34
40 41 37 38 41 36 33 37
38 39 40 40 35 33 33 32
40 40 37 37 33 36 31 33
39 34 36 33 33 31 32 33
41 35 34 33 32 30 31 32
36 35 36 32 29 31 27 29
33 35 35 33 34 32 30 28
31 32 31 29 30 32 26 27
31 31 33 33 32 28 29 22
34 30 32 32 27 28 26 25
31 32 28 31 30 25 27 30
30 30 26 26 30 24 25 21
31 30 27 27 24 26 26 25
28 29 26 23 25 25 25 19
29 26 25 23 23 25 23 21
24 27 28 26 27 19 26 20
28 23 26 23 25 23 23 21
27 25 25 25 25 20 21 24
26 25 21 23 20 21 23 21
22 24 24 26 21 24 20 21
19 23 20 18 20 20 18 20
22 20 22 18 17 21 21 20
25 23 21 19 22 22 18 17
20 20 20 20 17 23 18 15
18 19 19 22 20 19 16 17
48 48 43 40 45 42 41 40
45 45 42 41 46 42 39 37
46 45 43 41 44 40 41 40
45 47 41 39 43 37 37 40
41 44 43 39 39 36 34 38
44 38 38 38 34 35 35 38
40 42 41 37 38 38 38 31
41 39 40 37 35 36 36 33
39 38 40 35 37 38 36 33
38 38 35 38 35 33 32 28
37 38 37 35 30 34 29 29
38 39 33 31 32 28 29 31
34 36 33 33 31 32 30 31
33 33 35 30 33 27 27 31
35 32 34 29 32 30 27 35
32 29 33 30 32 30 28 23
30 31 31 29 30 28 27 24
28 33 32 27 29 29 25 26
29 31 26 34 27 27 26 24
31 28 23 25 25 22 24 19
27 28 28 23 22 26 24 22
28 26 23 21 24 20 21 19
25 24 22 23 23 20 23 20
25 24 26 22 23 21 18 18
28 22 20 26 23 19 16 20
25 26 22 24 20 19 16 18
19 23 20 21 21 18 17 18
21 20 21 20 17 21 13 15
20 20 20 19 18 14 15 15
17 22 18 16 17 16 12 19
19 18 19 18 15 18 16 13
19 20 18 13 15 15 14 15
17 21 18 14 11 14 13 13
18 20 17 20 16 16 14 12
19 18 14 15 17 13 13 10
16 16 15 17 12 13 12 13
12 16 16 13 13 12 14 17
14 11 12 12 12 12 11 8
12 13 14 11 16 13 12 11
17 14 13 16 13 10 14 13
12 14 12 12 13 12 13 10
11 12 11 13 11 12 15 11
12 10 16 11 12 10 13 9
11 11 7 9 12 11 11 11
11 12 11 12 8 8 10 8
8 12 11 10 11 13 7 7
11 10 10 9 10 11 8 6
11 12 10 8 11 12 10 7
12 7 12 9 8 9 12 11
10 3 11 9 10 10 8 8
12 7 13 9 10 8 10 8
47 46 45 47 44 43 44 41
47 51 44 42 41 41 39 43
49 45 46 45 45 41 41 39
42 42 44 42 44 40 39 40
45 42 43 44 42 41 41 31
44 47 40 41 40 38 35 34
40 40 41 37 38 34 34 39
44 43 38 38 35 36 36 31
39 40 40 39 35 37 34 34
40 39 39 36 37 33 33 32
39 37 34 32 32 34 32 27
38 34 37 36 35 32 29 28
37 32 36 33 32 32 26 30
36 37 36 31 30 27 31 26
35 29 32 31 28 31 32 29
33 29 31 31 33 29 26 29
33 28 28 29 25 30 23 20
29 29 30 29 26 27 21 31
29 28 27 28 29 23 25 25
31 29 25 23 23 22 20 25
26 29 23 27 24 27 19 19
27 29 23 27 25 21 19 17
22 21 26 27 23 23 20 19
24 21 26 22 20 20 22 20
24 26 18 24 21 22 17 17
24 19 24 23 19 22 18 18
21 21 21 20 19 13 17 18
22 18 21 17 18 19 17 19
16 19 22 19 19 17 15 17
22 14 16 17 18 17 18 12
17 17 13 15 17 20 14 16
17 15 16 15 15 15 12 15
17 18 16 19 12 14 17 15
19 13 16 15 15 17 14 20
11 18 18 18 13 15 16 11
13 13 17 19 15 13 17 11
15 13 15 13 15 10 14 15
14 13 10 10 15 16 12 16
15 16 15 14 13 13 12 16
13 13 15 11 15 12 12 10
11 13 13 16 14 13 16 13
13 15 17 15 16 9 11 9
14 14 15 16 15 13 11 10
12 11 12 10 8 15 7 11
52 51 46 48 44 42 44 43
48 48 47 45 42 43 39 41
48 45 45 41 42 38 44 42
43 45 43 43 43 42 38 41
46 43 42 43 39 42 43 36
41 49 44 41 38 41 39 36
46 43 45 41 41 35 38 36
40 41 42 38 38 35 40 34
41 37 37 39 35 37 35 35
42 38 42 41 38 40 35 32
39 38 36 39 37 37 32 33
39 34 37 36 35 38 31 31
35 39 37 34 31 31 28 28
35 34 33 32 33 32 31 31
38 37 35 34 28 32 31 25
36 37 33 30 27 31 33 25
37 34 32 32 33 27 28 22
31 30 29 30 27 25 23 27
32 30 26 29 26 25 28 24
26 28 32 25 25 21 25 23
30 28 29 29 24 20 22 23
30 23 27 26 23 25 23 22
22 26 27 27 22 23 17 16
25 26 23 21 20 20 19 19
25 23 23 25 19 19 18 16
24 23 24 20 18 18 17 15
24 22 20 19 19 17 16 16
20 20 18 17 19 15 14 18
23 18 14 15 15 17 13 16
17 18 14 16 17 19 15 12
17 16 17 18 14 13 16 14
19 16 17 17 13 15 13 17
15 18 15 15 14 15 10 13
17 18 14 13 19 15 16 13
19 11 18 16 13 13 15 12
13 18 17 15 14 14 11 14
19 14 15 11 11 14 12 15
12 15 14 15 9 14 13 10
14 12 12 8 12 13 10 9
13 13 12 12 10 9 11 9
12 14 11 13 8 10 12 10
7 12 15 11 14 9 6 10
51 46 48 45 44 40 46 43
47 48 43 46 43 44 46 42
47 47 45 46 46 41 41 40
48 47 46 46 44 39 38 41
45 43 43 47 39 44 39 39
44 42 46 41 41 40 39 41
47 42 44 42 40 41 40 37
47 40 44 41 36 40 39 38
46 45 41 37 38 36 34 37
43 42 41 37 38 36 32 37
39 41 38 42 37 35 35 29
39 37 38 38 33 30 36 36
37 41 34 37 35 33 30 32
36 35 38 37 36 34 32 35
37 37 38 34 33 33 31 32
39 34 31 36 33 31 35 31
38 34 32 31 34 32 33 27
35 30 27 27 31 27 28 27
37 32 31 29 27 27 24 24
32 31 34 31 29 27 26 25
28 31 29 28 24 25 20 21
32 30 27 26 26 23 20 18
26 29 24 26 23 19 19 20
26 25 24 24 21 21 23 17
24 24 23 23 19 18 18 18
21 24 20 21 21 23 19 20
25 19 23 20 20 22 20 18
20 23 20 20 18 19 18 21
22 23 18 20 20 19 15 15
21 20 16 18 18 18 16 17
19 21 20 18 18 16 15 11
20 20 17 18 17 13 17 14
17 17 14 14 17 15 16 11
19 15 18 17 15 14 13 13
17 13 16 16 16 13 13 12
15 15 15 14 16 12 14 9
14 16 17 14 13 15 12 11
16 14 13 11 15 13 9 10
11 14 12 10 8 12 15 12
12 14 11 12 14 12 15 8
11 12 12 11 14 12 9 7
13 11 13 12 11 15 15 15
12 12 7 12 17 13 12 14
11 13 12 16 12 17 18 15
15 13 16 11 17 15 17 14
16 13 17 15 15 15 16 17
15 12 13 17 15 13 12 11
12 16 11 14 18 14 11 16
17 16 11 17 17 12 10 10
13 15 11 15 13 11 11 11
15 14 14 14 11 14 13 10
16 14 12 14 12 14 9 14
12 14 14 12 11 7 10 11
12 12 11 12 10 11 7 9
16 17 10 9 7 12 7 6
11 11 10 11 9 6 10 8
12 11 11 8 10 8 6 9
12 10 7 9 7 8 6 4
4 12 6 8 9 7 2 6
10 10 7 10 4 5 6 1
11 9 9 5 8 2 0 6
8 8 5 4 8 8 7 -1
7 12 5 7 4 3 1 5
9 5 3 6 7 1 3 0
5 2 0 2 5 4 1 0
6 5 3 4 4 3 3 1
3 4 1 6 4 1 2 2
5 4 6 -1 4 4 3 3
2 7 5 4 0 -1 -2 1
1 3 5 6 2 1 1 0
0 0 3 -1 -1 1 3 3
5 -1 4 3 -1 3 0 0
0 -1 0 0 0 2 1 7
2 1 0 1 -1 0 0 0
0 -1 0 -2 -2 1 1 2
2 -1 1 0 -2 2 7 2
2 1 -1 2 5 1 3 8
-3 1 2 3 2 0 2 2
4 1 1 0 4 5 0 3
-1 0 1 3 3 4 5 2
3 3 3 1 5 2 8 1
1 -1 3 1 1 2 2 3
2 3 2 5 2 4 3 2
-1 5 5 4 2 4 3 4
0 4 5 3 4 5 4 4
-1 8 2 5 8 5 2 5
4 6 2 3 3 4 4 -2
1 5 3 0 3 2 6 8
11 14 12 13 14 16 17 12
9 11 17 15 14 14 16 11
14 16 14 13 12 17 15 13
15 14 15 18 15 16 9 10
15 17 12 13 11 17 17 15
16 13 17 14 10 14 15 14
14 14 11 13 12 9 11 8
17 12 16 11 11 14 10 9
13 13 12 13 13 9 13 8
14 13 11 10 10 14 9 10
15 9 12 9 7 10 10 9
11 11 11 12 9 7 7 12
12 11 10 10 5 8 7 7
9 9 14 10 9 8 8 6
10 10 9 8 6 7 4 2
5 10 9 6 4 5 6 8
4 10 6 4 4 4 6 4
13 6 7 2 3 7 6 8
8 8 7 7 4 3 2 0
10 4 5 6 4 4 7 4
4 2 1 -1 0 5 1 0
2 5 4 3 0 4 8 4
8 3 3 1 5 4 7 4
8 1 4 5 5 4 4 7
5 5 3 4 6 1 0 6
2 3 4 5 3 1 2 5
2 4 3 0 6 8 5 4
2 5 3 6 6 5 7 5
3 3 6 6 3 6 3 5
4 3 7 6 4 7 9 4
9 5 5 4 8 8 7 6
5 8 5 6 5 7 6 5
8 6 5 5 7 6 8 6
9 4 7 7 7 6 10 5
8 5 9 7 8 5 6 6
8 3 7 4 5 5 5 6
3 6 6 9 4 6 7 9
3 9 4 7 7 5 11 6
6 3 6 6 4 7 8 12
9 8 4 8 4 9 12 5
5 5 9 5 6 5 4 8
3 8 4 8 6 8 6 7
7 13 7 11 15 13 13 16
13 14 11 8 16 16 14 14
12 14 13 16 11 15 14 17
8 14 13 12 12 15 17 15
14 14 16 15 15 16 13 12
17 12 16 12 16 12 13 12
14 18 18 15 13 15 14 10
17 18 18 13 13 14 15 12
15 14 10 15 10 11 9 10
17 14 15 12 15 12 16 11
14 14 15 15 15 13 10 13
14 12 16 11 12 8 11 8
13 12 11 13 8 9 10 9
14 12 14 11 9 10 9 9
13 10 10 10 8 8 6 7
14 9 7 8 8 11 8 5
12 9 13 10 8 5 4 5
10 10 10 8 5 8 0 6
9 11 8 7 10 6 3 4
11 7 5 6 4 7 3 2
11 6 8 8 7 3 6 1
8 6 4 3 3 6 4 6
11 3 2 2 2 3 1 3
2 8 7 2 3 4 4 3
7 1 2 6 4 3 0 1
4 5 1 3 4 2 1 4
5 2 1 1 0 3 -1 4
7 8 0 0 7 1 0 0
6 3 2 2 2 3 1 3
3 0 3 1 -2 2 3 2
1 5 2 2 0 3 2 0
1 4 0 3 2 0 5 1
0 0 0 1 4 -1 1 1
0 -3 1 7 -1 4 0 1
4 4 3 -1 2 1 -1 -1
0 2 4 4 2 0 3 2
-1 1 -1 0 2 -1 3 1
-1 -1 0 3 3 2 1 2
-1 2 -2 2 5 4 1 3
5 -1 3 6 -1 1 2 6
3 3 0 3 2 2 1 2
5 5 5 2 2 1 6 2
1 4 5 3 3 3 3 4
0 2 4 6 0 5 5 3
3 1 5 2 7 6 4 2
4 4 5 1 0 6 4 1
3 3 1 6 2 2 5 5
14 12 15 14 13 13 14 17
12 14 17 16 14 13 11 17
12 16 15 16 18 16 13 13
12 15 18 18 16 14 13 18
13 13 17 12 11 15 15 12
16 14 15 15 14 11 12 12
13 14 14 13 15 12 12 9
17 17 14 14 13 12 8 10
16 14 13 13 14 9 10 7
11 9 15 12 10 8 8 7
12 13 10 9 9 9 7 6
9 12 5 10 9 9 3 7
10 11 12 9 7 9 10 8
9 10 12 8 11 8 6 6
12 13 6 13 11 7 5 4
9 8 10 11 9 6 3 3
10 10 8 8 8 4 1 3
7 5 5 7 5 4 6 2
4 4 3 3 4 6 3 5
7 9 5 5 6 4 3 2
4 7 2 -1 6 3 3 6
6 2 5 2 3 11 4 3
5 4 4 2 6 1 4 7
3 0 0 5 6 4 5 6
0 4 2 5 1 5 6 7
4 6 5 5 5 2 5 6
5 0 8 7 4 7 3 4
5 2 4 6 9 6 10 8
0 2 4 6 5 4 6 7
4 5 2 5 6 4 7 7
4 3 6 6 6 7 6 8
7 4 5 5 7 8 5 7
6 6 5 5 5 6 9 5
5 5 6 7 8 7 10 8
5 3 8 6 5 9 8 4
4 8 9 3 8 5 7 6
4 12 3 8 8 9 11 4
8 4 4 10 6 5 8 6
7 6 10 7 6 4 6 5
9 7 4 5 6 10 11 5
6 4 5 6 9 8 6 11
9 6 5 8 9 9 9 10
16 13 18 16 18 19 18 19
13 16 17 19 18 19 18 20
17 19 21 22 21 21 15 22
20 20 16 14 15 16 16 19
20 17 13 17 19 23 16 17
16 20 22 19 21 21 19 17
15 18 18 18 18 16 16 14
18 18 18 20 13 15 16 14
18 19 21 18 19 14 13 11
19 21 16 18 18 17 15 15
17 19 19 18 15 15 12 15
17 18 15 15 12 14 18 12
17 15 15 16 17 13 11 16
15 19 18 11 21 16 10 10
17 16 14 14 12 16 13 9
9 12 13 17 11 12 12 10
14 15 13 14 12 13 8 12
15 17 10 13 10 9 11 11
13 11 13 13 11 9 10 7
10 9 12 12 9 7 8 9
12 17 11 13 11 10 11 10
12 9 11 11 11 8 9 9
12 13 12 12 9 9 4 6
9 10 11 10 9 10 9 7
11 9 12 8 9 11 8 10
9 10 9 8 10 10 5 9
14 8 8 10 9 10 10 12
11 9 6 6 11 7 8 12
9 6 13 8 8 9 11 11
8 6 11 7 9 11 12 12
9 11 15 11 7 10 12 9
12 11 8 12 10 8 12 12
14 10 13 14 10 10 9 12
12 11 13 10 10 14 10 11
9 13 10 7 9 11 15 8
8 10 8 12 8 10 11 14
10 9 10 9 10 10 13 9
9 12 10 12 10 9 13 14
9 10 11 12 10 12 10 11
13 11 11 11 14 12 15 15
10 11 8 10 14 11 12 14
8 12 12 9 14 11 12 10
11 15 13 10 14 15 15 11
12 12 9 14 14 14 16 19
14 14 14 16 13 11 12 14
11 16 13 14 8 10 13 14
10 13 12 16 14 18 13 19
9 16 16 15 19 16 15 15
16 14 15 16 17 17 16 13
18 16 14 16 18 17 13 12
16 20 15 20 14 16 12 13
18 15 15 12 15 15 17 14
13 13 16 17 13 12 15 19
19 16 16 16 15 13 14 17
17 18 20 14 18 18 14 12
20 17 17 10 10 15 13 9
17 17 15 14 16 18 15 11
16 15 13 14 13 12 13 11
14 13 10 13 9 10 15 10
13 13 12 11 11 11 12 8
13 12 12 12 8 9 10 7
13 13 12 12 7 11 8 1
13 12 11 10 7 8 8 6
10 13 7 12 10 5 8 4
13 13 10 4 9 5 9 6
11 7 9 9 8 5 2 6
8 6 6 8 5 4 5 7
6 7 8 8 5 2 6 1
6 4 4 5 5 3 2 3
8 5 7 3 4 3 5 -3
6 4 3 8 6 2 0 5
7 4 5 5 6 7 1 2
2 6 6 3 4 2 7 2
6 3 5 3 -1 4 7 5
1 0 7 4 10 2 7 8
5 3 2 4 6 1 7 7
7 6 2 6 6 7 5 7
5 5 2 6 9 7 7 7
6 2 6 8 5 8 3 4
6 4 7 6 7 5 1 8
3 8 7 6 3 7 8 8
4 4 7 7 3 5 9 6
8 6 7 5 7 6 5 6
7 6 3 5 9 11 6 8
5 5 9 8 7 5 3 5
4 9 7 5 9 6 7 11
5 3 11 8 7 7 9 10
8 7 7 5 5 11 5 7
5 6 11 8 11 9 7 9
10 7 9 11 9 8 8 9
5 6 10 10 7 10 8 8
6 13 7 9 10 8 7 11
9 10 9 10 12 10 9 13
7 10 10 7 6 9 8 10
11 10 12 10 7 11 12 11
8 12 6 10 10 6 14 3
12 10 8 10 8 11 7 7
11 10 13 10 9 11 13 7
9 9 7 7 11 7 5 7
10 9 9 4 5 6 6 7
10 9 11 8 7 9 5 7
7 5 8 7 12 6 8 4
5 10 7 7 5 5 5 2
8 6 4 4 5 5 2 4
7 7 8 7 5 4 4 4
6 4 3 3 5 0 7 2
7 8 5 4 5 3 1 2
7 4 4 1 2 0 4 1
2 5 6 5 1 -1 1 1
5 1 -1 1 2 -1 0 -2
4 1 4 1 -2 1 -1 1
0 -2 4 -1 1 0 -1 -1
-3 1 1 1 -2 -5 1 3
0 1 -4 2 1 -4 1 0
-2 -1 -3 7 -3 -2 -2 -5
1 -1 -1 -4 0 -4 2 -1
-1 -2 -2 1 0 0 -1 4
-1 1 -1 -1 -3 -2 -2 -2
4 -2 -2 -5 -2 0 0 3
-2 -1 -2 -1 0 0 0 -2
-2 -3 -4 0 -1 0 2 -3
1 -4 -2 -2 0 1 -2 1
0 -1 -2 -3 2 -1 2 -1
1 -1 0 -1 -4 0 -1 1
0 -1 1 0 -3 -2 1 3
3 3 0 1 4 4 3 1
3 2 1 -2 0 5 3 0
2 3 -2 1 3 -1 2 4
2 3 2 6 2 4 5 2
6 3 0 -2 0 4 5 2
2 4 2 0 5 4 7 5
2 5 -1 4 1 2 5 0
4 5 7 2 5 6 -1 0
0 2 1 5 4 6 1 4
2 5 3 10 1 2 6 9
3 -2 2 3 7 3 5 5
4 6 3 3 5 5 4 6
7 1 7 6 10 11 6 5
6 5 5 6 7 10 6 10
8 6 8 8 8 8 9 4
8 10 13 7 10 9 8 5
6 6 7 8 9 7 7 4
8 5 7 9 7 7 4 5
9 7 7 3 3 6 5 2
6 10 7 10 9 3 3 7
9 9 7 7 6 5 6 3
6 2 7 8 4 6 6 3
5 7 9 5 4 5 2 3
10 7 5 7 3 2 0 0
4 8 4 7 1 3 2 0
3 8 6 3 -1 2 3 2
4 0 -1 -1 0 2 1 -1
3 5 10 -2 -3 -1 0 -1
7 1 -3 3 0 3 -3 -1
1 1 -3 3 -2 -1 2 -2
2 0 -1 0 -1 -2 -4 -2
3 1 -3 -2 -3 -4 -1 0
-2 -7 -3 -4 0 -2 -1 -2
-1 -1 -2 1 0 -1 -2 1
-4 -7 -5 -1 -2 2 -4 -4
-2 0 -2 -2 -2 -2 -4 -2
-2 -3 -1 -2 -6 -5 -2 -4
-4 -2 -6 -4 -3 0 -2 -3
-5 -2 -4 -4 0 -6 0 -4
-1 -3 1 -7 -3 -4 -2 -3
-3 -2 -4 -2 -2 -5 -1 -4
-4 -3 0 3 -3 -2 -5 -2
-4 -6 -6 -5 -3 -6 -2 -5
-2 -5 -4 0 -1 -2 -1 -3
-2 -1 -3 -1 0 -2 -3 1
-6 -2 -6 -3 -2 -1 -5 -3
-2 -1 -5 -2 -3 0 0 1
-2 -2 0 -2 1 -2 0 -5
0 -3 -1 -1 2 -3 -3 -4
-1 -1 -3 -4 0 -3 0 -4
0 0 1 -3 1 -1 -2 3
-3 0 0 2 0 -3 2 1
3 1 2 1 -1 -1 0 -3
0 -3 -3 1 1 2 2 -3
-2 0 -2 1 -2 -1 0 2
-1 -2 0 3 -3 -3 2 1
1 9 7 9 9 11 10 10
8 10 6 9 13 12 12 14
8 6 9 12 12 11 13 14
10 12 12 11 10 14 13 12
10 10 9 11 15 13 11 16
11 7 10 14 13 12 13 12
10 9 13 12 12 13 13 10
12 11 9 10 14 14 15 13
16 14 6 10 13 15 11 11
14 11 13 9 10 11 11 11
14 12 14 16 12 12 10 9
13 13 13 13 13 8 9 5
17 15 14 9 8 8 6 6
16 13 9 12 7 5 12 6
10 11 13 10 9 7 4 7
11 11 8 11 4 8 7 4
11 8 5 4 5 9 8 5
12 13 11 6 5 7 6 6
12 7 6 7 8 4 2 0
8 9 6 8 8 6 4 -1
9 6 6 7 4 2 1 2
6 9 8 3 1 3 1 -1
4 5 5 4 2 -2 2 -1
5 6 4 1 1 2 1 0
4 4 1 1 2 -3 0 -2
2 1 -1 3 -1 -1 -3 -1
5 3 -1 0 4 2 -2 -1
-1 4 0 4 -1 -2 0 0
2 -1 1 -4 -1 1 -1 -2
-2 -1 4 0 -3 -2 -3 -4
1 -4 -3 -2 -4 -4 -3 -3
-5 5 0 0 -5 -3 -3 0
-4 -1 -4 -2 -4 -3 -6 -6
-1 -4 0 -4 -2 2 -4 1
-1 -2 -5 -5 -2 -4 -1 -2
-6 -1 -2 -3 -1 -7 -2 3
-5 -3 -4 -6 -2 -4 -3 -2
-3 0 -3 1 -7 -4 -5 -3
-2 -3 -3 0 -3 -4 0 -2
-3 -3 -3 -5 0 -4 -6 -6
-1 1 -2 -2 -7 -3 -2 -4
0 -1 -4 -2 -5 -4 -6 -4
-3 -5 -2 -2 -3 -1 -5 -2
-6 -6 -4 -3 -3 0 -5 -5
-4 -3 0 -2 -5 0 -5 0
-2 -6 -4 -1 2 1 -4 -4
-3 -2 -3 -3 0 -5 -2 3
-2 -1 -2 -2 -5 2 -1 0
-2 -3 -1 0 0 -1 -1 -2
-1 0 -3 -1 -1 -2 1 -3
-3 -3 -3 -2 -1 -2 -3 -1
2 3 -2 -2 -4 3 -3 -1
-1 -1 -3 0 0 -3 -1 1
10 12 9 8 16 12 11 11
10 11 10 10 13 15 12 12
11 10 12 11 11 14 11 10
11 15 11 9 9 11 9 5
15 9 11 14 11 8 11 10
10 11 12 12 12 11 13 8
9 14 10 11 6 12 10 9
11 10 11 9 9 6 10 6
14 13 9 10 8 11 3 3
11 9 6 7 7 10 6 5
8 13 11 10 10 9 2 6
10 11 9 9 6 7 4 7
11 8 8 6 5 8 7 9
8 9 4 8 3 9 4 7
9 11 4 6 5 3 2 6
6 8 5 4 1 4 3 1
5 6 7 9 2 0 4 -1
5 3 8 6 0 6 1 1
3 5 7 4 3 0 0 -1
7 4 1 1 0 -1 1 1
3 -1 -1 1 0 -2 0 3
2 0 3 -1 2 1 1 -2
1 -2 -1 3 -3 2 -3 -1
-1 -2 3 3 -2 1 -3 -3
2 -1 0 -2 -3 5 2 2
2 -1 2 -4 5 -4 1 1
-4 0 -1 1 -1 -1 1 -1
-1 -1 0 0 3 -1 6 2
0 1 -2 1 0 0 -2 -2
-4 1 2 0 -1 -1 1 1
2 1 0 -3 0 0 4 1
0 0 -4 0 1 1 4 -1
0 -3 1 1 3 6 0 -1
-1 0 0 3 -4 2 0 -2
0 0 3 4 2 0 -1 0
2 -3 1 4 -1 -2 -2 0
-4 1 -1 6 0 3 1 0
-1 -1 4 2 -1 -1 -4 4
-2 -1 2 0 5 3 0 -1
-4 -2 0 0 2 1 3 -1
1 3 -1 3 3 5 -2 4
5 3 4 -1 0 -1 0 3
3 3 1 5 2 3 2 2
5 -1 3 1 1 3 2 7
1 3 4 -3 2 1 5 1
2 5 3 0 1 3 4 2
2 2 0 6 2 3 2 5
10 10 14 12 14 12 15 13
14 12 10 11 13 15 15 13
12 12 12 13 13 16 14 10
11 12 14 18 17 14 16 14
13 10 13 15 14 14 13 11
10 15 13 18 19 14 14 12
12 11 14 15 12 11 12 11
10 11 14 16 8 13 11 12
11 13 18 10 9 14 10 7
12 10 10 11 11 10 7 10
10 14 9 9 11 13 7 4
11 12 11 13 12 10 8 6
12 10 7 7 9 7 9 6
9 9 7 12 8 2 10 6
13 7 6 7 7 2 4 5
8 6 8 7 7 3 4 6
9 6 5 5 4 6 3 0
7 9 7 3 4 3 4 3
7 2 8 5 4 4 5 4
7 5 9 4 3 4 3 3
8 5 5 6 4 -1 7 0
5 4 6 -1 4 4 3 2
8 1 2 3 6 -1 1 3
7 3 7 1 3 4 4 6
4 2 4 1 3 5 2 5
3 4 3 1 2 2 1 0
3 1 1 2 3 3 1 3
-1 1 -1 4 2 0 2 2
4 -1 0 0 4 4 3 0
0 1 2 4 4 4 1 3
2 2 1 0 0 0 6 3
6 1 2 -1 0 4 10 4
2 3 4 2 3 5 6 5
0 3 3 3 10 4 0 6
6 3 9 7 6 6 4 5
0 6 0 4 7 7 9 6
2 6 1 5 3 1 4 7
2 3 5 3 6 5 8 7
4 8 3 7 6 4 7 7
8 8 6 6 3 11 5 9
3 6 9 6 9 9 10 7
3 7 5 7 7 7 5 6
5 1 5 4 7 5 10 3
8 5 8 5 6 6 8 6
8 6 10 8 10 8 7 8
5 8 10 5 10 8 6 8
6 6 10 10 6 8 7 7
8 7 5 11 6 7 12 8
10 4 7 9 7 6 10 11
5 9 11 12 13 13 12 13
11 13 9 13 15 10 10 13
7 14 12 12 11 12 8 12
12 10 10 11 10 14 12 14
17 12 12 10 12 14 10 10
11 11 12 12 11 9 13 13
11 14 11 11 13 13 12 9
12 9 15 14 14 11 7 9
10 12 8 12 11 11 11 7
8 8 14 10 7 10 11 11
12 12 12 11 10 8 11 11
13 8 11 12 8 9 8 6
10 10 10 11 11 9 7 9
11 12 12 12 7 9 2 4
14 9 10 8 7 7 7 10
9 12 8 8 5 6 5 4
7 5 8 4 11 8 7 6
9 8 6 7 3 9 7 5
7 7 8 4 7 3 5 4
7 5 4 5 5 -1 2 6
7 5 5 6 6 5 -1 6
4 5 5 2 5 4 3 4
6 8 3 2 1 1 6 3
7 1 5 2 1 -2 4 4
5 2 8 2 3 6 5 2
5 4 2 5 1 5 7 6
3 2 0 3 1 -2 5 1
4 2 6 4 8 2 3 1
5 4 5 3 7 3 3 4
3 0 5 4 1 2 5 4
6 4 -1 5 3 3 2 4
3 4 4 1 2 2 0 -1
3 1 0 1 3 5 1 5
7 1 1 3 5 1 4 2
2 1 1 0 2 2 5 4
2 6 1 0 2 2 3 6
4 -1 1 2 1 5 3 6
3 4 7 2 5 2 5 4
7 2 3 4 4 7 7 4
3 8 2 7 2 3 2 6
3 4 4 4 5 3 5 6
6 4 5 6 4 5 5 4
4 3 5 4 2 5 3 7
4 2 9 3 4 6 8 8
7 9 4 7 0 9 6 5
3 7 6 5 3 8 1 5
6 5 5 6 7 8 4 4
2 5 7 2 11 7 6 6
4 5 7 4 9 4 7 8
7 7 9 5 9 8 6 7
8 7 9 7 4 6 8 2
9 9 9 5 5 9 12 9
9 5 7 9 8 6 6 5
6 7 9 7 7 6 7 9
5 5 8 8 9 8 7 9
8 4 12 9 10 8 7 7
6 7 5 8 7 10 9 11
6 7 6 8 4 7 8 10
9 11 8 4 6 10 11 3
15 18 17 17 16 15 17 16
12 14 16 13 18 12 11 15
15 15 15 21 8 17 18 13
11 19 17 12 15 18 14 12
16 18 13 20 15 15 12 14
20 14 13 19 18 11 17 14
13 12 15 13 15 13 12 13
17 11 16 15 15 11 18 11
11 15 16 12 15 14 13 13
13 14 11 16 12 14 12 14
15 17 13 14 12 12 11 10
16 15 16 13 14 11 11 8
16 14 12 13 13 12 10 8
16 13 16 11 13 12 10 10
15 13 15 12 10 9 10 10
8 13 13 7 10 8 11 5
11 7 10 8 11 9 10 9
12 10 12 9 10 9 5 6
8 10 9 10 7 5 7 6
8 9 10 4 5 5 5 8
7 5 5 6 9 4 4 6
6 6 10 11 6 7 6 1
9 6 4 8 5 5 2 3
8 8 11 2 6 5 0 7
4 5 5 4 7 5 6 2
9 5 5 5 3 4 6 4
3 6 5 2 3 8 2 6
4 3 3 -1 2 3 5 3
3 1 4 -1 4 2 2 1
4 5 3 5 1 4 2 5
1 4 7 -1 5 2 7 5
3 5 6 4 5 5 6 7
2 4 2 7 3 4 6 6
5 3 6 7 4 6 2 9
2 5 2 5 5 5 9 11
3 7 6 4 2 2 9 8
4 2 4 6 6 7 5 7
3 3 0 5 8 4 4 11
3 3 3 8 10 2 6 8
7 8 5 9 7 6 11 9
6 4 6 4 7 10 11 7
7 5 7 10 9 7 9 8
5 4 11 5 7 13 12 7
5 6 6 6 10 8 8 12
24 21 20 21 21 20 23 22
20 21 25 21 24 24 19 23
24 25 23 23 22 25 18 19
26 26 27 19 22 18 23 22
23 28 22 25 24 24 19 23
23 23 25 25 23 23 19 22
26 23 23 22 19 21 18 23
22 25 23 21 20 20 19 18
24 21 21 23 21 19 20 19
18 26 25 20 21 24 16 21
20 24 23 20 20 22 18 18
23 21 19 17 20 15 18 14
23 23 16 20 18 21 19 20
20 19 17 21 19 16 17 17
20 21 18 22 20 20 16 15
21 16 17 14 16 18 17 14
18 18 19 19 16 17 19 15
18 18 18 17 15 15 15 15
21 15 16 14 17 15 13 14
17 16 17 16 14 14 18 14
18 16 15 19 18 14 14 15
17 17 16 17 15 13 15 13
20 14 12 9 11 13 12 18
16 12 13 13 16 15 9 10
12 15 11 13 14 13 13 12
9 14 14 15 16 12 9 15
11 10 13 15 11 9 12 15
17 13 11 11 14 12 12 11
10 13 13 12 11 11 13 13
11 15 15 13 14 13 16 12
12 15 15 14 11 15 14 13
14 13 16 14 11 17 10 12
14 14 11 16 10 14 14 19
12 14 13 13 13 17 13 13
10 16 14 16 13 16 13 14
11 12 10 15 14 14 18 15
15 16 15 18 18 14 13 15
17 12 16 16 18 16 16 19
15 15 16 14 13 19 14 13
11 14 14 15 14 18 17 18
15 14 16 17 12 13 16 22
16 17 21 15 18 15 15 16
17 15 15 14 20 14 16 16
11 16 13 18 17 18 17 21
14 13 17 15 17 19 18 18
15 17 17 20 19 18 22 20
20 16 16 20 20 18 20 24
15 18 22 17 14 19 21 18
19 17 21 15 20 19 18 17
16 19 18 18 19 16 19 20
15 17 15 19 19 18 17 18
18 19 15 20 19 23 18 20
16 22 20 17 16 20 21 24
23 19 20 19 22 17 19 21
18 20 19 17 20 18 22 21
18 18 20 18 25 21 22 15
22 19 17 22 23 21 15 19
18 19 19 16 19 20 24 24
20 23 21 20 18 18 21 20
12 14 15 15 14 15 15 16
17 14 14 16 18 17 15 16
14 11 15 15 13 16 15 19
13 18 16 15 17 14 16 15
12 15 17 19 14 15 14 19
13 15 14 17 17 12 14 17
16 16 16 14 15 14 13 19
17 15 13 19 16 14 14 13
15 12 16 17 15 15 14 13
17 16 15 18 10 14 11 12
16 14 13 9 14 13 12 11
13 11 15 12 11 13 12 14
16 16 14 10 13 9 11 12
13 15 11 13 10 8 10 10
15 11 11 11 5 9 9 9
10 9 11 10 8 10 10 8
11 10 10 13 14 7 7 7
15 11 13 10 7 6 8 6
11 10 9 5 12 7 5 9
9 7 8 7 4 10 6 7
9 8 9 6 9 6 8 5
10 6 9 8 8 4 6 9
6 7 5 9 6 9 2 4
3 5 6 7 6 5 8 3
6 8 5 11 8 7 6 5
8 8 6 3 4 6 6 10
5 6 7 6 4 3 6 9
10 6 6 7 8 9 5 6
5 4 6 9 4 8 9 10
6 5 3 9 5 6 7 8
3 6 7 8 6 7 6 5
2 7 9 7 7 6 7 9
9 5 6 10 7 7 8 12
7 6 8 7 7 11 10 8
5 4 6 9 6 7 7 8
9 4 5 9 8 9 12 6
7 4 4 5 8 8 9 12
13 2 4 7 7 7 9 11
8 6 10 12 6 7 8 9
8 8 8 5 10 8 12 7
9 8 9 8 9 7 11 12
9 8 8 6 11 12 9 9
8 5 11 10 11 12 13 8
6 10 8 11 13 9 12 11
11 10 7 11 9 10 13 11
9 9 10 13 10 10 13 13
9 10 10 14 10 8 10 11
8 10 9 9 8 11 10 13
8 14 9 11 15 8 13 11
9 11 9 14 13 12 13 15
12 15 14 12 14 11 14 16
12 14 16 14 14 13 12 11
15 14 15 15 15 14 15 21
13 12 12 18 12 15 15 17
13 14 15 14 15 11 10 10
16 15 12 13 14 14 15 12
13 12 12 15 15 12 11 14
12 13 12 14 13 13 14 11
14 9 11 12 11 14 14 11
15 14 10 15 9 11 8 7
12 14 13 11 10 10 9 8
15 12 13 7 10 11 7 6
14 12 14 12 8 10 10 4
13 15 6 12 7 11 8 8
11 9 10 10 12 8 5 7
5 11 10 7 11 7 7 3
9 11 7 5 7 1 8 3
9 7 10 10 4 8 5 6
12 6 7 5 8 6 5 8
9 8 7 6 9 2 7 7
8 6 4 4 6 7 4 4
4 7 7 6 6 4 3 4
8 7 6 2 5 4 -1 2
5 4 5 4 6 3 4 5
6 5 1 4 3 1 7 3
7 6 4 5 1 7 4 1
2 3 1 4 1 2 2 4
5 4 1 1 3 3 5 3
6 2 5 3 3 1 3 4
6 5 3 4 5 6 2 4
2 3 5 2 4 4 5 2
3 6 -1 8 4 4 4 6
3 5 4 1 2 2 1 8
4 0 5 6 4 4 7 8
5 5 7 4 3 5 3 7
1 4 5 4 3 3 6 7
3 3 5 8 4 7 4 11
3 0 3 6 5 7 5 8
6 5 4 8 8 7 7 6
8 5 8 5 7 5 9 6
5 9 7 8 7 9 12 3
9 2 5 8 10 6 7 14
6 9 9 7 9 10 11 5
6 5 6 9 8 10 8 9
6 8 6 5 8 10 11 11
5 5 7 6 5 11 10 13
0 4 7 11 11 6 11 9
4 0 4 7 7 12 12 11
7 5 10 8 11 10 8 9
7 5 11 11 8 8 7 9
7 8 9 10 10 12 7 7
10 9 10 11 10 8 7 6
12 7 8 12 10 8 8 7
12 9 11 5 9 11 8 8
9 10 7 8 9 6 6 10
8 7 4 4 7 6 9 10
12 7 6 9 6 3 6 2
7 4 6 3 3 5 4 9
7 9 9 5 7 4 5 4
6 4 6 4 4 8 3 3
6 8 9 8 4 3 6 2
8 9 6 3 5 5 4 3
2 5 6 1 4 3 1 5
8 0 5 4 3 1 3 5
5 1 5 5 2 0 -1 -4
6 4 6 2 -1 6 1 3
6 7 3 1 2 -1 0 1
2 5 1 3 -1 1 1 1
3 1 -2 0 2 -2 -1 1
2 -2 1 -3 -1 3 0 0
0 0 -2 -5 3 -2 -3 -2
-4 -2 -2 -2 2 -2 -3 0
-1 -1 3 -1 -1 -1 -2 0
-2 0 -3 -2 0 0 -2 -2
1 1 0 -2 2 1 0 2
-1 1 2 -3 -1 -4 2 -3
-2 -2 -2 1 -1 -1 4 2
-3 0 -2 0 -3 -1 5 2
0 1 1 0 -1 2 0 0
1 1 0 0 2 3 -1 5
1 2 2 -1 0 2 1 3
-2 -3 -2 -1 2 4 3 4
3 -5 -3 0 1 2 5 2
-1 -1 5 4 6 2 1 1
1 2 0 -1 2 2 5 3
2 -1 1 -1 4 5 5 2
2 3 0 7 5 1 5 4
3 -1 2 4 5 5 3 7
4 2 5 6 4 6 7 3
8 3 8 2 4 3 4 7
-1 4 4 3 6 7 5 7
4 7 5 4 6 5 5 4
2 5 5 5 7 6 4 7
4 1 5 5 8 0 5 8
4 4 3 8 4 5 4 5
8 3 7 5 4 6 9 7
5 7 4 6 9 7 8 9
2 6 5 6 5 7 5 5
5 6 7 8 7 9 8 13
7 4 6 7 11 10 11 9
8 5 7 11 7 14 14 9
8 8 9 9 9 13 10 10
9 10 8 13 10 10 7 7
7 12 8 12 12 10 8 8
9 11 10 8 9 10 10 6
12 11 11 7 7 7 12 5
12 8 10 9 11 6 2 5
11 7 12 11 5 8 4 10
13 9 9 5 6 7 7 7
6 10 8 8 8 7 7 3
8 8 7 7 8 4 6 7
5 11 2 7 7 4 7 3
10 7 7 8 6 6 2 3
6 5 5 6 8 1 2 5
9 4 5 5 5 4 3 1
7 5 6 2 4 3 3 0
7 5 5 6 2 2 3 -2
6 5 2 7 -5 1 -2 -3
9 4 0 -1 4 -3 -1 0
5 1 -1 -1 1 2 -2 -4
2 4 -1 0 2 -4 -5 -4
-1 1 -2 -4 -4 -1 -3 -3
-1 -1 -3 -2 -2 -4 -3 -7
-1 -2 -1 -5 -2 -2 -3 -3
-3 -2 -4 -2 -1 -5 -4 -5
-2 -3 -3 -5 -5 -4 -4 -6
-3 -6 -1 -5 -5 -2 -5 -8
-3 -4 -4 -5 -3 -1 -6 -2
-1 -4 -4 -3 -6 -3 -5 -8
-5 -3 -2 -4 -3 -5 -5 -3
-4 -4 -8 -3 -3 -1 -1 -6
-5 -5 -2 -4 -1 -5 -5 -4
-6 -3 -6 -4 -3 0 -5 -4
-6 -4 -5 -4 -6 -3 -1 -5
-3 -5 -6 -6 -5 1 -2 -5
-5 -4 -5 -9 -3 -2 -2 0
-3 -6 -7 -2 2 -3 0 0
-5 -5 -5 -4 0 1 0 0
-10 -1 1 -2 -1 -2 -2 -2
-4 -5 -2 -3 -2 -5 -1 0
-1 -6 -2 0 -5 -2 -2 0
-3 -2 -4 -2 -4 -3 -2 0
1 -5 -2 -1 -1 -2 -1 -2
-3 -3 -4 2 -3 0 0 2
42 40 41 40 37 35 39 35
44 40 37 37 38 34 34 29
37 40 38 39 35 30 27 33
40 36 36 36 34 33 32 28
39 29 36 34 31 28 29 28
36 34 33 32 30 31 27 30
33 35 29 30 29 27 26 25
37 31 31 30 33 26 27 27
34 28 34 29 28 24 24 24
29 31 29 30 26 25 22 21
29 27 26 28 25 25 22 19
28 31 25 22 21 20 21 25
26 26 28 21 20 25 20 15
24 27 25 20 21 22 19 19
24 26 25 23 16 19 16 18
23 26 20 21 20 17 15 16
24 21 24 19 20 17 12 17
21 21 19 21 14 18 17 18
22 15 19 17 14 12 14 13
22 20 17 14 9 14 15 15
20 14 18 14 16 10 13 11
17 14 15 14 16 14 12 13
15 14 14 13 14 12 13 11
18 19 12 15 11 10 8 11
14 15 8 11 14 11 7 9
11 9 12 8 9 5 12 6
9 12 9 12 9 12 7 5
11 10 9 6 11 10 10 10
15 12 7 7 5 8 10 11
8 7 10 11 7 6 4 9
7 8 6 8 14 7 12 9
10 11 11 7 10 10 6 6
9 8 5 7 12 8 15 9
8 5 10 11 7 10 12 6
9 8 11 8 6 15 5 9
7 8 8 7 10 8 8 6
12 7 9 10 10 3 5 6
10 8 8 7 8 8 12 7
9 13 6 9 11 10 7 13
9 5 6 9 7 8 6 7
30 31 28 27 26 24 26 21
31 29 30 26 25 24 21 25
28 27 27 26 26 18 17 17
28 27 24 27 25 19 21 21
28 29 27 22 22 20 18 14
25 23 23 23 16 18 13 14
21 24 22 21 21 17 21 13
20 25 18 18 21 17 14 12
23 18 21 19 19 17 12 10
20 22 17 18 13 15 12 12
16 16 18 12 15 14 15 14
17 15 19 11 16 9 13 11
19 14 14 15 12 9 13 12
15 10 12 12 5 7 11 7
15 15 12 9 8 10 5 8
15 11 9 9 8 9 7 5
14 13 11 9 11 4 5 9
10 5 13 8 7 7 7 7
5 8 8 4 5 8 6 8
7 10 8 5 5 6 3 4
6 8 8 6 8 5 6 1
4 7 8 0 2 1 1 4
8 2 6 6 2 4 3 3
7 6 7 5 5 1 0 -1
5 4 7 3 4 4 2 2
5 5 -1 2 5 4 3 -1
6 5 2 3 4 -2 1 0
6 1 5 2 6 1 0 -3
3 4 1 3 0 3 2 2
2 5 3 3 0 -4 -2 0
4 2 -1 1 1 0 -3 3
1 1 4 2 -2 1 1 -3
-2 0 -2 1 0 -2 0 1
3 1 3 2 -3 3 1 -2
-1 3 -2 -1 -1 0 1 -5
-4 1 -5 -2 -5 -3 -4 3
0 2 0 0 -6 -1 -4 44
-2 -2 -1 0 3 -5 43 40
-3 -2 -4 -2 -6 39 41 43
-3 -2 -7 -1 42 42 40 39
-1 -2 -5 44 38 39 37 36
2 -3 46 39 41 41 40 37
-4 41 43 38 38 40 36 34
35 41 31 31 35 29 28 24
37 32 27 31 30 27 26 26
34 30 29 28 27 27 22 26
33 30 31 28 23 25 22 25
28 32 23 30 25 27 23 24
30 31 28 23 26 24 18 22
28 27 26 26 26 24 23 20
25 25 22 21 26 21 19 24
29 26 22 23 22 20 17 19
23 24 22 24 21 18 19 16
22 20 23 23 18 18 16 17
26 20 20 19 25 16 16 20
21 19 24 17 16 15 14 9
18 19 21 17 16 13 13 16
18 17 14 17 14 17 13 11
21 16 19 13 14 12 9 12
19 18 15 13 11 13 13 12
19 17 14 12 10 14 7 10
11 14 13 13 17 11 8 8
15 12 10 12 10 9 5 9
15 12 14 11 11 9 9 9
12 13 8 9 9 11 8 7
14 9 12 9 4 8 9 7
12 8 7 11 6 8 8 10
9 7 5 11 6 10 10 7
7 9 5 9 3 9 9 8
12 6 4 10 8 5 10 8
9 7 6 4 10 8 9 5
9 8 7 8 6 3 9 10
6 4 7 6 4 6 8 11
9 10 8 7 9 8 5 5
7 8 8 8 2 6 3 5
6 7 8 8 9 10 6 4
7 6 9 6 7 4 7 2
6 6 7 5 9 7 7 7
12 7 5 5 5 5 5 6
4 6 8 3 4 2 6 8
30 30 30 27 28 26 23 21
31 29 26 27 26 22 24 24
28 27 24 24 23 22 22 21
26 24 25 19 19 25 21 20
25 23 25 21 25 22 17 21
24 23 24 21 22 22 20 19
24 21 24 22 19 21 20 17
25 22 23 20 20 19 15 17
22 18 21 20 18 15 16 15
22 19 21 19 20 15 10 11
19 13 22 16 16 14 14 13
19 16 17 17 14 13 11 12
16 14 15 12 17 9 15 9
13 17 13 12 12 15 10 10
16 10 14 14 12 11 11 10
15 12 12 10 15 9 6 7
10 14 5 11 10 9 5 9
10 12 10 9 7 5 2 6
12 12 13 10 4 6 9 2
9 10 10 9 7 4 4 3
11 7 3 6 7 5 2 4
11 11 3 11 2 7 5 3
7 8 6 3 4 5 1 4
8 6 4 6 3 4 4 2
8 5 3 7 1 -1 2 1
3 7 1 2 1 2 2 0
5 3 8 4 4 2 2 2
2 7 7 5 2 4 5 2
2 6 9 5 -1 0 0 1
2 0 5 2 4 1 -2 -1
2 2 -1 -1 1 1 2 0
6 3 1 -2 4 5 -5 2
1 5 1 1 0 0 0 3
0 3 1 3 1 -1 -2 -4
5 2 0 2 5 3 2 -4
3 1 1 6 0 -1 2 -2
3 -1 1 -4 3 2 1 -1
-2 -2 0 -4 0 -2 1 -3
1 2 -2 -1 -1 -1 -1 39
3 -4 1 -4 -3 -3 35 36
2 2 0 0 -1 36 36 33
-1 -2 0 -1 34 34 36 33
-5 -5 1 35 36 35 32 32
-3 -1 37 33 35 31 29 29
0 35 33 33 28 28 32 26
0 36 34 36 33 32 34 27
39 39 34 37 34 31 28 32
37 38 29 33 31 29 29 26
37 36 29 33 26 30 28 26
33 34 32 30 30 29 27 27
30 33 28 26 25 25 25 24
31 31 25 28 26 25 26 21
33 30 26 25 25 28 26 21
28 25 27 26 26 25 25 20
26 29 25 26 23 23 21 20
28 28 22 26 22 21 21 19
30 26 23 21 20 19 20 18
23 27 24 21 18 23 19 17
26 23 21 18 18 16 15 20
26 21 19 18 19 16 16 21
23 20 19 18 17 17 14 16
22 18 17 20 18 12 17 13
16 16 22 13 14 15 16 13
20 20 18 17 15 15 11 12
21 19 16 10 17 13 11 10
17 17 17 13 12 17 9 13
15 14 16 13 13 11 10 12
12 14 13 13 9 13 15 10
13 13 8 11 11 10 9 9
13 10 11 9 6 7 10 12
13 10 11 11 10 7 8 10
13 10 10 10 4 6 7 17
10 10 7 8 8 10 12 13
11 7 7 11 8 6 12 10
9 8 9 13 10 9 11 8
4 11 12 10 9 11 8 9
9 9 11 9 7 9 12 8
10 7 9 7 6 7 4 9
8 13 7 12 4 8 5 5
13 11 10 8 12 6 8 12
11 8 8 12 10 6 7 7
7 12 6 6 9 9 8 4
10 10 11 10 11 8 9 5
7 10 9 6 5 9 6 6
10 13 9 9 11 6 7 4
4 6 9 12 10 7 7 4
11 11 9 9 12 10 5 3
37 42 37 37 37 32 32 30
41 34 36 34 33 29 30 25
35 37 33 32 31 32 28 26
37 35 31 31 31 30 32 29
33 30 30 28 29 27 27 26
33 29 31 25 26 23 23 22
33 28 34 27 28 26 22 19
32 30 28 30 24 22 16 19
29 26 26 27 24 21 17 20
30 26 22 22 26 20 24 18
24 25 21 23 20 16 16 17
24 23 21 19 20 19 18 17
23 24 22 20 17 21 19 16
22 16 19 19 17 13 15 14
22 18 17 16 18 13 13 11
18 17 17 20 15 12 12 15
17 18 20 14 12 13 8 9
16 18 13 12 11 8 8 10
16 16 10 11 10 11 6 7
16 9 15 13 8 11 5 5
13 13 13 10 8 5 8 9
14 11 7 11 7 7 9 5
9 11 8 11 4 8 8 6
10 11 7 7 7 8 6 7
8 10 7 9 4 7 4 5
6 6 7 2 5 6 5 9
8 6 6 4 4 3 5 4
8 6 6 4 8 4 3 4
6 9 6 4 5 2 1 1
3 8 8 5 5 4 2 4
4 5 3 0 5 1 2 7
6 2 4 4 5 2 0 2
5 -1 7 4 2 4 5 4
2 6 4 4 6 5 2 4
4 5 3 0 2 2 2 0
1 4 0 3 -1 1 1 -1
2 2 2 2 4 -1 5 3
2 0 0 4 1 3 3 5
3 1 2 2 6 4 2 4
1 2 6 1 2 -1 -2 37
2 5 4 2 1 0 35 38
1 2 2 0 1 38 40 35
0 2 4 5 37 39 31 33
2 4 -3 43 39 36 32 32
1 0 39 34 33 38 34 30
34 33 31 32 31 29 26 23
36 32 32 33 30 26 28 25
31 32 29 29 27 27 26 25
29 30 31 26 25 27 25 24
30 30 29 28 25 24 24 22
31 22 24 28 23 25 22 22
26 24 26 26 26 23 19 18
23 23 24 29 20 25 19 19
28 21 28 23 24 24 16 15
24 23 25 23 22 17 15 16
21 22 23 23 18 16 17 20
20 23 18 19 17 17 17 13
21 20 15 21 16 18 15 10
18 15 17 17 16 14 13 8
17 14 16 11 11 10 10 8
18 17 13 10 10 11 7 10
15 15 14 15 8 12 8 8
16 15 15 14 11 19 10 8
14 12 10 11 10 10 5 6
16 16 9 11 7 9 7 6
12 10 6 12 7 9 5 6
14 11 12 10 9 6 5 5
6 5 8 5 5 3 4 3
7 5 9 5 8 4 0 2
9 10 5 2 7 1 4 2
5 3 6 4 1 8 1 6
8 8 5 5 5 3 4 4
3 4 1 2 0 3 4 1
4 3 7 3 1 3 4 3
4 0 5 -1 1 7 0 0
2 3 3 3 3 3 4 2
4 2 3 3 2 6 1 4
4 4 5 2 3 1 4 6
2 2 4 4 5 4 2 5
3 4 5 4 2 2 2 1
-2 4 5 4 2 4 0 5
35 30 31 34 28 26 23 25
29 31 28 29 28 26 25 25
28 30 29 25 26 27 27 23
30 28 26 25 25 27 21 23
28 26 24 25 23 23 19 21
27 26 25 25 21 20 21 19
30 23 26 21 21 22 21 17
27 29 22 20 20 21 18 19
26 21 21 20 17 16 17 13
25 23 20 20 21 21 17 16
22 15 16 16 19 13 15 17
22 20 16 14 18 15 13 13
22 17 18 16 12 12 10 11
18 17 16 19 15 14 11 7
16 16 15 11 11 11 8 9
18 14 13 14 10 11 11 11
15 14 9 12 6 12 8 8
16 13 12 9 9 6 9 6
8 15 4 8 7 8 8 5
11 10 8 5 5 9 2 5
9 11 11 9 8 6 4 1
11 10 7 6 3 7 7 3
7 9 3 4 6 5 4 4
7 8 6 3 4 4 4 4
9 8 9 8 5 8 6 5
4 5 5 3 4 3 5 1
6 6 5 4 4 4 8 0
3 3 5 6 3 6 -1 1
6 4 5 5 6 4 3 2
3 1 6 0 4 2 4 3
1 3 3 6 -2 1 0 0
3 6 2 3 0 -2 -3 -3
3 5 3 5 -1 -1 0 0
3 1 3 1 -1 -2 0 0
-1 1 5 1 3 -2 -2 1
5 2 3 -1 0 3 -1 1
-1 -2 2 -1 -2 -2 -2 1
2 1 -1 2 -1 1 -1 -4
3 -2 -1 -1 -1 -1 -2 -5
-2 -2 0 0 2 -3 -4 -3
1 0 -2 0 -2 0 1 -4
1 -2 -3 -6 -5 2 -5 -6
-2 -1 -2 -1 -3 -2 0 36
0 -1 -2 0 -4 -1 38 35
-4 1 -4 -2 -3 36 34 32
1 0 -1 -3 33 34 31 29
-1 -6 3 33 34 32 34 31
-4 0 36 29 31 32 31 29
0 38 33 34 31 29 30 26
38 34 35 34 31 35 30 30
34 31 34 30 33 34 31 28
30 32 32 29 31 30 28 28
30 33 32 29 29 28 26 24
36 31 30 32 30 27 29 25
32 32 28 28 28 26 27 24
28 29 27 26 27 25 22 21
33 29 29 26 25 24 21 24
26 29 27 26 23 25 20 22
28 29 24 24 23 22 25 20
24 26 26 21 23 19 20 22
23 25 24 23 18 21 18 19
21 20 21 23 22 17 19 17
23 20 20 24 19 18 15 18
24 22 22 22 18 18 13 15
22 19 22 20 20 15 18 16
20 19 19 15 19 15 14 16
22 18 18 16 14 19 12 13
18 17 17 15 11 13 12 10
16 16 13 13 11 9 11 11
19 15 18 13 11 9 10 9
13 15 8 12 11 9 12 5
11 15 14 12 9 7 7 7
17 11 15 11 7 6 5 7
11 12 9 10 6 5 9 5
16 8 9 8 6 7 10 11
9 8 6 3 7 7 8 10
3 12 9 7 11 7 13 6
12 8 6 6 8 8 7 8
5 10 6 8 6 7 5 7
8 11 8 8 8 6 8 8
8 8 9 6 3 6 5 10
8 10 6 9 8 5 7 4
9 5 10 9 8 5 7 5
6 4 7 6 4 8 5 6
9 8 8 6 6 7 3 6
10 4 9 7 9 6 3 5
5 8 2 9 3 8 0 2
4 7 6 8 10 1 4 4
5 6 6 3 6 7 5 6
7 7 7 3 6 3 3 1
6 5 8 0 3 0 1 -1
4 2 5 5 3 2 0 0
35 32 33 31 30 30 29 27
35 33 34 30 28 29 25 26
30 30 30 29 27 28 26 31
31 31 31 27 26 27 27 22
30 29 25 27 25 25 27 23
31 29 26 28 24 28 22 20
31 29 24 23 23 24 23 23
27 27 21 23 26 21 23 20
25 26 24 22 25 19 19 17
25 24 25 22 23 16 20 18
23 22 21 21 19 21 15 18
23 22 19 23 18 21 16 18
22 21 18 19 19 16 18 13
19 16 17 17 17 17 14 13
21 19 17 18 17 17 14 14
20 18 16 15 16 15 14 16
17 16 15 15 13 14 14 13
16 14 15 13 14 18 15 11
15 16 14 14 16 6 12 5
13 15 11 12 10 10 13 10
11 10 15 14 11 9 10 8
15 14 11 14 8 9 8 6
13 8 14 10 8 10 10 6
13 10 11 11 8 10 9 3
12 9 15 4 10 5 5 5
10 8 12 8 7 8 3 6
11 7 6 8 7 6 8 7
7 10 8 5 6 10 5 4
11 7 8 6 5 6 2 7
6 9 5 7 7 6 3 7
8 4 5 7 5 7 5 6
5 7 4 6 6 11 8 5
6 10 8 4 9 6 5 6
6 4 5 8 7 4 2 7
4 6 6 7 3 6 4 5
8 9 3 6 5 4 5 3
5 6 11 4 6 4 8 5
8 4 5 4 5 6 5 9
6 4 7 3 3 3 3 5
6 4 6 4 5 5 5 35
5 5 5 10 2 2 34 37
3 4 4 4 3 35 34 38
3 3 4 7 36 33 33 31
2 1 2 37 33 33 32 32
8 4 35 33 35 32 31 30
4 38 32 33 30 33 33 33
35 38 37 38 33 34 31 29
37 40 30 37 34 32 31 30
38 38 34 38 31 29 33 30
36 34 34 27 35 30 29 24
35 34 30 32 32 27 28 25
33 31 30 27 24 23 22 25
32 28 31 25 29 28 26 22
32 29 29 25 24 24 24 23
28 24 26 28 22 23 24 20
25 27 28 26 26 24 23 22
29 26 28 25 23 19 22 23
25 26 24 22 24 21 18 17
23 25 22 21 21 19 19 16
27 25 21 22 20 15 16 17
21 21 22 19 16 19 14 12
21 21 18 20 17 15 15 14
22 19 18 18 16 15 14 13
21 19 17 18 16 17 11 10
20 14 18 15 17 14 10 11
17 16 16 13 13 10 12 11
14 17 12 16 9 11 10 11
13 13 13 15 10 8 11 10
13 15 14 8 10 12 8 6
10 9 12 8 7 6 5 12
13 8 10 11 4 9 8 6
10 11 4 8 7 7 8 6
11 7 9 7 3 6 8 5
13 7 4 9 7 4 7 5
9 8 8 6 7 8 5 4
7 4 7 4 7 3 6 2
8 9 5 6 2 5 3 7
10 8 8 1 6 3 3 6
5 10 8 2 6 8 3 0
7 6 4 5 4 5 1 3
4 8 5 1 4 6 3 2
4 3 4 7 3 3 4 0
2 0 4 0 5 3 0 1
3 5 4 7 5 1 2 4
10 1 4 3 4 2 2 1
6 5 4 3 2 5 1 2
34 35 36 33 33 33 28 30
33 36 32 28 34 27 28 30
28 32 30 31 27 24 30 24
31 32 29 30 26 27 27 27
30 34 29 26 29 27 24 24
29 29 26 27 25 24 24 22
32 31 27 27 24 23 22 20
25 26 27 26 22 23 20 20
31 24 23 24 22 19 18 18
25 21 22 23 23 21 22 21
22 20 21 21 17 18 18 17
23 21 21 20 18 17 14 14
21 20 22 20 21 13 19 12
23 21 17 14 16 15 12 14
19 19 17 14 19 13 14 15
17 15 19 13 12 13 11 13
18 20 16 15 15 14 11 12
14 15 14 10 11 13 12 6
18 16 14 9 13 11 13 8
12 13 8 11 10 5 10 9
13 10 12 8 12 7 7 7
14 13 12 10 6 7 2 3
10 6 5 9 3 6 4 6
11 12 8 6 8 9 6 5
11 9 7 6 5 8 8 2
7 7 8 5 4 10 4 2
7 6 5 6 5 5 5 3
3 6 8 9 4 3 7 4
5 5 7 4 3 3 7 7
7 8 4 3 0 3 2 1
4 8 1 1 3 2 3 3
2 5 5 3 7 5 3 2
5 4 2 4 3 1 3 2
6 -1 5 3 0 5 3 -1
1 4 2 2 3 4 1 0
5 4 5 0 0 1 2 -2
3 5 1 2 6 -1 2 -1
3 5 3 1 0 -2 2 1
-1 2 -2 -3 -4 1 -2 -4
0 2 -3 1 1 -1 -3 36
0 -2 -1 -3 -2 -7 37 36
1 -1 4 1 0 37 41 40
-1 0 2 -5 41 37 37 35
2 0 -3 37 39 37 36 32
0 1 38 37 36 32 33 34
-1 38 37 38 34 35 32 33
44 40 37 38 39 33 37 29
42 38 38 35 35 33 35 32
37 42 39 32 35 38 36 33
38 38 37 40 33 30 28 27
39 35 32 32 29 29 29 30
37 36 35 30 28 28 29 26
38 37 32 31 30 32 25 26
30 32 33 31 29 30 28 18
29 35 31 27 29 28 24 25
28 28 27 25 22 27 24 19
29 28 29 26 24 23 19 23
29 27 27 27 27 20 23 18
28 30 23 21 23 26 19 18
24 20 22 23 19 21 22 20
23 27 23 24 22 19 16 17
25 22 20 21 18 20 19 19
25 19 20 19 18 17 12 12
21 21 18 19 18 18 11 13
21 18 17 17 12 12 12 13
19 18 22 16 12 17 13 13
19 19 19 11 15 10 6 11
18 14 14 13 14 11 14 9
16 11 13 9 9 14 12 9
13 11 12 9 5 7 10 5
14 8 10 10 12 6 8 7
16 13 11 8 6 6 10 8
9 10 8 9 9 6 11 5
10 11 7 9 7 7 9 9
8 6 6 6 7 8 5 10
8 9 9 9 3 9 5 9
7 7 8 4 7 6 4 7
7 7 6 8 12 2 4 4
6 8 6 6 6 3 3 3
5 7 8 4 7 5 7 5
8 4 2 4 4 4 2 4
7 6 4 3 4 7 0 0
7 7 6 9 4 3 5 1
1 4 2 5 7 6 2 7
5 4 2 3 1 2 2 3
4 5 6 5 2 0 3 3
6 1 2 1 3 5 5 -2
5 7 5 7 1 1 4 1
5 6 2 2 4 3 2 4
3 2 2 3 1 2 2 3
4 5 3 2 -1 2 0 0
4 1 3 0 1 2 0 -2
39 37 32 33 34 32 33 34
35 35 30 30 31 31 29 28
34 36 31 36 30 31 31 26
31 34 34 33 28 29 26 25
31 33 32 32 31 28 25 27
28 30 33 27 27 26 27 18
31 30 30 26 25 27 28 21
27 31 24 26 24 26 23 21
30 26 28 25 23 23 21 20
29 25 25 23 23 24 24 19
23 24 27 21 18 20 19 15
24 23 23 19 20 16 17 19
24 25 20 18 19 14 15 15
22 20 22 21 15 15 17 13
20 18 19 18 19 14 14 8
23 20 16 16 15 16 11 10
18 18 14 15 14 9 9 12
18 19 12 12 8 11 14 10
14 17 13 14 10 8 8 7
15 13 9 9 6 8 8 8
14 11 8 8 10 11 12 8
16 11 11 6 13 10 5 12
12 14 6 10 8 9 7 8
4 9 8 6 9 10 10 5
5 12 8 9 7 8 3 4
10 10 13 9 7 5 2 2
8 6 13 9 6 5 3 4
10 7 8 5 4 3 6 1
10 7 9 3 1 6 5 3
8 5 6 5 4 4 3 3
5 7 3 4 1 2 -1 3
4 5 2 2 6 -1 2 2
5 2 5 3 0 -3 0 3
5 5 0 4 1 -1 -1 -1
3 0 3 -2 0 0 0 -1
2 0 -1 1 -1 0 0 -2
-3 -1 -1 3 0 -2 -4 -2
-2 2 -1 0 -4 -2 -2 -3
-2 0 -3 -3 -4 -2 -3 -2
1 -3 -2 -3 1 1 -4 -3
-3 -2 -2 -2 -5 -5 -4 -4
2 0 -5 -2 -7 -5 -4 -5
-1 -1 -2 -4 -5 -2 -2 -4
-2 -3 -2 -3 -5 -5 -5 41
-4 -4 -5 -2 -4 -6 42 37
-2 0 -3 -8 -5 41 35 42
-4 -1 -3 -8 39 42 39 38
-4 -6 -1 42 39 40 42 39
-3 -4 39 39 41 38 36 30
-8 43 41 43 36 37 33 36
39 36 38 39 30 31 35 34
37 35 37 37 32 32 30 30
36 33 35 33 34 31 33 29
37 31 33 28 33 33 33 30
33 38 32 29 28 29 26 24
35 33 32 33 29 26 33 24
33 31 32 32 31 28 27 29
31 33 32 28 27 25 28 23
29 29 24 31 28 28 26 23
33 31 29 28 26 27 27 22
28 29 26 25 25 28 23 25
28 28 25 27 29 24 25 24
29 25 23 23 23 25 25 24
27 29 27 25 21 29 22 24
26 29 26 24 25 27 22 24
24 23 22 23 19 24 19 22
25 23 23 22 22 23 24 25
25 24 24 23 26 26 20 26
21 23 21 22 18 21 23 21
21 21 25 22 22 22 21 18
22 19 23 22 22 24 21 14
20 22 22 21 18 19 20 22
20 22 21 21 22 25 16 20
21 20 19 19 21 24 17 21
19 19 24 19 22 20 15 19
17 19 19 23 22 23 19 22
18 19 20 22 21 21 21 19
19 23 18 20 17 18 18 19
21 19 19 19 22 20 22 19
20 20 19 17 18 16 18 19
17 17 19 18 16 15 22 20
19 17 18 21 18 20 18 21
16 20 18 19 18 21 21 22
19 21 17 18 16 23 21 17
20 12 18 21 23 24 21 26
16 16 20 22 21 24 18 19
16 22 20 27 19 21 22 23
22 21 20 18 20 20 26 21
22 22 21 22 21 23 25 30
23 19 24 24 21 21 27 22
22 24 21 24 23 25 20 24
22 22 22 25 24 22 25 23
21 21 25 27 25 23 29 25
32 32 30 33 33 29 26 24
35 30 34 31 30 30 26 19
29 29 29 27 28 30 22 22
34 26 29 31 28 25 25 25
32 26 29 22 27 25 21 20
30 25 28 25 21 27 21 18
26 26 23 26 21 20 22 21
29 24 23 21 19 21 15 19
27 20 21 23 18 17 16 16
25 25 20 18 15 18 16 12
20 21 20 14 18 17 15 16
21 21 20 19 18 16 16 10
18 18 18 16 15 15 14 8
17 18 15 14 17 12 9 8
17 17 15 14 11 10 11 8
13 12 12 10 9 8 9 7
13 11 13 11 8 9 10 8
10 11 9 9 11 4 7 5
12 10 9 5 6 4 3 9
13 11 11 11 7 7 3 4
9 9 7 6 8 7 3 6
12 8 8 4 4 6 6 7
8 12 11 6 2 6 4 5
8 8 5 5 6 8 4 6
4 7 4 3 8 4 2 -2
8 6 11 6 5 5 5 4
6 5 8 1 4 6 3 3
4 6 3 6 4 1 0 0
4 4 3 4 2 2 3 -1
3 8 4 2 3 0 3 3
1 5 3 2 1 0 0 1
4 2 3 1 1 -2 -2 1
3 3 3 4 -3 3 -1 1
0 1 -1 3 2 0 0 -1
-1 2 3 -1 -3 0 3 0
2 2 -3 0 4 -1 -1 -3
0 0 3 0 2 -4 -1 -1
1 2 -1 -1 -2 3 -3 -1
-1 -1 3 0 -3 -5 -3 -5
-1 -2 -5 1 -3 -5 1 35
1 -2 -7 -4 -1 -1 37 37
-2 0 0 0 -2 33 35 36
-1 -1 -3 0 37 35 35 37
-1 -2 0 38 35 35 35 35
0 -1 39 32 38 34 35 32
2 40 34 35 35 35 30 31
36 35 36 34 34 30 30 29
40 38 34 36 33 31 31 26
37 36 31 32 29 34 32 28
36 34 36 34 29 31 29 26
33 36 30 27 29 29 27 28
30 33 29 25 31 27 23 27
34 31 31 30 26 24 23 23
32 30 26 25 23 26 22 19
28 29 25 27 20 23 22 25
27 23 25 24 27 19 21 17
24 24 26 25 21 22 21 21
27 24 27 20 21 17 18 17
22 23 21 20 22 20 16 17
23 23 19 18 16 16 16 15
20 21 18 17 19 15 13 17
23 22 17 17 12 18 13 15
23 18 18 17 17 15 10 15
16 14 11 15 14 11 12 14
20 9 14 10 10 13 12 10
13 14 12 14 14 10 14 12
17 13 14 16 11 12 11 11
14 13 15 11 9 13 9 8
13 11 14 11 8 10 11 9
15 10 8 7 8 8 9 9
8 11 8 11 12 9 6 6
14 6 10 8 6 7 8 5
9 8 12 7 6 9 7 6
8 10 9 10 4 7 6 5
10 7 9 8 7 5 10 5
6 3 6 5 9 6 8 11
6 6 5 5 5 7 11 11
3 4 4 8 8 9 8 8
5 2 6 6 4 11 7 8
6 12 10 7 6 6 7 7
5 8 8 9 7 7 11 7
5 8 8 8 7 10 5 10
7 6 6 10 6 3 4 4
12 9 4 6 8 7 5 5
6 7 6 9 9 7 4 4
7 9 3 9 7 9 6 4
3 8 10 7 5 4 7 10
8 7 6 6 5 2 6 3
9 9 6 3 7 7 7 3
30 29 31 31 25 29 24 24
30 29 28 27 24 25 23 24
30 28 24 25 24 24 20 20
28 29 26 23 28 24 20 16
25 25 22 24 23 19 18 18
28 21 24 21 22 16 16 18
24 22 21 19 18 18 21 17
22 23 18 15 19 20 13 13
24 17 17 20 15 16 12 12
22 21 18 12 13 15 12 12
21 19 18 14 14 14 9 10
20 16 15 17 12 13 12 11
21 18 16 11 12 10 10 6
10 13 16 13 10 9 10 7
8 12 11 9 6 10 5 3
15 15 10 11 7 5 8 7
10 6 12 5 9 2 6 2
11 9 6 9 7 7 7 1
10 9 10 5 5 3 3 2
5 10 3 4 2 3 4 -3
6 4 8 3 -2 6 2 1
10 5 8 0 -5 3 -1 3
4 3 6 4 -3 3 0 0
5 1 -1 3 0 -3 -2 -2
3 -1 2 2 -2 1 -1 -1
2 3 2 1 -1 -3 -2 -3
2 1 -3 -1 -3 -1 0 3
1 -1 -3 0 0 -3 0 -1
-1 -3 -3 -3 -2 -3 -2 -5
-1 -3 -1 -2 -3 -4 0 -3
-3 -1 -1 -3 0 -4 -6 -5
-5 -1 -6 -4 -3 -3 0 -6
-1 -2 -1 -4 -2 -3 -4 -4
-1 -2 -4 -4 -5 -2 -3 -7
-1 -2 -2 -1 -3 -5 -4 -7
-2 -3 1 -3 -4 -6 -3 -5
-2 -4 1 -3 -5 -2 -9 -6
-2 -6 -7 -3 -4 -7 -7 -4
-4 -4 -6 -4 -6 -6 -5 -3
-4 -5 -6 -3 -5 -5 -6 -7
-5 -4 -4 -8 -5 -5 -5 36
-5 -5 -6 -5 -4 -2 39 38
-3 -3 -7 -6 -6 36 35 35
-2 -3 -6 -6 41 38 37 34
-4 -8 -2 42 38 38 36 34
-7 -5 35 39 36 38 36 34
-3 36 40 36 35 37 32 32
37 32 33 36 32 31 30 35
37 36 34 36 32 35 36 29
35 37 35 38 33 32 32 31
36 34 29 32 37 31 32 31
31 31 33 33 31 32 31 30
37 31 32 35 35 33 28 28
31 34 33 32 31 29 29 30
35 34 31 32 30 31 28 28
33 30 24 33 30 29 27 25
33 31 30 32 27 25 26 25
29 33 33 30 27 26 24 25
29 31 29 24 24 22 24 24
31 26 23 28 23 25 27 16
33 27 27 23 23 27 23 22
29 29 23 27 22 21 22 21
26 22 28 23 19 19 19 19
24 25 23 19 25 21 18 17
21 25 18 19 22 15 16 18
24 20 21 21 18 20 20 16
22 17 20 20 20 17 16 17
20 19 21 16 16 18 17 19
23 18 15 17 14 14 11 18
18 21 19 17 15 18 15 11
16 18 14 16 17 11 16 16
17 19 17 17 14 17 13 14
17 18 17 14 15 13 15 13
15 17 16 11 13 10 16 14
15 15 14 18 10 12 14 14
15 14 16 13 14 17 18 20
13 17 13 12 15 16 20 18
17 12 16 16 16 19 17 19
12 14 12 19 17 19 17 17
13 13 15 17 19 21 15 19
12 15 18 17 17 21 13 18
12 21 21 17 16 14 19 19
15 18 18 16 13 15 20 17
17 20 18 17 21 18 19 22
19 23 17 17 19 19 18 20
22 16 19 17 18 19 17 16
19 16 19 17 20 12 15 18
17 18 21 17 22 17 16 18
26 17 17 21 16 18 17 16
17 16 16 18 16 13 19 13
31 32 27 30 30 24 27 30
29 32 28 30 30 29 27 30
27 31 24 30 26 24 28 26
31 29 28 29 31 28 25 24
30 28 31 27 29 27 29 22
31 28 31 30 29 27 27 23
29 30 27 22 25 26 22 20
30 28 24 23 26 24 24 21
27 27 24 19 27 17 20 23
27 21 25 25 24 21 17 17
25 22 22 18 25 22 22 18
23 23 21 22 15 19 17 14
25 21 22 22 21 19 18 15
20 23 17 19 15 18 16 21
21 18 16 18 17 13 21 18
22 19 18 17 16 18 15 19
21 17 15 18 17 21 20 18
18 15 15 18 18 17 19 16
16 19 14 19 15 17 14 16
13 16 18 17 21 18 16 15
19 16 19 19 19 18 19 19
20 18 15 18 11 17 15 15
18 20 19 17 18 14 18 17
19 19 14 19 20 15 14 16
18 17 21 14 19 17 13 16
19 17 18 16 18 15 14 16
20 16 14 16 14 18 13 15
17 14 17 15 13 14 12 14
13 18 15 14 15 15 11 12
10 16 13 16 18 13 12 13
14 12 15 10 13 13 11 16
16 18 13 18 14 13 15 13
18 15 12 14 14 15 13 13
15 11 14 14 12 15 11 11
12 11 12 15 14 16 12 14
13 15 15 15 11 15 14 15
13 16 15 14 12 12 8 9
17 14 17 13 13 12 11 15
12 15 11 11 13 12 11 16
14 14 14 10 13 12 12 35
13 13 14 12 12 12 36 34
12 9 12 12 14 35 33 32
15 11 14 13 39 32 36 34
13 12 10 31 34 33 35 31
13 9 35 31 33 36 35 31
13 31 35 39 33 35 33 35
32 30 29 31 33 32 34 34
32 34 32 32 31 33 35 35
31 32 34 35 32 33 32 34
35 33 32 31 32 31 32 30
36 30 35 34 33 32 33 25
33 34 34 32 33 39 32 34
36 33 33 36 30 28 28 33
33 31 33 29 33 31 30 28
35 37 32 30 33 32 29 31
31 35 29 31 33 27 28 32
29 32 29 31 31 29 26 28
31 29 33 31 28 28 29 24
29 30 29 31 25 25 26 25
30 29 31 29 28 24 21 23
29 31 28 26 21 24 23 21
30 26 27 25 21 18 20 21
31 27 22 23 24 19 21 19
24 26 23 26 24 17 23 19
24 24 23 22 20 17 25 14
23 24 26 22 21 22 22 18
22 19 21 20 19 16 20 15
18 22 19 20 16 18 13 15
23 20 16 18 17 16 14 19
19 18 14 16 19 16 17 18
21 17 17 18 15 15 19 17
15 18 17 17 20 14 13 19
22 16 13 17 16 18 22 18
18 18 16 17 21 19 18 20
19 13 16 16 19 19 18 19
12 15 14 19 16 19 17 20
17 19 20 18 14 18 18 17
20 19 22 20 17 22 12 17
17 14 20 21 16 20 20 19
20 20 15 23 19 17 18 20
22 17 16 16 19 20 17 17
15 15 19 17 14 18 17 17
21 20 17 16 16 21 15 17
17 21 23 15 17 20 16 16
17 17 18 26 14 19 18 15
21 18 19 18 16 18 14 19
18 15 18 17 18 19 16 19
31 31 31 29 30 28 27 28
32 30 26 27 27 29 30 28
30 28 34 31 29 27 26 28
35 31 31 28 29 23 27 28
26 29 28 30 30 29 27 25
29 29 27 27 25 25 24 27
29 30 25 26 30 26 29 24
30 32 27 32 24 23 25 23
27 27 31 27 25 23 23 20
28 27 26 25 23 25 22 18
30 25 26 23 21 21 25 18
26 26 22 19 19 17 21 19
25 26 19 21 23 21 19 17
23 19 19 22 18 19 15 17
21 22 22 22 15 16 12 15
22 19 18 18 19 18 18 16
17 18 15 18 16 15 18 18
19 17 13 17 13 17 16 18
17 17 15 14 13 17 16 18
16 18 17 15 15 21 16 20
20 15 13 14 17 17 17 15
17 15 16 18 16 19 16 16
13 12 20 16 16 16 18 19
17 15 17 18 17 17 15 16
22 17 17 16 17 17 17 10
19 16 16 16 16 16 17 18
16 16 19 14 16 19 14 16
16 18 13 17 13 16 13 15
15 20 17 15 16 17 18 15
17 18 17 16 15 14 12 13
16 14 17 19 16 15 17 15
17 17 15 13 12 17 9 15
16 18 13 15 17 16 18 12
13 15 16 14 13 15 13 13
17 16 15 14 12 16 15 14
17 11 14 14 13 13 14 11
15 13 12 13 13 15 16 15
13 16 10 13 10 16 17 13
13 12 13 11 13 16 11 12
16 10 15 14 16 13 11 12
12 14 15 14 13 12 14 31
15 16 14 14 10 11 34 29
11 17 13 11 14 30 34 31
15 19 12 12 33 34 34 35
17 12 15 28 34 35 30 36
12 13 32 34 32 33 33 34
13 29 33 35 31 36 32 34
32 31 34 31 33 28 34 33
34 34 32 32 29 34 32 33
35 33 36 33 35 30 31 31
36 33 31 31 33 32 30 33
35 35 35 30 31 33 32 30
34 34 28 31 31 30 29 29
35 31 30 32 31 35 29 31
34 34 34 29 30 27 29 30
32 29 31 34 31 32 28 29
32 35 29 34 28 28 32 25
30 27 29 31 32 29 28 23
32 33 33 31 30 25 29 25
30 31 29 31 26 24 25 23
29 27 25 27 22 29 22 21
29 30 23 26 25 23 25 20
30 31 26 30 23 23 25 21
25 27 28 28 22 22 20 21
27 24 24 23 23 23 19 19
28 25 19 22 20 19 20 15
28 21 21 21 22 16 20 11
23 22 23 19 21 20 17 14
22 25 23 19 16 20 18 13
23 19 21 16 19 13 18 14
20 19 17 20 20 17 15 19
23 19 21 17 12 15 17 20
18 18 18 17 15 18 20 20
16 19 17 21 17 18 19 20
15 18 15 15 16 20 21 20
16 17 16 16 23 24 21 18
17 15 20 19 18 21 17 20
15 15 22 16 17 18 20 19
15 20 20 20 17 22 18 18
20 20 18 22 15 20 22 17
21 19 21 18 20 19 20 17
23 16 18 21 19 18 16 17
23 18 20 16 19 17 21 18
22 18 17 19 15 18 19 21
19 18 18 22 18 15 16 17
20 18 22 20 19 16 20 21
18 19 20 20 16 18 18 18
17 18 16 18 21 18 19 23
16 20 15 21 18 18 19 18
20 20 19 17 18 18 21 19
19 19 18 18 20 17 19 18
32 30 31 29 26 23 24 20
31 29 29 26 26 28 27 23
28 29 26 25 27 21 24 19
31 30 29 21 22 23 21 20
28 28 25 27 22 24 22 20
25 24 23 18 20 19 19 21
20 21 19 22 22 19 20 17
28 23 19 23 21 20 18 21
23 24 18 18 18 20 16 14
20 24 22 15 20 18 19 15
20 15 17 18 17 16 20 17
19 18 18 18 16 17 15 17
16 14 16 18 11 17 16 16
17 16 19 15 14 17 14 16
18 18 13 17 13 15 15 19
17 13 14 17 16 18 16 13
15 13 12 13 17 20 16 19
15 14 16 16 19 16 16 15
19 16 14 17 21 18 14 17
15 17 17 16 15 15 20 21
17 15 18 17 19 16 16 15
16 18 14 14 18 17 18 14
14 18 17 15 15 16 17 12
20 15 15 17 17 15 20 14
16 20 16 17 16 15 14 13
14 18 14 17 16 14 14 12
16 15 12 18 14 14 15 13
16 15 15 14 15 16 15 14
12 14 13 18 16 10 16 14
19 14 16 10 14 14 16 13
16 15 13 13 15 15 14 14
13 13 13 15 10 14 15 16
13 12 13 15 12 16 11 13
18 14 13 16 14 10 13 13
14 13 13 12 14 16 15 11
13 14 14 14 13 16 12 18
15 16 13 15 13 13 10 32
11 12 13 13 12 12 30 28
13 8 13 14 13 28 31 31
13 16 11 15 33 34 34 32
13 10 8 28 34 33 34 36
11 16 36 37 33 32 31 34
10 32 34 29 30 31 33 35
34 31 32 33 34 35 37 32
32 30 36 31 34 32 34 31
32 32 32 31 33 32 28 34
29 32 31 32 36 33 33 27
32 31 36 32 30 28 27 33
36 34 32 32 32 29 34 31
31 31 34 33 32 31 32 28
31 28 29 33 35 26 25 28
34 32 31 32 30 29 28 21
35 28 30 29 27 24 24 25
32 31 32 31 34 30 23 22
30 25 29 24 26 25 25 25
31 29 28 30 25 22 24 22
29 30 24 26 28 24 23 20
28 27 25 21 21 27 21 19
28 22 22 21 19 22 20 17
24 21 23 23 23 19 19 19
18 22 23 22 20 23 17 20
23 25 20 21 20 17 19 20
23 19 20 19 21 20 16 15
22 21 20 21 15 14 13 14
16 22 21 16 15 17 15 12
21 19 18 17 15 15 15 18
15 20 16 13 14 19 16 16
19 12 15 16 16 16 21 22
17 17 18 16 21 19 17 23
19 15 14 16 14 20 20 21
17 14 19 18 21 16 23 18
17 16 21 17 19 21 18 17
13 17 20 18 19 15 19 18
17 18 17 19 20 19 18 22
17 18 20 18 20 22 15 23
17 18 20 20 20 21 19 22
22 23 21 20 21 18 16 21
22 18 21 20 19 17 21 15
18 19 23 17 19 17 21 19
20 24 15 22 18 17 19 16
19 22 23 19 21 19 19 15
19 17 19 20 19 19 17 22
34 28 28 28 29 25 29 30
30 27 28 26 30 28 24 24
29 27 26 26 27 29 29 27
29 27 27 28 31 26 22 23
29 24 30 27 25 27 24 22
28 30 24 27 25 26 23 22
30 27 24 23 25 23 20 22
26 27 21 25 22 21 22 23
23 30 23 23 23 22 19 19
23 24 23 24 19 22 17 17
24 21 23 18 20 20 19 18
23 23 24 21 17 20 17 18
20 19 19 19 17 18 21 16
16 21 16 19 20 19 17 14
21 18 21 15 20 17 18 17
21 18 20 16 19 22 18 20
18 17 19 14 19 18 22 19
19 16 15 18 20 20 16 20
17 21 22 18 18 19 16 20
16 16 18 17 17 18 18 17
18 20 19 21 17 19 21 15
19 21 17 21 20 20 19 18
16 18 14 19 17 19 16 18
19 20 17 18 18 15 17 19
20 19 21 17 18 14 13 18
15 19 15 13 18 16 18 16
18 18 19 17 16 17 18 16
15 19 20 18 19 19 14 13
16 18 14 17 19 18 13 14
19 16 18 21 19 20 15 17
17 22 15 19 14 15 14 18
18 17 15 15 16 16 13 17
18 15 17 20 17 16 16 15
19 19 15 15 14 16 16 14
15 14 19 13 16 16 17 15
16 18 17 18 15 17 11 15
16 17 19 13 13 16 13 15
16 21 15 14 15 16 15 16
16 20 13 11 16 14 15 13
15 13 15 14 18 15 19 17
18 17 19 12 11 15 17 30
16 13 12 14 18 17 37 30
17 18 11 16 18 33 34 35
14 18 13 10 33 37 31 33
16 15 16 33 33 32 36 32
13 16 35 34 36 33 36 31
18 30 34 34 33 35 33 35
30 32 29 29 31 31 32 27
31 32 32 33 29 30 25 28
31 30 33 29 34 29 30 30
32 29 26 30 31 30 29 27
31 34 30 31 27 31 28 30
31 30 32 32 25 30 26 27
31 30 30 30 26 28 24 20
27 30 28 28 26 27 22 21
27 29 27 25 26 24 22 22
31 30 24 22 20 26 21 19
26 24 26 23 22 20 19 22
25 26 23 25 21 20 20 21
27 22 23 25 19 17 16 16
25 24 25 24 20 22 19 18
24 22 18 18 20 20 18 18
25 18 19 21 19 18 17 18
21 18 20 18 18 15 19 19
19 18 23 19 18 20 14 16
22 18 21 15 14 17 15 21
19 19 17 17 16 15 16 17
17 17 18 16 15 17 19 18
16 16 11 16 20 20 23 22
18 19 20 18 20 16 23 18
14 20 15 17 19 20 22 18
19 15 19 19 16 20 20 18
17 20 15 20 23 21 23 19
20 17 19 19 17 18 22 19
20 20 19 21 20 21 20 20
20 22 24 16 20 18 19 19
19 21 19 20 21 21 19 17
23 22 21 19 19 18 16 20
23 21 18 20 17 15 23 20
18 15 16 19 17 21 20 20
20 21 16 20 20 18 21 22
22 20 20 18 21 20 20 18
20 13 18 23 21 17 20 17
20 18 16 17 21 19 19 16
17 20 17 23 20 22 20 19
21 20 23 24 18 20 24 21
27 33 27 27 28 28 29 29
34 29 33 29 24 28 28 22
29 29 27 27 29 24 26 27
28 29 25 25 27 25 25 25
32 26 27 25 32 28 28 20
23 30 26 27 25 23 24 23
27 25 28 23 21 23 22 17
31 27 28 23 23 22 20 21
26 29 25 22 22 21 17 18
25 23 25 19 19 23 21 17
24 22 21 21 23 22 18 16
23 18 23 18 17 18 17 17
21 22 20 21 20 16 17 15
22 22 20 16 18 15 14 12
20 20 18 18 17 16 19 13
23 19 14 17 17 15 13 13
17 19 16 18 14 14 18 17
13 16 14 13 13 14 17 18
17 18 14 13 14 17 21 21
18 14 15 16 12 17 16 17
15 18 16 16 18 19 20 16
13 17 19 17 22 19 19 17
15 19 17 16 21 18 19 15
17 15 17 15 19 12 20 17
18 18 17 15 18 14 13 15
16 19 16 14 18 16 16 19
17 18 16 20 12 15 14 13
20 15 16 15 15 17 15 15
16 16 16 18 19 16 14 16
17 17 17 15 12 13 19 13
14 16 18 15 19 16 17 14
20 16 16 15 18 15 17 16
14 14 16 13 14 15 14 16
16 16 14 15 11 14 15 17
16 15 17 15 15 13 12 13
16 16 16 14 14 13 12 17
14 16 13 13 16 15 12 13
17 13 15 18 15 19 17 15
15 18 17 18 16 13 13 15
14 13 15 14 20 15 14 35
15 16 15 15 15 13 35 34
17 13 17 16 15 32 29 32
15 14 16 14 30 33 30 29
16 13 15 31 34 32 33 29
14 13 33 33 29 31 31 32
13 31 32 29 30 29 28 32
29 28 30 31 30 29 31 35
28 31 33 30 30 35 33 31
32 34 26 34 33 33 34 29
32 34 29 32 32 31 31 31
31 30 28 35 27 29 32 28
29 32 31 29 35 30 29 28
34 32 32 31 30 29 28 29
32 29 30 31 31 28 31 29
29 28 33 33 31 32 32 26
30 35 31 29 29 33 32 30
27 29 28 27 32 28 29 27
26 26 29 31 31 24 30 30
31 31 32 28 31 28 27 25
32 30 28 29 25 27 26 22
28 29 31 28 26 24 27 22
29 31 29 29 26 25 24 25
29 29 27 27 22 22 21 20
26 29 30 23 21 23 26 22
27 28 20 24 24 22 24 18
25 23 20 25 23 24 22 18
24 22 23 21 21 17 16 18
25 22 23 20 22 20 21 17
23 20 19 16 17 23 20 18
21 20 24 17 19 18 18 20
21 22 21 20 17 19 17 18
24 21 19 17 19 17 24 20
19 14 18 19 17 22 18 20
22 19 14 18 15 22 21 21
16 17 16 18 21 21 17 21
23 21 21 20 21 22 23 21
17 22 23 20 19 19 18 22
21 22 21 18 17 24 23 20
21 22 22 21 22 20 18 23
21 24 22 20 19 21 21 21
21 21 20 19 22 19 20 16
19 18 17 24 19 21 22 16
16 19 24 20 22 21 23 20
20 22 20 15 20 22 19 21
22 20 21 26 20 20 21 20
21 14 21 18 20 21 21 22
18 18 19 20 17 21 23 22
23 22 20 22 18 23 19 20
18 21 23 22 26 19 20 22
20 21 22 21 19 25 22 21
18 23 19 22 22 19 20 21
23 22 21 19 22 23 17 22
24 23 19 25 20 21 19 24
21 26 20 21 17 24 22 20
22 22 21 20 19 23 19 22
26 19 21 21 20 26 21 21
30 33 28 28 27 30 26 23
31 29 30 28 27 28 23 26
31 27 29 25 25 23 25 29
33 27 26 30 27 22 27 22
24 29 28 26 27 25 20 24
24 29 27 25 24 21 18 19
25 27 22 24 18 19 26 20
27 23 25 22 20 20 19 17
23 23 24 21 19 22 18 16
27 22 24 20 20 14 14 17
27 21 22 20 23 18 20 17
22 23 17 16 16 16 16 15
20 20 20 20 18 18 13 16
22 19 17 20 16 15 18 13
18 20 19 14 15 15 17 15
19 15 17 12 20 14 19 18
18 16 19 19 15 16 17 20
18 17 15 19 13 15 16 16
16 10 16 13 17 18 17 17
12 16 18 16 17 15 17 17
17 17 18 20 17 16 14 16
13 15 19 13 17 15 16 15
18 17 13 14 16 12 13 18
17 19 13 15 13 16 12 20
12 15 18 17 12 14 16 14
12 14 16 13 13 17 17 14
13 14 12 13 16 14 13 14
16 15 15 16 18 16 17 14
13 14 13 16 15 19 17 13
16 13 15 13 16 14 17 14
15 14 16 15 11 19 14 12
15 16 13 17 15 12 16 13
15 11 15 13 16 14 12 13
16 17 13 15 15 17 14 15
16 12 13 11 11 13 13 13
10 16 12 13 16 13 12 13
18 16 17 10 16 18 14 17
13 17 15 10 17 13 18 13
15 11 14 17 11 13 11 16
14 15 11 14 14 11 17 12
14 13 15 13 13 16 17 15
11 14 14 15 12 13 14 29
12 13 16 14 16 13 28 32
15 13 18 17 10 27 27 30
10 13 15 16 28 25 35 34
14 16 15 29 31 32 30 29
13 14 26 33 29 31 32 30
14 30 29 31 33 31 29 31
32 27 26 33 33 36 31 36
31 30 30 32 34 29 35 34
31 31 33 33 35 32 37 32
32 36 35 34 32 29 36 34
33 35 39 36 31 33 32 32
36 33 30 32 35 35 35 29
33 32 36 35 35 31 32 35
36 35 36 33 38 33 32 36
36 37 33 34 32 35 30 33
34 33 36 33 37 30 37 35
36 35 33 33 34 30 29 30
34 34 34 29 31 34 30 36
35 34 31 36 33 32 36 31
28 29 28 33 31 31 29 30
31 29 27 32 31 30 29 33
33 30 33 27 29 29 31 28
30 30 27 32 28 31 28 29
32 30 34 25 28 27 27 25
33 36 27 28 30 25 27 25
29 30 30 31 27 25 27 24
26 33 28 25 26 25 22 25
27 28 27 28 22 23 23 26
27 26 28 26 26 25 23 21
29 27 27 26 28 26 26 23
23 28 24 23 22 26 24 21
30 20 22 22 20 24 21 20
24 23 23 26 27 19 24 19
22 23 22 22 22 21 22 18
22 24 22 20 21 23 21 18
18 23 19 21 22 20 15 15
21 20 22 22 18 17 18 19
20 22 19 17 15 20 14 14
24 21 17 20 19 18 17 18
20 20 21 20 18 17 14 16
20 18 17 18 20 14 18 16
14 16 16 16 13 15 15 10
19 15 20 22 16 15 12 13
17 17 16 17 14 12 9 14
17 15 16 15 13 8 10 16
13 16 14 12 12 10 10 10
16 14 12 13 13 11 6 9
14 15 12 13 14 11 11 9
12 11 13 12 7 12 8 9
13 12 11 6 11 11 12 10
11 8 9 11 9 7 10 9
30 37 32 31 31 33 29 32
32 32 30 29 36 28 30 31
30 32 28 33 30 30 29 30
33 31 30 28 33 28 31 27
30 33 31 32 26 26 30 25
29 31 29 29 28 28 31 30
31 31 27 31 29 27 30 30
30 26 30 28 28 29 25 23
24 30 29 28 26 26 23 25
28 29 27 27 29 26 24 20
29 30 31 26 24 22 24 21
26 27 29 21 21 21 19 21
24 23 24 25 23 21 18 22
24 24 23 24 14 17 18 15
25 22 25 21 18 19 17 18
23 22 23 19 17 17 15 18
23 19 18 18 18 17 16 15
21 22 18 18 18 16 17 18
22 21 20 15 18 14 16 13
19 17 17 19 15 16 16 19
21 17 17 16 17 14 14 18
19 15 16 17 17 18 21 17
16 16 18 17 16 18 16 17
14 14 15 16 16 23 19 17
19 12 18 19 19 21 19 17
15 19 21 19 16 17 16 17
15 15 20 14 19 18 20 18
17 17 18 20 19 15 19 16
16 19 18 18 15 18 14 17
17 18 18 16 15 14 15 14
19 19 18 15 14 18 18 13
19 15 17 16 11 12 16 13
15 18 16 15 17 13 13 11
17 16 16 13 16 14 10 15
16 21 18 15 14 14 11 12
12 14 14 13 12 12 17 13
16 14 13 12 10 11 9 10
16 13 13 11 12 9 16 8
15 12 10 12 12 10 11 8
13 13 9 14 9 9 8 8
10 12 15 11 11 11 12 13
6 12 10 8 14 11 9 26
10 11 10 11 9 8 26 31
10 11 11 10 12 26 25 30
11 8 9 9 28 27 32 36
10 9 14 29 31 30 29 33
13 11 27 30 29 35 35 33
9 22 30 30 33 30 34 33
36 33 35 34 37 36 35 35
33 37 35 36 36 38 35 34
36 38 36 36 36 37 35 35
35 36 38 37 37 38 34 36
37 36 33 35 31 32 34 30
38 33 37 35 32 31 35 32
33 34 35 30 33 34 32 30
38 33 33 34 38 31 29 32
36 36 33 34 31 29 32 30
35 34 33 33 33 33 30 27
33 36 33 32 29 29 32 24
34 33 31 30 32 27 27 26
31 34 29 29 32 26 25 22
30 34 28 28 27 23 22 20
31 30 28 28 25 21 23 21
31 29 26 28 24 24 25 19
28 22 24 24 24 22 19 16
29 23 26 24 22 23 19 23
24 26 25 22 20 18 19 20
22 23 23 23 25 18 17 18
23 27 20 17 18 19 20 18
24 22 21 20 19 16 15 17
23 20 17 17 20 16 17 16
21 21 17 17 15 17 18 16
20 19 20 20 15 17 17 13
19 17 16 12 14 14 14 17
18 17 16 19 15 15 11 8
16 15 16 14 17 15 14 13
15 14 13 16 15 19 17 13
15 12 16 14 14 16 11 12
13 16 12 15 13 12 16 10
14 16 13 16 9 15 8 12
16 11 16 11 13 12 11 12
15 16 15 11 11 15 8 13
11 9 12 12 13 7 13 14
16 12 9 13 9 8 12 8
12 9 15 10 12 10 10 11
12 9 8 11 10 4 9 5
11 11 6 9 9 8 8 9
10 15 10 10 13 7 7 8
11 8 7 8 8 7 7 9
28 24 29 31 27 29 27 30
29 26 26 26 28 32 31 28
29 27 30 32 29 28 27 24
31 25 30 27 33 29 25 27
30 30 29 28 30 30 29 31
31 26 28 30 28 27 32 26
28 27 28 27 31 28 27 28
30 27 29 27 28 28 26 26
29 27 29 28 24 26 26 25
29 27 30 28 26 27 27 22
23 30 26 29 27 25 28 21
28 28 30 26 29 22 24 24
31 28 28 28 23 22 23 17
25 26 28 25 24 18 17 18
25 25 24 21 20 20 22 19
27 23 25 22 19 17 18 22
22 25 20 21 18 18 17 15
23 24 22 20 17 19 15 17
21 26 21 18 15 18 17 13
16 20 21 16 19 18 13 13
18 20 21 16 14 17 14 13
21 15 11 16 14 17 17 17
19 16 16 17 13 15 14 15
15 18 16 12 14 13 13 13
12 15 15 15 13 14 15 14
12 14 15 15 13 13 14 8
15 17 12 14 15 14 15 12
13 17 14 11 14 12 14 11
16 17 14 13 12 12 17 12
16 15 12 16 14 12 9 12
16 17 12 14 10 14 16 9
14 18 15 16 15 12 11 13
16 15 16 15 11 8 14 9
14 11 12 14 14 13 11 11
14 11 14 10 13 17 9 9
17 17 11 13 13 14 9 9
11 10 8 10 13 9 9 10
11 12 11 10 9 15 8 10
10 15 11 11 11 11 13 12
12 8 13 7 10 13 11 9
12 10 9 9 11 10 7 10
7 7 9 8 10 10 7 7
11 11 10 12 9 9 9 6
7 9 8 9 10 9 9 8
14 8 8 6 9 9 7 8
12 10 9 5 10 8 12 37
11 10 10 6 9 8 37 32
11 10 7 9 8 36 38 37
13 10 10 8 38 37 32 40
9 3 11 33 35 37 35 36
7 7 35 40 34 36 38 36
8 36 36 36 33 38 36 33
