# Supplementary material for: A SE-DenseNet-LSTM model for locomotion mode recognition in lower limb exoskeleton
Source: PeerJ Comput Sci. 2024 Feb 29;10:e1881. doi: 10.7717/peerj-cs.1881 (PMC10909223; doi:10.7717/peerj-cs.1881)
Supplement: Supplemental Information 1 — Each data represents a sampling point with a sampling frequency of 100Hz, and a motion period is divided into a support state and a pendulum state. Several points from these two gait phases are taken to process and form the dataset used in the experiment. [file peerj-cs-10-1881-s001.zip › dataset/online/sub3/STKneeAngle.txt]

-20 -17 -22 -24 -24 -27 -23 -27
-21 -21 -21 -25 -26 -25 -28 -29
-21 -24 -25 -26 -29 -25 -27 -32
-22 -25 -24 -25 -27 -28 -31 -26
-28 -28 -31 -27 -25 -30 -31 -29
-22 -30 -28 -28 -29 -27 -26 -32
-28 -26 -29 -26 -29 -28 -23 -28
-28 -28 -31 -30 -31 -27 -24 -28
-27 -26 -29 -27 -27 -27 -27 -29
-31 -26 -30 -28 -27 -26 -22 -22
-28 -29 -26 -28 -28 -24 -28 -24
-26 -27 -25 -24 -23 -27 -25 -24
-27 -27 -24 -27 -26 -22 -25 -24
-29 -26 -25 -26 -26 -23 -21 -22
-28 -25 -24 -23 -22 -20 -17 -17
-26 -28 -24 -21 -23 -20 -20 -15
-28 -23 -20 -22 -23 -20 -15 -17
-23 -27 -22 -23 -20 -16 -16 -11
-21 -24 -21 -17 -17 -15 -12 -13
-21 -21 -19 -16 -16 -12 -11 -10
-23 -17 -16 -18 -13 -9 -11 -6
-19 -17 -10 -12 -14 -9 -7 -6
-15 -17 -10 -15 -13 -12 -8 -7
-17 -12 -13 -11 -12 -7 -7 -7
-13 -11 -6 -13 -7 -6 -7 -3
-12 -8 -8 -7 -4 -8 -1 -3
-9 -8 -6 -5 -8 -5 -2 -1
-11 -10 -10 -6 0 -1 -1 -1
-7 -8 -5 -4 -6 -6 -4 -3
-4 -4 -7 -3 -4 -3 1 -1
-3 -1 -1 -3 0 -3 0 1
-2 -4 -2 -4 -5 -4 -4 0
-2 -5 -6 -4 0 1 -2 2
-4 -3 -1 3 1 1 -1 0
-3 -3 -1 1 0 -3 -1 -4
-4 -4 -2 1 -3 -6 -3 -5
-5 -2 -1 -3 3 -6 -1 -3
-3 0 1 -2 -4 -5 -2 -4
-1 -7 -6 -6 -4 -1 -6 -3
-2 -1 -6 -3 -2 -5 -5 -6
-2 -4 -3 -2 -3 -7 -3 -5
-1 -2 -5 -5 -5 -2 -7 -12
-6 -2 -2 -6 -5 -6 -10 -2
-1 -1 -5 -4 -8 -7 -6 -10
-17 -22 -22 -27 -24 -24 -28 -34
-20 -21 -24 -25 -27 -30 -31 -33
-22 -26 -27 -27 -29 -31 -27 -28
-22 -28 -24 -28 -29 -29 -31 -29
-22 -28 -25 -31 -28 -30 -27 -28
-27 -31 -28 -30 -29 -28 -31 -29
-28 -31 -31 -30 -27 -30 -29 -28
-29 -31 -27 -27 -30 -33 -27 -31
-29 -31 -32 -30 -27 -27 -29 -27
-26 -32 -28 -32 -28 -27 -32 -30
-29 -31 -28 -26 -28 -27 -29 -25
-29 -27 -32 -32 -26 -29 -27 -22
-30 -32 -30 -25 -29 -27 -25 -24
-29 -31 -31 -26 -28 -22 -24 -20
-29 -27 -26 -28 -25 -25 -23 -20
-28 -27 -27 -26 -24 -24 -18 -24
-26 -29 -21 -24 -23 -19 -24 -18
-27 -23 -24 -25 -24 -21 -20 -15
-28 -23 -23 -19 -19 -21 -14 -20
-27 -25 -24 -23 -18 -15 -16 -10
-21 -20 -21 -20 -13 -16 -14 -15
-23 -22 -18 -18 -19 -14 -13 -9
-23 -17 -17 -15 -13 -11 -15 -7
-17 -15 -16 -10 -13 -11 -7 -8
-21 -15 -13 -14 -9 -10 -8 -8
-12 -17 -14 -11 -6 -12 -6 -6
-10 -12 -8 -9 -8 -6 -3 -4
-11 -5 -7 -7 -4 -6 -3 -3
-10 -13 -3 -8 -7 -3 -3 2
-11 -6 -10 -9 -7 -4 1 0
-9 -7 -7 -4 -5 -3 -5 -1
-8 -5 -5 -4 -1 -3 0 -5
-10 -5 -5 -1 -3 -2 -3 -5
-6 -4 -2 -4 -8 -4 -4 -3
-4 -8 -6 -1 -1 -5 -1 -3
0 -7 -2 -3 0 -4 -6 -2
-4 -3 -5 -7 -5 1 -1 -5
-1 -2 -5 -5 -1 -4 -4 -6
-3 -3 -5 -4 -5 -5 -4 -6
-1 0 -4 -5 -6 -7 -6 -6
-3 -9 -3 -3 -5 -6 -11 -9
-5 -3 -5 -4 -8 -6 -10 -11
-18 -20 -29 -26 -31 -28 -30 -33
-25 -23 -27 -30 -28 -33 -29 -30
-23 -23 -30 -25 -30 -28 -29 -30
-25 -30 -32 -31 -29 -34 -32 -28
-24 -28 -34 -32 -34 -32 -31 -35
-27 -31 -29 -36 -30 -30 -30 -30
-31 -28 -30 -32 -31 -29 -31 -28
-28 -28 -30 -30 -26 -33 -30 -31
-33 -28 -29 -29 -31 -25 -34 -26
-29 -30 -32 -26 -28 -29 -30 -31
-31 -27 -31 -29 -34 -28 -33 -26
-29 -28 -29 -32 -25 -25 -23 -23
-31 -30 -33 -29 -26 -27 -25 -29
-28 -32 -28 -28 -34 -28 -26 -25
-30 -27 -30 -28 -30 -26 -23 -24
-30 -28 -24 -24 -27 -24 -24 -21
-28 -27 -29 -25 -23 -25 -26 -21
-27 -26 -24 -25 -24 -18 -20 -16
-25 -22 -20 -22 -19 -17 -16 -14
-23 -25 -24 -19 -21 -18 -18 -17
-22 -24 -18 -20 -17 -16 -17 -14
-20 -21 -20 -18 -16 -15 -11 -9
-18 -16 -15 -16 -16 -16 -14 -6
-20 -23 -15 -17 -13 -12 -13 -9
-20 -15 -14 -13 -11 -13 -9 -7
-15 -12 -10 -15 -9 -6 -6 -8
-15 -11 -13 -8 -7 -6 -9 -6
-14 -10 -9 -9 -7 -6 -6 -5
-14 -9 -9 -6 -2 -5 -7 -3
-11 -12 -9 -9 -6 -7 -5 -4
-8 -7 -7 -7 -6 -1 0 -4
-3 -7 -7 -7 -2 -6 -6 -5
-9 -8 -5 -3 -8 0 -5 -5
-7 -4 -2 -5 -2 -3 -3 -6
-4 1 -2 -6 -3 -1 -5 -2
-1 -4 -3 0 -5 -7 -4 -4
-6 -6 -4 -4 1 -4 -2 -4
-5 0 -5 -4 -4 -1 -4 -6
-1 -2 -6 -2 -3 -3 -5 -7
-2 -6 -3 -2 -2 -3 -7 -6
-5 -3 -6 -3 -5 -4 -5 -10
-6 -3 -7 -2 -5 -7 -9 -9
-4 -3 -4 -6 -6 -9 -9 -11
-5 -2 -7 -9 -5 -9 -12 -14
-22 -21 -27 -27 -28 -29 -29 -29
-24 -24 -29 -31 -28 -33 -32 -33
-25 -31 -25 -31 -31 -29 -28 -32
-29 -27 -28 -34 -33 -32 -35 -34
-28 -31 -31 -34 -29 -31 -31 -33
-26 -33 -33 -30 -35 -34 -28 -26
-31 -32 -34 -32 -34 -29 -32 -29
-33 -30 -30 -35 -31 -30 -30 -30
-32 -33 -32 -31 -29 -29 -25 -33
-34 -33 -35 -28 -28 -30 -28 -27
-31 -33 -29 -30 -30 -29 -25 -23
-30 -29 -30 -33 -28 -28 -27 -23
-31 -26 -30 -28 -27 -26 -26 -22
-29 -26 -28 -31 -25 -26 -21 -19
-29 -30 -27 -25 -28 -23 -23 -23
-28 -28 -25 -26 -25 -21 -19 -22
-25 -24 -21 -25 -20 -21 -17 -17
-29 -27 -25 -26 -22 -20 -21 -19
-26 -22 -20 -17 -18 -18 -15 -14
-23 -20 -19 -18 -17 -17 -14 -12
-21 -22 -19 -18 -14 -11 -9 -16
-23 -18 -18 -17 -13 -9 -12 -9
-21 -20 -13 -20 -15 -11 -11 -13
-22 -16 -16 -11 -14 -13 -8 -6
-17 -13 -12 -13 -9 -11 -9 -9
-13 -13 -13 -9 -9 -12 -7 -5
-19 -11 -10 -6 -10 -6 -4 -10
-12 -8 -8 -7 -9 -5 -10 -2
-11 -7 -7 -8 -6 -9 -2 -7
-8 -11 -8 -8 -5 -7 -5 -6
-10 -10 -8 -7 -3 -5 -3 -3
-9 -6 -7 -7 -2 -10 -5 -4
-7 -8 -3 -4 -7 -4 -9 -4
-4 -5 -5 -4 -7 -13 -5 -7
-6 -7 -9 -6 -11 -8 -6 -7
-5 -6 -6 -6 -6 -7 -10 -4
-3 -4 -4 -7 -9 -8 -6 -10
-7 -7 -4 -13 -7 -5 -9 -10
-8 -5 -8 -8 -8 -10 -8 -11
-6 -6 -7 -10 -11 -9 -11 -14
-8 -8 -6 -7 -11 -13 -11 -15
-23 -21 -22 -26 -23 -26 -30 -26
-20 -24 -24 -28 -25 -26 -31 -30
-23 -25 -25 -25 -29 -28 -24 -29
-25 -22 -26 -31 -30 -29 -24 -33
-24 -26 -28 -29 -25 -29 -31 -30
-27 -33 -28 -28 -31 -30 -30 -25
-28 -26 -29 -27 -26 -27 -24 -26
-30 -27 -25 -30 -27 -29 -27 -23
-27 -27 -29 -31 -30 -29 -30 -29
-27 -31 -27 -29 -30 -24 -26 -26
-29 -32 -27 -27 -30 -24 -24 -26
-32 -28 -26 -31 -24 -25 -25 -25
-29 -26 -29 -27 -22 -26 -22 -23
-28 -23 -27 -23 -23 -28 -22 -22
-29 -27 -24 -23 -25 -27 -17 -20
-27 -25 -25 -23 -22 -23 -20 -21
-26 -28 -25 -22 -23 -22 -16 -15
-24 -27 -26 -26 -22 -18 -16 -14
-16 -23 -21 -21 -21 -15 -17 -12
-20 -21 -20 -21 -15 -15 -13 -13
-22 -21 -19 -16 -15 -16 -11 -16
-24 -20 -17 -15 -13 -14 -11 -10
-18 -16 -17 -13 -12 -11 -9 -11
-19 -16 -15 -16 -14 -8 -8 -7
-14 -16 -13 -10 -10 -7 -10 -6
-10 -19 -12 -8 -8 -10 -7 -6
-16 -15 -12 -9 -9 -10 -7 -6
-14 -10 -8 -5 -6 -5 -9 -5
-7 -4 -7 -10 -4 -5 -5 -4
-9 -6 -6 -8 -5 -4 -6 2
-8 -8 -8 -4 -4 -2 -5 -1
-8 -5 -6 -4 0 -3 1 -5
-6 -4 -4 -2 -3 -3 -3 -4
-4 -9 -4 -2 -4 -7 -1 -3
-6 -4 -3 -3 -6 -6 -5 -7
-4 2 -6 -4 0 -4 -4 -1
-2 0 -2 -2 -4 -3 -3 -4
-5 -4 -7 -3 0 -2 -3 -7
-1 -3 -6 -4 -4 -2 -5 -8
-9 -5 -4 -2 -1 -4 -7 -9
-4 -3 -3 -6 -6 -9 -5 -8
-2 -4 -5 -1 -6 -5 -8 -13
-3 -5 -4 -6 -6 -9 -11 -13
-4 -5 -5 -9 -9 -9 -12 -15
-11 -16 -18 -24 -22 -19 -31 -24
-19 -19 -21 -25 -21 -25 -28 -25
-19 -22 -21 -24 -25 -24 -22 -29
-17 -26 -21 -24 -24 -25 -27 -27
-26 -21 -23 -25 -23 -25 -24 -24
-26 -27 -28 -27 -24 -28 -28 -28
-23 -28 -25 -26 -23 -28 -24 -26
-26 -26 -25 -25 -26 -26 -28 -25
-27 -26 -29 -25 -22 -27 -27 -24
-24 -27 -26 -26 -28 -30 -28 -24
-26 -26 -26 -22 -25 -22 -21 -25
-27 -22 -25 -24 -25 -25 -24 -25
-28 -23 -25 -24 -24 -27 -24 -21
-28 -24 -25 -23 -26 -27 -22 -26
-24 -29 -27 -24 -25 -27 -24 -21
-24 -22 -26 -28 -26 -24 -21 -24
-25 -25 -24 -22 -25 -22 -23 -21
-27 -27 -23 -20 -20 -26 -18 -21
-24 -26 -22 -20 -22 -24 -23 -13
-25 -24 -22 -24 -22 -23 -14 -12
-24 -22 -19 -20 -17 -18 -15 -12
-18 -23 -20 -21 -15 -18 -14 -10
-22 -22 -20 -17 -16 -12 -8 -8
-20 -19 -17 -13 -14 -11 -8 -8
-17 -17 -12 -13 -12 -12 -9 -9
-19 -21 -19 -11 -10 -7 -11 -5
-13 -14 -12 -10 -7 -5 -9 0
-13 -13 -8 -8 -5 -9 -3 -6
-14 -12 -5 -12 -9 -3 -8 -1
-8 -12 -7 -4 -2 -3 -5 1
-10 -6 -8 -3 -7 -6 -1 -2
-9 -5 -3 -7 -6 1 -1 0
0 -7 -2 -2 -1 -1 0 -1
-3 -7 0 0 0 -1 0 1
-3 -3 4 1 -1 -2 0 4
-2 -2 -5 2 0 -4 1 -1
-7 -1 2 1 1 2 0 1
-1 0 0 0 -1 -2 -1 0
-3 1 -2 4 -3 1 -1 -5
2 -3 -1 -3 -5 -3 -8 -2
0 3 -3 -7 -1 -1 0 -5
-4 -3 -2 -1 -3 -2 -5 -7
1 2 -4 0 -3 -7 -7 -5
0 -3 -4 -3 -2 -5 -7 -5
-1 -4 -5 -3 -5 -3 -7 -8
-2 -3 -4 -7 -11 -5 -8 -7
-2 -3 -3 -8 -3 -10 -7 -13
-6 -5 -8 -7 -8 -10 -11 -16
-13 -20 -23 -22 -27 -24 -29 -29
-21 -19 -22 -26 -24 -27 -27 -26
-19 -23 -26 -25 -24 -24 -29 -29
-29 -25 -25 -25 -30 -26 -27 -28
-27 -26 -26 -31 -27 -26 -26 -27
-22 -24 -32 -29 -34 -29 -31 -30
-24 -32 -24 -26 -27 -28 -25 -29
-30 -31 -27 -31 -32 -29 -26 -25
-28 -28 -31 -31 -30 -29 -27 -21
-29 -26 -26 -30 -27 -27 -23 -23
-33 -31 -29 -27 -27 -23 -26 -25
-28 -24 -28 -29 -27 -23 -25 -22
-24 -34 -25 -28 -25 -23 -23 -21
-25 -26 -25 -24 -24 -22 -21 -20
-26 -21 -26 -24 -22 -20 -25 -16
-26 -26 -22 -24 -20 -20 -21 -19
-26 -25 -25 -23 -17 -19 -15 -15
-20 -26 -22 -21 -18 -19 -14 -13
-24 -23 -19 -19 -20 -13 -13 -12
-21 -18 -17 -18 -15 -11 -14 -10
-21 -19 -17 -14 -8 -9 -10 2
-21 -17 -14 -10 -8 -9 -5 -3
-18 -13 -12 -8 -5 -9 -3 -4
-13 -11 -5 -7 -8 -2 -5 -3
-12 -14 -5 -5 -6 2 -2 -5
-9 -11 -7 -5 -4 0 -2 4
-12 -4 -3 -8 -3 -6 1 -1
-5 -2 -3 2 -3 -1 -1 2
-4 -3 -1 -6 3 1 1 0
-5 -3 -3 -3 1 2 5 6
0 -7 3 0 1 1 0 -2
-6 -1 4 2 1 3 0 0
0 3 0 1 3 1 3 0
2 2 1 2 -1 5 4 1
1 -1 -1 -1 2 1 1 -1
1 0 -3 3 0 -1 -4 -2
4 -1 3 3 1 0 -1 1
1 5 1 2 0 0 -4 -1
-1 3 4 0 1 0 0 1
1 2 -1 0 -2 -3 -1 -1
2 1 0 -1 1 -3 1 -2
1 -1 0 -3 -2 -1 -3 -7
2 -3 -1 -2 -2 -2 -6 -5
0 0 -1 -2 0 -7 -10 -10
-21 -23 -24 -28 -25 -29 -28 -30
-20 -21 -26 -29 -27 -31 -32 -28
-22 -26 -26 -30 -28 -30 -32 -31
-25 -27 -27 -30 -26 -29 -30 -35
-32 -27 -31 -30 -32 -32 -29 -34
-31 -27 -32 -31 -29 -28 -27 -29
-33 -31 -32 -28 -32 -29 -26 -26
-31 -32 -29 -31 -31 -29 -24 -27
-32 -33 -29 -25 -33 -30 -27 -28
-31 -29 -27 -29 -30 -25 -27 -25
-30 -29 -32 -29 -26 -29 -30 -23
-28 -29 -29 -29 -27 -26 -25 -24
-26 -29 -26 -25 -24 -27 -22 -19
-31 -27 -29 -25 -24 -23 -22 -16
-26 -28 -27 -24 -28 -19 -17 -19
-27 -23 -23 -26 -21 -20 -17 -15
-29 -23 -24 -23 -20 -18 -14 -13
-23 -24 -23 -15 -14 -16 -14 -9
-25 -25 -18 -16 -16 -14 -8 -9
-21 -21 -16 -17 -11 -14 -7 -9
-23 -15 -18 -14 -13 -10 -6 -5
-18 -15 -13 -17 -10 -9 -4 -5
-15 -13 -12 -9 -10 -7 -5 0
-12 -12 -9 -6 -7 -4 -1 -3
-12 -7 -4 -4 -7 -5 1 0
-6 -8 -8 -4 -2 -3 3 0
-12 -5 -8 -2 -3 -1 -2 3
-5 -5 -3 -2 -1 3 4 -2
-4 -2 2 -1 0 1 1 0
-5 -2 1 -1 1 0 -1 1
0 -1 -1 0 1 2 1 -2
1 3 2 3 2 2 1 -2
-2 0 1 2 2 2 -1 -2
0 1 3 -2 4 -1 -1 0
-2 0 -2 1 -2 2 -5 -7
-2 1 -1 1 -3 -2 -4 -5
0 -1 -4 1 -6 -4 -4 -6
-2 2 0 -5 -5 -6 -7 -7
1 -6 -6 -3 -5 -2 -9 -14
-18 -23 -22 -27 -26 -25 -34 -32
-19 -20 -28 -29 -27 -32 -27 -31
-23 -25 -29 -30 -31 -30 -28 -31
-27 -28 -28 -31 -35 -30 -27 -33
-29 -29 -29 -33 -32 -31 -31 -26
-27 -31 -31 -33 -35 -31 -33 -34
-30 -27 -32 -34 -33 -31 -30 -30
-32 -31 -35 -29 -30 -31 -28 -32
-30 -31 -31 -31 -28 -30 -31 -29
-32 -35 -33 -34 -33 -30 -30 -28
-29 -30 -31 -32 -31 -30 -26 -31
-32 -30 -30 -30 -27 -25 -25 -29
-32 -30 -30 -31 -30 -28 -26 -27
-29 -32 -27 -31 -29 -26 -26 -24
-32 -30 -28 -26 -24 -24 -25 -22
-29 -29 -27 -29 -27 -22 -23 -21
-29 -26 -26 -26 -25 -24 -20 -17
-25 -23 -28 -23 -23 -20 -21 -13
-27 -26 -26 -19 -20 -17 -17 -15
-28 -21 -24 -19 -16 -16 -12 -15
-23 -25 -24 -18 -13 -15 -14 -12
-23 -18 -17 -18 -15 -13 -12 -10
-17 -20 -16 -14 -14 -13 -11 -8
-18 -17 -17 -13 -8 -8 -9 -6
-15 -16 -10 -12 -8 -7 -6 -5
-15 -7 -12 -10 -7 -6 -6 -5
-14 -13 -8 -7 -3 -4 -1 -2
-13 -15 -9 -4 -3 -5 -4 -6
-8 -7 -4 -7 -8 1 -3 1
-7 -3 -5 -4 -2 -5 1 0
-4 0 -4 1 -7 0 0 1
-6 -5 -2 -2 -5 3 -1 0
-5 1 -3 -4 0 -1 -2 -6
-3 -4 0 1 -4 -4 -2 -3
-3 -4 3 0 1 -1 -1 -4
-3 1 1 -3 -1 0 -4 -2
3 0 1 -3 -5 -3 -3 -6
-2 -4 -4 -4 1 -2 -4 -6
0 -3 0 -4 -1 -3 -4 -9
0 1 -2 -2 -6 -4 -5 -8
0 -4 0 -1 -6 -6 -8 -11
-23 -25 -27 -29 -30 -28 -34 -32
-24 -28 -27 -27 -34 -34 -31 -27
-27 -31 -27 -31 -31 -35 -31 -31
-31 -26 -33 -34 -31 -30 -33 -32
-28 -36 -34 -31 -29 -31 -32 -36
-29 -33 -32 -28 -32 -33 -35 -32
-32 -34 -30 -32 -29 -34 -29 -30
-36 -31 -33 -32 -35 -27 -28 -30
-32 -33 -33 -29 -33 -29 -31 -31
-32 -31 -32 -29 -31 -25 -32 -27
-28 -30 -31 -30 -27 -30 -26 -23
-36 -30 -33 -27 -29 -30 -27 -26
-31 -29 -34 -28 -28 -25 -27 -24
-33 -29 -26 -28 -27 -24 -23 -23
-29 -25 -28 -25 -25 -17 -22 -23
-25 -31 -29 -24 -23 -21 -24 -20
-30 -30 -21 -26 -22 -19 -17 -17
-27 -25 -22 -20 -17 -17 -15 -14
-24 -22 -23 -20 -17 -17 -17 -12
-21 -18 -17 -17 -16 -16 -15 -11
-23 -13 -18 -16 -18 -11 -11 -11
-20 -14 -15 -17 -12 -9 -8 -6
-14 -17 -12 -12 -9 -10 -8 -7
-15 -13 -11 -12 -8 -12 -4 -4
-14 -12 -14 -10 -8 -1 -6 0
-14 -13 -8 -6 -5 -8 -1 -3
-12 -10 -7 -4 -8 -6 -2 -3
-9 -6 -6 -6 -7 -4 -2 -2
-6 -7 -6 -4 -4 -6 1 -3
-5 -4 -2 -7 -1 -1 -3 0
-10 -5 -1 -1 -1 -4 0 -2
-4 -6 -4 -3 -8 -4 -2 -2
-7 -3 -2 -5 -5 -3 -2 -4
-4 -4 -5 1 -1 0 -4 0
-1 -4 -2 -2 -8 0 -3 -5
-3 -3 -4 -4 -3 -3 -3 -3
-3 -5 -2 -4 -2 -8 -3 -4
-3 -4 -1 -2 -7 -2 -5 -6
-4 -2 0 -7 -6 -4 -5 -17
-5 -4 -4 -4 -7 -7 -13 -15
-3 -2 -6 -6 -5 -11 -10 -22
-19 -23 -27 -24 -25 -30 -30 -30
-24 -23 -24 -28 -31 -31 -31 -34
-23 -28 -31 -30 -30 -27 -33 -29
-24 -24 -34 -31 -25 -33 -32 -33
-28 -31 -31 -31 -30 -34 -33 -34
-33 -32 -30 -35 -32 -35 -35 -31
-31 -35 -30 -33 -34 -33 -35 -33
-31 -37 -35 -35 -31 -32 -34 -33
-35 -30 -36 -32 -32 -33 -29 -31
-36 -31 -34 -30 -31 -27 -30 -31
-35 -27 -33 -31 -29 -31 -29 -30
-36 -31 -32 -29 -31 -28 -30 -24
-31 -34 -30 -32 -27 -27 -29 -23
-32 -33 -30 -29 -28 -26 -26 -27
-35 -32 -28 -27 -27 -24 -21 -22
-29 -31 -30 -26 -24 -25 -24 -21
-25 -28 -26 -25 -22 -22 -24 -21
-27 -24 -24 -27 -21 -18 -21 -20
-27 -21 -22 -23 -20 -22 -15 -17
-24 -25 -21 -17 -18 -17 -20 -13
-25 -24 -23 -19 -16 -15 -11 -10
-23 -17 -16 -23 -18 -14 -11 -10
-22 -20 -18 -20 -13 -12 -11 -5
-19 -19 -15 -9 -12 -8 -6 -3
-18 -16 -9 -12 -10 -6 -8 -7
-14 -11 -11 -8 -3 -6 -1 -2
-11 -9 -9 -6 -6 -5 -7 -4
-10 -11 -10 -3 -4 -3 -1 -3
-12 -5 -4 -3 -2 0 -3 -5
-7 -8 -5 -3 -6 -6 -2 -4
-7 -1 1 -4 -4 -1 -3 -3
-2 -3 -5 0 -3 -6 -7 -3
-1 -2 -5 -4 -5 -6 -8 -7
-6 -6 -2 -1 -4 -7 -7 -6
-7 -4 -7 -5 -6 -7 -6 -8
-5 -8 -4 -3 -2 -4 -6 -9
-5 -5 -5 -5 -9 -5 -9 -9
-3 -5 -7 -7 -7 -11 -9 -9
-8 -6 -8 -6 -11 -8 -13 -12
-6 -6 -7 -8 -9 -13 -10 -15
-7 -6 -11 -8 -8 -10 -14 -15
-10 -8 -6 -10 -11 -11 -15 -17
-7 -8 -6 -10 -10 -15 -16 -23
-9 -10 -11 -12 -15 -18 -24 -26
-13 -12 -12 -14 -16 -19 -27 -29
-15 -20 -12 -17 -18 -19 -21 -18
-18 -16 -17 -19 -20 -16 -18 -17
-14 -18 -18 -17 -20 -21 -17 -13
-15 -16 -20 -19 -19 -18 -23 -19
-16 -18 -18 -21 -20 -17 -14 -17
-22 -18 -19 -16 -19 -17 -15 -17
-14 -20 -16 -20 -18 -21 -16 -16
-16 -19 -18 -16 -16 -16 -16 -14
-20 -20 -13 -16 -17 -16 -17 -12
-18 -19 -21 -17 -15 -17 -13 -14
-17 -18 -14 -15 -15 -16 -19 -15
-16 -22 -19 -15 -15 -16 -12 -15
-17 -17 -18 -16 -18 -17 -14 -15
-16 -14 -15 -15 -14 -17 -16 -13
-19 -14 -15 -20 -18 -18 -10 -13
-17 -17 -15 -14 -16 -14 -12 -11
-17 -18 -19 -15 -12 -12 -15 -12
-16 -17 -14 -17 -13 -11 -14 -11
-13 -17 -12 -12 -14 -12 -9 -8
-17 -12 -14 -13 -11 -11 -11 -10
-13 -9 -12 -11 -11 -11 -12 -12
-13 -15 -12 -14 -12 -10 -5 -8
-12 -9 -12 -8 -11 -8 -12 -11
-10 -14 -9 -12 -10 -8 -13 -7
-9 -10 -13 -10 -12 -8 -9 -11
-14 -13 -10 -10 -10 -5 -7 -6
-10 -14 -12 -11 -9 -7 -8 -7
-6 -8 -8 -8 -10 -6 -6 -8
-11 -9 -5 -6 -6 -7 -6 -10
-11 -5 -6 -7 -7 -8 -7 -6
-9 -8 -2 -8 -4 -6 -4 -1
-10 -9 -4 -7 -12 -6 -3 -5
-8 -3 -5 -7 -8 -5 -5 -8
-6 -10 -8 -6 -3 -7 -3 -5
-8 -8 -7 -7 -4 -9 -4 -6
-25 -20 -21 -25 -22 -23 -26 -29
-20 -24 -24 -28 -26 -24 -28 -30
-26 -25 -20 -27 -27 -28 -26 -27
-24 -23 -27 -30 -27 -28 -26 -30
-23 -26 -26 -32 -28 -27 -27 -30
-26 -30 -26 -28 -28 -27 -27 -27
-29 -28 -25 -29 -31 -29 -30 -27
-26 -28 -30 -26 -30 -28 -26 -28
-28 -28 -28 -29 -26 -25 -27 -27
-27 -28 -24 -28 -26 -26 -24 -26
-27 -29 -27 -28 -33 -26 -24 -24
-27 -26 -29 -29 -26 -25 -21 -20
-24 -28 -26 -28 -25 -27 -21 -23
-27 -27 -27 -22 -25 -26 -22 -19
-28 -25 -19 -22 -21 -20 -22 -18
-28 -23 -26 -22 -22 -19 -19 -17
-25 -24 -21 -23 -20 -20 -16 -19
-26 -27 -22 -21 -21 -21 -16 -18
-20 -21 -23 -22 -21 -15 -16 -13
-21 -22 -19 -17 -17 -14 -15 -12
-24 -18 -19 -18 -15 -15 -12 -15
-21 -16 -15 -16 -12 -11 -14 -9
-18 -14 -21 -15 -14 -16 -9 -7
-20 -20 -16 -12 -10 -10 -6 -9
-14 -15 -12 -8 -11 -11 -12 -9
-17 -13 -12 -12 -9 -7 -8 -4
-15 -12 -8 -10 -8 -9 -8 -9
-15 -17 -8 -7 -8 -6 -10 -8
-12 -9 -10 -6 -7 -10 -5 -9
-12 -12 -9 -7 -5 -6 -6 -7
-7 -11 -8 -4 -8 -9 -9 -7
-7 -8 -10 -5 -4 -7 -8 -9
-13 -9 -8 -7 -9 -7 -8 -7
-8 -4 -6 -8 -4 -8 -5 -10
-5 -8 -7 -4 -10 -4 -7 -7
-9 -8 -10 -7 -4 -10 -7 -10
-10 -5 -8 -6 -9 -6 -9 -14
-7 -9 -8 -9 -6 -6 -9 -6
-7 -11 -5 -7 -9 -9 -9 -12
-7 -11 -6 -6 -8 -7 -11 -10
-11 -5 -11 -11 -9 -9 -12 -9
-8 -8 -11 -8 -11 -9 -12 -12
-8 -11 -10 -13 -9 -12 -7 -16
-7 -9 -15 -4 -11 -12 -13 -14
-23 -20 -25 -26 -23 -29 -26 -28
-22 -23 -24 -26 -28 -27 -27 -26
-19 -26 -31 -25 -25 -29 -29 -27
-23 -26 -29 -29 -28 -28 -29 -29
-28 -28 -26 -27 -26 -31 -27 -30
-25 -26 -27 -26 -28 -31 -27 -26
-24 -32 -26 -27 -29 -29 -27 -26
-30 -29 -27 -27 -26 -23 -25 -27
-28 -33 -30 -28 -27 -27 -22 -21
-31 -27 -28 -24 -24 -25 -24 -21
-26 -29 -27 -25 -24 -24 -23 -24
-30 -25 -24 -24 -22 -22 -21 -22
-29 -26 -27 -28 -19 -24 -17 -20
-27 -22 -29 -21 -25 -25 -21 -16
-27 -26 -20 -23 -23 -24 -18 -20
-22 -21 -21 -21 -22 -20 -16 -16
-23 -22 -20 -21 -23 -19 -16 -14
-22 -17 -20 -19 -18 -18 -17 -13
-23 -19 -23 -18 -18 -15 -14 -11
-21 -20 -15 -17 -15 -15 -13 -13
-18 -16 -15 -11 -12 -15 -12 -14
-18 -15 -17 -15 -13 -11 -9 -9
-14 -12 -14 -13 -7 -9 -9 -8
-14 -12 -13 -10 -12 -12 -9 -3
-14 -16 -7 -11 -5 -10 -5 -7
-16 -10 -10 -6 -6 -7 -2 -6
-10 -9 -10 -9 -6 -4 -8 -4
-8 -11 -7 -5 -5 -4 -6 -4
-10 -6 -8 -8 -3 -5 -3 -3
-8 -8 -1 -6 -6 -4 -5 -6
-4 -2 -7 -1 -7 -6 -8 -7
-5 -2 -5 -5 -7 -6 -6 -7
-3 -1 -5 -1 -5 -6 -2 -4
0 -6 -3 -3 -4 -2 -5 -6
-7 -2 -6 0 -2 -8 -4 -9
-3 -7 -2 -5 -4 -7 -3 -10
-2 -8 -1 -6 -4 -7 -9 -8
-6 -3 -3 -6 -9 -3 -6 -4
1 -5 -7 -6 -10 -8 -4 -10
-4 -7 -4 -8 -4 -12 -9 -6
-5 -8 -9 -7 -7 -5 -7 -11
-7 -8 -6 -4 -8 -7 -10 -14
-8 -6 -7 -6 -9 -12 -11 -15
-24 -25 -25 -27 -30 -27 -30 -30
-24 -27 -32 -28 -29 -31 -29 -27
-27 -28 -27 -31 -31 -34 -32 -34
-29 -29 -32 -29 -34 -31 -27 -31
-28 -33 -29 -29 -28 -29 -29 -25
-33 -30 -30 -29 -31 -33 -28 -28
-28 -32 -35 -31 -30 -30 -30 -29
-29 -28 -31 -31 -30 -29 -28 -30
-33 -26 -32 -27 -28 -29 -25 -28
-30 -28 -27 -30 -24 -28 -29 -25
-33 -27 -27 -29 -28 -26 -23 -26
-27 -32 -28 -27 -30 -26 -22 -22
-30 -26 -21 -25 -27 -25 -25 -25
-25 -23 -23 -27 -23 -24 -24 -18
-29 -25 -21 -24 -21 -19 -19 -14
-28 -24 -28 -23 -23 -19 -15 -15
-28 -24 -23 -23 -19 -18 -14 -10
-24 -20 -23 -22 -16 -16 -12 -8
-23 -20 -17 -17 -15 -12 -12 -11
-24 -19 -19 -15 -12 -10 -9 -5
-21 -19 -16 -14 -11 -9 -7 -6
-16 -17 -16 -9 -8 -9 -3 -3
-13 -14 -12 -14 -9 -7 -7 -6
-13 -10 -8 -6 -6 -4 -5 -3
-8 -12 -7 -11 -5 -5 -3 -3
-9 -7 -6 -6 -6 -4 -4 -4
-6 -6 -2 -4 -7 -4 -3 -2
-5 -6 -5 -5 -2 -5 -3 -1
-6 -5 -3 -6 -2 -2 1 -1
-1 -5 -1 -4 -4 -6 -1 -1
-7 -3 -4 -2 -4 -2 0 -7
-6 -3 -5 -5 -3 -6 -1 -5
-6 -2 -3 -1 -3 -3 0 -4
-1 -5 -3 -5 -7 -3 -7 -4
-4 -4 -4 -3 -6 -6 -7 -7
-2 -5 -5 -4 -3 -9 -8 -6
-5 -2 -4 -6 -8 -7 -8 -11
-5 -2 -4 -3 -6 -7 -7 -9
-1 -7 -8 -5 -7 -9 -8 -16
-24 -25 -26 -29 -28 -32 -30 -28
-25 -31 -27 -29 -30 -36 -32 -34
-33 -29 -26 -30 -31 -32 -30 -34
-32 -31 -34 -30 -31 -34 -31 -28
-30 -31 -30 -29 -32 -29 -31 -30
-34 -32 -31 -31 -32 -28 -29 -30
-28 -34 -32 -31 -33 -30 -29 -31
-32 -32 -30 -32 -32 -29 -27 -28
-33 -32 -32 -23 -28 -28 -28 -24
-35 -29 -27 -28 -26 -27 -28 -23
-27 -31 -27 -31 -30 -21 -27 -25
-28 -30 -23 -28 -26 -30 -24 -23
-29 -30 -28 -27 -24 -24 -25 -23
-26 -28 -30 -30 -23 -23 -21 -19
-30 -30 -29 -26 -24 -21 -22 -21
-29 -25 -26 -25 -27 -20 -22 -20
-26 -20 -23 -24 -24 -21 -21 -16
-21 -20 -24 -20 -19 -14 -16 -13
-21 -23 -22 -22 -17 -14 -13 -11
-23 -21 -18 -17 -17 -14 -11 -10
-22 -17 -18 -15 -14 -10 -10 -4
-20 -18 -16 -10 -12 -13 -5 -9
-21 -11 -11 -12 -10 -6 -7 -4
-15 -15 -14 -10 -6 -9 -5 -10
-13 -10 -7 -3 -6 -3 -3 -4
-13 -9 -10 -5 -8 -3 -6 -4
-11 -10 -7 -3 -4 -3 -4 -1
-6 -7 -6 -6 -3 -2 -1 -6
-5 -3 -5 -3 -4 -5 -4 -2
-10 -6 -6 -2 -1 -1 -2 3
-4 -1 -2 -2 -3 1 0 0
-4 -6 -2 -6 -3 3 -3 -5
-5 -4 -3 1 -1 -3 -3 -3
-5 -3 -3 -2 -3 -4 -3 -4
-5 -3 -3 -5 -2 0 -4 -6
0 -2 -3 -4 -2 -2 -5 -4
1 1 -2 -6 0 -5 -4 1
-1 -2 0 -3 -2 -8 -3 -8
-4 -2 0 -2 1 -7 -8 -13
-3 -2 -5 -5 -5 -9 -8 -13
-26 -22 -26 -27 -24 -34 -33 -26
-27 -28 -30 -26 -32 -30 -34 -31
-25 -28 -26 -29 -29 -33 -32 -29
-25 -29 -30 -31 -30 -33 -30 -30
-30 -31 -31 -30 -31 -29 -32 -33
-29 -35 -34 -32 -34 -31 -33 -30
-30 -32 -30 -31 -29 -32 -29 -29
-32 -31 -35 -31 -32 -26 -28 -26
-33 -31 -27 -27 -31 -26 -26 -27
-34 -29 -31 -29 -28 -28 -27 -31
-30 -32 -32 -31 -25 -25 -25 -24
-31 -32 -28 -27 -27 -28 -26 -26
-29 -30 -29 -28 -27 -24 -28 -25
-30 -27 -29 -24 -25 -26 -26 -17
-26 -26 -27 -26 -25 -25 -23 -20
-28 -30 -23 -24 -19 -22 -18 -21
-25 -29 -25 -23 -17 -15 -15 -13
-25 -24 -24 -17 -21 -18 -15 -11
-23 -26 -20 -15 -14 -13 -15 -13
-27 -16 -17 -14 -11 -12 -12 -12
-21 -15 -16 -14 -11 -10 -11 -7
-15 -17 -12 -16 -12 -12 -7 -8
-13 -13 -10 -8 -12 -6 -4 -3
-13 -11 -9 -9 -5 -5 -6 -6
-12 -12 -10 -8 -7 -5 -8 -2
-10 -10 -9 -9 -6 -3 0 -3
-13 -10 -7 -7 -4 -7 -6 -4
-9 -6 -8 -6 -3 0 -1 -7
-8 -5 -1 -3 -3 -4 1 -2
-5 -4 -6 -5 -5 0 -2 -3
-6 -3 -3 -2 0 -3 -3 -3
-3 -1 -2 -2 -2 -4 -2 3
-1 1 -4 -6 -4 -1 -5 -6
-3 -3 -1 0 0 -4 0 -5
-5 -1 -7 -5 -2 -2 -3 -6
-3 0 -4 0 0 -3 -5 -5
-2 -5 -2 -3 -5 -3 -5 -8
-6 -2 -5 -5 -4 -10 -8 -8
-6 0 -4 -4 -10 -7 -8 -11
-3 -4 -4 -4 -10 -6 -13 -6
-22 -23 -24 -23 -25 -24 -29 -27
-20 -26 -26 -22 -25 -27 -29 -29
-23 -24 -24 -26 -23 -29 -24 -26
-22 -25 -24 -26 -25 -30 -25 -29
-25 -24 -26 -31 -31 -26 -27 -30
-23 -26 -26 -27 -28 -31 -25 -25
-27 -28 -24 -31 -30 -31 -29 -27
-29 -28 -34 -28 -29 -29 -28 -28
-30 -30 -25 -29 -28 -28 -27 -26
-29 -25 -31 -30 -23 -25 -25 -23
-28 -27 -30 -25 -27 -30 -29 -22
-28 -28 -24 -26 -25 -29 -23 -24
-27 -29 -29 -29 -23 -22 -25 -21
-26 -25 -27 -28 -28 -27 -22 -21
-28 -29 -25 -22 -19 -19 -20 -18
-31 -29 -25 -22 -22 -20 -18 -15
-27 -23 -25 -21 -19 -17 -12 -17
-25 -26 -21 -26 -21 -14 -11 -8
-23 -21 -23 -21 -16 -17 -6 -11
-23 -23 -20 -12 -14 -12 -13 -9
-19 -18 -15 -14 -14 -9 -14 -11
-17 -16 -15 -12 -13 -10 -7 -9
-16 -13 -12 -13 -10 -10 -7 -5
-10 -11 -9 -12 -9 -12 -9 -6
-9 -15 -9 -8 -7 -9 -2 -7
-15 -10 -9 -13 -9 -9 -4 -7
-8 -8 -7 -7 -7 -6 -3 -1
-9 -10 -6 -7 -4 -7 -6 -5
-7 -6 -6 -2 -2 -5 -4 -1
-4 -5 -4 -4 -3 -2 1 -3
-2 -4 -4 -1 -3 -1 -2 -6
-3 -6 -2 -5 -2 -2 -5 2
-2 -3 -7 -3 -1 0 -1 -1
1 -3 1 -4 2 -1 3 -2
0 -2 -2 -2 0 0 -2 -3
-1 1 -4 -1 -4 0 -1 -1
-2 -2 -4 -3 -2 -1 -6 -1
-3 1 -7 -8 -4 -5 -4 -8
-2 0 -2 -3 -3 -3 -6 -8
-2 -1 -7 -3 -5 -4 -7 -3
1 -1 -1 -5 -2 -6 -4 -9
-1 -4 3 -2 -3 -4 -6 -7
-4 -6 -3 -6 -5 -6 -5 -11
-6 -5 -6 -2 -8 -8 -10 -9
-17 -20 -21 -23 -23 -27 -27 -31
-24 -22 -26 -25 -25 -28 -28 -31
-24 -22 -25 -25 -30 -31 -29 -32
-23 -25 -26 -30 -29 -31 -31 -32
-27 -26 -29 -29 -30 -32 -31 -30
-26 -30 -30 -30 -31 -27 -27 -29
-33 -30 -30 -29 -26 -32 -26 -30
-31 -27 -32 -28 -31 -29 -25 -30
-30 -28 -28 -27 -34 -28 -28 -27
-30 -33 -27 -28 -30 -28 -27 -27
-30 -29 -32 -28 -28 -26 -29 -28
-32 -32 -31 -27 -27 -29 -26 -25
-28 -30 -25 -25 -30 -27 -26 -22
-34 -27 -27 -29 -26 -23 -27 -25
-29 -30 -29 -25 -21 -25 -27 -24
-25 -30 -27 -24 -22 -24 -20 -21
-29 -25 -23 -25 -23 -25 -19 -21
-25 -25 -24 -25 -20 -22 -19 -15
-22 -22 -27 -22 -23 -16 -21 -16
-21 -23 -22 -21 -19 -14 -11 -9
-24 -19 -18 -14 -18 -12 -12 -12
-24 -21 -18 -20 -15 -12 -15 -7
-24 -21 -19 -13 -14 -14 -9 -10
-20 -15 -14 -9 -12 -8 -9 -8
-18 -18 -16 -14 -10 -9 -9 -5
-15 -10 -15 -9 -8 -6 -8 -7
-14 -14 -8 -8 -10 -3 -3 -5
-10 -9 -9 -5 -5 -5 -3 -5
-11 -6 -9 -8 -4 -3 -4 -3
-8 -11 -8 -4 -3 -8 -3 -5
-9 -12 -8 -4 -5 -6 -3 -2
-7 -5 -2 -5 -2 -2 -4 -4
-4 -2 -4 -1 -4 0 -4 -6
-3 -3 0 -2 2 -2 -3 -2
-2 -4 -3 0 -4 -2 -4 -5
-1 1 -4 -5 -2 -2 -7 -9
-5 -3 -6 -3 -3 -7 -6 -5
1 0 -3 -3 -6 -4 -4 -5
-1 -2 -3 -4 -4 -6 -5 -3
-3 -2 -5 -2 -4 -6 -8 -11
-4 -6 -4 -5 -7 -6 -8 -7
-5 -6 -1 -6 -4 -7 -13 -10
-17 -19 -23 -27 -28 -28 -33 -31
-23 -24 -29 -26 -26 -33 -27 -31
-21 -29 -26 -27 -32 -30 -33 -33
-24 -24 -29 -32 -29 -31 -31 -33
-26 -31 -30 -29 -32 -28 -32 -29
-29 -31 -33 -35 -29 -30 -32 -30
-31 -30 -30 -26 -33 -31 -26 -29
-30 -31 -28 -30 -28 -30 -27 -27
-27 -32 -31 -30 -34 -29 -29 -27
-33 -30 -29 -34 -29 -28 -28 -27
-32 -30 -24 -29 -29 -30 -30 -26
-29 -28 -29 -32 -29 -27 -27 -25
-29 -31 -29 -29 -26 -27 -23 -25
-32 -30 -27 -26 -23 -29 -29 -24
-28 -26 -31 -26 -27 -26 -23 -22
-26 -29 -29 -24 -27 -24 -28 -23
-30 -26 -27 -24 -21 -24 -17 -18
-27 -27 -24 -26 -23 -22 -20 -16
-25 -25 -24 -26 -20 -20 -17 -14
-23 -20 -24 -21 -22 -18 -16 -21
-23 -20 -17 -17 -17 -15 -16 -11
-21 -19 -17 -18 -19 -17 -13 -11
-20 -22 -13 -15 -15 -8 -9 -9
-19 -14 -17 -14 -11 -12 -8 -4
-20 -14 -13 -12 -11 -11 -10 -7
-15 -13 -13 -14 -10 -10 -6 -7
-17 -18 -11 -13 -8 -9 -6 -6
-14 -11 -14 -5 -7 -6 -6 -8
-12 -11 -8 -11 -5 -5 -8 -4
-10 -8 -5 -5 -3 -4 -6 0
-10 -4 -8 -7 -7 -2 -4 0
-5 -5 -2 -8 -5 -1 -8 0
-8 -3 -5 -4 -1 -4 -7 -4
-3 -1 -2 -4 -1 -2 -5 0
-5 -3 -4 -2 -2 -2 -3 -7
-1 -3 -7 -7 -1 -2 -4 -2
-2 -7 -6 -5 -4 -6 -6 -8
-4 -6 -6 -3 -5 -8 -2 -5
-4 -3 -3 -1 -4 -4 -2 -6
-8 -4 -2 -2 -3 -4 -9 -8
-2 -6 -7 -7 -4 -7 -9 -8
-2 -5 -6 -5 -8 -5 -9 -10
-4 -4 -3 -7 -7 -10 -10 -9
-3 -5 -8 -8 -5 -8 -7 -13
-69 -68 -67 -70 -69 -65 -67 -64
-67 -70 -68 -70 -68 -68 -65 -61
-73 -68 -64 -67 -68 -63 -62 -65
-70 -62 -68 -68 -66 -61 -62 -59
-66 -69 -69 -64 -61 -63 -61 -62
-66 -61 -64 -61 -63 -62 -56 -56
-68 -60 -62 -63 -59 -58 -54 -58
-63 -63 -67 -58 -58 -60 -56 -52
-67 -60 -62 -58 -58 -56 -56 -49
-62 -58 -62 -57 -55 -56 -51 -53
-59 -60 -58 -54 -54 -53 -56 -49
-58 -56 -56 -52 -53 -52 -49 -44
-56 -55 -53 -51 -49 -50 -47 -48
-55 -53 -54 -50 -47 -47 -50 -42
-52 -50 -50 -48 -46 -48 -45 -47
-52 -49 -50 -49 -46 -45 -44 -39
-50 -52 -48 -45 -47 -44 -42 -39
-50 -47 -43 -43 -42 -39 -41 -40
-47 -43 -45 -41 -36 -38 -35 -38
-46 -45 -41 -44 -41 -34 -36 -31
-43 -41 -42 -40 -38 -34 -35 -33
-43 -39 -40 -40 -34 -36 -32 -29
-39 -43 -38 -34 -34 -32 -30 -32
-40 -36 -34 -35 -32 -34 -32 -28
-35 -32 -36 -35 -33 -30 -33 -26
-32 -34 -33 -34 -31 -27 -24 -28
-37 -36 -31 -32 -27 -24 -25 -26
-34 -34 -30 -28 -24 -28 -26 -22
-33 -30 -33 -27 -29 -25 -25 -24
-31 -31 -25 -24 -22 -26 -23 -25
-34 -23 -26 -26 -26 -22 -26 -21
-26 -23 -25 -27 -21 -23 -21 -22
-31 -21 -22 -24 -21 -22 -21 -24
-29 -23 -25 -26 -25 -24 -19 -22
-25 -20 -22 -21 -21 -23 -20 -19
-24 -26 -23 -22 -25 -20 -23 -20
-25 -23 -21 -21 -18 -19 -22 -17
-22 -22 -15 -24 -22 -21 -21 -19
-19 -21 -20 -18 -22 -19 -19 -18
-20 -18 -21 -23 -18 -22 -20 -19
-21 -23 -16 -17 -20 -19 -18 -15
-20 -24 -17 -18 -17 -19 -17 -21
-19 -21 -18 -18 -23 -17 -16 -24
-22 -18 -21 -21 -22 -17 -17 -17
-18 -18 -21 -20 -22 -19 -15 -19
-17 -17 -17 -21 -16 -17 -17 -20
-18 -17 -18 -17 -19 -19 -18 -19
-18 -18 -17 -20 -19 -17 -20 -14
-15 -15 -16 -17 -18 -18 -15 -18
-14 -17 -19 -21 -17 -15 -19 -13
-18 -23 -29 -26 -29 -33 -33 -32
-19 -25 -30 -27 -29 -30 -34 -32
-26 -26 -28 -31 -31 -27 -30 -31
-29 -30 -27 -31 -38 -28 -29 -29
-29 -31 -30 -34 -32 -33 -32 -29
-27 -32 -33 -33 -32 -31 -28 -29
-33 -31 -32 -30 -32 -28 -34 -31
-29 -29 -33 -31 -30 -32 -29 -29
-30 -34 -34 -27 -32 -29 -30 -29
-30 -31 -31 -30 -30 -31 -26 -28
-29 -28 -30 -31 -29 -30 -31 -29
-32 -32 -32 -31 -31 -30 -28 -28
-28 -31 -29 -33 -31 -27 -31 -27
-31 -30 -33 -30 -28 -31 -27 -26
-30 -30 -34 -29 -27 -24 -26 -25
-31 -34 -28 -28 -30 -30 -25 -24
-29 -29 -33 -28 -26 -25 -25 -25
-32 -29 -25 -31 -31 -26 -25 -28
-30 -28 -27 -29 -26 -27 -25 -24
-27 -27 -24 -24 -25 -26 -25 -27
-29 -27 -27 -29 -24 -24 -22 -25
-26 -27 -29 -23 -24 -22 -25 -25
-29 -28 -24 -24 -25 -24 -26 -24
-27 -26 -26 -24 -22 -25 -24 -23
-22 -26 -26 -27 -25 -26 -25 -25
-27 -26 -25 -28 -24 -25 -29 -24
-31 -27 -24 -25 -25 -26 -23 -23
-26 -23 -24 -22 -25 -27 -26 -27
-29 -23 -24 -24 -26 -24 -26 -29
-22 -28 -26 -26 -26 -22 -25 -24
-77 -72 -68 -70 -70 -66 -70 -68
-74 -75 -72 -72 -69 -69 -70 -63
-73 -71 -73 -71 -71 -68 -65 -66
-69 -70 -67 -71 -68 -69 -65 -63
-69 -70 -66 -71 -62 -69 -63 -60
-70 -69 -70 -66 -65 -67 -64 -62
-67 -69 -63 -67 -63 -60 -63 -62
-67 -66 -64 -60 -61 -63 -59 -57
-65 -67 -63 -66 -59 -54 -59 -53
-62 -65 -65 -60 -58 -59 -55 -52
-64 -63 -58 -62 -58 -56 -55 -54
-57 -61 -60 -55 -55 -55 -52 -56
-62 -58 -58 -58 -55 -54 -53 -50
-61 -56 -59 -57 -57 -51 -49 -48
-59 -56 -52 -53 -51 -51 -49 -48
-57 -55 -57 -49 -53 -44 -43 -47
-54 -53 -52 -54 -48 -43 -45 -45
-54 -50 -45 -48 -45 -47 -44 -42
-52 -50 -52 -48 -43 -42 -44 -35
-49 -50 -45 -43 -42 -41 -40 -35
-46 -49 -46 -45 -39 -41 -36 -39
-48 -44 -42 -42 -40 -41 -37 -41
-44 -42 -42 -40 -40 -37 -34 -33
-41 -39 -39 -43 -37 -32 -32 -29
-40 -39 -34 -37 -34 -32 -32 -30
-38 -40 -34 -39 -29 -32 -26 -29
-40 -38 -36 -29 -29 -31 -31 -29
-39 -41 -33 -28 -33 -26 -28 -27
-33 -30 -28 -30 -31 -25 -24 -25
-34 -35 -31 -36 -28 -26 -29 -28
-31 -30 -32 -29 -24 -26 -24 -19
-32 -28 -28 -27 -24 -19 -23 -24
-27 -29 -26 -27 -24 -20 -26 -20
-30 -29 -28 -22 -24 -23 -26 -19
-28 -22 -28 -22 -27 -21 -25 -28
-28 -24 -24 -26 -21 -20 -20 -22
-26 -23 -21 -25 -25 -25 -21 -20
-22 -24 -22 -23 -25 -20 -23 -18
-24 -25 -23 -26 -21 -22 -21 -14
-23 -19 -23 -22 -18 -21 -18 -21
-18 -23 -21 -21 -18 -20 -16 -16
-24 -25 -18 -23 -20 -16 -19 -16
-24 -19 -19 -19 -16 -18 -22 -16
-21 -18 -17 -17 -15 -16 -18 -16
-18 -13 -20 -17 -22 -21 -16 -18
-19 -19 -17 -18 -16 -16 -18 -16
-20 -17 -20 -19 -19 -15 -17 -17
-81 -80 -81 -77 -78 -77 -72 -72
-80 -85 -83 -77 -77 -75 -77 -74
-79 -79 -76 -76 -76 -75 -71 -72
-75 -81 -76 -74 -74 -71 -72 -74
-81 -77 -75 -72 -72 -71 -69 -73
-77 -74 -78 -72 -72 -65 -70 -66
-73 -77 -73 -71 -71 -71 -69 -70
-76 -70 -73 -70 -69 -69 -65 -71
-72 -70 -69 -73 -67 -65 -68 -64
-72 -68 -68 -66 -69 -67 -62 -64
-71 -72 -73 -63 -68 -58 -57 -62
-67 -69 -68 -71 -65 -61 -61 -57
-67 -68 -68 -66 -61 -60 -61 -58
-67 -67 -62 -64 -60 -57 -54 -57
-67 -63 -63 -62 -61 -55 -53 -55
-68 -61 -60 -58 -57 -56 -53 -52
-62 -63 -56 -54 -54 -56 -50 -49
-60 -59 -55 -57 -54 -53 -57 -46
-56 -58 -56 -57 -49 -49 -48 -43
-57 -59 -55 -50 -54 -50 -44 -47
-55 -54 -55 -56 -47 -44 -42 -42
-53 -50 -48 -45 -47 -44 -45 -43
-52 -53 -51 -44 -46 -39 -40 -31
-49 -48 -44 -44 -41 -42 -36 -37
-45 -42 -47 -39 -40 -39 -39 -38
-42 -39 -45 -43 -36 -39 -35 -34
-43 -41 -41 -33 -38 -31 -32 -36
-43 -40 -38 -37 -36 -34 -31 -31
-38 -36 -37 -36 -37 -33 -33 -33
-40 -36 -35 -36 -32 -33 -34 -33
-41 -38 -33 -35 -35 -29 -32 -31
-36 -35 -33 -33 -31 -28 -31 -33
-33 -36 -33 -30 -32 -29 -31 -30
-34 -34 -31 -30 -31 -32 -32 -31
-33 -31 -30 -33 -28 -28 -33 -27
-33 -27 -27 -28 -30 -27 -27 -24
-30 -29 -28 -32 -29 -26 -25 -25
-29 -26 -27 -28 -27 -29 -28 -25
-29 -26 -27 -28 -26 -27 -30 -24
-32 -30 -27 -31 -28 -27 -27 -29
-29 -26 -26 -27 -25 -26 -29 -25
-27 -27 -29 -28 -30 -28 -23 -25
-29 -28 -27 -25 -27 -26 -24 -27
-27 -30 -28 -27 -30 -23 -27 -28
-29 -28 -30 -28 -25 -26 -23 -23
-29 -28 -27 -26 -29 -27 -25 -24
-26 -26 -28 -26 -25 -24 -25 -23
-29 -27 -28 -26 -24 -21 -18 -25
-69 -67 -69 -70 -69 -68 -68 -69
-67 -74 -72 -68 -66 -70 -68 -67
-73 -71 -64 -67 -69 -67 -69 -66
-69 -68 -73 -66 -67 -67 -65 -66
-70 -67 -65 -71 -67 -68 -65 -63
-67 -66 -64 -71 -66 -65 -62 -62
-70 -67 -70 -68 -63 -63 -63 -64
-70 -67 -68 -66 -60 -64 -60 -62
-68 -70 -68 -62 -63 -62 -62 -59
-68 -63 -69 -62 -64 -60 -61 -60
-67 -67 -63 -64 -62 -64 -56 -60
-61 -62 -70 -65 -56 -59 -59 -64
-63 -67 -62 -61 -62 -59 -54 -57
-62 -63 -61 -57 -57 -61 -61 -59
-66 -55 -61 -61 -61 -59 -58 -56
-61 -63 -55 -55 -60 -56 -52 -52
-61 -61 -56 -55 -57 -55 -51 -52
-57 -63 -54 -56 -55 -54 -53 -49
-60 -58 -61 -56 -53 -52 -51 -50
-58 -55 -55 -53 -52 -55 -46 -47
-59 -56 -53 -52 -54 -51 -47 -48
-54 -50 -50 -52 -48 -49 -44 -46
-52 -53 -50 -52 -50 -46 -45 -44
-53 -53 -52 -50 -47 -46 -46 -40
-52 -51 -49 -46 -43 -44 -47 -39
-51 -46 -47 -43 -46 -44 -41 -40
-52 -45 -44 -48 -43 -46 -41 -40
-48 -45 -46 -42 -43 -39 -41 -37
-44 -47 -42 -40 -42 -39 -39 -33
-41 -41 -42 -36 -40 -34 -37 -36
-39 -45 -42 -38 -36 -35 -37 -37
-42 -43 -37 -41 -36 -37 -37 -32
-41 -39 -38 -38 -36 -32 -33 -31
-37 -38 -33 -36 -36 -31 -33 -31
-35 -39 -39 -36 -31 -34 -29 -30
-36 -36 -36 -34 -34 -32 -30 -30
-36 -36 -28 -35 -33 -33 -30 -34
-32 -31 -35 -34 -31 -29 -29 -29
-34 -32 -29 -31 -32 -33 -30 -28
-33 -32 -28 -30 -31 -31 -28 -27
-30 -30 -31 -29 -31 -30 -29 -28
-32 -33 -27 -31 -32 -32 -25 -23
-28 -31 -28 -26 -28 -28 -29 -27
-30 -31 -30 -25 -34 -22 -30 -29
-25 -25 -27 -29 -29 -26 -27 -24
-29 -29 -29 -26 -24 -25 -25 -29
-29 -28 -27 -22 -28 -28 -25 -27
-27 -27 -27 -28 -25 -28 -29 -24
-24 -30 -26 -26 -26 -26 -28 -26
-27 -27 -25 -27 -27 -24 -26 -28
-26 -26 -23 -27 -26 -24 -29 -25
-24 -23 -22 -23 -29 -22 -27 -23
-70 -75 -75 -67 -71 -66 -63 -64
-70 -72 -67 -69 -65 -65 -64 -63
-71 -70 -67 -72 -65 -67 -60 -60
-67 -68 -66 -69 -66 -67 -65 -60
-69 -61 -64 -63 -63 -64 -60 -63
-69 -65 -68 -64 -66 -64 -64 -59
-66 -66 -61 -66 -64 -60 -64 -58
-63 -63 -63 -65 -63 -65 -60 -55
-63 -61 -65 -61 -63 -61 -56 -58
-64 -63 -63 -62 -60 -59 -60 -56
-59 -61 -62 -56 -58 -57 -61 -55
-66 -60 -61 -60 -58 -56 -55 -52
-62 -61 -60 -58 -58 -61 -56 -56
-59 -59 -60 -55 -54 -59 -52 -49
-65 -60 -56 -54 -54 -52 -54 -51
-60 -58 -55 -56 -55 -51 -49 -52
-54 -54 -57 -53 -52 -50 -50 -47
-55 -54 -54 -52 -52 -51 -45 -52
-57 -52 -51 -48 -49 -47 -47 -46
-52 -54 -52 -49 -50 -43 -45 -46
-50 -47 -47 -49 -46 -48 -45 -43
-52 -47 -48 -47 -47 -43 -44 -41
-49 -51 -50 -47 -45 -45 -44 -40
-48 -48 -48 -43 -44 -43 -42 -42
-48 -47 -45 -46 -40 -40 -44 -40
-48 -45 -43 -41 -40 -42 -42 -36
-46 -41 -39 -41 -40 -39 -39 -39
-44 -39 -39 -41 -36 -34 -37 -35
-41 -43 -37 -38 -38 -37 -39 -36
-41 -47 -40 -38 -38 -41 -32 -36
-42 -38 -35 -36 -34 -37 -37 -36
-40 -37 -35 -33 -34 -29 -34 -37
-39 -40 -36 -37 -34 -35 -34 -36
-39 -36 -38 -33 -33 -35 -31 -30
-39 -35 -32 -33 -32 -32 -31 -31
-36 -35 -37 -34 -32 -34 -31 -30
-34 -36 -29 -34 -33 -31 -33 -31
-33 -33 -29 -30 -30 -32 -34 -30
-31 -33 -34 -28 -28 -32 -31 -31
-34 -29 -29 -28 -31 -29 -31 -30
-28 -32 -35 -30 -32 -30 -28 -34
-33 -32 -33 -32 -31 -28 -29 -34
-33 -31 -28 -34 -26 -31 -29 -28
-30 -28 -29 -30 -29 -29 -24 -29
-27 -30 -30 -30 -29 -27 -27 -29
-30 -27 -32 -30 -29 -29 -28 -24
-30 -24 -25 -29 -28 -28 -26 -27
-28 -28 -29 -30 -30 -26 -30 -26
-29 -28 -30 -30 -25 -26 -24 -25
-75 -73 -73 -73 -73 -71 -74 -68
-76 -75 -74 -72 -73 -75 -69 -70
-72 -73 -75 -73 -72 -72 -69 -68
-73 -76 -71 -75 -69 -72 -68 -65
-71 -68 -74 -71 -65 -70 -68 -66
-73 -70 -71 -70 -66 -70 -67 -69
-72 -71 -71 -66 -69 -68 -64 -65
-69 -67 -67 -71 -68 -68 -67 -66
-68 -69 -69 -67 -69 -66 -64 -64
-72 -67 -67 -67 -64 -61 -60 -64
-70 -66 -63 -65 -64 -62 -61 -60
-64 -65 -65 -63 -63 -57 -59 -57
-64 -66 -61 -61 -57 -56 -56 -58
-64 -65 -62 -62 -61 -61 -58 -55
-61 -61 -63 -59 -58 -56 -55 -57
-64 -60 -58 -53 -56 -54 -56 -52
-60 -60 -60 -55 -54 -59 -56 -56
-60 -60 -61 -53 -53 -55 -53 -51
-56 -56 -53 -54 -50 -48 -52 -49
-57 -53 -54 -49 -52 -52 -51 -50
-54 -56 -50 -48 -51 -48 -52 -46
-56 -53 -52 -48 -47 -48 -46 -47
-52 -53 -51 -47 -46 -48 -44 -45
-49 -52 -49 -45 -47 -47 -44 -43
-50 -49 -49 -45 -44 -44 -39 -38
-51 -49 -47 -49 -49 -42 -40 -43
-49 -46 -50 -42 -41 -41 -42 -35
-47 -49 -41 -39 -41 -40 -38 -38
-46 -47 -42 -37 -40 -35 -41 -35
-43 -43 -42 -41 -39 -40 -38 -38
-42 -41 -41 -37 -40 -38 -39 -38
-40 -40 -41 -40 -37 -38 -39 -36
-42 -38 -37 -37 -34 -36 -38 -38
-42 -41 -36 -36 -40 -38 -36 -36
-37 -40 -34 -35 -38 -39 -36 -34
-38 -37 -35 -36 -38 -34 -37 -32
-33 -36 -36 -37 -32 -36 -35 -36
-31 -36 -37 -36 -35 -35 -32 -36
-34 -34 -36 -35 -32 -36 -33 -36
-33 -36 -35 -35 -37 -36 -37 -34
-35 -33 -32 -32 -32 -35 -34 -34
-34 -34 -34 -32 -34 -33 -35 -33
-35 -28 -35 -35 -33 -31 -32 -33
-33 -34 -32 -32 -35 -34 -32 -33
-31 -35 -36 -34 -32 -34 -31 -31
-31 -32 -33 -32 -31 -30 -33 -34
-31 -36 -37 -36 -33 -30 -35 -31
-30 -34 -34 -29 -33 -31 -33 -31
-74 -77 -75 -75 -75 -70 -71 -74
-74 -78 -75 -73 -70 -72 -71 -71
-76 -78 -73 -72 -70 -71 -71 -70
-74 -71 -73 -73 -74 -67 -68 -66
-75 -73 -74 -72 -75 -71 -68 -67
-76 -75 -73 -70 -67 -67 -73 -68
-70 -70 -72 -72 -70 -67 -68 -66
-75 -69 -66 -69 -66 -65 -67 -66
-73 -71 -73 -69 -65 -65 -62 -67
-72 -66 -72 -70 -64 -65 -63 -63
-68 -68 -62 -64 -63 -64 -61 -64
-69 -62 -61 -63 -60 -63 -59 -58
-64 -68 -62 -62 -63 -61 -57 -59
-65 -64 -61 -62 -60 -60 -58 -60
-65 -64 -62 -61 -58 -56 -59 -56
-62 -58 -61 -57 -62 -52 -59 -58
-62 -62 -58 -56 -59 -62 -56 -55
-60 -62 -60 -59 -60 -55 -54 -49
-58 -59 -59 -56 -52 -55 -52 -53
-61 -59 -60 -55 -51 -51 -49 -51
-59 -58 -56 -54 -50 -51 -47 -46
-59 -53 -56 -48 -50 -49 -49 -46
-55 -56 -55 -54 -53 -47 -48 -47
-56 -50 -50 -50 -47 -49 -41 -43
-48 -50 -50 -48 -45 -46 -47 -41
-52 -49 -49 -48 -43 -48 -42 -43
-54 -46 -47 -49 -48 -39 -42 -37
-49 -45 -45 -42 -44 -43 -40 -38
-44 -47 -44 -38 -41 -38 -40 -39
-47 -47 -43 -38 -38 -36 -41 -41
-41 -41 -43 -40 -38 -37 -40 -38
-44 -43 -38 -39 -39 -37 -40 -41
-40 -40 -41 -38 -36 -39 -34 -33
-41 -36 -38 -41 -39 -37 -35 -34
-41 -37 -38 -36 -38 -36 -33 -35
-35 -39 -37 -40 -36 -35 -36 -31
-38 -39 -36 -36 -34 -37 -36 -34
-41 -34 -38 -38 -32 -29 -34 -38
-37 -34 -37 -40 -35 -32 -33 -31
-36 -34 -37 -33 -37 -35 -32 -33
-34 -36 -40 -34 -35 -31 -35 -35
-32 -37 -37 -34 -35 -35 -32 -35
-32 -37 -35 -32 -35 -35 -33 -34
-36 -35 -35 -35 -37 -34 -33 -31
-82 -87 -84 -82 -82 -85 -84 -80
-84 -86 -79 -82 -84 -83 -80 -82
-82 -81 -81 -84 -83 -79 -80 -79
-81 -83 -81 -81 -81 -75 -81 -82
-83 -82 -83 -81 -78 -77 -78 -80
-84 -80 -78 -79 -77 -76 -75 -78
-82 -78 -81 -79 -79 -76 -75 -77
-85 -80 -77 -83 -75 -79 -76 -77
-81 -80 -80 -81 -79 -75 -74 -74
-79 -78 -78 -78 -74 -76 -73 -72
-77 -78 -76 -75 -74 -72 -71 -71
-74 -73 -78 -72 -76 -72 -69 -65
-79 -75 -76 -72 -77 -68 -70 -68
-76 -76 -76 -75 -71 -69 -68 -67
-71 -76 -68 -74 -72 -68 -68 -64
-72 -71 -71 -68 -70 -68 -68 -65
-73 -71 -68 -71 -70 -66 -66 -68
-69 -67 -70 -69 -64 -65 -62 -63
-64 -69 -67 -68 -62 -64 -64 -59
-65 -67 -68 -67 -64 -65 -63 -58
-67 -68 -65 -65 -61 -59 -53 -58
-67 -67 -66 -63 -62 -58 -55 -54
-65 -66 -64 -61 -60 -53 -54 -51
-64 -62 -61 -63 -59 -52 -53 -52
-59 -59 -56 -55 -55 -52 -54 -49
-59 -58 -55 -51 -52 -52 -49 -45
-59 -56 -55 -58 -52 -52 -50 -46
-56 -51 -53 -54 -49 -49 -48 -46
-55 -50 -54 -52 -50 -45 -46 -47
-56 -53 -48 -48 -47 -47 -49 -48
-52 -50 -46 -46 -50 -41 -46 -44
-51 -47 -51 -46 -46 -45 -41 -42
-48 -46 -47 -47 -41 -42 -41 -40
-49 -44 -44 -42 -43 -38 -42 -38
-48 -42 -42 -39 -41 -41 -37 -42
-45 -42 -44 -42 -41 -40 -41 -37
-44 -38 -41 -41 -43 -42 -35 -38
-42 -38 -41 -41 -44 -39 -35 -40
-41 -45 -42 -43 -36 -38 -37 -36
-41 -42 -44 -39 -38 -39 -33 -37
-36 -38 -38 -37 -36 -39 -35 -33
-40 -36 -40 -33 -38 -36 -35 -36
-37 -40 -38 -40 -37 -34 -38 -37
-35 -37 -36 -37 -34 -34 -40 -32
-38 -35 -40 -36 -34 -37 -35 -36
-35 -36 -34 -36 -38 -38 -36 -31
-78 -74 -75 -73 -76 -69 -71 -65
-76 -73 -76 -71 -73 -71 -67 -67
-74 -73 -70 -70 -70 -66 -69 -66
-73 -71 -72 -71 -70 -70 -66 -65
-73 -73 -70 -64 -68 -66 -63 -65
-70 -67 -66 -66 -64 -64 -61 -61
-74 -67 -65 -64 -65 -66 -63 -62
-67 -67 -64 -68 -64 -64 -61 -59
-66 -67 -67 -63 -62 -57 -58 -60
-66 -65 -64 -62 -63 -59 -55 -57
-65 -61 -62 -61 -60 -56 -54 -54
-64 -61 -60 -56 -56 -51 -51 -52
-65 -63 -62 -55 -56 -50 -53 -50
-61 -58 -57 -56 -55 -50 -49 -43
-57 -57 -53 -53 -52 -50 -43 -45
-55 -55 -56 -52 -50 -46 -43 -42
-58 -52 -51 -47 -47 -44 -32 -32
-54 -54 -45 -47 -45 -42 -37 -33
-52 -51 -46 -47 -40 -37 -35 -33
-48 -45 -44 -39 -39 -36 -36 -34
-45 -45 -44 -37 -35 -33 -32 -30
-45 -35 -35 -33 -36 -34 -33 -29
-42 -34 -39 -33 -29 -33 -30 -29
-36 -33 -31 -31 -32 -32 -29 -26
-36 -32 -28 -29 -30 -24 -30 -25
-34 -35 -33 -32 -28 -27 -25 -25
-32 -31 -29 -27 -21 -29 -24 -22
-28 -31 -29 -25 -26 -23 -21 -24
-29 -26 -31 -25 -30 -22 -23 -25
-26 -26 -25 -24 -24 -23 -22 -19
-24 -26 -25 -22 -24 -19 -22 -22
-24 -26 -22 -25 -22 -19 -24 -23
-26 -21 -22 -22 -21 -22 -22 -20
-25 -24 -19 -23 -21 -21 -19 -21
-20 -20 -27 -20 -23 -20 -19 -23
-20 -21 -23 -23 -23 -21 -23 -16
-24 -24 -20 -19 -20 -20 -19 -19
-21 -22 -19 -21 -16 -17 -18 -18
-19 -23 -20 -20 -19 -17 -17 -19
-20 -24 -20 -18 -15 -19 -18 -18
-19 -17 -17 -16 -22 -19 -21 -18
-21 -19 -16 -21 -17 -16 -14 -20
-19 -16 -15 -20 -18 -17 -18 -18
-24 -20 -16 -18 -20 -15 -17 -18
-22 -17 -18 -16 -18 -18 -17 -17
-16 -17 -20 -18 -18 -17 -19 -17
-18 -20 -19 -22 -18 -18 -21 -18
-16 -21 -18 -19 -19 -14 -22 -14
-20 -15 -17 -21 -17 -18 -19 -21
-15 -19 -17 -19 -21 -17 -17 -19
-14 -17 -20 -18 -17 -16 -17 -18
-18 -17 -15 -17 -18 -14 -21 -18
-80 -78 -77 -72 -75 -74 -72 -70
-76 -71 -75 -73 -70 -74 -68 -68
-75 -71 -73 -73 -72 -66 -66 -63
-73 -75 -74 -70 -66 -67 -67 -63
-74 -72 -70 -69 -67 -62 -68 -64
-71 -67 -69 -67 -64 -63 -63 -65
-71 -67 -69 -66 -63 -64 -61 -63
-67 -65 -68 -62 -69 -65 -59 -61
-67 -66 -65 -63 -59 -62 -57 -59
-66 -65 -65 -62 -59 -60 -58 -55
-63 -63 -64 -59 -58 -60 -55 -57
-66 -63 -63 -60 -58 -54 -59 -52
-61 -63 -60 -57 -53 -54 -54 -53
-61 -58 -56 -59 -57 -52 -49 -50
-60 -62 -59 -55 -55 -52 -49 -46
-58 -56 -52 -56 -52 -48 -46 -45
-62 -56 -55 -55 -48 -46 -47 -45
-55 -53 -53 -47 -44 -49 -46 -43
-52 -51 -46 -46 -49 -46 -42 -44
-53 -50 -49 -44 -42 -40 -38 -40
-44 -49 -45 -42 -42 -42 -40 -39
-47 -41 -44 -48 -40 -39 -41 -37
-50 -44 -43 -46 -41 -38 -37 -35
-43 -42 -41 -38 -41 -38 -33 -35
-41 -43 -38 -41 -38 -39 -35 -33
-45 -39 -36 -35 -36 -33 -31 -34
-41 -40 -39 -36 -34 -35 -32 -27
-37 -36 -37 -32 -36 -33 -32 -33
-36 -37 -35 -33 -33 -35 -30 -34
-35 -37 -36 -32 -30 -28 -26 -30
-32 -33 -32 -34 -33 -35 -29 -26
-33 -34 -30 -28 -30 -30 -29 -25
-36 -34 -30 -31 -31 -26 -28 -29
-30 -30 -30 -32 -26 -26 -28 -26
-33 -34 -31 -30 -23 -26 -27 -25
-29 -27 -27 -22 -24 -26 -28 -23
-31 -27 -26 -26 -28 -29 -23 -23
-24 -30 -27 -25 -29 -28 -24 -21
-27 -29 -25 -24 -25 -25 -23 -20
-30 -24 -27 -25 -27 -22 -25 -24
-25 -26 -28 -25 -25 -26 -22 -23
-24 -26 -25 -22 -23 -23 -20 -19
-23 -22 -22 -23 -25 -20 -23 -24
-24 -21 -23 -25 -22 -21 -19 -23
-27 -24 -23 -20 -19 -22 -19 -23
-22 -20 -24 -20 -22 -25 -22 -24
-27 -21 -23 -19 -23 -23 -20 -23
-21 -23 -20 -21 -22 -24 -23 -23
-75 -73 -77 -77 -71 -74 -70 -67
-77 -73 -73 -73 -73 -67 -68 -66
-76 -73 -70 -71 -70 -70 -70 -70
-71 -74 -72 -70 -69 -69 -70 -67
-75 -71 -71 -73 -68 -66 -63 -63
-69 -72 -67 -70 -68 -63 -63 -62
-72 -73 -68 -69 -66 -67 -63 -59
-69 -67 -66 -66 -67 -62 -64 -58
-67 -68 -63 -62 -61 -65 -60 -57
-68 -68 -68 -64 -64 -59 -59 -57
-64 -66 -62 -62 -63 -59 -54 -57
-68 -63 -62 -57 -60 -56 -55 -56
-64 -63 -59 -60 -56 -58 -53 -56
-65 -61 -60 -58 -60 -53 -53 -56
-60 -60 -59 -55 -54 -53 -53 -51
-57 -59 -54 -57 -54 -50 -49 -50
-57 -56 -54 -54 -54 -51 -50 -45
-55 -56 -55 -51 -52 -50 -45 -41
-54 -52 -52 -50 -51 -44 -45 -47
-55 -50 -50 -49 -47 -44 -40 -37
-52 -52 -47 -47 -44 -43 -39 -35
-53 -48 -46 -42 -43 -40 -34 -33
-51 -50 -46 -45 -43 -38 -35 -36
-45 -45 -43 -37 -38 -36 -34 -29
-41 -40 -42 -38 -36 -30 -31 -37
-41 -40 -35 -36 -33 -32 -33 -32
-40 -34 -35 -37 -31 -32 -28 -32
-39 -33 -34 -33 -32 -36 -28 -26
-32 -37 -35 -30 -29 -29 -27 -27
-35 -31 -36 -33 -31 -25 -28 -25
-34 -37 -33 -28 -29 -30 -25 -23
-34 -34 -32 -31 -27 -27 -29 -27
-31 -34 -28 -28 -28 -27 -23 -26
-30 -30 -29 -25 -23 -28 -26 -23
-28 -30 -30 -23 -25 -25 -26 -27
-28 -28 -29 -24 -23 -25 -23 -21
-25 -27 -28 -23 -27 -26 -20 -21
-26 -23 -26 -24 -24 -24 -20 -21
-24 -25 -23 -25 -22 -21 -22 -24
-24 -28 -23 -22 -22 -22 -22 -21
-25 -21 -25 -25 -23 -23 -21 -23
-24 -21 -17 -21 -23 -22 -19 -18
-26 -22 -22 -22 -27 -21 -23 -25
-22 -28 -21 -25 -27 -19 -23 -24
-27 -18 -23 -24 -20 -23 -23 -20
-83 -82 -82 -80 -79 -78 -74 -77
-85 -82 -83 -82 -80 -78 -74 -74
-82 -78 -82 -76 -76 -76 -74 -74
-80 -78 -75 -75 -76 -75 -77 -74
-82 -77 -79 -80 -73 -74 -71 -73
-77 -79 -81 -77 -72 -71 -68 -65
-78 -80 -78 -75 -75 -68 -70 -69
-78 -72 -76 -73 -69 -68 -64 -59
-74 -75 -74 -71 -71 -63 -59 -63
-73 -72 -68 -71 -62 -66 -63 -64
-70 -71 -65 -65 -63 -63 -63 -59
-70 -68 -68 -64 -65 -63 -62 -56
-71 -62 -63 -62 -61 -59 -60 -51
-62 -64 -65 -63 -59 -56 -56 -52
-65 -60 -62 -57 -54 -54 -52 -50
-64 -63 -56 -59 -52 -55 -51 -51
-63 -60 -58 -55 -53 -52 -44 -44
-59 -55 -54 -53 -51 -45 -45 -41
-55 -56 -52 -50 -49 -46 -44 -43
-52 -52 -49 -46 -42 -43 -39 -43
-50 -50 -47 -49 -46 -41 -39 -40
-52 -46 -43 -44 -40 -42 -38 -36
-46 -47 -46 -41 -40 -39 -37 -38
-45 -44 -42 -43 -37 -39 -38 -37
-47 -42 -42 -35 -38 -34 -34 -30
-39 -39 -36 -36 -34 -32 -35 -35
-38 -35 -39 -36 -39 -35 -35 -31
-40 -36 -34 -35 -37 -36 -33 -34
-35 -36 -35 -36 -34 -34 -30 -29
-38 -33 -35 -35 -29 -30 -32 -35
-40 -33 -35 -36 -33 -32 -31 -29
-35 -34 -36 -33 -31 -29 -32 -32
-30 -35 -33 -31 -29 -28 -30 -31
-33 -34 -23 -31 -28 -31 -32 -26
-36 -31 -32 -35 -29 -31 -26 -27
-33 -30 -31 -29 -28 -28 -25 -23
-28 -31 -30 -29 -29 -32 -27 -27
-29 -29 -26 -29 -28 -26 -28 -29
-33 -29 -31 -29 -26 -28 -25 -26
-28 -27 -27 -30 -30 -26 -26 -27
-28 -32 -26 -25 -29 -26 -27 -28
-25 -26 -27 -25 -29 -27 -23 -24
-27 -30 -24 -30 -26 -22 -24 -26
-89 -90 -89 -86 -89 -90 -85 -83
-91 -89 -91 -86 -89 -88 -84 -86
-90 -89 -89 -87 -88 -85 -86 -83
-88 -88 -84 -89 -87 -85 -82 -80
-90 -83 -90 -84 -83 -81 -82 -84
-87 -87 -84 -86 -84 -82 -80 -81
-86 -85 -86 -82 -84 -81 -82 -80
-82 -81 -83 -78 -78 -77 -76 -77
-83 -83 -85 -80 -81 -78 -77 -77
-80 -82 -77 -78 -76 -78 -72 -72
-82 -81 -80 -80 -75 -74 -72 -70
-81 -79 -78 -73 -73 -75 -71 -71
-77 -76 -77 -75 -70 -72 -69 -67
-80 -71 -80 -74 -71 -71 -66 -68
-74 -73 -72 -70 -68 -66 -62 -64
-75 -71 -74 -68 -65 -62 -65 -64
-71 -67 -68 -61 -68 -62 -63 -62
-69 -71 -66 -66 -62 -63 -66 -60
-68 -66 -66 -65 -63 -62 -61 -56
-66 -64 -64 -67 -63 -59 -57 -51
-64 -60 -60 -62 -61 -60 -53 -55
-64 -61 -59 -56 -54 -57 -53 -55
-60 -61 -61 -59 -59 -56 -50 -49
-62 -62 -62 -55 -52 -50 -51 -48
-62 -63 -52 -53 -53 -48 -50 -49
-58 -52 -54 -53 -46 -48 -49 -47
-56 -53 -49 -54 -50 -46 -43 -48
-53 -53 -51 -47 -48 -46 -45 -46
-50 -56 -48 -47 -46 -47 -45 -40
-49 -46 -45 -43 -43 -41 -44 -45
-48 -46 -45 -47 -42 -44 -41 -41
-49 -47 -47 -44 -46 -43 -43 -42
-44 -47 -38 -42 -43 -42 -44 -38
-48 -42 -44 -41 -41 -40 -35 -41
-44 -41 -40 -43 -40 -38 -41 -39
-41 -43 -41 -40 -41 -40 -36 -41
-44 -43 -36 -40 -42 -37 -40 -38
-44 -41 -39 -37 -39 -34 -38 -34
-41 -38 -41 -35 -41 -41 -37 -37
-38 -42 -37 -38 -38 -39 -40 -40
-41 -37 -40 -34 -41 -36 -34 -35
-39 -41 -38 -37 -34 -36 -34 -35
-39 -37 -39 -37 -37 -36 -33 -37
-34 -33 -38 -35 -34 -33 -34 -35
-38 -33 -35 -34 -37 -37 -37 -32
-36 -35 -37 -33 -33 -37 -34 -34
-76 -78 -78 -79 -75 -74 -72 -74
-80 -76 -76 -77 -74 -78 -75 -69
-74 -71 -75 -70 -72 -74 -72 -71
-73 -75 -73 -73 -72 -71 -71 -73
-72 -77 -70 -71 -67 -71 -72 -68
-77 -72 -69 -72 -69 -69 -68 -68
-73 -73 -72 -70 -69 -68 -64 -67
-68 -71 -75 -73 -68 -71 -66 -64
-74 -71 -67 -68 -68 -68 -63 -63
-68 -71 -68 -73 -66 -64 -65 -64
-64 -68 -69 -65 -64 -61 -60 -63
-70 -66 -63 -65 -67 -60 -62 -62
-71 -62 -64 -63 -61 -60 -63 -58
-65 -63 -65 -63 -58 -60 -61 -57
-66 -66 -64 -63 -59 -57 -56 -55
-65 -62 -62 -63 -59 -56 -55 -54
-61 -57 -60 -60 -62 -56 -55 -53
-61 -56 -58 -59 -59 -52 -56 -49
-54 -56 -60 -59 -53 -56 -51 -51
-55 -61 -57 -57 -52 -51 -52 -51
-58 -57 -56 -54 -50 -53 -48 -44
-54 -54 -52 -50 -49 -48 -50 -47
-54 -57 -52 -55 -48 -48 -46 -46
-56 -48 -54 -50 -50 -49 -41 -39
-47 -53 -48 -43 -45 -45 -40 -43
-49 -50 -51 -43 -44 -40 -40 -39
-50 -46 -49 -45 -45 -42 -40 -39
-48 -46 -43 -43 -41 -41 -40 -40
-47 -44 -43 -41 -41 -38 -38 -39
-44 -39 -40 -38 -40 -40 -38 -36
-46 -40 -40 -34 -42 -37 -37 -32
-43 -40 -36 -37 -37 -36 -35 -36
-45 -39 -37 -37 -36 -35 -33 -37
-40 -42 -40 -41 -36 -35 -34 -29
-40 -39 -37 -36 -36 -34 -31 -28
-35 -38 -36 -31 -28 -29 -33 -30
-39 -35 -34 -33 -29 -35 -30 -31
-37 -34 -33 -33 -34 -30 -30 -33
-33 -30 -33 -33 -29 -27 -28 -25
-36 -33 -29 -30 -31 -27 -30 -25
-31 -30 -30 -31 -26 -26 -26 -27
-29 -33 -27 -26 -28 -28 -30 -29
-30 -33 -30 -27 -28 -31 -30 -25
-30 -31 -26 -30 -24 -28 -28 -29
-32 -28 -26 -24 -27 -27 -28 -25
-30 -26 -27 -28 -26 -26 -25 -22
-25 -27 -31 -25 -26 -29 -28 -26
-28 -27 -27 -28 -28 -26 -28 -26
-28 -25 -26 -28 -30 -22 -24 -25
-26 -26 -29 -25 -24 -28 -29 -23
-26 -26 -29 -26 -23 -28 -25 -25
-76 -77 -77 -76 -76 -70 -74 -71
-78 -76 -76 -75 -73 -73 -76 -71
-75 -74 -75 -74 -74 -71 -74 -73
-75 -76 -73 -78 -68 -74 -73 -67
-73 -72 -75 -75 -68 -74 -68 -64
-75 -76 -72 -72 -70 -69 -68 -65
-73 -73 -71 -72 -71 -63 -69 -67
-72 -73 -76 -68 -68 -68 -66 -66
-73 -74 -70 -69 -64 -67 -66 -62
-71 -70 -69 -66 -64 -68 -64 -59
-69 -70 -67 -68 -65 -61 -62 -60
-69 -64 -68 -65 -61 -61 -59 -59
-67 -65 -62 -62 -61 -59 -56 -56
-67 -64 -62 -66 -60 -58 -58 -55
-69 -60 -66 -59 -61 -60 -59 -56
-64 -58 -57 -57 -61 -57 -55 -52
-59 -62 -60 -59 -56 -54 -52 -51
-61 -63 -56 -55 -57 -52 -51 -49
-56 -62 -56 -55 -55 -53 -47 -48
-59 -53 -56 -51 -49 -45 -49 -48
-58 -53 -53 -52 -51 -46 -50 -46
-55 -51 -50 -49 -47 -46 -43 -40
-49 -52 -48 -45 -45 -45 -42 -41
-51 -48 -50 -45 -44 -43 -44 -41
-46 -49 -47 -48 -42 -46 -47 -41
-51 -53 -45 -46 -48 -40 -41 -40
-45 -45 -43 -43 -41 -41 -36 -35
-41 -46 -44 -40 -37 -41 -36 -42
-44 -46 -40 -42 -40 -40 -38 -36
-42 -42 -41 -44 -37 -34 -40 -35
-42 -43 -40 -35 -42 -37 -37 -36
-44 -41 -40 -37 -38 -31 -34 -38
-41 -38 -38 -36 -39 -36 -33 -32
-38 -37 -34 -31 -36 -32 -35 -32
-39 -35 -34 -36 -34 -35 -30 -31
-39 -35 -38 -34 -34 -34 -35 -30
-35 -34 -36 -32 -34 -29 -32 -34
-33 -34 -33 -30 -34 -29 -33 -30
-33 -34 -35 -34 -32 -29 -29 -32
-33 -30 -32 -34 -30 -31 -30 -31
-33 -34 -35 -33 -31 -30 -32 -30
-31 -33 -37 -31 -31 -32 -32 -28
-33 -29 -30 -31 -31 -32 -28 -30
-39 -31 -29 -30 -32 -33 -29 -28
-79 -76 -75 -75 -76 -72 -75 -69
-73 -76 -70 -75 -75 -71 -72 -73
-78 -73 -77 -76 -74 -72 -75 -68
-76 -75 -70 -73 -68 -69 -71 -69
-72 -74 -75 -70 -74 -71 -70 -67
-73 -73 -71 -68 -72 -70 -68 -70
-74 -71 -71 -72 -67 -69 -67 -66
-74 -73 -72 -72 -68 -65 -64 -66
-70 -72 -66 -72 -69 -60 -67 -67
-69 -67 -70 -67 -70 -68 -68 -65
-67 -67 -67 -62 -68 -63 -68 -61
-70 -67 -65 -64 -65 -66 -59 -58
-66 -66 -64 -66 -63 -59 -65 -59
-67 -67 -66 -63 -63 -59 -62 -56
-61 -62 -67 -62 -65 -57 -61 -58
-66 -64 -59 -60 -59 -55 -52 -52
-63 -59 -57 -60 -60 -52 -51 -55
-62 -58 -60 -60 -55 -51 -52 -53
-62 -55 -56 -52 -53 -48 -49 -45
-60 -58 -55 -52 -49 -52 -47 -42
-55 -56 -52 -49 -50 -45 -46 -45
-55 -52 -53 -53 -49 -48 -48 -42
-50 -54 -48 -45 -45 -44 -40 -39
-53 -48 -47 -45 -48 -41 -40 -40
-48 -44 -48 -43 -40 -38 -38 -39
-48 -45 -47 -45 -40 -36 -38 -33
-47 -45 -40 -38 -38 -38 -35 -35
-46 -43 -35 -40 -37 -35 -34 -33
-41 -38 -39 -40 -34 -36 -32 -33
-38 -34 -42 -35 -32 -35 -35 -33
-36 -39 -38 -37 -32 -34 -33 -34
-40 -39 -32 -34 -33 -32 -30 -34
-39 -34 -33 -30 -31 -34 -34 -29
-35 -37 -38 -34 -33 -29 -32 -26
-34 -32 -35 -30 -31 -29 -32 -25
-32 -33 -34 -34 -32 -30 -27 -31
-34 -35 -30 -35 -33 -30 -28 -29
-33 -34 -30 -31 -30 -29 -26 -26
-32 -30 -33 -29 -28 -28 -29 -26
-29 -31 -27 -30 -28 -32 -29 -27
-30 -28 -31 -32 -29 -24 -28 -25
-31 -29 -29 -32 -25 -26 -24 -22
-81 -79 -77 -81 -77 -76 -75 -78
-80 -77 -78 -74 -75 -75 -77 -74
-77 -75 -76 -75 -75 -77 -71 -73
-79 -76 -74 -74 -74 -74 -71 -70
-75 -77 -75 -77 -76 -76 -74 -75
-80 -77 -77 -69 -72 -78 -75 -69
-74 -76 -78 -72 -75 -70 -71 -71
-74 -73 -72 -72 -73 -69 -70 -71
-77 -71 -72 -73 -68 -72 -71 -70
-70 -71 -68 -72 -68 -71 -67 -63
-71 -70 -71 -71 -69 -67 -67 -63
-71 -68 -70 -68 -69 -67 -64 -66
-70 -69 -69 -71 -70 -67 -66 -66
-73 -72 -69 -65 -66 -64 -63 -65
-66 -68 -66 -66 -65 -61 -64 -63
-66 -64 -64 -66 -64 -60 -62 -65
-67 -66 -65 -65 -64 -63 -61 -59
-69 -65 -67 -61 -60 -60 -60 -57
-66 -65 -61 -60 -60 -60 -55 -53
-63 -63 -63 -62 -55 -56 -55 -50
-66 -63 -61 -56 -51 -55 -51 -47
-62 -61 -56 -53 -49 -48 -50 -45
-60 -56 -52 -55 -51 -49 -43 -47
-57 -54 -53 -51 -48 -51 -48 -43
-54 -56 -50 -49 -45 -48 -49 -44
-56 -52 -52 -50 -49 -45 -43 -43
-48 -52 -45 -46 -47 -42 -44 -43
-47 -49 -48 -45 -43 -48 -43 -41
-48 -47 -45 -44 -44 -39 -40 -39
-51 -48 -46 -43 -40 -41 -39 -38
-48 -43 -43 -40 -40 -39 -38 -39
-43 -42 -41 -39 -34 -35 -37 -35
-40 -41 -40 -41 -35 -41 -39 -32
-42 -37 -37 -39 -38 -35 -36 -31
-42 -37 -38 -38 -40 -35 -30 -32
-40 -35 -40 -36 -36 -37 -32 -30
-35 -40 -35 -31 -35 -31 -33 -35
-37 -39 -34 -34 -32 -32 -31 -31
-35 -32 -33 -34 -36 -29 -31 -30
-34 -34 -32 -31 -28 -29 -31 -31
-32 -32 -33 -30 -31 -30 -25 -30
-33 -32 -36 -39 -41 -43 -43 -48
-34 -35 -40 -41 -41 -46 -45 -43
-39 -38 -41 -42 -39 -46 -50 -48
-37 -40 -45 -41 -46 -44 -49 -45
-40 -42 -47 -46 -44 -48 -47 -51
-45 -39 -47 -50 -49 -46 -48 -45
-43 -49 -49 -48 -46 -44 -49 -44
-43 -44 -49 -48 -47 -48 -48 -44
-48 -45 -43 -53 -48 -46 -45 -47
-49 -50 -46 -49 -48 -47 -45 -47
-46 -48 -46 -49 -47 -47 -44 -48
-49 -47 -48 -45 -44 -44 -43 -45
-47 -48 -46 -45 -44 -46 -41 -43
-50 -44 -47 -48 -45 -43 -47 -42
-47 -47 -46 -46 -45 -43 -43 -42
-47 -43 -48 -44 -42 -41 -45 -47
-47 -47 -41 -43 -43 -43 -43 -44
-45 -42 -46 -44 -42 -43 -38 -41
-44 -46 -45 -44 -44 -42 -36 -38
-45 -40 -42 -41 -40 -37 -34 -40
-44 -43 -40 -39 -41 -38 -36 -42
-42 -45 -36 -40 -39 -39 -39 -38
-42 -42 -37 -39 -40 -36 -39 -36
-39 -42 -40 -40 -37 -35 -35 -37
-41 -39 -39 -34 -38 -35 -41 -36
-37 -40 -35 -40 -37 -35 -37 -34
-40 -39 -36 -36 -36 -38 -39 -36
-36 -39 -34 -36 -37 -38 -38 -35
-43 -37 -39 -38 -36 -34 -36 -37
-38 -38 -34 -35 -38 -36 -37 -41
-35 -42 -35 -34 -33 -39 -40 -37
-33 -36 -35 -36 -36 -35 -39 -37
-37 -39 -36 -37 -40 -39 -38 -39
-39 -35 -35 -36 -39 -39 -39 -39
-35 -36 -37 -35 -36 -42 -44 -43
-33 -36 -38 -39 -36 -41 -41 -42
-39 -37 -42 -35 -40 -38 -42 -44
-38 -40 -38 -38 -41 -40 -48 -48
-39 -39 -41 -41 -42 -46 -49 -49
-40 -40 -41 -43 -44 -48 -51 -46
-39 -44 -46 -49 -45 -45 -53 -46
-42 -47 -43 -43 -48 -48 -50 -52
-43 -47 -46 -48 -49 -50 -51 -51
-44 -46 -47 -51 -48 -52 -50 -53
-45 -49 -47 -51 -54 -51 -57 -60
-48 -49 -56 -52 -55 -58 -59 -58
-48 -46 -52 -51 -53 -56 -57 -62
-35 -39 -44 -42 -40 -39 -47 -46
-38 -41 -40 -42 -47 -47 -49 -49
-42 -41 -45 -49 -49 -49 -48 -45
-40 -44 -46 -45 -46 -48 -44 -45
-41 -44 -45 -44 -46 -44 -50 -43
-42 -44 -47 -49 -45 -43 -45 -47
-46 -48 -53 -46 -45 -44 -44 -46
-48 -48 -47 -44 -46 -42 -43 -40
-46 -49 -50 -41 -43 -40 -44 -43
-45 -45 -45 -47 -42 -40 -38 -39
-44 -43 -45 -44 -43 -37 -42 -38
-44 -43 -45 -41 -40 -40 -44 -40
-49 -44 -39 -41 -42 -43 -37 -34
-45 -43 -40 -40 -37 -42 -40 -34
-42 -41 -40 -40 -41 -36 -35 -35
-43 -43 -44 -38 -38 -36 -34 -38
-41 -39 -39 -38 -37 -38 -35 -37
-43 -35 -39 -40 -34 -36 -36 -33
-39 -36 -36 -38 -33 -34 -33 -32
-37 -38 -35 -36 -35 -34 -37 -35
-37 -35 -35 -37 -36 -33 -32 -38
-35 -39 -36 -30 -31 -34 -34 -35
-36 -33 -33 -33 -32 -35 -37 -41
-35 -33 -35 -34 -37 -43 -38 -42
-36 -34 -37 -36 -36 -35 -37 -42
-31 -35 -35 -35 -36 -38 -41 -42
-33 -38 -32 -36 -40 -42 -41 -41
-35 -38 -37 -33 -40 -41 -40 -41
-35 -35 -40 -39 -42 -39 -40 -41
-36 -40 -41 -40 -40 -42 -41 -43
-39 -41 -41 -40 -43 -43 -45 -49
-39 -37 -41 -46 -45 -43 -47 -50
-43 -38 -41 -45 -45 -48 -46 -51
-42 -42 -44 -43 -48 -48 -51 -49
-45 -42 -44 -47 -49 -51 -53 -56
-43 -48 -49 -50 -50 -53 -55 -56
-43 -49 -51 -51 -55 -59 -58 -57
-48 -53 -50 -51 -55 -53 -55 -65
-48 -53 -51 -53 -54 -58 -60 -60
-49 -55 -52 -57 -60 -60 -60 -63
-54 -56 -58 -58 -62 -59 -67 -64
-54 -54 -59 -59 -63 -66 -68 -67
-32 -30 -37 -36 -40 -44 -42 -44
-33 -34 -39 -37 -44 -43 -47 -46
-35 -37 -44 -39 -39 -51 -44 -46
-37 -40 -43 -46 -50 -48 -47 -48
-41 -42 -42 -48 -43 -44 -50 -44
-42 -43 -49 -45 -44 -50 -50 -50
-44 -45 -48 -47 -49 -48 -51 -45
-46 -47 -47 -42 -48 -48 -46 -49
-47 -46 -46 -45 -49 -47 -46 -47
-47 -47 -47 -49 -54 -49 -47 -46
-48 -47 -48 -46 -46 -48 -44 -44
-50 -49 -46 -50 -44 -41 -45 -43
-51 -49 -47 -49 -48 -44 -45 -44
-47 -46 -51 -48 -44 -44 -42 -44
-44 -49 -42 -46 -43 -44 -45 -43
-42 -43 -46 -48 -45 -45 -41 -38
-49 -43 -47 -44 -44 -46 -46 -43
-43 -45 -45 -41 -38 -44 -39 -38
-47 -42 -43 -35 -45 -40 -40 -39
-43 -43 -43 -44 -40 -40 -37 -38
-48 -44 -41 -38 -40 -40 -36 -40
-41 -41 -38 -42 -38 -38 -37 -32
-43 -38 -42 -38 -37 -38 -39 -37
-43 -40 -39 -38 -36 -40 -38 -34
-39 -42 -41 -35 -37 -38 -34 -37
-41 -35 -38 -34 -41 -37 -37 -36
-40 -34 -40 -38 -38 -36 -34 -33
-38 -36 -33 -35 -34 -37 -32 -34
-37 -35 -34 -37 -34 -37 -34 -36
-39 -36 -37 -34 -40 -35 -35 -38
-33 -37 -39 -33 -35 -38 -37 -39
-37 -35 -36 -37 -39 -39 -35 -34
-39 -36 -36 -36 -36 -39 -41 -42
-37 -37 -38 -38 -41 -38 -39 -38
-34 -41 -37 -36 -40 -37 -40 -43
-38 -36 -36 -41 -39 -39 -40 -43
-41 -37 -39 -37 -41 -40 -42 -47
-37 -41 -36 -41 -42 -43 -45 -48
-39 -43 -41 -43 -40 -47 -44 -49
-44 -40 -41 -41 -44 -48 -49 -52
-37 -46 -42 -45 -45 -49 -47 -48
-41 -44 -47 -44 -49 -48 -51 -53
-41 -46 -42 -49 -49 -47 -49 -53
-46 -46 -43 -49 -53 -50 -48 -56
-44 -45 -46 -48 -49 -52 -56 -59
-49 -50 -43 -49 -52 -51 -53 -61
-47 -52 -51 -52 -56 -54 -59 -63
-34 -38 -42 -44 -45 -45 -45 -48
-38 -38 -41 -41 -44 -47 -45 -45
-39 -43 -44 -43 -39 -49 -43 -48
-43 -45 -42 -47 -44 -46 -42 -45
-43 -44 -45 -48 -48 -50 -43 -47
-45 -48 -43 -47 -46 -48 -46 -45
-44 -48 -48 -42 -46 -43 -44 -40
-49 -49 -46 -44 -45 -47 -46 -45
-47 -45 -47 -49 -45 -44 -41 -41
-49 -47 -49 -49 -44 -41 -38 -41
-41 -46 -46 -44 -42 -45 -38 -40
-43 -47 -43 -43 -42 -41 -41 -37
-46 -42 -46 -39 -39 -40 -42 -38
-42 -38 -42 -40 -38 -38 -40 -31
-43 -42 -40 -40 -35 -39 -34 -38
-38 -42 -40 -39 -37 -38 -38 -30
-39 -38 -38 -36 -36 -41 -36 -34
-43 -38 -37 -36 -36 -33 -35 -28
-33 -38 -36 -32 -37 -38 -34 -32
-38 -38 -39 -37 -35 -32 -32 -34
-34 -35 -35 -34 -35 -35 -32 -33
-36 -35 -39 -34 -36 -34 -39 -36
-33 -35 -34 -31 -34 -36 -35 -37
-35 -32 -33 -37 -37 -36 -35 -41
-37 -33 -38 -38 -37 -36 -39 -40
-33 -31 -39 -35 -38 -34 -38 -44
-34 -34 -36 -37 -37 -42 -44 -44
-37 -37 -34 -35 -39 -41 -40 -41
-31 -40 -39 -36 -43 -41 -45 -42
-36 -35 -39 -40 -47 -42 -47 -44
-35 -41 -40 -38 -41 -46 -50 -48
-41 -41 -41 -41 -43 -45 -48 -50
-43 -43 -48 -46 -47 -47 -50 -53
-40 -42 -43 -44 -46 -47 -52 -55
-44 -45 -47 -48 -52 -52 -54 -52
-46 -46 -50 -52 -52 -58 -56 -53
-42 -47 -51 -51 -53 -53 -56 -56
-48 -50 -53 -52 -51 -61 -56 -59
-48 -50 -53 -54 -58 -62 -61 -65
-51 -54 -55 -57 -57 -59 -56 -65
-53 -59 -60 -60 -61 -62 -60 -64
-54 -57 -54 -60 -63 -62 -67 -65
-43 -44 -45 -48 -50 -53 -52 -51
-42 -43 -48 -48 -52 -52 -55 -56
-46 -48 -52 -49 -51 -52 -49 -57
-49 -47 -54 -53 -53 -56 -58 -55
-49 -48 -49 -53 -51 -56 -58 -51
-50 -54 -54 -55 -59 -52 -56 -57
-53 -52 -52 -56 -56 -56 -53 -55
-55 -55 -55 -55 -55 -55 -55 -56
-52 -52 -57 -53 -52 -49 -54 -52
-55 -57 -53 -53 -55 -54 -54 -53
-54 -54 -54 -59 -56 -55 -50 -51
-54 -54 -56 -56 -54 -51 -53 -51
-54 -57 -59 -55 -52 -53 -50 -49
-54 -53 -56 -53 -52 -50 -49 -47
-53 -54 -54 -51 -51 -50 -46 -46
-55 -49 -56 -53 -52 -48 -49 -50
-51 -51 -53 -51 -46 -48 -48 -54
-54 -51 -52 -49 -52 -53 -51 -46
-50 -50 -47 -46 -48 -46 -52 -47
-50 -47 -51 -47 -45 -46 -46 -45
-49 -51 -49 -49 -47 -49 -46 -47
-48 -52 -49 -55 -45 -48 -47 -46
-49 -48 -46 -48 -46 -44 -49 -49
-51 -47 -46 -49 -44 -47 -47 -50
-52 -49 -47 -49 -44 -47 -48 -51
-45 -44 -48 -49 -47 -45 -48 -51
-49 -46 -47 -52 -50 -48 -48 -50
-47 -50 -50 -49 -51 -50 -48 -49
-48 -45 -48 -44 -46 -48 -50 -51
-46 -45 -46 -45 -53 -53 -53 -59
-47 -45 -47 -50 -48 -53 -52 -57
-48 -49 -51 -53 -51 -55 -55 -54
-48 -55 -47 -51 -53 -56 -55 -54
-51 -53 -53 -52 -54 -56 -57 -58
-51 -49 -53 -54 -54 -59 -57 -58
-50 -54 -53 -55 -58 -56 -62 -64
-52 -52 -56 -59 -58 -59 -59 -64
-51 -56 -56 -58 -59 -63 -63 -66
-56 -54 -59 -56 -63 -68 -65 -64
-57 -61 -61 -62 -61 -63 -61 -67
-59 -54 -57 -66 -65 -68 -71 -74
-59 -62 -63 -66 -71 -70 -69 -69
-59 -60 -64 -66 -69 -69 -67 -74
-66 -64 -63 -67 -70 -69 -76 -73
-63 -65 -69 -70 -72 -74 -77 -75
-67 -69 -73 -75 -73 -77 -76 -77
-44 -39 -46 -50 -47 -47 -48 -49
-42 -45 -43 -47 -47 -52 -47 -48
-43 -43 -47 -47 -47 -53 -51 -53
-43 -51 -51 -46 -52 -50 -48 -50
-47 -50 -52 -49 -52 -54 -53 -54
-49 -51 -50 -51 -55 -57 -52 -57
-51 -50 -53 -51 -57 -50 -54 -53
-51 -53 -55 -52 -58 -52 -55 -50
-51 -55 -53 -55 -54 -55 -51 -52
-51 -55 -52 -55 -54 -54 -51 -51
-57 -51 -50 -55 -52 -56 -52 -51
-55 -53 -54 -55 -51 -50 -48 -49
-55 -57 -54 -51 -51 -47 -48 -50
-52 -57 -54 -53 -52 -52 -49 -48
-53 -52 -49 -49 -53 -53 -49 -45
-54 -52 -54 -49 -50 -45 -47 -45
-49 -51 -49 -50 -49 -44 -42 -48
-52 -52 -51 -47 -50 -44 -43 -44
-50 -50 -44 -44 -44 -42 -43 -47
-49 -47 -46 -44 -44 -42 -42 -44
-47 -44 -47 -47 -41 -48 -42 -42
-42 -43 -43 -40 -42 -39 -41 -41
-49 -46 -45 -47 -45 -41 -43 -40
-45 -44 -44 -43 -42 -42 -40 -43
-40 -43 -43 -38 -42 -42 -42 -43
-45 -46 -45 -40 -40 -40 -41 -44
-40 -41 -44 -43 -41 -39 -39 -44
-38 -45 -44 -44 -43 -40 -42 -48
-37 -43 -42 -42 -45 -46 -46 -48
-43 -41 -40 -43 -47 -46 -48 -48
-35 -41 -42 -42 -47 -47 -51 -52
-44 -44 -46 -46 -52 -48 -51 -46
-44 -48 -46 -50 -48 -51 -52 -55
-47 -44 -48 -48 -53 -51 -52 -55
-49 -46 -45 -48 -49 -55 -55 -60
-48 -45 -50 -51 -54 -53 -60 -57
-49 -50 -49 -53 -53 -55 -57 -61
-51 -52 -51 -55 -54 -56 -64 -62
-50 -53 -52 -58 -62 -58 -59 -60
-51 -52 -60 -61 -62 -61 -61 -62
-58 -55 -58 -58 -62 -63 -68 -65
-57 -54 -61 -61 -62 -63 -67 -67
-55 -59 -58 -61 -67 -72 -70 -69
-62 -61 -66 -64 -66 -67 -70 -68
-28 -34 -34 -34 -34 -38 -38 -40
-32 -33 -36 -41 -35 -38 -37 -44
-31 -34 -36 -35 -42 -36 -44 -43
-36 -39 -37 -43 -38 -41 -44 -38
-39 -42 -41 -38 -46 -45 -42 -42
-38 -40 -40 -41 -42 -38 -40 -39
-41 -40 -40 -39 -42 -44 -39 -40
-40 -41 -43 -42 -40 -41 -40 -40
-43 -41 -40 -41 -41 -41 -39 -39
-44 -40 -40 -42 -41 -41 -35 -39
-43 -43 -40 -40 -38 -36 -37 -35
-43 -39 -42 -43 -36 -37 -36 -35
-42 -42 -40 -36 -35 -39 -35 -33
-41 -41 -38 -36 -36 -35 -30 -33
-37 -36 -34 -36 -37 -31 -35 -31
-40 -35 -36 -32 -36 -31 -33 -31
-35 -37 -39 -33 -35 -33 -31 -31
-32 -34 -32 -30 -32 -30 -30 -31
-34 -33 -34 -31 -27 -33 -29 -29
-32 -37 -34 -30 -31 -34 -32 -26
-34 -32 -30 -28 -27 -30 -27 -32
-31 -29 -31 -29 -30 -24 -29 -28
-31 -32 -26 -31 -28 -28 -31 -30
-28 -31 -34 -30 -28 -27 -27 -32
-27 -27 -34 -26 -32 -29 -31 -29
-27 -30 -29 -27 -25 -28 -31 -31
-28 -28 -29 -31 -28 -27 -30 -38
-30 -30 -28 -26 -27 -31 -31 -31
-28 -32 -29 -29 -31 -31 -32 -31
-29 -31 -32 -33 -30 -34 -31 -35
-29 -30 -31 -28 -31 -30 -36 -37
-32 -30 -33 -31 -35 -38 -34 -36
-33 -32 -33 -32 -37 -38 -39 -42
-36 -29 -32 -37 -38 -43 -40 -41
-32 -38 -36 -35 -35 -41 -43 -44
-35 -35 -37 -43 -39 -39 -42 -42
-32 -36 -36 -42 -41 -43 -46 -43
-35 -38 -38 -41 -45 -45 -48 -45
-39 -42 -41 -43 -40 -47 -47 -48
-37 -38 -42 -45 -47 -49 -52 -55
-43 -42 -44 -48 -48 -49 -50 -54
-42 -40 -45 -47 -51 -51 -54 -52
-43 -48 -44 -48 -48 -51 -57 -57
-46 -48 -52 -47 -53 -55 -57 -59
-45 -51 -51 -57 -55 -54 -55 -60
-51 -52 -51 -54 -58 -57 -57 -60
-51 -55 -55 -60 -56 -60 -58 -61
-28 -31 -32 -34 -39 -33 -43 -39
-31 -33 -32 -39 -38 -40 -43 -44
-30 -34 -35 -41 -43 -37 -39 -42
-33 -39 -39 -37 -42 -45 -39 -40
-32 -42 -40 -43 -42 -38 -38 -37
-40 -40 -42 -43 -42 -41 -41 -44
-42 -39 -38 -40 -46 -41 -40 -41
-40 -42 -44 -41 -37 -42 -42 -39
-37 -39 -41 -44 -41 -41 -44 -37
-40 -40 -42 -40 -40 -39 -38 -37
-44 -40 -43 -41 -38 -40 -39 -37
-40 -44 -44 -40 -38 -40 -39 -37
-41 -40 -37 -38 -37 -36 -40 -35
-42 -40 -39 -42 -39 -37 -35 -34
-41 -40 -39 -37 -37 -39 -34 -34
-41 -37 -37 -38 -39 -37 -34 -37
-39 -39 -39 -40 -31 -37 -34 -37
-38 -39 -41 -38 -34 -34 -33 -38
-37 -39 -39 -35 -34 -33 -34 -32
-37 -31 -33 -33 -35 -30 -32 -35
-34 -34 -38 -34 -34 -36 -34 -31
-35 -36 -35 -34 -35 -32 -34 -35
-32 -37 -32 -34 -35 -32 -33 -32
-38 -32 -33 -36 -40 -35 -35 -37
-30 -35 -35 -35 -34 -35 -33 -38
-32 -33 -34 -36 -34 -32 -38 -36
-36 -32 -39 -34 -33 -39 -37 -37
-32 -32 -31 -37 -34 -35 -34 -42
-35 -33 -34 -34 -36 -34 -40 -40
-35 -36 -36 -35 -37 -38 -40 -42
-37 -37 -34 -37 -35 -37 -40 -43
-34 -34 -35 -38 -40 -39 -42 -42
-35 -34 -38 -41 -41 -43 -45 -42
-38 -40 -40 -43 -42 -43 -45 -49
-36 -41 -42 -41 -44 -44 -47 -49
-38 -43 -43 -43 -42 -51 -53 -49
-43 -44 -40 -45 -48 -48 -48 -51
-40 -44 -41 -47 -46 -45 -48 -49
-43 -47 -51 -49 -45 -51 -52 -52
-43 -46 -50 -48 -48 -54 -55 -54
-48 -50 -48 -45 -50 -52 -54 -55
-52 -47 -50 -52 -55 -54 -55 -59
-49 -53 -52 -51 -56 -55 -58 -63
-48 -49 -56 -56 -53 -59 -61 -59
-27 -28 -36 -38 -39 -38 -39 -48
-30 -34 -35 -40 -39 -43 -47 -50
-34 -36 -40 -41 -42 -47 -46 -44
-37 -38 -40 -44 -43 -44 -49 -51
-42 -44 -40 -39 -46 -48 -47 -50
-41 -45 -48 -50 -47 -49 -47 -53
-36 -51 -49 -46 -47 -52 -52 -54
-44 -49 -47 -48 -51 -52 -51 -48
-46 -46 -46 -54 -49 -54 -49 -46
-50 -49 -48 -52 -53 -50 -47 -49
-44 -50 -54 -52 -52 -46 -52 -51
-50 -51 -49 -51 -50 -50 -50 -47
-48 -51 -52 -51 -46 -48 -48 -44
-50 -54 -52 -48 -48 -46 -48 -47
-53 -51 -49 -47 -51 -46 -50 -45
-49 -52 -50 -51 -49 -42 -46 -43
-49 -50 -49 -50 -46 -47 -40 -47
-47 -52 -48 -46 -44 -47 -40 -44
-48 -46 -44 -49 -45 -45 -44 -48
-48 -48 -44 -43 -49 -39 -43 -45
-50 -44 -45 -45 -42 -44 -41 -40
-46 -42 -46 -41 -43 -40 -39 -40
-49 -47 -40 -45 -43 -40 -42 -38
-42 -45 -42 -38 -40 -41 -39 -39
-43 -42 -37 -40 -38 -40 -34 -39
-44 -41 -40 -40 -35 -38 -36 -39
-43 -42 -40 -37 -38 -34 -37 -37
-40 -36 -37 -35 -36 -37 -36 -33
-38 -40 -39 -38 -37 -35 -34 -33
-38 -37 -40 -37 -35 -33 -34 -32
-39 -39 -37 -40 -35 -33 -38 -37
-40 -37 -35 -35 -37 -36 -36 -34
-41 -36 -35 -37 -36 -34 -37 -39
-35 -37 -37 -35 -37 -31 -34 -38
-39 -34 -38 -35 -35 -32 -37 -39
-38 -30 -38 -38 -37 -38 -37 -40
-33 -36 -35 -39 -38 -39 -41 -43
-37 -37 -38 -35 -38 -39 -40 -38
-34 -40 -38 -40 -38 -42 -42 -41
-38 -35 -39 -36 -39 -40 -43 -42
-35 -41 -36 -37 -41 -43 -44 -44
-40 -38 -39 -41 -39 -46 -48 -48
-40 -34 -43 -42 -44 -45 -48 -51
-41 -42 -42 -46 -40 -44 -48 -53
-41 -42 -45 -44 -51 -47 -51 -53
-41 -44 -45 -48 -49 -53 -51 -54
-46 -44 -48 -47 -50 -55 -56 -55
-45 -48 -48 -52 -52 -53 -57 -58
-51 -49 -54 -51 -56 -56 -53 -58
-49 -51 -52 -55 -59 -58 -56 -63
-51 -57 -59 -56 -58 -56 -60 -61
-56 -55 -58 -56 -59 -59 -61 -65
-56 -58 -58 -58 -56 -55 -65 -64
-31 -33 -38 -42 -39 -40 -43 -45
-34 -34 -33 -36 -39 -42 -46 -43
-36 -39 -39 -38 -42 -42 -44 -45
-37 -38 -38 -42 -40 -43 -43 -43
-36 -39 -41 -41 -47 -45 -42 -41
-40 -40 -45 -44 -41 -42 -42 -40
-41 -39 -42 -39 -41 -47 -43 -43
-43 -42 -45 -42 -43 -39 -42 -40
-43 -45 -41 -42 -44 -42 -43 -42
-41 -40 -44 -39 -39 -39 -40 -40
-42 -41 -41 -42 -40 -40 -37 -39
-44 -44 -42 -42 -39 -38 -40 -38
-41 -42 -41 -40 -38 -39 -38 -40
-41 -38 -37 -39 -39 -36 -37 -33
-39 -39 -38 -38 -37 -37 -36 -32
-39 -38 -35 -37 -38 -36 -30 -36
-37 -37 -41 -39 -31 -35 -30 -32
-41 -36 -35 -36 -35 -36 -35 -31
-36 -41 -32 -32 -36 -34 -32 -34
-35 -36 -29 -33 -33 -35 -34 -30
-34 -36 -38 -34 -32 -35 -34 -33
-34 -34 -31 -32 -33 -37 -32 -32
-37 -33 -31 -31 -29 -32 -31 -34
-30 -32 -38 -29 -32 -31 -36 -33
-30 -32 -32 -30 -32 -33 -34 -33
-31 -32 -35 -32 -34 -35 -35 -37
-32 -32 -35 -36 -33 -36 -39 -34
-29 -32 -34 -35 -32 -35 -34 -39
-30 -33 -30 -31 -35 -36 -37 -36
-30 -32 -35 -38 -38 -39 -39 -39
-34 -31 -35 -33 -36 -37 -38 -38
-34 -35 -34 -39 -35 -39 -38 -45
-34 -34 -36 -37 -41 -39 -42 -42
-33 -36 -40 -38 -42 -44 -39 -41
-40 -40 -38 -42 -44 -46 -47 -45
-38 -40 -41 -40 -40 -45 -48 -47
-40 -40 -41 -44 -45 -44 -46 -49
-40 -38 -42 -45 -42 -45 -52 -52
-39 -45 -43 -44 -45 -55 -53 -49
-44 -43 -48 -49 -50 -48 -53 -55
-44 -47 -47 -52 -43 -53 -54 -52
-47 -47 -53 -50 -50 -56 -54 -53
-47 -52 -51 -56 -56 -51 -53 -55
-47 -53 -49 -56 -55 -54 -61 -56
-50 -52 -53 -55 -54 -57 -55 -65
-56 -52 -54 -54 -58 -59 -65 -66
-52 -52 -51 -53 -59 -62 -62 -64
-31 -34 -29 -39 -37 -41 -37 -37
-30 -33 -32 -34 -34 -38 -38 -41
-31 -34 -34 -39 -37 -34 -40 -41
-35 -36 -35 -38 -36 -40 -45 -41
-34 -34 -35 -38 -42 -41 -39 -36
-36 -39 -37 -41 -37 -43 -38 -38
-37 -39 -40 -42 -36 -37 -39 -40
-35 -39 -41 -43 -41 -38 -37 -38
-40 -41 -36 -40 -42 -42 -39 -36
-39 -42 -42 -42 -38 -40 -36 -37
-37 -40 -39 -42 -35 -38 -36 -34
-39 -42 -41 -41 -37 -37 -35 -36
-42 -42 -37 -39 -43 -39 -37 -32
-36 -39 -37 -32 -36 -33 -35 -35
-41 -39 -34 -34 -36 -37 -31 -36
-38 -39 -33 -35 -35 -34 -29 -33
-35 -38 -34 -33 -37 -33 -31 -32
-33 -36 -36 -32 -31 -29 -31 -31
-37 -33 -34 -33 -34 -33 -31 -32
-36 -35 -37 -32 -31 -29 -31 -32
-34 -30 -36 -31 -32 -31 -30 -33
-34 -29 -30 -31 -33 -30 -33 -30
-34 -29 -35 -34 -30 -33 -30 -31
-32 -31 -29 -34 -30 -31 -34 -33
-32 -33 -30 -30 -30 -31 -32 -28
-32 -31 -30 -33 -26 -32 -33 -34
-33 -32 -31 -33 -28 -29 -33 -34
-30 -33 -34 -33 -34 -30 -33 -34
-33 -35 -31 -32 -30 -33 -35 -35
-29 -31 -31 -33 -30 -37 -35 -37
-36 -36 -35 -35 -33 -35 -38 -39
-32 -33 -32 -33 -33 -38 -38 -38
-34 -28 -36 -34 -35 -38 -40 -39
-36 -34 -34 -36 -40 -42 -39 -43
-36 -37 -40 -42 -41 -43 -41 -44
-32 -36 -40 -37 -42 -42 -46 -43
-32 -41 -39 -41 -41 -43 -48 -54
-40 -37 -43 -41 -48 -45 -50 -47
-39 -40 -45 -46 -48 -48 -49 -50
-42 -42 -50 -46 -49 -53 -55 -48
-45 -46 -49 -49 -47 -52 -56 -56
-48 -46 -45 -51 -51 -50 -53 -54
-48 -48 -48 -54 -50 -54 -56 -58
-45 -51 -52 -49 -61 -56 -55 -61
-51 -51 -55 -57 -55 -57 -60 -63
-51 -52 -56 -59 -57 -62 -61 -61
-51 -48 -58 -58 -58 -62 -62 -62
-57 -57 -56 -60 -57 -62 -65 -65
-57 -54 -59 -61 -62 -67 -66 -65
-23 -24 -26 -35 -32 -30 -32 -37
-23 -27 -30 -27 -34 -34 -31 -34
-25 -26 -29 -39 -34 -34 -35 -37
-26 -32 -31 -34 -31 -32 -34 -38
-29 -35 -31 -35 -35 -34 -35 -36
-35 -34 -36 -34 -38 -37 -36 -37
-33 -35 -34 -36 -34 -37 -35 -36
-34 -35 -36 -39 -39 -35 -35 -36
-34 -36 -37 -35 -37 -33 -35 -36
-35 -36 -41 -37 -38 -36 -35 -34
-38 -38 -37 -37 -38 -34 -37 -33
-40 -36 -38 -34 -36 -38 -37 -31
-37 -36 -35 -34 -37 -35 -32 -31
-30 -37 -36 -34 -34 -37 -30 -30
-37 -33 -36 -32 -33 -32 -34 -31
-35 -37 -35 -31 -30 -31 -27 -27
-37 -31 -34 -30 -31 -36 -26 -25
-36 -31 -31 -32 -31 -31 -31 -26
-35 -30 -32 -30 -28 -31 -28 -27
-31 -32 -30 -33 -31 -29 -28 -25
-34 -33 -32 -29 -29 -27 -28 -27
-34 -29 -28 -28 -28 -29 -24 -25
-32 -26 -29 -33 -29 -27 -28 -27
-33 -29 -28 -30 -31 -29 -30 -32
-27 -26 -24 -27 -26 -25 -22 -28
-28 -30 -31 -27 -26 -26 -27 -22
-27 -28 -25 -27 -25 -29 -27 -32
-28 -27 -28 -29 -22 -30 -27 -28
-29 -25 -29 -26 -24 -27 -29 -29
-26 -27 -29 -29 -29 -30 -27 -28
-29 -26 -26 -30 -27 -31 -28 -31
-26 -28 -27 -28 -27 -27 -31 -32
-26 -25 -29 -33 -30 -25 -33 -32
-26 -27 -27 -33 -31 -32 -33 -33
-28 -30 -25 -31 -27 -31 -34 -34
-31 -29 -29 -28 -34 -30 -33 -34
-26 -32 -30 -30 -37 -32 -35 -38
-27 -31 -35 -30 -34 -34 -33 -35
-33 -30 -32 -33 -37 -36 -38 -38
-32 -35 -34 -34 -37 -33 -39 -36
-27 -35 -36 -32 -34 -40 -40 -39
-33 -37 -34 -37 -38 -38 -39 -40
-35 -41 -35 -37 -42 -42 -40 -42
-32 -40 -42 -41 -42 -43 -47 -45
-38 -38 -39 -40 -41 -43 -43 -42
-33 -37 -40 -41 -39 -44 -43 -49
-40 -39 -40 -46 -45 -48 -46 -46
-41 -41 -46 -42 -46 -46 -47 -50
-40 -46 -45 -44 -43 -46 -51 -48
-45 -44 -44 -46 -44 -49 -52 -50
-45 -44 -45 -46 -50 -49 -50 -53
-44 -46 -48 -49 -51 -50 -55 -59
-47 -46 -48 -48 -49 -56 -55 -55
-46 -49 -53 -55 -54 -53 -57 -65
-49 -44 -52 -53 -57 -56 -56 -61
-52 -53 -49 -53 -59 -58 -57 -59
-48 -53 -57 -61 -57 -61 -61 -65
-51 -57 -60 -61 -60 -61 -60 -63
-56 -57 -57 -61 -57 -63 -63 -65
-25 -28 -35 -36 -39 -38 -41 -41
-29 -30 -34 -41 -37 -44 -38 -40
-34 -35 -36 -40 -38 -44 -45 -41
-32 -37 -36 -44 -42 -44 -44 -46
-34 -37 -43 -39 -45 -42 -44 -39
-37 -36 -39 -40 -34 -44 -42 -43
-36 -43 -42 -45 -41 -40 -41 -40
-42 -38 -41 -44 -43 -43 -43 -41
-41 -44 -45 -40 -45 -43 -42 -41
-41 -45 -43 -41 -41 -45 -40 -39
-40 -43 -42 -43 -44 -45 -42 -40
-42 -47 -41 -38 -43 -41 -40 -43
-42 -40 -44 -43 -47 -39 -38 -42
-49 -40 -39 -41 -42 -43 -38 -36
-43 -42 -40 -41 -39 -38 -40 -38
-45 -42 -44 -41 -36 -37 -39 -38
-41 -42 -41 -37 -39 -39 -38 -36
-43 -42 -38 -38 -40 -34 -35 -33
-38 -36 -39 -42 -35 -37 -37 -35
-35 -41 -37 -39 -36 -33 -38 -34
-40 -35 -35 -36 -32 -33 -38 -33
-38 -38 -33 -33 -35 -31 -34 -36
-37 -32 -37 -35 -31 -36 -37 -33
-39 -36 -37 -34 -32 -34 -33 -34
-36 -33 -36 -34 -35 -37 -34 -34
-35 -35 -34 -33 -38 -34 -33 -32
-35 -36 -32 -33 -35 -34 -37 -32
-35 -35 -32 -32 -30 -36 -34 -32
-34 -35 -33 -36 -35 -33 -34 -37
-35 -34 -35 -34 -33 -36 -39 -39
-35 -37 -34 -37 -35 -34 -38 -41
-33 -35 -32 -34 -38 -36 -45 -43
-34 -33 -36 -38 -40 -42 -42 -43
-34 -40 -34 -44 -40 -40 -45 -47
-38 -34 -42 -46 -41 -44 -43 -50
-34 -38 -40 -45 -38 -47 -46 -49
-37 -36 -44 -45 -46 -43 -48 -50
-42 -45 -41 -44 -47 -48 -50 -55
-40 -38 -44 -48 -52 -53 -54 -56
-43 -47 -42 -49 -50 -53 -53 -54
-45 -43 -46 -49 -53 -59 -56 -58
-47 -46 -49 -58 -50 -55 -55 -61
-52 -51 -56 -55 -53 -58 -61 -61
-48 -55 -53 -53 -59 -63 -60 -58
-33 -34 -35 -37 -38 -37 -37 -40
-35 -35 -36 -39 -37 -38 -40 -40
-38 -38 -38 -37 -41 -40 -42 -44
-37 -42 -36 -38 -40 -39 -42 -41
-39 -41 -37 -39 -41 -43 -41 -39
-39 -34 -40 -38 -42 -41 -42 -40
-41 -37 -42 -43 -42 -40 -38 -38
-38 -38 -41 -44 -39 -42 -44 -42
-41 -43 -39 -42 -39 -42 -41 -39
-37 -38 -42 -39 -35 -43 -42 -40
-39 -41 -42 -40 -44 -40 -39 -44
-43 -42 -41 -40 -42 -38 -40 -40
-40 -40 -41 -40 -42 -38 -41 -41
-37 -40 -38 -39 -36 -38 -39 -36
-38 -42 -38 -37 -40 -38 -43 -40
-43 -42 -36 -39 -39 -38 -40 -38
-39 -41 -40 -37 -38 -37 -35 -34
-41 -40 -41 -38 -38 -37 -37 -36
-40 -37 -40 -35 -38 -38 -38 -36
-38 -37 -39 -37 -36 -36 -38 -37
-35 -39 -36 -36 -39 -35 -33 -39
-37 -37 -37 -36 -33 -33 -37 -35
-34 -38 -41 -39 -35 -37 -35 -33
-36 -38 -36 -34 -36 -34 -36 -36
-38 -38 -33 -34 -39 -38 -35 -37
-34 -34 -38 -34 -36 -37 -34 -33
-34 -39 -34 -32 -37 -39 -34 -35
-35 -31 -35 -37 -34 -38 -37 -37
-33 -35 -39 -36 -38 -36 -37 -41
-36 -38 -36 -32 -39 -35 -38 -38
-38 -36 -35 -35 -38 -39 -37 -38
-38 -32 -37 -37 -39 -35 -44 -42
-35 -36 -38 -35 -43 -43 -45 -45
-38 -38 -37 -39 -45 -44 -47 -47
-36 -40 -39 -42 -38 -44 -47 -43
-43 -40 -42 -43 -43 -51 -50 -48
-36 -38 -43 -43 -50 -47 -52 -52
-45 -46 -44 -48 -44 -49 -51 -55
-40 -46 -48 -46 -53 -48 -52 -54
-44 -50 -48 -48 -46 -51 -56 -57
-46 -48 -50 -54 -53 -52 -55 -56
-49 -50 -49 -51 -51 -57 -58 -58
-50 -49 -54 -51 -58 -58 -58 -61
-50 -52 -51 -57 -59 -60 -62 -66
-53 -51 -57 -59 -61 -62 -64 -61
-52 -56 -57 -54 -59 -67 -61 -62
-57 -58 -57 -62 -67 -58 -66 -68
-56 -56 -63 -64 -61 -66 -60 -69
-59 -61 -64 -63 -68 -69 -71 -74
-65 -65 -61 -66 -65 -72 -75 -74
-63 -64 -64 -67 -72 -71 -75 -70
-66 -66 -67 -71 -68 -72 -76 -72
-65 -66 -70 -71 -71 -74 -71 -75
-68 -70 -70 -73 -73 -73 -74 -75
-73 -73 -72 -75 -73 -77 -77 -81
-69 -72 -70 -77 -76 -74 -76 -79
-71 -72 -76 -72 -78 -82 -77 -75
-72 -74 -75 -76 -77 -79 -83 -84
-75 -73 -78 -74 -78 -81 -82 -85
-37 -39 -40 -37 -42 -47 -45 -50
-36 -44 -44 -42 -42 -46 -45 -52
-41 -41 -44 -39 -47 -45 -46 -46
-41 -41 -42 -49 -44 -48 -49 -46
-43 -40 -45 -48 -49 -48 -47 -46
-44 -48 -45 -42 -47 -48 -48 -50
-47 -46 -48 -47 -48 -50 -46 -48
-46 -45 -48 -49 -50 -46 -46 -46
-44 -50 -47 -51 -46 -46 -49 -42
-49 -52 -45 -49 -46 -47 -45 -46
-48 -47 -51 -43 -43 -49 -46 -47
-45 -46 -47 -46 -45 -45 -35 -44
-43 -47 -44 -48 -45 -42 -45 -42
-47 -45 -45 -43 -44 -45 -41 -45
-46 -47 -47 -40 -44 -40 -41 -42
-46 -45 -43 -43 -42 -43 -40 -40
-45 -47 -46 -45 -43 -42 -38 -39
-43 -40 -42 -45 -41 -38 -38 -44
-43 -42 -42 -42 -37 -36 -35 -40
-44 -44 -44 -40 -39 -37 -37 -38
-44 -40 -39 -40 -39 -38 -40 -39
-44 -40 -37 -41 -40 -39 -39 -37
-41 -39 -40 -38 -37 -40 -39 -38
-40 -41 -37 -36 -40 -38 -38 -39
-40 -40 -39 -37 -38 -37 -40 -40
-38 -35 -39 -39 -38 -38 -39 -37
-37 -38 -40 -38 -38 -40 -40 -43
-37 -37 -37 -35 -43 -43 -42 -42
-35 -41 -37 -42 -36 -40 -46 -43
-41 -37 -37 -39 -40 -40 -42 -47
-36 -41 -40 -43 -39 -44 -43 -46
-38 -39 -40 -41 -44 -48 -43 -45
-43 -41 -43 -42 -43 -46 -49 -45
-43 -46 -43 -43 -43 -48 -44 -52
-38 -42 -45 -43 -47 -48 -49 -52
-41 -47 -44 -48 -51 -50 -54 -52
-44 -47 -44 -50 -50 -50 -51 -51
-45 -45 -47 -52 -55 -53 -54 -55
-41 -44 -51 -53 -53 -52 -55 -57
-48 -50 -52 -51 -56 -53 -58 -58
-49 -50 -53 -55 -53 -52 -58 -58
-51 -53 -55 -59 -55 -56 -58 -64
-54 -51 -56 -57 -58 -58 -63 -67
-55 -56 -61 -62 -61 -60 -64 -63
-54 -55 -58 -58 -60 -61 -67 -67
-55 -56 -56 -60 -66 -65 -66 -68
-62 -55 -64 -66 -67 -65 -69 -70
-55 -66 -61 -63 -66 -68 -66 -67
-64 -68 -64 -65 -67 -64 -68 -71
-64 -63 -63 -68 -67 -70 -71 -71
-30 -31 -33 -37 -36 -38 -39 -39
-30 -37 -37 -36 -39 -37 -40 -43
-32 -37 -35 -37 -40 -42 -41 -44
-37 -33 -41 -42 -41 -43 -43 -40
-34 -35 -41 -40 -43 -39 -43 -40
-38 -38 -41 -38 -43 -43 -38 -35
-40 -36 -42 -43 -39 -41 -40 -39
-39 -42 -42 -40 -43 -38 -38 -37
-40 -45 -39 -40 -39 -38 -37 -40
-43 -38 -42 -43 -39 -38 -39 -36
-40 -46 -40 -43 -41 -41 -38 -36
-43 -39 -40 -36 -41 -39 -41 -37
-41 -43 -39 -41 -37 -35 -37 -37
-41 -41 -40 -39 -39 -36 -30 -32
-39 -37 -36 -37 -39 -36 -38 -35
-40 -38 -37 -36 -39 -34 -32 -33
-37 -38 -30 -35 -37 -35 -37 -28
-36 -35 -31 -35 -36 -31 -32 -31
-36 -35 -36 -37 -36 -36 -33 -31
-36 -37 -34 -33 -35 -31 -34 -31
-33 -34 -34 -33 -34 -32 -34 -33
-33 -35 -34 -34 -31 -31 -31 -31
-32 -32 -32 -37 -31 -35 -34 -35
-28 -31 -29 -28 -30 -32 -32 -29
-35 -33 -32 -32 -34 -32 -31 -30
-34 -28 -31 -31 -32 -33 -30 -35
-31 -32 -30 -33 -30 -31 -29 -34
-32 -34 -31 -31 -29 -34 -34 -35
-28 -30 -31 -32 -32 -35 -33 -35
-29 -28 -32 -33 -31 -35 -39 -36
-34 -30 -31 -31 -33 -38 -37 -39
-31 -33 -33 -35 -35 -36 -38 -41
-32 -31 -33 -35 -37 -40 -38 -43
-33 -34 -37 -39 -35 -38 -41 -42
-33 -34 -37 -37 -38 -42 -42 -45
-38 -36 -37 -43 -40 -43 -42 -45
-36 -39 -40 -42 -44 -43 -48 -49
-39 -37 -40 -42 -47 -46 -47 -53
-42 -37 -41 -46 -45 -48 -50 -56
-40 -41 -44 -47 -47 -48 -56 -55
-41 -44 -43 -43 -56 -53 -56 -56
-42 -45 -48 -52 -54 -55 -55 -58
-46 -48 -48 -52 -51 -54 -59 -59
-48 -52 -53 -58 -57 -62 -61 -66
-49 -50 -57 -59 -57 -58 -62 -66
-22 -26 -27 -29 -29 -31 -34 -39
-25 -27 -25 -32 -36 -35 -39 -40
-29 -31 -31 -31 -36 -36 -41 -40
-30 -30 -30 -41 -43 -40 -40 -35
-31 -30 -35 -40 -37 -35 -40 -42
-33 -33 -41 -38 -42 -43 -41 -39
-36 -33 -38 -37 -43 -41 -40 -37
-40 -40 -41 -40 -39 -42 -39 -38
-40 -39 -42 -42 -39 -36 -39 -36
-44 -41 -40 -42 -41 -40 -41 -41
-39 -41 -42 -41 -37 -40 -39 -38
-39 -40 -42 -42 -43 -42 -37 -39
-43 -40 -39 -43 -41 -38 -36 -39
-38 -39 -40 -41 -40 -37 -36 -37
-45 -41 -43 -37 -35 -39 -42 -38
-41 -40 -39 -37 -38 -36 -38 -34
-38 -44 -39 -38 -35 -37 -40 -35
-36 -37 -39 -35 -35 -37 -35 -35
-37 -35 -37 -36 -35 -37 -34 -35
-38 -39 -36 -39 -37 -35 -33 -34
-38 -43 -39 -34 -33 -33 -29 -31
-38 -33 -36 -32 -35 -30 -32 -34
-37 -37 -34 -35 -32 -31 -34 -34
-37 -34 -36 -33 -36 -33 -36 -35
-36 -33 -29 -34 -28 -36 -34 -30
-33 -31 -31 -35 -34 -35 -31 -31
-32 -35 -34 -35 -32 -31 -33 -36
-38 -33 -35 -34 -34 -36 -39 -37
-32 -36 -33 -35 -30 -31 -35 -33
-33 -31 -31 -33 -32 -36 -35 -36
-33 -30 -31 -34 -33 -37 -34 -36
-36 -33 -35 -36 -38 -30 -37 -35
-33 -32 -31 -35 -37 -38 -34 -42
-33 -36 -39 -36 -38 -39 -37 -42
-37 -36 -33 -40 -38 -39 -42 -45
-31 -34 -36 -37 -38 -35 -43 -44
-37 -36 -37 -39 -40 -42 -41 -45
-35 -38 -39 -37 -42 -46 -44 -46
-39 -43 -42 -47 -46 -49 -44 -45
-39 -41 -45 -44 -44 -46 -48 -50
-39 -43 -45 -48 -47 -51 -51 -52
-43 -46 -43 -48 -47 -52 -47 -57
-42 -46 -46 -46 -51 -57 -56 -54
-45 -48 -50 -49 -52 -50 -51 -57
-46 -45 -52 -52 -56 -55 -59 -57
-48 -52 -51 -55 -52 -55 -55 -60
-50 -53 -53 -56 -62 -57 -57 -62
-52 -50 -54 -59 -57 -61 -63 -62
-48 -59 -56 -57 -57 -63 -64 -60
-55 -62 -61 -59 -57 -64 -65 -65
-58 -54 -58 -60 -63 -65 -68 -65
-58 -58 -60 -62 -65 -70 -68 -70
-61 -57 -62 -62 -63 -70 -66 -72
-28 -31 -30 -32 -32 -33 -39 -38
-26 -25 -33 -34 -34 -40 -39 -39
-31 -30 -29 -37 -37 -40 -44 -41
-28 -33 -36 -37 -37 -44 -39 -41
-33 -37 -36 -43 -39 -40 -42 -42
-35 -39 -38 -38 -42 -45 -44 -43
-37 -40 -42 -40 -45 -44 -44 -46
-41 -39 -43 -46 -44 -42 -45 -42
-41 -43 -46 -39 -44 -43 -41 -44
-40 -43 -42 -43 -43 -44 -42 -41
-42 -46 -44 -45 -42 -44 -42 -38
-42 -44 -40 -43 -43 -42 -39 -39
-40 -45 -42 -39 -39 -39 -40 -39
-44 -43 -42 -40 -38 -40 -42 -40
-40 -40 -38 -41 -42 -40 -38 -41
-42 -43 -40 -42 -39 -39 -39 -39
-42 -38 -42 -41 -37 -39 -36 -36
-41 -38 -37 -39 -38 -40 -32 -33
-40 -38 -42 -39 -41 -37 -36 -32
-38 -41 -38 -37 -38 -33 -35 -30
-37 -40 -38 -33 -30 -31 -28 -30
-35 -39 -39 -36 -33 -30 -30 -32
-35 -35 -34 -35 -33 -32 -29 -28
-34 -32 -32 -32 -32 -33 -29 -33
-33 -35 -34 -30 -34 -32 -31 -29
-31 -33 -35 -29 -31 -31 -30 -29
-34 -35 -29 -30 -36 -30 -33 -31
-31 -32 -29 -33 -29 -28 -30 -34
-33 -32 -32 -27 -34 -32 -32 -34
-28 -30 -28 -30 -27 -33 -33 -32
-31 -28 -29 -30 -31 -32 -35 -35
-31 -28 -31 -30 -34 -33 -34 -31
-31 -30 -33 -33 -32 -33 -34 -35
-32 -27 -32 -38 -32 -31 -37 -32
-27 -32 -32 -36 -37 -35 -36 -36
-33 -38 -30 -35 -34 -32 -43 -39
-32 -35 -31 -35 -39 -35 -41 -45
-30 -32 -33 -36 -34 -39 -39 -46
-34 -33 -37 -34 -38 -42 -43 -44
-37 -37 -36 -39 -42 -46 -46 -47
-35 -38 -40 -42 -40 -45 -47 -50
-41 -42 -41 -44 -44 -47 -47 -49
-43 -41 -40 -44 -46 -48 -50 -52
-45 -43 -44 -48 -46 -46 -52 -52
-46 -43 -45 -50 -51 -53 -53 -56
-48 -42 -45 -49 -48 -53 -52 -60
-65 -67 -63 -62 -59 -62 -59 -60
-65 -60 -63 -59 -62 -59 -55 -56
-61 -62 -63 -57 -58 -54 -51 -58
-62 -65 -60 -60 -57 -56 -54 -53
-63 -58 -58 -56 -56 -50 -52 -54
-57 -55 -59 -54 -57 -53 -53 -53
-57 -57 -54 -55 -56 -51 -55 -50
-57 -52 -52 -51 -53 -44 -50 -47
-54 -49 -52 -51 -49 -50 -47 -46
-53 -55 -50 -49 -50 -46 -46 -45
-55 -50 -52 -51 -51 -44 -47 -41
-46 -51 -51 -49 -46 -45 -43 -46
-48 -47 -45 -47 -45 -44 -43 -41
-50 -49 -46 -46 -48 -43 -41 -40
-46 -48 -47 -44 -41 -41 -37 -40
-43 -41 -43 -44 -43 -37 -39 -36
-48 -43 -45 -40 -39 -40 -35 -34
-47 -44 -39 -40 -38 -36 -32 -34
-42 -40 -38 -39 -37 -38 -34 -32
-38 -39 -38 -39 -35 -34 -34 -27
-37 -37 -35 -34 -34 -34 -33 -31
-37 -36 -35 -32 -32 -32 -31 -31
-34 -40 -34 -35 -34 -29 -28 -30
-36 -34 -32 -32 -29 -26 -28 -28
-30 -35 -27 -28 -30 -32 -28 -24
-33 -31 -35 -26 -29 -28 -30 -24
-34 -32 -28 -28 -26 -25 -27 -23
-31 -31 -30 -30 -22 -28 -30 -26
-29 -28 -29 -24 -27 -25 -27 -28
-27 -32 -28 -27 -29 -26 -28 -27
-30 -25 -27 -23 -26 -28 -28 -26
-26 -24 -25 -26 -25 -29 -29 -30
-26 -26 -24 -25 -29 -30 -29 -30
-27 -29 -28 -27 -26 -31 -27 -29
-26 -28 -27 -27 -31 -28 -29 -30
-26 -28 -31 -28 -28 -29 -31 -28
-28 -26 -29 -29 -25 -28 -34 -31
-28 -28 -28 -31 -25 -31 -30 -28
-28 -28 -28 -30 -30 -26 -30 -28
-26 -31 -30 -26 -27 -27 -33 -26
-65 -57 -61 -63 -58 -59 -57 -55
-62 -60 -62 -57 -60 -58 -54 -53
-60 -60 -56 -57 -56 -54 -52 -49
-59 -58 -59 -55 -58 -51 -50 -48
-57 -56 -56 -53 -52 -52 -49 -49
-53 -54 -60 -49 -52 -49 -46 -45
-54 -56 -51 -48 -50 -50 -49 -45
-51 -55 -52 -52 -50 -46 -45 -44
-55 -51 -48 -46 -44 -43 -43 -44
-53 -48 -50 -48 -42 -43 -42 -41
-49 -47 -47 -47 -43 -44 -41 -40
-47 -44 -48 -44 -43 -45 -39 -38
-42 -46 -47 -42 -41 -35 -37 -37
-46 -42 -41 -40 -39 -38 -35 -39
-45 -43 -44 -45 -38 -36 -36 -33
-42 -41 -42 -39 -37 -34 -31 -32
-45 -37 -35 -36 -35 -32 -34 -33
-40 -36 -35 -36 -33 -31 -31 -27
-40 -31 -36 -36 -32 -34 -32 -32
-37 -34 -34 -35 -33 -31 -27 -30
-34 -31 -32 -31 -31 -32 -25 -26
-36 -32 -33 -31 -27 -28 -28 -29
-31 -30 -31 -31 -28 -28 -24 -27
-34 -37 -33 -32 -26 -27 -24 -26
-32 -30 -28 -27 -28 -28 -25 -27
-28 -27 -29 -26 -29 -24 -24 -19
-25 -29 -30 -28 -24 -26 -23 -26
-28 -27 -30 -27 -27 -25 -23 -24
-27 -26 -27 -29 -30 -19 -24 -28
-28 -25 -25 -25 -22 -22 -22 -23
-27 -26 -22 -21 -23 -23 -26 -22
-24 -27 -27 -22 -23 -27 -23 -24
-23 -24 -24 -26 -23 -21 -23 -21
-27 -27 -23 -24 -23 -26 -21 -26
-24 -25 -24 -22 -28 -23 -23 -26
-20 -23 -20 -23 -25 -24 -24 -19
-28 -25 -23 -25 -22 -25 -23 -65
-22 -22 -25 -25 -23 -21 -60 -65
-21 -23 -23 -24 -24 -64 -64 -64
-24 -24 -25 -24 -68 -64 -65 -61
-23 -23 -22 -63 -62 -63 -64 -59
-24 -27 -67 -63 -66 -61 -60 -58
-24 -65 -60 -65 -62 -57 -58 -59
-57 -57 -56 -58 -49 -52 -50 -53
-58 -53 -55 -58 -51 -48 -52 -51
-58 -56 -50 -50 -51 -46 -46 -46
-55 -54 -55 -52 -46 -46 -50 -46
-52 -53 -50 -52 -46 -47 -48 -46
-50 -51 -52 -50 -42 -46 -43 -44
-46 -47 -48 -48 -45 -48 -42 -43
-47 -52 -45 -47 -46 -41 -40 -39
-47 -46 -45 -45 -42 -40 -39 -37
-43 -46 -44 -42 -38 -40 -41 -37
-48 -44 -45 -43 -40 -38 -37 -43
-48 -41 -48 -43 -40 -38 -39 -37
-42 -37 -44 -43 -35 -36 -35 -35
-43 -42 -37 -36 -36 -40 -30 -36
-41 -41 -42 -38 -36 -34 -32 -33
-39 -41 -37 -33 -36 -35 -34 -31
-38 -36 -34 -33 -31 -29 -27 -28
-37 -38 -35 -33 -31 -32 -29 -30
-38 -34 -34 -32 -30 -31 -28 -25
-38 -34 -33 -30 -25 -30 -29 -28
-33 -31 -33 -31 -27 -27 -24 -25
-33 -27 -32 -26 -27 -23 -25 -25
-31 -31 -30 -27 -22 -26 -27 -27
-25 -24 -27 -28 -23 -31 -25 -29
-31 -25 -28 -26 -27 -27 -27 -25
-28 -27 -28 -27 -26 -26 -25 -28
-29 -27 -26 -26 -24 -26 -22 -25
-26 -26 -30 -27 -25 -26 -26 -25
-25 -26 -25 -23 -27 -26 -27 -26
-24 -27 -28 -26 -25 -26 -27 -27
-24 -28 -26 -22 -24 -28 -26 -25
-26 -28 -27 -26 -27 -27 -29 -31
-25 -29 -25 -27 -30 -24 -28 -29
-25 -24 -26 -27 -25 -26 -25 -28
-28 -26 -26 -26 -27 -26 -29 -31
-20 -27 -26 -25 -28 -27 -26 -28
-28 -28 -24 -24 -27 -28 -28 -26
-63 -63 -61 -60 -59 -60 -51 -54
-61 -60 -60 -53 -56 -58 -50 -53
-59 -58 -58 -57 -55 -53 -54 -47
-55 -57 -54 -55 -51 -54 -51 -51
-55 -54 -55 -51 -53 -48 -51 -48
-56 -54 -56 -56 -51 -50 -49 -46
-53 -49 -51 -51 -47 -46 -47 -45
-60 -52 -51 -48 -51 -44 -44 -44
-55 -51 -49 -48 -48 -43 -41 -44
-53 -50 -49 -43 -44 -39 -44 -42
-49 -49 -48 -46 -42 -44 -41 -40
-45 -48 -45 -46 -44 -40 -35 -38
-49 -46 -45 -45 -42 -41 -39 -37
-46 -42 -41 -43 -42 -35 -33 -36
-45 -41 -40 -43 -39 -37 -34 -33
-42 -43 -40 -33 -36 -37 -35 -28
-36 -38 -37 -38 -34 -28 -32 -27
-38 -37 -36 -35 -30 -34 -28 -27
-37 -35 -34 -30 -33 -34 -28 -28
-37 -32 -33 -33 -30 -29 -27 -26
-33 -36 -33 -32 -29 -29 -29 -28
-33 -30 -30 -30 -26 -27 -25 -30
-31 -30 -26 -29 -28 -21 -28 -22
-29 -27 -24 -29 -26 -28 -25 -27
-27 -30 -27 -28 -23 -28 -20 -28
-27 -27 -25 -26 -30 -24 -25 -25
-28 -25 -29 -28 -23 -24 -25 -19
-26 -29 -27 -26 -27 -24 -25 -24
-27 -30 -26 -25 -27 -27 -21 -24
-21 -19 -25 -28 -25 -24 -26 -22
-23 -28 -25 -24 -26 -26 -21 -23
-25 -27 -20 -26 -23 -26 -28 -21
-24 -23 -22 -20 -22 -24 -20 -24
-25 -23 -25 -23 -23 -25 -28 -21
-25 -24 -23 -25 -24 -28 -21 -28
-27 -26 -22 -23 -22 -24 -25 -23
-24 -23 -23 -24 -22 -22 -24 -28
-21 -23 -21 -22 -22 -28 -25 -23
-19 -25 -22 -24 -26 -26 -28 -60
-25 -23 -28 -25 -26 -23 -59 -56
-25 -26 -26 -22 -23 -54 -58 -57
-22 -24 -26 -25 -60 -57 -57 -55
-25 -27 -24 -60 -54 -54 -55 -56
-30 -25 -55 -55 -54 -52 -55 -53
-27 -56 -56 -56 -57 -52 -49 -50
-27 -60 -59 -58 -56 -57 -53 -55
-63 -58 -57 -59 -56 -60 -54 -49
-59 -59 -55 -55 -56 -54 -52 -54
-59 -58 -58 -55 -55 -51 -52 -48
-59 -57 -57 -51 -51 -53 -50 -47
-57 -53 -52 -50 -52 -54 -47 -48
-55 -56 -50 -51 -51 -49 -45 -43
-52 -51 -51 -51 -47 -46 -47 -44
-49 -52 -49 -50 -46 -45 -43 -44
-49 -50 -47 -45 -49 -43 -42 -42
-49 -49 -50 -45 -43 -46 -43 -40
-48 -46 -45 -45 -39 -44 -39 -38
-49 -43 -45 -41 -43 -40 -38 -40
-45 -45 -38 -40 -41 -39 -39 -36
-41 -43 -43 -37 -37 -39 -33 -38
-42 -46 -44 -41 -38 -37 -38 -33
-45 -41 -39 -38 -37 -39 -35 -29
-41 -40 -39 -37 -34 -36 -32 -32
-37 -38 -34 -34 -34 -34 -30 -27
-38 -36 -34 -33 -32 -35 -33 -32
-38 -34 -33 -36 -33 -31 -31 -27
-31 -36 -32 -30 -34 -29 -24 -28
-35 -33 -32 -31 -30 -29 -30 -27
-36 -34 -26 -28 -24 -26 -24 -24
-31 -31 -30 -29 -27 -27 -27 -27
-28 -33 -28 -29 -26 -26 -26 -23
-31 -28 -27 -23 -24 -25 -31 -31
-28 -25 -27 -28 -28 -26 -30 -30
-29 -28 -24 -27 -29 -29 -31 -29
-25 -27 -26 -25 -31 -30 -28 -27
-26 -27 -26 -29 -29 -27 -30 -31
-24 -28 -25 -28 -33 -31 -27 -30
-24 -27 -31 -27 -30 -27 -30 -30
-31 -29 -28 -25 -29 -31 -33 -27
-27 -32 -28 -30 -29 -28 -30 -29
-30 -27 -27 -27 -31 -28 -28 -31
-28 -29 -29 -26 -29 -25 -32 -33
-29 -32 -30 -28 -31 -32 -31 -29
-26 -32 -30 -27 -32 -33 -29 -29
-28 -30 -31 -29 -27 -30 -28 -31
-30 -27 -29 -28 -31 -30 -34 -30
-26 -28 -30 -31 -32 -29 -30 -31
-70 -67 -65 -69 -63 -64 -63 -61
-66 -64 -64 -64 -62 -64 -61 -63
-64 -67 -65 -62 -62 -59 -57 -52
-64 -64 -64 -57 -57 -63 -57 -58
-64 -62 -59 -59 -60 -56 -56 -53
-65 -62 -60 -60 -58 -58 -53 -51
-61 -61 -60 -58 -54 -54 -53 -50
-58 -56 -54 -54 -57 -49 -52 -46
-61 -59 -54 -56 -53 -51 -46 -46
-56 -56 -55 -52 -49 -47 -45 -47
-58 -50 -54 -50 -49 -47 -49 -47
-55 -50 -50 -47 -44 -46 -42 -44
-54 -49 -49 -47 -48 -44 -45 -46
-47 -47 -45 -45 -44 -41 -41 -38
-48 -48 -45 -44 -41 -41 -36 -39
-49 -47 -44 -44 -43 -36 -36 -36
-47 -43 -38 -40 -38 -40 -36 -37
-40 -40 -39 -39 -36 -35 -35 -32
-42 -42 -43 -35 -35 -35 -30 -32
-37 -42 -37 -37 -35 -33 -29 -30
-38 -34 -38 -33 -33 -31 -30 -25
-35 -32 -35 -32 -33 -27 -30 -24
-37 -35 -30 -25 -31 -27 -30 -30
-34 -33 -30 -30 -28 -28 -25 -27
-30 -30 -29 -27 -24 -27 -26 -24
-33 -27 -27 -27 -27 -28 -24 -26
-30 -29 -24 -28 -24 -29 -24 -28
-29 -27 -25 -27 -25 -22 -22 -27
-26 -27 -25 -25 -26 -28 -27 -24
-24 -28 -25 -26 -27 -25 -28 -22
-27 -25 -26 -30 -24 -25 -24 -20
-26 -29 -24 -26 -27 -27 -23 -26
-24 -24 -25 -25 -23 -23 -21 -22
-25 -23 -25 -21 -24 -24 -22 -21
-21 -23 -23 -25 -22 -28 -21 -22
-25 -26 -24 -24 -24 -24 -25 -23
-28 -20 -22 -22 -27 -22 -26 -25
-23 -25 -19 -24 -23 -25 -24 -28
-19 -22 -23 -27 -25 -27 -23 -23
-21 -21 -20 -26 -19 -25 -24 -61
-22 -22 -25 -26 -25 -27 -57 -61
-24 -22 -25 -24 -23 -63 -62 -61
-19 -22 -26 -21 -63 -57 -57 -56
-23 -22 -20 -62 -58 -57 -59 -55
-24 -27 -61 -60 -62 -55 -58 -58
-58 -56 -59 -58 -55 -56 -52 -50
-59 -56 -57 -56 -54 -55 -49 -53
-57 -55 -56 -54 -50 -51 -53 -49
-55 -54 -51 -53 -52 -50 -51 -49
-56 -57 -50 -50 -47 -50 -45 -46
-53 -53 -51 -51 -49 -47 -48 -45
-53 -51 -51 -49 -45 -43 -43 -45
-50 -49 -48 -46 -47 -46 -45 -44
-49 -46 -50 -46 -46 -46 -46 -42
-50 -47 -47 -45 -42 -43 -38 -39
-46 -49 -44 -46 -45 -43 -36 -39
-46 -46 -43 -41 -45 -39 -40 -40
-44 -46 -42 -45 -43 -40 -36 -37
-43 -42 -41 -43 -39 -38 -37 -34
-41 -42 -44 -38 -40 -35 -36 -32
-45 -42 -42 -40 -36 -34 -33 -30
-36 -40 -36 -37 -34 -31 -32 -35
-43 -37 -39 -35 -34 -31 -32 -30
-37 -41 -37 -33 -31 -33 -29 -31
-33 -34 -36 -33 -31 -28 -31 -29
-33 -29 -34 -28 -26 -27 -27 -26
-29 -34 -31 -28 -31 -27 -26 -27
-32 -33 -30 -24 -23 -29 -25 -26
-33 -33 -26 -26 -28 -23 -28 -25
-30 -28 -30 -27 -25 -23 -25 -23
-25 -27 -27 -27 -22 -24 -29 -22
-25 -26 -24 -23 -23 -24 -26 -24
-28 -26 -28 -24 -21 -25 -22 -27
-25 -25 -22 -26 -23 -21 -23 -27
-23 -22 -18 -26 -24 -25 -25 -23
-26 -21 -25 -22 -26 -22 -26 -21
-23 -26 -21 -23 -29 -22 -27 -25
-22 -26 -26 -22 -27 -24 -26 -25
-25 -24 -25 -23 -21 -23 -25 -23
-24 -21 -27 -25 -27 -26 -22 -26
-29 -22 -27 -21 -21 -23 -24 -31
-63 -65 -62 -62 -61 -58 -57 -60
-65 -63 -64 -61 -59 -56 -55 -57
-61 -61 -62 -59 -60 -62 -53 -54
-62 -64 -57 -56 -55 -55 -53 -50
-58 -55 -55 -57 -52 -51 -55 -54
-56 -56 -58 -56 -56 -53 -54 -52
-59 -54 -52 -55 -53 -48 -49 -47
-55 -56 -53 -52 -51 -51 -44 -50
-56 -56 -53 -51 -47 -49 -49 -45
-57 -52 -48 -47 -47 -47 -45 -47
-52 -52 -53 -45 -47 -44 -45 -37
-51 -49 -51 -45 -44 -45 -43 -41
-50 -49 -50 -39 -45 -45 -38 -41
-50 -46 -45 -44 -46 -41 -38 -39
-47 -46 -45 -42 -42 -40 -35 -36
-43 -44 -42 -40 -41 -37 -36 -35
-43 -41 -40 -38 -38 -34 -37 -37
-44 -45 -36 -36 -36 -34 -35 -35
-41 -39 -35 -36 -37 -36 -34 -31
-41 -38 -34 -38 -34 -34 -31 -31
-38 -40 -36 -37 -33 -32 -30 -30
-37 -40 -33 -31 -32 -33 -31 -29
-37 -37 -33 -30 -32 -28 -27 -33
-36 -30 -33 -28 -32 -33 -28 -27
-33 -32 -31 -29 -34 -31 -27 -27
-31 -29 -32 -29 -30 -28 -28 -27
-34 -32 -33 -31 -29 -27 -31 -26
-28 -31 -29 -31 -29 -28 -25 -27
-29 -28 -30 -31 -26 -27 -27 -21
-30 -26 -29 -27 -27 -33 -25 -26
-30 -29 -28 -29 -28 -25 -25 -29
-30 -26 -28 -27 -26 -27 -23 -27
-32 -26 -32 -25 -25 -27 -26 -28
-28 -25 -24 -25 -22 -23 -26 -28
-24 -23 -25 -25 -24 -28 -27 -27
-25 -26 -28 -21 -26 -23 -21 -24
-24 -25 -26 -24 -28 -24 -24 -25
-26 -29 -26 -19 -19 -24 -24 -26
-25 -25 -24 -25 -24 -22 -26 -23
-23 -23 -23 -25 -26 -24 -25 -26
-22 -25 -25 -21 -26 -26 -22 -25
-25 -26 -24 -23 -20 -26 -24 -24
-24 -24 -26 -24 -21 -26 -23 -58
-24 -23 -23 -27 -25 -22 -57 -57
-21 -24 -24 -27 -26 -61 -61 -60
-25 -22 -25 -26 -57 -62 -58 -61
-23 -29 -26 -61 -56 -57 -57 -54
-24 -29 -64 -58 -57 -57 -54 -51
-21 -58 -58 -60 -58 -51 -55 -52
-57 -57 -60 -57 -56 -56 -56 -56
-58 -54 -59 -57 -55 -57 -52 -52
-58 -58 -54 -58 -55 -51 -53 -51
-57 -58 -55 -51 -54 -56 -50 -50
-58 -58 -51 -57 -48 -54 -51 -48
-54 -53 -50 -55 -52 -53 -50 -47
-51 -55 -52 -51 -48 -45 -48 -51
-55 -55 -49 -49 -53 -50 -44 -46
-51 -53 -52 -51 -49 -45 -45 -48
-50 -48 -51 -50 -48 -44 -43 -41
-51 -51 -47 -46 -45 -48 -42 -42
-49 -48 -47 -46 -48 -43 -43 -41
-49 -48 -50 -45 -41 -41 -42 -37
-47 -45 -44 -44 -44 -39 -43 -36
-46 -43 -47 -38 -40 -38 -39 -35
-44 -41 -39 -43 -40 -39 -36 -34
-45 -41 -38 -37 -37 -34 -37 -32
-42 -38 -40 -41 -38 -35 -32 -34
-36 -40 -36 -38 -40 -33 -34 -32
-42 -41 -38 -34 -35 -34 -28 -31
-37 -36 -32 -34 -31 -31 -30 -28
-38 -37 -35 -32 -32 -32 -29 -29
-36 -34 -36 -35 -28 -31 -29 -27
-33 -36 -30 -30 -32 -28 -28 -26
-31 -30 -32 -30 -27 -23 -26 -30
-31 -28 -30 -25 -24 -28 -33 -32
-33 -30 -29 -26 -28 -29 -27 -28
-31 -28 -31 -26 -28 -28 -28 -25
-29 -27 -28 -28 -28 -28 -28 -32
-26 -29 -27 -27 -29 -30 -31 -29
-30 -30 -28 -28 -27 -30 -27 -24
-24 -28 -29 -28 -28 -27 -28 -25
-28 -28 -31 -25 -25 -28 -28 -26
-31 -29 -34 -29 -30 -28 -25 -33
-30 -25 -27 -25 -25 -29 -32 -27
-28 -27 -26 -26 -24 -29 -32 -29
-28 -26 -27 -26 -27 -25 -29 -28
-24 -23 -29 -26 -28 -28 -27 -23
-24 -26 -30 -28 -26 -26 -25 -26
-28 -24 -28 -29 -27 -26 -25 -25
-27 -30 -28 -26 -23 -26 -27 -22
-29 -28 -28 -27 -25 -26 -25 -25
-28 -23 -30 -28 -30 -27 -26 -27
-63 -63 -64 -61 -62 -60 -61 -57
-66 -63 -62 -64 -60 -58 -56 -56
-64 -60 -64 -60 -58 -54 -55 -56
-62 -59 -59 -61 -58 -60 -57 -52
-61 -58 -58 -56 -55 -54 -54 -51
-60 -59 -54 -56 -54 -59 -51 -54
-60 -55 -55 -51 -51 -50 -51 -51
-60 -56 -53 -55 -52 -54 -52 -47
-58 -54 -50 -53 -49 -51 -50 -48
-52 -57 -52 -51 -51 -46 -50 -50
-53 -51 -52 -52 -49 -50 -41 -42
-51 -48 -51 -43 -47 -46 -44 -44
-51 -48 -44 -48 -43 -47 -46 -39
-52 -48 -52 -47 -48 -45 -44 -41
-48 -47 -41 -43 -43 -41 -41 -42
-51 -46 -45 -45 -39 -45 -42 -39
-44 -46 -42 -40 -40 -39 -41 -41
-43 -46 -39 -41 -41 -40 -39 -35
-43 -40 -41 -38 -42 -37 -37 -35
-39 -35 -41 -39 -38 -35 -36 -32
-41 -40 -38 -39 -38 -35 -32 -31
-36 -35 -42 -34 -37 -35 -35 -33
-39 -40 -38 -33 -36 -31 -33 -32
-41 -37 -40 -34 -32 -29 -33 -32
-37 -32 -32 -33 -31 -30 -32 -29
-36 -34 -32 -29 -33 -30 -29 -31
-34 -32 -33 -34 -32 -32 -31 -28
-32 -32 -32 -31 -26 -31 -29 -31
-31 -30 -31 -26 -31 -27 -30 -28
-31 -34 -29 -27 -31 -29 -28 -30
-28 -26 -29 -27 -27 -32 -31 -31
-30 -24 -31 -31 -32 -29 -33 -31
-28 -27 -25 -28 -26 -25 -28 -27
-33 -29 -29 -27 -30 -28 -25 -28
-28 -31 -26 -30 -28 -30 -24 -26
-28 -26 -26 -29 -28 -28 -27 -27
-29 -30 -27 -27 -26 -28 -25 -27
-30 -26 -29 -32 -31 -26 -27 -25
-26 -28 -27 -27 -30 -26 -30 -25
-27 -28 -26 -30 -27 -29 -29 -58
-26 -28 -29 -27 -29 -30 -58 -59
-25 -29 -28 -30 -28 -57 -59 -60
-31 -25 -28 -24 -61 -58 -57 -57
-25 -28 -25 -58 -61 -55 -58 -59
-33 -28 -56 -60 -56 -56 -59 -58
-30 -57 -56 -57 -56 -52 -57 -55
-61 -63 -64 -61 -58 -59 -62 -53
-63 -62 -62 -58 -62 -57 -54 -55
-62 -62 -59 -58 -59 -57 -56 -53
-57 -60 -59 -56 -54 -56 -54 -47
-59 -57 -62 -54 -56 -52 -52 -51
-58 -58 -55 -56 -55 -52 -51 -51
-58 -54 -56 -58 -53 -53 -50 -49
-58 -57 -55 -51 -51 -49 -52 -49
-59 -51 -52 -46 -46 -44 -46 -48
-56 -46 -53 -49 -46 -48 -45 -42
-48 -53 -48 -48 -47 -46 -46 -43
-53 -49 -51 -46 -48 -46 -48 -40
-47 -50 -45 -46 -43 -44 -40 -41
-49 -45 -47 -43 -45 -41 -39 -39
-45 -46 -45 -42 -40 -44 -38 -40
-49 -43 -43 -37 -38 -38 -35 -33
-41 -44 -41 -40 -35 -39 -38 -32
-45 -41 -39 -38 -36 -39 -37 -37
-39 -38 -39 -38 -33 -34 -32 -29
-38 -37 -40 -35 -32 -32 -27 -27
-38 -40 -35 -37 -31 -32 -33 -28
-37 -36 -32 -33 -31 -29 -31 -26
-36 -33 -34 -30 -28 -30 -27 -25
-35 -33 -33 -31 -33 -30 -23 -26
-33 -33 -30 -30 -26 -27 -26 -21
-32 -28 -32 -26 -30 -24 -23 -29
-32 -29 -26 -28 -24 -26 -24 -25
-30 -21 -25 -28 -30 -25 -24 -23
-27 -26 -27 -26 -25 -26 -23 -25
-30 -24 -26 -25 -24 -24 -22 -21
-25 -28 -26 -27 -23 -20 -19 -24
-24 -26 -25 -28 -21 -20 -23 -21
-25 -25 -25 -23 -24 -21 -23 -19
-25 -26 -23 -25 -21 -24 -27 -24
-26 -23 -23 -24 -19 -20 -23 -25
-24 -20 -22 -23 -25 -21 -23 -21
-21 -21 -24 -22 -21 -21 -21 -21
-20 -20 -23 -22 -23 -20 -23 -26
-20 -22 -25 -18 -23 -21 -21 -19
-20 -24 -22 -23 -23 -23 -25 -21
-57 -60 -59 -59 -57 -57 -55 -52
-59 -57 -60 -55 -59 -52 -56 -53
-57 -58 -55 -60 -58 -57 -53 -56
-57 -54 -54 -57 -53 -57 -51 -54
-57 -55 -57 -54 -54 -52 -51 -54
-57 -56 -55 -55 -49 -51 -53 -50
-56 -54 -52 -54 -50 -52 -51 -49
-54 -55 -48 -55 -51 -48 -45 -44
-54 -52 -49 -50 -49 -48 -41 -48
-54 -55 -54 -50 -47 -47 -46 -45
-50 -57 -48 -47 -51 -48 -45 -41
-51 -52 -48 -49 -47 -43 -42 -42
-46 -50 -47 -48 -43 -40 -44 -41
-46 -47 -47 -44 -47 -41 -40 -37
-46 -48 -44 -43 -40 -43 -35 -38
-46 -46 -43 -36 -38 -40 -38 -37
-46 -45 -44 -39 -38 -39 -32 -36
-43 -41 -39 -40 -34 -40 -37 -35
-42 -42 -40 -39 -38 -32 -34 -33
-41 -39 -38 -32 -37 -33 -30 -31
-41 -37 -34 -36 -30 -34 -33 -36
-39 -36 -33 -36 -32 -33 -30 -32
-37 -34 -36 -33 -32 -35 -25 -31
-35 -36 -30 -31 -33 -33 -28 -30
-35 -34 -28 -33 -30 -30 -27 -28
-32 -32 -31 -29 -33 -29 -32 -30
-34 -29 -31 -33 -30 -27 -29 -28
-32 -28 -30 -27 -25 -29 -28 -25
-32 -28 -26 -30 -30 -27 -25 -30
-34 -32 -28 -30 -27 -25 -29 -25
-30 -28 -29 -26 -24 -27 -27 -30
-30 -27 -28 -27 -27 -27 -24 -24
-29 -27 -23 -25 -27 -27 -26 -26
-28 -25 -28 -28 -27 -28 -28 -27
-27 -27 -27 -29 -29 -24 -24 -26
-28 -26 -27 -27 -27 -26 -30 -24
-25 -30 -29 -25 -27 -27 -25 -30
-26 -27 -25 -22 -28 -27 -25 -26
-30 -25 -28 -27 -27 -26 -27 -27
-25 -25 -22 -26 -23 -24 -29 -67
-26 -27 -26 -30 -30 -31 -63 -64
-25 -25 -26 -27 -27 -66 -62 -60
-27 -25 -28 -31 -68 -62 -59 -62
-26 -25 -29 -62 -60 -63 -61 -60
-26 -29 -66 -63 -63 -60 -62 -59
-27 -68 -60 -61 -62 -61 -62 -55
-72 -62 -69 -63 -64 -59 -65 -61
-63 -68 -65 -65 -60 -62 -60 -59
-66 -63 -62 -64 -60 -61 -60 -58
-65 -63 -66 -66 -64 -59 -61 -58
-66 -62 -65 -66 -57 -60 -58 -59
-62 -63 -64 -61 -58 -59 -61 -55
-59 -63 -57 -61 -60 -57 -54 -54
-60 -61 -58 -56 -53 -60 -54 -53
-58 -60 -56 -62 -55 -53 -52 -51
-56 -58 -55 -56 -58 -54 -58 -53
-61 -64 -57 -54 -53 -54 -50 -49
-58 -58 -56 -53 -53 -49 -50 -47
-55 -55 -50 -52 -53 -53 -50 -50
-55 -54 -53 -50 -51 -51 -51 -42
-52 -51 -51 -48 -48 -50 -46 -47
-52 -52 -52 -50 -48 -44 -47 -44
-49 -51 -49 -46 -47 -46 -44 -41
-51 -52 -51 -44 -48 -44 -45 -41
-51 -51 -45 -48 -47 -45 -45 -40
-47 -47 -46 -46 -44 -42 -40 -39
-45 -48 -45 -43 -47 -40 -40 -42
-48 -45 -41 -44 -35 -38 -40 -35
-49 -43 -38 -43 -38 -38 -38 -35
-43 -41 -43 -42 -35 -36 -32 -34
-44 -38 -40 -38 -39 -38 -33 -37
-41 -38 -36 -35 -34 -36 -36 -31
-39 -37 -39 -35 -37 -33 -37 -36
-37 -38 -35 -39 -34 -37 -32 -36
-39 -35 -35 -37 -36 -37 -35 -34
-35 -35 -36 -36 -35 -35 -34 -32
-34 -38 -37 -34 -34 -36 -32 -34
-29 -39 -35 -38 -35 -36 -33 -28
-32 -40 -35 -36 -32 -33 -35 -33
-37 -34 -32 -37 -33 -34 -32 -31
-36 -35 -35 -33 -34 -34 -34 -34
-34 -37 -32 -35 -33 -36 -37 -33
-35 -34 -35 -33 -31 -33 -33 -37
-34 -34 -34 -35 -33 -33 -36 -36
-32 -36 -33 -33 -36 -36 -33 -34
-35 -32 -35 -38 -31 -30 -31 -35
-35 -37 -34 -34 -33 -34 -33 -32
-34 -33 -33 -30 -34 -34 -34 -33
-33 -34 -33 -34 -34 -36 -35 -35
-33 -33 -33 -35 -32 -35 -33 -38
-33 -30 -28 -35 -36 -34 -34 -37
-34 -32 -33 -36 -32 -34 -36 -36
-62 -61 -63 -64 -63 -55 -61 -60
-63 -63 -61 -64 -59 -61 -58 -64
-65 -62 -60 -62 -63 -60 -55 -60
-64 -59 -59 -60 -58 -55 -61 -57
-66 -58 -59 -61 -60 -59 -58 -58
-61 -65 -60 -57 -59 -56 -60 -57
-60 -55 -58 -59 -56 -54 -62 -57
-58 -59 -60 -58 -57 -59 -54 -54
-57 -59 -57 -57 -55 -54 -55 -50
-60 -57 -56 -56 -55 -52 -52 -50
-58 -54 -55 -51 -53 -53 -50 -50
-54 -55 -57 -53 -50 -51 -54 -48
-55 -59 -56 -51 -51 -52 -51 -47
-53 -57 -53 -47 -48 -48 -46 -47
-54 -54 -54 -51 -49 -48 -44 -43
-51 -49 -49 -48 -46 -47 -44 -46
-51 -48 -49 -44 -43 -47 -42 -41
-52 -50 -45 -44 -46 -42 -41 -44
-50 -50 -48 -43 -45 -42 -37 -42
-48 -46 -46 -42 -40 -38 -36 -43
-45 -43 -41 -43 -39 -41 -40 -35
-42 -47 -42 -41 -38 -39 -38 -40
-41 -42 -42 -42 -42 -43 -40 -39
-43 -38 -42 -40 -37 -42 -40 -38
-39 -39 -40 -40 -35 -37 -36 -36
-37 -39 -39 -37 -38 -36 -39 -36
-41 -38 -38 -35 -39 -35 -38 -37
-37 -42 -41 -39 -35 -39 -34 -33
-38 -41 -36 -37 -36 -36 -30 -32
-38 -38 -39 -36 -33 -32 -31 -34
-34 -35 -33 -34 -36 -33 -34 -30
-35 -33 -36 -34 -32 -26 -32 -32
-34 -37 -31 -33 -29 -30 -32 -31
-32 -30 -32 -32 -30 -32 -31 -31
-32 -31 -32 -29 -31 -34 -29 -30
-36 -31 -33 -30 -31 -27 -31 -29
-32 -30 -29 -29 -31 -34 -27 -28
-33 -31 -30 -32 -32 -30 -28 -28
-33 -28 -30 -29 -29 -30 -32 -28
-33 -32 -28 -26 -28 -35 -30 -28
-28 -30 -30 -31 -30 -29 -32 -28
-28 -28 -25 -28 -26 -31 -30 -30
-30 -29 -26 -36 -29 -28 -27 -29
-30 -25 -31 -27 -29 -32 -28 -65
-27 -28 -33 -28 -30 -27 -66 -63
-33 -30 -31 -31 -31 -66 -63 -66
-27 -30 -28 -30 -64 -66 -65 -67
-31 -31 -29 -63 -67 -67 -64 -67
-29 -27 -64 -63 -65 -64 -64 -61
-30 -65 -64 -63 -67 -64 -58 -61
-53 -54 -56 -56 -51 -52 -52 -49
-54 -50 -54 -53 -53 -48 -51 -47
-55 -56 -52 -53 -50 -51 -49 -46
-51 -52 -50 -51 -50 -48 -47 -52
-55 -51 -47 -54 -53 -49 -42 -45
-55 -53 -49 -48 -47 -44 -45 -46
-53 -53 -50 -47 -47 -47 -44 -41
-53 -52 -48 -48 -46 -45 -45 -45
-49 -48 -46 -48 -45 -44 -46 -43
-49 -47 -46 -43 -48 -41 -41 -41
-45 -45 -49 -45 -45 -40 -45 -41
-45 -44 -44 -42 -44 -37 -42 -38
-48 -44 -47 -42 -44 -42 -41 -37
-48 -43 -38 -42 -38 -37 -35 -36
-45 -42 -45 -41 -42 -39 -41 -36
-43 -39 -42 -40 -37 -34 -35 -38
-37 -38 -40 -36 -37 -38 -38 -37
-42 -36 -37 -36 -37 -38 -38 -36
-40 -37 -38 -35 -34 -31 -34 -36
-35 -38 -35 -37 -40 -31 -33 -37
-39 -39 -34 -38 -34 -33 -35 -35
-35 -39 -37 -34 -34 -33 -38 -34
-34 -33 -33 -32 -35 -34 -35 -35
-36 -36 -34 -32 -36 -31 -32 -33
-35 -34 -32 -35 -33 -29 -32 -29
-32 -35 -33 -34 -32 -28 -33 -30
-32 -31 -33 -31 -29 -32 -31 -30
-32 -34 -33 -32 -31 -31 -31 -29
-32 -32 -32 -34 -35 -32 -28 -34
-31 -32 -34 -31 -33 -29 -34 -35
-33 -36 -32 -32 -29 -32 -35 -35
-27 -29 -28 -30 -32 -35 -35 -33
-34 -32 -28 -26 -32 -34 -40 -36
-30 -31 -28 -31 -35 -38 -33 -35
-30 -34 -29 -38 -34 -35 -40 -42
-29 -36 -35 -36 -37 -36 -38 -42
-35 -34 -39 -37 -36 -40 -41 -40
-33 -34 -38 -40 -43 -38 -40 -41
-37 -39 -36 -35 -45 -42 -41 -41
-34 -39 -41 -38 -36 -41 -44 -44
-37 -43 -43 -40 -41 -42 -46 -41
-33 -38 -42 -41 -43 -42 -43 -44
-39 -40 -42 -39 -47 -44 -41 -46
-59 -56 -60 -57 -58 -54 -54 -54
-62 -61 -58 -56 -53 -54 -54 -54
-61 -59 -59 -53 -54 -54 -55 -54
-58 -53 -56 -53 -54 -50 -52 -48
-56 -58 -53 -52 -53 -51 -49 -46
-53 -56 -52 -54 -54 -49 -46 -45
-55 -53 -56 -52 -48 -47 -47 -45
-54 -54 -49 -51 -46 -47 -44 -42
-53 -50 -50 -49 -43 -45 -43 -41
-51 -46 -44 -46 -44 -46 -43 -42
-51 -47 -42 -43 -44 -44 -38 -39
-46 -45 -46 -41 -41 -39 -39 -37
-43 -48 -45 -38 -43 -36 -35 -35
-47 -44 -40 -41 -38 -36 -34 -36
-45 -39 -37 -42 -41 -35 -32 -31
-43 -42 -37 -39 -39 -36 -35 -28
-42 -39 -40 -34 -35 -34 -33 -26
-39 -36 -33 -32 -33 -32 -30 -27
-38 -36 -36 -30 -31 -31 -28 -24
-38 -35 -35 -30 -28 -29 -29 -24
-32 -31 -31 -28 -30 -24 -26 -29
-34 -31 -28 -25 -26 -29 -24 -25
-34 -27 -31 -28 -27 -22 -28 -26
-32 -26 -28 -29 -27 -24 -23 -26
-26 -28 -24 -26 -28 -26 -27 -23
-25 -31 -26 -26 -25 -27 -22 -21
-25 -26 -24 -23 -25 -22 -23 -23
-26 -25 -28 -24 -26 -18 -22 -20
-28 -27 -25 -24 -22 -22 -23 -20
-26 -25 -25 -26 -22 -25 -24 -21
-25 -24 -24 -21 -22 -23 -20 -20
-22 -23 -23 -21 -20 -18 -23 -20
-20 -20 -22 -25 -21 -18 -19 -22
-21 -24 -21 -18 -22 -22 -22 -19
-22 -21 -18 -20 -21 -25 -21 -21
-20 -22 -20 -18 -19 -20 -22 -18
-20 -21 -20 -20 -21 -22 -22 -19
-24 -20 -18 -21 -18 -19 -21 -21
-18 -19 -21 -20 -20 -19 -21 -25
-20 -22 -19 -24 -21 -19 -19 -60
-20 -23 -21 -20 -21 -20 -55 -52
-20 -19 -18 -21 -18 -55 -55 -51
-22 -22 -19 -20 -54 -56 -54 -51
-19 -18 -24 -56 -54 -54 -53 -52
-20 -24 -56 -55 -54 -56 -52 -52
-22 -57 -58 -54 -52 -54 -52 -54
-63 -65 -62 -59 -56 -55 -57 -54
-62 -62 -57 -62 -59 -53 -55 -54
-60 -62 -59 -56 -57 -54 -54 -54
-63 -59 -58 -60 -56 -53 -54 -52
-58 -54 -54 -57 -54 -49 -51 -49
-57 -57 -57 -52 -52 -49 -48 -45
-53 -55 -57 -51 -49 -49 -49 -48
-53 -52 -51 -51 -51 -46 -44 -46
-54 -52 -47 -45 -48 -44 -45 -44
-51 -48 -50 -48 -45 -44 -47 -40
-52 -49 -48 -48 -44 -46 -41 -39
-50 -44 -49 -46 -44 -45 -39 -38
-48 -49 -41 -40 -41 -37 -40 -40
-45 -44 -41 -44 -41 -41 -40 -40
-44 -42 -41 -41 -41 -38 -40 -37
-47 -43 -39 -39 -37 -38 -38 -34
-43 -38 -41 -35 -34 -37 -31 -33
-40 -40 -37 -37 -32 -39 -33 -29
-38 -39 -39 -34 -34 -32 -32 -32
-40 -38 -38 -33 -34 -31 -31 -28
-35 -36 -38 -31 -28 -32 -31 -29
-36 -36 -34 -29 -36 -29 -28 -32
-36 -33 -30 -29 -30 -29 -29 -31
-35 -30 -27 -23 -27 -31 -26 -28
-31 -33 -24 -31 -31 -25 -27 -30
-30 -31 -29 -30 -31 -33 -23 -29
-29 -29 -29 -24 -28 -26 -24 -27
-29 -30 -29 -28 -24 -25 -29 -31
-31 -28 -28 -25 -22 -23 -27 -29
-28 -25 -27 -22 -28 -26 -29 -26
-27 -24 -24 -27 -26 -30 -29 -32
-21 -28 -31 -26 -28 -29 -28 -27
-23 -25 -27 -29 -29 -29 -33 -27
-25 -28 -30 -30 -31 -31 -30 -30
-28 -24 -27 -30 -32 -29 -30 -30
-29 -27 -33 -33 -26 -32 -31 -34
-29 -24 -28 -25 -29 -31 -32 -31
-33 -26 -32 -28 -30 -30 -29 -34
-31 -24 -31 -29 -30 -35 -29 -29
-31 -31 -33 -28 -30 -33 -31 -27
-28 -28 -31 -34 -32 -32 -35 -34
-33 -28 -33 -32 -31 -33 -33 -29
-30 -30 -31 -28 -29 -35 -30 -32
-61 -59 -63 -60 -58 -58 -57 -56
-59 -64 -62 -58 -59 -58 -57 -55
-61 -59 -61 -61 -59 -56 -52 -53
-58 -59 -59 -55 -59 -55 -52 -54
-59 -57 -57 -56 -55 -54 -53 -48
-57 -55 -53 -58 -54 -54 -47 -49
-54 -55 -55 -53 -54 -49 -50 -41
-56 -55 -50 -53 -51 -47 -49 -45
-57 -50 -54 -51 -48 -43 -42 -38
-53 -53 -51 -50 -42 -45 -41 -42
-50 -48 -50 -48 -44 -43 -40 -43
-49 -50 -48 -44 -43 -40 -40 -35
-49 -46 -44 -40 -42 -42 -39 -34
-50 -44 -41 -45 -38 -38 -41 -35
-44 -41 -41 -34 -33 -32 -35 -29
-47 -43 -37 -39 -37 -35 -33 -31
-41 -42 -37 -36 -37 -33 -29 -30
-42 -41 -39 -34 -36 -32 -32 -28
-39 -39 -29 -31 -32 -31 -27 -25
-37 -36 -36 -27 -29 -31 -26 -24
-31 -33 -32 -28 -28 -25 -26 -26
-33 -32 -28 -28 -26 -21 -25 -22
-31 -29 -25 -28 -25 -27 -23 -23
-29 -27 -28 -24 -28 -22 -17 -25
-30 -26 -21 -26 -22 -28 -21 -18
-26 -22 -24 -27 -22 -21 -19 -20
-27 -21 -22 -20 -19 -18 -23 -16
-21 -25 -24 -21 -20 -22 -18 -18
-23 -21 -23 -22 -17 -20 -19 -19
-19 -19 -23 -20 -21 -17 -17 -18
-21 -20 -21 -21 -19 -18 -17 -22
-16 -20 -18 -19 -20 -20 -17 -17
-22 -17 -19 -16 -18 -22 -17 -17
-24 -22 -24 -20 -16 -15 -20 -14
-18 -19 -19 -17 -19 -17 -17 -16
-20 -18 -18 -21 -15 -16 -21 -19
-20 -17 -14 -18 -15 -18 -15 -22
-19 -18 -19 -20 -19 -16 -17 -14
-16 -17 -19 -18 -15 -17 -21 -14
-17 -17 -19 -23 -20 -17 -16 -17
-15 -17 -16 -15 -20 -21 -22 -65
-16 -17 -20 -13 -21 -19 -62 -57
-21 -15 -20 -17 -20 -65 -61 -64
-18 -18 -17 -16 -64 -59 -58 -61
-21 -22 -20 -64 -61 -56 -59 -57
-17 -16 -63 -63 -60 -60 -57 -59
-15 -65 -61 -60 -58 -62 -56 -55
-44 -49 -48 -50 -49 -52 -55 -54
-48 -45 -51 -53 -52 -52 -51 -53
-49 -54 -53 -48 -48 -56 -49 -52
-54 -52 -52 -50 -54 -52 -53 -54
-53 -49 -52 -52 -55 -51 -52 -56
-51 -55 -52 -56 -54 -54 -54 -54
-52 -54 -53 -51 -52 -52 -54 -49
-55 -55 -55 -56 -54 -57 -52 -51
-54 -54 -56 -53 -49 -50 -51 -55
-56 -53 -50 -55 -52 -55 -49 -53
-58 -54 -58 -54 -53 -50 -49 -47
-59 -50 -55 -52 -50 -48 -48 -49
-57 -55 -54 -53 -51 -54 -45 -50
-57 -55 -51 -46 -51 -46 -48 -47
-54 -54 -51 -49 -48 -46 -45 -47
-48 -46 -53 -50 -51 -48 -44 -45
-52 -52 -46 -50 -45 -45 -48 -43
-49 -47 -49 -47 -46 -42 -46 -43
-50 -46 -48 -46 -43 -49 -44 -43
-47 -47 -45 -47 -43 -43 -42 -42
-43 -45 -43 -45 -43 -41 -46 -44
-46 -46 -47 -44 -42 -43 -42 -44
-44 -46 -45 -42 -42 -46 -43 -43
-43 -45 -43 -42 -40 -43 -39 -42
-40 -42 -45 -46 -43 -41 -44 -41
-45 -46 -44 -44 -45 -44 -41 -44
-44 -42 -42 -41 -43 -41 -42 -48
-43 -43 -42 -40 -45 -41 -42 -48
-45 -44 -40 -40 -45 -42 -46 -50
-41 -42 -43 -44 -46 -50 -49 -52
-43 -42 -44 -42 -50 -50 -52 -49
-43 -46 -45 -46 -48 -53 -52 -55
-41 -44 -48 -54 -55 -57 -52 -54
-43 -52 -52 -52 -50 -53 -55 -54
-45 -52 -51 -51 -53 -51 -56 -54
-46 -51 -53 -55 -52 -56 -57 -55
-52 -48 -51 -54 -59 -57 -54 -56
-48 -52 -54 -56 -56 -54 -59 -59
-55 -54 -58 -57 -55 -58 -61 -61
-54 -60 -56 -58 -57 -58 -59 -59
-57 -56 -53 -57 -53 -64 -61 -59
-54 -58 -59 -64 -61 -57 -63 -65
-59 -59 -60 -56 -60 -58 -63 -61
-45 -44 -48 -48 -47 -49 -55 -54
-49 -46 -48 -45 -47 -50 -53 -51
-44 -48 -47 -50 -50 -52 -53 -53
-46 -49 -54 -52 -52 -50 -53 -50
-50 -49 -50 -53 -51 -52 -51 -52
-53 -47 -51 -50 -50 -53 -49 -50
-50 -52 -56 -51 -50 -50 -50 -50
-51 -51 -51 -50 -49 -50 -49 -50
-52 -50 -52 -51 -52 -49 -45 -47
-50 -50 -53 -46 -48 -50 -46 -43
-51 -46 -52 -51 -46 -47 -46 -50
-48 -50 -53 -47 -45 -46 -46 -44
-46 -50 -51 -48 -47 -46 -48 -47
-48 -50 -47 -48 -47 -45 -48 -48
-48 -48 -44 -47 -47 -45 -42 -47
-48 -48 -42 -46 -45 -45 -48 -52
-46 -52 -48 -43 -49 -48 -52 -49
-46 -45 -47 -46 -48 -51 -49 -46
-44 -46 -48 -52 -49 -46 -47 -51
-46 -46 -49 -48 -49 -50 -47 -50
-45 -48 -46 -50 -48 -49 -49 -51
-47 -51 -50 -49 -47 -49 -53 -49
-50 -50 -50 -52 -48 -46 -43 -49
-46 -49 -45 -49 -47 -48 -51 -51
-50 -50 -48 -48 -47 -48 -51 -49
-51 -50 -51 -49 -50 -46 -51 -48
-49 -52 -54 -49 -52 -48 -51 -52
-49 -49 -49 -47 -47 -47 -52 -46
-46 -51 -46 -47 -49 -51 -45 -51
-45 -48 -50 -50 -50 -51 -52 -51
-47 -52 -50 -51 -47 -49 -52 -53
-50 -50 -50 -51 -50 -47 -53 -52
-49 -51 -47 -46 -48 -53 -52 -51
-49 -47 -50 -49 -53 -53 -53 -55
-49 -51 -52 -50 -49 -55 -53 -56
-48 -49 -54 -53 -50 -58 -57 -57
-47 -52 -54 -53 -50 -50 -55 -56
-58 -54 -51 -56 -59 -56 -56 -59
-50 -53 -54 -57 -55 -55 -58 -57
-56 -52 -53 -57 -57 -56 -61 -44
-54 -52 -53 -57 -57 -58 -47 -50
-53 -58 -55 -58 -55 -47 -43 -49
-56 -52 -54 -57 -47 -46 -49 -47
-55 -57 -59 -46 -49 -47 -48 -52
-61 -57 -44 -52 -47 -54 -52 -48
-57 -47 -50 -47 -50 -49 -51 -47
-39 -46 -48 -45 -49 -51 -49 -52
-43 -47 -45 -50 -47 -54 -53 -55
-45 -48 -48 -53 -51 -52 -55 -54
-47 -51 -55 -50 -52 -49 -54 -53
-48 -50 -52 -54 -54 -55 -57 -59
-52 -54 -50 -57 -55 -58 -53 -58
-51 -52 -54 -54 -57 -59 -56 -58
-54 -58 -54 -54 -56 -58 -58 -61
-53 -55 -56 -58 -59 -61 -57 -60
-53 -57 -57 -56 -53 -59 -60 -56
-56 -59 -60 -57 -58 -59 -56 -58
-55 -56 -56 -61 -56 -53 -56 -59
-55 -58 -60 -59 -56 -54 -57 -53
-57 -60 -59 -55 -56 -52 -52 -52
-59 -63 -55 -60 -54 -50 -54 -54
-62 -54 -54 -55 -55 -55 -50 -53
-59 -57 -54 -50 -54 -51 -51 -53
-55 -55 -52 -51 -55 -48 -50 -48
-55 -55 -55 -51 -53 -49 -49 -48
-55 -52 -49 -51 -50 -50 -48 -47
-55 -49 -52 -52 -51 -52 -46 -50
-48 -51 -49 -50 -48 -51 -44 -49
-49 -45 -48 -49 -50 -46 -50 -51
-51 -51 -50 -49 -48 -47 -50 -55
-48 -47 -49 -47 -48 -49 -50 -54
-52 -49 -48 -46 -45 -48 -51 -52
-52 -46 -45 -50 -47 -50 -51 -52
-47 -51 -48 -51 -55 -51 -52 -54
-47 -45 -55 -54 -52 -53 -53 -53
-47 -49 -52 -53 -54 -52 -54 -54
-51 -51 -53 -52 -55 -58 -51 -54
-47 -55 -56 -52 -51 -55 -59 -55
-52 -54 -56 -56 -56 -52 -52 -60
-51 -59 -52 -52 -57 -55 -59 -58
-53 -52 -58 -54 -56 -59 -52 -60
-53 -52 -52 -54 -53 -57 -56 -61
-52 -57 -52 -55 -56 -58 -60 -61
-56 -58 -57 -57 -56 -60 -60 -64
-59 -57 -59 -57 -59 -60 -62 -60
-59 -60 -56 -59 -61 -64 -60 -63
-60 -59 -59 -61 -60 -63 -63 -64
-39 -45 -44 -47 -44 -48 -48 -48
-41 -46 -46 -45 -49 -47 -48 -51
-45 -50 -46 -48 -50 -49 -48 -53
-44 -44 -49 -47 -47 -52 -51 -49
-43 -46 -47 -49 -50 -48 -51 -47
-43 -48 -49 -47 -51 -48 -52 -47
-47 -50 -48 -50 -51 -47 -47 -48
-48 -49 -47 -49 -45 -49 -49 -48
-50 -52 -46 -50 -49 -44 -44 -45
-50 -48 -51 -46 -50 -46 -45 -47
-48 -52 -52 -45 -48 -46 -45 -44
-48 -46 -48 -45 -45 -43 -43 -41
-52 -50 -45 -43 -44 -41 -42 -40
-48 -46 -44 -44 -45 -40 -42 -40
-46 -44 -45 -41 -43 -43 -39 -41
-46 -43 -49 -43 -45 -42 -45 -42
-43 -44 -42 -44 -39 -41 -43 -45
-44 -44 -44 -41 -41 -42 -43 -47
-46 -41 -37 -44 -41 -45 -45 -45
-44 -45 -41 -38 -44 -41 -45 -46
-40 -41 -42 -42 -45 -44 -43 -45
-41 -43 -41 -46 -48 -44 -42 -45
-40 -45 -45 -42 -43 -47 -47 -45
-41 -46 -45 -46 -52 -47 -46 -46
-46 -46 -41 -46 -45 -48 -46 -45
-43 -45 -45 -44 -50 -47 -48 -47
-45 -48 -45 -47 -47 -46 -47 -48
-47 -45 -46 -47 -47 -46 -50 -50
-45 -46 -46 -49 -49 -48 -47 -51
-46 -46 -43 -47 -50 -49 -47 -47
-44 -45 -46 -53 -48 -52 -49 -47
-47 -46 -46 -48 -49 -50 -50 -53
-45 -47 -53 -48 -46 -51 -48 -51
-50 -45 -50 -47 -49 -48 -50 -53
-47 -48 -49 -49 -54 -52 -47 -52
-51 -52 -45 -51 -54 -51 -49 -52
-48 -50 -49 -51 -52 -48 -54 -57
-51 -53 -50 -50 -52 -52 -55 -55
-52 -48 -51 -50 -49 -56 -51 -56
-51 -48 -53 -52 -54 -58 -58 -60
-54 -54 -51 -56 -59 -56 -58 -44
-51 -55 -57 -56 -57 -58 -41 -44
-53 -54 -52 -59 -57 -40 -45 -46
-55 -53 -58 -57 -38 -39 -45 -46
-49 -58 -55 -38 -45 -45 -49 -49
-58 -59 -41 -44 -43 -43 -47 -55
-54 -42 -44 -43 -46 -50 -49 -51
-45 -41 -44 -48 -54 -53 -50 -47
-50 -48 -53 -51 -54 -55 -52 -51
-48 -47 -49 -52 -48 -54 -55 -57
-47 -48 -53 -51 -54 -55 -55 -55
-46 -52 -52 -52 -53 -56 -55 -55
-54 -53 -53 -53 -53 -55 -55 -57
-52 -50 -55 -54 -53 -57 -55 -57
-52 -58 -52 -59 -56 -54 -58 -57
-52 -52 -55 -56 -55 -58 -59 -55
-57 -58 -55 -53 -60 -57 -54 -53
-56 -56 -52 -56 -57 -60 -57 -55
-60 -54 -56 -54 -55 -57 -54 -51
-57 -54 -57 -58 -56 -55 -53 -52
-54 -59 -54 -55 -52 -50 -53 -51
-56 -58 -56 -54 -51 -50 -51 -49
-55 -56 -55 -51 -52 -48 -49 -49
-54 -53 -53 -52 -52 -49 -50 -50
-53 -53 -51 -51 -48 -47 -47 -50
-52 -51 -49 -53 -48 -47 -49 -52
-52 -52 -50 -52 -48 -46 -47 -48
-50 -51 -47 -47 -47 -48 -44 -43
-55 -50 -46 -49 -47 -52 -46 -48
-51 -49 -46 -47 -48 -52 -48 -46
-49 -51 -48 -49 -49 -44 -47 -50
-50 -47 -48 -51 -45 -48 -48 -52
-44 -47 -47 -47 -49 -52 -52 -49
-44 -46 -51 -50 -49 -50 -53 -52
-46 -46 -47 -50 -51 -51 -55 -52
-47 -47 -48 -53 -54 -53 -55 -55
-44 -51 -52 -54 -56 -52 -54 -54
-46 -52 -54 -54 -53 -54 -52 -57
-46 -52 -53 -56 -55 -58 -54 -58
-52 -54 -54 -55 -53 -55 -53 -54
-54 -53 -55 -56 -57 -57 -60 -60
-55 -54 -57 -58 -57 -57 -61 -58
-57 -53 -59 -58 -57 -60 -61 -60
-56 -61 -57 -55 -61 -58 -58 -59
-57 -59 -58 -63 -59 -56 -63 -58
-54 -56 -59 -60 -60 -60 -62 -61
-56 -56 -62 -58 -62 -60 -60 -62
-56 -61 -56 -59 -66 -63 -61 -66
-56 -58 -58 -62 -62 -60 -63 -65
-60 -62 -62 -64 -65 -63 -65 -65
-58 -60 -59 -62 -64 -65 -66 -67
-42 -48 -49 -50 -49 -45 -48 -46
-47 -46 -47 -51 -48 -46 -44 -47
-47 -50 -49 -48 -47 -48 -45 -44
-48 -49 -49 -48 -48 -47 -44 -40
-48 -44 -46 -46 -47 -43 -45 -42
-43 -46 -46 -41 -47 -41 -42 -41
-45 -46 -45 -45 -42 -43 -41 -43
-45 -43 -43 -40 -41 -42 -42 -39
-42 -45 -45 -40 -45 -44 -42 -41
-42 -43 -42 -45 -44 -39 -40 -44
-44 -42 -44 -45 -39 -38 -41 -38
-36 -47 -45 -44 -40 -42 -37 -39
-42 -41 -43 -40 -35 -39 -39 -38
-41 -44 -41 -40 -42 -38 -41 -41
-44 -40 -41 -39 -38 -40 -46 -42
-41 -44 -40 -38 -40 -43 -44 -41
-42 -41 -40 -39 -37 -43 -42 -44
-40 -42 -36 -40 -41 -45 -43 -40
-39 -38 -41 -41 -39 -40 -44 -43
-38 -42 -45 -46 -44 -42 -44 -46
-42 -46 -43 -44 -40 -42 -42 -46
-42 -41 -42 -45 -45 -42 -46 -40
-42 -43 -41 -46 -45 -44 -43 -44
-44 -42 -46 -44 -46 -42 -44 -45
-45 -43 -45 -44 -42 -45 -43 -44
-44 -44 -46 -41 -40 -44 -49 -40
-41 -44 -45 -39 -46 -46 -41 -45
-43 -45 -41 -47 -46 -49 -46 -44
-45 -40 -46 -44 -47 -44 -47 -47
-44 -49 -45 -43 -45 -46 -46 -52
-43 -46 -44 -47 -45 -45 -47 -49
-45 -45 -47 -47 -49 -49 -48 -50
-44 -47 -46 -48 -48 -50 -51 -50
-49 -51 -43 -47 -51 -49 -53 -55
-49 -49 -46 -50 -50 -49 -52 -52
-46 -47 -47 -52 -51 -51 -51 -55
-50 -50 -49 -50 -49 -51 -53 -46
-48 -47 -49 -56 -51 -48 -46 -45
-50 -50 -49 -54 -56 -44 -43 -47
-49 -51 -50 -51 -43 -44 -51 -49
-50 -52 -54 -42 -46 -48 -50 -52
-53 -54 -46 -43 -48 -49 -48 -54
-54 -40 -46 -45 -48 -51 -55 -53
-41 -45 -49 -49 -50 -50 -54 -50
-45 -49 -47 -50 -48 -48 -47 -52
-45 -50 -51 -51 -57 -52 -56 -57
-49 -48 -51 -54 -50 -53 -54 -54
-48 -51 -51 -53 -55 -56 -57 -56
-52 -51 -51 -53 -58 -53 -53 -54
-51 -54 -57 -57 -52 -56 -55 -53
-54 -53 -52 -52 -51 -54 -53 -53
-53 -56 -54 -55 -52 -49 -52 -53
-54 -54 -52 -55 -54 -55 -55 -54
-50 -53 -55 -53 -51 -54 -49 -49
-54 -52 -55 -52 -52 -51 -53 -51
-54 -53 -51 -51 -46 -50 -46 -49
-52 -52 -52 -50 -50 -49 -47 -43
-55 -54 -49 -54 -50 -50 -52 -47
-54 -51 -50 -47 -50 -52 -50 -44
-47 -48 -51 -50 -43 -51 -48 -43
-52 -49 -47 -46 -49 -44 -46 -49
-51 -47 -45 -47 -49 -47 -45 -43
-49 -46 -47 -44 -46 -46 -43 -44
-48 -45 -44 -45 -42 -51 -45 -47
-46 -48 -48 -47 -43 -46 -44 -45
-45 -47 -46 -41 -45 -43 -45 -47
-44 -46 -46 -42 -40 -44 -47 -48
-46 -46 -45 -40 -44 -48 -48 -50
-45 -44 -46 -43 -47 -46 -51 -51
-42 -41 -41 -47 -45 -50 -50 -54
-46 -45 -46 -49 -49 -50 -53 -53
-45 -45 -48 -52 -54 -54 -52 -53
-46 -47 -42 -53 -52 -53 -54 -54
-48 -55 -49 -50 -52 -55 -55 -55
-49 -49 -49 -53 -54 -52 -54 -58
-48 -50 -54 -55 -52 -56 -54 -60
-51 -53 -52 -57 -54 -56 -54 -59
-51 -55 -53 -50 -56 -56 -55 -59
-53 -55 -53 -56 -53 -58 -57 -62
-58 -55 -53 -54 -54 -54 -57 -60
-54 -55 -58 -59 -58 -61 -64 -66
-56 -57 -56 -59 -59 -60 -60 -60
-45 -45 -45 -47 -47 -48 -50 -51
-47 -49 -50 -48 -45 -47 -50 -48
-46 -47 -50 -47 -50 -50 -47 -49
-50 -46 -49 -48 -49 -48 -49 -49
-49 -49 -48 -50 -48 -48 -46 -44
-48 -50 -49 -48 -49 -42 -43 -45
-50 -48 -48 -48 -50 -44 -42 -47
-50 -48 -49 -48 -46 -43 -47 -44
-50 -50 -45 -44 -42 -45 -42 -41
-47 -48 -45 -43 -46 -42 -41 -41
-51 -44 -45 -46 -43 -44 -39 -42
-44 -41 -47 -43 -41 -46 -44 -39
-46 -43 -41 -39 -42 -42 -40 -40
-46 -40 -40 -41 -37 -41 -46 -41
-41 -41 -46 -39 -42 -42 -46 -45
-41 -44 -42 -39 -39 -43 -43 -45
-44 -38 -39 -42 -41 -46 -43 -44
-40 -40 -40 -42 -44 -47 -42 -48
-41 -40 -45 -44 -43 -44 -47 -50
-37 -46 -44 -45 -44 -42 -48 -49
-45 -42 -46 -45 -44 -47 -43 -48
-42 -45 -43 -43 -44 -45 -50 -46
-47 -46 -43 -48 -49 -46 -48 -48
-43 -46 -46 -46 -43 -46 -50 -44
-46 -45 -46 -44 -48 -43 -45 -47
-46 -46 -44 -46 -46 -44 -46 -49
-45 -45 -49 -50 -47 -46 -47 -47
-47 -47 -47 -48 -44 -48 -49 -46
-43 -45 -44 -48 -47 -46 -50 -50
-50 -48 -49 -46 -51 -48 -52 -52
-51 -46 -44 -52 -48 -50 -51 -53
-48 -48 -45 -49 -48 -51 -49 -53
-49 -49 -51 -49 -49 -52 -55 -51
-50 -50 -51 -49 -52 -52 -51 -53
-50 -50 -48 -49 -52 -54 -52 -54
-49 -56 -50 -52 -52 -53 -57 -59
-51 -50 -53 -53 -52 -56 -56 -61
-52 -56 -55 -57 -55 -55 -52 -53
-55 -49 -52 -53 -58 -59 -59 -55
-49 -56 -54 -52 -58 -58 -59 -59
-52 -55 -54 -57 -59 -55 -55 -43
-56 -56 -54 -57 -58 -58 -43 -47
-52 -57 -56 -57 -60 -42 -43 -48
-57 -54 -58 -57 -41 -44 -46 -47
-54 -56 -59 -44 -44 -43 -47 -47
-56 -57 -42 -46 -46 -48 -53 -50
-58 -45 -47 -50 -45 -47 -50 -53
-49 -49 -53 -51 -54 -53 -53 -54
-52 -50 -49 -56 -53 -53 -53 -53
-47 -51 -52 -54 -54 -54 -53 -53
-53 -53 -53 -50 -53 -53 -53 -52
-52 -47 -54 -52 -54 -52 -53 -53
-54 -51 -51 -51 -52 -53 -50 -50
-48 -55 -54 -56 -53 -55 -50 -50
-53 -53 -52 -54 -50 -50 -49 -44
-48 -51 -51 -51 -48 -48 -48 -48
-52 -54 -55 -50 -51 -50 -47 -45
-53 -46 -52 -48 -51 -48 -49 -47
-52 -49 -48 -45 -48 -48 -43 -44
-46 -50 -49 -47 -48 -43 -47 -43
-47 -47 -47 -48 -47 -44 -44 -42
-47 -48 -49 -43 -44 -47 -41 -41
-48 -47 -46 -46 -46 -43 -44 -44
-43 -47 -48 -44 -46 -42 -43 -42
-45 -45 -43 -46 -44 -41 -46 -44
-50 -49 -43 -41 -45 -45 -41 -44
-42 -43 -42 -45 -46 -45 -46 -45
-41 -41 -43 -46 -40 -43 -46 -50
-40 -42 -42 -42 -43 -46 -46 -48
-44 -47 -40 -45 -48 -46 -48 -52
-44 -42 -43 -46 -47 -48 -52 -50
-43 -45 -49 -51 -51 -51 -53 -49
-50 -46 -47 -50 -49 -50 -53 -54
-43 -45 -50 -51 -49 -52 -53 -52
-47 -51 -52 -53 -53 -53 -54 -54
-50 -48 -49 -53 -52 -52 -57 -53
-51 -45 -50 -55 -52 -53 -58 -51
-52 -51 -56 -52 -53 -56 -54 -53
-53 -51 -53 -54 -55 -54 -54 -57
-52 -53 -52 -54 -53 -57 -56 -56
-51 -57 -57 -54 -56 -56 -59 -58
-50 -53 -57 -57 -56 -64 -57 -61
-52 -58 -57 -55 -58 -60 -59 -63
-57 -61 -58 -56 -59 -64 -60 -66
-56 -57 -57 -60 -59 -62 -61 -62
-56 -55 -60 -59 -64 -63 -63 -64
-47 -45 -48 -51 -49 -52 -50 -53
-49 -49 -49 -49 -51 -51 -56 -51
-50 -50 -49 -52 -51 -48 -50 -52
-49 -47 -53 -49 -50 -52 -51 -50
-52 -51 -48 -52 -52 -49 -51 -52
-54 -51 -52 -52 -53 -48 -48 -44
-51 -49 -51 -52 -48 -50 -46 -46
-48 -50 -51 -51 -48 -52 -43 -46
-52 -51 -50 -49 -49 -45 -46 -45
-50 -55 -48 -49 -44 -44 -48 -46
-51 -49 -47 -42 -49 -46 -44 -44
-50 -50 -46 -46 -45 -44 -47 -43
-45 -45 -48 -44 -42 -45 -44 -41
-47 -45 -45 -46 -43 -45 -39 -44
-43 -45 -42 -42 -42 -43 -42 -41
-45 -43 -44 -43 -43 -42 -39 -43
-46 -47 -40 -42 -42 -40 -45 -44
-45 -45 -41 -39 -42 -47 -40 -47
-45 -44 -42 -43 -44 -42 -47 -43
-42 -43 -45 -42 -46 -50 -49 -47
-42 -41 -40 -46 -45 -48 -47 -45
-45 -44 -46 -48 -45 -41 -47 -46
-46 -40 -47 -50 -46 -49 -48 -46
-44 -45 -47 -47 -46 -47 -42 -49
-49 -45 -48 -48 -44 -46 -46 -46
-47 -50 -46 -48 -49 -48 -46 -51
-48 -47 -48 -47 -43 -49 -51 -46
-48 -49 -48 -47 -48 -49 -45 -49
-45 -48 -51 -45 -47 -45 -45 -52
-47 -48 -44 -47 -47 -48 -44 -48
-46 -45 -47 -49 -49 -47 -50 -49
-45 -47 -48 -43 -47 -49 -50 -52
-49 -46 -48 -50 -46 -47 -47 -49
-46 -48 -46 -51 -45 -51 -54 -56
-47 -48 -52 -49 -50 -53 -50 -53
-51 -52 -49 -55 -48 -52 -49 -55
-47 -47 -50 -49 -52 -54 -56 -53
-51 -50 -52 -54 -52 -53 -54 -54
-51 -52 -51 -49 -53 -57 -55 -57
-51 -50 -51 -53 -57 -57 -57 -49
-55 -54 -53 -53 -55 -55 -50 -50
-54 -50 -54 -56 -54 -51 -48 -50
-53 -55 -51 -57 -47 -48 -49 -51
-56 -56 -54 -47 -48 -51 -51 -55
-53 -56 -49 -52 -52 -50 -51 -54
-58 -51 -51 -48 -55 -55 -53 -52
-35 -32 -42 -41 -44 -44 -43 -46
-36 -42 -41 -40 -45 -46 -43 -45
-41 -39 -40 -46 -46 -45 -46 -47
-42 -43 -46 -48 -48 -45 -47 -48
-45 -43 -43 -47 -43 -48 -47 -51
-45 -45 -42 -45 -46 -49 -49 -52
-44 -43 -46 -45 -47 -45 -51 -52
-44 -47 -46 -52 -48 -52 -50 -48
-43 -48 -49 -51 -53 -52 -52 -51
-48 -48 -47 -46 -50 -47 -51 -54
-51 -48 -52 -49 -49 -53 -48 -50
-47 -47 -49 -51 -53 -49 -51 -49
-53 -48 -50 -55 -49 -52 -49 -49
-51 -50 -52 -52 -52 -48 -49 -49
-46 -51 -50 -47 -52 -46 -49 -44
-53 -54 -50 -51 -47 -48 -47 -45
-51 -52 -51 -51 -50 -50 -50 -48
-52 -52 -50 -49 -50 -47 -47 -45
-50 -50 -47 -49 -48 -45 -46 -47
-54 -52 -48 -47 -47 -45 -45 -47
-53 -45 -45 -46 -44 -45 -45 -43
-48 -48 -47 -44 -44 -47 -47 -40
-47 -47 -44 -45 -44 -43 -45 -43
-49 -45 -45 -46 -41 -43 -43 -45
-43 -42 -41 -43 -44 -41 -48 -50
-43 -45 -46 -42 -42 -44 -48 -49
-45 -43 -40 -41 -47 -44 -46 -48
-43 -45 -43 -50 -44 -47 -47 -46
-42 -44 -46 -50 -48 -50 -52 -50
-46 -46 -47 -48 -47 -51 -52 -48
-47 -47 -45 -46 -51 -47 -50 -47
-43 -47 -50 -50 -47 -46 -50 -51
-51 -51 -51 -51 -52 -50 -50 -54
-48 -49 -51 -53 -50 -48 -51 -52
-51 -48 -49 -49 -50 -53 -54 -51
-49 -48 -49 -52 -50 -52 -51 -51
-51 -53 -50 -50 -50 -50 -54 -53
-50 -50 -48 -48 -52 -52 -54 -54
-50 -48 -45 -56 -51 -55 -56 -54
-50 -49 -52 -52 -52 -54 -55 -49
-54 -51 -53 -55 -54 -58 -55 -56
-56 -51 -51 -53 -53 -59 -61 -57
-49 -53 -54 -55 -56 -58 -59 -60
-54 -56 -52 -58 -59 -59 -60 -59
-54 -54 -55 -56 -61 -57 -59 -64
-55 -59 -58 -55 -60 -58 -58 -60
-56 -57 -59 -62 -61 -60 -61 -63
-56 -60 -62 -61 -59 -60 -62 -66
-56 -60 -61 -63 -59 -61 -58 -63
-61 -57 -57 -59 -59 -61 -65 -62
-51 -52 -55 -47 -52 -49 -51 -48
-49 -50 -53 -52 -52 -49 -52 -50
-48 -52 -49 -49 -46 -51 -49 -50
-50 -51 -53 -50 -50 -49 -50 -45
-50 -51 -49 -49 -51 -48 -48 -45
-54 -51 -48 -46 -47 -48 -43 -46
-52 -47 -48 -52 -50 -47 -47 -48
-50 -48 -49 -43 -48 -43 -44 -47
-49 -49 -45 -48 -51 -47 -46 -41
-47 -44 -47 -45 -47 -43 -44 -41
-49 -47 -41 -47 -47 -46 -40 -40
-46 -43 -43 -45 -45 -43 -39 -42
-48 -45 -45 -47 -44 -42 -43 -38
-46 -49 -40 -41 -45 -41 -42 -39
-47 -45 -45 -45 -38 -41 -44 -42
-44 -39 -46 -42 -40 -40 -44 -42
-42 -42 -42 -38 -42 -44 -41 -45
-44 -43 -42 -40 -41 -43 -42 -42
-41 -40 -44 -45 -44 -43 -44 -42
-41 -41 -44 -44 -44 -41 -43 -39
-41 -41 -44 -42 -42 -42 -44 -43
-44 -44 -42 -45 -39 -42 -42 -45
-42 -42 -45 -44 -41 -41 -38 -44
-42 -44 -44 -41 -47 -43 -44 -44
-47 -41 -41 -43 -44 -41 -45 -46
-42 -47 -45 -42 -44 -40 -45 -39
-39 -43 -39 -41 -48 -46 -41 -44
-39 -44 -42 -40 -44 -48 -45 -44
-38 -44 -43 -44 -42 -42 -43 -38
-41 -40 -41 -40 -43 -44 -42 -44
-40 -43 -43 -45 -44 -43 -46 -44
-41 -41 -41 -45 -44 -44 -49 -49
-44 -43 -44 -43 -45 -45 -44 -47
-37 -44 -42 -44 -42 -50 -45 -46
-42 -43 -47 -43 -48 -47 -47 -46
-44 -43 -40 -47 -46 -48 -49 -48
-48 -41 -48 -48 -50 -49 -50 -45
-46 -44 -48 -45 -47 -50 -56 -49
-45 -44 -47 -47 -47 -49 -47 -53
-46 -46 -45 -49 -48 -48 -50 -51
-48 -44 -53 -48 -50 -53 -54 -54
-52 -49 -54 -51 -49 -53 -50 -35
-50 -48 -48 -46 -51 -50 -35 -39
-53 -52 -54 -51 -50 -35 -37 -40
-49 -52 -54 -53 -37 -35 -37 -40
-49 -49 -52 -35 -40 -40 -39 -39
-49 -53 -32 -38 -40 -41 -37 -42
-52 -33 -38 -39 -40 -45 -44 -48
-30 -30 -32 -40 -45 -41 -47 -46
-29 -35 -39 -39 -46 -49 -47 -53
-35 -39 -41 -48 -47 -48 -49 -52
-40 -40 -44 -48 -48 -50 -53 -57
-41 -41 -48 -48 -52 -54 -54 -55
-43 -46 -51 -52 -52 -52 -54 -55
-44 -50 -50 -53 -51 -55 -58 -58
-49 -51 -53 -58 -60 -64 -58 -58
-50 -51 -58 -56 -55 -58 -57 -61
-47 -54 -55 -62 -59 -58 -59 -60
-55 -57 -56 -59 -61 -57 -59 -61
-55 -59 -56 -55 -58 -56 -61 -60
-60 -58 -58 -61 -57 -57 -58 -59
-58 -59 -57 -56 -59 -64 -59 -57
-56 -61 -58 -59 -61 -60 -59 -61
-61 -60 -60 -60 -61 -58 -60 -59
-58 -60 -59 -59 -59 -58 -59 -60
-60 -60 -61 -60 -59 -60 -63 -58
-59 -63 -59 -64 -61 -60 -58 -60
-62 -61 -61 -61 -60 -60 -57 -60
-58 -58 -60 -61 -57 -60 -61 -58
-57 -62 -57 -59 -61 -64 -61 -61
-58 -60 -60 -58 -61 -59 -61 -59
-61 -61 -61 -62 -60 -58 -54 -61
-61 -64 -61 -59 -58 -61 -62 -58
-59 -62 -58 -59 -59 -60 -63 -61
-58 -60 -58 -61 -60 -61 -60 -61
-59 -58 -58 -57 -59 -60 -59 -61
-58 -57 -56 -61 -58 -61 -59 -57
-59 -59 -58 -59 -58 -57 -58 -60
-58 -62 -56 -57 -58 -54 -57 -57
-59 -56 -60 -63 -58 -60 -58 -57
-61 -60 -55 -61 -59 -57 -56 -57
-57 -56 -58 -54 -59 -56 -58 -56
-59 -60 -58 -58 -56 -57 -59 -56
-53 -57 -58 -58 -52 -61 -60 -57
-58 -57 -57 -57 -56 -57 -53 -55
-59 -61 -56 -58 -55 -55 -56 -54
-58 -58 -59 -56 -57 -55 -58 -53
-59 -59 -58 -53 -56 -55 -56 -55
-57 -57 -54 -55 -56 -55 -52 -56
-56 -55 -52 -57 -55 -58 -54 -52
-57 -56 -56 -56 -55 -55 -54 -59
-57 -54 -56 -52 -55 -58 -57 -59
-56 -48 -55 -56 -55 -56 -57 -60
-39 -44 -45 -46 -48 -52 -47 -52
-42 -46 -47 -48 -50 -50 -53 -50
-46 -48 -46 -47 -48 -51 -51 -53
-45 -47 -50 -52 -51 -52 -54 -52
-48 -49 -50 -52 -53 -53 -55 -52
-50 -52 -53 -51 -55 -53 -50 -56
-50 -50 -53 -55 -52 -53 -53 -52
-49 -47 -54 -53 -52 -53 -50 -50
-51 -50 -57 -52 -54 -52 -54 -52
-51 -54 -52 -56 -48 -50 -49 -53
-56 -55 -53 -53 -51 -53 -50 -49
-53 -55 -50 -53 -52 -51 -48 -50
-59 -54 -54 -51 -49 -47 -52 -51
-55 -49 -54 -52 -48 -52 -49 -48
-52 -51 -51 -50 -51 -49 -46 -47
-52 -52 -51 -47 -52 -48 -43 -46
-50 -43 -49 -51 -47 -49 -49 -48
-48 -51 -48 -49 -49 -49 -48 -47
-51 -52 -50 -46 -51 -45 -49 -50
-48 -49 -51 -48 -50 -47 -49 -52
-50 -48 -48 -46 -46 -49 -51 -51
-47 -45 -45 -46 -49 -51 -51 -56
-49 -49 -45 -48 -53 -54 -56 -53
-48 -51 -50 -53 -51 -53 -52 -54
-48 -48 -45 -52 -53 -53 -56 -53
-50 -49 -57 -55 -55 -55 -54 -55
-54 -50 -54 -55 -54 -55 -56 -56
-54 -53 -51 -53 -52 -56 -54 -57
-52 -57 -56 -58 -55 -59 -54 -55
-57 -53 -56 -53 -58 -56 -55 -54
-51 -56 -53 -55 -57 -52 -58 -54
-57 -58 -57 -52 -56 -56 -55 -54
-55 -55 -56 -55 -55 -54 -53 -58
-55 -55 -53 -58 -57 -61 -60 -52
-58 -55 -54 -57 -57 -59 -55 -57
-55 -56 -59 -58 -55 -57 -54 -57
-57 -55 -53 -56 -54 -56 -54 -57
-56 -57 -60 -54 -58 -55 -60 -58
-59 -58 -54 -53 -57 -56 -61 -57
-56 -57 -59 -60 -59 -58 -61 -61
-57 -54 -56 -59 -55 -59 -60 -59
-55 -57 -57 -61 -60 -60 -64 -31
-56 -59 -59 -60 -61 -60 -27 -34
-58 -60 -60 -60 -60 -32 -31 -36
-58 -59 -63 -60 -29 -34 -39 -38
-58 -62 -60 -30 -34 -32 -37 -40
-58 -62 -33 -31 -35 -34 -39 -44
-60 -32 -35 -36 -37 -41 -41 -46
-45 -51 -50 -55 -54 -54 -53 -56
-51 -54 -54 -55 -57 -57 -54 -59
-53 -55 -53 -55 -55 -55 -57 -59
-54 -56 -53 -55 -58 -55 -57 -60
-55 -51 -56 -60 -57 -58 -57 -58
-56 -51 -59 -57 -58 -58 -60 -61
-57 -59 -59 -59 -58 -63 -62 -62
-57 -56 -59 -58 -56 -59 -61 -61
-58 -56 -59 -59 -61 -58 -56 -59
-57 -61 -60 -64 -59 -59 -57 -56
-58 -59 -61 -58 -65 -59 -59 -57
-58 -64 -61 -60 -55 -56 -58 -56
-59 -61 -61 -63 -55 -54 -55 -50
-61 -61 -61 -62 -61 -58 -55 -57
-59 -58 -61 -57 -57 -53 -58 -54
-58 -59 -54 -55 -57 -55 -57 -54
-62 -56 -56 -54 -57 -53 -52 -56
-58 -59 -54 -58 -57 -57 -49 -52
-57 -52 -53 -57 -51 -55 -55 -49
-54 -54 -55 -52 -51 -48 -51 -50
-57 -52 -53 -51 -52 -50 -54 -49
-52 -51 -52 -55 -45 -49 -50 -49
-56 -52 -53 -52 -48 -51 -50 -48
-49 -53 -55 -48 -49 -49 -47 -50
-52 -48 -49 -52 -50 -49 -49 -47
-52 -50 -47 -48 -48 -52 -49 -51
-48 -54 -50 -49 -48 -48 -48 -47
-52 -49 -52 -53 -50 -51 -49 -48
-52 -47 -52 -52 -52 -51 -46 -46
-50 -48 -47 -47 -46 -45 -47 -44
-45 -49 -49 -49 -45 -50 -49 -44
-52 -50 -48 -48 -49 -46 -51 -46
-49 -48 -51 -48 -51 -47 -48 -52
-51 -46 -52 -51 -48 -43 -52 -51
-46 -46 -46 -49 -47 -48 -49 -49
-49 -50 -50 -47 -47 -51 -50 -49
-47 -49 -45 -50 -48 -51 -52 -45
-47 -49 -43 -45 -50 -52 -51 -48
-47 -48 -48 -44 -50 -50 -48 -52
-49 -51 -53 -50 -46 -53 -53 -55
-48 -51 -48 -47 -54 -51 -53 -56
-38 -39 -42 -48 -48 -47 -49 -49
-38 -43 -43 -47 -48 -47 -52 -50
-42 -43 -49 -47 -50 -50 -48 -52
-40 -47 -48 -49 -51 -52 -52 -55
-46 -49 -45 -49 -49 -47 -52 -54
-48 -48 -47 -51 -53 -54 -52 -52
-47 -50 -53 -51 -55 -53 -48 -54
-49 -51 -52 -53 -50 -54 -55 -56
-54 -56 -52 -51 -55 -55 -56 -56
-53 -53 -50 -52 -57 -53 -48 -54
-52 -50 -49 -58 -56 -52 -52 -54
-53 -58 -59 -52 -54 -53 -53 -53
-55 -52 -55 -52 -53 -52 -52 -49
-54 -55 -53 -55 -54 -49 -53 -49
-56 -53 -56 -52 -52 -52 -49 -47
-58 -54 -58 -50 -48 -49 -47 -49
-54 -50 -51 -47 -48 -47 -47 -48
-48 -50 -50 -52 -48 -50 -48 -43
-50 -49 -45 -52 -49 -47 -47 -48
-52 -49 -49 -49 -45 -46 -50 -48
-49 -51 -47 -49 -48 -47 -46 -51
-49 -49 -45 -45 -48 -53 -49 -52
-44 -46 -49 -47 -49 -53 -48 -52
-45 -45 -44 -50 -49 -50 -49 -52
-49 -46 -48 -47 -52 -49 -47 -49
-47 -49 -49 -50 -51 -50 -49 -50
-47 -45 -51 -47 -53 -50 -52 -51
-48 -51 -51 -47 -52 -49 -50 -48
-52 -48 -51 -52 -51 -54 -51 -49
-49 -51 -50 -50 -48 -51 -48 -52
-52 -52 -50 -48 -48 -49 -47 -52
-49 -50 -48 -50 -47 -52 -48 -47
-48 -50 -53 -51 -47 -46 -52 -53
-51 -50 -51 -52 -51 -51 -53 -49
-49 -49 -50 -50 -46 -51 -51 -51
-54 -52 -50 -51 -50 -51 -52 -52
-48 -51 -50 -56 -51 -54 -53 -53
-50 -53 -51 -53 -51 -53 -51 -50
-48 -51 -54 -54 -50 -52 -51 -50
-48 -51 -51 -53 -50 -54 -55 -55
-51 -48 -51 -49 -52 -52 -52 -53
-53 -53 -53 -53 -53 -54 -54 -55
-53 -51 -50 -55 -55 -57 -54 -54
-51 -56 -55 -51 -53 -55 -57 -59
-50 -55 -51 -52 -53 -56 -56 -56
-54 -55 -55 -57 -56 -58 -59 -48
-56 -56 -56 -60 -61 -55 -46 -51
-58 -52 -57 -58 -59 -46 -50 -54
-57 -59 -56 -61 -49 -49 -52 -53
-59 -55 -56 -45 -48 -51 -55 -53
-60 -56 -48 -46 -50 -52 -56 -55
-54 -47 -49 -53 -53 -54 -58 -53
