# Supplementary material for: A SE-DenseNet-LSTM model for locomotion mode recognition in lower limb exoskeleton
Source: PeerJ Comput Sci. 2024 Feb 29;10:e1881. doi: 10.7717/peerj-cs.1881 (PMC10909223; doi:10.7717/peerj-cs.1881)
Supplement: Supplemental Information 1 — Each data represents a sampling point with a sampling frequency of 100Hz, and a motion period is divided into a support state and a pendulum state. Several points from these two gait phases are taken to process and form the dataset used in the experiment. [file peerj-cs-10-1881-s001.zip › dataset/online/sub3/SWHipAngle.txt]

-12 -8 -7 -6 0 0 8 4
-5 -5 -7 -4 -1 0 3 6
-8 -4 0 0 3 2 9 8
-8 -3 2 4 3 6 8 7
-5 -1 4 5 8 7 12 14
-2 6 2 13 11 5 12 12
5 5 6 10 12 14 18 19
0 9 9 7 12 12 19 18
10 6 11 17 12 20 20 21
6 10 10 15 18 21 20 26
8 16 16 20 20 23 19 23
12 17 17 22 20 19 21 26
14 20 22 22 21 23 24 28
18 23 25 24 23 25 22 25
19 25 20 21 30 28 32 30
24 20 24 29 29 27 25 32
24 21 23 25 26 28 32 32
24 27 25 28 23 30 31 28
23 30 26 28 29 28 26 29
30 29 30 27 29 27 33 29
30 33 31 30 28 29 29 31
29 30 31 29 27 30 31 31
31 29 33 26 30 31 26 30
30 31 35 33 29 31 29 30
30 30 31 30 28 31 30 29
30 33 33 27 30 33 31 29
29 30 33 33 30 36 31 29
31 30 31 32 31 30 31 30
27 28 29 30 29 28 29 26
32 31 33 35 32 29 28 28
28 28 32 31 30 29 29 26
27 29 28 28 29 30 32 28
31 32 28 30 29 26 27 32
31 29 27 27 28 26 33 27
33 30 32 30 30 27 33 29
30 30 31 25 31 28 31 34
29 29 31 32 27 32 33 32
31 30 31 30 30 29 30 32
30 30 30 27 29 32 33 30
29 27 31 30 31 35 32 34
30 34 33 33 30 34 34 36
33 30 33 33 28 31 34 31
30 32 33 30 33 34 30 34
33 30 31 36 33 32 32 28
-9 -6 -6 -7 -3 -1 -4 1
-9 -9 -6 -2 -5 1 0 10
-5 -7 -2 -2 1 4 12 13
-8 -3 0 -3 4 7 12 11
-3 1 -1 6 9 12 12 16
-1 -6 6 7 10 15 15 17
-1 7 6 11 11 13 13 20
5 8 10 11 17 18 24 21
4 8 14 15 14 17 24 19
8 10 13 17 19 17 22 22
15 16 13 18 17 23 25 24
16 19 19 21 20 22 22 25
19 19 23 23 23 27 26 30
20 16 16 21 28 26 25 24
17 18 22 23 30 27 29 24
23 24 26 26 26 29 26 29
23 24 28 25 25 29 29 27
24 30 30 32 28 26 34 32
24 31 30 29 33 30 30 31
28 28 27 32 33 30 29 30
29 34 34 31 28 31 30 28
29 31 25 31 28 28 30 30
25 32 28 28 29 30 31 30
26 30 32 28 29 35 31 31
33 27 30 28 31 28 30 27
32 30 33 27 28 31 29 31
33 30 30 27 30 30 30 33
29 27 27 33 34 32 29 28
30 26 33 31 29 30 29 27
28 31 31 28 27 25 28 29
29 31 29 27 32 30 28 31
31 26 30 27 27 30 32 30
27 30 29 30 30 28 26 33
29 26 28 24 30 29 31 33
25 29 28 30 29 28 31 32
31 32 25 31 28 32 29 30
29 27 28 29 33 33 34 33
26 28 25 31 29 36 32 34
28 29 30 27 34 28 31 33
30 25 29 34 29 33 32 30
34 30 33 33 29 33 29 31
29 33 34 32 33 28 30 32
-12 -6 -9 -8 -1 1 1 3
-9 -7 -5 2 -2 -1 6 8
-6 -5 -1 1 3 4 5 10
-8 -4 1 -1 4 12 12 8
-4 0 3 6 8 13 12 12
-2 2 5 9 12 10 15 11
3 8 9 13 14 13 18 19
5 8 11 9 15 14 15 19
9 13 15 14 18 17 20 20
11 11 15 14 18 18 22 23
12 15 17 17 19 21 22 25
13 12 19 22 21 23 22 21
14 20 23 22 24 24 22 26
20 18 18 22 23 24 29 27
20 20 24 23 24 27 30 29
19 22 22 25 26 31 28 33
20 22 26 26 29 34 29 30
25 26 30 28 28 26 26 28
21 28 28 26 29 31 29 32
27 28 30 29 31 31 28 30
29 26 29 30 27 28 30 33
27 30 32 31 28 33 29 32
27 31 32 31 32 29 31 28
30 32 31 30 30 31 31 31
30 30 35 34 33 33 29 34
34 29 33 34 30 30 31 28
31 32 30 36 32 31 29 31
26 33 33 35 30 32 33 32
32 29 31 31 31 29 29 31
30 36 32 33 31 32 30 28
29 32 29 29 27 28 27 32
33 31 28 32 27 30 29 31
31 28 29 29 33 25 30 30
30 29 32 31 27 31 32 34
31 30 30 31 32 29 27 33
27 28 29 34 34 29 32 35
30 29 30 27 31 28 31 33
32 29 31 34 30 32 35 36
32 31 31 33 35 33 32 34
30 30 34 31 31 34 32 33
28 34 30 29 36 33 33 33
34 33 33 34 32 34 33 32
30 35 33 34 35 35 35 30
32 33 33 33 31 30 30 32
-11 -8 -8 -3 -2 -2 4 1
-6 -4 -5 -4 -2 7 8 7
-5 -4 -1 0 3 6 8 5
-4 -1 -2 3 4 11 10 16
-5 0 6 3 9 11 12 15
0 4 4 5 11 16 15 23
3 1 11 9 15 13 23 21
3 10 12 13 16 21 22 19
8 10 12 14 28 26 29 27
10 15 16 27 21 28 23 28
11 17 24 23 24 27 25 30
19 19 25 22 26 28 27 26
22 21 28 28 26 30 28 26
24 24 27 25 27 29 26 30
28 27 28 26 25 27 30 31
27 25 28 31 29 29 29 27
26 29 28 33 26 30 32 32
33 28 29 26 32 28 31 28
27 31 29 32 27 32 30 30
28 30 27 33 31 30 30 31
31 27 32 29 30 34 34 29
28 30 28 31 33 34 29 33
34 30 30 30 29 31 30 31
31 30 34 32 32 33 32 32
33 30 30 33 31 32 30 31
31 28 35 28 31 35 30 28
31 31 33 31 31 34 35 33
31 29 28 30 32 30 27 34
28 28 31 31 29 29 31 31
32 28 34 24 31 26 29 29
30 32 30 33 30 29 30 28
34 32 27 30 30 29 30 30
32 30 27 35 30 33 31 33
31 29 26 33 28 30 27 30
30 30 27 28 28 31 30 30
29 31 28 29 34 30 30 28
32 34 32 29 29 28 31 29
31 33 32 30 31 28 32 29
30 31 30 29 34 28 34 27
35 31 31 27 28 31 30 31
30 31 33 32 28 30 31 32
-12 -5 -10 -5 -2 -3 2 5
-6 -5 -6 -3 -1 5 8 14
-7 -6 -1 -1 3 6 9 12
-3 -3 2 2 7 6 12 14
-5 -4 4 10 11 15 15 17
1 7 6 7 12 13 17 18
5 8 9 9 13 14 18 18
6 11 13 12 11 15 21 23
11 12 14 11 16 19 20 25
13 17 16 17 22 21 21 21
13 16 17 19 23 23 28 26
16 19 18 21 23 24 22 23
17 20 24 25 25 25 30 26
21 25 21 27 25 25 24 21
23 23 19 26 29 24 26 28
22 23 25 21 30 25 31 32
26 28 29 30 29 29 30 31
23 26 29 31 28 28 29 26
29 26 29 28 32 31 31 28
27 30 28 32 29 32 29 28
28 27 26 32 32 30 29 29
27 28 33 29 29 32 34 30
29 32 33 29 30 31 33 33
26 30 31 28 25 31 33 29
31 29 28 30 30 32 30 27
30 28 30 33 37 33 32 31
32 29 34 33 31 30 29 29
25 32 35 30 30 29 32 29
31 29 30 34 32 31 31 26
31 31 33 34 25 29 31 26
30 30 27 33 28 31 29 36
31 29 26 34 27 27 31 33
33 28 29 25 27 29 33 30
28 28 25 27 28 31 29 31
31 26 28 29 29 29 30 28
31 28 33 30 30 30 33 28
29 30 29 31 29 27 31 28
25 30 33 28 30 31 32 32
33 27 29 30 31 29 31 31
31 29 28 34 32 24 29 29
31 29 32 30 26 32 31 27
31 31 28 29 29 29 35 33
30 33 31 31 34 30 29 27
33 30 31 32 29 32 28 30
-11 -11 -9 -10 -6 -1 -5 0
-11 -11 -7 -5 -3 -2 2 0
-12 -10 -5 -2 -4 1 1 4
-9 -7 -3 -1 3 3 0 9
-7 -3 1 -2 3 1 10 9
-2 -4 2 6 -2 10 11 8
0 -1 4 2 9 9 13 15
6 2 -1 9 12 13 13 13
2 1 7 9 13 11 12 18
2 5 11 17 12 12 20 19
13 11 11 15 17 21 15 22
13 10 13 14 15 21 19 24
11 18 14 16 19 22 24 23
14 15 19 21 20 25 23 27
13 15 20 18 24 20 22 25
21 15 20 25 24 29 29 27
20 21 20 22 23 23 30 27
18 21 22 28 23 28 30 27
22 21 23 27 30 28 27 31
22 25 26 29 25 30 28 31
23 22 27 26 31 30 30 34
27 26 29 28 27 28 29 29
27 30 30 31 30 29 31 32
30 31 30 33 31 28 33 31
31 27 31 33 31 31 29 32
26 27 31 30 32 31 27 32
28 34 29 32 34 28 29 29
32 30 28 30 32 29 29 26
30 30 32 29 28 33 32 31
33 30 30 34 32 32 31 28
30 31 29 33 30 29 28 27
32 29 28 31 31 28 29 31
34 30 32 31 34 31 31 29
27 28 31 30 31 28 31 28
29 30 32 29 25 28 31 28
29 29 30 27 29 29 29 29
27 30 31 27 33 26 26 27
30 30 29 33 34 28 29 30
31 30 27 32 27 29 25 31
29 27 32 26 27 24 31 31
26 28 31 26 26 29 26 28
25 26 29 30 27 29 31 29
27 29 26 30 27 30 30 28
33 28 31 27 31 25 31 27
27 29 31 31 27 33 28 26
31 31 31 28 27 27 29 29
27 28 25 29 31 29 28 31
25 30 26 31 28 30 30 29
-10 -13 -9 -7 0 0 -1 2
-12 -10 -6 -3 -2 0 0 3
-9 -7 -7 -2 -2 3 5 8
-3 -3 -3 2 4 4 6 10
-6 -1 1 5 5 8 10 10
-2 0 7 7 6 12 12 20
-1 7 4 5 6 12 14 17
3 5 8 11 12 16 20 19
5 4 10 13 15 17 21 23
3 14 13 13 16 18 24 24
11 12 18 18 21 25 24 23
10 16 18 19 27 23 24 24
17 18 17 24 20 23 27 25
16 19 21 26 22 23 29 27
19 24 19 23 28 28 26 27
23 23 25 23 25 25 28 30
22 24 28 27 27 27 24 33
21 25 28 25 31 28 29 30
23 28 25 28 33 28 32 28
28 28 25 27 29 32 30 30
29 31 29 26 30 27 29 28
23 26 34 31 29 29 26 31
26 33 25 28 25 31 30 27
33 29 26 30 30 30 25 25
28 29 27 29 30 30 32 30
29 26 29 31 26 25 27 28
31 30 28 34 29 28 25 25
30 27 29 31 31 29 28 29
26 29 28 29 30 30 30 28
32 29 32 26 28 24 26 27
26 32 27 28 28 25 29 28
30 28 27 26 29 34 28 23
28 29 28 31 26 27 25 25
25 25 24 26 28 29 25 29
32 30 26 29 29 26 29 28
32 28 26 28 26 31 28 29
29 27 28 25 30 33 25 29
25 26 26 27 29 29 28 26
27 24 28 28 29 30 31 28
25 26 25 27 27 29 29 28
27 29 23 30 32 28 29 30
29 28 31 31 31 30 28 27
32 27 32 29 31 28 26 32
29 29 29 26 26 27 29 30
-9 -12 -6 -5 -3 4 3 6
-10 -9 -8 2 2 4 6 10
-8 -4 -4 3 2 4 9 14
-6 -1 1 6 2 9 12 9
0 1 3 3 12 13 15 19
1 0 2 10 8 13 22 20
7 5 10 11 17 17 17 21
5 10 13 16 20 22 22 24
8 11 14 20 19 19 21 27
12 18 18 23 22 24 26 28
12 17 21 23 21 26 23 25
22 19 20 23 24 27 24 27
20 21 23 27 27 26 27 27
22 20 23 24 26 24 28 29
26 25 20 26 27 24 29 25
25 22 24 30 27 28 30 29
22 22 25 26 28 30 29 29
27 25 29 34 27 29 30 29
26 28 30 28 30 30 32 26
30 27 28 31 31 28 28 30
30 32 31 26 33 29 30 27
31 28 29 30 29 27 23 30
24 30 30 30 34 28 28 30
28 31 29 30 32 28 29 27
30 32 28 31 30 31 24 28
29 33 30 30 30 28 26 30
30 28 30 29 30 30 31 28
29 28 30 27 27 27 26 26
31 28 29 29 27 31 29 27
28 29 31 24 27 28 26 25
30 29 28 27 29 29 30 26
30 29 27 30 26 28 30 31
30 29 27 31 27 27 28 35
26 30 27 28 27 32 29 32
32 28 29 34 30 33 25 34
28 29 28 32 31 31 31 35
28 26 30 28 29 32 32 31
30 30 33 31 33 28 30 31
30 33 33 33 30 29 30 31
-15 -9 -11 -6 -3 -5 4 9
-10 -9 -7 -3 -4 2 9 5
-11 -10 -9 -4 2 6 11 11
-10 -2 -5 2 12 9 12 15
-4 -6 1 11 9 18 14 17
-5 5 6 9 15 14 15 17
-2 10 6 15 11 16 16 17
7 14 10 13 17 16 20 21
13 9 14 15 18 20 21 26
13 10 14 18 19 21 22 28
13 15 16 19 21 21 27 27
17 20 18 22 26 22 25 22
20 19 23 25 22 24 28 27
14 21 22 26 22 26 29 28
27 24 25 26 25 25 28 27
21 24 28 30 29 29 29 29
23 25 26 23 26 30 31 29
25 27 26 26 31 28 26 26
24 26 33 28 30 25 27 25
25 24 28 28 28 30 28 30
27 26 31 29 29 28 31 30
26 31 28 29 33 29 31 27
30 26 27 28 25 27 28 28
31 31 32 29 30 30 30 29
27 29 27 28 28 28 29 28
28 30 28 28 30 31 24 25
31 32 29 28 29 29 29 27
29 30 31 28 31 28 25 25
27 28 27 28 29 31 30 26
25 28 30 29 28 27 29 27
27 27 25 27 27 34 29 27
30 27 26 29 29 29 27 29
28 27 28 31 29 27 28 30
27 30 26 24 29 28 29 32
30 28 26 29 26 27 30 32
29 29 24 30 29 29 32 29
25 27 31 30 27 32 29 27
29 27 29 32 33 28 30 31
27 32 31 30 37 35 33 32
30 29 33 32 29 34 29 28
33 31 31 31 31 30 29 31
-12 -11 -4 -5 -1 1 1 9
-6 -2 -7 -3 -1 6 4 9
-6 -4 -1 0 -2 10 11 11
-8 -3 1 6 8 10 13 17
-3 4 4 8 15 10 10 19
4 3 10 8 12 15 18 21
6 11 11 13 14 19 16 19
10 9 15 17 15 16 19 20
9 12 15 20 19 24 19 22
13 13 19 20 22 21 26 25
15 20 20 20 19 23 27 30
19 15 18 23 23 20 26 27
17 21 21 22 27 25 28 27
19 22 21 24 27 29 28 31
23 20 27 24 22 27 29 25
23 24 26 27 30 31 29 29
26 25 24 30 28 29 30 26
22 28 31 32 28 30 28 31
29 27 25 27 33 29 28 31
25 29 32 26 30 27 29 26
28 25 29 29 29 26 29 28
30 29 30 31 30 33 30 30
30 31 32 29 30 24 29 30
30 27 29 30 27 28 29 32
29 28 28 24 29 32 28 27
30 31 27 29 26 30 27 31
28 30 29 24 29 27 30 29
25 27 28 30 28 27 29 33
28 32 28 33 30 30 30 31
28 29 28 30 30 31 30 29
27 26 30 27 29 28 32 29
31 29 31 29 27 29 30 25
30 31 30 26 33 30 26 32
30 30 28 27 30 29 28 29
24 31 30 26 27 33 32 33
30 28 28 27 33 33 30 32
30 30 27 30 28 33 32 28
27 31 29 29 31 32 33 28
24 38 32 34 35 29 31 30
28 29 35 31 31 26 30 32
33 33 31 31 32 28 29 28
-12 -10 -7 -8 -4 0 7 9
-8 -7 -6 -5 2 7 6 8
-5 -10 1 3 2 2 13 13
-4 -7 3 4 9 9 16 12
-5 1 4 4 9 12 13 17
1 5 6 10 12 13 19 22
7 12 9 12 18 16 18 19
10 10 14 13 13 20 20 20
11 11 14 18 23 25 19 24
14 13 16 16 20 27 23 26
10 14 25 22 23 28 25 30
14 16 23 23 23 26 29 30
15 22 21 22 26 29 30 31
24 24 22 30 28 28 29 30
23 23 27 28 31 34 29 29
24 27 32 33 30 29 32 29
26 28 30 31 33 29 29 28
24 32 25 33 26 32 31 28
31 32 32 33 31 31 32 31
32 28 29 33 35 36 34 30
30 29 31 30 32 31 31 32
30 28 36 34 32 28 28 35
28 29 29 31 28 33 30 29
32 33 29 28 30 29 29 28
28 29 31 30 29 30 26 28
30 30 29 28 30 30 31 26
28 29 27 30 33 30 29 26
31 28 30 33 27 28 31 30
30 30 32 28 28 33 28 33
29 30 29 27 27 30 30 31
32 28 26 30 32 29 28 29
30 28 27 28 28 34 34 33
29 29 34 29 31 31 33 35
30 31 28 32 34 35 33 32
32 30 32 32 33 34 31 29
30 33 28 30 32 34 29 32
28 30 30 32 32 32 31 31
32 29 33 35 32 33 32 30
28 30 31 31 29 32 34 33
33 32 30 36 32 35 30 31
31 32 30 31 32 30 35 28
29 32 34 32 31 33 32 32
35 34 32 29 28 31 33 33
34 29 33 32 32 33 31 34
31 36 30 35 29 30 34 30
1 0 1 -1 0 0 0 6
-1 -1 4 4 3 -3 0 4
1 0 1 1 2 3 4 6
-1 0 1 4 4 4 10 9
2 0 1 1 5 4 13 16
4 -1 2 6 5 14 14 13
2 1 3 7 13 12 15 15
1 6 4 11 12 13 14 15
6 6 12 13 18 14 16 18
6 12 13 14 16 18 13 16
12 13 15 13 15 19 18 21
16 11 11 15 21 19 18 21
14 11 18 18 19 15 20 20
8 16 15 18 21 20 19 21
19 20 23 19 21 21 18 23
16 18 20 21 19 20 22 19
19 19 21 20 19 19 22 23
16 18 22 21 23 21 25 21
19 16 20 23 18 23 22 25
20 20 22 19 21 21 24 20
17 22 19 22 24 26 25 22
23 22 22 20 25 19 20 20
23 23 23 19 21 26 24 18
21 27 25 22 24 23 23 20
22 21 20 23 28 24 23 24
24 22 21 24 23 24 23 22
20 22 23 18 22 24 22 22
25 23 25 22 25 23 23 26
21 23 21 23 26 24 20 21
20 23 24 23 25 21 19 16
23 23 24 22 22 20 21 20
25 22 24 24 22 23 20 16
21 20 20 23 21 19 21 18
19 22 24 22 25 22 21 21
21 22 23 14 21 16 20 18
-7 -9 -6 -4 0 -2 8 13
-12 -2 -6 -3 -3 5 10 14
-6 -4 0 -4 11 14 10 13
-7 -8 -3 7 9 5 13 14
1 0 9 13 11 17 16 16
1 11 12 15 14 14 16 19
8 8 13 15 18 17 21 26
10 10 13 14 18 20 20 21
14 12 17 15 20 22 20 22
9 19 11 22 18 24 27 24
15 23 21 19 20 23 24 25
18 19 25 26 24 24 29 26
19 21 21 26 23 25 27 27
22 21 23 25 26 30 30 29
22 23 25 28 26 26 25 30
25 26 26 28 27 25 28 32
27 25 28 28 28 30 33 32
24 28 33 31 23 31 29 33
29 29 27 31 31 32 30 29
29 31 26 29 30 33 34 29
27 29 30 30 36 30 32 30
32 32 30 30 33 31 29 32
32 33 31 30 34 31 34 35
28 29 30 31 30 33 29 31
31 33 30 29 31 29 28 29
31 29 33 30 32 31 29 34
31 29 28 29 29 28 34 28
29 30 29 32 31 29 35 29
32 31 31 34 29 30 30 32
31 29 28 27 32 30 30 31
30 31 29 31 31 32 31 30
31 30 28 30 34 27 27 33
28 30 31 29 28 24 31 28
30 30 30 27 29 30 24 28
32 34 25 27 30 29 30 30
27 28 28 28 26 24 30 28
29 30 29 28 27 30 29 30
26 30 27 29 26 29 30 30
31 31 27 32 26 32 27 30
27 25 28 31 29 27 34 28
29 29 28 31 27 30 28 28
29 28 30 28 30 29 26 28
24 30 27 30 29 29 25 26
30 28 31 27 29 30 27 28
-10 -9 -10 -2 -4 0 5 6
-4 -4 -3 1 -3 1 1 7
-10 -3 -1 4 2 1 6 7
-4 -3 1 0 6 8 7 13
-2 2 1 5 10 9 17 17
0 2 6 1 7 10 17 18
2 7 7 5 12 15 18 23
9 10 4 14 14 18 20 22
8 7 11 14 17 18 20 22
10 13 13 20 20 21 23 25
13 15 15 18 22 22 25 25
13 20 19 22 20 25 24 30
19 20 21 22 25 26 25 21
19 21 23 28 25 27 30 26
18 26 22 27 30 27 27 28
25 24 28 30 30 26 31 30
26 29 31 27 27 30 32 30
27 29 28 27 29 32 30 30
31 28 31 30 34 30 31 33
31 24 31 29 28 26 34 34
31 32 31 28 36 31 31 32
27 33 28 28 31 32 29 31
33 33 32 32 34 30 31 33
33 30 27 32 33 32 30 26
32 33 33 33 33 34 31 30
34 31 25 31 32 28 32 30
31 33 34 30 30 25 31 29
32 30 32 33 31 32 32 32
27 29 29 30 32 32 33 27
34 30 32 32 34 30 29 30
29 31 27 26 30 29 27 26
34 31 31 29 32 27 29 25
28 28 33 30 31 27 31 27
32 29 31 30 26 28 27 33
31 29 26 33 28 29 33 29
30 29 27 30 26 32 29 31
32 33 30 28 33 30 28 31
29 28 28 27 32 28 30 26
29 30 28 29 30 32 26 30
32 29 29 30 29 37 30 33
32 30 29 28 30 32 30 30
31 32 32 30 28 27 29 31
28 28 32 31 27 28 29 29
-8 -8 -5 -3 1 8 5 7
-6 -4 -6 2 7 5 9 12
-6 -4 0 2 6 12 8 10
-6 -2 8 7 10 7 13 13
2 3 7 10 9 10 10 20
6 7 11 11 14 10 14 20
8 14 10 10 12 19 19 20
5 11 9 10 16 20 22 26
9 15 9 13 19 24 21 21
12 9 18 17 21 21 24 22
17 15 21 22 22 19 20 26
16 21 24 20 24 22 26 27
24 21 20 24 24 25 25 27
23 22 23 24 24 29 26 30
20 22 21 21 26 27 32 31
25 23 27 28 26 29 28 30
23 22 29 27 27 26 25 29
26 27 29 28 28 30 30 30
30 26 27 27 27 29 31 32
30 29 27 29 31 29 26 27
32 31 27 26 30 25 31 27
31 28 30 27 32 30 30 28
28 31 27 28 25 28 31 29
28 31 28 29 33 29 28 34
28 27 30 28 30 28 30 28
28 26 27 29 30 30 30 30
27 27 28 26 28 26 29 27
30 31 33 28 31 31 30 26
30 30 29 31 28 28 30 27
30 30 28 35 28 27 25 27
30 31 29 31 28 28 29 28
27 30 28 30 28 31 25 31
30 28 28 30 29 26 32 33
32 28 24 25 30 28 31 30
27 28 32 30 29 31 30 30
29 29 30 32 32 31 28 34
28 30 30 32 28 32 32 26
28 30 31 28 32 30 27 30
30 31 30 33 31 32 25 30
-9 -10 -6 -3 -2 4 2 5
-6 -8 -2 -1 4 0 6 7
-7 -1 1 0 1 12 6 12
-3 -1 2 2 10 10 13 16
1 0 -1 10 14 13 18 15
-1 2 9 3 14 11 20 18
0 9 11 14 16 17 19 16
8 9 15 14 16 20 12 26
10 11 14 16 19 20 22 28
14 17 18 19 16 23 24 24
16 14 15 18 22 22 27 27
17 16 17 20 23 24 27 26
20 16 21 22 26 28 23 25
18 23 24 26 29 23 28 27
23 24 22 28 29 29 29 33
25 24 28 27 29 32 28 24
24 28 29 28 27 28 31 32
24 24 20 29 29 28 31 26
31 23 30 28 31 29 31 28
26 29 30 30 29 29 28 30
30 28 27 27 27 26 30 28
32 31 36 31 30 31 28 31
30 30 31 31 30 30 33 28
31 30 28 32 27 27 29 30
32 31 31 28 29 27 33 27
33 32 31 27 27 33 32 31
33 33 28 31 26 32 28 33
29 29 28 30 31 29 31 28
29 31 31 33 31 29 31 30
28 28 29 29 29 29 27 27
33 28 32 30 28 27 30 34
31 29 33 29 29 30 30 31
32 29 27 28 27 30 31 33
31 27 31 30 28 33 30 33
29 29 30 28 31 32 29 36
30 31 29 28 29 30 35 32
29 31 31 32 33 33 32 34
31 32 29 29 33 34 30 29
34 31 33 34 30 36 33 31
27 33 33 28 31 31 31 29
-7 -8 -5 -3 -3 2 6 8
-7 -6 1 -4 1 5 6 10
-5 -1 -3 -1 6 5 9 15
-5 1 -1 5 4 10 17 11
-3 0 2 10 8 14 17 21
0 5 9 11 13 13 20 18
4 4 7 11 15 17 21 25
8 11 12 13 16 17 19 28
10 11 16 16 16 24 24 25
11 12 18 19 23 25 23 29
13 17 18 23 28 25 26 28
16 17 22 27 20 29 25 25
19 22 21 23 24 30 28 25
20 24 22 27 27 31 27 29
24 22 26 29 28 28 28 34
20 26 31 34 32 33 30 27
21 27 30 36 31 31 34 29
29 31 25 29 30 32 32 30
27 25 31 32 34 31 31 33
26 29 31 31 31 30 35 27
31 34 30 28 31 33 33 33
31 30 31 32 32 32 37 32
30 30 28 34 37 32 32 29
29 30 35 34 35 29 31 34
27 34 33 35 29 28 32 30
30 35 32 29 28 32 34 31
34 32 32 34 32 34 30 30
26 30 29 33 30 31 33 24
29 31 33 30 29 32 27 32
31 31 30 31 30 27 30 30
32 31 30 27 31 32 34 29
32 29 30 31 32 33 33 29
28 34 33 30 37 32 30 32
30 32 30 30 32 31 33 32
28 30 32 30 32 33 33 37
31 29 30 29 28 32 31 31
32 32 26 34 27 33 31 32
31 33 34 33 34 31 32 28
32 29 30 32 29 32 33 30
28 34 32 32 32 30 35 30
-11 -7 -5 -5 0 2 5 5
-10 -5 -2 -5 1 2 1 11
-6 -6 -1 -1 4 3 8 10
-8 -2 1 4 6 6 6 8
1 -2 8 2 9 10 9 14
0 0 5 9 9 10 18 16
1 3 11 10 8 17 11 19
5 5 10 8 16 11 17 19
9 9 8 14 15 15 20 25
13 11 15 15 17 18 24 22
11 15 12 19 19 24 22 25
16 15 21 20 24 22 19 27
15 18 18 25 23 23 26 28
20 17 23 24 20 28 24 28
20 23 23 23 27 25 30 29
22 21 20 26 27 28 28 30
18 22 26 27 27 30 30 32
24 27 28 29 32 30 28 29
25 26 29 32 29 29 31 26
24 31 30 28 28 32 30 30
32 32 30 31 28 33 28 29
29 28 27 27 30 31 27 29
31 28 32 32 28 29 32 29
33 30 32 30 30 28 29 32
26 28 28 28 28 29 32 32
32 28 31 31 31 24 28 29
32 29 32 28 30 31 32 30
27 29 26 29 31 32 31 29
29 30 33 29 29 29 29 28
31 29 31 30 30 27 29 28
29 30 33 29 31 25 31 30
29 35 31 29 30 29 29 31
31 32 28 32 29 31 31 31
29 27 27 26 31 28 30 29
29 33 27 27 29 30 29 32
27 27 25 32 31 30 33 31
28 25 27 32 30 31 33 29
23 31 30 31 26 32 32 32
30 27 31 28 31 33 29 31
30 31 32 29 32 34 35 33
28 29 34 31 31 29 36 33
28 31 32 33 31 30 34 25
31 33 37 32 35 30 36 35
31 32 33 33 31 32 30 30
-9 -8 -9 -4 -4 -1 -4 4
-11 -4 -8 -3 0 -2 -1 6
-6 -4 -4 1 1 7 8 10
-7 -2 1 -2 3 7 12 11
-5 -1 -3 5 5 9 12 16
-2 -2 4 8 10 11 13 16
0 0 7 11 13 15 19 20
3 10 9 12 16 17 19 20
8 13 12 14 17 17 15 20
11 11 14 18 16 21 19 20
9 16 16 18 18 19 21 25
14 15 20 22 21 20 26 27
16 22 19 17 20 22 25 28
16 20 21 22 29 28 27 29
17 20 27 22 24 31 30 26
19 26 29 31 24 30 25 30
21 23 30 32 26 23 30 30
24 26 26 28 29 30 26 31
29 26 26 32 28 32 27 31
31 31 28 28 28 29 33 30
28 28 30 29 33 33 31 33
27 32 24 31 30 30 27 29
30 28 31 32 29 29 35 30
30 33 28 32 30 28 30 33
30 25 28 29 29 29 28 29
28 33 30 33 31 33 30 29
30 32 26 29 32 30 31 30
32 28 28 32 26 30 30 27
30 31 31 29 31 29 31 29
28 29 28 29 34 28 31 31
32 31 31 30 28 29 29 31
29 32 30 28 31 26 32 30
27 31 25 27 28 30 29 30
30 28 29 24 32 28 30 34
29 29 28 27 30 26 28 31
29 30 32 30 31 32 29 30
26 29 26 27 30 33 35 35
28 30 28 33 31 34 31 32
28 29 30 30 31 36 33 31
29 27 31 31 35 30 32 30
31 28 29 32 32 31 28 31
33 31 34 29 32 27 31 27
-11 -12 -7 -5 -5 1 1 7
-9 -9 -3 0 -5 2 4 6
-5 -3 -7 -2 2 4 7 15
-6 -1 -3 0 4 7 13 16
-1 -3 1 5 10 12 10 13
0 0 4 8 13 14 16 21
2 2 9 11 11 13 15 22
5 8 15 16 14 13 18 21
7 17 11 12 16 18 20 25
12 9 15 15 17 23 25 25
13 13 16 15 22 21 28 25
11 20 16 22 21 23 24 22
16 20 20 16 25 24 26 22
15 22 20 22 23 23 28 29
19 25 22 25 22 29 30 28
21 21 23 27 27 28 27 27
21 25 24 28 28 25 30 30
22 27 30 28 29 31 31 28
23 30 27 30 30 30 28 27
28 31 30 30 28 27 35 30
26 29 29 32 30 29 31 30
33 28 30 31 30 29 30 32
30 27 29 33 31 29 28 35
29 31 30 32 28 27 34 30
32 29 30 31 33 32 30 30
24 34 30 31 31 30 31 31
30 31 29 32 29 32 32 30
29 34 32 30 31 37 30 35
27 31 27 31 28 27 32 31
34 33 30 32 32 30 30 33
29 32 31 33 29 27 30 30
29 32 34 31 31 34 31 27
34 31 31 30 31 30 33 30
32 30 31 30 28 28 32 32
32 30 29 29 30 33 31 33
28 30 33 32 34 33 31 27
29 28 30 31 29 29 34 32
29 33 31 28 30 34 36 29
32 28 31 32 34 30 34 34
31 29 34 32 33 31 37 36
32 31 30 37 34 33 36 37
36 30 36 35 37 36 29 36
34 33 34 30 33 34 32 27
36 31 31 30 30 31 32 33
8 9 9 9 10 4 8 6
5 7 9 5 8 8 9 12
6 11 9 7 9 10 11 8
5 11 9 5 7 11 15 11
8 7 6 10 9 10 7 13
7 4 3 8 8 12 12 14
8 10 11 9 10 13 15 12
8 11 9 8 13 12 13 17
9 11 13 10 9 13 16 15
8 12 12 9 12 16 17 16
11 13 14 15 14 16 16 23
13 15 21 18 19 15 20 18
16 18 16 12 20 21 22 24
16 15 17 17 20 25 22 24
12 17 18 22 21 22 22 27
17 19 21 21 26 26 26 25
14 22 17 21 24 27 30 29
20 19 23 26 24 31 30 33
18 27 24 27 29 28 33 32
21 23 25 29 33 34 34 35
22 27 30 29 32 30 33 39
27 30 35 32 31 36 35 38
27 28 32 30 35 36 38 37
35 30 36 36 31 40 39 35
33 33 33 35 38 40 39 39
35 34 38 38 42 38 40 43
34 34 39 38 37 45 47 45
34 35 36 40 41 42 45 45
39 37 38 41 46 41 44 46
37 41 39 43 45 46 47 48
38 39 44 44 46 48 49 49
41 43 44 48 47 47 51 52
40 43 46 45 48 51 49 49
45 44 51 52 50 53 49 50
46 47 45 48 49 48 52 51
51 50 48 51 49 51 52 54
48 51 48 50 53 51 56 57
52 49 53 46 51 53 54 55
51 53 55 52 57 54 54 57
50 51 52 53 50 56 56 55
47 52 53 53 56 57 59 57
48 54 55 54 56 58 54 56
55 55 55 58 55 57 57 53
53 55 55 55 55 54 60 59
56 60 54 56 57 58 60 62
56 57 56 56 58 57 59 56
60 59 58 57 60 57 58 58
57 54 59 58 54 59 56 61
58 58 59 61 61 55 57 57
57 57 54 55 58 58 57 57
16 17 24 24 28 25 30 33
18 21 25 23 25 28 32 36
22 26 24 28 30 30 32 31
23 26 28 29 31 30 31 28
26 30 29 29 30 33 30 33
27 29 30 28 32 32 32 31
28 30 32 29 33 33 35 31
26 31 31 31 35 32 32 35
27 32 34 33 36 32 32 33
30 33 31 37 32 34 34 38
33 33 32 34 34 32 32 36
33 37 37 33 31 34 34 37
36 33 33 33 36 37 29 32
34 35 35 35 34 34 34 30
35 31 37 33 33 36 36 29
31 37 37 33 33 36 35 28
34 32 31 37 35 31 30 29
35 37 33 36 33 32 29 31
38 29 32 36 31 29 32 31
34 33 35 29 29 29 26 29
31 36 32 30 31 26 28 33
34 29 33 31 28 26 27 27
30 32 29 27 28 26 28 20
29 31 28 28 26 31 22 25
30 30 26 27 27 24 22 20
29 28 27 26 21 20 23 18
28 30 24 25 26 19 19 22
27 28 22 22 23 20 19 19
25 25 24 20 21 16 19 19
23 18 22 17 19 18 17 18
6 6 6 8 10 11 11 14
7 7 8 9 7 13 11 13
8 3 9 9 11 13 15 10
6 9 12 14 12 13 15 18
7 15 11 11 12 17 15 15
11 11 11 12 14 16 15 18
12 12 16 18 13 14 19 22
11 14 15 16 17 21 21 23
11 11 12 14 17 20 21 19
13 19 19 17 18 15 25 25
16 16 18 19 21 20 23 30
13 17 22 22 23 21 28 27
23 15 20 22 19 26 28 30
21 19 20 23 29 27 26 33
19 23 21 24 24 27 32 34
19 25 31 32 29 35 37 38
23 27 28 27 33 35 33 39
27 27 23 29 30 39 39 42
27 30 33 31 36 37 39 38
28 33 31 37 40 42 41 41
29 37 35 38 39 37 40 43
35 36 40 41 39 40 47 47
38 37 37 40 38 45 44 48
37 38 40 40 46 46 48 48
38 37 38 45 43 46 49 48
34 44 42 46 47 49 52 48
43 44 44 48 48 49 48 49
45 47 46 46 52 47 51 54
47 46 47 48 46 51 52 53
44 48 46 49 51 55 54 54
47 51 47 53 56 55 54 54
47 49 51 55 51 53 54 53
52 53 50 54 50 56 53 59
55 54 52 54 57 57 60 56
54 52 53 53 56 55 55 61
55 55 55 54 53 57 53 57
52 58 55 61 55 57 55 58
55 54 57 56 59 55 57 59
58 55 56 57 56 57 58 59
56 54 60 58 57 61 58 58
57 56 58 62 56 58 59 59
55 59 58 55 63 59 57 59
58 57 60 58 61 58 59 59
58 56 58 57 60 56 61 59
61 59 60 60 59 57 57 59
57 60 58 57 57 55 59 57
61 59 58 56 62 58 58 59
10 9 9 11 9 8 12 11
12 11 8 9 9 5 11 11
9 7 11 7 10 12 12 13
6 8 9 9 11 10 11 15
8 10 11 9 13 9 10 17
9 12 10 12 13 16 16 14
13 12 12 14 15 15 16 18
6 9 14 14 13 18 22 23
13 13 16 16 15 19 21 18
14 15 15 13 17 19 22 22
11 15 15 14 18 22 25 23
15 16 21 18 16 22 23 26
16 19 17 24 21 26 31 30
17 18 19 23 23 29 26 27
22 21 26 23 29 25 32 31
20 23 24 28 32 32 32 34
22 25 30 30 34 30 32 33
20 27 26 31 36 34 36 40
27 27 31 32 35 40 35 39
28 29 32 35 38 36 38 44
29 33 32 33 38 41 39 45
27 34 34 40 40 41 45 45
33 35 38 41 41 43 46 46
37 37 36 40 40 44 45 50
34 42 43 41 44 46 51 42
38 41 44 49 42 48 47 51
41 45 44 48 47 48 50 47
42 45 46 46 50 53 52 53
47 49 47 45 50 51 55 55
45 48 47 51 52 56 53 56
53 49 48 50 52 53 53 55
52 49 48 53 53 53 56 58
50 53 51 54 52 54 55 59
52 52 52 53 53 55 59 57
49 55 52 55 54 56 58 58
53 52 51 53 57 55 59 58
56 56 53 59 58 54 56 59
58 57 58 61 57 62 58 58
58 59 54 58 58 61 56 60
60 56 53 59 60 62 61 62
56 60 61 59 65 61 61 59
61 58 57 61 61 58 56 57
61 63 60 61 60 61 64 58
61 65 61 58 59 61 58 62
55 61 59 63 62 59 60 60
56 61 62 61 60 59 61 58
58 59 61 60 60 60 64 56
60 61 61 61 63 59 62 58
7 5 9 9 11 10 11 13
7 4 9 8 13 13 12 12
5 7 9 8 10 16 14 16
8 10 8 13 14 13 19 12
9 10 9 13 9 13 17 14
9 12 13 11 14 12 17 18
12 11 16 15 14 16 16 17
12 10 12 17 19 14 18 20
10 13 17 18 22 22 20 23
14 15 14 17 18 19 23 25
11 21 16 22 19 21 24 24
17 18 22 20 21 23 24 21
19 19 20 19 21 26 23 29
20 19 20 26 29 27 29 31
19 19 20 20 28 26 35 31
22 23 24 25 29 26 31 30
22 23 25 26 27 32 31 30
22 25 28 32 33 31 31 36
25 27 28 28 30 36 36 35
29 30 26 30 30 34 36 39
29 31 32 33 36 38 43 45
29 36 33 35 38 37 46 40
31 33 33 35 42 44 41 47
35 34 36 37 38 41 45 45
34 33 39 43 42 44 43 47
37 42 44 44 40 43 46 45
45 44 43 43 48 47 49 52
38 45 48 47 47 51 50 49
43 46 45 46 51 49 48 52
39 46 50 49 48 49 50 51
47 50 48 50 52 52 50 55
45 51 48 50 55 53 51 55
51 49 54 50 52 50 56 55
48 51 51 51 55 53 51 57
52 47 52 52 56 56 58 55
52 52 53 51 54 58 57 54
55 53 52 52 60 57 58 60
53 55 55 58 61 58 62 60
55 57 52 56 57 58 58 60
56 58 56 57 59 58 60 58
57 58 55 60 59 55 62 62
58 57 59 63 58 61 62 66
58 56 60 63 63 61 62 64
61 59 63 59 61 61 66 61
59 60 64 61 61 63 61 62
62 60 59 59 62 65 64 63
62 63 59 63 61 67 61 63
63 64 61 65 62 63 61 63
63 58 63 59 63 65 64 63
65 61 62 64 64 61 62 62
63 62 62 60 64 62 60 61
66 63 65 64 60 64 62 67
8 6 13 12 11 13 14 16
8 8 10 11 14 16 15 17
8 7 12 10 13 19 19 17
8 15 14 15 19 23 21 22
10 15 13 14 19 21 14 22
14 18 16 21 18 22 21 26
15 18 19 19 20 18 22 26
12 19 20 20 20 25 25 28
20 22 23 21 26 21 26 28
23 19 22 25 25 30 34 33
21 20 25 28 27 28 29 32
21 27 26 29 27 29 32 28
21 23 27 29 31 32 35 33
25 27 28 29 32 29 38 31
25 28 30 32 34 34 36 40
30 29 31 34 36 37 41 38
26 35 35 37 36 41 37 45
33 34 36 38 34 40 42 42
34 32 38 42 38 43 41 42
35 39 38 36 37 45 41 46
35 39 39 39 42 41 44 44
41 39 39 40 45 48 47 50
41 43 45 42 45 47 49 51
44 41 43 47 48 49 48 50
44 44 47 46 45 52 50 53
45 44 44 51 51 50 52 54
43 46 49 49 50 50 53 53
49 50 48 51 55 56 54 54
50 52 49 49 52 58 53 58
51 47 53 52 52 57 60 56
50 52 53 57 53 58 59 63
51 58 57 55 56 58 59 59
54 55 57 58 59 60 61 61
51 57 56 56 57 59 63 60
54 55 58 58 62 64 58 62
59 56 64 61 60 57 59 62
60 58 56 64 61 59 58 67
59 59 60 65 60 63 63 62
58 61 62 63 64 59 64 66
59 60 62 62 61 62 64 65
64 60 63 63 66 67 65 62
63 61 66 63 65 67 61 63
64 62 62 69 64 62 60 61
63 61 63 67 61 67 66 64
63 66 63 62 65 66 64 62
63 69 66 64 65 67 67 65
65 65 63 64 64 64 63 64
67 66 62 66 65 64 64 61
62 65 64 66 62 61 62 61
10 12 10 13 14 19 18 21
13 13 12 15 18 17 19 21
13 15 15 21 19 18 21 23
14 14 17 15 20 24 24 23
20 20 14 19 20 19 22 23
18 18 18 22 21 27 23 26
15 19 22 20 25 28 25 26
22 23 21 27 24 28 29 27
24 24 26 26 22 29 29 28
24 27 28 28 30 30 27 31
26 26 25 29 28 29 33 34
23 30 27 30 31 32 38 41
30 29 30 34 30 36 37 35
28 31 34 36 39 39 39 41
31 30 32 34 37 41 39 45
29 34 34 38 37 43 47 46
36 34 37 38 41 41 46 44
34 37 39 41 45 44 42 49
39 39 42 44 43 43 46 51
38 40 42 43 43 49 49 48
41 46 41 44 46 47 48 54
44 46 46 48 47 52 50 53
46 42 47 49 49 47 54 56
50 48 50 47 49 52 55 59
44 49 50 50 53 52 58 56
48 50 48 51 54 54 56 59
51 51 53 54 56 58 57 60
48 50 54 56 57 62 59 56
49 56 59 57 61 57 60 59
50 55 55 60 59 59 62 62
55 56 59 59 59 62 61 64
55 58 57 62 63 67 60 66
61 58 63 63 62 62 62 64
63 57 61 64 61 66 67 67
56 60 61 60 63 64 70 67
60 59 65 62 63 64 67 63
64 61 62 64 65 66 65 64
66 65 65 63 69 64 65 65
62 66 65 63 65 67 68 67
65 66 64 66 65 68 66 65
64 68 62 67 65 64 68 67
67 63 66 64 65 66 68 65
67 64 64 66 67 65 69 69
65 66 68 62 66 64 69 66
67 63 66 65 66 62 67 69
64 67 68 64 67 65 67 66
68 64 67 66 64 65 65 62
68 69 69 67 65 65 66 63
17 18 19 19 16 21 18 25
13 17 13 20 20 22 23 21
15 12 19 20 22 19 24 27
22 21 20 19 23 21 25 24
17 16 18 23 22 23 27 31
17 19 23 27 25 28 28 28
21 21 24 25 31 26 30 29
27 25 25 30 30 31 35 32
23 24 24 30 30 32 34 32
26 27 28 29 33 34 33 36
27 30 30 29 32 31 34 39
26 33 31 33 30 35 35 39
27 28 29 33 37 38 39 41
34 31 34 34 36 36 38 42
34 34 30 35 36 41 42 43
31 34 37 42 39 41 40 45
36 36 40 39 38 42 45 50
38 41 40 45 43 44 49 50
39 38 38 42 42 45 51 50
40 45 41 48 44 52 56 49
41 43 44 45 52 53 51 54
45 46 48 51 56 49 55 56
43 44 52 50 54 54 56 56
48 51 50 52 57 52 56 58
51 53 54 56 53 60 59 56
49 52 55 56 54 59 60 62
54 52 56 57 57 59 61 64
52 55 58 54 59 63 65 64
53 58 61 60 61 67 63 63
53 59 58 64 62 63 63 66
59 59 63 64 59 65 67 64
57 60 61 62 61 65 66 66
61 65 59 65 65 66 62 67
59 62 60 63 69 66 68 66
66 64 61 62 65 73 64 70
65 63 67 65 65 68 68 68
65 63 61 61 66 68 67 66
64 65 68 66 68 72 68 67
67 68 70 71 67 63 64 71
64 66 67 67 68 68 67 67
68 66 69 68 69 67 67 66
65 66 68 66 68 66 67 63
68 65 69 66 66 68 66 65
67 69 66 68 67 66 63 65
7 9 9 11 7 16 12 17
10 9 9 14 19 16 17 19
8 11 10 14 17 18 21 22
7 14 16 15 17 20 22 22
10 16 14 17 20 23 25 19
19 16 19 18 19 19 19 24
15 16 16 22 22 21 25 23
17 18 21 19 22 23 29 27
17 20 22 21 26 26 32 29
21 20 19 20 24 29 30 28
26 22 25 28 30 27 29 35
21 28 27 27 26 27 35 32
25 26 26 31 31 35 36 36
23 26 31 27 34 32 34 36
29 30 31 32 34 36 36 35
32 32 32 32 36 36 37 40
29 35 31 35 37 37 40 43
34 34 31 40 40 37 41 44
35 38 37 35 43 42 44 45
34 38 42 40 39 44 44 50
33 36 40 44 42 45 54 53
39 44 42 46 46 53 50 56
42 44 44 46 51 52 53 53
40 45 48 49 52 54 54 53
42 46 50 53 56 56 57 56
44 48 52 54 54 54 58 58
51 52 55 51 57 60 55 65
52 53 56 53 58 61 58 66
55 53 54 59 61 59 60 63
56 60 59 58 63 63 63 64
59 58 55 62 64 63 63 66
56 60 61 61 61 65 62 65
61 63 61 62 63 68 70 72
59 66 63 65 69 66 70 68
61 63 68 64 67 67 69 72
62 66 68 65 63 71 72 70
65 71 64 68 67 68 67 70
65 67 66 69 75 69 70 70
65 66 70 68 74 72 74 74
66 68 71 69 71 72 75 68
69 72 71 73 71 71 72 74
71 71 70 69 71 74 77 68
71 72 71 72 70 73 72 71
71 70 72 70 73 72 71 69
71 71 71 69 72 75 76 69
69 71 70 71 70 73 69 70
2 -1 5 6 8 7 8 5
3 4 6 7 9 6 11 8
0 6 4 8 6 8 7 6
1 5 7 5 7 12 11 9
10 6 10 9 7 9 8 9
4 7 7 10 9 7 9 7
10 6 10 6 11 7 9 8
6 8 8 9 10 8 11 10
8 10 12 9 10 11 12 17
5 4 9 9 11 16 15 12
8 7 8 12 14 10 12 18
9 10 10 12 14 15 15 21
10 12 11 15 14 19 15 16
9 13 15 13 20 18 23 23
13 16 13 22 18 17 24 25
9 15 20 19 16 21 21 32
13 16 18 23 27 20 32 30
16 14 17 26 25 31 31 34
19 20 23 23 30 30 29 40
19 23 24 26 33 31 35 35
23 25 27 32 33 32 35 35
24 27 34 34 31 34 39 37
30 33 35 33 36 38 40 39
30 36 34 36 38 36 39 44
31 35 36 37 36 38 44 44
34 35 40 35 47 40 45 48
33 37 38 40 44 42 52 49
38 39 41 45 47 43 45 49
33 40 42 45 46 47 50 52
42 41 44 46 47 51 54 53
43 46 46 45 51 52 52 54
49 49 46 50 49 52 56 56
47 48 44 56 51 53 51 53
47 49 55 55 53 55 57 54
52 51 49 54 55 57 55 53
54 51 54 53 55 51 56 59
53 54 56 59 55 51 58 56
55 53 55 55 56 58 58 60
51 53 55 57 60 57 59 60
56 51 55 57 56 56 58 59
54 59 58 55 58 56 60 59
58 56 55 58 59 58 61 60
55 58 59 58 56 56 59 60
57 58 61 57 58 58 57 55
55 57 57 59 59 59 58 53
59 56 58 53 58 61 57 56
58 55 57 59 64 58 54 55
60 61 58 57 60 59 54 59
62 59 59 58 59 59 60 53
55 59 58 60 55 58 53 57
56 57 56 58 55 56 56 55
58 59 55 56 53 59 53 56
6 4 8 7 5 6 9 8
7 3 7 6 9 4 9 8
11 10 5 8 4 6 5 11
10 6 4 8 10 10 10 10
8 8 3 9 12 8 13 11
6 11 7 8 10 11 11 6
8 9 8 5 10 9 11 17
11 12 10 12 11 12 13 14
9 10 11 9 12 9 14 14
12 11 13 13 10 15 14 17
8 12 8 11 11 12 19 16
11 14 10 18 18 15 16 21
17 11 12 18 16 21 23 22
14 12 16 16 17 21 22 24
14 18 17 19 20 24 26 30
14 17 19 19 24 26 27 27
16 23 22 24 26 29 28 27
22 23 26 26 29 30 27 34
20 23 28 28 35 27 33 33
21 25 26 28 31 31 33 35
26 33 33 28 31 34 33 38
27 28 29 36 34 34 37 37
26 30 32 36 38 34 38 38
24 30 35 32 37 36 38 41
35 33 35 35 38 40 40 43
33 32 37 38 38 42 41 38
32 40 36 40 40 43 41 42
37 37 39 43 40 41 40 47
41 40 41 40 40 44 41 46
38 39 42 40 41 45 48 45
39 44 42 42 47 46 48 48
39 43 40 43 46 50 49 54
43 43 51 48 49 48 51 50
47 45 49 46 50 51 51 52
45 47 48 46 48 51 51 54
45 45 51 49 50 53 54 57
48 49 52 51 52 53 56 51
48 49 58 57 53 53 52 55
50 52 53 53 51 56 57 55
50 54 51 51 52 58 53 56
59 55 55 52 58 55 52 58
54 57 54 56 55 51 56 58
54 53 53 55 56 54 53 56
55 58 55 54 57 56 57 59
56 56 52 57 57 56 58 52
55 53 56 58 52 59 53 57
60 56 55 57 56 57 57 55
59 55 54 58 57 54 57 55
4 5 6 4 8 8 11 7
3 5 6 6 7 9 9 9
6 7 10 5 9 9 10 10
8 9 6 8 12 6 9 13
4 11 10 7 10 7 8 13
6 9 7 11 9 12 8 11
7 10 9 12 12 12 14 15
9 9 14 11 14 15 11 14
10 10 16 11 10 16 17 16
6 9 10 14 14 12 19 20
11 14 10 14 15 17 17 18
18 12 11 16 12 15 16 22
15 12 13 13 17 17 17 22
16 12 14 16 21 23 21 20
16 15 15 19 23 21 25 23
12 18 21 23 19 24 25 27
15 19 19 25 24 26 33 27
21 18 17 24 24 28 29 35
19 22 23 24 28 32 33 35
22 23 24 28 27 32 34 35
25 28 28 29 31 31 40 38
24 29 26 32 32 34 36 41
26 27 35 34 39 39 38 41
33 32 36 37 36 45 44 39
29 31 33 39 39 40 40 46
36 38 40 41 42 43 43 45
35 39 41 40 47 41 47 45
40 40 40 45 45 48 46 47
39 38 44 44 49 48 49 55
40 44 43 50 49 44 52 44
44 48 47 47 48 50 50 54
44 47 44 49 55 52 50 49
45 46 49 47 51 47 53 54
47 46 47 52 50 52 55 52
49 53 51 52 50 52 50 54
53 50 50 48 51 54 51 53
51 53 53 52 55 53 54 54
50 50 56 54 57 54 56 55
53 55 54 48 55 53 53 54
52 53 55 53 55 52 57 54
52 50 54 48 57 54 57 55
52 56 55 56 55 54 58 53
54 52 55 54 58 56 56 53
53 53 56 53 54 59 52 54
52 58 56 58 58 58 57 57
3 6 5 4 10 6 11 10
9 6 8 4 4 9 7 8
4 11 5 7 8 10 10 12
4 3 5 9 10 11 8 9
4 6 4 13 10 8 12 12
7 12 9 11 11 12 13 11
12 10 11 13 9 12 15 18
11 9 15 13 14 14 17 18
10 15 10 14 15 19 21 16
12 16 14 15 16 19 22 23
9 13 17 14 20 23 22 24
13 11 18 19 22 23 27 33
20 20 21 21 23 23 27 34
16 18 21 23 28 32 32 32
19 23 25 26 26 31 35 38
24 23 22 29 31 32 35 42
18 24 32 32 33 37 36 41
22 31 31 34 34 35 38 44
29 29 34 36 35 38 38 42
29 32 33 36 38 42 44 43
33 36 38 38 44 39 43 49
32 36 40 41 43 46 47 49
39 39 38 41 43 46 48 50
39 39 44 47 45 47 48 51
38 42 43 46 49 46 48 50
38 50 47 49 48 52 51 52
46 45 48 49 49 50 50 51
47 47 52 49 49 51 51 56
46 47 53 50 50 53 54 54
50 51 51 51 52 54 53 54
48 47 47 58 55 58 53 54
48 50 51 53 50 56 57 53
53 52 54 57 52 54 56 57
52 54 55 53 59 54 59 57
56 53 56 53 56 55 58 60
52 53 58 53 57 57 55 58
55 54 54 55 56 54 55 58
52 58 58 58 54 57 59 56
58 58 55 57 55 58 58 57
57 53 56 57 57 56 60 61
57 60 56 57 58 53 56 57
54 59 60 58 55 55 54 57
59 57 55 57 55 58 57 56
2 3 2 3 7 3 4 7
5 1 5 6 2 7 8 9
3 2 7 6 8 8 11 11
8 3 5 4 6 10 7 9
5 10 6 8 7 11 4 10
11 7 8 5 6 9 12 12
7 5 7 11 13 11 12 14
7 9 12 9 11 10 15 19
7 4 8 11 9 13 16 18
9 7 11 15 12 17 20 17
7 11 13 19 14 22 18 18
12 11 12 18 21 17 23 25
12 13 20 20 17 21 26 28
14 14 14 15 23 27 25 30
14 19 18 19 29 27 29 37
19 16 21 27 32 29 32 32
16 21 27 27 33 32 33 38
24 27 31 29 35 34 34 35
21 26 32 32 36 32 35 36
23 31 31 33 34 33 36 40
32 35 32 34 33 34 38 40
30 36 33 37 36 41 42 41
36 33 39 37 44 34 45 39
35 38 32 40 37 42 41 43
34 34 40 40 40 41 42 42
34 40 41 42 40 43 44 42
41 40 38 40 45 38 47 47
42 37 39 44 45 40 47 47
39 41 41 43 43 49 47 52
43 41 46 44 49 47 56 50
40 46 47 48 50 51 52 47
41 43 50 48 49 48 52 55
42 49 52 52 48 52 55 59
48 49 51 49 53 55 50 54
50 50 52 52 53 56 55 53
47 48 54 54 56 58 55 56
52 49 53 60 55 54 58 55
48 53 55 54 56 55 59 57
50 52 55 56 56 56 55 57
56 59 51 53 58 56 58 56
53 55 55 60 59 61 54 60
58 57 51 56 59 54 58 57
56 56 58 56 55 61 56 59
58 60 55 60 59 58 58 57
56 59 57 60 56 57 55 56
55 59 57 58 58 60 61 59
8 4 3 6 8 7 10 10
6 5 7 7 7 9 11 14
4 7 8 7 9 12 14 12
3 5 11 12 15 14 11 18
6 6 12 12 13 12 19 17
8 9 16 14 17 16 13 20
10 14 10 14 15 16 20 18
13 10 12 18 15 18 21 19
12 13 15 17 22 18 19 21
12 11 16 19 20 21 22 23
16 19 17 18 20 17 22 25
14 17 16 17 24 23 24 27
20 19 22 19 21 26 23 31
16 21 20 22 27 25 28 25
21 25 22 24 26 28 30 27
24 24 24 27 27 30 29 28
19 24 25 27 28 30 29 32
26 25 27 29 29 34 29 36
25 26 30 30 30 29 34 36
23 27 28 28 32 37 36 41
27 28 33 35 34 38 37 38
30 31 34 32 35 39 38 41
32 33 31 34 39 39 41 48
33 35 40 37 40 42 43 42
35 35 38 37 38 37 42 45
36 34 40 42 41 41 43 46
39 36 40 41 41 45 45 48
38 39 41 44 43 45 46 48
39 40 46 46 45 46 48 48
41 40 45 43 47 49 46 48
41 43 43 43 48 48 47 55
41 47 45 51 47 49 52 48
47 48 49 48 50 48 53 53
42 46 46 49 51 52 51 50
49 49 52 53 56 53 50 55
45 47 50 53 50 56 50 52
45 49 55 55 56 52 54 54
52 50 49 53 55 53 55 56
55 54 53 55 55 56 54 58
51 55 50 53 57 56 56 56
55 52 54 57 55 57 58 61
54 56 53 53 58 59 57 60
57 57 57 60 57 59 58 59
55 57 56 60 59 61 59 60
56 54 62 58 60 54 59 63
55 57 60 61 59 63 57 59
58 61 58 56 64 59 61 58
58 54 57 59 62 62 60 60
61 62 58 60 62 60 60 61
57 59 58 55 61 62 61 60
60 59 61 62 63 57 57 59
2 2 7 4 6 5 7 12
10 4 1 6 5 11 13 13
6 0 6 5 8 10 14 11
4 4 5 11 11 8 15 19
8 7 10 5 12 14 15 19
10 9 9 13 7 19 19 19
7 15 8 14 12 19 16 24
9 14 10 13 18 24 22 21
10 10 16 17 18 22 24 26
15 16 18 16 21 26 20 30
16 19 17 19 22 25 29 26
18 22 21 24 21 24 28 28
18 22 21 23 26 25 32 30
21 23 20 24 27 28 29 34
19 22 23 26 27 32 32 29
19 21 24 25 31 33 38 35
24 25 33 28 35 34 35 37
30 27 29 33 34 35 39 41
26 27 33 30 36 42 37 42
27 37 35 36 42 43 44 42
31 33 38 39 40 39 42 45
33 34 43 41 39 49 47 47
33 40 40 42 40 47 46 51
40 39 43 43 44 47 47 49
42 46 42 45 41 50 50 48
44 40 46 46 46 50 47 50
43 43 43 45 50 51 51 50
41 44 46 48 48 50 53 52
46 47 49 51 49 51 50 50
48 52 48 48 53 49 49 55
48 47 50 51 53 56 54 52
50 49 52 53 60 54 53 58
47 50 53 52 62 54 53 58
50 54 54 51 55 52 58 54
52 56 55 51 56 55 56 59
55 54 59 56 56 56 57 57
54 56 55 57 57 56 60 61
54 57 56 56 57 57 59 60
58 54 56 59 58 60 60 61
56 56 60 60 60 58 60 60
57 58 59 58 58 61 59 59
62 59 56 61 62 58 61 65
56 61 60 61 61 61 61 59
58 57 60 62 57 60 60 61
15 13 17 18 18 15 19 18
13 16 15 18 17 20 20 23
16 16 20 21 17 22 21 22
17 15 17 19 18 21 20 27
12 18 17 22 21 22 27 27
17 18 22 23 21 27 25 25
19 20 21 25 29 25 26 27
23 23 19 25 25 28 28 31
22 20 24 28 28 32 30 30
21 24 27 30 33 29 35 34
23 23 29 30 29 30 35 35
29 27 30 27 31 32 39 36
32 30 32 31 31 35 38 37
25 30 31 32 37 38 40 43
33 31 34 38 41 41 43 42
35 31 35 37 38 39 43 47
35 33 33 41 41 46 44 45
36 34 37 39 43 46 46 51
37 40 40 43 46 46 48 48
40 39 42 45 44 45 51 52
42 45 48 50 48 49 53 54
40 45 52 49 48 50 52 54
43 46 49 50 49 51 50 54
49 51 48 47 51 54 53 58
49 51 52 52 51 55 52 59
52 47 53 50 52 56 57 55
49 55 53 56 54 58 57 58
53 54 50 54 55 57 57 61
56 53 57 56 56 54 60 60
53 56 53 55 59 59 61 57
55 58 57 56 58 60 62 62
58 57 62 59 59 63 60 62
58 56 59 59 60 62 60 62
58 57 58 59 60 58 61 62
58 60 60 62 61 60 64 62
61 59 64 62 65 59 62 63
61 59 61 63 65 64 63 65
63 59 62 61 64 62 64 66
60 63 60 66 62 65 60 58
61 63 65 65 64 68 65 63
63 64 63 62 63 65 65 64
61 63 63 62 66 64 62 66
19 12 16 17 17 19 21 24
12 17 18 17 23 21 21 20
17 19 17 15 20 21 19 26
19 17 21 19 20 24 28 25
17 17 23 22 21 29 24 31
21 19 21 22 25 25 29 30
19 22 28 28 29 30 32 28
17 23 26 24 32 27 30 33
21 26 28 29 30 31 29 33
24 22 27 27 31 32 31 32
27 28 31 32 33 33 35 36
29 29 31 32 32 34 33 36
27 31 31 37 35 33 39 38
29 31 32 35 33 35 40 39
31 33 37 39 37 41 41 42
37 34 34 37 39 42 46 42
35 38 34 35 43 44 50 51
39 38 40 41 41 41 52 52
40 38 40 43 44 48 54 55
37 42 45 42 47 53 54 55
44 45 47 50 51 56 56 59
44 43 48 53 54 56 54 54
50 47 55 53 54 58 56 57
49 56 53 54 58 59 59 57
56 54 52 59 60 60 58 57
52 54 59 52 61 61 61 62
59 57 56 55 59 60 62 63
60 57 56 58 58 64 59 61
59 53 57 61 60 61 66 67
59 60 57 63 62 66 64 64
59 59 62 62 60 67 61 67
59 60 62 62 64 66 64 65
62 60 63 67 65 63 67 70
62 65 66 65 65 63 65 66
61 65 70 63 67 67 69 68
66 68 63 67 72 67 71 65
64 67 60 62 67 65 68 66
65 68 67 63 69 64 67 72
65 65 68 68 71 69 72 72
64 67 67 69 70 67 69 68
65 66 67 67 71 68 69 68
16 15 19 19 22 26 24 27
16 17 21 20 23 23 23 26
18 18 20 24 26 26 25 28
20 21 24 24 22 29 27 31
22 21 21 25 24 28 28 29
22 24 26 26 30 31 30 31
23 27 26 27 29 31 27 29
28 26 28 28 30 29 30 31
31 30 29 24 29 31 31 34
30 30 30 30 31 32 29 32
27 29 30 29 30 34 37 35
31 30 30 31 30 30 32 30
32 32 30 34 34 29 32 32
30 26 36 32 27 30 29 30
29 33 32 34 30 30 34 31
28 33 27 28 31 33 29 29
29 31 32 29 31 33 28 30
32 30 27 30 26 31 29 28
28 30 32 30 32 29 29 27
33 32 33 33 34 26 25 25
31 33 30 32 28 26 23 25
34 33 30 30 26 28 28 21
29 28 31 28 28 26 25 22
31 27 25 25 22 28 25 24
26 23 25 28 27 28 26 23
28 25 25 29 22 23 23 22
25 28 24 27 26 22 20 22
27 28 24 20 21 21 23 22
23 23 22 25 20 22 18 19
23 22 23 21 19 19 22 19
24 22 21 22 23 21 22 15
19 19 20 21 22 17 19 17
22 22 21 21 21 19 18 18
25 17 18 16 17 17 15 19
18 18 18 18 21 15 15 17
19 19 19 20 16 16 16 14
19 19 18 16 18 18 13 20
19 20 19 20 18 16 16 17
19 18 19 14 19 17 16 16
17 20 18 18 16 12 18 17
18 19 17 14 18 16 19 16
19 20 18 14 15 13 12 17
16 19 15 19 17 12 14 14
17 15 18 18 19 13 12 16
13 14 13 14 17 15 14 13
14 15 15 15 12 15 15 13
19 13 14 14 12 10 12 14
18 19 22 29 30 34 33 31
18 23 24 26 27 36 34 32
20 27 29 29 30 32 32 31
27 27 32 32 32 37 29 30
27 30 33 31 31 31 32 32
26 31 33 33 32 33 31 32
29 29 31 32 33 31 32 32
32 31 31 32 30 30 31 29
30 32 33 28 32 32 30 30
32 31 29 29 34 30 28 27
31 32 32 28 31 30 31 29
32 32 29 31 31 27 28 26
32 29 33 31 30 28 29 28
29 34 29 30 27 30 30 25
28 33 27 31 27 28 23 23
33 28 31 31 29 24 24 23
25 29 29 27 25 25 27 18
28 26 25 25 23 20 21 21
33 31 29 28 23 20 19 17
25 29 28 23 20 17 17 19
26 22 23 23 20 16 17 19
23 25 20 21 20 18 18 14
23 19 20 20 16 18 16 18
21 18 23 19 16 16 17 15
22 21 18 20 20 16 18 16
19 23 18 17 18 13 15 19
16 17 15 15 14 18 18 15
18 17 20 17 17 20 15 17
19 18 16 19 14 17 16 19
18 19 15 17 16 18 13 16
13 15 17 18 11 14 10 17
18 14 17 12 16 16 13 12
15 14 15 13 11 15 10 16
15 13 13 14 15 15 13 14
12 12 15 13 17 13 13 14
13 17 14 14 13 13 15 15
19 18 13 18 13 13 14 11
17 16 17 13 14 12 11 15
15 17 14 15 12 11 11 13
15 13 10 11 14 15 13 10
17 14 12 16 12 14 10 10
13 13 17 13 13 12 15 11
17 18 17 17 21 25 21 28
18 14 18 20 22 24 23 26
18 17 20 23 24 24 31 29
19 24 26 23 26 26 27 30
23 25 25 25 26 27 29 31
24 20 24 26 27 31 29 27
20 25 28 30 31 27 27 30
26 28 29 28 30 31 28 31
25 30 29 31 28 36 31 30
29 25 31 28 34 33 34 31
29 32 34 31 32 31 33 33
30 31 33 31 31 32 29 32
31 28 32 34 34 32 31 31
29 30 29 32 31 33 32 31
30 36 31 35 30 32 34 33
31 36 33 32 32 33 32 31
31 33 26 31 31 31 32 28
29 35 32 32 33 32 27 31
30 31 29 31 31 29 31 26
28 30 30 34 27 30 27 27
30 29 35 32 30 28 26 29
33 30 26 27 24 26 26 26
30 29 30 30 27 24 25 22
30 33 28 31 22 26 25 23
30 30 26 27 22 26 22 25
29 30 27 27 26 24 21 20
27 23 24 26 22 25 22 23
24 28 25 23 24 26 21 21
27 25 19 21 23 20 18 21
21 19 22 21 21 18 20 18
22 21 20 18 20 20 19 23
24 21 21 22 22 17 16 20
23 22 18 21 19 22 17 17
21 18 22 21 18 16 18 16
22 19 18 19 16 19 20 20
18 19 20 20 17 18 17 15
18 22 18 17 18 16 16 14
17 20 15 16 15 15 20 18
16 14 21 18 20 20 18 20
16 18 19 18 14 17 14 15
18 22 20 20 14 19 17 14
16 18 17 15 19 17 15 15
14 20 14 14 15 14 18 16
13 16 19 13 16 14 15 13
16 18 17 14 16 14 15 15
14 15 16 16 18 14 15 16
14 15 12 16 13 15 16 13
18 20 25 30 25 29 25 29
18 21 28 23 26 27 32 30
20 29 25 28 30 31 35 28
27 26 31 28 31 35 32 31
28 28 32 34 32 31 34 30
27 29 33 34 30 34 31 31
30 29 32 34 31 31 28 28
36 31 33 31 34 31 28 33
31 34 31 34 28 31 28 27
29 32 32 32 30 31 32 30
34 34 30 33 31 32 29 28
29 34 31 29 28 28 30 29
30 31 31 30 27 27 32 25
33 28 32 25 29 31 26 25
32 31 29 29 27 26 25 25
30 30 28 28 28 26 28 20
26 25 31 27 26 21 23 20
33 29 27 22 24 22 16 21
31 28 26 23 24 23 22 22
28 25 27 23 23 20 20 17
24 22 22 22 23 20 17 15
28 23 19 22 21 15 20 16
20 20 23 18 20 18 16 18
21 20 17 18 15 21 18 18
19 21 20 17 19 17 14 13
18 15 15 16 20 16 16 15
21 17 19 17 14 14 17 18
18 19 19 18 16 16 16 18
18 18 16 13 20 12 16 12
20 17 15 16 17 13 12 18
16 16 16 13 18 19 14 16
19 19 17 17 17 18 14 12
15 12 16 17 13 10 13 13
15 14 15 16 12 11 12 14
14 13 16 13 12 16 16 17
14 13 16 14 14 14 15 16
17 14 12 13 13 15 14 12
15 17 13 12 16 17 14 12
12 14 15 15 16 15 13 15
13 12 15 15 12 14 13 14
15 13 14 13 12 16 14 12
15 15 16 14 13 12 12 16
20 22 22 25 27 33 30 35
23 28 30 28 28 33 33 34
22 26 29 29 30 36 36 34
26 29 26 33 32 36 32 36
29 25 34 36 37 38 35 35
29 34 34 31 36 37 37 36
34 35 34 35 36 37 42 38
36 34 35 35 34 36 35 37
33 34 38 34 40 38 38 38
33 35 29 33 38 38 35 37
37 40 40 39 35 36 35 36
34 36 39 33 38 38 35 35
34 34 37 35 38 36 37 36
38 32 37 37 36 34 32 32
37 35 35 37 35 34 32 36
36 36 32 36 34 33 34 30
36 37 36 34 33 35 30 31
37 37 33 31 33 32 32 31
36 32 32 34 33 31 29 33
34 34 34 32 28 29 29 25
30 30 34 31 31 31 24 29
35 28 30 30 30 25 26 25
33 31 30 30 24 24 23 23
31 28 29 24 25 26 23 19
30 30 28 23 21 23 21 21
29 30 23 23 22 23 22 20
24 27 24 22 24 24 22 20
25 22 21 19 20 19 21 20
21 23 19 17 21 19 21 16
24 16 22 23 20 21 15 18
19 23 19 23 19 22 20 17
19 19 19 19 13 17 16 17
22 24 17 17 17 17 19 18
15 16 15 20 20 15 20 15
19 17 17 16 19 16 21 16
15 20 18 22 18 17 17 16
14 17 14 21 18 19 18 16
19 19 17 15 17 15 15 13
20 19 15 15 16 19 17 17
18 20 18 15 13 14 19 15
20 19 13 15 15 16 15 14
16 19 17 18 16 17 16 17
16 16 20 17 17 17 16 16
14 14 18 18 20 19 15 15
14 17 16 13 17 16 16 21
14 18 19 19 19 16 13 21
17 21 20 24 24 25 28 29
19 22 20 26 26 31 30 30
20 21 27 28 29 28 31 33
25 26 27 28 32 27 29 35
23 26 28 31 28 34 31 31
22 26 30 29 31 32 33 40
30 29 32 32 32 34 38 35
26 31 29 30 34 37 34 35
31 29 33 33 33 35 37 32
31 35 33 32 36 34 34 35
34 34 36 36 35 35 38 33
35 33 35 35 36 35 34 37
34 37 37 36 35 34 35 34
38 34 36 35 35 35 30 32
36 36 35 33 35 35 37 34
35 34 32 32 30 33 28 28
35 34 34 33 32 33 32 29
33 31 34 33 33 28 31 31
32 33 33 29 28 30 30 27
35 34 30 29 28 26 27 25
34 32 35 32 32 28 23 23
31 30 27 26 24 28 29 22
27 30 31 27 25 27 25 23
29 29 31 29 26 23 24 18
27 25 25 27 22 22 21 21
31 26 27 22 19 21 19 22
24 26 23 22 20 19 23 20
23 20 18 25 21 16 21 20
22 28 22 21 21 21 15 20
24 20 17 20 20 24 20 14
20 23 20 22 19 21 17 21
20 22 22 23 21 21 21 23
22 17 15 23 20 15 18 15
15 18 20 19 14 18 17 18
20 17 19 22 16 20 16 15
18 19 20 22 15 15 16 16
17 19 17 17 15 16 16 13
20 18 15 18 13 16 16 13
17 18 18 16 13 16 12 14
15 17 18 13 15 16 13 17
20 15 13 15 16 18 11 14
16 20 16 13 14 11 12 13
14 15 17 16 15 15 12 12
12 16 13 15 16 16 13 14
19 23 18 23 22 27 28 28
17 21 25 23 22 28 24 32
17 22 26 24 25 28 30 33
25 25 25 27 29 28 31 29
27 27 30 34 31 32 33 31
26 25 27 30 33 32 33 33
29 27 30 31 32 28 36 34
28 30 32 30 30 30 32 31
28 27 31 30 36 34 33 33
32 31 32 30 30 36 33 35
33 33 28 31 31 28 35 31
30 34 31 32 31 30 33 29
29 39 32 35 33 32 32 31
35 27 30 35 31 30 27 29
33 31 35 32 33 28 29 31
34 30 31 27 28 29 26 24
29 29 32 30 29 26 25 27
28 28 29 29 26 29 30 24
28 29 29 26 29 26 25 22
32 27 28 27 26 24 22 23
28 30 23 25 23 25 24 24
29 28 24 24 24 18 22 20
25 27 28 24 21 23 25 20
25 24 23 23 23 20 23 24
22 25 24 27 22 22 23 20
20 20 22 20 21 22 21 18
23 25 24 22 21 18 20 22
25 18 19 17 19 21 19 18
21 21 20 19 22 18 24 18
23 20 19 22 21 22 20 16
18 18 22 21 18 15 18 17
18 20 19 20 21 20 17 17
18 18 18 14 19 15 18 15
16 21 18 19 15 18 16 17
17 21 16 15 17 17 16 17
19 17 18 15 13 14 17 16
17 18 15 17 17 15 18 16
19 20 19 16 16 12 11 14
17 17 16 17 16 16 19 17
19 16 16 14 15 12 15 16
17 18 15 15 16 15 13 16
17 16 14 10 16 18 15 13
16 16 14 16 13 14 10 12
16 19 19 9 17 16 16 16
13 19 13 13 15 14 11 16
17 16 15 15 10 15 14 13
14 17 16 15 15 11 12 17
18 23 20 27 26 28 29 34
21 23 26 29 28 30 31 34
23 23 28 32 31 31 32 28
24 26 28 30 34 30 31 31
23 31 34 33 31 34 33 31
31 28 31 29 33 33 32 34
32 32 33 35 31 33 32 34
32 30 35 32 31 36 35 30
33 32 33 32 33 28 32 33
28 34 33 33 36 33 31 31
33 33 33 33 28 30 30 32
36 34 33 36 33 30 29 32
30 33 33 30 28 28 30 31
36 36 34 30 28 32 33 31
32 32 35 30 28 36 34 28
34 33 30 33 30 29 30 27
32 34 33 30 32 25 28 26
37 32 32 30 28 27 27 23
29 31 31 32 27 27 23 23
30 29 32 24 26 24 25 22
28 27 26 24 28 23 24 19
30 30 26 27 24 24 23 18
27 29 26 26 23 23 20 23
22 26 19 26 23 20 18 17
26 26 24 26 20 21 24 21
24 25 25 17 23 20 22 12
22 24 21 15 18 21 18 20
21 22 20 18 15 18 15 13
23 18 18 19 18 16 19 19
18 22 17 20 17 17 18 17
20 22 21 19 15 21 21 15
23 22 18 15 18 17 16 15
21 18 15 19 18 19 11 15
16 16 14 15 13 17 18 17
19 16 18 18 18 15 16 14
18 16 14 18 18 16 19 17
17 16 13 18 14 15 18 17
18 15 14 17 15 17 16 15
18 17 14 16 13 20 18 19
15 13 16 17 17 13 15 15
16 16 19 16 16 17 12 15
14 17 19 15 14 16 14 15
14 14 14 13 15 12 15 13
15 16 17 13 15 14 16 13
10 14 19 22 22 22 25 23
15 16 21 23 22 24 28 30
20 18 19 23 28 27 29 29
21 20 20 27 26 29 29 31
19 26 29 29 28 29 27 31
19 24 30 26 31 31 29 32
25 26 28 28 30 27 33 29
25 29 30 29 31 37 31 28
29 31 32 30 34 30 31 32
32 29 34 32 35 35 32 33
31 33 32 30 36 33 35 32
29 33 33 32 34 30 32 33
31 31 33 32 34 32 33 35
31 31 31 33 34 30 34 31
35 38 35 36 33 34 34 34
33 32 34 34 35 32 34 32
34 35 36 32 31 32 32 31
35 35 35 35 31 30 35 30
31 32 34 33 35 33 26 31
31 33 32 31 32 29 27 27
35 31 30 30 29 29 25 27
34 33 28 29 32 28 25 26
34 31 26 29 23 25 26 24
31 25 31 23 26 26 24 26
29 29 27 28 24 25 24 25
28 27 27 26 26 26 22 25
27 29 23 24 24 19 20 22
25 29 26 20 21 20 18 20
25 22 23 20 22 23 20 18
24 28 21 21 20 22 21 20
21 25 21 19 18 20 22 17
18 23 21 17 20 20 17 16
24 20 20 18 22 22 17 15
17 21 18 17 18 18 16 16
18 17 17 21 12 16 18 19
22 19 16 20 19 18 14 18
18 20 20 16 18 17 18 16
14 19 18 17 15 15 17 15
17 16 15 17 16 16 18 16
12 17 17 18 16 16 17 14
18 13 16 15 12 17 15 19
17 19 19 17 15 15 16 19
16 20 19 14 18 17 18 19
17 18 19 16 17 18 15 16
17 22 20 19 21 18 15 13
15 19 19 14 17 15 15 14
17 20 18 18 17 13 13 13
17 16 16 18 18 15 14 14
16 15 19 13 17 16 15 16
18 16 11 19 12 16 18 16
16 14 15 19 14 13 17 17
15 14 18 13 14 16 15 15
16 15 18 14 17 18 17 14
17 16 21 19 28 29 27 30
20 25 24 26 24 31 28 31
24 23 27 32 30 34 31 32
23 26 27 29 32 33 29 33
28 29 33 34 32 34 34 35
28 30 32 30 33 33 35 33
29 33 31 37 32 34 33 34
29 32 33 34 31 39 35 34
31 34 33 31 36 35 32 34
31 31 30 31 33 31 33 35
33 31 35 36 35 30 35 37
33 34 37 38 36 35 34 32
36 33 34 34 33 32 36 35
35 35 33 35 31 36 34 34
35 30 34 35 35 34 29 33
36 33 33 35 37 30 32 30
35 35 34 32 31 31 31 29
31 34 35 33 33 32 28 26
35 31 33 34 29 29 28 31
35 31 32 30 29 29 24 24
31 34 31 28 28 26 26 28
33 30 28 27 27 29 29 25
32 30 26 27 27 25 25 25
30 24 28 26 27 25 26 18
32 27 27 27 31 26 25 23
27 27 27 25 25 22 29 24
29 28 24 25 26 23 22 21
28 27 25 28 26 25 27 21
25 22 22 20 20 26 22 20
25 26 23 19 24 24 20 18
23 22 20 22 23 21 20 20
22 26 26 24 22 20 23 20
22 22 24 23 22 22 17 20
24 27 22 22 19 19 22 22
22 22 19 22 21 19 19 17
22 20 21 20 23 20 22 20
18 22 25 21 18 17 22 18
21 20 20 21 22 22 20 18
21 20 19 17 17 17 17 18
18 18 20 16 18 16 19 14
20 21 21 18 17 16 17 20
19 21 19 17 16 18 18 18
20 16 17 20 17 17 18 19
16 19 18 15 20 17 18 16
17 18 17 20 18 15 15 17
17 16 22 18 16 18 17 14
19 16 21 20 17 15 18 22
23 20 27 25 27 31 32 35
27 20 26 28 27 36 33 35
25 27 24 30 32 31 32 34
27 28 29 30 34 29 34 31
25 28 30 30 33 32 33 34
27 30 36 31 35 31 35 38
28 34 30 32 33 36 36 37
30 35 33 33 35 39 35 34
34 30 33 34 36 36 36 37
35 36 35 32 39 35 36 37
32 37 34 38 36 39 35 34
30 35 37 33 35 35 37 36
35 36 36 36 39 34 38 32
37 37 35 39 35 36 35 31
36 37 35 35 38 38 37 34
36 34 33 35 36 33 34 33
37 36 34 33 34 36 32 32
34 34 37 32 32 34 37 32
38 32 34 33 33 31 33 28
34 34 35 33 33 29 33 27
36 34 34 33 29 32 30 26
35 38 33 30 31 28 29 27
31 35 30 31 30 31 32 24
34 32 30 27 26 25 29 23
31 30 33 28 27 28 27 26
30 27 27 28 26 29 24 24
27 29 27 27 26 29 23 26
31 29 26 27 24 27 24 24
26 26 27 27 25 25 21 21
30 27 25 24 20 21 22 17
25 26 25 29 21 22 17 18
24 23 23 23 24 17 18 20
19 24 20 23 25 17 20 17
24 22 20 23 18 18 24 18
21 22 20 22 21 20 13 16
17 23 19 22 19 17 16 17
18 21 19 17 18 16 15 18
19 16 17 13 16 16 18 17
18 14 20 12 18 18 13 15
16 19 18 15 18 14 18 17
19 14 15 20 15 15 14 16
20 19 15 17 12 13 14 19
18 20 18 12 13 16 10 17
16 13 14 9 20 18 13 16
14 15 18 14 21 18 18 14
15 17 16 19 13 16 18 14
17 14 15 17 12 18 17 17
19 18 18 16 18 13 14 15
16 16 14 17 17 15 16 15
12 14 17 19 18 20 26 24
14 18 22 23 21 26 26 25
15 21 21 21 21 24 28 26
22 18 23 24 25 27 28 29
23 23 24 26 25 25 27 27
23 21 24 22 30 29 30 29
23 25 25 27 27 29 30 29
26 27 27 30 26 24 30 30
24 30 30 27 29 32 31 32
25 29 24 31 31 32 26 34
26 25 26 31 31 33 30 32
30 28 29 27 28 29 30 30
28 28 34 27 31 29 32 26
26 30 32 30 31 30 29 28
30 30 30 31 33 31 31 32
28 35 33 30 29 33 33 29
29 30 32 30 33 29 29 29
30 28 28 32 26 32 27 29
31 32 30 29 28 28 26 27
32 26 30 27 29 29 25 25
27 31 28 31 30 26 27 28
29 30 30 27 30 23 26 26
27 28 31 28 28 30 28 26
28 24 28 26 28 26 29 23
29 26 26 26 22 29 27 23
28 26 24 28 32 26 24 23
25 29 28 24 28 24 22 23
27 27 24 22 26 26 27 22
28 27 26 26 23 25 22 25
26 26 26 20 21 24 22 25
24 26 26 24 27 24 27 23
24 23 25 23 25 24 24 22
26 22 24 18 19 21 20 19
27 24 23 27 22 25 22 21
27 25 21 27 20 21 18 22
20 23 27 21 26 18 21 24
24 25 18 18 23 19 18 21
23 25 21 20 21 19 21 23
22 22 23 20 21 17 20 20
24 19 23 21 16 18 20 17
24 22 19 19 23 17 13 20
24 21 23 20 19 20 22 16
17 21 22 20 16 21 17 15
17 18 18 20 18 20 16 16
15 17 23 20 19 22 15 20
18 20 21 19 18 16 18 16
18 20 18 19 16 22 18 18
21 19 17 16 15 20 18 19
18 16 17 18 18 18 19 16
23 18 15 19 18 16 14 16
18 14 18 16 18 14 17 15
16 18 16 18 17 14 15 14
18 19 16 15 15 16 13 16
15 14 15 21 15 15 17 13
15 14 18 18 14 14 16 18
13 15 20 17 17 14 18 13
13 11 15 19 16 12 19 14
19 19 15 13 18 17 12 15
18 17 16 15 15 14 15 14
11 17 15 21 17 22 21 21
15 18 20 21 24 23 23 26
17 16 21 24 25 24 26 30
21 18 27 27 26 29 28 28
17 25 23 22 23 27 26 29
22 23 25 29 25 30 30 29
27 19 23 27 30 28 28 32
22 24 27 25 27 32 33 34
25 28 28 27 31 28 31 30
27 29 29 29 28 31 33 29
28 29 26 31 29 31 30 31
27 29 33 28 31 31 30 26
30 30 27 29 32 26 26 30
28 29 28 31 29 30 33 26
32 31 29 28 30 28 29 30
27 27 30 29 32 28 30 29
28 32 30 29 29 30 28 27
29 33 33 30 32 24 28 29
26 27 29 31 28 27 26 25
26 30 27 32 29 27 23 23
30 23 27 26 24 26 22 25
28 29 24 26 25 22 21 21
26 25 25 22 24 22 17 23
25 26 23 23 22 19 21 18
26 20 25 23 22 26 20 18
26 27 24 22 23 19 18 16
23 25 18 22 17 17 19 19
22 21 23 20 23 17 18 17
21 22 17 20 18 18 16 16
23 18 20 18 16 16 19 13
20 18 16 21 16 15 15 13
21 23 17 14 19 14 15 13
20 17 17 19 15 14 17 16
17 18 16 17 17 18 14 13
15 15 15 16 14 18 17 11
14 13 14 13 13 15 11 11
18 17 12 10 13 16 17 10
17 18 17 13 14 17 12 11
14 12 13 14 15 12 10 13
14 9 16 16 13 13 11 8
13 13 13 14 13 12 11 15
10 15 11 12 15 11 9 7
10 13 12 12 12 10 11 12
12 13 9 13 11 12 14 11
10 10 8 9 16 8 19 17
10 13 12 12 13 16 18 17
14 10 13 16 14 16 15 17
12 10 14 12 14 19 22 26
14 14 16 17 19 20 22 28
14 15 15 17 19 23 25 25
16 16 19 20 22 23 24 25
14 19 20 19 22 26 24 24
19 19 19 18 25 26 25 27
15 22 25 25 26 26 27 28
21 22 27 27 28 23 29 30
24 25 25 27 24 28 28 28
28 26 26 26 25 31 32 26
22 27 26 27 28 27 29 31
28 29 30 30 28 29 32 30
23 30 30 29 32 31 28 32
26 29 32 30 31 32 31 31
29 28 28 29 32 29 30 34
31 31 31 29 28 32 31 31
33 28 31 32 26 32 30 29
31 32 32 29 29 29 36 28
33 31 28 30 31 33 31 36
30 29 30 35 32 33 35 32
32 34 32 31 31 34 32 34
32 30 28 29 31 32 31 33
29 31 33 34 32 26 30 30
28 32 29 32 30 32 36 30
32 32 31 30 30 31 34 29
32 32 33 30 31 31 27 34
32 31 31 32 30 35 32 32
29 30 34 29 28 29 28 28
31 33 32 28 32 26 24 26
28 29 31 27 29 28 26 30
32 30 31 27 26 26 28 25
32 28 27 28 28 29 25 26
30 29 28 23 26 28 28 25
32 28 29 28 25 24 25 26
27 23 28 28 28 23 23 25
29 26 25 28 27 24 24 24
24 29 25 23 24 21 26 24
23 25 25 23 23 22 27 26
23 26 22 24 23 25 26 22
24 22 26 24 26 22 24 25
26 22 21 22 23 24 20 24
23 26 26 27 23 21 21 21
24 23 24 22 21 27 24 17
24 25 24 21 20 24 24 24
24 22 22 24 17 24 22 26
22 24 25 23 18 21 19 21
23 22 23 22 20 22 24 23
22 24 21 25 21 18 22 20
21 23 20 20 21 22 22 21
22 24 22 20 22 18 16 18
20 21 22 21 21 23 22 17
21 18 19 17 21 21 18 19
19 25 22 22 20 21 24 17
23 15 21 19 18 21 18 16
21 14 18 21 14 17 18 17
20 20 18 21 17 14 21 19
16 17 21 23 27 29 31 31
19 20 26 24 25 31 28 27
20 22 24 24 27 30 24 31
24 25 25 29 28 28 29 31
22 24 32 33 30 28 33 31
28 22 25 30 28 31 31 32
29 29 30 29 31 31 32 30
28 30 33 27 29 30 34 32
27 32 33 32 33 35 31 34
27 32 32 36 34 30 33 32
33 34 30 37 35 34 35 36
32 37 31 34 33 33 32 32
34 34 33 34 33 32 29 32
26 35 34 36 30 33 31 28
30 32 33 38 33 33 30 30
37 31 35 32 36 32 29 29
35 37 32 29 34 27 33 29
34 32 34 32 29 32 28 25
36 30 30 32 30 31 29 31
34 32 30 29 30 28 29 26
34 33 31 35 34 27 24 28
36 36 27 29 30 28 23 25
26 28 28 28 29 25 22 22
31 30 31 29 22 27 23 21
31 31 25 29 23 26 22 26
29 25 26 21 29 21 21 21
25 29 27 24 22 19 21 20
21 22 23 26 17 22 20 24
27 21 27 22 20 21 20 22
25 21 22 21 22 22 22 22
22 22 21 20 21 23 26 21
24 24 22 19 18 23 21 20
19 21 25 17 24 19 22 17
23 16 20 23 20 18 18 17
16 18 22 21 19 18 20 18
15 22 19 17 17 15 19 15
23 19 19 23 15 20 17 20
22 23 20 17 17 17 16 19
20 17 19 19 18 20 15 13
23 15 13 17 15 15 16 15
17 19 18 15 18 17 19 14
18 17 19 18 17 17 14 15
16 17 19 15 20 16 18 13
19 18 15 17 16 17 18 16
19 17 19 15 15 14 19 15
17 13 16 16 16 16 17 13
18 15 15 17 12 13 15 13
16 17 17 17 17 18 14 14
18 15 15 14 17 14 16 17
13 17 16 13 16 12 13 18
18 14 18 18 21 20 21 22
13 13 18 21 22 22 21 25
16 17 20 20 22 21 23 24
17 17 21 23 23 23 27 26
18 20 26 25 25 26 26 27
17 26 23 25 24 25 28 25
23 20 27 31 26 25 31 31
21 26 25 27 26 27 25 30
22 23 26 27 27 31 31 34
28 33 30 29 30 29 29 29
28 26 26 30 28 33 29 31
26 31 27 33 33 26 30 28
28 30 26 31 27 33 30 29
30 29 30 30 30 34 27 30
33 29 30 30 31 30 27 27
28 30 30 33 34 26 27 30
32 31 30 29 28 29 31 25
33 33 31 28 28 26 30 26
30 31 31 30 27 28 27 24
32 30 28 33 31 26 25 23
28 28 26 24 28 28 27 24
34 29 29 30 23 24 24 23
34 26 26 26 22 22 23 22
28 30 25 26 24 23 24 24
28 28 26 25 23 21 21 20
30 24 24 25 25 24 19 19
22 20 22 20 22 22 24 21
20 25 21 18 19 20 20 23
26 21 21 22 20 18 15 16
23 22 22 22 19 23 16 16
21 20 18 19 17 18 20 19
22 19 19 17 17 18 11 17
21 21 21 16 15 13 17 16
22 21 18 17 18 16 17 20
18 19 19 17 18 16 13 15
16 19 16 16 16 19 16 16
17 20 19 16 17 17 15 19
13 16 19 16 15 16 16 15
18 13 16 19 16 18 15 15
12 15 21 16 11 12 16 13
17 18 18 18 15 13 15 14
19 14 14 14 15 10 15 12
16 17 12 14 15 12 9 12
15 13 15 13 10 12 12 12
12 11 12 12 10 13 11 13
13 14 17 18 24 21 23 28
20 17 19 23 27 25 27 28
21 16 25 25 27 24 30 32
17 22 21 25 29 28 26 30
22 25 28 31 28 28 30 27
26 22 30 26 29 33 31 30
28 25 26 29 34 30 29 34
31 26 29 31 28 29 32 33
28 29 32 30 25 29 32 30
29 32 30 27 32 32 35 26
32 32 30 32 33 31 32 32
33 30 34 30 32 32 32 32
30 31 31 31 27 31 28 28
31 27 31 33 28 32 28 29
29 30 29 30 31 30 32 29
33 27 29 34 30 31 29 30
33 33 35 28 29 30 24 32
30 32 33 27 28 31 25 27
33 32 32 30 33 27 26 26
32 31 28 27 24 28 31 23
31 31 33 26 26 25 24 19
31 27 28 26 27 23 22 21
30 30 25 26 22 24 22 25
27 28 26 27 21 23 26 23
26 26 24 24 21 23 24 19
28 24 23 22 17 21 21 17
24 26 24 23 20 19 21 17
24 21 26 24 22 20 23 23
24 24 21 22 16 21 19 17
18 22 22 21 17 15 19 21
18 20 21 20 23 20 18 19
19 25 21 19 16 19 21 19
20 21 18 20 18 19 18 17
20 22 16 18 25 20 17 15
20 20 23 20 15 18 16 15
21 18 19 17 20 14 17 19
16 18 17 18 18 19 18 17
18 18 18 19 18 19 16 16
13 19 18 17 16 17 18 13
18 19 16 15 15 18 19 15
14 16 15 14 15 18 14 14
16 20 16 15 15 17 17 15
19 18 16 16 19 14 13 15
18 16 18 16 17 16 14 15
17 16 15 16 12 19 13 19
16 18 21 16 13 14 15 17
15 14 15 13 16 13 19 16
15 16 15 15 16 18 18 12
13 16 16 15 15 13 13 12
14 13 17 21 17 16 15 14
14 17 16 15 16 12 10 12
19 16 13 17 12 14 13 14
14 13 11 16 12 15 15 13
12 16 16 22 23 23 29 27
17 21 23 22 27 25 27 28
20 25 24 22 26 25 29 30
22 22 26 27 24 32 29 30
21 26 26 30 30 28 27 30
24 30 30 28 28 32 29 32
27 25 25 27 27 32 33 32
31 26 33 31 30 30 34 35
28 28 28 32 30 31 34 32
31 31 31 33 32 30 33 32
29 33 27 34 33 33 34 30
28 26 33 30 35 34 33 32
29 34 35 33 30 31 30 32
31 34 32 37 30 30 33 30
30 33 31 34 32 30 36 33
31 33 31 27 28 32 30 33
30 31 27 31 33 34 28 29
35 33 30 31 32 30 27 24
31 30 28 30 27 26 24 25
32 32 36 31 27 24 25 20
27 32 27 25 24 22 23 26
30 28 27 23 26 24 23 22
28 32 26 23 22 24 18 18
23 26 27 23 23 19 20 20
30 20 25 19 16 18 16 20
27 23 22 23 18 20 19 18
19 24 23 20 19 14 20 16
23 26 23 19 16 16 21 18
21 19 19 18 15 19 20 14
19 23 16 15 14 18 14 16
21 19 20 18 17 16 18 12
20 18 16 19 19 16 18 18
19 15 16 16 18 15 14 18
14 17 17 19 20 16 16 17
18 16 14 15 14 15 14 17
17 17 14 16 16 14 10 13
16 16 13 16 15 14 15 13
14 15 14 16 15 12 15 11
13 19 14 15 10 16 15 17
12 17 15 9 16 15 14 13
15 14 13 15 14 14 13 12
14 12 13 16 13 14 12 12
12 13 13 13 15 16 15 9
15 12 14 13 12 15 12 16
13 14 11 13 13 10 15 10
9 12 11 10 13 9 13 10
-9 -3 -8 -6 -3 0 -1 3
-6 -8 -4 -3 -3 -2 -4 -4
-6 -3 -3 0 -2 -1 0 1
-6 0 -4 0 -3 -2 0 -4
-3 -2 -1 1 3 1 4 6
-1 -2 0 3 1 0 0 7
1 -1 1 0 2 8 2 9
0 0 -2 5 1 3 7 3
-2 2 4 3 3 6 4 9
-1 0 2 6 6 7 10 11
1 1 3 7 5 10 10 9
3 3 6 7 8 5 13 12
5 7 3 9 9 9 8 12
6 4 9 8 11 7 14 13
7 9 11 10 9 14 13 15
8 8 13 10 11 17 18 15
12 9 11 13 13 16 17 19
9 12 18 12 11 20 16 18
6 8 12 13 15 20 18 20
12 14 17 12 14 18 19 21
17 14 18 19 18 21 19 22
14 13 19 18 17 17 23 22
18 17 18 17 23 19 22 22
16 17 21 24 22 21 23 25
19 22 22 24 21 28 26 26
20 22 22 28 26 23 28 30
25 22 24 22 24 26 27 29
18 19 23 24 24 29 28 30
27 24 27 26 27 29 29 29
25 25 28 27 30 27 30 36
26 24 26 26 29 31 29 32
28 30 30 31 30 29 35 36
28 29 29 32 33 31 36 35
32 30 34 31 33 32 37 37
28 31 33 38 36 35 33 37
29 30 32 39 34 40 35 39
29 33 32 34 34 36 38 38
33 32 37 33 39 41 39 41
36 34 33 36 39 34 39 38
35 37 36 36 40 40 41 44
-2 2 4 5 6 9 9 11
1 7 6 9 8 6 13 13
5 4 3 9 8 14 16 13
6 5 11 9 10 12 19 14
6 9 9 10 15 13 15 13
9 14 11 10 16 15 18 16
7 15 10 12 19 15 19 14
7 13 11 15 16 18 19 21
13 16 16 18 18 18 20 17
13 12 18 15 16 20 22 24
17 18 20 18 20 19 22 25
21 16 16 22 21 24 26 27
19 21 19 23 19 25 27 26
20 19 23 22 22 23 25 30
19 20 21 27 29 24 27 30
20 22 24 26 27 27 27 28
19 26 24 30 26 27 30 29
23 24 26 25 23 33 32 32
23 27 27 30 31 28 34 35
26 29 28 31 28 31 30 34
24 31 30 34 30 32 34 37
29 32 28 32 31 31 35 36
30 28 31 30 35 37 41 35
34 27 32 29 35 37 37 37
32 32 34 37 37 40 42 39
35 34 34 34 37 40 39 44
32 37 38 41 36 43 40 41
36 36 37 39 39 41 41 44
37 35 42 38 42 41 43 45
38 39 42 37 46 40 43 41
34 42 40 43 46 45 42 49
38 41 40 45 41 42 48 45
41 44 42 45 47 47 47 48
41 42 41 48 44 45 43 49
40 45 47 44 43 42 48 49
43 43 50 46 46 50 50 49
43 46 48 46 47 50 51 -7
47 46 45 46 50 50 -6 -9
48 47 48 47 50 -11 -7 -6
47 50 50 47 -9 -7 -6 -7
47 49 47 -6 -7 -7 -2 -6
49 48 -4 -9 -6 -3 -4 -1
51 -8 -6 -4 -3 -1 -3 -1
-7 -4 -6 -6 -5 -1 -3 -3
-5 -7 -6 -6 -2 -3 0 -1
-7 -4 -7 -4 -2 -7 -2 0
-5 -8 -1 -6 -2 1 0 -1
-4 -3 -1 -1 -2 -1 3 -1
-1 -4 -2 1 3 0 4 6
1 -2 -1 1 2 6 6 6
-1 -3 -2 0 4 2 5 6
-2 -1 6 4 8 8 11 12
-1 2 3 3 6 11 7 10
2 3 7 7 6 16 7 15
5 6 6 11 11 11 10 12
9 1 9 6 7 12 13 15
6 10 8 10 16 15 16 19
6 7 12 11 12 20 17 26
11 6 13 15 17 16 15 23
12 11 13 14 19 17 20 22
13 14 12 16 19 21 22 25
16 14 19 22 19 21 22 26
14 20 20 25 24 23 28 29
19 19 23 22 25 28 25 26
20 24 22 26 23 25 32 29
19 24 25 26 27 26 27 31
26 23 27 29 31 31 30 32
23 27 26 31 32 33 38 38
26 27 29 30 35 33 32 34
25 28 30 30 31 35 36 37
28 30 32 34 35 35 36 35
29 32 36 35 35 35 37 39
32 33 37 39 38 36 37 39
33 35 35 36 37 36 39 45
37 39 38 36 40 36 40 41
35 34 36 39 38 37 42 44
33 37 37 37 40 40 44 43
34 34 39 43 41 43 41 43
36 38 38 42 44 41 48 43
40 39 47 42 40 43 40 43
4 2 3 6 5 1 8 8
-1 2 4 7 5 1 7 8
1 4 6 7 6 8 8 8
2 1 3 6 7 12 12 10
1 7 4 8 12 12 11 18
7 7 9 6 11 16 12 15
7 7 10 13 14 15 14 10
7 10 9 10 12 13 13 11
13 12 11 16 15 16 18 17
11 10 11 13 16 15 16 18
12 13 14 15 16 15 18 19
12 13 16 15 16 19 18 20
11 15 17 21 17 21 20 23
14 17 16 20 20 21 21 21
17 15 17 20 23 21 25 26
15 16 17 22 18 23 25 27
20 19 21 21 22 23 28 30
24 20 22 23 22 25 28 29
19 21 20 27 27 28 26 29
22 26 24 28 26 28 31 30
24 20 26 27 26 27 31 32
29 29 24 26 26 28 33 33
26 26 28 30 25 32 30 33
25 29 27 31 37 30 31 35
26 33 31 34 33 32 32 36
29 29 31 31 33 33 37 33
35 30 33 32 31 37 41 36
32 32 34 33 37 37 35 38
35 33 35 36 35 34 40 39
34 34 35 36 38 39 41 42
32 38 40 36 42 40 39 42
36 36 37 40 42 43 42 42
33 34 36 38 36 38 39 44
39 38 38 45 36 40 43 40
43 39 39 41 45 45 45 43
39 41 40 41 44 41 44 45
41 41 41 38 44 48 43 46
41 41 43 43 44 45 43 45
44 45 41 44 47 46 47 -5
47 39 41 43 43 47 -9 -8
46 44 43 45 50 -6 -6 -8
49 41 47 44 -11 -8 -7 -5
45 49 45 -8 -8 -10 -8 -4
47 49 -7 -7 -3 -9 -6 -4
47 -4 -8 -7 -5 -2 -7 -2
46 -3 -2 0 -3 -2 0 1
-3 0 -4 -2 -2 -1 2 1
-3 -2 -5 -1 -2 1 3 2
0 -4 0 3 -1 -2 4 5
-3 0 -3 3 3 5 5 7
-3 2 2 5 6 5 6 9
0 1 4 4 3 5 7 11
1 3 3 8 10 13 10 10
6 6 7 7 12 11 11 11
4 7 7 8 12 12 10 10
10 6 10 11 14 9 15 16
5 9 10 10 13 17 11 18
8 9 11 11 12 18 16 17
8 8 14 15 17 13 19 22
15 13 14 14 12 19 21 22
12 12 16 18 17 19 20 18
13 17 16 17 21 21 19 24
13 18 19 19 23 20 23 22
17 21 16 22 22 22 21 28
16 18 21 20 24 22 25 30
20 17 22 26 23 23 28 31
23 24 23 22 25 25 29 25
23 25 25 25 29 29 28 33
21 29 25 24 27 33 30 32
27 28 26 23 28 30 28 34
25 29 30 28 33 33 34 33
30 26 26 34 29 30 32 34
27 32 30 32 32 30 33 38
28 32 32 31 34 33 34 38
29 33 31 28 37 34 37 36
32 27 31 33 36 35 34 38
31 34 31 34 36 38 37 41
32 36 35 32 37 38 36 42
37 35 36 36 40 41 42 40
37 37 33 35 40 39 40 38
40 35 37 42 39 41 38 41
34 36 38 40 40 39 43 42
38 40 36 40 43 43 42 41
39 40 40 39 40 43 42 39
36 37 42 39 41 44 42 44
38 40 42 44 44 40 41 45
39 43 39 41 39 41 43 43
-2 -3 -2 -4 0 -1 2 4
-8 0 0 2 1 2 6 4
1 -3 -2 3 -5 0 0 4
1 2 0 4 3 1 4 8
0 -2 2 2 7 6 4 6
-2 0 3 2 4 4 1 6
-2 3 4 2 6 9 2 6
-3 2 2 7 4 7 7 9
6 2 7 7 4 9 7 6
7 8 6 5 7 8 10 11
8 5 2 6 7 7 9 13
1 5 9 10 11 11 15 12
9 10 4 9 10 12 13 12
9 8 11 8 11 11 12 17
7 6 11 10 11 15 17 17
9 12 13 13 14 15 18 16
8 11 14 15 19 19 17 17
11 12 13 17 17 17 19 21
15 10 13 15 16 20 19 23
13 15 17 18 21 24 21 25
15 17 18 19 20 21 26 24
20 21 18 26 24 22 25 25
17 19 19 23 25 21 27 27
21 22 23 24 23 29 26 27
22 21 23 26 25 23 28 29
23 24 23 25 28 32 30 32
25 22 27 27 26 29 34 32
24 27 27 31 34 32 33 36
24 24 29 31 30 31 32 36
28 28 32 33 31 32 38 35
30 28 31 33 35 36 36 37
34 31 32 30 33 43 40 37
32 35 38 37 39 36 40 40
35 34 36 38 37 37 38 43
36 37 37 40 40 41 43 45
34 35 36 40 42 40 43 45
39 37 44 41 42 45 43 44
39 42 41 43 44 42 44 41
41 40 42 42 43 46 44 43
41 43 44 43 47 47 48 -4
45 41 44 44 47 47 -6 -1
44 46 40 44 48 -1 -4 -3
41 45 44 46 -3 -1 -4 -2
45 44 47 -4 -5 1 -3 -3
45 46 -5 0 -4 1 1 -2
-7 -5 -3 -5 -2 -5 -3 -2
-12 -7 -8 -6 -2 0 -3 -4
-6 -7 -5 -2 -4 -2 -2 2
-4 -3 -2 -2 2 -1 1 3
-3 -7 -4 -3 3 -4 4 5
-3 1 -3 -1 -1 4 0 5
0 -1 -4 1 5 6 4 11
-2 -3 -2 -1 1 5 10 8
-8 4 9 3 4 6 8 11
-2 2 3 4 6 8 5 13
2 1 -1 10 6 10 9 11
3 2 3 7 13 11 10 20
3 3 4 5 12 12 13 16
6 8 11 13 11 15 19 20
6 9 10 14 17 13 21 24
11 11 14 16 14 17 19 23
11 13 14 13 20 19 23 20
11 15 17 19 21 21 22 26
17 17 18 20 20 24 23 26
17 16 21 16 23 23 27 24
21 19 19 21 24 24 29 28
19 21 21 26 26 26 31 33
21 21 24 23 29 29 30 31
22 26 22 29 28 29 35 28
23 26 29 31 28 27 34 39
26 27 26 31 32 32 36 36
27 27 31 32 33 33 35 36
25 29 33 33 33 35 33 37
34 28 33 32 37 36 38 36
31 36 30 36 36 36 38 39
34 35 38 35 39 38 38 40
35 32 36 34 35 37 39 42
36 40 38 40 43 37 41 40
34 34 40 38 38 42 40 42
37 36 38 38 42 40 43 43
37 43 38 43 41 41 40 43
-5 -2 -4 3 0 -1 9 5
-1 0 3 0 -1 4 5 5
2 0 -1 0 5 4 3 5
0 -4 4 1 -1 7 5 9
-1 0 0 3 3 4 11 6
1 3 1 6 5 11 11 13
5 0 5 4 8 8 8 13
4 6 5 9 5 11 13 11
5 6 7 8 8 14 10 10
7 7 3 9 10 9 12 17
4 7 12 8 12 10 15 15
10 9 9 9 13 14 15 16
7 10 13 12 14 18 19 19
12 13 13 13 20 17 18 19
9 12 16 15 17 21 22 23
14 15 14 18 21 17 20 22
14 18 19 18 19 21 22 23
15 20 20 22 21 23 27 24
15 21 20 21 17 24 21 26
15 17 21 25 24 27 22 26
19 19 23 25 24 26 25 28
22 25 24 22 25 28 30 31
21 24 26 23 29 31 32 30
22 24 24 25 30 30 32 32
28 24 27 31 29 30 31 33
25 28 26 28 33 32 34 32
26 29 30 34 31 34 33 32
25 28 31 30 35 37 35 36
29 29 33 35 35 36 38 34
30 32 34 32 35 33 35 38
31 33 34 36 35 38 41 38
32 34 37 31 38 37 39 40
32 32 37 35 36 35 39 40
33 36 37 40 40 43 39 39
36 40 36 43 42 45 35 43
37 40 38 40 43 42 45 49
38 38 37 41 42 39 42 42
38 39 41 38 43 41 44 42
38 38 43 43 44 44 45 44
38 45 43 47 42 43 44 41
39 40 42 44 43 43 44 44
42 40 41 45 45 43 43 46
41 42 45 46 43 45 46 -12
47 45 46 46 45 46 -8 -5
48 43 46 43 44 -10 -9 -9
42 45 47 45 -10 -9 -5 -5
46 49 43 -9 -7 -5 -3 -6
45 44 -9 -4 -5 -4 -8 -1
45 -13 -10 -6 -5 -4 0 -2
-5 -5 -11 -9 -2 -7 -6 0
-6 -6 -5 0 0 2 2 -2
-4 -6 -3 -1 -2 0 0 1
-1 -5 -3 -2 -2 4 3 1
-1 -2 -2 -2 2 0 1 4
-4 -3 2 2 3 0 2 2
3 2 -3 -2 0 3 3 3
0 4 2 2 3 5 3 10
1 2 4 1 4 5 5 9
2 1 6 5 6 6 6 12
1 5 4 4 7 9 7 13
6 1 5 9 5 10 12 12
1 4 6 7 11 9 11 17
3 6 6 13 11 14 16 19
8 11 11 11 14 15 17 18
5 7 15 13 16 15 18 20
12 15 12 14 16 22 18 21
12 13 12 18 18 16 21 25
15 14 17 16 22 23 22 23
12 17 18 19 22 20 23 24
16 17 20 20 25 23 24 25
19 23 23 20 25 25 24 30
20 18 24 21 25 26 27 33
21 24 23 27 26 25 30 29
21 24 26 22 28 30 26 26
25 22 27 27 26 35 32 33
21 25 26 28 29 29 31 31
27 29 29 27 27 32 31 33
28 27 28 27 29 31 34 33
27 28 32 30 31 35 33 34
31 31 29 31 29 32 32 35
27 30 33 35 34 36 35 32
30 32 32 32 30 31 39 38
33 32 33 34 36 36 37 37
30 32 32 34 38 37 37 39
33 34 35 34 35 34 41 41
31 36 37 39 37 42 39 41
33 34 39 35 41 35 43 41
33 38 38 37 41 41 43 40
36 35 43 37 42 40 40 45
39 40 37 41 40 44 42 45
37 40 40 42 39 42 42 39
39 39 38 41 41 47 45 41
-8 -6 -6 -1 -6 -1 1 -1
-6 -6 -4 2 -1 -2 -3 3
-4 0 -4 -3 2 4 1 1
-3 -7 -3 -2 -1 4 1 8
-3 -1 1 1 2 2 6 7
-1 -7 -5 0 1 5 4 7
-2 5 2 0 5 3 6 4
3 5 1 4 6 6 6 7
1 3 6 7 6 9 8 6
3 3 6 3 7 8 7 12
1 5 5 8 9 8 13 6
2 4 8 8 11 10 14 12
7 10 7 10 11 9 15 14
10 7 6 10 10 13 15 15
6 11 13 14 13 18 21 19
10 12 11 15 15 18 19 18
12 9 12 20 15 17 19 24
12 14 19 16 18 16 23 22
13 17 15 19 20 19 20 23
16 16 20 21 21 19 26 25
14 21 20 21 20 23 25 22
18 18 22 21 18 21 27 27
20 21 20 21 25 23 24 24
21 23 23 22 26 23 23 28
21 25 25 26 24 26 33 28
22 23 28 25 24 27 25 28
22 24 26 25 27 30 28 30
23 27 29 27 30 31 33 29
26 26 30 29 34 29 33 32
28 27 29 33 32 35 35 36
28 26 30 33 31 32 30 34
30 29 30 33 32 34 35 31
32 31 30 31 30 36 35 40
31 34 33 35 39 33 32 37
32 31 35 35 39 36 38 39
33 30 35 38 37 36 36 36
36 36 33 35 38 41 36 41
34 39 36 38 38 38 39 37
36 34 34 37 43 38 42 38
36 39 40 40 39 37 40 -9
37 41 45 39 39 40 -4 -4
40 38 40 37 45 -3 -7 -4
40 39 37 42 -6 -3 -5 -3
35 39 47 -3 -1 -8 -3 -3
41 37 -2 -8 -7 -5 -3 -2
41 -5 -4 -5 -4 -4 -2 2
-9 -9 -9 -6 -4 -6 -1 -1
-8 -11 -7 -4 -3 -2 -5 -3
-8 -8 -4 -5 -5 -5 1 -1
-8 -5 -5 -3 -1 2 0 1
-6 -3 -1 -1 1 4 -1 2
-4 -5 -6 -3 -4 0 0 5
-2 -5 -4 -2 -1 3 4 6
0 -1 -5 4 5 6 8 9
-2 -3 0 5 8 7 11 8
-1 3 3 4 8 6 10 13
3 4 9 4 5 8 10 10
1 7 7 9 10 10 17 14
5 6 6 7 9 12 16 16
6 7 9 11 14 15 17 17
9 12 10 11 14 18 18 18
10 8 14 14 20 17 18 17
12 11 16 19 16 20 22 22
12 16 13 17 23 23 20 19
17 14 17 22 20 20 25 23
17 19 17 21 22 21 20 27
15 18 22 22 21 25 26 29
20 21 17 20 25 25 28 27
25 21 25 21 25 28 29 28
23 22 28 25 29 29 27 30
24 23 24 26 28 29 32 31
26 28 27 26 27 30 33 37
28 29 26 26 32 32 34 35
25 23 28 30 33 33 34 34
29 27 29 30 33 35 32 34
30 32 32 33 31 36 38 41
31 34 37 34 33 33 37 38
30 36 37 28 38 37 38 35
34 35 38 33 40 41 39 36
34 34 34 39 39 37 37 38
33 31 39 41 40 39 41 37
36 37 39 39 41 38 42 42
34 36 41 41 43 40 38 42
40 37 38 37 40 42 43 44
38 44 36 41 40 43 41 42
36 36 41 38 44 41 41 44
-8 -2 -6 -1 -4 -1 3 0
-9 -5 -5 -4 -2 0 1 2
-8 -5 1 -2 -2 3 2 4
1 -4 -5 1 -1 1 1 3
-3 -2 1 3 4 7 4 3
1 -2 3 4 3 8 8 6
1 -1 -1 3 5 8 7 9
1 3 5 9 8 8 12 9
3 4 5 9 8 10 6 11
3 5 9 7 5 9 12 17
6 4 10 9 8 9 16 13
4 8 12 5 15 13 13 14
10 10 10 14 16 15 17 20
7 11 12 10 14 15 16 19
10 11 12 13 16 16 20 19
13 15 13 16 18 19 16 23
13 14 13 17 19 20 24 23
10 11 19 19 19 21 20 23
16 15 21 17 19 22 24 27
19 18 21 20 25 25 26 28
22 19 22 23 27 25 26 30
23 19 22 23 24 28 26 30
21 23 24 24 25 31 32 27
23 22 30 26 28 27 30 30
25 24 28 29 31 31 29 33
24 25 27 31 35 34 41 35
21 31 29 34 32 33 36 37
30 32 34 36 35 32 35 41
30 27 37 34 37 35 37 37
30 33 35 37 37 38 42 46
30 36 39 37 41 43 41 44
37 33 37 40 40 42 42 43
36 38 35 36 46 42 45 44
38 41 40 40 45 43 44 48
38 41 41 39 46 45 47 49
40 40 43 41 48 46 45 51
41 42 47 45 49 44 48 46
42 39 47 47 47 49 51 53
43 39 46 46 49 48 47 53
46 49 50 48 46 50 51 -11
47 45 50 49 47 53 -9 -7
45 48 47 50 52 -7 -4 -6
46 50 50 50 -12 -9 -5 -10
49 53 48 -8 -10 -10 -5 -6
53 51 -11 -11 -6 -8 -3 -4
50 -6 -10 -6 -6 -5 -4 -5
-11 -15 -12 -12 -8 -7 -4 -1
-9 -11 -9 -6 -7 -4 -6 -2
-13 -6 -8 -5 -4 0 -6 -1
-10 -9 -7 -6 -5 2 -2 4
-6 -8 -6 -5 -1 -1 4 1
-7 -7 -4 -5 0 -1 0 7
-10 -3 1 3 0 1 3 8
-5 -2 -3 1 3 4 3 7
0 -1 1 1 3 6 10 3
-1 2 2 3 8 4 10 5
-1 1 7 6 6 7 7 6
3 -1 2 6 7 10 10 9
5 10 8 6 9 10 11 16
3 5 4 10 9 10 13 12
7 7 6 9 10 14 19 17
5 12 11 12 10 14 14 18
10 11 13 12 11 16 14 22
11 15 13 16 18 16 17 21
10 14 13 15 18 19 23 19
11 14 16 19 20 18 22 19
17 19 14 20 16 22 24 21
16 17 17 25 21 20 25 24
15 20 16 22 22 23 24 25
16 19 23 23 18 27 27 28
18 21 23 27 21 22 27 27
20 22 26 23 28 28 25 30
23 22 25 24 24 27 29 26
24 20 28 24 27 29 23 33
24 22 23 23 26 28 31 24
24 25 27 27 28 29 26 27
26 29 27 29 27 29 31 34
28 28 28 25 30 32 33 32
28 27 31 26 27 30 27 31
25 30 28 27 31 31 34 36
31 28 28 35 33 31 34 36
26 25 28 32 33 32 33 36
28 32 28 30 34 35 32 34
29 31 34 34 34 34 34 37
33 30 34 30 38 34 37 38
39 34 32 35 39 37 39 40
30 31 35 39 36 37 37 38
36 34 33 36 37 36 39 42
38 39 37 37 41 38 40 44
37 35 37 35 38 42 41 42
41 39 37 37 39 39 38 41
39 35 39 41 42 39 42 45
-4 -5 -3 -4 1 -1 -3 3
-6 -1 -7 -1 0 -1 5 5
-4 -2 -2 4 5 0 3 5
-5 -2 0 -1 6 4 6 6
-2 -1 -3 2 3 6 9 8
-1 -4 3 8 9 10 10 13
3 2 3 7 5 11 12 11
1 5 8 6 10 11 9 12
3 7 8 12 12 14 12 15
8 7 9 13 15 14 15 22
6 9 11 12 9 16 15 16
11 13 15 11 15 16 18 18
7 10 15 14 16 17 19 21
14 15 14 14 15 24 21 24
11 16 17 16 15 23 25 22
16 21 16 21 22 19 25 24
17 19 20 20 19 21 22 26
18 18 23 22 21 26 21 25
19 21 21 22 22 25 29 29
21 24 23 26 25 25 24 30
20 26 20 25 28 24 29 31
26 23 27 27 32 28 29 29
22 22 25 27 28 27 32 31
26 25 24 27 31 29 33 33
29 27 30 28 29 34 32 34
27 24 32 30 34 34 34 40
28 32 32 33 30 35 32 37
27 31 32 30 33 37 38 38
29 31 29 35 38 35 38 35
33 34 33 35 35 35 41 38
34 37 38 40 37 40 41 40
33 34 37 34 38 42 40 40
31 36 34 36 35 37 41 41
36 37 40 41 40 43 41 45
37 38 40 39 44 43 41 43
41 43 43 43 42 42 44 41
42 41 40 41 41 41 43 43
39 39 43 45 44 46 43 48
40 38 42 43 44 45 46 44
37 43 43 46 46 45 45 49
43 46 46 45 46 47 47 47
43 45 44 45 47 47 48 47
45 47 48 48 47 48 47 48
48 50 40 42 46 45 50 -14
46 48 49 47 47 46 -18 -13
48 48 47 45 45 -13 -11 -12
46 48 48 47 -13 -15 -11 -11
47 47 49 -17 -12 -11 -16 -10
48 45 -13 -13 -14 -10 -8 -8
49 -14 -14 -12 -11 -4 -7 -2
-5 -4 0 -3 -1 2 0 -1
-2 -5 -7 0 -1 -1 -1 1
-4 -3 -1 -1 0 0 0 2
-3 0 -4 2 0 -4 1 5
0 -3 -3 0 0 3 1 0
1 -1 0 2 0 3 1 1
0 1 2 -1 -2 3 1 4
1 0 -2 -1 -2 2 4 1
3 1 0 3 3 -1 1 5
4 -2 3 0 1 0 0 3
-1 1 1 3 2 1 3 2
3 0 4 2 3 3 -2 3
0 1 5 2 1 3 6 0
1 4 2 3 3 3 2 2
1 1 3 -3 3 5 -4 2
1 5 -3 4 4 4 6 5
3 1 -2 2 1 3 3 4
5 3 4 4 0 6 3 4
-3 4 1 3 5 2 3 5
4 3 4 3 6 0 2 5
0 3 2 2 0 6 4 6
5 2 2 3 2 3 4 3
-1 2 2 6 3 5 3 1
5 3 6 4 8 0 4 2
6 3 6 2 4 3 2 2
4 8 2 5 3 1 1 1
4 4 4 3 3 4 0 2
5 5 4 5 5 0 2 0
4 8 4 1 6 1 4 1
4 6 2 2 6 5 2 7
2 3 5 5 2 2 3 5
2 6 4 7 4 2 3 3
1 4 4 3 0 3 5 4
1 4 4 3 2 8 4 1
1 6 3 3 4 2 4 3
2 2 4 4 5 3 3 -1
1 3 5 6 1 4 2 -1
8 5 5 4 3 2 2 1
5 3 2 1 0 2 0 3
2 3 5 5 4 0 0 3
0 5 8 5 5 3 3 0
1 2 6 3 5 -1 2 2
3 5 3 2 2 0 1 5
0 2 3 5 3 8 4 8
3 -1 5 7 3 7 11 10
1 5 9 4 5 10 5 12
4 6 3 2 10 9 7 10
6 4 6 8 9 8 15 8
7 9 7 12 12 14 9 15
5 8 7 7 17 13 19 15
8 10 7 10 15 15 13 19
10 12 12 8 11 15 17 17
10 11 13 14 12 14 14 17
13 10 16 10 12 15 19 19
15 12 13 18 16 16 15 18
12 16 14 18 17 19 20 24
13 18 17 19 19 23 22 22
15 21 18 19 17 22 23 24
17 18 19 19 23 22 25 29
18 18 19 25 23 24 29 23
17 17 21 20 25 21 27 28
21 24 24 24 23 25 26 29
23 25 26 26 28 29 30 33
25 22 27 26 26 29 28 33
21 25 28 32 31 31 32 32
25 25 32 29 28 33 34 36
23 30 29 31 35 35 33 35
24 28 29 32 35 36 35 36
28 28 31 33 33 36 37 37
31 30 31 35 35 36 33 36
37 32 34 36 37 37 37 39
36 36 34 36 36 41 38 41
34 34 37 36 37 37 42 44
35 34 35 36 39 40 39 41
38 38 36 37 41 37 40 41
39 36 37 42 42 39 45 44
36 38 40 39 44 40 48 41
37 37 41 39 44 41 45 42
38 41 41 39 47 47 46 45
37 41 44 47 43 47 48 51
41 43 45 44 45 46 51 43
42 44 46 42 46 51 47 48
47 44 45 45 49 49 45 -4
47 46 41 42 46 47 -1 -7
45 48 45 52 48 -3 -2 -3
44 45 46 48 -7 -6 -5 1
49 46 47 -3 -6 -7 -3 2
47 45 -3 0 -2 -1 -1 0
46 -4 -5 -4 0 -2 0 -1
-8 -8 -9 -5 -7 -1 -4 0
-7 -3 -5 -3 -1 -2 4 -4
-6 -8 -4 -2 -1 -1 0 -1
-6 -5 -6 -2 -6 -4 1 4
-6 -8 -2 -2 2 3 4 6
-7 2 2 2 3 3 5 5
-2 1 -2 5 4 2 4 5
0 2 4 4 6 4 7 8
1 5 2 8 10 4 9 11
3 4 7 10 9 11 6 12
-1 8 8 5 8 9 7 11
5 9 8 5 10 14 11 13
7 11 9 9 10 15 14 15
7 8 9 11 12 12 14 14
7 6 13 12 20 15 20 18
14 11 10 15 11 18 18 22
10 10 12 16 20 20 20 21
13 19 15 19 21 18 20 22
14 15 17 20 21 21 24 25
12 20 22 17 23 27 24 26
16 19 22 22 21 22 24 24
16 20 22 25 23 24 26 26
20 25 20 26 25 28 29 29
21 24 22 27 28 30 28 30
22 24 28 27 28 26 30 34
23 25 27 25 28 30 30 30
26 26 28 27 28 33 32 30
27 26 30 29 29 31 31 32
25 32 28 32 33 31 31 35
30 27 31 32 34 34 36 37
31 29 36 37 33 33 37 34
28 32 35 32 32 36 36 38
34 32 34 36 35 37 39 35
34 32 35 35 37 35 35 38
32 31 35 35 34 38 37 38
32 34 34 37 35 37 40 41
32 36 36 40 35 38 36 41
37 39 38 37 34 42 39 40
39 38 40 39 41 41 39 38
35 35 38 37 38 38 40 40
37 36 37 37 37 39 43 42
37 35 41 42 41 44 38 42
38 39 41 39 42 40 41 43
-1 -2 3 3 6 0 2 4
0 3 3 -2 7 3 3 10
3 0 4 6 4 9 9 4
1 2 6 6 7 5 6 11
2 4 5 6 6 9 12 8
6 6 8 8 5 7 10 10
3 11 5 8 9 9 13 8
7 7 11 6 8 11 13 10
4 7 13 5 10 9 14 15
9 12 9 12 11 16 15 14
10 10 13 13 12 11 15 15
8 13 14 16 13 14 15 20
12 11 13 11 15 21 17 19
13 16 12 16 16 20 19 24
13 13 14 20 18 21 22 19
16 14 18 19 16 20 22 26
16 22 19 21 20 18 22 26
14 16 18 20 20 20 25 28
20 19 22 21 25 23 30 25
18 18 23 25 27 24 27 27
21 22 24 22 24 29 29 28
24 23 26 26 26 31 33 29
22 26 30 29 28 30 28 32
25 24 30 25 35 33 32 37
29 26 31 28 34 32 34 35
29 26 28 33 31 33 34 34
29 29 33 31 29 39 36 36
30 29 32 31 34 30 40 42
31 34 32 34 38 40 42 38
30 35 38 36 38 37 38 40
30 34 33 36 36 39 39 43
34 35 37 38 39 39 41 43
34 38 34 39 41 41 44 40
34 39 38 39 42 39 41 39
38 40 36 37 42 42 44 39
41 40 38 42 44 39 46 42
38 42 38 46 40 43 47 45
38 43 43 38 41 44 41 48
42 44 41 47 45 44 49 47
41 41 41 46 48 45 46 48
43 43 44 45 49 46 49 -8
44 45 43 48 47 49 -4 -7
42 49 43 48 46 -9 -13 -7
43 47 47 49 -8 -9 -6 -9
47 47 47 -7 -4 -10 -7 -4
48 48 -11 -5 -6 -8 -3 -5
49 -10 -4 -7 -8 -3 -8 -1
8 11 9 7 9 12 13 19
7 10 12 12 12 13 14 16
11 10 12 8 13 16 15 19
11 12 16 11 11 16 18 18
10 17 15 18 20 15 15 19
13 12 14 14 14 18 20 21
12 19 14 15 9 21 19 19
15 12 12 15 15 17 20 20
14 14 15 15 17 20 18 24
15 13 16 17 18 19 21 24
19 16 20 18 20 20 20 23
20 20 17 23 20 25 22 22
17 19 20 22 19 23 22 24
18 21 21 26 23 21 27 27
21 18 19 20 21 22 29 27
22 27 25 21 26 27 26 24
20 28 23 27 22 26 25 28
25 21 25 22 26 30 29 20
22 23 23 26 26 27 28 23
23 27 25 27 25 22 26 27
24 23 23 24 28 26 28 24
22 22 28 25 27 25 28 26
26 27 25 26 25 26 23 27
24 25 31 28 23 26 24 26
28 28 27 27 26 23 24 24
29 27 25 27 27 26 24 23
28 29 29 26 25 23 25 23
25 25 27 27 26 20 24 25
26 25 24 25 22 23 23 23
28 27 20 24 23 21 24 19
27 22 21 22 25 22 24 23
23 25 21 23 21 25 19 21
22 23 24 19 16 21 22 22
23 22 21 20 22 23 24 23
25 23 23 21 20 22 21 15
21 24 22 22 21 22 22 21
24 20 22 25 20 18 23 24
20 21 21 22 18 22 24 26
21 19 21 21 22 22 23 24
19 20 18 22 22 23 23 22
23 21 26 21 22 20 18 22
23 23 22 23 22 22 22 28
21 22 26 26 18 23 21 28
16 18 17 21 20 23 25 24
20 19 16 17 19 25 22 26
17 20 18 23 17 24 20 25
18 19 22 22 26 23 28 27
18 23 17 23 24 26 24 30
18 19 23 25 24 27 28 27
21 24 25 26 28 28 28 31
21 25 27 27 28 27 31 31
26 27 24 27 29 29 34 34
25 27 32 27 29 34 31 30
26 24 30 28 32 31 35 34
29 27 31 29 32 29 32 32
25 29 29 32 34 28 32 33
28 30 28 30 29 30 40 32
31 30 29 32 30 33 32 36
32 33 34 32 35 33 35 33
31 31 32 33 35 33 33 33
30 29 29 31 31 34 34 39
34 32 33 33 33 34 35 32
30 30 37 31 35 31 34 32
32 37 36 34 32 34 33 33
35 31 35 32 32 33 30 33
33 37 32 31 34 33 32 33
35 34 34 33 34 32 30 31
31 34 32 34 30 30 30 34
31 37 33 30 31 31 32 30
32 35 33 34 34 30 30 29
34 36 33 32 30 32 31 26
29 32 33 34 28 28 30 25
30 36 37 32 28 30 28 30
33 31 33 30 29 29 27 27
29 33 33 27 30 27 26 29
27 28 31 28 29 26 26 28
28 30 25 28 28 27 28 25
33 28 27 28 28 25 29 27
29 28 30 26 24 29 31 28
30 26 29 26 30 26 30 27
31 26 29 29 30 30 28 25
25 29 25 27 32 28 27 29
27 29 30 28 29 23 29 6
25 28 30 27 27 27 6 10
28 27 24 29 30 9 12 10
24 29 27 25 9 11 11 11
29 28 28 7 10 13 11 13
27 29 12 9 11 11 11 9
29 10 7 12 11 13 12 14
13 14 17 13 13 13 15 17
14 12 13 14 14 13 17 20
12 8 9 12 20 22 16 20
15 15 17 16 20 19 19 21
13 15 16 18 20 21 24 22
14 10 17 18 20 21 22 22
15 19 22 19 21 20 22 25
16 20 19 22 21 26 28 24
20 22 20 21 20 25 24 27
20 21 17 23 26 24 22 26
23 23 23 22 22 27 22 31
22 24 21 21 24 24 26 25
26 25 26 23 26 29 25 31
25 24 25 29 26 27 29 29
29 23 26 29 27 27 30 30
24 30 28 24 27 29 31 30
27 26 27 24 29 25 29 33
30 28 29 29 31 29 26 32
29 30 29 30 29 33 29 30
26 30 26 31 31 27 29 30
29 29 28 28 29 30 31 27
30 32 29 30 31 30 31 28
29 27 29 32 29 27 29 31
32 31 30 31 25 30 25 28
27 30 27 24 31 24 31 28
30 30 28 28 29 28 27 28
30 32 25 30 27 29 27 23
29 28 30 29 28 28 27 29
32 27 28 28 24 28 26 25
25 28 27 28 26 24 27 25
27 29 30 27 27 23 23 23
29 27 25 26 27 25 21 24
29 25 25 28 25 23 18 19
23 25 25 24 26 21 15 22
24 24 25 21 27 20 22 21
23 25 22 20 22 22 22 21
25 22 24 22 19 19 19 24
22 26 20 21 20 19 20 18
27 20 23 23 20 24 21 19
23 23 18 21 24 19 20 25
20 22 22 21 23 18 23 21
16 19 15 18 17 18 20 17
18 16 15 17 15 17 20 20
17 15 14 16 18 21 19 19
19 14 16 19 21 17 22 22
16 17 18 21 20 18 17 25
16 16 16 20 21 22 23 20
17 15 19 18 17 23 23 27
22 20 22 22 22 28 22 27
17 21 22 21 20 25 29 30
24 19 21 23 26 29 25 24
20 22 24 27 29 27 27 26
24 23 28 26 28 26 25 28
22 25 26 26 29 23 25 27
25 27 29 28 26 27 28 30
24 30 24 27 28 29 26 27
25 27 30 29 30 30 30 30
26 26 28 28 28 30 28 33
27 25 28 30 30 29 31 32
27 31 29 30 27 31 30 34
26 26 30 31 32 29 34 30
28 27 26 32 30 33 29 33
30 29 31 31 31 31 30 27
30 23 32 32 31 29 27 30
32 33 29 31 31 31 26 28
33 27 28 31 28 31 29 30
28 31 29 29 30 33 28 29
30 31 31 28 31 27 31 29
29 31 26 27 26 28 30 26
29 30 28 29 27 30 24 23
29 29 25 28 28 25 25 25
26 27 26 30 23 28 28 22
29 27 29 29 26 24 28 27
27 30 28 26 25 29 26 26
28 26 25 27 27 24 24 23
22 24 26 28 28 27 25 25
25 30 30 28 27 25 25 27
29 26 27 27 23 28 29 23
30 25 27 27 30 25 25 24
24 26 23 27 26 25 28 26
24 26 26 26 29 27 29 32
27 29 25 27 26 25 29 12
25 23 27 27 32 28 8 13
29 26 28 30 31 14 9 14
27 27 28 28 13 7 12 13
26 29 31 12 8 13 16 11
29 29 15 10 12 17 15 16
27 8 13 13 14 17 13 17
10 11 11 19 15 15 18 16
12 14 14 13 16 16 18 19
12 12 15 16 15 20 19 19
12 13 13 18 17 15 16 23
11 15 17 18 17 18 21 23
14 16 16 19 16 16 21 25
16 19 18 19 20 23 20 24
15 19 21 18 21 20 25 26
16 22 18 23 22 23 27 28
19 23 25 23 27 25 26 25
21 18 22 24 27 25 27 26
23 26 24 25 25 28 28 33
22 23 25 26 26 25 27 31
26 25 26 27 26 31 27 31
25 27 28 30 26 29 33 28
26 28 29 30 27 30 31 27
26 30 29 31 30 27 26 29
24 27 29 29 28 27 32 31
30 32 28 31 30 31 30 31
30 29 33 28 31 29 26 32
25 26 28 25 30 32 29 29
27 28 28 30 27 28 29 29
30 34 30 29 29 29 30 26
36 29 33 29 30 27 27 26
32 28 27 30 27 28 28 30
29 32 28 29 26 32 30 24
29 28 30 27 28 28 31 26
30 30 28 26 31 27 22 24
34 27 27 35 29 29 27 25
27 29 29 29 19 29 25 23
27 27 28 28 24 24 24 22
33 24 26 26 24 24 29 23
29 28 30 29 22 19 24 21
24 24 23 23 24 25 23 24
24 23 29 23 24 24 19 23
25 25 26 22 27 20 21 21
26 25 24 25 22 23 23 27
25 25 20 25 27 29 25 24
22 24 24 20 24 21 24 23
23 25 24 24 24 24 23 24
26 21 28 21 21 27 24 23
24 21 24 22 23 24 24 27
24 23 22 24 23 22 24 23
23 24 27 29 22 24 24 26
21 20 23 22 23 24 24 26
17 22 21 22 19 26 22 28
21 23 22 26 23 27 27 30
22 22 22 24 25 27 22 29
24 24 24 24 31 26 28 27
22 24 21 29 29 29 28 27
24 21 25 23 26 28 30 28
26 24 30 27 29 29 30 28
25 30 28 25 27 30 33 30
23 27 25 31 32 26 33 32
23 27 29 26 28 30 28 31
29 28 32 32 31 26 28 32
24 25 30 28 31 30 31 29
28 28 29 27 28 26 30 29
28 30 25 29 33 29 27 33
30 29 31 28 32 33 34 33
27 30 29 30 31 33 25 30
27 28 27 31 26 29 28 28
29 33 29 32 31 30 31 31
31 30 28 30 25 31 31 28
31 32 31 29 29 27 30 29
27 29 30 33 30 27 27 26
32 27 27 31 31 32 33 23
30 30 30 28 26 25 32 27
30 32 31 31 27 25 24 24
30 27 30 31 29 25 27 25
33 27 28 29 25 26 25 24
29 32 30 27 31 29 23 29
30 26 30 29 26 25 26 25
27 27 25 28 29 26 26 28
28 27 28 24 27 25 26 24
26 22 27 26 26 28 25 27
26 28 25 26 28 26 25 27
27 29 28 26 26 26 26 29
25 26 25 26 23 28 28 26
24 25 27 29 27 29 28 28
30 27 29 21 24 26 28 9
25 26 27 26 29 26 8 17
29 22 28 28 25 9 10 8
30 25 29 29 11 11 10 16
27 27 29 9 13 10 15 13
29 26 7 9 10 14 11 17
27 10 11 12 13 13 16 17
11 14 16 19 17 18 19 18
16 16 17 19 19 14 18 21
12 15 17 19 19 19 20 21
15 22 15 16 17 17 20 21
15 18 20 18 21 20 23 23
16 22 16 23 20 20 22 19
19 18 21 21 22 23 21 24
15 19 22 24 21 22 21 26
19 22 22 26 20 23 25 26
19 22 25 20 22 25 21 23
21 21 19 22 22 24 27 25
23 21 25 24 24 24 25 28
21 23 23 26 25 25 26 27
22 23 25 25 26 31 30 29
31 27 24 25 26 28 30 31
25 29 27 26 30 25 28 28
27 23 28 28 27 25 25 30
25 27 24 29 30 29 29 30
27 26 28 26 26 28 29 31
26 28 26 26 30 28 27 28
29 28 31 32 27 30 26 28
26 28 30 30 30 31 28 24
28 26 30 27 27 29 29 29
26 32 30 26 30 27 31 29
26 30 26 26 28 30 31 29
30 28 25 28 27 25 27 29
28 28 27 29 27 27 25 26
28 32 29 29 30 29 28 29
27 26 32 26 27 26 27 24
32 27 31 26 30 28 23 24
29 29 25 26 22 21 26 24
28 27 25 26 24 24 26 25
27 22 28 25 23 24 21 28
27 25 25 26 22 27 27 24
26 25 24 21 23 26 23 22
26 27 24 26 25 26 24 24
24 28 23 23 22 24 24 27
27 22 21 22 25 25 27 23
26 23 23 23 27 24 24 22
20 18 18 19 19 23 22 27
17 15 20 17 21 22 23 25
20 22 25 24 25 21 25 21
16 17 23 23 19 25 26 25
21 25 22 25 26 25 26 25
22 23 24 30 26 29 29 26
24 23 24 30 29 26 28 32
26 24 25 29 27 26 31 25
23 28 26 28 31 25 28 31
26 27 29 27 30 29 33 30
26 27 31 26 30 30 31 30
31 30 30 23 30 30 31 31
24 29 32 30 35 31 31 34
26 29 31 25 30 33 33 29
23 31 31 27 28 33 34 30
28 30 30 34 31 34 29 33
30 29 28 34 31 30 31 33
30 32 33 29 29 27 27 31
32 34 28 29 33 31 29 33
30 29 32 29 28 29 32 32
30 32 31 30 32 32 29 29
30 32 32 33 32 30 31 28
31 34 34 30 31 32 30 29
33 27 31 31 33 29 28 28
33 34 29 28 31 32 29 30
28 27 29 33 27 27 29 30
28 32 32 29 31 30 25 26
31 30 30 28 29 29 28 26
26 31 29 28 28 29 29 25
26 28 29 26 28 27 26 28
27 29 28 26 28 24 26 26
29 26 31 26 24 29 25 26
28 27 26 30 28 27 29 27
30 28 28 25 30 27 25 27
27 28 28 28 30 29 30 27
30 25 31 23 27 29 28 26
27 29 27 26 27 28 29 26
30 29 27 27 23 32 29 26
27 24 29 27 25 29 25 29
30 31 28 30 26 27 29 27
28 25 28 27 29 29 29 16
26 28 27 27 29 28 13 11
25 26 29 30 27 10 15 16
30 28 29 29 18 17 17 18
28 27 30 13 13 13 17 17
27 31 11 14 14 15 15 18
30 12 15 14 18 17 17 22
16 12 16 16 16 21 15 24
15 15 19 18 21 21 19 18
15 17 17 19 22 20 21 22
15 18 22 18 23 19 21 22
20 21 22 21 20 22 22 26
17 20 19 18 24 24 23 23
25 19 23 23 22 25 27 26
18 22 25 23 21 26 30 26
19 23 22 24 25 28 27 24
20 25 22 23 25 28 25 34
23 24 22 27 26 23 28 29
24 25 24 26 27 27 27 28
25 25 30 28 28 25 30 27
25 28 31 28 30 28 28 27
31 28 26 26 27 28 26 28
30 27 28 28 29 26 27 32
29 26 25 30 27 28 27 26
27 26 31 29 26 26 26 28
29 28 30 28 29 31 29 26
30 28 30 28 27 26 27 27
28 28 28 30 27 30 30 27
32 30 26 28 25 28 23 29
27 28 27 25 25 25 26 23
26 27 25 27 22 23 26 18
31 23 27 24 27 24 22 22
27 26 24 28 24 25 24 24
28 26 25 21 24 21 23 21
27 26 24 22 21 23 22 24
26 25 22 18 21 15 22 18
23 21 21 18 24 25 18 21
25 24 21 21 16 21 20 22
25 18 22 22 21 22 23 22
24 23 19 21 20 26 22 22
20 20 19 24 18 20 22 22
17 20 20 22 20 19 23 21
20 22 19 22 21 24 25 21
21 20 26 24 18 23 22 22
16 21 23 20 21 26 27 21
22 19 22 22 24 24 22 21
19 18 16 16 16 18 20 20
12 17 17 21 22 20 20 24
14 20 22 18 22 21 19 24
17 19 17 18 20 19 23 24
16 18 19 21 22 21 23 22
20 20 24 18 20 24 21 25
21 18 22 23 24 21 24 27
24 17 19 22 19 28 28 26
17 24 20 27 24 25 24 26
19 23 26 24 30 27 27 28
19 22 27 25 24 27 28 26
22 27 24 24 26 23 31 31
27 24 25 29 23 28 29 29
27 27 29 28 31 30 28 27
24 29 27 28 26 31 29 28
25 27 29 30 28 27 27 33
30 28 25 25 32 29 26 26
27 32 27 29 32 29 31 26
32 24 30 27 31 31 29 29
27 30 27 28 27 25 26 29
32 30 30 27 26 29 25 28
30 26 33 31 31 29 27 29
28 28 27 28 33 31 26 31
30 24 28 32 30 28 30 28
27 33 31 28 26 29 29 25
29 27 27 31 28 33 28 27
26 29 28 32 31 28 30 25
25 28 30 28 26 27 25 27
29 25 30 26 30 29 26 24
30 29 32 28 27 26 26 26
31 30 29 26 22 30 24 22
29 27 24 24 24 27 25 29
27 27 23 24 23 29 28 26
25 28 30 27 23 27 27 28
29 23 28 30 26 25 25 23
24 26 26 27 28 26 27 28
24 26 28 28 25 27 30 24
26 24 24 27 27 30 28 30
25 27 24 26 21 23 29 27
27 25 27 26 31 29 24 13
29 27 25 29 25 26 13 15
27 26 29 28 26 18 10 18
23 24 27 29 14 15 16 14
23 25 30 15 12 18 17 15
26 26 11 14 16 14 20 23
26 13 13 15 16 20 14 22
13 12 10 13 12 12 14 15
11 9 13 10 10 15 14 14
14 9 8 11 14 16 17 17
12 19 12 17 13 20 20 16
10 12 15 15 17 15 17 18
12 11 14 16 18 16 22 19
13 14 20 18 20 18 19 23
17 18 16 18 19 19 22 19
18 19 18 17 18 22 19 26
19 15 18 17 26 24 22 28
17 19 23 21 21 21 24 26
22 21 23 21 23 25 28 24
19 25 23 25 23 26 29 27
22 22 25 22 27 28 28 26
21 26 28 31 31 28 28 31
23 27 26 29 32 28 30 30
25 29 30 32 31 29 30 28
21 26 30 30 31 28 31 28
30 27 28 30 28 32 34 33
26 29 26 30 30 33 31 31
26 29 29 32 28 36 32 34
28 29 31 36 34 31 32 36
30 31 34 31 30 34 31 29
33 30 35 32 28 33 33 35
32 31 27 31 32 33 32 27
33 30 34 32 32 31 28 29
34 34 33 30 31 31 30 29
31 35 29 31 29 30 31 27
31 31 28 34 33 28 33 31
33 31 32 28 30 32 26 31
29 27 32 28 33 29 30 31
30 31 30 32 30 28 30 24
28 31 27 28 30 28 27 26
30 30 28 32 28 27 29 27
29 29 30 28 29 25 26 26
33 30 28 25 25 26 23 28
29 28 27 26 29 22 29 27
28 27 30 27 25 26 27 24
28 27 25 25 26 27 24 25
30 26 23 23 25 21 26 23
26 23 21 26 24 23 21 25
22 30 25 29 27 27 27 24
22 26 24 25 22 24 22 21
23 21 27 23 26 28 24 25
25 28 26 25 21 24 25 24
27 24 24 25 23 26 26 23
25 21 20 22 20 23 25 26
26 22 24 23 26 26 27 26
23 22 22 26 25 24 24 24
24 27 24 25 23 28 21 22
17 16 16 20 18 18 24 24
17 18 19 21 17 22 24 25
16 16 24 20 21 26 23 28
20 22 20 19 23 21 28 27
20 21 22 22 21 25 23 26
20 20 24 25 22 25 28 31
22 23 24 26 26 25 27 26
24 19 23 24 29 25 30 26
26 24 26 26 29 27 29 26
22 26 24 25 29 30 25 27
28 25 28 25 28 27 32 26
25 27 27 29 29 31 27 32
24 28 26 27 31 28 32 29
26 31 28 29 29 28 31 31
33 26 26 29 28 29 32 31
25 31 27 28 30 31 29 31
34 28 31 31 30 28 26 28
32 32 30 28 31 28 27 27
33 28 29 30 31 30 27 23
32 31 31 29 29 32 31 26
26 30 31 28 28 31 34 27
31 29 29 29 28 30 29 26
25 29 31 30 31 29 30 29
27 28 32 30 26 25 29 27
25 27 26 30 24 30 28 29
26 30 25 28 27 31 27 30
30 27 30 31 30 27 29 28
30 30 27 26 26 25 28 26
23 30 30 27 23 24 27 27
33 31 26 32 26 28 31 27
28 29 31 25 25 28 24 34
27 29 24 28 31 25 29 27
31 26 27 25 26 28 26 28
29 28 29 25 28 27 24 32
27 29 25 27 30 28 28 25
28 29 26 32 29 28 28 27
24 29 24 30 28 25 27 26
29 25 26 24 29 28 31 27
26 26 27 32 26 29 29 29
28 26 25 27 27 29 27 30
24 31 27 28 27 26 29 25
27 29 25 23 27 30 27 11
28 26 25 28 27 32 12 14
31 28 28 27 29 13 13 11
27 26 26 26 9 12 12 14
27 32 30 13 12 11 13 14
31 24 16 13 13 13 13 14
27 12 12 13 14 12 14 14
7 7 3 7 8 6 9 6
7 5 8 7 11 8 11 9
6 6 5 10 4 9 12 9
9 6 7 10 11 12 10 19
5 5 9 8 10 13 16 16
6 12 6 9 12 11 11 20
10 10 13 9 11 14 16 19
10 11 13 12 16 18 19 19
11 11 12 15 20 17 24 17
15 14 15 17 18 17 14 18
17 17 15 19 19 22 22 25
14 17 20 19 19 23 16 22
18 17 19 19 16 24 22 26
18 17 22 28 20 24 26 21
20 21 20 20 24 23 27 27
20 19 20 20 25 22 27 25
23 25 24 25 24 32 25 29
23 24 23 24 26 29 24 26
24 21 24 26 28 24 28 26
20 25 25 29 28 31 31 27
28 24 26 31 28 26 30 34
25 27 28 30 29 31 29 30
27 27 29 29 27 27 27 30
28 25 27 29 28 27 28 29
25 30 28 29 29 31 28 29
28 28 26 26 24 27 25 27
33 29 31 26 31 31 31 28
29 30 30 23 32 28 26 27
29 27 29 30 28 29 26 26
29 28 28 28 27 24 24 22
34 29 30 25 22 28 24 25
29 32 28 23 26 21 22 23
28 31 25 25 21 24 22 23
29 27 25 26 22 22 27 25
26 23 23 23 22 24 22 24
25 26 26 27 25 22 18 26
28 25 24 26 26 27 26 26
25 24 25 23 23 23 21 28
23 27 27 26 25 20 25 29
27 28 27 23 22 24 23 24
22 27 25 22 26 26 23 23
29 23 22 24 24 26 25 30
24 24 26 25 27 28 28 25
27 29 23 24 25 28 29 24
24 24 28 25 27 28 26 30
6 12 10 14 16 18 19 16
11 11 12 14 15 18 16 20
11 14 14 13 15 21 21 17
10 10 18 19 19 22 15 24
11 18 17 12 19 18 20 20
15 15 17 22 20 18 21 23
15 17 16 15 20 22 20 25
17 17 19 19 21 25 22 25
15 21 19 22 21 21 25 26
20 21 22 19 24 26 28 27
19 21 24 21 27 25 26 29
20 26 23 26 26 26 24 24
22 22 26 25 25 26 30 31
24 23 23 27 28 28 29 35
23 26 29 30 28 29 30 32
24 26 26 29 30 31 29 31
27 25 28 32 28 29 31 31
27 32 26 28 30 27 32 31
27 30 28 32 27 28 32 29
28 35 32 34 33 31 31 30
32 28 32 29 33 30 32 29
28 26 32 30 33 32 32 30
26 33 33 30 34 34 30 32
28 30 31 27 33 30 34 33
32 29 31 30 33 34 30 33
31 34 30 31 31 30 28 27
32 30 35 33 30 28 29 32
33 31 28 31 28 28 26 26
28 28 25 31 28 29 30 26
31 30 25 30 24 29 24 27
31 28 28 28 28 28 26 27
29 28 30 31 27 28 26 25
32 31 25 28 28 27 29 25
25 25 27 25 26 24 27 26
31 30 29 29 24 26 25 27
27 27 27 26 24 25 27 28
26 25 25 22 33 29 25 27
25 26 26 24 28 24 27 29
25 28 25 29 30 26 26 27
26 28 29 30 26 29 27 28
23 26 26 29 27 26 28 28
29 25 25 28 30 30 28 7
26 25 25 27 25 26 5 5
23 29 28 24 31 6 5 7
26 27 29 31 7 8 5 6
29 27 32 8 5 4 7 6
26 32 6 4 5 8 4 7
27 9 9 5 7 9 9 8
9 7 9 8 11 10 11 16
8 8 10 7 10 15 16 15
5 7 7 7 9 13 17 17
7 9 12 14 12 12 17 14
10 12 10 18 10 12 16 21
12 10 11 13 14 16 15 20
10 10 13 15 14 12 15 21
11 12 14 12 17 17 20 21
14 14 18 16 19 19 20 20
13 14 14 17 22 19 20 23
15 17 16 18 20 21 27 20
15 19 19 19 23 23 21 25
14 17 21 21 25 23 26 25
19 19 22 23 23 21 24 27
20 25 21 22 24 26 27 26
17 22 23 23 26 27 23 23
25 21 27 23 26 27 23 22
23 27 27 26 27 28 24 24
21 25 24 26 26 26 25 28
23 28 26 27 25 22 26 28
26 28 26 26 24 27 24 29
27 24 23 23 25 26 27 24
24 24 29 29 26 22 28 23
25 26 23 26 25 22 27 25
25 27 25 24 27 25 21 21
25 28 30 24 26 26 27 22
24 27 25 29 24 25 23 22
25 27 25 24 24 23 25 21
26 27 28 23 26 22 29 21
25 22 25 24 22 21 27 22
22 27 28 24 23 20 24 23
27 22 22 20 18 21 20 22
25 21 20 22 21 24 21 20
24 22 19 19 18 20 21 20
19 25 22 19 18 26 23 20
21 19 18 19 20 24 19 23
20 19 24 20 20 21 20 19
22 24 20 18 22 20 21 22
18 18 21 17 22 20 20 22
21 23 19 18 21 22 20 22
17 20 17 21 22 23 21 22
13 15 9 12 13 15 19 16
14 12 16 16 15 17 16 17
13 21 18 16 19 15 15 17
16 13 17 20 15 14 19 18
13 17 18 17 18 21 20 21
16 18 19 18 19 22 20 20
17 15 17 17 15 19 21 22
20 20 18 20 21 20 22 24
17 19 21 17 24 22 25 24
22 22 22 21 21 23 26 30
22 24 22 21 21 26 26 26
20 24 22 25 27 25 26 31
20 24 24 25 25 29 26 26
26 21 26 24 25 24 28 31
25 25 25 27 28 24 31 30
25 24 26 28 30 28 29 28
26 25 26 29 31 27 31 28
24 26 30 30 32 33 31 29
25 27 27 30 29 31 30 32
31 29 33 31 30 30 31 31
28 26 36 29 30 32 33 27
33 31 30 31 33 31 31 30
29 30 29 31 31 30 31 29
34 31 30 31 32 32 31 33
30 33 29 28 33 32 33 31
30 30 30 27 31 32 29 28
27 29 33 32 29 33 31 28
32 33 30 32 29 31 33 28
30 28 32 27 29 26 30 28
33 29 29 27 29 33 25 31
32 31 31 28 27 30 27 28
29 28 30 30 30 28 27 28
30 29 29 28 30 28 29 22
28 32 27 26 29 27 25 24
29 30 32 26 28 28 24 27
25 29 27 25 29 23 25 23
28 29 26 29 30 25 25 25
25 27 25 26 24 23 23 24
24 27 26 25 25 27 26 23
30 23 25 28 28 28 22 21
27 24 25 25 23 25 25 30
19 24 24 26 25 29 25 28
27 24 24 25 28 29 29 28
24 20 24 27 24 25 26 28
27 27 25 25 25 29 24 27
26 27 23 30 26 27 26 4
26 27 26 27 28 23 3 7
26 26 26 27 28 9 9 6
24 27 25 28 5 6 9 5
26 25 26 8 6 8 6 11
26 26 6 7 3 3 9 10
28 7 9 7 7 10 12 12
