# Supplementary material for: A SE-DenseNet-LSTM model for locomotion mode recognition in lower limb exoskeleton
Source: PeerJ Comput Sci. 2024 Feb 29;10:e1881. doi: 10.7717/peerj-cs.1881 (PMC10909223; doi:10.7717/peerj-cs.1881)
Supplement: Supplemental Information 1 — Each data represents a sampling point with a sampling frequency of 100Hz, and a motion period is divided into a support state and a pendulum state. Several points from these two gait phases are taken to process and form the dataset used in the experiment. [file peerj-cs-10-1881-s001.zip › dataset/online/sub3/SWKneeAngle.txt]

-35 -41 -42 -43 -53 -54 -61 -64
-40 -42 -39 -53 -54 -59 -67 -69
-45 -44 -51 -53 -60 -60 -67 -69
-41 -47 -57 -62 -58 -70 -67 -69
-52 -53 -59 -64 -70 -71 -70 -76
-53 -62 -65 -65 -70 -67 -73 -73
-57 -64 -67 -67 -65 -75 -73 -77
-60 -66 -66 -69 -75 -77 -81 -78
-66 -67 -68 -72 -75 -82 -79 -80
-67 -68 -75 -74 -77 -78 -80 -80
-68 -72 -77 -79 -79 -78 -84 -82
-76 -73 -78 -78 -79 -82 -80 -80
-74 -82 -79 -81 -83 -82 -79 -79
-80 -77 -78 -82 -80 -79 -77 -75
-78 -78 -81 -81 -79 -81 -77 -76
-80 -83 -81 -77 -80 -78 -72 -71
-78 -81 -78 -79 -78 -71 -70 -66
-78 -76 -77 -80 -72 -71 -66 -67
-76 -79 -76 -69 -73 -68 -64 -65
-78 -75 -78 -69 -69 -67 -59 -63
-79 -75 -71 -66 -63 -61 -60 -57
-80 -71 -72 -68 -62 -63 -58 -56
-69 -65 -66 -60 -59 -58 -54 -56
-66 -65 -62 -61 -58 -55 -54 -50
-63 -59 -58 -56 -59 -58 -48 -53
-63 -61 -59 -54 -59 -47 -47 -43
-68 -53 -57 -57 -49 -44 -39 -44
-54 -60 -58 -51 -50 -41 -41 -34
-57 -60 -53 -49 -42 -38 -36 -33
-55 -48 -49 -41 -40 -32 -36 -36
-50 -51 -42 -41 -37 -35 -31 -25
-51 -41 -35 -32 -34 -34 -26 -24
-41 -39 -34 -33 -34 -25 -30 -19
-44 -36 -33 -34 -30 -28 -21 -22
-31 -31 -34 -22 -23 -24 -20 -17
-33 -30 -27 -22 -20 -16 -16 -16
-33 -24 -27 -16 -20 -19 -17 -17
-28 -31 -17 -22 -22 -14 -20 -8
-22 -18 -19 -17 -16 -14 -9 -8
-17 -18 -18 -18 -17 -10 -13 -12
-17 -14 -15 -19 -13 -9 -8 -9
-18 -17 -17 -10 -11 -13 -12 -15
-17 -19 -13 -12 -11 -8 -15 -10
-15 -15 -13 -15 -7 -9 -8 -12
-36 -38 -43 -50 -51 -54 -55 -61
-37 -37 -48 -53 -52 -57 -64 -64
-39 -45 -54 -52 -54 -61 -66 -73
-44 -55 -50 -59 -60 -63 -68 -71
-54 -50 -53 -61 -65 -75 -69 -76
-51 -55 -60 -66 -67 -70 -76 -74
-55 -60 -65 -68 -71 -79 -73 -79
-63 -67 -68 -69 -78 -77 -76 -76
-66 -72 -73 -72 -79 -80 -78 -79
-72 -73 -77 -72 -77 -81 -78 -82
-69 -71 -75 -78 -79 -77 -83 -82
-75 -72 -79 -77 -78 -80 -81 -79
-74 -78 -79 -79 -82 -79 -81 -79
-81 -80 -81 -79 -80 -81 -77 -80
-81 -77 -82 -84 -80 -82 -77 -75
-78 -79 -77 -78 -76 -79 -77 -74
-80 -80 -76 -76 -77 -75 -77 -70
-78 -79 -82 -76 -75 -71 -74 -70
-79 -78 -80 -72 -80 -68 -68 -64
-81 -79 -74 -75 -68 -68 -70 -63
-76 -75 -71 -70 -70 -66 -61 -64
-78 -73 -67 -71 -70 -65 -64 -56
-70 -71 -67 -66 -65 -62 -50 -50
-72 -66 -69 -69 -63 -58 -52 -52
-67 -66 -65 -61 -55 -52 -52 -47
-63 -63 -63 -53 -52 -50 -46 -42
-61 -62 -55 -49 -48 -45 -43 -38
-62 -59 -50 -46 -45 -43 -39 -31
-59 -50 -49 -50 -45 -41 -36 -28
-51 -51 -43 -45 -39 -34 -27 -27
-49 -45 -41 -42 -34 -27 -29 -26
-43 -45 -40 -36 -30 -29 -24 -19
-41 -37 -32 -29 -28 -23 -21 -22
-40 -37 -30 -28 -22 -20 -18 -16
-36 -34 -31 -24 -21 -17 -16 -14
-33 -29 -25 -20 -18 -13 -15 -12
-26 -26 -19 -20 -16 -12 -11 -12
-25 -23 -21 -15 -13 -14 -17 -11
-22 -16 -17 -12 -11 -10 -9 -7
-19 -19 -10 -8 -17 -9 -11 -7
-12 -17 -17 -13 -11 -12 -8 -10
-16 -12 -16 -12 -9 -13 -9 -12
-35 -38 -40 -42 -53 -52 -55 -64
-35 -39 -41 -45 -53 -60 -61 -65
-44 -46 -51 -54 -57 -64 -65 -69
-42 -47 -53 -58 -61 -65 -71 -69
-49 -50 -60 -58 -64 -69 -75 -76
-50 -56 -62 -65 -71 -74 -75 -73
-57 -57 -67 -68 -71 -78 -74 -73
-61 -67 -69 -70 -73 -68 -78 -79
-62 -72 -70 -70 -74 -76 -77 -82
-70 -71 -73 -73 -73 -78 -78 -84
-69 -72 -75 -76 -79 -81 -82 -80
-74 -73 -76 -78 -80 -83 -83 -78
-75 -81 -80 -75 -80 -81 -76 -77
-74 -79 -79 -81 -80 -83 -79 -76
-80 -80 -82 -82 -80 -79 -78 -75
-79 -79 -81 -79 -79 -75 -75 -76
-85 -82 -80 -80 -78 -76 -75 -73
-79 -80 -77 -80 -76 -76 -72 -71
-79 -82 -75 -76 -74 -73 -68 -69
-77 -74 -78 -75 -73 -70 -65 -64
-80 -75 -75 -72 -73 -64 -64 -71
-75 -75 -70 -70 -69 -69 -71 -62
-75 -71 -71 -65 -68 -69 -63 -59
-73 -72 -71 -65 -67 -62 -62 -53
-71 -71 -65 -66 -59 -60 -54 -52
-70 -68 -70 -61 -62 -55 -52 -48
-68 -66 -64 -63 -59 -52 -50 -43
-69 -66 -60 -53 -54 -51 -47 -38
-61 -63 -52 -52 -48 -46 -36 -35
-60 -51 -53 -50 -41 -38 -34 -31
-57 -54 -49 -44 -41 -31 -32 -24
-50 -46 -46 -41 -34 -28 -28 -26
-49 -42 -37 -34 -28 -31 -29 -25
-45 -41 -30 -29 -28 -27 -27 -19
-36 -32 -32 -27 -29 -23 -18 -17
-34 -31 -31 -28 -29 -20 -17 -15
-32 -25 -23 -29 -20 -20 -16 -13
-29 -27 -30 -20 -15 -14 -15 -15
-27 -28 -20 -18 -17 -15 -15 -14
-30 -22 -18 -16 -15 -13 -13 -8
-16 -16 -17 -16 -16 -10 -11 -9
-20 -16 -14 -10 -14 -12 -10 -10
-15 -16 -12 -15 -12 -9 -12 -12
-16 -13 -9 -10 -12 -14 -13 -15
-38 -38 -45 -51 -50 -51 -61 -61
-39 -43 -47 -52 -53 -59 -61 -69
-41 -48 -52 -53 -58 -60 -63 -67
-49 -52 -57 -59 -61 -67 -65 -68
-53 -57 -62 -60 -66 -69 -71 -73
-53 -61 -61 -70 -67 -73 -75 -84
-56 -64 -64 -68 -71 -75 -83 -79
-62 -67 -66 -76 -76 -78 -80 -81
-66 -68 -74 -71 -84 -82 -81 -79
-67 -76 -76 -83 -77 -80 -80 -75
-74 -73 -80 -76 -84 -76 -80 -78
-76 -78 -80 -81 -77 -78 -76 -80
-80 -81 -83 -77 -77 -79 -76 -75
-80 -79 -83 -80 -78 -79 -81 -73
-82 -80 -75 -79 -75 -76 -71 -72
-76 -78 -76 -77 -76 -73 -75 -70
-79 -77 -78 -76 -76 -75 -71 -65
-80 -76 -77 -71 -70 -71 -67 -66
-78 -76 -73 -73 -70 -66 -62 -59
-75 -74 -72 -68 -63 -62 -58 -58
-74 -72 -72 -66 -63 -62 -59 -52
-72 -69 -67 -61 -61 -58 -54 -49
-69 -66 -61 -61 -56 -51 -50 -50
-63 -64 -63 -56 -52 -52 -45 -43
-63 -55 -55 -48 -49 -44 -44 -41
-55 -58 -55 -46 -48 -45 -43 -36
-58 -55 -51 -50 -44 -42 -37 -35
-54 -49 -46 -43 -45 -37 -34 -32
-53 -46 -43 -45 -36 -35 -28 -24
-47 -47 -44 -36 -34 -28 -22 -20
-47 -43 -35 -34 -32 -21 -22 -18
-43 -35 -35 -31 -26 -21 -16 -17
-40 -30 -31 -25 -21 -22 -15 -9
-31 -28 -25 -18 -19 -14 -14 -12
-30 -27 -21 -17 -16 -11 -13 -10
-22 -23 -21 -13 -14 -12 -13 -8
-23 -13 -18 -12 -11 -3 -11 -7
-17 -15 -16 -10 -9 -10 -4 -9
-11 -11 -10 -10 -5 -7 -6 -10
-15 -8 -10 -11 -6 -9 -6 -9
-12 -9 -8 -6 -8 -3 -7 -8
-28 -39 -44 -46 -49 -57 -63 -61
-38 -45 -43 -47 -53 -62 -61 -71
-47 -47 -48 -54 -60 -65 -70 -75
-45 -48 -58 -61 -68 -67 -68 -74
-47 -58 -61 -62 -70 -72 -74 -75
-56 -58 -66 -68 -68 -75 -77 -77
-63 -63 -72 -70 -73 -73 -76 -76
-67 -67 -72 -74 -75 -78 -79 -81
-69 -71 -74 -75 -78 -78 -81 -84
-69 -74 -77 -75 -78 -81 -82 -83
-73 -75 -80 -79 -84 -81 -85 -79
-77 -77 -74 -81 -84 -81 -75 -78
-79 -78 -80 -84 -83 -78 -79 -76
-77 -78 -80 -83 -79 -77 -76 -76
-82 -83 -83 -76 -80 -76 -77 -80
-83 -85 -76 -80 -77 -78 -80 -69
-85 -82 -78 -79 -79 -75 -69 -71
-81 -73 -77 -77 -73 -72 -70 -70
-80 -75 -75 -81 -71 -71 -71 -65
-81 -79 -75 -69 -74 -66 -71 -62
-74 -76 -72 -69 -73 -73 -61 -59
-76 -75 -71 -71 -69 -64 -59 -58
-75 -73 -72 -70 -63 -62 -56 -53
-74 -64 -69 -65 -54 -58 -55 -54
-65 -70 -60 -61 -54 -51 -54 -53
-69 -66 -59 -57 -50 -54 -48 -43
-64 -60 -54 -52 -50 -50 -44 -45
-61 -59 -50 -49 -52 -44 -42 -39
-50 -56 -50 -50 -44 -43 -35 -29
-56 -55 -46 -43 -40 -40 -30 -25
-52 -50 -45 -43 -36 -29 -27 -24
-51 -44 -41 -38 -28 -24 -23 -20
-44 -38 -35 -28 -25 -27 -24 -17
-43 -41 -29 -30 -24 -24 -17 -16
-36 -30 -30 -25 -20 -17 -17 -17
-29 -29 -24 -20 -20 -16 -14 -13
-28 -22 -21 -18 -17 -14 -11 -13
-26 -18 -20 -17 -16 -12 -14 -9
-23 -18 -19 -14 -15 -8 -10 -8
-20 -16 -15 -10 -12 -10 -9 -9
-16 -14 -15 -10 -12 -8 -11 -8
-14 -12 -11 -12 -7 -8 -8 -7
-12 -16 -9 -7 -12 -6 -9 -12
-11 -8 -6 -7 -10 -14 -8 -14
-31 -35 -38 -46 -44 -50 -55 -57
-35 -36 -40 -45 -50 -50 -55 -58
-37 -41 -41 -51 -51 -58 -60 -61
-40 -46 -52 -54 -58 -58 -61 -69
-46 -53 -56 -51 -64 -61 -69 -73
-52 -51 -55 -61 -59 -66 -69 -70
-50 -56 -59 -58 -67 -72 -73 -75
-60 -61 -65 -70 -72 -71 -77 -72
-61 -62 -67 -71 -70 -73 -75 -76
-62 -71 -71 -73 -78 -75 -78 -77
-68 -65 -75 -70 -77 -75 -75 -84
-71 -73 -73 -77 -77 -74 -79 -83
-72 -71 -77 -75 -80 -80 -81 -89
-76 -74 -76 -81 -76 -83 -83 -83
-75 -77 -75 -80 -80 -84 -83 -82
-76 -76 -79 -80 -79 -80 -80 -77
-77 -79 -80 -79 -80 -79 -80 -81
-79 -84 -83 -83 -78 -83 -77 -82
-80 -82 -81 -81 -82 -81 -80 -73
-78 -79 -80 -78 -79 -82 -79 -71
-81 -80 -80 -81 -82 -77 -75 -69
-82 -79 -78 -81 -77 -72 -70 -70
-84 -81 -80 -78 -72 -73 -72 -65
-81 -80 -73 -72 -66 -70 -66 -62
-82 -79 -75 -72 -70 -69 -65 -60
-78 -75 -71 -69 -64 -61 -56 -55
-75 -76 -70 -64 -65 -61 -52 -51
-67 -74 -63 -61 -59 -55 -56 -50
-70 -67 -61 -60 -57 -57 -51 -51
-67 -61 -59 -53 -51 -48 -47 -41
-61 -59 -55 -51 -54 -48 -43 -39
-59 -57 -53 -51 -46 -44 -40 -37
-56 -53 -49 -47 -42 -40 -34 -33
-52 -50 -47 -43 -44 -34 -32 -33
-49 -48 -41 -43 -37 -30 -31 -29
-50 -43 -43 -36 -39 -31 -26 -26
-41 -39 -37 -36 -35 -25 -25 -17
-39 -34 -34 -34 -25 -24 -19 -12
-38 -35 -36 -30 -23 -18 -13 -11
-36 -39 -29 -25 -18 -15 -16 -9
-32 -26 -25 -18 -17 -11 -10 -8
-25 -25 -20 -14 -13 -9 -9 -3
-24 -15 -15 -14 -15 -7 -6 -2
-22 -15 -18 -8 -6 -4 -8 -5
-10 -11 -11 -6 -3 -5 -5 -8
-14 -12 -11 -6 -4 -7 -4 -11
-10 -9 -5 -6 -7 -9 -9 -7
-6 -5 -9 -7 -6 -8 -8 -14
-35 -40 -43 -48 -54 -55 -58 -64
-36 -42 -50 -52 -59 -60 -66 -67
-44 -54 -49 -55 -56 -62 -64 -68
-50 -55 -59 -61 -65 -65 -68 -76
-51 -56 -59 -64 -62 -69 -76 -73
-56 -60 -67 -67 -69 -75 -75 -78
-61 -68 -66 -69 -72 -80 -78 -75
-67 -67 -65 -74 -80 -80 -82 -82
-67 -67 -72 -75 -76 -77 -81 -83
-65 -73 -80 -75 -78 -79 -85 -86
-76 -79 -76 -80 -81 -85 -81 -79
-76 -79 -78 -82 -83 -81 -81 -84
-78 -80 -83 -83 -83 -78 -83 -78
-82 -84 -83 -83 -82 -80 -74 -81
-82 -81 -81 -82 -83 -80 -80 -75
-82 -85 -84 -80 -80 -76 -78 -76
-81 -78 -81 -78 -81 -77 -73 -72
-80 -84 -81 -76 -78 -72 -70 -70
-85 -80 -80 -78 -73 -73 -68 -64
-79 -81 -77 -73 -70 -67 -64 -65
-76 -76 -73 -68 -68 -68 -64 -58
-78 -72 -69 -70 -65 -64 -59 -58
-74 -71 -67 -66 -60 -59 -59 -50
-68 -65 -65 -59 -56 -57 -53 -55
-67 -64 -60 -56 -57 -56 -53 -46
-68 -60 -55 -59 -54 -49 -48 -43
-66 -58 -56 -54 -52 -47 -44 -42
-58 -56 -51 -49 -47 -43 -44 -36
-58 -56 -53 -48 -42 -41 -33 -31
-56 -48 -47 -42 -38 -33 -32 -32
-54 -48 -43 -43 -36 -36 -30 -27
-50 -46 -43 -37 -29 -30 -22 -23
-44 -42 -36 -33 -28 -23 -21 -19
-43 -32 -30 -29 -24 -20 -20 -18
-36 -36 -28 -25 -25 -19 -13 -12
-35 -25 -25 -19 -19 -12 -12 -13
-25 -25 -22 -20 -13 -15 -13 -8
-25 -19 -21 -14 -17 -14 -10 -14
-21 -19 -15 -13 -14 -11 -12 -9
-18 -17 -13 -19 -13 -12 -5 -6
-15 -12 -15 -13 -10 -10 -3 -12
-12 -12 -10 -9 -11 -10 -6 -7
-15 -13 -11 -8 -6 -7 -6 -8
-12 -9 -8 -10 -8 -4 -3 -5
-40 -37 -48 -46 -54 -59 -63 -63
-40 -46 -47 -57 -60 -61 -65 -73
-45 -52 -54 -58 -66 -64 -72 -75
-48 -58 -58 -66 -66 -70 -73 -79
-56 -62 -64 -65 -71 -71 -76 -79
-60 -62 -68 -70 -72 -75 -76 -77
-64 -67 -71 -76 -75 -78 -82 -79
-66 -69 -74 -78 -81 -81 -81 -84
-71 -71 -75 -76 -80 -82 -83 -82
-74 -76 -78 -85 -85 -80 -80 -82
-75 -82 -79 -80 -81 -84 -85 -82
-75 -83 -79 -81 -86 -79 -83 -81
-83 -82 -80 -81 -83 -85 -77 -74
-80 -79 -78 -83 -84 -80 -77 -74
-81 -82 -77 -83 -78 -75 -78 -71
-85 -80 -84 -80 -72 -78 -72 -69
-80 -83 -77 -78 -72 -70 -66 -65
-84 -84 -75 -73 -74 -67 -67 -65
-78 -75 -76 -73 -65 -67 -68 -61
-76 -77 -70 -66 -69 -66 -56 -60
-76 -72 -65 -69 -64 -57 -58 -53
-72 -66 -61 -68 -57 -55 -53 -52
-70 -65 -68 -58 -59 -52 -49 -51
-66 -67 -62 -57 -53 -47 -49 -43
-66 -55 -58 -57 -53 -44 -41 -41
-59 -59 -56 -52 -49 -45 -37 -33
-57 -55 -49 -45 -48 -36 -29 -29
-54 -50 -50 -38 -36 -38 -28 -23
-50 -49 -44 -37 -29 -32 -23 -18
-44 -44 -39 -31 -31 -24 -19 -18
-44 -41 -35 -33 -21 -21 -21 -16
-37 -30 -26 -21 -18 -19 -15 -16
-33 -29 -20 -18 -19 -14 -15 -12
-30 -24 -16 -16 -11 -14 -11 -12
-24 -21 -19 -18 -15 -9 -12 -10
-20 -21 -15 -13 -10 -10 -12 -7
-20 -17 -11 -14 -10 -9 -8 -5
-17 -15 -11 -9 -10 -8 -8 -9
-16 -14 -9 -5 -11 -9 -10 -13
-37 -47 -47 -45 -53 -50 -65 -71
-38 -41 -42 -51 -50 -60 -70 -68
-44 -44 -53 -51 -62 -72 -70 -77
-50 -52 -53 -59 -68 -72 -75 -77
-53 -55 -60 -69 -71 -73 -79 -78
-52 -60 -71 -71 -77 -75 -81 -79
-60 -69 -68 -76 -79 -76 -80 -84
-68 -70 -76 -80 -80 -79 -77 -83
-67 -78 -78 -79 -77 -84 -83 -83
-77 -74 -80 -80 -78 -82 -86 -85
-75 -81 -80 -77 -85 -86 -82 -85
-76 -78 -78 -84 -86 -83 -82 -80
-78 -80 -84 -84 -85 -80 -81 -83
-79 -85 -85 -81 -84 -80 -79 -82
-81 -81 -86 -85 -85 -78 -77 -77
-84 -85 -83 -81 -84 -84 -76 -77
-85 -82 -80 -81 -80 -76 -75 -73
-83 -83 -81 -80 -77 -78 -72 -69
-78 -78 -80 -80 -76 -74 -68 -67
-83 -79 -76 -77 -72 -66 -65 -61
-79 -79 -80 -74 -67 -65 -60 -59
-73 -72 -73 -66 -69 -59 -55 -58
-75 -75 -67 -65 -61 -56 -58 -51
-73 -69 -67 -64 -58 -57 -53 -45
-67 -63 -64 -58 -54 -51 -48 -42
-66 -62 -59 -55 -54 -44 -45 -42
-63 -59 -57 -51 -42 -44 -44 -35
-60 -61 -52 -41 -40 -46 -37 -37
-56 -58 -42 -42 -41 -35 -32 -30
-51 -41 -42 -43 -35 -31 -33 -29
-49 -42 -40 -37 -35 -30 -27 -28
-44 -45 -34 -35 -30 -31 -29 -18
-40 -36 -34 -31 -29 -28 -20 -16
-37 -33 -30 -26 -24 -20 -12 -17
-34 -32 -30 -24 -22 -19 -12 -13
-35 -26 -30 -19 -16 -14 -11 -6
-29 -25 -20 -19 -16 -12 -7 -8
-29 -16 -19 -10 -12 -9 -10 -13
-17 -19 -17 -13 -9 -11 -15 -10
-17 -16 -13 -12 -9 -9 -7 -12
-13 -11 -10 -6 -12 -12 -12 -12
-36 -36 -43 -51 -56 -61 -63 -65
-39 -45 -50 -54 -57 -65 -69 -69
-47 -50 -56 -62 -63 -68 -72 -72
-48 -56 -54 -66 -69 -71 -71 -78
-57 -58 -62 -67 -71 -75 -69 -79
-60 -63 -72 -66 -71 -72 -74 -74
-66 -65 -68 -73 -71 -77 -80 -83
-69 -67 -72 -77 -77 -79 -79 -81
-70 -67 -75 -78 -80 -83 -80 -80
-72 -72 -78 -79 -78 -80 -82 -83
-76 -74 -75 -79 -81 -85 -80 -78
-76 -78 -78 -78 -83 -80 -77 -78
-80 -76 -80 -78 -78 -77 -82 -79
-81 -80 -81 -76 -76 -79 -75 -77
-77 -82 -82 -80 -79 -75 -73 -71
-78 -80 -79 -78 -77 -76 -68 -67
-81 -78 -76 -77 -73 -74 -72 -67
-78 -79 -76 -76 -74 -70 -67 -62
-77 -75 -76 -73 -69 -67 -67 -64
-74 -71 -73 -64 -64 -61 -62 -58
-77 -73 -68 -71 -62 -62 -58 -54
-70 -64 -66 -62 -64 -61 -55 -49
-67 -64 -61 -63 -50 -53 -52 -43
-67 -65 -63 -57 -57 -48 -46 -44
-67 -63 -56 -53 -49 -41 -43 -40
-63 -57 -54 -51 -42 -41 -41 -38
-57 -57 -53 -46 -41 -42 -32 -31
-52 -51 -46 -44 -41 -36 -29 -28
-48 -48 -42 -45 -34 -33 -28 -29
-46 -41 -42 -35 -31 -29 -30 -23
-44 -41 -36 -35 -26 -25 -21 -22
-44 -36 -31 -30 -29 -21 -21 -16
-33 -32 -28 -26 -22 -22 -22 -16
-32 -26 -27 -22 -19 -18 -12 -12
-25 -26 -26 -21 -20 -15 -12 -14
-25 -20 -17 -20 -17 -13 -13 -13
-21 -19 -21 -15 -12 -15 -7 -7
-22 -20 -15 -12 -12 -9 -7 -7
-21 -12 -11 -12 -13 -11 -9 -7
-19 -14 -13 -15 -10 -6 -15 -10
-13 -9 -11 -12 -5 -11 -8 -15
-36 -38 -43 -49 -51 -62 -63 -71
-38 -45 -54 -51 -60 -68 -68 -68
-39 -47 -50 -61 -65 -67 -75 -72
-49 -51 -62 -65 -71 -71 -78 -77
-52 -62 -62 -69 -68 -76 -72 -77
-64 -68 -68 -70 -74 -77 -82 -80
-66 -65 -73 -73 -74 -80 -80 -86
-68 -74 -74 -74 -77 -84 -82 -83
-73 -77 -75 -76 -83 -84 -85 -85
-75 -73 -80 -81 -85 -87 -86 -86
-74 -80 -77 -86 -85 -81 -86 -81
-79 -80 -83 -82 -84 -82 -77 -76
-79 -83 -83 -85 -86 -80 -80 -79
-85 -82 -85 -83 -80 -80 -79 -77
-82 -87 -86 -82 -77 -75 -76 -76
-86 -86 -80 -80 -80 -74 -76 -73
-87 -81 -81 -77 -77 -75 -74 -71
-80 -79 -80 -76 -74 -74 -67 -68
-81 -79 -72 -77 -75 -71 -66 -63
-79 -76 -75 -72 -71 -68 -61 -48
-78 -74 -74 -71 -68 -63 -56 -48
-74 -76 -73 -66 -62 -52 -50 -43
-73 -70 -63 -59 -52 -48 -45 -39
-66 -66 -63 -51 -51 -47 -37 -36
-68 -61 -55 -45 -45 -41 -38 -35
-62 -56 -49 -48 -38 -33 -34 -29
-53 -55 -51 -39 -36 -37 -30 -24
-51 -47 -41 -40 -32 -30 -25 -23
-46 -39 -39 -37 -29 -24 -23 -13
-39 -39 -34 -30 -27 -24 -21 -15
-39 -32 -32 -23 -26 -15 -15 -11
-34 -27 -24 -21 -18 -17 -14 -14
-31 -23 -24 -19 -17 -13 -11 -10
-26 -22 -16 -16 -14 -17 -8 -11
-23 -20 -14 -15 -11 -13 -13 -13
-16 -19 -11 -11 -14 -10 -5 -10
-13 -13 -12 -14 -12 -12 -7 -11
-16 -10 -9 -10 -10 -9 -12 -8
-11 -11 -13 -9 -8 -6 -7 -7
-7 -10 -9 -8 -9 -9 -7 -12
-10 -8 -13 -6 -6 -9 -13 -10
-10 -12 -7 -9 -10 -7 -10 -17
-13 -11 -9 -16 -12 -15 -15 -18
-9 -6 -10 -12 -17 -12 -14 -17
-9 -12 -10 -11 -16 -16 -17 -20
-36 -41 -41 -43 -43 -45 -47 -49
-36 -39 -42 -47 -49 -47 -49 -54
-41 -43 -48 -45 -47 -52 -52 -56
-41 -45 -47 -48 -49 -52 -53 -66
-46 -49 -47 -49 -54 -59 -62 -68
-47 -47 -48 -53 -55 -61 -64 -65
-46 -51 -50 -59 -62 -64 -65 -65
-52 -55 -56 -63 -66 -62 -67 -69
-52 -61 -64 -64 -60 -67 -70 -70
-54 -61 -65 -62 -67 -67 -72 -72
-63 -67 -66 -67 -68 -71 -73 -71
-64 -63 -65 -69 -73 -71 -71 -74
-57 -69 -66 -71 -74 -70 -72 -69
-65 -71 -70 -70 -72 -75 -69 -69
-71 -68 -73 -71 -70 -73 -69 -74
-72 -72 -71 -76 -71 -70 -72 -72
-71 -71 -73 -69 -71 -70 -69 -70
-72 -73 -74 -71 -72 -70 -71 -69
-74 -72 -71 -73 -72 -71 -70 -66
-72 -71 -71 -69 -70 -71 -69 -68
-70 -72 -71 -70 -72 -70 -67 -67
-70 -71 -71 -70 -67 -70 -63 -65
-67 -76 -67 -64 -67 -66 -64 -63
-73 -70 -72 -68 -66 -62 -63 -60
-72 -71 -66 -65 -64 -60 -61 -59
-68 -68 -66 -64 -65 -63 -60 -54
-70 -68 -66 -62 -64 -57 -57 -55
-63 -67 -62 -57 -58 -55 -53 -53
-67 -64 -64 -57 -56 -55 -54 -51
-60 -58 -58 -56 -57 -47 -44 -45
-61 -58 -61 -55 -47 -51 -44 -39
-57 -54 -56 -51 -46 -43 -36 -33
-57 -54 -53 -47 -46 -39 -37 -30
-57 -52 -45 -43 -43 -36 -34 -28
-53 -51 -47 -38 -35 -34 -29 -25
-35 -43 -43 -44 -48 -50 -64 -70
-41 -43 -46 -47 -50 -64 -68 -70
-44 -46 -46 -55 -62 -71 -67 -75
-42 -48 -53 -67 -66 -69 -72 -77
-48 -49 -63 -68 -72 -75 -75 -75
-52 -62 -68 -72 -71 -76 -75 -79
-65 -71 -67 -73 -73 -75 -81 -79
-72 -71 -70 -73 -76 -82 -80 -79
-74 -73 -73 -80 -80 -81 -81 -84
-73 -75 -76 -79 -78 -84 -81 -81
-80 -77 -78 -83 -84 -78 -79 -82
-77 -77 -82 -82 -83 -82 -81 -81
-79 -79 -79 -81 -79 -81 -78 -86
-79 -84 -83 -81 -81 -81 -79 -81
-84 -82 -80 -84 -80 -79 -79 -78
-80 -81 -82 -84 -83 -79 -77 -81
-83 -82 -79 -82 -79 -77 -77 -77
-83 -79 -80 -78 -82 -76 -75 -67
-82 -79 -78 -77 -76 -75 -73 -69
-84 -77 -76 -76 -73 -72 -74 -66
-79 -79 -78 -76 -70 -69 -64 -62
-79 -79 -76 -74 -70 -69 -64 -59
-78 -78 -72 -69 -66 -62 -61 -59
-73 -72 -69 -69 -63 -59 -58 -57
-74 -71 -66 -66 -60 -58 -56 -55
-70 -68 -64 -62 -56 -57 -57 -48
-68 -62 -59 -62 -57 -54 -48 -47
-66 -62 -60 -57 -52 -50 -46 -44
-68 -58 -53 -53 -45 -45 -44 -38
-55 -55 -53 -49 -42 -47 -37 -35
-55 -54 -48 -49 -44 -40 -32 -29
-55 -48 -45 -39 -42 -30 -30 -26
-52 -43 -43 -39 -35 -29 -26 -25
-44 -42 -41 -37 -31 -28 -29 -18
-42 -41 -38 -31 -28 -29 -18 -12
-40 -36 -28 -32 -29 -17 -15 -10
-36 -29 -25 -32 -21 -17 -15 -11
-30 -30 -30 -20 -15 -11 -14 -11
-27 -29 -20 -14 -14 -11 -11 -13
-26 -16 -16 -14 -12 -15 -11 -12
-21 -12 -13 -9 -12 -12 -12 -6
-14 -13 -13 -14 -11 -15 -7 -9
-14 -14 -10 -12 -11 -9 -6 -7
-14 -11 -12 -12 -10 -7 -6 -9
-36 -42 -39 -49 -51 -56 -63 -61
-40 -40 -50 -52 -57 -58 -64 -64
-40 -49 -50 -57 -60 -58 -67 -64
-46 -56 -58 -62 -64 -66 -70 -67
-53 -61 -60 -63 -69 -65 -72 -76
-55 -62 -61 -64 -61 -72 -76 -77
-62 -63 -68 -67 -72 -77 -80 -84
-67 -64 -68 -72 -76 -75 -80 -80
-68 -66 -73 -76 -81 -77 -78 -80
-68 -75 -74 -78 -82 -81 -83 -83
-73 -76 -80 -82 -82 -81 -82 -80
-74 -81 -83 -81 -81 -81 -79 -84
-78 -81 -81 -79 -80 -82 -80 -77
-78 -84 -80 -83 -81 -83 -79 -85
-82 -81 -81 -79 -82 -80 -81 -77
-82 -78 -84 -82 -83 -83 -80 -73
-82 -85 -83 -78 -81 -77 -73 -74
-86 -78 -81 -83 -73 -72 -72 -73
-82 -80 -80 -78 -73 -74 -66 -69
-80 -82 -76 -76 -72 -71 -70 -67
-83 -79 -73 -73 -68 -69 -66 -63
-77 -77 -70 -66 -67 -66 -62 -66
-74 -76 -68 -66 -65 -60 -67 -59
-72 -69 -70 -64 -62 -64 -58 -54
-71 -66 -63 -62 -62 -58 -52 -47
-65 -66 -60 -65 -55 -54 -51 -48
-64 -63 -63 -55 -51 -51 -51 -44
-62 -64 -55 -51 -52 -54 -42 -42
-64 -57 -52 -48 -53 -42 -43 -32
-58 -52 -51 -50 -42 -39 -31 -25
-50 -53 -51 -44 -36 -29 -26 -23
-47 -51 -46 -40 -29 -26 -21 -23
-50 -41 -46 -33 -32 -25 -23 -14
-44 -40 -35 -26 -22 -18 -19 -14
-42 -30 -25 -21 -21 -18 -16 -6
-33 -27 -23 -21 -17 -17 -8 -8
-27 -22 -22 -20 -16 -13 -5 -7
-22 -24 -15 -11 -9 -9 -6 -8
-19 -18 -16 -12 -7 -9 -6 -7
-15 -17 -10 -13 -12 -3 -4 -3
-14 -13 -9 -6 -7 -7 -4 -7
-13 -11 -7 -7 -6 -5 -5 -9
-9 -5 -5 -4 -7 -7 -7 -13
-37 -41 -48 -49 -53 -66 -67 -67
-42 -49 -52 -56 -65 -66 -70 -68
-47 -49 -56 -65 -64 -69 -69 -72
-51 -58 -60 -65 -70 -69 -75 -69
-57 -63 -67 -67 -67 -71 -71 -77
-64 -69 -67 -68 -76 -71 -77 -76
-68 -67 -75 -69 -75 -77 -82 -79
-67 -74 -72 -70 -76 -77 -80 -81
-69 -75 -71 -76 -80 -80 -81 -83
-68 -69 -76 -80 -78 -76 -81 -80
-72 -77 -74 -76 -81 -79 -83 -77
-79 -73 -79 -79 -76 -79 -80 -79
-76 -79 -76 -86 -80 -75 -79 -74
-80 -77 -82 -85 -79 -83 -76 -76
-75 -82 -78 -77 -80 -78 -70 -72
-81 -79 -75 -79 -77 -73 -71 -67
-80 -76 -79 -78 -74 -71 -67 -63
-81 -81 -77 -75 -70 -69 -62 -57
-78 -76 -75 -72 -70 -61 -60 -58
-76 -71 -72 -66 -64 -60 -52 -54
-75 -72 -65 -64 -58 -56 -49 -53
-69 -66 -63 -58 -58 -53 -55 -46
-66 -63 -60 -60 -53 -51 -44 -44
-65 -60 -57 -50 -54 -43 -44 -42
-58 -55 -51 -53 -42 -46 -39 -38
-56 -51 -51 -44 -40 -37 -39 -36
-49 -51 -46 -45 -40 -36 -37 -29
-55 -46 -46 -42 -39 -40 -29 -28
-46 -44 -37 -40 -38 -30 -31 -23
-42 -42 -40 -38 -30 -29 -25 -25
-42 -37 -40 -29 -29 -27 -22 -20
-40 -40 -32 -29 -22 -22 -17 -13
-40 -29 -28 -25 -24 -17 -12 -14
-27 -27 -22 -22 -18 -17 -16 -13
-25 -27 -21 -17 -11 -15 -18 -13
-25 -21 -16 -13 -11 -10 -9 -13
-22 -17 -16 -15 -13 -13 -14 -10
-19 -15 -14 -14 -9 -11 -11 -5
-13 -14 -15 -9 -11 -8 -8 -12
-42 -43 -45 -52 -58 -56 -58 -67
-41 -44 -51 -54 -55 -60 -68 -67
-46 -53 -56 -57 -56 -66 -66 -72
-51 -53 -58 -59 -67 -67 -73 -72
-58 -54 -59 -68 -66 -71 -71 -74
-58 -61 -65 -69 -73 -72 -76 -75
-59 -65 -69 -72 -75 -74 -75 -74
-66 -69 -71 -75 -74 -77 -74 -79
-65 -73 -73 -76 -75 -74 -80 -79
-72 -71 -75 -77 -75 -82 -78 -78
-73 -78 -81 -76 -79 -80 -77 -79
-76 -78 -74 -81 -81 -76 -76 -78
-77 -72 -78 -77 -77 -80 -79 -75
-78 -79 -78 -75 -80 -73 -75 -76
-82 -77 -80 -78 -76 -77 -77 -75
-79 -78 -77 -76 -75 -76 -75 -71
-77 -78 -82 -75 -74 -73 -68 -72
-81 -81 -74 -77 -73 -72 -72 -59
-78 -74 -77 -74 -68 -70 -62 -61
-78 -75 -74 -71 -70 -60 -60 -56
-74 -73 -73 -70 -59 -61 -56 -53
-72 -70 -72 -63 -61 -54 -48 -45
-71 -71 -63 -59 -58 -54 -49 -47
-73 -59 -57 -55 -52 -46 -48 -43
-60 -57 -55 -50 -48 -48 -42 -44
-61 -55 -58 -50 -46 -41 -36 -37
-56 -55 -50 -46 -41 -37 -37 -32
-50 -53 -49 -43 -39 -39 -33 -28
-49 -48 -41 -41 -36 -32 -28 -22
-48 -43 -39 -39 -32 -33 -28 -25
-44 -39 -36 -34 -27 -23 -22 -20
-43 -40 -32 -29 -26 -25 -24 -20
-39 -37 -28 -21 -21 -19 -17 -14
-32 -30 -24 -19 -18 -18 -14 -16
-30 -24 -22 -19 -19 -16 -15 -14
-29 -23 -18 -18 -12 -14 -9 -12
-18 -21 -17 -15 -14 -15 -12 -14
-19 -19 -15 -13 -12 -12 -14 -13
-22 -19 -14 -14 -9 -11 -11 -14
-15 -15 -12 -12 -9 -9 -12 -12
-36 -42 -39 -50 -53 -56 -61 -71
-40 -42 -51 -53 -55 -62 -69 -69
-43 -51 -50 -53 -61 -63 -68 -75
-48 -56 -53 -60 -69 -68 -77 -73
-49 -57 -64 -64 -65 -73 -72 -77
-57 -61 -69 -66 -73 -74 -78 -82
-67 -67 -66 -75 -74 -73 -79 -82
-67 -66 -74 -73 -77 -81 -81 -82
-65 -77 -71 -75 -80 -81 -85 -85
-71 -73 -77 -78 -82 -83 -80 -84
-78 -79 -78 -85 -82 -82 -80 -81
-79 -77 -82 -79 -81 -84 -79 -82
-84 -82 -80 -81 -84 -81 -81 -78
-79 -83 -81 -81 -80 -78 -82 -80
-81 -85 -79 -80 -79 -76 -72 -75
-79 -82 -84 -80 -80 -73 -76 -70
-85 -80 -82 -79 -78 -73 -74 -73
-84 -85 -75 -77 -72 -67 -69 -63
-78 -81 -73 -75 -72 -68 -65 -65
-77 -77 -72 -72 -67 -63 -64 -56
-75 -72 -74 -69 -63 -69 -58 -58
-73 -67 -67 -66 -66 -62 -53 -52
-72 -66 -66 -69 -60 -55 -55 -50
-67 -66 -64 -61 -59 -56 -54 -54
-68 -67 -57 -56 -55 -57 -51 -37
-63 -63 -55 -55 -56 -49 -35 -35
-61 -57 -54 -56 -49 -37 -32 -28
-55 -56 -57 -54 -39 -35 -31 -26
-56 -53 -52 -37 -32 -28 -27 -23
-55 -52 -36 -35 -27 -27 -23 -21
-53 -36 -34 -29 -25 -19 -18 -14
-37 -32 -29 -24 -21 -19 -16 -17
-31 -28 -25 -20 -24 -17 -17 -15
-28 -28 -22 -21 -16 -18 -14 -9
-24 -21 -20 -18 -18 -19 -14 -19
-18 -21 -19 -17 -14 -14 -10 -10
-16 -20 -19 -20 -13 -14 -12 -10
-15 -15 -21 -12 -15 -12 -9 -12
-14 -15 -14 -12 -15 -9 -15 -11
-12 -13 -13 -7 -9 -10 -8 -12
-35 -41 -45 -47 -51 -53 -62 -62
-42 -42 -43 -49 -49 -60 -63 -64
-41 -43 -58 -53 -61 -62 -66 -65
-43 -53 -57 -58 -63 -65 -67 -67
-55 -54 -58 -62 -65 -67 -67 -69
-56 -57 -62 -67 -68 -67 -74 -75
-62 -63 -69 -67 -68 -76 -76 -82
-63 -67 -72 -68 -76 -75 -77 -79
-66 -65 -68 -72 -75 -83 -77 -77
-67 -67 -73 -79 -79 -80 -79 -83
-63 -73 -74 -81 -80 -81 -84 -83
-73 -73 -80 -79 -81 -78 -82 -83
-72 -79 -80 -80 -79 -82 -81 -77
-82 -78 -80 -84 -80 -78 -79 -78
-81 -80 -80 -81 -80 -79 -75 -72
-80 -81 -79 -80 -77 -73 -77 -67
-82 -82 -77 -78 -77 -77 -71 -64
-80 -76 -75 -76 -72 -74 -68 -65
-82 -77 -75 -71 -71 -69 -65 -65
-79 -74 -75 -74 -69 -65 -63 -60
-80 -74 -73 -70 -63 -63 -62 -61
-79 -71 -67 -65 -62 -61 -59 -57
-69 -67 -62 -64 -59 -59 -54 -53
-71 -64 -65 -61 -56 -56 -55 -49
-69 -64 -57 -57 -57 -58 -49 -48
-61 -61 -58 -56 -52 -48 -48 -42
-66 -57 -57 -54 -48 -48 -43 -41
-59 -52 -59 -49 -51 -44 -43 -38
-55 -56 -49 -51 -40 -39 -38 -31
-55 -50 -49 -42 -40 -34 -34 -30
-51 -47 -37 -41 -33 -30 -34 -25
-49 -42 -47 -33 -35 -33 -27 -25
-43 -40 -37 -34 -35 -24 -27 -17
-38 -33 -36 -31 -28 -26 -22 -23
-31 -32 -34 -26 -24 -22 -18 -16
-35 -33 -23 -29 -17 -16 -17 -13
-31 -28 -23 -21 -15 -19 -16 -16
-26 -25 -20 -18 -18 -12 -15 -14
-26 -19 -18 -17 -16 -16 -13 -9
-20 -17 -14 -12 -17 -14 -11 -12
-19 -17 -14 -16 -13 -14 -11 -8
-21 -13 -14 -9 -12 -8 -9 -8
-15 -13 -12 -10 -9 -11 -14 -13
-16 -10 -10 -10 -8 -11 -12 -14
-35 -38 -41 -45 -52 -52 -54 -61
-39 -46 -45 -53 -57 -55 -61 -68
-43 -45 -51 -50 -57 -61 -64 -69
-46 -51 -55 -51 -62 -67 -71 -71
-53 -50 -53 -61 -72 -68 -72 -74
-54 -54 -59 -66 -71 -74 -76 -80
-54 -62 -69 -73 -74 -77 -78 -78
-58 -65 -73 -73 -74 -72 -79 -79
-62 -74 -76 -76 -74 -78 -82 -77
-67 -67 -72 -74 -80 -81 -79 -79
-71 -78 -76 -78 -76 -77 -82 -78
-74 -72 -77 -79 -81 -83 -80 -81
-80 -80 -79 -77 -83 -79 -79 -79
-78 -77 -80 -78 -84 -83 -78 -78
-80 -77 -78 -80 -83 -81 -77 -81
-77 -84 -81 -81 -80 -80 -75 -72
-82 -81 -83 -78 -77 -76 -71 -72
-82 -78 -80 -76 -76 -73 -68 -66
-81 -78 -80 -80 -72 -70 -70 -66
-78 -78 -79 -72 -69 -67 -69 -66
-75 -76 -72 -69 -67 -68 -64 -64
-77 -71 -72 -69 -67 -64 -61 -58
-72 -71 -69 -68 -63 -61 -55 -48
-75 -73 -68 -63 -61 -55 -51 -51
-69 -66 -64 -64 -56 -52 -52 -49
-68 -64 -57 -56 -55 -49 -50 -43
-65 -60 -57 -54 -49 -50 -44 -39
-61 -54 -53 -50 -48 -44 -40 -35
-55 -50 -47 -44 -44 -41 -32 -31
-50 -54 -45 -44 -38 -33 -30 -28
-49 -43 -42 -40 -38 -30 -30 -26
-47 -43 -36 -35 -28 -27 -25 -20
-46 -39 -33 -29 -31 -21 -20 -17
-41 -34 -33 -28 -24 -21 -19 -18
-29 -31 -26 -24 -21 -16 -18 -15
-30 -31 -25 -20 -19 -18 -13 -12
-27 -23 -23 -16 -16 -12 -13 -12
-24 -17 -19 -18 -16 -12 -14 -10
-18 -18 -11 -12 -14 -14 -10 -10
-24 -19 -16 -12 -12 -14 -8 -10
-18 -14 -12 -12 -13 -10 -8 -10
-15 -12 -14 -10 -6 -8 -11 -14
-36 -38 -43 -44 -48 -50 -58 -61
-37 -42 -42 -50 -53 -53 -62 -64
-40 -41 -48 -51 -54 -55 -65 -71
-44 -48 -52 -55 -66 -65 -68 -71
-50 -49 -56 -68 -67 -70 -72 -73
-52 -58 -61 -67 -72 -70 -72 -72
-60 -59 -63 -73 -73 -73 -72 -76
-63 -65 -67 -71 -75 -77 -79 -79
-69 -68 -70 -70 -73 -75 -83 -81
-69 -70 -77 -78 -76 -81 -80 -80
-67 -71 -76 -74 -80 -78 -84 -77
-77 -76 -76 -77 -76 -82 -81 -81
-75 -79 -76 -80 -83 -82 -79 -78
-77 -78 -79 -78 -81 -81 -74 -79
-76 -78 -80 -82 -79 -78 -76 -75
-78 -84 -80 -80 -80 -77 -77 -75
-81 -79 -79 -77 -76 -76 -74 -69
-81 -79 -81 -79 -75 -73 -74 -69
-80 -79 -78 -74 -75 -71 -72 -68
-82 -76 -74 -74 -70 -72 -68 -67
-77 -70 -80 -75 -70 -68 -68 -69
-74 -74 -72 -74 -69 -65 -69 -62
-76 -69 -70 -70 -72 -66 -62 -62
-74 -70 -72 -70 -67 -64 -61 -53
-72 -69 -65 -70 -64 -60 -53 -50
-70 -71 -70 -64 -60 -55 -52 -47
-69 -67 -61 -57 -54 -51 -51 -44
-70 -64 -57 -56 -50 -48 -48 -40
-61 -58 -55 -46 -47 -43 -39 -39
-61 -58 -48 -47 -42 -40 -36 -31
-56 -50 -47 -46 -40 -34 -29 -27
-50 -48 -48 -39 -36 -34 -24 -26
-46 -44 -41 -38 -29 -30 -26 -26
-45 -37 -36 -34 -27 -26 -25 -23
-37 -36 -32 -28 -31 -25 -22 -16
-35 -33 -26 -27 -24 -20 -18 -14
-30 -30 -24 -25 -22 -20 -12 -15
-27 -24 -28 -20 -17 -14 -18 -12
-24 -26 -22 -20 -16 -16 -13 -12
-26 -19 -16 -19 -16 -13 -17 -14
-21 -18 -18 -15 -13 -13 -14 -9
-20 -14 -16 -12 -14 -12 -10 -14
-17 -14 -14 -10 -13 -10 -9 -15
-17 -14 -8 -13 -12 -14 -11 -15
-28 -31 -27 -29 -25 -32 -33 -32
-31 -23 -30 -31 -29 -34 -31 -38
-29 -28 -28 -27 -32 -30 -38 -42
-31 -29 -33 -34 -30 -35 -43 -48
-29 -29 -34 -35 -38 -42 -44 -49
-34 -34 -35 -38 -39 -42 -45 -48
-37 -33 -38 -41 -47 -49 -51 -54
-33 -36 -40 -44 -48 -46 -50 -54
-40 -40 -47 -45 -44 -52 -54 -62
-39 -46 -45 -50 -56 -54 -60 -62
-44 -46 -46 -58 -57 -56 -61 -66
-46 -48 -52 -56 -58 -60 -70 -72
-47 -53 -54 -60 -60 -67 -70 -72
-57 -58 -58 -61 -64 -65 -74 -73
-53 -61 -60 -69 -73 -77 -76 -79
-58 -59 -66 -69 -73 -80 -79 -76
-56 -65 -71 -70 -76 -80 -80 -85
-63 -73 -75 -75 -79 -80 -82 -87
-69 -71 -74 -81 -83 -81 -85 -90
-74 -75 -77 -80 -84 -89 -89 -92
-76 -78 -80 -85 -88 -89 -92 -92
-79 -81 -84 -89 -90 -90 -92 -97
-82 -88 -88 -90 -90 -88 -93 -92
-85 -89 -90 -92 -91 -94 -95 -93
-86 -88 -92 -92 -98 -91 -94 -97
-90 -91 -93 -92 -92 -93 -95 -95
-90 -94 -95 -95 -93 -95 -102 -97
-89 -94 -97 -91 -93 -95 -103 -96
-92 -93 -97 -96 -98 -97 -101 -98
-87 -93 -93 -96 -100 -98 -98 -99
-91 -97 -93 -95 -96 -99 -99 -99
-97 -97 -97 -99 -100 -97 -100 -100
-95 -93 -94 -95 -99 -98 -99 -96
-97 -96 -97 -97 -98 -99 -100 -93
-96 -98 -99 -100 -97 -98 -98 -98
-99 -96 -99 -96 -97 -96 -90 -92
-97 -97 -96 -100 -99 -95 -90 -93
-97 -100 -97 -99 -92 -97 -96 -94
-99 -98 -98 -93 -92 -93 -95 -95
-99 -97 -95 -94 -97 -92 -93 -90
-97 -96 -94 -97 -91 -92 -91 -90
-93 -98 -96 -95 -89 -91 -90 -90
-95 -94 -93 -91 -91 -88 -94 -87
-93 -94 -93 -92 -90 -87 -92 -87
-94 -90 -92 -88 -91 -86 -89 -84
-90 -89 -91 -88 -88 -87 -83 -81
-89 -93 -87 -90 -87 -85 -83 -83
-89 -92 -87 -84 -83 -82 -82 -80
-89 -86 -83 -88 -82 -83 -83 -77
-87 -85 -84 -83 -80 -81 -81 -75
-87 -90 -97 -95 -102 -102 -100 -105
-92 -92 -95 -100 -106 -103 -100 -103
-92 -95 -100 -100 -102 -103 -107 -101
-99 -100 -100 -100 -104 -106 -102 -103
-96 -103 -102 -103 -101 -105 -105 -102
-101 -104 -101 -102 -105 -103 -104 -104
-103 -105 -104 -103 -101 -100 -101 -98
-102 -102 -104 -105 -102 -103 -97 -102
-105 -103 -104 -103 -100 -101 -99 -96
-104 -105 -105 -101 -102 -96 -93 -89
-99 -102 -103 -98 -103 -94 -93 -90
-103 -102 -97 -95 -94 -92 -86 -89
-105 -102 -97 -98 -91 -89 -88 -81
-104 -97 -99 -94 -89 -90 -83 -81
-99 -95 -95 -88 -84 -85 -85 -76
-98 -94 -87 -86 -83 -79 -74 -72
-95 -87 -86 -83 -81 -78 -69 -68
-91 -86 -86 -78 -74 -71 -67 -65
-88 -81 -83 -77 -66 -70 -67 -63
-82 -82 -76 -73 -69 -67 -63 -57
-77 -76 -71 -71 -59 -64 -53 -57
-74 -70 -67 -64 -62 -60 -53 -54
-69 -72 -64 -62 -60 -53 -53 -45
-69 -69 -63 -61 -58 -50 -44 -43
-66 -63 -62 -56 -54 -48 -45 -37
-63 -59 -54 -50 -42 -43 -36 -34
-57 -58 -50 -46 -40 -42 -35 -29
-51 -53 -42 -41 -36 -36 -32 -31
-55 -42 -43 -38 -31 -34 -28 -27
-44 -39 -40 -33 -30 -31 -25 -25
-34 -31 -28 -36 -38 -39 -42 -47
-30 -33 -38 -40 -41 -47 -42 -49
-31 -35 -34 -38 -40 -44 -46 -49
-34 -38 -36 -44 -43 -46 -52 -56
-38 -39 -43 -43 -46 -50 -54 -56
-35 -43 -44 -49 -53 -53 -59 -64
-40 -46 -47 -52 -55 -58 -62 -64
-47 -49 -52 -54 -57 -62 -61 -66
-50 -51 -53 -61 -61 -66 -67 -71
-55 -53 -58 -63 -64 -67 -72 -70
-53 -61 -63 -67 -69 -71 -73 -75
-60 -62 -66 -67 -66 -74 -76 -82
-63 -64 -67 -70 -76 -76 -81 -84
-63 -64 -69 -72 -78 -82 -81 -87
-69 -70 -74 -81 -81 -82 -86 -90
-71 -69 -76 -81 -82 -86 -90 -95
-71 -76 -84 -80 -88 -90 -88 -95
-81 -79 -83 -87 -86 -92 -97 -93
-82 -87 -86 -87 -89 -93 -93 -93
-81 -86 -87 -86 -93 -96 -95 -97
-86 -86 -95 -97 -95 -95 -94 -100
-88 -91 -96 -95 -97 -96 -102 -100
-92 -93 -98 -96 -95 -98 -100 -99
-96 -96 -97 -93 -96 -102 -99 -100
-95 -99 -96 -96 -101 -101 -102 -102
-95 -97 -99 -99 -99 -102 -101 -96
-96 -99 -99 -101 -102 -95 -98 -96
-97 -102 -104 -105 -104 -99 -100 -101
-96 -97 -102 -101 -101 -103 -101 -101
-98 -102 -96 -97 -100 -98 -99 -99
-102 -103 -99 -99 -98 -96 -98 -97
-98 -100 -106 -99 -97 -96 -98 -97
-98 -99 -99 -100 -99 -99 -97 -98
-101 -101 -97 -95 -96 -98 -99 -94
-98 -99 -95 -96 -94 -94 -96 -93
-97 -95 -98 -98 -97 -96 -92 -93
-98 -98 -98 -100 -94 -93 -91 -90
-96 -96 -98 -93 -92 -90 -88 -83
-98 -94 -91 -93 -91 -89 -92 -90
-96 -95 -93 -90 -88 -90 -92 -87
-96 -94 -89 -92 -90 -90 -85 -85
-96 -91 -90 -87 -83 -87 -83 -88
-88 -92 -89 -89 -88 -85 -86 -82
-92 -88 -88 -89 -85 -85 -84 -83
-88 -87 -87 -81 -88 -85 -84 -83
-88 -88 -86 -85 -84 -84 -83 -82
-87 -89 -86 -85 -82 -80 -82 -81
-32 -32 -35 -34 -37 -37 -37 -47
-32 -34 -35 -35 -39 -37 -41 -45
-37 -36 -32 -37 -39 -47 -48 -48
-31 -38 -39 -45 -42 -44 -48 -51
-41 -36 -40 -39 -45 -50 -49 -55
-39 -44 -42 -44 -50 -51 -51 -61
-42 -41 -45 -51 -52 -54 -56 -65
-41 -45 -48 -51 -56 -55 -61 -65
-43 -47 -53 -52 -58 -60 -64 -68
-47 -48 -53 -58 -61 -66 -67 -73
-54 -54 -56 -62 -63 -69 -76 -73
-53 -59 -56 -65 -69 -67 -78 -83
-60 -63 -69 -69 -72 -75 -79 -80
-58 -66 -67 -74 -74 -81 -83 -88
-64 -68 -71 -76 -81 -80 -86 -85
-70 -72 -77 -77 -81 -88 -91 -92
-72 -77 -81 -81 -89 -88 -95 -93
-75 -79 -82 -89 -87 -96 -95 -97
-81 -85 -88 -90 -93 -93 -97 -98
-82 -86 -91 -89 -92 -95 -101 -103
-92 -90 -93 -94 -100 -103 -100 -101
-90 -94 -93 -97 -99 -100 -100 -101
-94 -94 -97 -99 -100 -107 -101 -103
-94 -96 -100 -102 -104 -103 -103 -108
-94 -101 -102 -100 -102 -101 -102 -106
-100 -102 -99 -100 -104 -103 -103 -104
-101 -101 -101 -101 -106 -105 -104 -102
-100 -101 -105 -105 -105 -102 -103 -104
-105 -104 -103 -104 -102 -104 -105 -102
-103 -103 -106 -103 -103 -106 -103 -100
-105 -102 -100 -102 -105 -106 -102 -101
-104 -102 -104 -103 -105 -105 -99 -101
-104 -102 -107 -102 -105 -98 -99 -99
-103 -105 -103 -100 -102 -98 -103 -102
-102 -102 -102 -99 -101 -100 -96 -97
-105 -105 -101 -101 -103 -97 -100 -98
-102 -99 -102 -98 -100 -98 -100 -101
-99 -98 -103 -97 -97 -98 -96 -97
-103 -100 -98 -98 -96 -96 -95 -91
-103 -98 -98 -97 -98 -94 -92 -92
-98 -100 -95 -101 -96 -91 -92 -94
-98 -97 -95 -92 -95 -92 -92 -92
-99 -97 -97 -91 -91 -92 -93 -92
-97 -92 -95 -97 -94 -90 -92 -88
-97 -95 -93 -93 -92 -95 -90 -85
-93 -93 -93 -93 -92 -92 -93 -86
-93 -94 -90 -91 -89 -89 -89 -87
-94 -91 -90 -88 -90 -90 -88 -85
-9 -15 -10 -14 -14 -18 -17 -24
-15 -19 -14 -14 -17 -18 -25 -24
-16 -15 -15 -17 -19 -20 -28 -28
-16 -15 -15 -20 -23 -22 -24 -28
-17 -18 -21 -22 -24 -26 -31 -32
-19 -21 -22 -28 -27 -28 -30 -34
-20 -22 -22 -25 -27 -30 -36 -35
-22 -23 -29 -29 -32 -34 -34 -40
-24 -25 -33 -33 -32 -36 -36 -38
-24 -27 -30 -35 -36 -40 -45 -47
-32 -34 -40 -36 -40 -41 -50 -52
-35 -34 -40 -41 -43 -48 -50 -50
-32 -38 -38 -40 -47 -49 -52 -57
-34 -43 -41 -48 -51 -53 -56 -55
-40 -41 -45 -53 -53 -62 -60 -66
-43 -47 -50 -52 -58 -63 -62 -65
-48 -46 -48 -59 -64 -64 -67 -70
-47 -52 -59 -60 -68 -68 -72 -72
-49 -58 -62 -60 -65 -66 -72 -77
-60 -56 -61 -66 -69 -70 -75 -79
-64 -63 -68 -68 -73 -77 -82 -80
-64 -63 -68 -69 -78 -81 -83 -86
-66 -68 -73 -78 -80 -83 -81 -85
-71 -72 -72 -81 -80 -83 -79 -84
-74 -77 -76 -82 -85 -83 -86 -85
-77 -81 -80 -80 -86 -86 -84 -87
-77 -82 -83 -83 -90 -85 -89 -90
-81 -85 -87 -89 -85 -84 -87 -82
-82 -83 -86 -87 -87 -88 -87 -87
-82 -83 -87 -89 -93 -89 -89 -89
-89 -88 -88 -90 -87 -92 -92 -92
-85 -87 -86 -87 -90 -88 -90 -85
-87 -87 -89 -91 -87 -90 -89 -92
-90 -91 -91 -92 -88 -89 -96 -85
-89 -88 -89 -92 -88 -92 -89 -88
-87 -91 -88 -91 -95 -89 -87 -90
-94 -90 -86 -90 -89 -92 -87 -90
-92 -90 -90 -90 -88 -90 -87 -89
-88 -89 -86 -86 -88 -86 -88 -84
-90 -89 -88 -88 -91 -86 -87 -84
-88 -87 -86 -87 -86 -84 -81 -82
-90 -88 -88 -87 -81 -82 -85 -84
-87 -81 -87 -83 -88 -84 -83 -80
-88 -88 -86 -84 -85 -83 -82 -82
-90 -86 -84 -85 -81 -82 -81 -78
-87 -85 -85 -83 -83 -79 -81 -79
-84 -82 -83 -85 -80 -81 -83 -78
-81 -83 -82 -83 -80 -79 -77 -77
-80 -84 -82 -80 -83 -78 -77 -74
-80 -81 -80 -79 -78 -82 -77 -79
-82 -83 -82 -75 -78 -76 -79 -73
-80 -77 -77 -79 -79 -75 -80 -75
-12 -15 -14 -20 -16 -15 -28 -25
-12 -17 -11 -19 -20 -27 -30 -28
-13 -18 -19 -21 -25 -26 -29 -31
-14 -20 -20 -25 -28 -28 -31 -34
-18 -18 -24 -25 -29 -36 -34 -40
-22 -26 -29 -28 -31 -35 -38 -46
-23 -28 -29 -33 -34 -40 -44 -45
-25 -30 -36 -37 -39 -46 -50 -51
-30 -31 -39 -41 -42 -51 -52 -53
-32 -33 -36 -47 -49 -54 -56 -60
-35 -41 -43 -49 -53 -59 -59 -58
-37 -45 -49 -52 -58 -60 -59 -66
-42 -50 -52 -55 -58 -64 -65 -68
-48 -54 -52 -58 -63 -68 -71 -69
-53 -54 -59 -59 -67 -65 -73 -77
-57 -57 -60 -67 -73 -70 -73 -75
-55 -59 -64 -69 -70 -73 -77 -81
-58 -64 -69 -69 -78 -78 -79 -85
-67 -68 -73 -75 -77 -83 -82 -86
-67 -69 -76 -78 -79 -81 -81 -86
-69 -77 -77 -79 -84 -80 -83 -85
-71 -78 -77 -81 -88 -84 -87 -93
-79 -81 -80 -86 -86 -89 -91 -92
-77 -82 -83 -88 -90 -86 -90 -93
-83 -83 -89 -88 -87 -90 -92 -91
-84 -84 -87 -91 -90 -92 -91 -93
-87 -90 -90 -91 -89 -94 -93 -92
-85 -88 -92 -93 -91 -94 -96 -96
-91 -90 -91 -92 -93 -93 -95 -96
-90 -92 -94 -98 -94 -96 -94 -94
-91 -95 -94 -95 -96 -91 -92 -91
-95 -95 -93 -89 -92 -93 -96 -91
-94 -93 -94 -94 -93 -90 -95 -92
-91 -98 -94 -95 -92 -94 -92 -88
-93 -94 -96 -95 -93 -92 -93 -88
-91 -95 -94 -95 -90 -93 -86 -89
-94 -92 -95 -95 -92 -88 -91 -92
-93 -91 -94 -91 -92 -89 -90 -90
-95 -94 -91 -93 -92 -90 -87 -89
-92 -92 -91 -91 -91 -85 -85 -86
-94 -94 -91 -87 -89 -90 -83 -86
-90 -89 -89 -88 -86 -85 -87 -83
-88 -92 -88 -86 -83 -84 -81 -86
-93 -87 -88 -86 -83 -81 -83 -82
-88 -88 -84 -89 -84 -79 -82 -77
-86 -88 -82 -81 -78 -81 -82 -78
-85 -83 -79 -85 -82 -77 -81 -77
-87 -79 -85 -80 -78 -84 -78 -78
-84 -84 -79 -81 -82 -76 -74 -74
-19 -18 -21 -23 -24 -26 -26 -33
-20 -23 -23 -26 -26 -30 -32 -32
-18 -23 -28 -27 -30 -38 -34 -39
-18 -23 -27 -30 -33 -37 -41 -41
-26 -25 -27 -31 -32 -35 -42 -44
-27 -25 -32 -31 -41 -40 -42 -49
-26 -35 -31 -39 -41 -43 -46 -48
-29 -33 -38 -41 -46 -46 -52 -54
-32 -36 -42 -44 -50 -50 -55 -58
-37 -42 -43 -46 -53 -56 -56 -62
-41 -44 -44 -48 -54 -55 -64 -68
-43 -44 -52 -57 -56 -64 -67 -70
-47 -50 -50 -58 -61 -66 -71 -73
-49 -53 -57 -62 -69 -70 -70 -71
-54 -58 -64 -68 -70 -73 -76 -80
-55 -62 -68 -72 -74 -80 -81 -83
-64 -64 -66 -75 -80 -82 -84 -81
-66 -71 -74 -74 -78 -83 -84 -79
-69 -74 -74 -78 -80 -84 -80 -87
-72 -79 -81 -78 -85 -84 -88 -87
-78 -80 -80 -84 -84 -89 -89 -90
-78 -80 -82 -87 -86 -92 -92 -91
-79 -82 -85 -88 -86 -90 -92 -92
-83 -84 -88 -89 -88 -91 -95 -96
-87 -87 -88 -89 -90 -93 -95 -92
-88 -92 -91 -92 -92 -94 -95 -97
-92 -86 -93 -94 -95 -92 -97 -93
-89 -94 -98 -94 -95 -94 -97 -95
-93 -90 -95 -98 -93 -97 -96 -94
-94 -93 -97 -95 -95 -95 -97 -93
-96 -96 -94 -91 -91 -99 -95 -96
-97 -92 -98 -96 -97 -97 -93 -96
-98 -97 -96 -94 -98 -95 -95 -92
-96 -98 -94 -94 -97 -95 -90 -94
-98 -91 -91 -96 -94 -94 -92 -93
-95 -92 -94 -95 -95 -96 -90 -89
-95 -95 -97 -92 -95 -91 -94 -92
-98 -93 -93 -93 -93 -91 -88 -88
-91 -91 -90 -91 -95 -86 -88 -85
-94 -94 -91 -92 -93 -87 -91 -86
-95 -93 -90 -88 -91 -88 -87 -86
-92 -96 -95 -89 -90 -86 -88 -82
-91 -88 -90 -87 -85 -89 -85 -80
-90 -88 -88 -81 -85 -84 -84 -78
-87 -90 -86 -86 -82 -84 -77 -75
-87 -85 -86 -84 -83 -80 -77 -77
-86 -88 -85 -84 -81 -77 -81 -80
-86 -80 -80 -83 -82 -76 -77 -79
-19 -20 -24 -28 -28 -29 -31 -35
-17 -21 -20 -26 -32 -31 -32 -37
-24 -24 -24 -31 -35 -32 -37 -40
-26 -30 -28 -34 -35 -38 -41 -45
-28 -29 -28 -31 -36 -38 -39 -45
-34 -32 -34 -39 -43 -45 -48 -48
-33 -34 -35 -39 -44 -45 -52 -58
-32 -37 -37 -41 -45 -50 -54 -55
-33 -42 -44 -44 -53 -53 -58 -59
-40 -43 -49 -48 -53 -58 -62 -68
-44 -45 -49 -54 -55 -58 -63 -65
-47 -53 -55 -59 -59 -61 -73 -74
-52 -52 -58 -57 -65 -69 -69 -77
-52 -58 -62 -67 -68 -74 -76 -77
-54 -61 -66 -74 -73 -74 -78 -83
-59 -64 -67 -68 -75 -76 -83 -86
-64 -68 -69 -73 -80 -83 -83 -91
-69 -76 -72 -77 -82 -85 -83 -94
-71 -76 -82 -80 -86 -90 -90 -90
-75 -77 -82 -84 -88 -95 -94 -93
-80 -80 -87 -85 -91 -92 -95 -95
-79 -84 -87 -89 -90 -95 -94 -93
-84 -87 -91 -89 -96 -94 -91 -96
-91 -90 -92 -92 -98 -96 -98 -94
-92 -91 -96 -100 -98 -99 -96 -99
-95 -94 -95 -94 -97 -95 -98 -98
-97 -98 -94 -96 -97 -98 -97 -96
-96 -99 -98 -97 -95 -95 -96 -95
-97 -99 -95 -97 -98 -96 -98 -95
-98 -96 -95 -99 -96 -92 -95 -95
-95 -98 -98 -95 -96 -95 -95 -95
-99 -94 -95 -97 -95 -93 -97 -92
-97 -99 -97 -97 -95 -97 -92 -91
-94 -97 -97 -93 -94 -91 -97 -92
-99 -95 -93 -95 -91 -91 -91 -88
-95 -92 -93 -94 -93 -93 -90 -88
-95 -97 -93 -92 -90 -88 -86 -86
-95 -92 -90 -87 -88 -91 -89 -85
-95 -93 -92 -91 -87 -87 -88 -86
-92 -93 -90 -86 -88 -88 -84 -85
-92 -93 -86 -89 -88 -84 -83 -81
-86 -92 -85 -86 -81 -78 -79 -81
-89 -88 -83 -81 -81 -83 -80 -76
-86 -87 -82 -81 -85 -81 -79 -80
-27 -26 -27 -27 -30 -32 -38 -43
-29 -28 -33 -30 -36 -41 -41 -41
-31 -26 -31 -33 -36 -39 -44 -45
-27 -36 -34 -38 -43 -41 -48 -48
-30 -38 -36 -45 -43 -47 -47 -47
-35 -38 -38 -41 -45 -45 -47 -54
-37 -42 -41 -47 -47 -50 -53 -56
-45 -41 -44 -46 -49 -52 -58 -58
-45 -43 -45 -49 -55 -55 -60 -60
-47 -46 -48 -55 -56 -57 -63 -63
-51 -49 -53 -58 -59 -63 -64 -70
-47 -51 -58 -54 -63 -61 -68 -72
-52 -54 -62 -63 -62 -70 -71 -75
-58 -58 -61 -67 -71 -71 -75 -78
-62 -66 -64 -68 -74 -78 -80 -77
-63 -67 -72 -71 -75 -78 -80 -87
-63 -71 -72 -75 -76 -77 -84 -80
-68 -75 -74 -77 -81 -82 -90 -93
-75 -75 -75 -81 -84 -84 -86 -89
-77 -81 -83 -85 -82 -89 -91 -95
-81 -79 -82 -85 -86 -92 -96 -97
-77 -84 -85 -88 -93 -100 -100 -100
-82 -84 -92 -93 -99 -99 -101 -100
-86 -90 -91 -96 -100 -99 -103 -102
-89 -89 -97 -97 -96 -101 -103 -105
-92 -97 -98 -102 -101 -105 -102 -103
-93 -94 -97 -103 -104 -103 -103 -106
-101 -101 -98 -107 -104 -104 -105 -105
-100 -102 -104 -99 -107 -106 -106 -104
-104 -102 -106 -107 -105 -107 -106 -107
-101 -104 -102 -102 -107 -106 -106 -101
-104 -104 -105 -105 -107 -106 -104 -105
-105 -106 -106 -103 -106 -106 -104 -102
-103 -105 -104 -103 -103 -104 -103 -104
-103 -104 -109 -105 -103 -102 -103 -102
-106 -103 -108 -103 -101 -103 -101 -94
-108 -106 -103 -102 -100 -103 -104 -97
-103 -106 -102 -100 -100 -99 -98 -95
-103 -100 -103 -104 -96 -96 -98 -97
-101 -100 -99 -104 -100 -96 -97 -93
-104 -101 -99 -97 -93 -97 -93 -96
-101 -101 -99 -97 -95 -94 -95 -93
-99 -100 -94 -95 -96 -92 -95 -89
-97 -94 -92 -98 -93 -90 -95 -90
-97 -97 -96 -93 -92 -93 -88 -88
-98 -95 -95 -97 -95 -86 -89 -87
-27 -23 -28 -29 -29 -32 -36 -35
-24 -26 -30 -28 -34 -38 -34 -36
-31 -29 -30 -31 -35 -38 -46 -43
-33 -32 -30 -36 -37 -41 -38 -46
-29 -28 -34 -36 -38 -45 -44 -40
-32 -34 -37 -42 -38 -47 -47 -52
-38 -37 -45 -44 -43 -44 -51 -54
-35 -40 -38 -45 -46 -51 -53 -56
-41 -41 -44 -47 -50 -51 -55 -60
-39 -48 -44 -48 -57 -56 -59 -59
-47 -46 -50 -51 -57 -60 -66 -70
-44 -48 -54 -61 -62 -60 -69 -70
-48 -56 -57 -66 -59 -68 -71 -75
-56 -62 -61 -60 -66 -69 -72 -81
-58 -60 -59 -68 -67 -76 -82 -81
-62 -60 -71 -69 -71 -80 -84 -90
-58 -67 -72 -75 -83 -81 -90 -91
-69 -72 -73 -83 -80 -87 -94 -94
-68 -74 -77 -81 -88 -93 -95 -98
-77 -80 -82 -92 -94 -94 -96 -101
-82 -81 -91 -99 -97 -98 -100 -98
-82 -92 -92 -94 -101 -99 -99 -97
-90 -95 -96 -97 -97 -100 -102 -105
-97 -93 -100 -95 -99 -102 -106 -103
-97 -99 -100 -100 -101 -103 -104 -106
-96 -94 -100 -95 -103 -105 -104 -103
-100 -99 -99 -105 -107 -106 -104 -107
-96 -103 -107 -104 -108 -107 -107 -103
-100 -102 -105 -106 -105 -104 -106 -108
-104 -107 -102 -107 -107 -109 -106 -106
-106 -104 -105 -104 -106 -103 -107 -102
-104 -103 -106 -106 -105 -101 -104 -103
-102 -98 -105 -110 -106 -103 -102 -103
-103 -106 -102 -103 -105 -104 -104 -99
-105 -106 -106 -107 -105 -103 -104 -102
-105 -104 -106 -104 -102 -102 -102 -100
-107 -105 -104 -106 -102 -99 -100 -99
-104 -105 -105 -101 -100 -99 -94 -96
-104 -102 -98 -103 -102 -101 -94 -97
-103 -103 -96 -95 -100 -98 -98 -94
-100 -102 -100 -101 -96 -96 -90 -95
-101 -102 -96 -98 -94 -95 -92 -95
-94 -95 -93 -93 -95 -93 -93 -88
-97 -96 -94 -91 -87 -95 -89 -89
-96 -95 -95 -91 -92 -90 -90 -88
-96 -92 -91 -95 -90 -88 -87 -85
-95 -90 -90 -88 -92 -83 -88 -83
-89 -91 -88 -90 -87 -86 -88 -79
-92 -93 -92 -86 -88 -86 -85 -85
-90 -91 -85 -89 -85 -86 -83 -82
-90 -86 -87 -88 -85 -80 -84 -78
-88 -87 -87 -86 -85 -82 -81 -76
-27 -28 -27 -25 -32 -33 -32 -33
-27 -26 -25 -27 -30 -37 -35 -38
-28 -27 -27 -31 -34 -35 -39 -40
-30 -31 -37 -32 -38 -41 -43 -44
-27 -31 -34 -32 -40 -41 -43 -46
-31 -32 -38 -40 -42 -42 -44 -47
-34 -35 -39 -41 -42 -47 -45 -50
-35 -39 -42 -42 -49 -47 -51 -58
-36 -48 -47 -45 -48 -52 -55 -54
-41 -44 -44 -47 -57 -56 -59 -64
-40 -46 -50 -56 -56 -56 -63 -64
-48 -50 -52 -57 -57 -60 -66 -70
-50 -54 -55 -62 -64 -68 -71 -75
-54 -54 -60 -59 -67 -72 -77 -76
-55 -59 -61 -66 -71 -75 -78 -85
-55 -63 -64 -72 -74 -75 -86 -82
-64 -67 -70 -75 -78 -85 -86 -82
-65 -73 -71 -81 -84 -85 -85 -90
-70 -75 -79 -85 -85 -91 -92 -91
-74 -81 -85 -85 -88 -92 -88 -96
-74 -84 -85 -86 -93 -96 -99 -97
-84 -85 -86 -91 -93 -94 -97 -96
-86 -88 -95 -92 -94 -95 -100 -101
-88 -91 -89 -97 -96 -96 -102 -97
-93 -93 -93 -95 -98 -98 -94 -100
-92 -94 -98 -100 -99 -100 -97 -100
-95 -99 -97 -102 -100 -99 -102 -103
-100 -99 -95 -99 -103 -103 -99 -101
-101 -103 -99 -96 -102 -99 -102 -102
-100 -97 -101 -99 -101 -99 -104 -102
-101 -99 -104 -102 -105 -105 -101 -105
-100 -99 -101 -103 -104 -101 -102 -102
-102 -100 -103 -101 -103 -102 -97 -99
-100 -102 -103 -101 -103 -101 -98 -102
-101 -104 -103 -102 -101 -98 -101 -98
-107 -100 -106 -104 -100 -99 -98 -98
-103 -103 -100 -97 -103 -94 -99 -96
-104 -100 -102 -105 -100 -96 -97 -94
-99 -103 -101 -102 -100 -98 -94 -98
-101 -100 -103 -97 -97 -98 -92 -92
-101 -100 -99 -97 -96 -94 -92 -95
-99 -97 -92 -98 -95 -93 -93 -91
-97 -98 -96 -94 -94 -93 -95 -92
-99 -98 -95 -95 -92 -95 -91 -93
-93 -94 -94 -92 -91 -87 -86 -83
-97 -95 -94 -91 -89 -91 -89 -88
-94 -93 -95 -88 -91 -90 -87 -85
-92 -90 -89 -91 -89 -80 -88 -85
-26 -26 -25 -26 -32 -25 -30 -36
-23 -29 -26 -30 -26 -31 -38 -37
-29 -25 -27 -32 -29 -38 -36 -43
-27 -32 -30 -31 -37 -40 -41 -45
-26 -29 -31 -34 -38 -41 -44 -50
-27 -31 -35 -34 -40 -45 -49 -50
-32 -33 -37 -39 -41 -50 -51 -56
-35 -42 -37 -42 -50 -51 -57 -60
-37 -42 -48 -47 -52 -55 -57 -57
-41 -49 -52 -55 -55 -59 -58 -65
-43 -46 -49 -55 -57 -59 -64 -69
-48 -49 -54 -58 -59 -67 -65 -72
-50 -54 -62 -59 -67 -67 -69 -72
-60 -56 -57 -66 -67 -66 -73 -75
-59 -57 -66 -71 -71 -72 -74 -80
-59 -64 -65 -69 -70 -72 -85 -87
-66 -66 -73 -74 -74 -79 -84 -84
-64 -67 -72 -79 -77 -83 -89 -92
-72 -71 -73 -79 -84 -85 -90 -93
-72 -73 -78 -83 -90 -93 -94 -92
-73 -81 -84 -86 -92 -94 -94 -93
-79 -81 -88 -90 -94 -95 -100 -96
-83 -88 -91 -96 -95 -97 -97 -96
-88 -93 -96 -94 -94 -102 -100 -96
-90 -95 -94 -95 -97 -98 -94 -102
-93 -94 -97 -95 -101 -99 -102 -97
-94 -99 -95 -99 -96 -99 -102 -98
-95 -101 -97 -95 -101 -97 -98 -100
-95 -98 -97 -97 -101 -100 -99 -101
-101 -99 -98 -98 -98 -98 -98 -96
-96 -103 -97 -101 -100 -103 -98 -96
-100 -100 -100 -94 -99 -98 -96 -97
-97 -102 -97 -103 -98 -96 -94 -96
-101 -98 -95 -99 -98 -95 -96 -95
-100 -102 -97 -96 -94 -99 -96 -95
-96 -96 -99 -97 -94 -95 -92 -89
-97 -96 -89 -95 -93 -93 -96 -91
-96 -97 -97 -94 -93 -91 -90 -92
-97 -96 -97 -92 -95 -89 -92 -92
-97 -93 -95 -97 -91 -86 -87 -91
-96 -93 -94 -89 -88 -91 -88 -86
-92 -90 -89 -87 -91 -92 -83 -85
-91 -92 -88 -90 -87 -85 -84 -85
-91 -92 -91 -90 -89 -85 -86 -84
-93 -87 -88 -87 -85 -82 -84 -83
-29 -31 -25 -28 -33 -32 -37 -40
-28 -28 -28 -31 -31 -38 -39 -39
-31 -30 -32 -28 -36 -41 -44 -47
-27 -30 -33 -39 -40 -45 -47 -51
-29 -28 -37 -39 -45 -44 -49 -56
-33 -39 -42 -46 -46 -48 -53 -58
-35 -36 -43 -45 -50 -56 -59 -68
-43 -49 -46 -49 -57 -57 -63 -67
-43 -47 -49 -49 -56 -67 -70 -68
-47 -47 -56 -59 -67 -69 -69 -75
-50 -55 -58 -67 -71 -71 -76 -80
-55 -57 -65 -69 -74 -75 -80 -83
-62 -66 -68 -73 -78 -81 -87 -90
-61 -71 -73 -75 -79 -84 -93 -94
-71 -75 -75 -80 -87 -90 -92 -92
-75 -72 -79 -84 -89 -93 -93 -97
-75 -78 -86 -87 -92 -97 -100 -98
-79 -89 -91 -95 -94 -90 -102 -100
-84 -89 -92 -96 -98 -97 -100 -100
-90 -90 -95 -99 -100 -100 -99 -101
-91 -92 -95 -97 -100 -98 -96 -98
-94 -99 -99 -99 -99 -102 -100 -98
-101 -96 -99 -101 -99 -102 -98 -100
-100 -98 -99 -102 -107 -102 -100 -103
-101 -102 -101 -100 -101 -98 -100 -102
-101 -101 -98 -101 -97 -95 -98 -101
-105 -103 -96 -104 -103 -99 -101 -99
-99 -101 -101 -98 -96 -101 -100 -96
-100 -103 -101 -103 -100 -99 -95 -96
-95 -101 -99 -101 -95 -98 -90 -94
-100 -100 -99 -96 -98 -95 -93 -96
-100 -103 -99 -99 -94 -91 -96 -91
-97 -99 -97 -98 -91 -92 -93 -91
-97 -96 -95 -93 -92 -92 -92 -94
-96 -90 -95 -91 -92 -94 -92 -91
-94 -93 -92 -93 -95 -89 -84 -88
-94 -93 -87 -92 -88 -87 -84 -85
-97 -92 -94 -90 -86 -87 -84 -88
-91 -93 -90 -84 -92 -81 -83 -84
-91 -89 -88 -85 -85 -85 -86 -84
-89 -87 -86 -85 -80 -89 -86 -86
-87 -84 -86 -82 -87 -83 -82 -77
-84 -85 -84 -87 -84 -81 -82 -80
-23 -25 -23 -30 -29 -33 -39 -36
-24 -25 -32 -29 -36 -35 -35 -43
-27 -24 -29 -33 -34 -35 -39 -40
-31 -31 -33 -36 -36 -41 -41 -46
-24 -31 -34 -39 -37 -43 -41 -47
-33 -35 -36 -40 -42 -45 -48 -57
-38 -36 -39 -40 -45 -48 -51 -59
-36 -42 -43 -44 -48 -51 -56 -61
-37 -38 -44 -49 -51 -55 -63 -67
-39 -43 -49 -48 -56 -64 -65 -68
-45 -46 -54 -58 -63 -65 -70 -75
-45 -51 -56 -64 -65 -68 -72 -76
-55 -57 -68 -65 -69 -72 -79 -80
-57 -65 -65 -72 -75 -75 -83 -86
-64 -65 -69 -73 -75 -82 -85 -88
-70 -74 -74 -77 -84 -91 -91 -86
-70 -73 -79 -84 -87 -89 -86 -92
-75 -80 -81 -84 -92 -88 -93 -93
-79 -81 -89 -89 -91 -94 -91 -95
-85 -85 -84 -86 -94 -94 -93 -98
-88 -88 -87 -87 -92 -92 -96 -98
-86 -90 -88 -94 -94 -97 -98 -97
-91 -92 -96 -93 -100 -93 -101 -101
-91 -92 -94 -96 -98 -99 -99 -98
-90 -96 -98 -95 -101 -98 -100 -100
-96 -96 -97 -100 -96 -104 -98 -98
-98 -97 -99 -99 -100 -100 -100 -103
-94 -97 -101 -95 -100 -96 -101 -100
-103 -104 -99 -101 -102 -101 -104 -103
-101 -99 -100 -101 -101 -102 -103 -99
-99 -101 -98 -99 -101 -100 -100 -107
-100 -100 -99 -99 -99 -102 -103 -99
-97 -104 -102 -102 -100 -100 -98 -95
-101 -104 -102 -101 -104 -99 -101 -99
-98 -106 -99 -99 -98 -102 -100 -95
-100 -104 -104 -100 -99 -95 -94 -96
-98 -104 -97 -96 -97 -95 -94 -99
-103 -98 -98 -100 -97 -95 -97 -94
-98 -99 -100 -99 -97 -96 -96 -94
-99 -98 -97 -97 -97 -92 -94 -90
-95 -97 -95 -93 -92 -94 -93 -91
-92 -91 -97 -99 -93 -96 -92 -92
-96 -93 -94 -94 -92 -92 -92 -90
-93 -94 -92 -94 -89 -88 -89 -91
-93 -96 -90 -91 -93 -91 -86 -89
-91 -92 -90 -93 -92 -86 -85 -90
-23 -24 -22 -29 -26 -24 -27 -31
-24 -25 -28 -27 -28 -26 -33 -39
-19 -24 -27 -27 -32 -36 -38 -47
-24 -27 -31 -32 -32 -39 -47 -45
-28 -29 -27 -36 -39 -42 -45 -51
-26 -33 -31 -37 -42 -49 -51 -50
-31 -34 -34 -43 -48 -56 -55 -58
-36 -40 -40 -47 -52 -52 -55 -58
-37 -45 -47 -53 -51 -60 -58 -67
-43 -46 -50 -51 -57 -61 -63 -69
-46 -54 -56 -54 -58 -62 -64 -70
-56 -53 -54 -56 -64 -67 -70 -69
-50 -57 -58 -63 -66 -66 -73 -77
-58 -54 -60 -68 -65 -74 -74 -82
-51 -63 -65 -67 -73 -78 -79 -81
-67 -63 -69 -72 -74 -76 -80 -83
-66 -69 -73 -73 -77 -83 -84 -87
-70 -72 -80 -78 -84 -83 -83 -88
-69 -81 -80 -77 -80 -81 -88 -91
-76 -81 -81 -84 -85 -92 -91 -92
-78 -80 -82 -88 -92 -93 -91 -92
-84 -84 -89 -89 -92 -95 -93 -98
-81 -84 -89 -94 -92 -94 -97 -97
-87 -91 -90 -93 -98 -96 -97 -98
-88 -92 -93 -94 -94 -99 -97 -103
-91 -94 -96 -97 -100 -92 -99 -97
-91 -94 -100 -97 -96 -95 -103 -99
-92 -100 -100 -96 -103 -100 -100 -101
-96 -100 -99 -100 -95 -95 -103 -97
-95 -100 -95 -101 -97 -101 -101 -104
-97 -99 -102 -98 -101 -100 -102 -105
-98 -101 -102 -102 -99 -98 -99 -102
-98 -102 -103 -101 -102 -99 -101 -101
-100 -99 -98 -106 -102 -99 -102 -100
-104 -101 -103 -103 -100 -102 -103 -100
-99 -95 -103 -100 -97 -100 -99 -101
-98 -102 -100 -101 -100 -100 -99 -95
-101 -102 -96 -100 -97 -97 -96 -96
-102 -99 -101 -98 -96 -97 -98 -97
-98 -101 -99 -101 -97 -95 -94 -95
-98 -97 -97 -97 -96 -98 -91 -94
-96 -94 -99 -93 -98 -97 -96 -97
-100 -97 -99 -97 -95 -97 -96 -91
-98 -98 -97 -94 -95 -93 -94 -93
-95 -99 -95 -95 -94 -91 -91 -89
-98 -92 -96 -89 -96 -94 -90 -87
-92 -94 -95 -92 -90 -94 -88 -88
-93 -93 -91 -89 -92 -94 -86 -88
-94 -90 -91 -89 -88 -89 -86 -87
-93 -94 -93 -92 -90 -87 -85 -85
-94 -90 -92 -88 -86 -87 -84 -85
-16 -17 -18 -20 -25 -22 -29 -33
-20 -21 -18 -23 -22 -28 -26 -33
-18 -23 -23 -21 -29 -34 -30 -37
-20 -24 -22 -28 -31 -35 -39 -40
-21 -21 -29 -28 -30 -34 -42 -49
-27 -29 -33 -35 -40 -41 -46 -57
-29 -34 -37 -38 -41 -47 -50 -56
-31 -37 -36 -44 -46 -55 -59 -60
-32 -37 -39 -47 -49 -58 -59 -65
-36 -44 -45 -52 -58 -58 -62 -70
-47 -47 -50 -60 -62 -63 -67 -68
-43 -52 -56 -59 -68 -70 -70 -72
-53 -57 -58 -65 -67 -69 -73 -81
-58 -60 -67 -68 -70 -77 -79 -81
-60 -65 -67 -70 -75 -75 -83 -81
-63 -69 -72 -76 -75 -80 -83 -89
-68 -69 -78 -79 -78 -86 -91 -89
-73 -73 -79 -82 -83 -88 -93 -90
-76 -73 -79 -82 -90 -90 -95 -92
-81 -82 -84 -90 -94 -96 -97 -93
-80 -85 -86 -96 -93 -95 -96 -97
-84 -89 -89 -93 -96 -98 -98 -98
-88 -92 -89 -92 -93 -100 -101 -94
-91 -94 -92 -94 -95 -101 -97 -98
-92 -92 -94 -99 -98 -93 -101 -100
-98 -95 -99 -95 -99 -102 -100 -96
-97 -93 -98 -96 -93 -104 -102 -97
-95 -97 -96 -101 -99 -98 -98 -100
-101 -96 -95 -98 -93 -100 -100 -99
-97 -98 -98 -98 -98 -100 -99 -98
-100 -101 -100 -97 -96 -98 -94 -96
-99 -98 -99 -95 -99 -95 -100 -95
-99 -101 -98 -100 -98 -97 -95 -92
-95 -98 -98 -101 -97 -96 -94 -96
-97 -99 -95 -97 -98 -92 -96 -94
-98 -100 -100 -93 -93 -95 -97 -95
-98 -100 -97 -95 -94 -92 -91 -89
-98 -93 -97 -92 -94 -94 -94 -91
-93 -95 -93 -92 -91 -91 -91 -89
-97 -93 -93 -92 -92 -89 -90 -87
-93 -92 -93 -89 -91 -93 -88 -89
-93 -91 -92 -92 -89 -89 -88 -85
-91 -89 -94 -90 -89 -89 -85 -84
-95 -88 -91 -88 -87 -87 -88 -87
-29 -33 -34 -37 -35 -38 -41 -45
-30 -32 -36 -38 -39 -39 -48 -48
-33 -36 -40 -37 -42 -43 -46 -53
-37 -37 -43 -41 -42 -46 -49 -54
-37 -39 -39 -46 -47 -48 -54 -58
-41 -41 -43 -47 -46 -53 -56 -58
-42 -40 -49 -48 -58 -60 -62 -65
-44 -43 -50 -52 -61 -64 -65 -68
-48 -46 -52 -58 -62 -64 -66 -73
-45 -51 -58 -60 -65 -69 -73 -78
-58 -58 -63 -64 -67 -71 -75 -84
-60 -59 -66 -65 -73 -76 -84 -85
-62 -71 -66 -73 -76 -80 -86 -91
-66 -64 -74 -77 -84 -83 -89 -88
-68 -71 -79 -80 -83 -86 -91 -96
-72 -74 -80 -83 -89 -95 -97 -95
-74 -81 -88 -87 -88 -93 -97 -99
-82 -83 -89 -91 -92 -95 -102 -101
-83 -86 -92 -93 -99 -97 -98 -103
-88 -87 -96 -97 -99 -99 -103 -102
-88 -99 -95 -97 -104 -99 -102 -103
-94 -96 -100 -99 -97 -102 -100 -106
-99 -101 -99 -99 -103 -100 -102 -101
-99 -98 -101 -103 -105 -100 -108 -104
-102 -103 -98 -107 -100 -104 -104 -101
-100 -105 -104 -104 -105 -105 -105 -104
-102 -103 -102 -104 -102 -102 -106 -100
-105 -103 -103 -104 -105 -106 -104 -100
-103 -103 -104 -102 -105 -104 -101 -97
-102 -103 -105 -106 -102 -102 -103 -102
-103 -106 -103 -108 -101 -98 -97 -102
-104 -104 -104 -95 -100 -101 -98 -96
-104 -106 -104 -99 -104 -99 -95 -101
-107 -102 -95 -98 -100 -100 -94 -93
-100 -99 -101 -102 -102 -99 -95 -95
-98 -98 -101 -94 -97 -95 -98 -91
-98 -101 -95 -96 -96 -95 -92 -93
-101 -104 -99 -94 -93 -92 -93 -93
-96 -95 -98 -93 -93 -92 -93 -90
-101 -95 -95 -93 -95 -93 -88 -86
-96 -99 -95 -90 -91 -88 -84 -84
-94 -93 -88 -90 -90 -90 -82 -84
-34 -31 -30 -36 -39 -38 -40 -41
-34 -33 -38 -33 -39 -40 -42 -47
-34 -35 -34 -36 -42 -43 -48 -49
-33 -35 -40 -41 -44 -45 -52 -49
-38 -38 -44 -44 -50 -50 -49 -60
-36 -44 -44 -46 -51 -54 -59 -60
-40 -42 -49 -50 -51 -60 -59 -62
-41 -45 -47 -56 -55 -60 -61 -65
-47 -49 -53 -58 -58 -66 -68 -70
-52 -52 -57 -60 -63 -64 -71 -76
-55 -60 -57 -65 -67 -73 -75 -77
-57 -54 -63 -69 -71 -75 -82 -83
-57 -62 -68 -72 -74 -80 -83 -85
-59 -67 -72 -75 -78 -82 -88 -88
-69 -76 -77 -80 -85 -82 -93 -96
-69 -73 -82 -81 -83 -89 -95 -95
-73 -81 -82 -83 -91 -95 -95 -104
-80 -83 -85 -91 -96 -95 -103 -108
-87 -85 -86 -99 -94 -102 -108 -106
-85 -92 -94 -96 -102 -107 -109 -108
-90 -94 -95 -102 -106 -107 -109 -109
-95 -95 -102 -111 -110 -106 -107 -109
-97 -100 -107 -108 -109 -111 -109 -106
-99 -108 -108 -109 -112 -108 -106 -107
-105 -111 -106 -110 -110 -107 -105 -108
-106 -110 -108 -110 -106 -106 -111 -105
-106 -107 -107 -109 -106 -107 -110 -106
-109 -112 -107 -111 -107 -110 -108 -107
-107 -108 -107 -108 -108 -106 -108 -103
-108 -109 -107 -111 -108 -105 -102 -104
-111 -110 -107 -108 -105 -104 -100 -107
-108 -111 -105 -105 -104 -104 -102 -98
-108 -106 -108 -103 -106 -102 -104 -100
-108 -105 -104 -102 -105 -99 -99 -96
-105 -105 -104 -100 -102 -97 -101 -98
-103 -104 -99 -100 -99 -100 -99 -94
-106 -98 -102 -99 -98 -99 -95 -99
-102 -101 -99 -96 -97 -97 -94 -97
-101 -98 -100 -97 -98 -98 -99 -93
-100 -100 -102 -97 -96 -96 -96 -92
-99 -98 -94 -94 -93 -90 -93 -97
-78 -78 -78 -84 -84 -87 -87 -90
-82 -80 -87 -91 -89 -86 -91 -92
-81 -86 -86 -89 -89 -88 -92 -94
-82 -85 -92 -86 -92 -91 -94 -96
-88 -90 -89 -92 -91 -93 -92 -92
-85 -89 -91 -93 -89 -89 -93 -88
-85 -89 -87 -85 -89 -89 -86 -91
-89 -90 -92 -91 -88 -85 -90 -90
-91 -93 -92 -94 -87 -86 -89 -83
-96 -89 -92 -94 -90 -88 -86 -88
-90 -90 -88 -86 -87 -87 -84 -80
-92 -88 -87 -84 -84 -81 -81 -79
-88 -90 -90 -86 -82 -80 -77 -74
-89 -86 -87 -82 -79 -80 -71 -74
-86 -85 -83 -79 -79 -73 -73 -70
-85 -84 -82 -81 -76 -76 -72 -67
-82 -79 -80 -74 -72 -70 -68 -64
-82 -80 -76 -72 -72 -70 -64 -64
-82 -73 -75 -70 -71 -66 -61 -55
-74 -75 -70 -70 -65 -59 -53 -53
-72 -74 -70 -65 -59 -57 -50 -54
-75 -68 -65 -62 -55 -50 -48 -47
-69 -67 -63 -53 -53 -52 -49 -42
-66 -59 -54 -55 -52 -39 -47 -42
-56 -55 -52 -52 -46 -41 -40 -36
-56 -49 -49 -45 -43 -41 -37 -34
-52 -53 -46 -44 -40 -36 -35 -30
-55 -45 -44 -41 -35 -31 -33 -30
-48 -44 -36 -40 -32 -31 -30 -25
-46 -40 -37 -37 -31 -33 -25 -22
-42 -37 -28 -31 -26 -26 -24 -21
-39 -36 -27 -31 -25 -24 -23 -18
-34 -26 -26 -29 -22 -18 -21 -18
-31 -28 -29 -24 -22 -21 -12 -15
-28 -24 -25 -20 -15 -19 -16 -19
-26 -21 -20 -20 -19 -17 -12 -12
-21 -19 -19 -17 -17 -16 -15 -14
-22 -17 -16 -18 -14 -16 -12 -12
-17 -19 -17 -15 -13 -12 -11 -8
-16 -14 -15 -16 -13 -9 -10 -13
-14 -15 -14 -11 -11 -11 -12 -8
-10 -12 -7 -13 -12 -11 -10 -8
-13 -17 -12 -10 -8 -8 -9 -10
-12 -11 -11 -12 -11 -11 -7 -6
-11 -9 -10 -7 -5 -7 -8 -6
-9 -8 -11 -5 -6 -6 -9 -7
-6 -9 -8 -7 -8 -6 -6 -13
-78 -76 -86 -89 -89 -90 -90 -91
-81 -84 -86 -90 -91 -91 -91 -87
-86 -86 -86 -92 -89 -90 -89 -87
-86 -91 -87 -84 -86 -87 -85 -82
-89 -89 -84 -87 -84 -86 -83 -85
-89 -90 -89 -85 -83 -84 -83 -79
-92 -90 -88 -87 -90 -81 -80 -72
-87 -88 -89 -84 -80 -76 -75 -73
-88 -87 -85 -86 -80 -76 -72 -73
-85 -82 -83 -77 -74 -74 -70 -67
-83 -84 -80 -74 -72 -73 -66 -62
-84 -79 -77 -74 -71 -69 -65 -66
-78 -73 -69 -72 -64 -63 -61 -54
-78 -71 -67 -66 -63 -58 -60 -49
-70 -70 -67 -61 -62 -54 -50 -43
-66 -69 -63 -61 -56 -46 -44 -42
-66 -62 -63 -58 -52 -49 -40 -34
-62 -59 -58 -51 -45 -40 -36 -30
-60 -56 -49 -47 -42 -39 -33 -28
-56 -50 -43 -44 -37 -29 -25 -27
-54 -44 -41 -38 -31 -26 -22 -22
-47 -39 -38 -31 -25 -24 -22 -19
-43 -34 -30 -28 -25 -19 -21 -15
-35 -35 -27 -23 -23 -19 -19 -15
-34 -28 -25 -22 -20 -18 -18 -16
-24 -25 -22 -16 -20 -16 -13 -11
-26 -22 -20 -17 -18 -14 -15 -13
-20 -22 -20 -13 -14 -10 -11 -8
-23 -17 -20 -15 -14 -12 -12 -9
-18 -14 -16 -14 -14 -8 -4 -7
-15 -16 -13 -11 -10 -7 -7 -6
-17 -15 -12 -11 -7 -5 -7 -6
-13 -12 -8 -7 -10 -5 -8 -8
-9 -8 -8 -11 -7 -5 -8 -9
-7 -9 -7 -8 -6 -3 -9 -6
-11 -10 -4 -4 -8 -4 -4 -4
-8 -5 -5 -9 -3 -4 -2 -8
-7 -5 -7 -7 -4 -6 -8 -3
-7 -4 -9 -8 -4 -9 -6 -6
-2 -7 -5 -5 -7 -6 -6 -4
-10 -10 -5 -7 -6 -7 -7 -7
-4 -2 -9 -5 -7 -6 -6 -13
-78 -76 -81 -83 -86 -85 -87 -93
-81 -80 -86 -86 -90 -85 -91 -90
-84 -85 -87 -88 -90 -91 -94 -89
-84 -89 -87 -87 -90 -91 -96 -93
-88 -87 -86 -92 -91 -92 -92 -92
-92 -86 -88 -92 -92 -90 -90 -87
-89 -90 -91 -89 -92 -87 -87 -90
-89 -92 -92 -87 -90 -88 -91 -86
-92 -91 -89 -91 -88 -90 -87 -86
-90 -92 -89 -90 -88 -88 -84 -86
-93 -90 -91 -90 -90 -84 -83 -80
-91 -90 -90 -89 -84 -86 -80 -78
-89 -88 -90 -86 -86 -78 -77 -76
-91 -87 -81 -87 -79 -80 -76 -73
-88 -86 -86 -79 -78 -77 -75 -69
-81 -86 -82 -79 -77 -71 -69 -70
-85 -84 -79 -75 -72 -70 -65 -67
-82 -83 -74 -72 -71 -68 -64 -60
-84 -76 -72 -75 -69 -64 -64 -56
-75 -70 -70 -68 -62 -60 -56 -53
-73 -68 -66 -66 -61 -54 -53 -50
-71 -67 -63 -60 -55 -50 -51 -46
-71 -63 -64 -55 -53 -52 -46 -43
-63 -59 -55 -52 -50 -44 -44 -37
-62 -53 -57 -56 -46 -44 -39 -38
-58 -56 -56 -47 -41 -39 -36 -33
-53 -54 -46 -43 -42 -35 -32 -30
-52 -46 -47 -41 -37 -33 -33 -29
-47 -47 -39 -35 -33 -28 -26 -31
-42 -42 -38 -33 -26 -24 -28 -18
-40 -38 -34 -31 -30 -27 -23 -23
-33 -32 -32 -27 -27 -24 -23 -20
-30 -27 -29 -26 -21 -21 -17 -22
-28 -30 -27 -25 -23 -19 -14 -20
-30 -26 -19 -21 -18 -16 -19 -14
-25 -19 -21 -18 -16 -14 -13 -11
-21 -18 -17 -20 -19 -14 -14 -12
-16 -20 -12 -18 -14 -18 -9 -8
-20 -17 -14 -14 -12 -15 -11 -12
-15 -17 -14 -13 -13 -9 -8 -12
-20 -14 -11 -9 -10 -12 -9 -11
-20 -14 -14 -11 -11 -8 -12 -8
-14 -13 -11 -8 -10 -8 -8 -7
-13 -11 -8 -12 -5 -8 -9 -7
-11 -11 -11 -9 -13 -2 -10 -8
-10 -13 -8 -8 -7 -4 -9 -5
-11 -10 -10 -11 -9 -8 -5 -10
-77 -80 -87 -86 -87 -90 -88 -90
-81 -86 -88 -90 -91 -92 -87 -89
-89 -89 -91 -90 -88 -89 -84 -85
-89 -89 -93 -87 -89 -90 -91 -85
-88 -91 -90 -89 -87 -86 -83 -84
-89 -93 -86 -88 -88 -81 -83 -77
-87 -89 -87 -87 -82 -84 -79 -77
-89 -83 -90 -85 -84 -79 -77 -72
-91 -85 -81 -80 -77 -73 -74 -73
-85 -84 -84 -76 -75 -69 -68 -70
-85 -82 -79 -74 -66 -71 -64 -63
-84 -79 -78 -71 -69 -66 -61 -61
-82 -71 -72 -68 -65 -59 -61 -57
-75 -73 -70 -69 -65 -63 -58 -52
-75 -69 -67 -66 -62 -57 -51 -44
-72 -65 -60 -58 -53 -52 -48 -43
-66 -62 -60 -52 -48 -44 -42 -38
-61 -60 -57 -48 -47 -41 -37 -31
-64 -58 -52 -45 -38 -39 -34 -26
-54 -50 -45 -44 -38 -35 -28 -25
-49 -46 -39 -38 -31 -24 -23 -20
-49 -43 -37 -31 -25 -26 -22 -19
-45 -39 -35 -30 -25 -21 -24 -18
-36 -30 -26 -23 -23 -17 -18 -15
-31 -27 -22 -24 -17 -21 -17 -12
-30 -26 -22 -21 -17 -11 -15 -14
-22 -22 -19 -19 -20 -16 -10 -11
-22 -21 -20 -15 -15 -14 -11 -8
-19 -16 -15 -11 -14 -8 -9 -11
-19 -16 -16 -10 -11 -9 -10 -9
-16 -16 -14 -13 -13 -9 -9 -10
-14 -9 -10 -8 -8 -12 -4 -6
-13 -12 -10 -8 -8 -6 -5 -5
-12 -6 -10 -7 -6 -7 -6 -6
-5 -9 -4 -7 -5 -4 -3 -6
-7 -6 -11 -6 -6 -7 -6 -4
-7 -6 -5 -6 -5 -3 -3 -5
-5 -4 -6 -8 -6 -4 -8 -7
-5 -7 -3 -7 -3 -8 -5 -3
-7 -3 -5 -9 -6 -5 -3 -8
-5 -10 -5 -2 -4 -4 -4 -9
-6 -6 -5 -9 -7 -6 -5 -12
-78 -78 -87 -87 -91 -93 -93 -93
-83 -87 -91 -89 -92 -97 -96 -98
-84 -89 -90 -94 -94 -99 -100 -94
-90 -91 -91 -94 -97 -96 -96 -99
-89 -94 -93 -93 -97 -99 -93 -91
-95 -93 -94 -99 -98 -95 -91 -88
-93 -96 -96 -102 -96 -94 -92 -93
-95 -98 -94 -99 -92 -91 -90 -84
-104 -93 -95 -91 -92 -89 -90 -88
-94 -92 -92 -94 -90 -89 -91 -87
-92 -93 -94 -89 -87 -86 -82 -77
-93 -95 -92 -91 -88 -86 -80 -75
-93 -90 -87 -86 -85 -81 -77 -74
-90 -84 -85 -86 -77 -74 -74 -69
-85 -85 -86 -79 -77 -74 -69 -68
-87 -85 -82 -78 -70 -71 -60 -61
-91 -82 -74 -70 -67 -63 -61 -60
-80 -79 -69 -70 -63 -61 -59 -49
-73 -75 -69 -68 -59 -60 -52 -47
-73 -69 -65 -62 -55 -53 -48 -45
-66 -64 -60 -59 -49 -48 -42 -38
-61 -60 -59 -52 -51 -45 -41 -41
-61 -59 -51 -49 -47 -41 -38 -37
-60 -50 -51 -43 -41 -37 -39 -31
-53 -49 -47 -40 -39 -37 -30 -23
-48 -45 -37 -37 -36 -27 -25 -22
-43 -37 -40 -36 -31 -29 -22 -17
-36 -38 -37 -32 -27 -19 -19 -11
-41 -32 -29 -24 -16 -21 -12 -13
-37 -30 -25 -20 -18 -18 -12 -8
-32 -27 -21 -19 -17 -12 -10 -9
-25 -19 -15 -14 -11 -7 -10 -11
-19 -20 -13 -12 -9 -9 -10 -7
-15 -18 -11 -10 -12 -8 -6 -5
-12 -14 -11 -12 -7 -8 -3 -5
-12 -8 -10 -10 -10 -9 -5 -6
-8 -9 -11 -10 -5 -9 -5 -3
-12 -12 -4 -4 -8 -3 -1 -6
-6 -6 -5 -10 -5 -4 -3 -3
-6 -6 -8 -3 -3 -4 -3 -7
-5 -7 -5 -3 -5 -3 -4 -4
-4 -5 -2 -8 -3 -4 -5 -2
-5 0 -3 -4 0 -4 -2 -5
-3 -4 -4 -5 -7 -8 -6 -10
-7 -5 -4 -8 -10 -8 -5 -8
-3 -4 -4 -7 -6 -8 -9 -12
-75 -81 -83 -83 -87 -88 -90 -90
-84 -83 -76 -88 -91 -88 -91 -90
-85 -84 -90 -90 -92 -90 -88 -93
-85 -84 -89 -92 -92 -91 -92 -92
-88 -85 -92 -87 -92 -92 -92 -93
-88 -91 -90 -92 -93 -90 -92 -90
-91 -92 -93 -88 -93 -89 -88 -86
-88 -94 -92 -89 -97 -89 -89 -85
-91 -93 -92 -93 -89 -92 -86 -80
-95 -96 -93 -89 -85 -86 -84 -80
-93 -95 -90 -88 -83 -80 -86 -74
-95 -93 -87 -84 -81 -81 -76 -73
-88 -87 -87 -86 -77 -72 -76 -71
-88 -83 -81 -81 -73 -75 -70 -72
-82 -82 -79 -73 -73 -70 -68 -62
-82 -80 -75 -75 -70 -68 -63 -58
-78 -73 -78 -67 -67 -59 -59 -57
-74 -76 -73 -70 -60 -56 -55 -52
-72 -68 -69 -61 -59 -54 -51 -49
-71 -68 -58 -56 -54 -50 -54 -43
-73 -60 -58 -53 -52 -49 -42 -41
-63 -60 -56 -52 -51 -46 -44 -38
-57 -56 -52 -51 -46 -40 -39 -32
-56 -54 -51 -45 -36 -38 -36 -28
-54 -52 -43 -37 -39 -31 -30 -31
-52 -43 -41 -37 -31 -32 -30 -27
-44 -39 -38 -35 -35 -30 -28 -22
-44 -38 -32 -32 -28 -27 -27 -20
-37 -33 -30 -30 -23 -23 -19 -15
-37 -33 -32 -26 -24 -21 -20 -15
-30 -32 -24 -25 -24 -17 -18 -18
-32 -23 -19 -20 -18 -18 -19 -14
-27 -23 -16 -23 -16 -16 -11 -8
-20 -18 -23 -19 -18 -17 -13 -12
-18 -18 -19 -16 -14 -12 -12 -11
-16 -19 -17 -13 -10 -10 -9 -5
-17 -20 -20 -14 -15 -15 -10 -9
-14 -13 -16 -10 -11 -9 -9 -6
-19 -12 -9 -12 -11 -11 -8 -8
-16 -11 -12 -12 -8 -6 -5 -9
-13 -11 -8 -8 -6 -9 -6 -9
-12 -10 -8 -9 -7 -9 -8 -8
-11 -8 -12 -10 -6 -9 -8 -6
-7 -9 -7 -7 -9 -9 -14 -10
-69 -69 -77 -78 -82 -86 -85 -83
-75 -77 -78 -82 -84 -79 -85 -87
-78 -77 -80 -83 -81 -84 -87 -83
-78 -83 -81 -84 -83 -85 -86 -82
-82 -81 -84 -83 -83 -78 -83 -85
-81 -83 -81 -87 -85 -83 -79 -76
-84 -84 -85 -83 -81 -79 -79 -78
-79 -83 -84 -83 -82 -78 -76 -76
-85 -84 -83 -80 -80 -74 -76 -73
-87 -80 -83 -75 -83 -77 -72 -73
-82 -80 -81 -77 -73 -72 -71 -66
-82 -82 -79 -78 -74 -68 -70 -64
-85 -78 -79 -73 -69 -63 -64 -62
-75 -73 -75 -70 -71 -66 -63 -59
-73 -74 -67 -70 -65 -61 -58 -53
-74 -72 -65 -66 -63 -59 -54 -47
-72 -64 -63 -61 -61 -54 -48 -52
-67 -66 -65 -60 -52 -50 -47 -44
-61 -63 -53 -54 -46 -49 -40 -41
-61 -61 -51 -48 -48 -45 -38 -35
-58 -51 -48 -49 -47 -36 -37 -31
-55 -53 -48 -47 -36 -34 -34 -33
-50 -47 -44 -41 -35 -33 -34 -31
-47 -46 -40 -36 -37 -34 -29 -25
-43 -39 -33 -34 -34 -25 -25 -24
-38 -34 -33 -35 -27 -25 -24 -24
-38 -35 -32 -25 -27 -26 -22 -20
-37 -31 -27 -26 -25 -23 -21 -14
-36 -28 -30 -23 -23 -24 -16 -18
-28 -27 -27 -27 -18 -20 -12 -20
-27 -27 -19 -21 -17 -16 -16 -12
-27 -20 -20 -17 -19 -14 -13 -12
-23 -22 -20 -17 -15 -10 -13 -9
-23 -20 -17 -14 -14 -10 -11 -9
-17 -17 -15 -14 -12 -10 -7 -12
-16 -12 -15 -12 -9 -6 -7 -10
-15 -14 -11 -9 -10 -9 -6 -10
-16 -11 -9 -11 -11 -9 -7 -7
-11 -8 -12 -9 -7 -8 -4 -6
-8 -7 -10 -10 -9 -7 -7 -7
-8 -6 -9 -9 -9 -9 -9 -10
-7 -6 -7 -10 -6 -4 -8 -5
-10 -10 -4 -7 -6 -7 -5 -4
-9 -4 -7 -6 -6 -6 -6 -5
-7 -4 -6 -7 -3 -5 -8 -9
-8 -3 -8 -7 -6 -10 -8 -4
-6 -7 -9 -3 -6 -5 -6 -10
-75 -77 -82 -85 -85 -88 -86 -87
-78 -74 -86 -82 -88 -87 -88 -88
-83 -85 -83 -84 -91 -84 -90 -85
-82 -82 -82 -87 -88 -90 -87 -88
-83 -87 -82 -86 -83 -86 -88 -87
-85 -85 -89 -91 -84 -86 -85 -85
-86 -87 -88 -85 -88 -87 -82 -83
-88 -89 -81 -89 -87 -86 -79 -77
-85 -86 -91 -90 -87 -82 -75 -75
-85 -85 -87 -82 -78 -79 -76 -70
-87 -88 -88 -83 -78 -73 -68 -65
-89 -84 -82 -81 -73 -72 -66 -66
-84 -79 -79 -74 -70 -65 -64 -65
-76 -76 -72 -72 -68 -67 -62 -63
-80 -76 -68 -71 -65 -64 -63 -59
-76 -74 -65 -66 -68 -59 -59 -53
-72 -66 -62 -64 -62 -57 -50 -48
-66 -62 -61 -62 -59 -55 -50 -47
-65 -64 -58 -56 -51 -49 -46 -46
-63 -62 -57 -50 -49 -44 -41 -42
-58 -53 -57 -49 -49 -46 -42 -40
-58 -53 -48 -47 -42 -45 -38 -33
-49 -51 -48 -44 -37 -40 -33 -29
-49 -48 -44 -40 -43 -32 -34 -25
-45 -41 -42 -41 -35 -27 -24 -31
-41 -43 -39 -32 -30 -26 -27 -23
-44 -40 -33 -28 -28 -28 -24 -19
-38 -37 -31 -28 -27 -21 -23 -18
-32 -30 -28 -30 -21 -22 -15 -18
-30 -28 -34 -23 -19 -15 -15 -13
-31 -30 -25 -21 -18 -14 -12 -14
-25 -24 -22 -15 -13 -12 -15 -16
-22 -18 -16 -17 -14 -11 -11 -13
-25 -17 -15 -17 -13 -9 -11 -9
-16 -11 -12 -16 -15 -10 -10 -12
-18 -13 -9 -8 -16 -10 -11 -8
-14 -12 -11 -8 -11 -8 -10 -6
-11 -13 -10 -11 -10 -12 -5 -10
-13 -9 -7 -9 -11 -5 -10 -9
-12 -10 -10 -11 -8 -8 -11 -8
-10 -9 -9 -12 -7 -8 -3 -7
-9 -10 -5 -8 -8 -9 -3 -8
-10 -6 -7 -9 -9 -7 -7 -4
-8 -9 -11 -10 -5 -10 -6 -8
-69 -69 -76 -79 -82 -83 -85 -87
-70 -72 -79 -82 -85 -89 -87 -91
-73 -79 -81 -84 -83 -86 -86 -90
-80 -78 -86 -87 -86 -87 -88 -91
-80 -84 -88 -83 -89 -90 -91 -94
-82 -83 -88 -84 -90 -88 -90 -88
-86 -83 -85 -89 -91 -86 -88 -91
-87 -86 -89 -90 -89 -89 -88 -91
-88 -90 -89 -90 -88 -88 -90 -89
-91 -87 -90 -90 -90 -90 -85 -85
-93 -93 -87 -90 -84 -89 -88 -82
-90 -92 -88 -90 -87 -88 -85 -83
-92 -90 -89 -84 -84 -82 -81 -79
-90 -89 -89 -85 -84 -84 -78 -75
-89 -89 -89 -82 -86 -78 -74 -74
-90 -89 -81 -80 -81 -75 -72 -71
-92 -81 -83 -79 -76 -72 -70 -63
-77 -78 -81 -76 -72 -69 -64 -65
-87 -80 -75 -72 -68 -66 -65 -61
-79 -77 -76 -71 -66 -60 -58 -57
-77 -73 -67 -72 -61 -61 -52 -50
-73 -71 -64 -61 -58 -51 -53 -46
-67 -67 -64 -58 -54 -49 -44 -45
-64 -62 -60 -55 -51 -47 -47 -44
-60 -57 -56 -50 -50 -42 -48 -43
-59 -55 -56 -48 -42 -42 -42 -36
-53 -53 -46 -44 -43 -44 -34 -33
-52 -49 -47 -44 -38 -39 -35 -33
-45 -44 -40 -44 -38 -37 -31 -33
-44 -44 -41 -37 -37 -27 -31 -27
-40 -43 -38 -38 -34 -28 -27 -24
-40 -35 -36 -34 -29 -28 -25 -25
-37 -31 -32 -28 -29 -26 -22 -24
-33 -28 -27 -29 -23 -21 -23 -18
-34 -28 -23 -27 -22 -23 -20 -16
-34 -27 -24 -23 -25 -18 -20 -23
-24 -24 -19 -22 -20 -21 -20 -19
-25 -20 -24 -21 -15 -19 -20 -19
-19 -25 -23 -19 -19 -16 -21 -19
-25 -18 -22 -20 -16 -14 -14 -11
-19 -22 -16 -18 -15 -14 -16 -16
-19 -23 -19 -14 -16 -17 -19 -14
-19 -20 -16 -17 -15 -9 -13 -14
-16 -19 -14 -13 -12 -15 -16 -12
-16 -17 -16 -16 -12 -12 -11 -15
-10 -16 -19 -11 -16 -13 -15 -13
-13 -16 -14 -15 -12 -11 -15 -16
-16 -13 -16 -16 -16 -12 -9 -13
-16 -15 -13 -12 -16 -12 -15 -15
-13 -15 -12 -14 -13 -13 -12 -15
-14 -16 -11 -12 -12 -13 -15 -13
-15 -14 -17 -12 -16 -13 -17 -17
-13 -13 -11 -16 -13 -15 -15 -18
-75 -75 -83 -82 -86 -87 -88 -88
-79 -78 -79 -86 -87 -89 -88 -91
-77 -81 -85 -88 -88 -88 -87 -89
-87 -84 -88 -89 -88 -85 -88 -87
-85 -87 -92 -84 -90 -87 -86 -87
-86 -86 -88 -85 -89 -83 -85 -87
-88 -90 -88 -88 -87 -83 -83 -83
-87 -85 -89 -87 -86 -87 -81 -79
-89 -88 -87 -84 -89 -83 -79 -82
-90 -86 -92 -84 -83 -81 -76 -78
-88 -89 -82 -82 -82 -78 -79 -75
-85 -87 -80 -81 -79 -74 -76 -73
-86 -88 -81 -83 -80 -77 -73 -69
-82 -80 -82 -73 -76 -76 -72 -60
-81 -78 -75 -72 -72 -71 -58 -60
-77 -72 -75 -75 -70 -62 -60 -57
-78 -75 -73 -70 -61 -59 -60 -53
-74 -76 -67 -62 -64 -57 -54 -45
-75 -73 -63 -60 -60 -49 -49 -43
-70 -65 -61 -57 -45 -46 -43 -47
-63 -59 -58 -52 -50 -48 -46 -44
-58 -58 -49 -51 -44 -49 -39 -40
-62 -52 -47 -46 -42 -37 -40 -35
-57 -48 -44 -45 -43 -41 -40 -35
-49 -48 -41 -40 -38 -37 -38 -31
-46 -42 -44 -41 -41 -32 -32 -28
-47 -39 -39 -36 -34 -31 -28 -27
-40 -40 -37 -31 -26 -30 -24 -26
-37 -33 -34 -30 -27 -26 -24 -25
-36 -34 -34 -29 -26 -24 -24 -20
-35 -27 -29 -27 -26 -25 -22 -20
-34 -27 -25 -25 -25 -21 -19 -19
-28 -28 -21 -24 -22 -18 -15 -16
-24 -23 -21 -23 -21 -19 -18 -14
-24 -25 -19 -21 -17 -14 -12 -14
-26 -19 -20 -17 -18 -13 -12 -12
-21 -21 -17 -18 -14 -13 -12 -7
-19 -15 -14 -11 -13 -12 -8 -6
-15 -17 -13 -13 -11 -8 -10 -8
-18 -16 -11 -14 -10 -10 -7 -12
-14 -9 -12 -8 -11 -8 -7 -10
-17 -11 -10 -9 -9 -10 -10 -9
-14 -8 -13 -10 -10 -9 -9 -4
-7 -12 -11 -10 -11 -9 -3 -8
-9 -10 -8 -8 -10 -10 -10 -9
-8 -12 -11 -5 -10 -8 -9 -11
-12 -9 -10 -8 -10 -9 -9 -10
-76 -77 -81 -82 -85 -88 -89 -91
-81 -80 -84 -84 -88 -89 -87 -90
-80 -80 -81 -88 -89 -88 -88 -87
-85 -79 -91 -86 -92 -89 -89 -90
-81 -88 -89 -87 -91 -90 -90 -88
-86 -87 -85 -90 -90 -89 -90 -90
-88 -91 -88 -86 -91 -89 -85 -88
-89 -93 -90 -90 -89 -87 -86 -86
-86 -90 -90 -89 -91 -88 -82 -81
-86 -87 -86 -87 -86 -88 -84 -76
-88 -88 -90 -91 -90 -80 -75 -72
-88 -89 -89 -84 -80 -77 -75 -73
-87 -87 -83 -81 -77 -75 -76 -71
-87 -86 -80 -77 -76 -75 -71 -69
-84 -77 -76 -76 -73 -74 -68 -67
-82 -78 -76 -73 -73 -71 -64 -66
-78 -77 -72 -73 -69 -64 -63 -59
-77 -72 -71 -71 -65 -63 -62 -61
-74 -73 -68 -67 -63 -57 -57 -52
-72 -70 -65 -62 -59 -55 -54 -48
-66 -67 -63 -65 -54 -54 -48 -44
-64 -63 -62 -57 -52 -47 -46 -47
-61 -61 -59 -53 -52 -46 -48 -45
-61 -57 -52 -50 -46 -44 -47 -38
-58 -51 -50 -43 -46 -48 -38 -38
-53 -47 -47 -45 -46 -35 -35 -31
-50 -48 -47 -49 -39 -34 -29 -35
-47 -47 -47 -39 -35 -33 -28 -30
-48 -45 -39 -35 -30 -26 -27 -26
-47 -37 -31 -33 -30 -28 -24 -18
-40 -36 -32 -30 -29 -23 -21 -17
-35 -29 -27 -27 -25 -22 -16 -16
-29 -28 -28 -21 -17 -17 -12 -17
-30 -27 -26 -18 -19 -17 -17 -10
-30 -25 -17 -16 -19 -13 -8 -9
-25 -22 -15 -15 -17 -10 -13 -6
-19 -18 -18 -17 -11 -13 -7 -6
-14 -12 -11 -12 -10 -9 -9 -8
-16 -13 -10 -7 -9 -2 -9 -5
-13 -9 -9 -11 -5 -3 -3 -7
-8 -8 -9 -10 -6 -3 -4 -5
-11 -8 -7 -5 -4 -5 -5 -5
-8 -6 -5 -4 -4 -7 -5 -5
-7 -6 -3 -3 -8 -9 -6 0
-4 -6 -4 -6 -9 -4 -2 -4
-4 -7 -2 -7 -2 -3 -5 -4
-4 -4 -5 -6 -7 -6 -6 -3
-7 -9 -3 -4 -4 -3 -8 -7
-4 -3 -5 0 -7 -8 -6 -7
-71 -73 -72 -79 -82 -83 -83 -82
-71 -76 -83 -83 -80 -86 -86 -83
-77 -81 -82 -84 -84 -86 -85 -89
-81 -81 -85 -87 -90 -84 -87 -90
-83 -83 -85 -88 -84 -86 -86 -86
-83 -83 -88 -82 -86 -84 -85 -85
-82 -83 -88 -86 -90 -85 -85 -83
-86 -87 -84 -86 -85 -87 -84 -85
-88 -84 -89 -86 -86 -86 -83 -80
-87 -85 -85 -85 -82 -81 -81 -74
-85 -88 -82 -84 -85 -84 -80 -78
-85 -87 -81 -83 -80 -77 -77 -71
-84 -82 -80 -82 -76 -77 -74 -74
-87 -84 -77 -77 -74 -77 -75 -71
-82 -80 -78 -75 -71 -73 -70 -66
-82 -77 -78 -77 -71 -66 -67 -64
-79 -72 -69 -69 -71 -71 -61 -59
-76 -73 -71 -70 -63 -62 -61 -56
-70 -71 -71 -69 -59 -60 -59 -52
-69 -69 -68 -67 -59 -56 -53 -52
-65 -67 -63 -59 -59 -53 -52 -51
-70 -63 -58 -57 -57 -56 -48 -48
-63 -62 -56 -53 -55 -50 -47 -40
-59 -57 -56 -55 -51 -45 -48 -41
-54 -52 -52 -45 -45 -42 -44 -39
-54 -52 -47 -46 -43 -39 -39 -38
-57 -49 -43 -46 -40 -40 -35 -40
-45 -42 -43 -41 -36 -38 -34 -31
-47 -46 -43 -41 -38 -35 -32 -31
-43 -39 -43 -36 -37 -30 -31 -27
-42 -40 -35 -37 -31 -28 -30 -28
-37 -39 -35 -30 -31 -28 -25 -21
-35 -37 -33 -31 -30 -25 -25 -22
-37 -34 -29 -26 -25 -30 -23 -20
-29 -30 -29 -24 -25 -24 -24 -18
-29 -25 -27 -27 -22 -20 -19 -23
-29 -24 -24 -22 -21 -22 -21 -18
-30 -26 -23 -15 -21 -14 -15 -18
-25 -23 -21 -25 -17 -17 -12 -11
-24 -22 -19 -18 -18 -14 -15 -12
-20 -20 -16 -17 -14 -14 -13 -13
-20 -22 -17 -15 -13 -15 -14 -17
-20 -15 -16 -13 -13 -13 -12 -14
-17 -16 -15 -16 -14 -11 -13 -10
-16 -14 -16 -12 -15 -12 -11 -14
-10 -15 -16 -13 -16 -13 -11 -12
-15 -13 -14 -9 -9 -14 -8 -10
-14 -15 -16 -9 -14 -10 -15 -6
-12 -15 -9 -12 -11 -10 -8 -7
-16 -9 -11 -11 -11 -13 -9 -12
-10 -12 -8 -11 -10 -11 -12 -10
-8 -13 -13 -7 -5 -13 -10 -11
-13 -11 -13 -8 -8 -10 -10 -12
-10 -13 -8 -12 -13 -6 -15 -10
-9 -12 -13 -11 -14 -13 -11 -13
-8 -9 -10 -14 -9 -10 -12 -16
-9 -5 -9 -11 -12 -9 -10 -13
-11 -13 -10 -9 -11 -14 -13 -11
-13 -11 -10 -10 -11 -12 -9 -17
-73 -77 -77 -84 -82 -86 -93 -88
-76 -78 -84 -84 -87 -86 -86 -86
-84 -81 -82 -86 -90 -87 -90 -86
-82 -81 -87 -90 -91 -89 -88 -91
-81 -88 -90 -90 -87 -91 -91 -89
-87 -90 -91 -92 -94 -88 -85 -86
-87 -88 -89 -88 -87 -89 -86 -83
-90 -88 -90 -86 -87 -87 -86 -86
-88 -88 -91 -88 -83 -85 -85 -79
-89 -87 -92 -90 -88 -82 -82 -79
-87 -88 -87 -90 -84 -79 -81 -77
-93 -88 -86 -85 -81 -82 -76 -77
-87 -84 -86 -80 -81 -76 -77 -73
-88 -84 -83 -79 -78 -77 -70 -68
-84 -84 -82 -76 -75 -70 -68 -66
-80 -82 -80 -75 -71 -70 -64 -60
-82 -75 -73 -74 -66 -63 -60 -59
-78 -76 -67 -70 -66 -64 -56 -56
-77 -73 -70 -60 -61 -53 -56 -50
-67 -70 -65 -61 -59 -57 -47 -48
-67 -65 -59 -57 -52 -49 -47 -42
-67 -60 -59 -54 -46 -46 -45 -41
-62 -58 -54 -45 -45 -41 -39 -39
-58 -54 -46 -45 -43 -39 -43 -32
-56 -51 -45 -42 -38 -39 -30 -32
-49 -44 -43 -37 -37 -32 -32 -25
-43 -43 -39 -38 -29 -34 -21 -19
-44 -42 -39 -31 -33 -25 -24 -20
-40 -40 -33 -29 -24 -26 -17 -14
-38 -33 -28 -20 -21 -19 -15 -10
-34 -30 -22 -21 -16 -11 -16 -11
-32 -24 -19 -17 -15 -12 -13 -10
-24 -22 -19 -17 -12 -9 -10 -7
-22 -15 -17 -13 -10 -10 -10 -12
-19 -16 -13 -11 -7 -10 -9 -7
-14 -12 -4 -11 -7 -6 -7 -4
-14 -11 -7 -8 -10 -6 -4 -5
-10 -12 -10 -9 -7 -8 -2 -5
-5 -7 -5 -8 -5 -4 -1 -4
-12 -6 -7 -4 -6 0 -5 -5
-10 -4 -3 -3 -5 -3 -2 -5
-5 -5 -3 -6 -5 -2 -5 -6
-10 -2 -5 -3 -7 -8 -5 -7
-2 -2 -8 -6 -9 -4 -9 -6
-43 -44 -48 -49 -49 -52 -56 -61
-48 -46 -49 -50 -52 -53 -61 -64
-47 -51 -52 -54 -55 -59 -60 -63
-50 -53 -51 -55 -63 -61 -66 -64
-49 -51 -55 -57 -62 -61 -69 -70
-50 -58 -58 -62 -66 -64 -72 -72
-54 -59 -63 -64 -65 -71 -68 -71
-58 -63 -64 -66 -68 -68 -68 -70
-62 -63 -62 -67 -70 -69 -70 -73
-65 -65 -68 -71 -66 -72 -68 -74
-65 -70 -68 -69 -72 -73 -76 -76
-69 -70 -72 -69 -74 -72 -72 -71
-69 -71 -69 -72 -70 -74 -75 -71
-69 -74 -72 -73 -72 -72 -75 -70
-72 -74 -72 -75 -72 -74 -71 -73
-69 -75 -72 -70 -76 -75 -74 -71
-72 -76 -72 -75 -70 -72 -70 -67
-75 -72 -75 -75 -70 -69 -72 -65
-72 -75 -78 -73 -69 -70 -70 -65
-71 -70 -75 -72 -69 -65 -67 -66
-74 -72 -74 -70 -70 -66 -62 -62
-71 -70 -69 -66 -64 -65 -62 -62
-72 -71 -65 -65 -68 -61 -60 -58
-73 -70 -63 -66 -61 -65 -58 -57
-68 -70 -65 -59 -60 -57 -59 -57
-69 -67 -65 -63 -58 -54 -54 -53
-66 -59 -62 -57 -61 -53 -51 -54
-61 -64 -59 -58 -53 -56 -52 -47
-63 -59 -58 -54 -53 -52 -50 -45
-59 -58 -55 -58 -55 -51 -44 -42
-57 -58 -52 -52 -47 -47 -42 -42
-53 -52 -51 -47 -47 -45 -37 -26
-49 -54 -49 -44 -41 -36 -32 -34
-51 -51 -46 -41 -35 -32 -33 -31
-50 -44 -43 -36 -38 -36 -31 -30
-47 -43 -42 -34 -34 -35 -27 -27
-43 -36 -34 -31 -31 -27 -27 -20
-36 -35 -30 -34 -29 -27 -24 -20
-33 -33 -34 -28 -28 -23 -18 -20
-33 -31 -29 -25 -20 -23 -24 -20
-32 -31 -28 -21 -22 -22 -25 -20
-27 -25 -21 -21 -18 -20 -21 -16
-26 -21 -20 -22 -20 -19 -15 -17
-19 -20 -22 -18 -23 -18 -17 -13
-24 -22 -18 -20 -17 -13 -17 -15
-22 -18 -16 -18 -16 -14 -17 -14
-18 -18 -13 -14 -17 -17 -19 -13
-18 -14 -18 -17 -22 -15 -11 -17
-15 -18 -12 -17 -14 -11 -12 -14
-21 -13 -15 -15 -12 -14 -12 -14
-12 -14 -12 -13 -14 -13 -11 -12
-16 -15 -15 -16 -12 -12 -12 -10
-12 -14 -10 -14 -17 -14 -10 -9
-15 -13 -12 -9 -10 -11 -13 -13
-13 -13 -13 -11 -12 -16 -17 -11
-13 -14 -14 -12 -12 -14 -13 -12
-14 -14 -13 -14 -14 -14 -12 -15
-13 -12 -13 -15 -17 -11 -17 -11
-14 -15 -14 -14 -15 -15 -15 -18
-72 -79 -78 -82 -85 -85 -91 -90
-78 -80 -81 -83 -87 -91 -88 -89
-81 -84 -87 -87 -87 -89 -89 -89
-81 -87 -83 -90 -89 -93 -89 -90
-90 -87 -89 -88 -90 -91 -90 -90
-85 -87 -87 -92 -90 -89 -90 -88
-88 -90 -89 -90 -92 -89 -91 -89
-89 -90 -89 -93 -88 -91 -88 -85
-89 -88 -92 -86 -93 -89 -87 -81
-93 -93 -91 -89 -94 -86 -84 -79
-89 -87 -87 -90 -87 -85 -78 -73
-93 -90 -86 -89 -79 -81 -78 -74
-90 -90 -85 -79 -79 -77 -78 -73
-88 -87 -82 -79 -77 -78 -69 -71
-84 -84 -77 -75 -76 -72 -70 -63
-81 -76 -77 -75 -71 -71 -65 -58
-85 -82 -77 -69 -71 -63 -63 -60
-76 -76 -74 -66 -63 -62 -62 -55
-76 -72 -71 -64 -60 -59 -57 -51
-73 -67 -67 -61 -57 -56 -54 -47
-66 -65 -62 -58 -55 -52 -50 -47
-66 -62 -56 -59 -52 -49 -46 -40
-61 -61 -55 -56 -49 -47 -39 -37
-60 -55 -49 -47 -47 -41 -37 -32
-58 -55 -49 -44 -40 -37 -33 -27
-53 -48 -48 -37 -35 -31 -29 -30
-44 -44 -42 -37 -32 -27 -30 -23
-37 -40 -38 -29 -31 -28 -28 -22
-40 -39 -37 -33 -27 -30 -25 -20
-34 -32 -29 -27 -28 -28 -15 -18
-34 -33 -27 -27 -24 -20 -20 -16
-31 -32 -26 -25 -22 -19 -19 -9
-25 -28 -26 -19 -21 -17 -15 -14
-24 -24 -19 -18 -20 -13 -13 -13
-22 -20 -18 -17 -13 -11 -11 -9
-20 -19 -16 -15 -13 -9 -12 -9
-12 -18 -16 -13 -10 -10 -10 -6
-15 -16 -14 -14 -12 -12 -5 -7
-15 -13 -14 -11 -7 -8 -5 -6
-17 -10 -8 -8 -9 -6 -6 -5
-9 -13 -10 -4 -6 -7 -3 -1
-11 -10 -8 -9 -7 -5 -3 -4
-11 -7 -9 -3 -5 -4 -7 -5
-10 -8 -11 -7 -3 -4 -7 -8
-7 -7 -5 -6 -3 -6 -7 -5
-5 -6 -5 -3 -8 -7 -6 -3
-7 -3 -4 -7 -9 -7 -5 -7
-4 -8 -6 -7 -5 -5 -11 -6
-5 -3 -8 -4 -8 -4 -9 -9
-7 -6 -8 -3 -8 -10 -7 -10
-76 -76 -81 -81 -82 -86 -86 -87
-77 -80 -81 -82 -83 -87 -90 -89
-73 -82 -84 -83 -88 -84 -90 -89
-82 -86 -87 -86 -87 -90 -87 -88
-83 -86 -87 -89 -89 -88 -89 -88
-87 -86 -86 -88 -87 -90 -87 -87
-86 -87 -89 -90 -86 -88 -89 -87
-89 -89 -90 -90 -88 -88 -84 -85
-89 -90 -90 -89 -86 -90 -88 -80
-89 -89 -89 -87 -84 -85 -83 -76
-85 -91 -84 -86 -89 -79 -77 -76
-87 -86 -88 -88 -84 -78 -79 -76
-86 -86 -89 -81 -80 -75 -74 -70
-85 -86 -82 -81 -75 -77 -72 -68
-85 -81 -80 -77 -72 -71 -70 -66
-77 -80 -75 -76 -70 -69 -67 -67
-81 -76 -77 -71 -70 -71 -67 -64
-80 -77 -75 -69 -66 -65 -60 -60
-76 -73 -71 -67 -65 -63 -61 -52
-71 -69 -67 -64 -63 -63 -56 -51
-72 -67 -66 -61 -59 -56 -54 -47
-70 -64 -65 -60 -55 -51 -47 -44
-65 -63 -61 -57 -54 -45 -42 -43
-65 -65 -58 -52 -44 -44 -38 -36
-58 -54 -52 -46 -45 -38 -33 -31
-55 -49 -44 -44 -36 -33 -31 -30
-54 -46 -44 -38 -36 -33 -27 -25
-42 -41 -38 -35 -33 -31 -24 -25
-43 -36 -35 -33 -30 -27 -22 -21
-39 -33 -31 -28 -26 -22 -22 -19
-33 -32 -27 -26 -25 -22 -20 -20
-29 -30 -20 -22 -23 -19 -17 -20
-25 -21 -23 -21 -22 -16 -18 -14
-25 -26 -20 -18 -19 -16 -19 -13
-23 -25 -20 -17 -18 -15 -14 -13
-26 -21 -20 -18 -15 -12 -13 -13
-17 -20 -19 -17 -14 -12 -13 -12
-16 -18 -17 -12 -15 -13 -12 -12
-17 -16 -13 -15 -11 -14 -10 -11
-19 -15 -13 -14 -10 -8 -11 -7
-14 -14 -12 -8 -13 -10 -3 -6
-14 -14 -13 -13 -10 -9 -6 -10
-13 -11 -13 -10 -7 -11 -8 -4
-10 -8 -8 -12 -8 -10 -6 -9
-11 -10 -11 -7 -8 -7 -10 -6
-67 -72 -79 -75 -80 -82 -83 -80
-73 -72 -74 -80 -80 -86 -78 -84
-74 -73 -78 -81 -78 -80 -81 -83
-75 -82 -83 -82 -80 -84 -85 -81
-80 -83 -81 -80 -84 -87 -81 -83
-80 -83 -85 -79 -80 -80 -82 -83
-82 -84 -83 -86 -86 -84 -86 -85
-82 -81 -80 -84 -83 -81 -79 -80
-83 -81 -81 -81 -87 -80 -78 -76
-80 -83 -83 -82 -80 -75 -80 -72
-83 -84 -84 -83 -79 -76 -75 -71
-80 -85 -83 -78 -79 -77 -70 -69
-82 -83 -76 -73 -74 -72 -69 -66
-81 -76 -77 -74 -71 -67 -68 -68
-79 -77 -73 -73 -73 -68 -66 -61
-77 -74 -74 -70 -69 -70 -64 -64
-77 -71 -71 -66 -66 -62 -64 -55
-72 -70 -67 -66 -65 -61 -55 -50
-65 -69 -68 -65 -62 -51 -48 -51
-67 -66 -59 -65 -50 -44 -44 -43
-67 -61 -66 -56 -48 -47 -42 -40
-66 -62 -55 -47 -47 -43 -41 -40
-61 -52 -48 -49 -47 -39 -33 -35
-59 -46 -46 -43 -42 -35 -38 -31
-49 -50 -44 -41 -40 -37 -30 -28
-46 -44 -39 -31 -35 -29 -30 -28
-44 -41 -37 -33 -31 -28 -30 -25
-39 -36 -36 -31 -27 -28 -20 -25
-37 -36 -30 -31 -27 -24 -26 -21
-38 -28 -29 -28 -24 -24 -20 -21
-29 -31 -25 -23 -24 -20 -19 -18
-31 -32 -23 -23 -20 -20 -16 -16
-30 -24 -23 -20 -18 -18 -18 -17
-21 -20 -21 -20 -18 -16 -16 -12
-25 -18 -18 -18 -15 -12 -16 -9
-17 -21 -17 -15 -16 -14 -12 -11
-20 -22 -14 -14 -13 -14 -11 -7
-18 -18 -13 -12 -9 -12 -7 -5
-16 -16 -11 -12 -9 -11 -9 -5
-11 -9 -11 -13 -8 -11 -5 -5
-12 -7 -9 -10 -4 -13 -6 -8
-7 -10 -8 -7 -2 -7 -7 0
-15 -9 -7 -5 -8 -6 -6 -4
-6 -6 -8 -3 -3 -5 -5 -6
-5 -3 -7 -5 -4 -6 -8 -6
-7 -2 -6 -1 -7 -5 -3 -4
-6 -3 -3 -6 -2 -6 -7 -3
-8 -5 -2 -8 -6 -6 -7 -6
-7 -6 -3 -5 -6 -4 -9 -7
-2 -6 -6 -6 -8 -7 -10 -6
-7 -1 -10 -10 -10 -7 -10 -6
-2 -6 -6 -6 -7 -6 -8 -6
-11 -12 -5 -9 -8 -9 -9 -10
-66 -74 -78 -75 -79 -82 -86 -85
-73 -75 -78 -81 -81 -82 -83 -85
-75 -79 -85 -85 -84 -85 -86 -86
-74 -80 -87 -87 -85 -85 -85 -83
-81 -80 -86 -83 -87 -87 -85 -82
-81 -85 -83 -87 -87 -84 -87 -82
-87 -83 -86 -84 -86 -77 -86 -83
-86 -90 -85 -86 -86 -87 -84 -83
-85 -85 -82 -82 -84 -82 -79 -78
-85 -87 -85 -83 -82 -79 -81 -77
-89 -85 -85 -84 -85 -76 -74 -73
-89 -81 -83 -81 -77 -78 -76 -72
-83 -84 -80 -80 -75 -75 -73 -69
-81 -85 -79 -77 -73 -75 -65 -69
-78 -78 -77 -75 -73 -69 -70 -64
-79 -78 -79 -76 -69 -68 -62 -62
-75 -76 -73 -70 -71 -67 -63 -53
-73 -75 -70 -66 -66 -61 -50 -46
-75 -70 -68 -66 -62 -51 -44 -45
-69 -66 -61 -62 -52 -43 -45 -42
-68 -62 -62 -54 -49 -49 -39 -37
-66 -62 -51 -46 -47 -38 -37 -34
-58 -50 -48 -46 -41 -37 -36 -32
-47 -48 -47 -38 -37 -33 -33 -26
-45 -46 -41 -37 -34 -29 -26 -26
-44 -42 -36 -36 -30 -30 -27 -26
-40 -40 -33 -32 -28 -29 -26 -19
-39 -35 -32 -31 -25 -25 -17 -19
-36 -33 -26 -24 -30 -20 -16 -14
-29 -27 -28 -23 -17 -16 -16 -14
-27 -23 -26 -17 -20 -12 -12 -12
-23 -27 -19 -19 -17 -17 -12 -8
-26 -17 -20 -13 -13 -11 -7 -4
-18 -17 -17 -13 -16 -9 -5 -2
-18 -18 -10 -10 -12 -7 -5 0
-14 -15 -13 -7 -7 -3 1 -2
-13 -14 -11 -6 -9 -2 0 -1
-11 -9 -7 -8 -4 -3 -1 -1
-10 -7 -4 -4 -1 -3 2 0
-6 -2 -7 -2 -3 -3 -1 -1
-4 -2 -4 -3 -1 -1 1 -2
-2 -1 -3 -2 -3 0 -1 -5
3 -2 3 1 1 -3 2 0
-1 -2 -2 -3 2 -3 1 -3
2 -1 0 -2 -6 1 -1 -2
2 -1 3 -5 2 0 -4 -2
-31 -33 -35 -39 -39 -38 -44 -48
-33 -33 -36 -43 -44 -43 -46 -49
-33 -37 -39 -43 -44 -49 -49 -48
-40 -40 -47 -42 -49 -48 -50 -50
-42 -41 -46 -50 -45 -51 -51 -55
-40 -46 -46 -44 -50 -55 -54 -54
-45 -46 -47 -46 -53 -54 -58 -55
-47 -50 -52 -52 -56 -55 -57 -61
-48 -51 -54 -56 -57 -58 -60 -62
-52 -52 -51 -55 -56 -58 -63 -61
-52 -54 -53 -57 -60 -60 -61 -62
-55 -50 -60 -59 -60 -58 -61 -63
-56 -59 -61 -58 -62 -61 -69 -62
-55 -59 -58 -66 -63 -63 -64 -65
-58 -61 -59 -61 -64 -66 -62 -64
-61 -64 -62 -65 -64 -66 -65 -65
-59 -60 -61 -66 -65 -65 -68 -67
-64 -62 -64 -56 -63 -64 -63 -65
-67 -65 -64 -65 -68 -66 -66 -65
-66 -64 -66 -66 -63 -61 -63 -65
-62 -68 -62 -65 -65 -65 -65 -64
-68 -62 -60 -62 -64 -63 -63 -62
-62 -70 -67 -62 -60 -63 -64 -62
-64 -65 -65 -60 -65 -62 -63 -62
-63 -65 -65 -63 -61 -62 -63 -64
-63 -62 -62 -61 -65 -65 -63 -61
-65 -62 -63 -61 -63 -59 -57 -56
-63 -60 -61 -60 -59 -60 -59 -62
-64 -64 -63 -63 -62 -58 -59 -56
-59 -65 -59 -58 -59 -62 -58 -57
-65 -60 -59 -59 -62 -59 -59 -58
-61 -56 -61 -58 -61 -56 -55 -58
-59 -61 -58 -61 -62 -56 -56 -55
-65 -60 -61 -60 -59 -57 -51 -55
-61 -61 -57 -62 -58 -58 -58 -54
-62 -59 -58 -59 -56 -59 -57 -59
-57 -62 -53 -53 -55 -59 -51 -55
-57 -54 -58 -58 -56 -54 -55 -57
-60 -55 -53 -56 -59 -56 -54 -55
-55 -56 -59 -55 -59 -58 -58 -57
-44 -42 -45 -48 -53 -53 -55 -58
-44 -47 -51 -54 -50 -57 -59 -61
-48 -50 -53 -55 -53 -59 -59 -62
-50 -53 -49 -58 -53 -59 -63 -64
-49 -54 -57 -56 -57 -64 -62 -65
-55 -57 -62 -63 -60 -64 -60 -67
-55 -59 -59 -64 -61 -65 -64 -69
-58 -57 -60 -64 -66 -66 -63 -62
-59 -62 -61 -67 -61 -64 -68 -70
-61 -64 -63 -65 -66 -69 -72 -67
-66 -65 -70 -69 -68 -70 -70 -69
-65 -63 -66 -65 -72 -66 -68 -71
-65 -72 -70 -65 -67 -75 -73 -74
-67 -67 -70 -72 -67 -74 -68 -70
-68 -72 -73 -69 -67 -71 -72 -72
-73 -73 -69 -68 -69 -72 -72 -69
-69 -68 -69 -71 -71 -71 -69 -68
-68 -69 -70 -72 -71 -67 -67 -68
-69 -74 -67 -66 -71 -68 -67 -69
-70 -71 -71 -71 -70 -69 -67 -68
-73 -67 -68 -67 -65 -67 -66 -64
-68 -67 -68 -69 -68 -68 -64 -63
-66 -70 -67 -68 -64 -66 -65 -67
-72 -66 -70 -65 -65 -68 -64 -69
-70 -67 -67 -66 -63 -64 -63 -66
-68 -68 -69 -67 -66 -64 -63 -63
-68 -64 -68 -62 -62 -65 -63 -62
-67 -63 -63 -62 -61 -60 -64 -62
-68 -64 -64 -62 -64 -61 -60 -60
-65 -67 -63 -60 -57 -65 -56 -57
-64 -62 -63 -62 -59 -57 -59 -55
-64 -61 -61 -60 -58 -53 -59 -56
-64 -64 -56 -62 -56 -56 -58 -51
-60 -63 -60 -57 -53 -53 -55 -56
-61 -59 -58 -55 -58 -56 -55 -59
-58 -60 -57 -58 -56 -57 -55 -57
-56 -62 -57 -54 -57 -58 -58 -32
-55 -54 -55 -59 -58 -56 -31 -34
-55 -54 -55 -57 -58 -28 -33 -32
-57 -57 -55 -57 -28 -33 -31 -40
-58 -54 -56 -29 -34 -34 -36 -42
-59 -56 -36 -34 -34 -36 -40 -42
-61 -27 -32 -36 -38 -42 -44 -42
-34 -33 -37 -36 -36 -44 -44 -47
-34 -36 -37 -41 -38 -43 -41 -48
-37 -37 -40 -40 -45 -43 -47 -50
-38 -40 -40 -43 -44 -45 -51 -49
-38 -41 -43 -49 -49 -46 -57 -55
-38 -43 -47 -47 -50 -53 -54 -61
-41 -42 -50 -46 -53 -52 -59 -59
-45 -48 -51 -53 -56 -56 -58 -62
-45 -48 -53 -54 -60 -62 -60 -63
-52 -54 -56 -56 -57 -61 -63 -69
-51 -55 -59 -59 -59 -64 -65 -64
-54 -56 -60 -59 -64 -65 -63 -66
-56 -58 -62 -60 -61 -69 -66 -69
-63 -61 -64 -61 -66 -67 -68 -69
-60 -68 -64 -61 -66 -66 -69 -71
-66 -65 -66 -70 -69 -71 -68 -70
-65 -66 -70 -66 -69 -69 -71 -70
-69 -69 -67 -68 -67 -68 -71 -71
-66 -69 -68 -67 -69 -71 -71 -71
-67 -67 -70 -69 -69 -73 -71 -72
-65 -72 -70 -71 -71 -72 -69 -71
-70 -70 -68 -68 -71 -72 -71 -71
-69 -71 -73 -73 -69 -69 -68 -72
-67 -73 -70 -69 -68 -71 -69 -71
-73 -70 -71 -71 -70 -71 -66 -68
-72 -73 -68 -72 -68 -68 -67 -71
-74 -73 -70 -68 -69 -70 -67 -67
-68 -67 -69 -67 -66 -67 -66 -65
-71 -69 -69 -70 -70 -68 -67 -65
-71 -72 -71 -74 -66 -67 -65 -64
-73 -71 -65 -66 -68 -66 -67 -63
-69 -71 -67 -62 -68 -67 -61 -60
-72 -69 -63 -67 -65 -63 -66 -64
-65 -67 -66 -66 -65 -65 -62 -62
-64 -67 -61 -66 -62 -59 -61 -57
-65 -62 -64 -68 -62 -65 -58 -58
-64 -63 -63 -63 -62 -60 -57 -63
-38 -39 -42 -41 -47 -47 -48 -56
-38 -40 -43 -46 -48 -50 -53 -53
-40 -43 -40 -44 -51 -49 -54 -53
-45 -44 -48 -54 -55 -53 -55 -58
-48 -47 -49 -50 -54 -59 -59 -60
-46 -51 -52 -56 -58 -57 -59 -62
-53 -53 -53 -57 -61 -62 -61 -68
-52 -57 -56 -62 -62 -60 -64 -65
-54 -59 -57 -61 -63 -65 -64 -63
-57 -61 -60 -64 -62 -63 -66 -64
-56 -59 -59 -66 -62 -65 -65 -65
-62 -62 -62 -63 -65 -64 -61 -65
-62 -64 -62 -66 -67 -63 -67 -65
-63 -64 -65 -65 -64 -72 -68 -65
-65 -63 -68 -64 -67 -69 -66 -66
-65 -65 -65 -70 -70 -69 -70 -67
-67 -65 -67 -65 -64 -66 -63 -66
-65 -71 -68 -65 -67 -64 -61 -67
-68 -68 -66 -63 -68 -67 -67 -64
-65 -68 -66 -65 -65 -66 -67 -67
-69 -67 -64 -68 -64 -65 -67 -64
-69 -68 -69 -68 -66 -63 -59 -60
-69 -68 -70 -66 -66 -61 -63 -63
-63 -68 -65 -64 -64 -63 -62 -62
-69 -64 -62 -63 -61 -57 -60 -59
-64 -64 -65 -58 -64 -62 -57 -57
-65 -63 -62 -62 -61 -62 -59 -58
-60 -66 -62 -61 -62 -54 -57 -53
-62 -59 -63 -58 -57 -54 -61 -57
-65 -59 -58 -57 -61 -56 -56 -56
-61 -60 -58 -56 -56 -54 -55 -52
-58 -59 -59 -56 -52 -52 -48 -56
-55 -55 -57 -59 -54 -54 -52 -53
-55 -58 -54 -55 -57 -53 -53 -53
-52 -57 -56 -54 -54 -52 -53 -50
-58 -55 -53 -53 -53 -51 -48 -56
-53 -54 -52 -55 -51 -50 -55 -50
-54 -50 -51 -51 -51 -52 -52 -49
-49 -51 -53 -52 -54 -52 -50 -33
-54 -53 -50 -52 -51 -49 -33 -34
-52 -49 -53 -52 -50 -31 -35 -33
-52 -50 -54 -48 -30 -34 -38 -41
-53 -51 -48 -30 -33 -39 -38 -36
-49 -50 -33 -33 -36 -35 -38 -37
-53 -34 -31 -38 -38 -39 -40 -44
-55 -37 -37 -40 -43 -43 -48 -49
-36 -41 -39 -43 -43 -43 -50 -49
-39 -43 -43 -44 -46 -51 -52 -52
-36 -40 -41 -46 -52 -50 -57 -59
-44 -43 -47 -47 -52 -53 -59 -59
-47 -46 -47 -52 -49 -55 -57 -60
-47 -52 -50 -54 -54 -59 -59 -64
-47 -51 -56 -53 -55 -64 -64 -70
-52 -55 -55 -61 -62 -58 -65 -66
-58 -58 -54 -61 -62 -67 -62 -69
-58 -56 -62 -59 -64 -62 -69 -69
-57 -59 -60 -61 -62 -67 -65 -69
-60 -64 -65 -67 -71 -67 -71 -72
-66 -67 -64 -66 -65 -75 -68 -66
-64 -66 -65 -68 -68 -69 -68 -72
-64 -65 -67 -70 -72 -73 -73 -71
-69 -63 -68 -67 -71 -71 -69 -72
-67 -70 -71 -72 -72 -75 -73 -74
-65 -71 -66 -73 -71 -69 -69 -72
-72 -73 -69 -71 -73 -70 -73 -72
-72 -70 -77 -71 -71 -69 -70 -74
-70 -69 -73 -71 -72 -71 -72 -71
-73 -69 -70 -75 -69 -73 -73 -70
-71 -68 -73 -73 -73 -70 -69 -71
-71 -69 -74 -70 -68 -71 -70 -66
-73 -67 -72 -67 -70 -70 -69 -69
-72 -74 -72 -71 -70 -70 -66 -67
-73 -73 -69 -69 -67 -71 -67 -62
-73 -69 -70 -71 -67 -64 -67 -63
-72 -66 -72 -69 -69 -67 -63 -64
-74 -72 -71 -68 -66 -63 -65 -62
-70 -69 -69 -70 -68 -64 -65 -63
-68 -66 -67 -66 -65 -62 -61 -65
-69 -69 -64 -63 -60 -65 -64 -60
-69 -66 -68 -63 -63 -65 -63 -58
-67 -67 -62 -60 -59 -64 -62 -59
-63 -64 -62 -65 -63 -61 -62 -57
-64 -62 -61 -60 -61 -62 -57 -57
-62 -63 -64 -58 -60 -57 -64 -58
-62 -62 -63 -63 -58 -61 -63 -61
-61 -60 -62 -59 -60 -60 -60 -58
-57 -64 -62 -61 -57 -56 -61 -60
-35 -36 -37 -40 -41 -39 -41 -40
-35 -38 -41 -38 -37 -38 -45 -45
-38 -39 -42 -44 -43 -44 -44 -47
-41 -41 -40 -46 -46 -48 -51 -48
-34 -41 -40 -42 -47 -48 -50 -51
-41 -44 -43 -44 -50 -49 -55 -51
-43 -46 -50 -51 -48 -46 -51 -53
-43 -47 -45 -48 -53 -54 -52 -55
-45 -43 -53 -54 -57 -54 -54 -54
-49 -47 -51 -51 -57 -56 -55 -62
-55 -48 -57 -55 -57 -58 -59 -61
-53 -53 -53 -55 -61 -58 -63 -62
-52 -50 -60 -57 -59 -60 -60 -59
-54 -54 -54 -57 -62 -59 -63 -63
-54 -59 -58 -59 -60 -57 -64 -63
-57 -59 -61 -63 -62 -65 -65 -62
-58 -60 -59 -62 -64 -67 -61 -65
-55 -59 -67 -63 -61 -62 -65 -64
-59 -58 -63 -65 -62 -62 -62 -64
-64 -60 -60 -64 -66 -62 -61 -61
-63 -63 -65 -62 -62 -66 -60 -62
-63 -62 -62 -62 -67 -61 -64 -63
-64 -64 -66 -63 -59 -60 -60 -59
-64 -63 -62 -60 -64 -62 -64 -66
-62 -60 -63 -62 -64 -60 -59 -64
-63 -64 -63 -61 -60 -60 -63 -62
-63 -61 -60 -63 -61 -63 -63 -58
-64 -63 -64 -60 -63 -63 -63 -62
-65 -64 -64 -65 -59 -60 -62 -62
-58 -67 -61 -64 -61 -60 -60 -59
-61 -65 -61 -59 -61 -62 -59 -62
-64 -57 -60 -61 -57 -59 -60 -57
-62 -59 -64 -63 -58 -61 -59 -55
-62 -60 -58 -61 -58 -58 -57 -60
-62 -61 -61 -59 -59 -58 -56 -57
-63 -57 -60 -61 -55 -59 -58 -52
-61 -58 -60 -54 -55 -57 -59 -57
-62 -59 -58 -57 -60 -56 -56 -54
-61 -58 -60 -59 -57 -56 -54 -54
-54 -60 -58 -61 -59 -55 -53 -38
-59 -57 -59 -59 -51 -54 -35 -37
-57 -55 -55 -58 -55 -33 -37 -39
-57 -58 -54 -53 -38 -37 -45 -44
-58 -58 -60 -37 -35 -39 -44 -44
-57 -53 -36 -35 -38 -43 -41 -48
-31 -38 -37 -38 -42 -45 -46 -49
-33 -37 -40 -45 -45 -51 -52 -50
-39 -42 -41 -45 -47 -49 -48 -55
-41 -42 -45 -47 -50 -52 -52 -55
-44 -45 -43 -51 -49 -53 -52 -52
-46 -48 -50 -51 -50 -52 -55 -55
-45 -51 -50 -53 -51 -56 -60 -59
-48 -53 -52 -57 -56 -56 -59 -63
-50 -51 -53 -53 -57 -61 -62 -67
-54 -52 -57 -59 -62 -60 -61 -67
-55 -54 -57 -62 -64 -62 -62 -69
-55 -58 -59 -62 -63 -65 -68 -67
-60 -58 -63 -65 -65 -66 -70 -69
-64 -59 -65 -65 -62 -66 -70 -65
-61 -67 -65 -64 -67 -64 -67 -70
-66 -67 -64 -66 -68 -67 -71 -69
-67 -69 -66 -68 -70 -73 -69 -70
-68 -71 -68 -68 -73 -73 -71 -69
-71 -66 -67 -72 -70 -70 -72 -74
-68 -69 -71 -69 -74 -74 -72 -69
-69 -68 -70 -70 -67 -70 -67 -68
-68 -66 -70 -71 -75 -68 -71 -65
-70 -70 -73 -73 -74 -72 -71 -71
-71 -71 -67 -69 -69 -68 -69 -69
-69 -71 -71 -71 -69 -67 -69 -69
-66 -70 -70 -69 -67 -69 -68 -66
-71 -67 -69 -70 -69 -68 -65 -63
-70 -65 -65 -63 -66 -68 -63 -66
-67 -65 -75 -70 -62 -64 -63 -62
-69 -67 -70 -68 -64 -63 -63 -61
-64 -68 -69 -66 -64 -64 -60 -61
-67 -66 -63 -62 -65 -62 -58 -61
-66 -62 -64 -63 -61 -62 -62 -58
-63 -68 -63 -58 -58 -62 -61 -56
-64 -64 -66 -64 -61 -64 -59 -54
-64 -61 -60 -59 -60 -60 -54 -53
-32 -36 -36 -39 -42 -41 -45 -45
-35 -38 -39 -42 -45 -46 -51 -51
-37 -37 -40 -42 -44 -50 -48 -50
-35 -40 -44 -43 -48 -52 -51 -53
-41 -41 -45 -49 -49 -53 -54 -58
-44 -46 -45 -46 -51 -52 -57 -57
-49 -54 -49 -53 -56 -56 -56 -60
-47 -51 -49 -53 -58 -60 -60 -61
-51 -52 -53 -54 -57 -57 -60 -61
-55 -58 -57 -54 -60 -61 -66 -68
-55 -58 -57 -61 -60 -62 -62 -66
-55 -57 -62 -58 -64 -65 -67 -67
-60 -63 -60 -62 -65 -63 -65 -67
-61 -63 -63 -66 -71 -67 -70 -70
-61 -63 -66 -65 -71 -67 -74 -71
-64 -64 -63 -66 -67 -68 -68 -69
-66 -60 -67 -68 -68 -69 -71 -69
-65 -67 -63 -69 -68 -68 -69 -69
-71 -68 -68 -69 -69 -68 -69 -70
-69 -68 -68 -71 -67 -69 -71 -67
-66 -71 -69 -65 -69 -65 -68 -68
-71 -67 -70 -71 -69 -66 -68 -75
-68 -69 -67 -67 -70 -69 -70 -68
-69 -70 -70 -70 -68 -73 -64 -62
-69 -66 -66 -71 -68 -66 -65 -63
-68 -69 -69 -69 -67 -66 -64 -65
-65 -64 -69 -66 -66 -61 -59 -61
-71 -67 -65 -69 -63 -67 -59 -62
-65 -70 -64 -63 -64 -62 -63 -63
-66 -65 -65 -66 -61 -66 -62 -60
-66 -67 -60 -65 -64 -61 -59 -60
-65 -58 -60 -61 -60 -60 -59 -59
-60 -63 -63 -64 -60 -57 -63 -61
-61 -63 -62 -59 -61 -57 -52 -59
-64 -64 -62 -61 -59 -56 -54 -54
-63 -64 -57 -58 -58 -56 -54 -54
-65 -60 -61 -57 -57 -52 -55 -55
-60 -55 -55 -57 -57 -52 -56 -57
-62 -56 -52 -58 -54 -55 -55 -54
-56 -55 -57 -56 -51 -53 -54 -53
-53 -55 -54 -54 -53 -56 -53 -54
-53 -53 -55 -53 -54 -52 -52 -55
-56 -54 -54 -53 -52 -55 -52 -32
-51 -59 -51 -54 -54 -49 -29 -37
-51 -55 -49 -49 -50 -33 -32 -33
-52 -51 -55 -53 -31 -30 -38 -41
-50 -54 -52 -30 -32 -39 -38 -41
-54 -52 -35 -35 -37 -43 -42 -45
-52 -35 -35 -36 -38 -44 -45 -46
-27 -27 -29 -31 -37 -33 -36 -39
-28 -29 -30 -32 -31 -38 -40 -41
-31 -30 -34 -33 -38 -38 -44 -46
-30 -34 -34 -38 -42 -42 -44 -47
-31 -35 -39 -38 -46 -48 -47 -46
-35 -38 -38 -42 -42 -46 -53 -53
-34 -41 -42 -42 -48 -43 -51 -52
-39 -43 -44 -44 -46 -53 -55 -55
-44 -43 -44 -48 -53 -50 -57 -58
-47 -49 -48 -50 -54 -54 -57 -61
-45 -50 -48 -50 -55 -59 -60 -64
-51 -50 -52 -54 -58 -60 -63 -67
-47 -49 -55 -62 -60 -63 -65 -66
-54 -54 -62 -58 -63 -68 -67 -69
-57 -59 -63 -65 -63 -66 -68 -68
-60 -62 -64 -64 -66 -67 -70 -73
-62 -60 -65 -66 -69 -65 -70 -70
-60 -69 -67 -68 -70 -68 -70 -72
-67 -67 -68 -70 -70 -74 -71 -72
-67 -68 -73 -70 -74 -71 -69 -71
-68 -73 -72 -71 -70 -75 -70 -72
-68 -72 -73 -73 -67 -69 -71 -71
-71 -70 -72 -70 -68 -73 -68 -70
-72 -71 -72 -71 -71 -71 -71 -66
-70 -70 -71 -73 -72 -68 -72 -70
-72 -71 -72 -68 -69 -67 -67 -66
-78 -74 -72 -70 -70 -71 -69 -64
-71 -71 -72 -66 -69 -66 -66 -64
-71 -71 -68 -67 -63 -65 -63 -64
-68 -70 -69 -65 -65 -67 -62 -62
-70 -67 -66 -62 -63 -66 -59 -62
-69 -69 -70 -66 -64 -63 -61 -59
-69 -67 -66 -64 -59 -62 -57 -62
-70 -65 -64 -65 -64 -62 -59 -58
-64 -67 -65 -64 -63 -59 -61 -59
-65 -62 -61 -60 -65 -63 -57 -60
-62 -58 -61 -59 -65 -61 -56 -58
-66 -55 -62 -60 -57 -55 -55 -60
-60 -60 -56 -58 -60 -57 -55 -55
-59 -60 -60 -55 -59 -55 -57 -55
-62 -60 -55 -61 -61 -61 -55 -60
-57 -61 -59 -59 -60 -59 -60 -59
-60 -58 -57 -59 -57 -53 -59 -59
-30 -33 -33 -33 -30 -35 -38 -41
-31 -33 -31 -31 -32 -35 -41 -40
-29 -31 -35 -36 -33 -39 -39 -43
-32 -34 -39 -40 -39 -41 -40 -48
-33 -35 -36 -41 -40 -40 -45 -44
-39 -34 -41 -41 -40 -43 -46 -48
-38 -41 -40 -45 -43 -45 -49 -50
-39 -43 -42 -40 -45 -51 -49 -50
-41 -42 -44 -45 -48 -50 -53 -53
-42 -43 -47 -49 -48 -49 -51 -60
-47 -49 -47 -49 -52 -50 -54 -57
-44 -46 -52 -48 -50 -49 -54 -59
-50 -49 -49 -51 -56 -52 -57 -58
-49 -52 -52 -54 -53 -58 -60 -57
-52 -54 -53 -53 -55 -62 -61 -62
-52 -55 -59 -58 -60 -61 -61 -61
-55 -52 -59 -58 -55 -57 -60 -58
-58 -58 -58 -57 -61 -58 -60 -62
-55 -58 -63 -59 -59 -64 -60 -61
-63 -62 -60 -58 -60 -62 -60 -62
-59 -57 -63 -62 -62 -62 -60 -62
-60 -59 -62 -61 -58 -57 -59 -60
-59 -60 -59 -61 -59 -58 -59 -56
-61 -58 -61 -60 -60 -61 -58 -57
-57 -59 -62 -64 -62 -62 -60 -58
-60 -62 -62 -60 -62 -63 -58 -58
-60 -62 -56 -62 -60 -58 -60 -56
-55 -57 -59 -62 -61 -59 -61 -55
-61 -58 -60 -60 -55 -58 -56 -55
-59 -62 -60 -60 -61 -55 -54 -57
-60 -59 -59 -56 -53 -55 -52 -54
-61 -58 -61 -56 -60 -56 -53 -56
-61 -57 -58 -57 -56 -56 -54 -54
-59 -56 -58 -54 -49 -54 -52 -49
-57 -56 -57 -55 -54 -50 -52 -54
-56 -58 -59 -53 -53 -53 -52 -53
-57 -54 -54 -52 -53 -49 -55 -52
-58 -54 -54 -53 -57 -52 -52 -51
-54 -51 -54 -49 -51 -52 -52 -53
-57 -52 -52 -54 -51 -50 -51 -29
-52 -54 -53 -53 -54 -51 -26 -22
-55 -51 -51 -49 -51 -27 -29 -27
-51 -49 -49 -56 -28 -25 -27 -31
-50 -49 -48 -24 -26 -28 -26 -33
-50 -47 -25 -26 -31 -32 -31 -34
-55 -30 -29 -27 -28 -36 -33 -39
-31 -32 -33 -37 -39 -41 -45 -46
-36 -32 -36 -38 -43 -43 -46 -49
-35 -39 -40 -41 -45 -47 -53 -50
-37 -41 -43 -46 -49 -48 -51 -51
-44 -43 -47 -50 -51 -48 -50 -53
-43 -45 -47 -47 -47 -52 -54 -55
-45 -47 -49 -52 -52 -57 -57 -59
-42 -49 -51 -50 -55 -56 -56 -63
-49 -48 -49 -54 -59 -61 -61 -62
-53 -54 -54 -57 -58 -56 -60 -62
-51 -53 -57 -60 -61 -57 -64 -63
-54 -58 -52 -59 -63 -63 -63 -67
-54 -56 -58 -61 -61 -63 -67 -66
-60 -59 -61 -60 -63 -63 -63 -64
-56 -63 -66 -63 -65 -66 -65 -68
-61 -61 -67 -66 -65 -67 -70 -65
-65 -63 -61 -65 -66 -64 -66 -66
-64 -62 -60 -69 -63 -66 -69 -65
-62 -61 -68 -64 -68 -67 -63 -66
-64 -65 -68 -64 -66 -63 -62 -62
-64 -64 -66 -68 -65 -67 -65 -61
-68 -66 -68 -64 -64 -65 -58 -65
-65 -70 -66 -63 -65 -68 -61 -64
-67 -66 -63 -65 -63 -66 -65 -61
-64 -63 -62 -65 -66 -64 -64 -64
-64 -66 -65 -66 -60 -62 -64 -63
-65 -62 -66 -64 -62 -57 -61 -60
-65 -62 -63 -62 -60 -62 -63 -61
-64 -61 -59 -62 -64 -63 -57 -60
-64 -60 -57 -63 -59 -63 -60 -61
-60 -61 -60 -61 -59 -57 -57 -57
-61 -59 -61 -65 -61 -60 -56 -59
-60 -64 -59 -61 -60 -55 -57 -57
-59 -60 -59 -54 -60 -56 -56 -54
-61 -57 -58 -57 -55 -61 -53 -52
-62 -57 -58 -56 -56 -51 -55 -53
-61 -60 -55 -51 -51 -52 -57 -56
-57 -54 -52 -57 -51 -53 -49 -54
-59 -55 -57 -52 -51 -53 -56 -54
-58 -50 -51 -52 -56 -55 -55 -59
-39 -42 -43 -46 -49 -53 -55 -53
-44 -46 -42 -45 -49 -52 -54 -60
-42 -44 -48 -51 -50 -56 -61 -61
-44 -48 -51 -52 -55 -57 -59 -58
-49 -50 -50 -53 -52 -60 -62 -65
-50 -55 -53 -56 -59 -60 -62 -61
-49 -55 -54 -61 -63 -62 -67 -63
-56 -61 -59 -62 -62 -65 -63 -66
-55 -58 -60 -62 -61 -64 -67 -68
-57 -63 -63 -65 -65 -67 -66 -68
-62 -64 -65 -62 -65 -70 -68 -72
-65 -62 -65 -68 -68 -67 -64 -70
-67 -65 -65 -67 -70 -65 -71 -70
-63 -70 -67 -70 -67 -70 -67 -70
-66 -67 -66 -70 -68 -73 -67 -66
-68 -68 -66 -71 -70 -67 -70 -70
-68 -70 -67 -71 -69 -66 -71 -67
-69 -69 -67 -68 -69 -67 -69 -67
-72 -69 -68 -69 -69 -66 -68 -66
-72 -69 -71 -70 -66 -67 -72 -67
-70 -70 -68 -67 -70 -67 -68 -71
-70 -69 -70 -69 -67 -66 -70 -65
-70 -69 -67 -68 -64 -66 -66 -64
-71 -67 -67 -66 -68 -65 -68 -66
-67 -68 -70 -70 -69 -64 -64 -70
-69 -67 -66 -68 -66 -65 -66 -62
-67 -69 -62 -64 -65 -63 -57 -59
-68 -63 -64 -66 -63 -63 -60 -54
-67 -63 -64 -68 -61 -61 -60 -62
-65 -65 -63 -63 -64 -61 -58 -54
-62 -67 -65 -62 -56 -61 -56 -56
-65 -61 -62 -61 -60 -59 -58 -57
-66 -59 -60 -58 -62 -60 -52 -57
-61 -61 -62 -57 -59 -57 -55 -59
-62 -57 -56 -55 -59 -56 -56 -60
-56 -56 -58 -59 -56 -55 -60 -57
-57 -56 -56 -56 -58 -55 -56 -52
-56 -56 -54 -54 -54 -57 -56 -52
-59 -59 -54 -56 -56 -57 -56 -57
-57 -56 -58 -53 -54 -54 -55 -32
-56 -55 -54 -56 -54 -59 -27 -35
-54 -60 -52 -55 -52 -33 -35 -36
-54 -53 -57 -57 -33 -32 -39 -44
-53 -56 -56 -29 -36 -35 -36 -40
-58 -55 -32 -32 -37 -40 -41 -45
-56 -30 -37 -36 -39 -42 -41 -45
-35 -36 -37 -40 -43 -47 -47 -54
-35 -39 -40 -44 -46 -50 -47 -53
-37 -42 -45 -51 -48 -50 -58 -58
-39 -46 -47 -49 -52 -54 -55 -64
-46 -45 -50 -52 -57 -57 -64 -64
-49 -50 -49 -55 -52 -59 -63 -67
-48 -54 -55 -57 -60 -63 -63 -67
-51 -55 -60 -62 -61 -65 -64 -68
-55 -59 -59 -62 -66 -67 -68 -70
-58 -58 -65 -66 -64 -68 -63 -66
-60 -61 -64 -66 -61 -69 -65 -71
-61 -63 -65 -70 -71 -69 -71 -69
-65 -63 -64 -67 -67 -69 -69 -70
-65 -70 -65 -68 -68 -70 -73 -69
-62 -69 -72 -68 -69 -73 -71 -72
-65 -71 -70 -70 -69 -73 -70 -70
-70 -72 -71 -70 -69 -70 -70 -71
-72 -70 -71 -70 -71 -73 -73 -69
-69 -70 -72 -72 -66 -74 -74 -69
-67 -73 -66 -74 -69 -67 -70 -69
-72 -75 -76 -69 -73 -71 -71 -66
-70 -71 -72 -72 -73 -71 -72 -70
-74 -71 -68 -68 -69 -69 -68 -64
-73 -69 -74 -72 -67 -69 -69 -62
-72 -69 -68 -70 -69 -66 -67 -62
-71 -71 -70 -69 -67 -64 -61 -63
-72 -72 -71 -69 -62 -61 -63 -59
-71 -71 -69 -66 -66 -62 -61 -58
-66 -69 -68 -63 -58 -59 -61 -59
-72 -68 -64 -62 -58 -61 -61 -56
-66 -63 -63 -59 -59 -57 -58 -54
-62 -63 -59 -58 -60 -53 -55 -51
-60 -60 -61 -56 -56 -53 -50 -53
-57 -59 -56 -53 -53 -48 -49 -50
-60 -55 -52 -50 -53 -49 -49 -48
-62 -53 -51 -53 -56 -48 -47 -51
-54 -51 -51 -51 -46 -46 -44 -44
-49 -51 -51 -46 -50 -44 -45 -46
-48 -49 -49 -47 -46 -44 -44 -46
-47 -49 -47 -43 -45 -44 -44 -48
-47 -44 -47 -45 -47 -43 -44 -41
-51 -49 -46 -43 -39 -44 -41 -38
-47 -46 -44 -44 -44 -43 -42 -44
-48 -45 -41 -46 -45 -43 -44 -42
-42 -43 -44 -42 -42 -45 -42 -47
-43 -43 -40 -42 -39 -45 -39 -43
-38 -42 -37 -42 -45 -51 -55 -54
-43 -45 -43 -47 -49 -51 -53 -57
-44 -45 -46 -49 -56 -56 -57 -63
-40 -50 -49 -53 -53 -60 -60 -64
-49 -50 -50 -58 -55 -62 -60 -68
-52 -54 -52 -59 -62 -64 -67 -72
-54 -55 -57 -56 -67 -70 -67 -72
-55 -55 -62 -60 -66 -66 -70 -72
-59 -62 -62 -64 -67 -68 -69 -70
-59 -66 -65 -68 -72 -73 -71 -73
-67 -65 -70 -70 -72 -70 -72 -73
-68 -65 -70 -72 -70 -72 -74 -68
-69 -72 -72 -75 -71 -72 -71 -76
-71 -69 -68 -71 -75 -71 -71 -72
-75 -69 -70 -70 -75 -72 -76 -74
-69 -71 -72 -71 -74 -71 -73 -72
-71 -71 -71 -76 -72 -69 -70 -66
-72 -74 -71 -71 -69 -72 -67 -69
-69 -69 -72 -72 -74 -70 -66 -66
-71 -71 -68 -76 -70 -68 -64 -68
-73 -73 -70 -68 -68 -67 -66 -65
-72 -71 -73 -71 -66 -68 -67 -68
-71 -70 -70 -71 -69 -68 -65 -61
-69 -67 -64 -67 -67 -66 -61 -62
-72 -67 -65 -67 -68 -66 -63 -63
-65 -66 -65 -65 -66 -63 -61 -58
-68 -61 -64 -64 -62 -59 -61 -59
-67 -63 -63 -61 -62 -56 -59 -58
-67 -63 -63 -58 -61 -57 -53 -53
-62 -61 -60 -56 -60 -58 -54 -51
-62 -60 -59 -58 -56 -58 -55 -53
-58 -60 -57 -55 -56 -55 -53 -50
-59 -62 -58 -56 -54 -48 -50 -50
-58 -55 -55 -53 -52 -51 -52 -47
-55 -54 -53 -50 -52 -51 -49 -48
-54 -54 -54 -52 -52 -49 -46 -48
-52 -52 -50 -49 -47 -47 -47 -46
-49 -50 -50 -52 -49 -51 -46 -47
-55 -49 -49 -48 -48 -47 -44 -45
-50 -49 -49 -47 -47 -46 -45 -45
-45 -46 -43 -47 -44 -47 -44 -48
-49 -46 -48 -49 -46 -45 -44 -44
-49 -49 -44 -49 -45 -48 -45 -44
-48 -46 -47 -46 -48 -44 -45 -31
-44 -42 -47 -45 -45 -44 -38 -35
-45 -45 -44 -50 -44 -32 -35 -35
-45 -48 -46 -44 -34 -32 -37 -39
-48 -48 -48 -37 -38 -35 -38 -46
-45 -45 -35 -35 -35 -39 -43 -49
-44 -32 -35 -36 -42 -43 -47 -50
-29 -25 -33 -31 -32 -35 -36 -38
-27 -30 -32 -27 -29 -39 -38 -33
-30 -30 -30 -31 -35 -34 -34 -36
-29 -31 -33 -36 -37 -35 -37 -37
-30 -32 -33 -39 -35 -39 -35 -41
-35 -34 -33 -33 -41 -39 -40 -36
-36 -37 -35 -39 -37 -37 -44 -42
-35 -34 -39 -39 -38 -40 -37 -40
-36 -35 -34 -37 -41 -40 -40 -42
-36 -38 -41 -40 -42 -40 -41 -40
-41 -39 -38 -42 -38 -39 -39 -40
-38 -38 -42 -41 -41 -44 -41 -41
-38 -38 -44 -40 -42 -41 -39 -41
-41 -41 -40 -42 -41 -41 -41 -41
-41 -41 -40 -44 -38 -44 -39 -42
-39 -42 -44 -43 -37 -39 -36 -41
-42 -40 -38 -41 -40 -43 -41 -41
-43 -37 -41 -42 -39 -39 -43 -36
-40 -42 -39 -40 -36 -37 -41 -36
-41 -41 -40 -37 -43 -41 -38 -36
-39 -40 -39 -41 -44 -38 -43 -37
-40 -38 -44 -39 -41 -38 -35 -38
-38 -38 -42 -41 -38 -37 -37 -38
-40 -41 -40 -36 -39 -37 -37 -41
-40 -40 -39 -37 -39 -35 -36 -34
-40 -39 -39 -38 -36 -35 -31 -35
-39 -38 -35 -37 -35 -34 -35 -36
-37 -41 -39 -39 -35 -35 -32 -35
-36 -35 -40 -35 -32 -34 -34 -31
-40 -36 -33 -34 -37 -33 -32 -35
-38 -35 -31 -36 -33 -34 -31 -33
-35 -33 -32 -34 -30 -30 -33 -32
-35 -37 -35 -31 -33 -34 -33 -31
-33 -37 -33 -32 -34 -35 -35 -36
-36 -33 -33 -32 -28 -34 -35 -33
-33 -33 -32 -33 -34 -32 -30 -29
-32 -36 -34 -32 -31 -30 -34 -31
-32 -35 -32 -35 -33 -31 -30 -30
-37 -32 -33 -33 -32 -31 -30 -30
-33 -29 -35 -31 -34 -31 -30 -29
-32 -33 -31 -28 -27 -27 -27 -31
-30 -29 -31 -34 -31 -32 -31 -30
-30 -33 -28 -28 -29 -30 -29 -30
-39 -46 -44 -47 -50 -53 -51 -54
-45 -48 -50 -50 -56 -53 -58 -56
-44 -49 -49 -54 -54 -59 -59 -61
-47 -48 -47 -54 -54 -59 -62 -64
-54 -55 -54 -57 -60 -62 -64 -66
-52 -57 -57 -59 -60 -64 -67 -62
-53 -61 -59 -58 -64 -64 -67 -64
-55 -57 -60 -63 -62 -67 -67 -69
-58 -62 -63 -63 -64 -69 -67 -72
-62 -65 -64 -62 -69 -68 -70 -67
-65 -68 -65 -67 -66 -70 -70 -66
-62 -70 -69 -67 -66 -69 -71 -67
-65 -71 -70 -69 -67 -69 -68 -70
-66 -66 -67 -70 -65 -68 -69 -68
-69 -67 -73 -68 -67 -68 -69 -70
-68 -69 -65 -69 -63 -69 -69 -69
-68 -69 -69 -73 -69 -69 -73 -67
-70 -67 -69 -71 -70 -68 -70 -69
-68 -74 -72 -69 -69 -69 -68 -69
-72 -71 -68 -67 -68 -70 -68 -66
-71 -70 -69 -69 -70 -65 -68 -69
-68 -68 -69 -66 -70 -69 -68 -62
-74 -69 -69 -70 -64 -67 -62 -64
-67 -65 -65 -63 -67 -61 -65 -63
-67 -64 -68 -67 -65 -62 -64 -61
-66 -63 -62 -67 -64 -61 -62 -62
-67 -65 -63 -64 -62 -61 -59 -58
-64 -60 -62 -60 -61 -60 -58 -50
-68 -60 -61 -57 -60 -55 -53 -56
-60 -61 -63 -61 -58 -58 -54 -50
-63 -62 -59 -57 -57 -54 -53 -52
-61 -57 -59 -53 -57 -51 -52 -52
-56 -56 -56 -56 -53 -53 -51 -49
-63 -59 -55 -51 -55 -53 -49 -48
-53 -58 -55 -51 -53 -52 -48 -51
-57 -54 -49 -51 -49 -47 -50 -43
-51 -54 -51 -50 -49 -49 -49 -46
-52 -51 -51 -50 -50 -47 -48 -47
-53 -51 -54 -51 -49 -48 -48 -43
-52 -52 -50 -47 -51 -49 -47 -28
-48 -47 -49 -47 -48 -47 -25 -30
-48 -47 -48 -48 -50 -28 -32 -27
-52 -45 -51 -47 -27 -29 -31 -32
-50 -49 -51 -30 -29 -28 -32 -33
-48 -49 -35 -28 -29 -30 -30 -32
-49 -30 -30 -26 -26 -29 -32 -34
-31 -34 -35 -35 -37 -41 -43 -47
-32 -32 -37 -35 -41 -43 -47 -52
-29 -34 -38 -41 -43 -44 -51 -53
-36 -37 -39 -43 -47 -49 -53 -55
-33 -44 -49 -47 -51 -52 -58 -57
-43 -47 -46 -53 -53 -55 -60 -57
-43 -45 -46 -53 -56 -55 -61 -63
-49 -49 -53 -53 -55 -58 -59 -61
-49 -51 -56 -57 -56 -62 -62 -67
-54 -52 -58 -57 -59 -64 -67 -70
-57 -55 -60 -59 -60 -65 -67 -69
-56 -57 -59 -59 -65 -65 -66 -69
-63 -65 -63 -64 -66 -68 -69 -66
-62 -62 -65 -65 -69 -66 -70 -72
-66 -63 -69 -68 -66 -68 -69 -74
-66 -64 -67 -70 -71 -72 -74 -76
-67 -65 -73 -70 -70 -73 -75 -75
-70 -69 -67 -70 -73 -74 -73 -74
-70 -71 -73 -72 -73 -72 -73 -76
-69 -73 -72 -80 -74 -76 -74 -75
-69 -72 -76 -75 -77 -76 -73 -76
-72 -74 -74 -77 -78 -79 -74 -72
-73 -70 -72 -74 -76 -77 -74 -76
-73 -77 -76 -76 -75 -72 -77 -75
-75 -75 -72 -74 -75 -69 -76 -75
-74 -77 -79 -76 -76 -71 -70 -69
-77 -78 -72 -75 -75 -76 -75 -70
-72 -71 -74 -70 -72 -73 -75 -70
-73 -76 -74 -75 -71 -72 -68 -68
-72 -73 -73 -67 -67 -70 -67 -67
-79 -71 -73 -70 -71 -71 -63 -65
-70 -73 -71 -72 -70 -71 -63 -62
-71 -70 -71 -67 -68 -67 -63 -63
-70 -73 -67 -67 -62 -64 -58 -60
-71 -70 -66 -67 -63 -64 -61 -60
-69 -71 -66 -65 -63 -60 -57 -61
-65 -68 -61 -62 -60 -58 -60 -56
-65 -65 -64 -63 -61 -61 -55 -56
-63 -64 -59 -62 -60 -57 -59 -59
-62 -60 -60 -59 -58 -56 -56 -57
-60 -64 -61 -56 -54 -59 -58 -53
-61 -55 -60 -57 -55 -53 -53 -54
-58 -57 -56 -60 -56 -52 -53 -50
-37 -37 -40 -43 -41 -43 -48 -52
-38 -37 -43 -47 -43 -45 -48 -52
-39 -42 -43 -47 -48 -51 -46 -53
-44 -44 -45 -45 -48 -55 -52 -54
-46 -43 -48 -53 -53 -56 -54 -58
-46 -49 -51 -50 -53 -59 -63 -59
-48 -51 -52 -55 -58 -59 -60 -57
-48 -55 -51 -58 -57 -61 -62 -60
-50 -52 -55 -56 -57 -57 -60 -62
-50 -57 -58 -59 -55 -55 -59 -60
-56 -54 -55 -56 -60 -59 -60 -61
-55 -57 -57 -57 -64 -63 -58 -65
-58 -60 -63 -58 -59 -62 -61 -68
-61 -63 -58 -62 -62 -67 -60 -66
-56 -62 -62 -64 -67 -64 -63 -66
-61 -61 -60 -64 -66 -67 -63 -69
-60 -64 -64 -66 -65 -65 -61 -64
-67 -65 -62 -63 -65 -63 -65 -68
-64 -62 -70 -65 -69 -66 -61 -63
-64 -64 -67 -69 -64 -64 -63 -64
-64 -64 -68 -67 -66 -64 -66 -65
-64 -64 -63 -64 -61 -62 -64 -65
-63 -67 -65 -61 -66 -64 -63 -61
-65 -65 -66 -66 -66 -61 -60 -63
-65 -67 -66 -65 -66 -65 -62 -64
-64 -66 -63 -64 -60 -61 -58 -60
-60 -65 -63 -61 -65 -63 -60 -60
-63 -65 -63 -61 -63 -59 -63 -61
-67 -63 -64 -60 -59 -60 -55 -58
-62 -63 -62 -62 -60 -60 -57 -59
-62 -58 -63 -55 -57 -58 -52 -55
-61 -62 -57 -57 -57 -57 -55 -57
-60 -55 -57 -56 -57 -57 -53 -54
-58 -57 -60 -56 -53 -54 -54 -53
-60 -63 -54 -57 -50 -55 -56 -51
-59 -57 -57 -55 -54 -56 -55 -56
-59 -56 -52 -54 -53 -49 -58 -52
-59 -55 -54 -57 -56 -54 -51 -50
-57 -55 -56 -51 -54 -52 -52 -52
-54 -53 -52 -52 -51 -55 -51 -55
-54 -51 -51 -56 -51 -53 -53 -32
-50 -51 -52 -53 -52 -50 -31 -36
-55 -52 -55 -51 -52 -27 -31 -34
-49 -52 -52 -51 -30 -30 -38 -34
-54 -54 -52 -31 -29 -33 -36 -37
-52 -54 -27 -32 -27 -32 -38 -45
-55 -30 -35 -32 -33 -37 -42 -41
-66 -70 -67 -72 -73 -76 -77 -78
-70 -73 -71 -73 -75 -80 -80 -82
-69 -70 -71 -73 -80 -81 -83 -81
-73 -71 -79 -72 -78 -82 -80 -86
-70 -74 -75 -82 -82 -84 -82 -86
-77 -83 -75 -84 -82 -85 -82 -87
-79 -79 -81 -83 -83 -84 -88 -87
-77 -78 -82 -85 -85 -82 -85 -87
-79 -85 -83 -86 -86 -83 -83 -83
-81 -84 -81 -85 -85 -87 -86 -82
-83 -83 -85 -83 -84 -87 -84 -83
-82 -87 -85 -81 -84 -81 -83 -82
-87 -86 -86 -87 -85 -82 -79 -83
-86 -82 -89 -85 -82 -80 -82 -79
-82 -89 -85 -87 -83 -83 -81 -79
-84 -85 -80 -82 -77 -79 -80 -77
-82 -83 -83 -84 -78 -81 -76 -76
-82 -80 -82 -80 -76 -76 -74 -72
-80 -82 -77 -75 -77 -75 -69 -70
-82 -81 -79 -75 -72 -73 -69 -66
-77 -80 -77 -73 -74 -68 -64 -64
-78 -78 -74 -76 -69 -67 -64 -59
-75 -72 -73 -69 -71 -65 -60 -56
-77 -76 -71 -65 -59 -61 -55 -50
-73 -65 -68 -60 -58 -61 -56 -50
-70 -68 -66 -60 -55 -56 -49 -47
-65 -63 -57 -57 -54 -51 -49 -45
-62 -63 -56 -56 -47 -48 -41 -40
-60 -60 -56 -52 -49 -40 -42 -40
-57 -53 -52 -46 -43 -43 -39 -32
-58 -52 -44 -45 -43 -37 -39 -32
-52 -52 -45 -44 -36 -32 -29 -32
-49 -46 -40 -37 -39 -36 -27 -25
-44 -40 -37 -31 -32 -25 -29 -24
-40 -40 -34 -31 -32 -28 -24 -26
-33 -36 -33 -30 -29 -24 -25 -24
-35 -31 -26 -27 -24 -28 -26 -22
-36 -28 -27 -22 -25 -25 -19 -26
-28 -28 -28 -26 -23 -26 -24 -22
-30 -29 -28 -27 -25 -24 -25 -28
-25 -25 -25 -26 -24 -25 -26 -26
-22 -24 -23 -22 -24 -24 -28 -24
-23 -22 -30 -28 -25 -26 -27 -28
-77 -77 -73 -79 -82 -82 -82 -85
-77 -77 -77 -78 -83 -86 -87 -89
-79 -81 -82 -82 -87 -83 -86 -87
-82 -85 -86 -83 -86 -87 -89 -87
-77 -83 -82 -89 -89 -84 -88 -92
-81 -81 -84 -86 -89 -90 -89 -94
-85 -83 -90 -87 -90 -91 -92 -94
-88 -87 -87 -90 -88 -90 -94 -88
-87 -88 -86 -92 -90 -94 -91 -90
-89 -94 -90 -91 -90 -90 -89 -91
-91 -96 -93 -94 -90 -92 -87 -87
-89 -87 -93 -90 -87 -87 -89 -89
-94 -92 -86 -93 -90 -88 -89 -89
-90 -89 -89 -93 -86 -86 -87 -81
-92 -90 -90 -90 -87 -84 -84 -80
-93 -91 -89 -86 -86 -82 -86 -80
-90 -87 -86 -85 -83 -83 -83 -74
-90 -85 -84 -79 -80 -81 -74 -72
-90 -82 -86 -78 -78 -76 -73 -71
-86 -89 -85 -80 -78 -73 -70 -66
-86 -78 -78 -76 -73 -73 -68 -63
-81 -79 -76 -76 -71 -69 -70 -62
-76 -75 -73 -72 -68 -64 -60 -60
-77 -73 -69 -69 -62 -62 -60 -63
-75 -71 -71 -66 -62 -57 -57 -52
-71 -69 -63 -62 -61 -58 -54 -51
-67 -63 -59 -60 -51 -49 -51 -44
-63 -64 -58 -55 -53 -46 -46 -45
-59 -60 -53 -52 -49 -42 -42 -41
-58 -56 -52 -50 -46 -42 -39 -37
-55 -50 -52 -44 -44 -39 -37 -34
-54 -52 -46 -45 -37 -36 -36 -32
-49 -44 -42 -43 -35 -34 -32 -31
-48 -44 -38 -34 -31 -35 -32 -32
-41 -38 -33 -36 -28 -27 -24 -31
-37 -38 -37 -33 -26 -26 -28 -27
-37 -32 -29 -30 -31 -29 -26 -27
-34 -29 -31 -29 -29 -29 -30 -29
-31 -30 -30 -32 -29 -25 -29 -30
-30 -31 -27 -27 -26 -26 -22 -64
-32 -28 -29 -28 -29 -27 -68 -67
-27 -25 -28 -28 -27 -66 -68 -70
-28 -27 -25 -25 -67 -67 -71 -66
-30 -26 -25 -67 -66 -71 -71 -70
-27 -28 -71 -69 -71 -77 -71 -78
-30 -66 -66 -67 -71 -73 -76 -78
-64 -67 -69 -72 -74 -73 -78 -78
-66 -66 -68 -70 -72 -76 -78 -81
-68 -71 -73 -74 -76 -80 -82 -84
-69 -74 -74 -75 -76 -81 -83 -82
-76 -76 -78 -79 -76 -82 -86 -81
-76 -79 -81 -83 -83 -84 -86 -87
-75 -76 -83 -82 -85 -82 -85 -86
-77 -78 -86 -81 -88 -86 -87 -88
-80 -81 -78 -87 -85 -87 -87 -86
-81 -81 -85 -86 -83 -89 -92 -89
-86 -84 -87 -87 -92 -91 -85 -85
-84 -88 -89 -85 -90 -89 -88 -87
-88 -88 -90 -88 -91 -85 -86 -85
-86 -89 -91 -90 -89 -87 -84 -87
-90 -88 -88 -85 -89 -87 -86 -83
-90 -87 -85 -83 -85 -83 -86 -85
-89 -91 -90 -84 -86 -86 -84 -84
-86 -85 -83 -85 -83 -81 -79 -79
-83 -84 -83 -84 -85 -80 -77 -75
-85 -85 -84 -83 -83 -80 -76 -73
-85 -81 -81 -81 -78 -75 -77 -73
-86 -82 -83 -79 -76 -76 -72 -70
-82 -80 -80 -76 -71 -72 -69 -66
-79 -77 -78 -74 -70 -69 -67 -64
-81 -75 -76 -74 -71 -65 -65 -62
-78 -76 -71 -72 -68 -65 -61 -56
-74 -72 -70 -68 -65 -62 -58 -60
-72 -67 -68 -62 -63 -55 -52 -52
-69 -70 -63 -61 -56 -56 -51 -45
-65 -64 -61 -60 -56 -47 -48 -42
-63 -63 -59 -54 -53 -46 -46 -41
-58 -60 -56 -50 -53 -47 -41 -35
-58 -52 -53 -47 -43 -46 -36 -36
-56 -51 -49 -45 -43 -34 -29 -28
-49 -46 -42 -43 -37 -35 -32 -28
-51 -44 -41 -40 -33 -36 -32 -32
-45 -44 -39 -35 -37 -30 -31 -26
-43 -37 -32 -33 -28 -30 -26 -23
-36 -31 -31 -34 -29 -25 -27 -23
-34 -31 -30 -28 -25 -24 -27 -21
-30 -33 -27 -24 -26 -21 -26 -23
-74 -69 -72 -76 -73 -74 -79 -80
-73 -73 -75 -74 -78 -76 -76 -82
-72 -77 -74 -77 -76 -79 -84 -80
-70 -78 -75 -78 -77 -82 -87 -80
-76 -77 -78 -81 -82 -85 -82 -85
-76 -75 -79 -83 -82 -82 -84 -87
-79 -81 -81 -82 -85 -86 -82 -88
-75 -82 -81 -83 -86 -87 -90 -86
-83 -79 -81 -83 -86 -88 -94 -89
-82 -84 -84 -81 -88 -91 -86 -93
-83 -86 -85 -84 -93 -86 -89 -87
-88 -88 -86 -92 -90 -89 -88 -83
-87 -92 -88 -89 -87 -88 -85 -85
-88 -87 -89 -90 -86 -85 -84 -84
-86 -91 -92 -87 -86 -83 -80 -79
-92 -85 -87 -86 -84 -81 -83 -81
-87 -89 -88 -82 -84 -82 -78 -77
-89 -87 -88 -83 -79 -78 -75 -76
-86 -85 -84 -85 -79 -77 -74 -72
-85 -84 -81 -79 -77 -73 -72 -69
-83 -80 -78 -78 -80 -72 -70 -67
-80 -77 -76 -78 -72 -70 -64 -67
-78 -72 -75 -75 -75 -69 -62 -60
-77 -74 -73 -69 -68 -64 -62 -57
-78 -75 -67 -66 -66 -63 -60 -55
-74 -69 -68 -67 -63 -58 -55 -51
-71 -67 -65 -59 -59 -57 -55 -48
-70 -65 -59 -61 -57 -51 -50 -47
-69 -61 -60 -58 -52 -52 -49 -45
-59 -59 -56 -51 -52 -47 -44 -44
-61 -59 -53 -51 -46 -44 -40 -39
-55 -50 -49 -46 -43 -45 -35 -34
-52 -51 -41 -43 -39 -37 -36 -36
-50 -47 -47 -41 -37 -38 -35 -36
-49 -42 -39 -35 -33 -32 -34 -36
-41 -38 -38 -36 -36 -32 -32 -33
-43 -37 -35 -34 -31 -33 -31 -31
-38 -35 -36 -34 -32 -33 -29 -28
-35 -38 -36 -35 -34 -34 -31 -29
-34 -29 -32 -28 -35 -33 -33 -31
-38 -31 -28 -33 -34 -29 -31 -67
-35 -31 -32 -31 -28 -33 -66 -66
-32 -31 -29 -33 -31 -64 -67 -68
-31 -29 -31 -28 -63 -68 -72 -71
-30 -29 -29 -64 -66 -67 -68 -71
-29 -32 -66 -65 -66 -66 -70 -76
-30 -67 -66 -72 -75 -72 -77 -76
-65 -65 -63 -69 -67 -70 -74 -79
-62 -63 -68 -71 -72 -73 -76 -78
-63 -69 -69 -69 -77 -79 -81 -82
-64 -69 -72 -74 -74 -77 -80 -86
-69 -72 -81 -78 -80 -82 -81 -81
-73 -74 -74 -82 -78 -82 -84 -84
-73 -78 -83 -80 -84 -85 -84 -88
-76 -84 -79 -81 -84 -84 -87 -84
-80 -80 -83 -85 -85 -85 -83 -84
-83 -83 -83 -83 -88 -86 -86 -85
-81 -84 -82 -90 -83 -85 -81 -85
-88 -83 -85 -86 -87 -84 -84 -86
-82 -85 -86 -86 -83 -88 -83 -83
-85 -83 -87 -81 -85 -84 -79 -82
-86 -90 -86 -86 -82 -82 -79 -77
-90 -87 -81 -82 -82 -85 -82 -77
-83 -83 -85 -84 -84 -81 -79 -75
-85 -83 -86 -78 -83 -78 -77 -73
-82 -82 -87 -80 -80 -75 -76 -70
-83 -82 -81 -79 -76 -74 -75 -71
-80 -83 -78 -78 -74 -76 -70 -68
-79 -84 -78 -76 -71 -68 -66 -63
-80 -74 -76 -73 -65 -65 -66 -65
-79 -77 -72 -69 -72 -65 -61 -59
-72 -71 -69 -73 -61 -63 -60 -61
-73 -71 -70 -68 -64 -58 -55 -52
-72 -70 -67 -62 -59 -57 -56 -52
-68 -66 -60 -63 -54 -52 -54 -45
-64 -61 -59 -58 -51 -48 -47 -42
-64 -61 -60 -51 -51 -44 -45 -39
-55 -57 -55 -51 -45 -40 -43 -39
-55 -58 -49 -46 -45 -44 -34 -34
-52 -54 -46 -42 -42 -35 -32 -36
-48 -47 -44 -43 -36 -38 -33 -31
-48 -37 -37 -35 -37 -32 -34 -34
-43 -40 -36 -36 -32 -32 -28 -26
-42 -36 -37 -33 -35 -29 -28 -29
-36 -38 -33 -31 -28 -31 -29 -28
-37 -31 -29 -28 -32 -25 -29 -24
-31 -31 -33 -27 -30 -29 -25 -27
-32 -29 -33 -28 -29 -26 -25 -28
-30 -32 -33 -28 -27 -22 -30 -24
-27 -28 -24 -28 -28 -24 -30 -26
-28 -29 -28 -26 -26 -24 -30 -27
-77 -76 -76 -82 -83 -81 -84 -86
-76 -77 -80 -82 -88 -84 -84 -85
-82 -81 -80 -86 -81 -85 -85 -84
-79 -82 -83 -85 -85 -83 -87 -89
-78 -84 -85 -86 -88 -88 -88 -85
-81 -83 -86 -87 -86 -90 -90 -88
-87 -86 -82 -86 -87 -87 -89 -85
-85 -87 -87 -86 -89 -91 -86 -87
-86 -86 -88 -91 -90 -84 -86 -88
-84 -88 -85 -90 -86 -86 -86 -82
-93 -86 -89 -87 -87 -85 -81 -83
-87 -88 -88 -89 -84 -82 -83 -78
-87 -87 -85 -81 -79 -88 -80 -82
-83 -88 -86 -84 -85 -81 -75 -75
-84 -85 -85 -85 -78 -80 -80 -79
-89 -87 -82 -79 -78 -74 -73 -70
-84 -82 -82 -80 -79 -74 -70 -68
-82 -82 -79 -74 -78 -68 -70 -69
-82 -79 -74 -71 -71 -67 -66 -61
-80 -75 -79 -74 -71 -66 -61 -56
-78 -76 -70 -68 -66 -64 -62 -57
-72 -71 -70 -62 -63 -61 -53 -54
-71 -71 -65 -61 -62 -58 -56 -52
-69 -71 -60 -59 -56 -54 -48 -50
-69 -63 -58 -55 -55 -51 -49 -46
-61 -63 -54 -52 -54 -50 -45 -41
-57 -53 -51 -51 -48 -47 -41 -37
-57 -53 -52 -51 -42 -41 -39 -35
-57 -47 -47 -50 -43 -35 -37 -35
-54 -46 -45 -41 -38 -39 -35 -32
-52 -41 -41 -38 -37 -34 -34 -32
-45 -42 -37 -37 -30 -34 -28 -26
-44 -41 -34 -36 -36 -32 -29 -33
-40 -37 -38 -37 -29 -30 -31 -28
-36 -34 -33 -34 -27 -30 -31 -31
-32 -33 -29 -28 -31 -28 -28 -29
-32 -31 -30 -30 -30 -33 -27 -59
-31 -29 -27 -28 -31 -31 -63 -65
-32 -32 -28 -30 -29 -60 -67 -68
-31 -34 -32 -31 -62 -65 -69 -71
-29 -29 -30 -64 -63 -64 -70 -72
-29 -27 -62 -66 -64 -67 -69 -70
-26 -61 -63 -62 -72 -67 -70 -75
-64 -65 -66 -69 -70 -76 -72 -80
-65 -71 -70 -74 -76 -77 -78 -79
-67 -69 -72 -74 -77 -77 -78 -81
-72 -73 -71 -76 -78 -83 -80 -79
-72 -77 -73 -78 -82 -80 -78 -81
-76 -78 -78 -77 -85 -77 -79 -86
-76 -78 -80 -79 -82 -82 -84 -82
-79 -78 -77 -82 -83 -82 -86 -84
-81 -82 -82 -83 -85 -83 -83 -83
-81 -85 -80 -80 -82 -84 -81 -81
-80 -79 -83 -81 -82 -84 -84 -83
-81 -79 -84 -80 -80 -83 -83 -80
-80 -83 -85 -83 -85 -85 -85 -81
-82 -82 -83 -80 -82 -80 -81 -76
-83 -84 -84 -81 -82 -79 -76 -75
-81 -81 -84 -81 -79 -77 -77 -75
-84 -82 -80 -78 -76 -77 -71 -75
-80 -83 -77 -77 -72 -75 -72 -68
-87 -86 -79 -78 -76 -70 -73 -70
-78 -78 -77 -73 -71 -69 -67 -64
-77 -74 -75 -72 -68 -68 -68 -60
-74 -73 -71 -72 -69 -66 -65 -62
-79 -70 -68 -63 -67 -63 -61 -56
-75 -66 -67 -65 -62 -64 -57 -55
-68 -66 -68 -63 -59 -56 -54 -51
-68 -63 -66 -60 -61 -54 -55 -51
-65 -60 -60 -61 -54 -55 -50 -49
-63 -62 -59 -57 -55 -48 -47 -41
-57 -60 -58 -53 -48 -47 -46 -38
-60 -52 -55 -48 -45 -45 -37 -41
-56 -53 -48 -46 -43 -38 -37 -38
-52 -47 -43 -43 -38 -37 -39 -35
-53 -46 -43 -41 -37 -34 -32 -35
-49 -43 -39 -39 -37 -33 -30 -27
-43 -39 -38 -35 -34 -33 -28 -29
-38 -37 -34 -35 -33 -28 -25 -29
-36 -35 -34 -33 -30 -27 -25 -22
-39 -33 -29 -27 -29 -25 -24 -23
-35 -32 -29 -30 -25 -25 -25 -27
-74 -74 -79 -76 -80 -82 -80 -83
-70 -74 -77 -77 -82 -84 -83 -85
-77 -79 -82 -86 -83 -85 -86 -87
-79 -79 -78 -83 -84 -84 -86 -88
-78 -80 -82 -83 -88 -84 -89 -89
-78 -82 -86 -84 -85 -84 -92 -89
-80 -84 -86 -84 -88 -86 -91 -90
-83 -86 -88 -87 -88 -92 -87 -86
-86 -86 -85 -91 -87 -88 -86 -86
-87 -84 -91 -87 -91 -88 -87 -88
-89 -90 -91 -88 -86 -86 -86 -83
-91 -87 -90 -87 -85 -87 -87 -82
-87 -86 -87 -89 -87 -86 -85 -78
-88 -86 -89 -84 -85 -82 -82 -81
-88 -83 -87 -86 -85 -77 -78 -77
-88 -85 -84 -85 -80 -79 -78 -73
-90 -86 -85 -83 -78 -77 -76 -72
-83 -80 -82 -81 -76 -70 -71 -67
-83 -80 -81 -77 -75 -65 -67 -66
-80 -77 -80 -69 -71 -66 -64 -64
-81 -78 -75 -72 -65 -63 -63 -58
-79 -74 -69 -66 -67 -60 -58 -53
-74 -68 -67 -65 -62 -59 -55 -54
-73 -66 -64 -60 -60 -58 -51 -52
-66 -65 -63 -59 -56 -53 -50 -42
-61 -62 -60 -58 -54 -49 -42 -45
-60 -60 -55 -52 -50 -44 -45 -43
-62 -57 -53 -51 -45 -41 -40 -37
-59 -54 -50 -43 -42 -41 -42 -33
-52 -51 -48 -43 -43 -37 -36 -33
-49 -48 -42 -39 -36 -34 -35 -28
-48 -47 -41 -37 -36 -31 -30 -27
-42 -41 -38 -36 -34 -34 -31 -30
-43 -34 -32 -33 -31 -26 -34 -26
-33 -37 -34 -34 -29 -29 -29 -26
-33 -32 -32 -32 -30 -24 -31 -30
-34 -32 -32 -28 -29 -24 -28 -27
-31 -27 -30 -26 -32 -28 -28 -30
-27 -28 -29 -27 -31 -27 -27 -24
-32 -27 -29 -28 -24 -27 -24 -29
-30 -27 -31 -27 -30 -31 -31 -64
-28 -32 -25 -29 -30 -29 -62 -68
-28 -23 -28 -25 -32 -65 -68 -68
-28 -32 -28 -26 -60 -69 -66 -71
-26 -24 -27 -67 -69 -69 -64 -71
-28 -29 -63 -64 -70 -70 -75 -74
-32 -69 -69 -66 -69 -71 -72 -76
-63 -68 -70 -72 -69 -75 -76 -75
-68 -69 -75 -75 -73 -73 -79 -76
-67 -71 -75 -73 -75 -79 -77 -80
-71 -70 -78 -76 -77 -78 -81 -80
-72 -75 -75 -78 -82 -79 -77 -81
-74 -75 -78 -79 -80 -79 -82 -81
-75 -76 -79 -79 -85 -77 -81 -79
-82 -80 -82 -80 -82 -80 -81 -76
-76 -80 -78 -78 -80 -81 -80 -79
-80 -81 -81 -79 -79 -77 -78 -76
-79 -80 -78 -79 -78 -78 -81 -75
-82 -80 -78 -80 -76 -75 -79 -75
-78 -84 -76 -81 -81 -77 -71 -75
-81 -82 -80 -79 -76 -70 -73 -71
-79 -78 -80 -72 -71 -71 -69 -66
-79 -80 -77 -75 -71 -64 -66 -66
-76 -81 -75 -74 -70 -65 -63 -62
-80 -73 -73 -72 -68 -64 -61 -62
-72 -72 -70 -69 -65 -61 -56 -58
-71 -69 -66 -65 -65 -58 -58 -57
-72 -70 -67 -61 -61 -56 -57 -51
-68 -67 -59 -59 -58 -51 -51 -46
-63 -61 -63 -54 -53 -48 -51 -41
-63 -60 -57 -54 -51 -48 -42 -44
-60 -57 -56 -49 -47 -42 -39 -38
-55 -53 -50 -48 -45 -36 -34 -31
-54 -47 -45 -41 -42 -34 -29 -30
-51 -46 -43 -41 -38 -35 -28 -31
-45 -43 -38 -34 -34 -34 -27 -24
-42 -40 -38 -35 -28 -30 -28 -24
-39 -36 -32 -31 -26 -26 -28 -22
-39 -32 -31 -29 -24 -21 -27 -26
-30 -30 -27 -24 -25 -25 -22 -24
-32 -25 -26 -22 -20 -26 -27 -19
-28 -26 -23 -22 -25 -24 -22 -25
-30 -27 -24 -25 -24 -21 -25 -23
-27 -28 -22 -22 -23 -25 -23 -23
-21 -28 -17 -22 -23 -24 -22 -22
-20 -19 -23 -20 -23 -24 -25 -25
-71 -68 -70 -76 -76 -76 -78 -77
-73 -73 -70 -72 -76 -80 -79 -82
-69 -70 -76 -77 -75 -74 -82 -79
-74 -74 -74 -79 -80 -81 -83 -84
-71 -76 -75 -78 -82 -88 -87 -82
-79 -74 -78 -80 -79 -82 -85 -87
-75 -77 -82 -82 -84 -80 -85 -89
-82 -79 -81 -84 -84 -85 -87 -88
-81 -80 -82 -82 -88 -88 -84 -88
-85 -85 -83 -87 -84 -84 -87 -87
-83 -84 -84 -88 -89 -86 -86 -84
-84 -87 -86 -86 -88 -87 -85 -90
-87 -86 -89 -85 -88 -84 -83 -82
-90 -87 -89 -85 -87 -87 -83 -77
-89 -89 -80 -85 -84 -82 -81 -75
-85 -89 -85 -83 -78 -81 -81 -74
-83 -84 -83 -81 -77 -75 -74 -72
-84 -83 -81 -82 -75 -73 -75 -74
-87 -83 -80 -79 -72 -74 -71 -68
-80 -83 -78 -72 -74 -71 -69 -67
-80 -77 -76 -70 -74 -71 -68 -64
-78 -75 -73 -72 -68 -70 -66 -62
-75 -71 -66 -66 -66 -64 -61 -57
-73 -68 -69 -64 -61 -57 -60 -55
-71 -71 -66 -63 -61 -58 -53 -53
-71 -67 -63 -60 -60 -58 -54 -48
-69 -62 -57 -59 -56 -52 -54 -46
-61 -61 -60 -55 -52 -53 -49 -44
-61 -59 -57 -51 -49 -49 -44 -39
-59 -57 -52 -50 -46 -43 -39 -37
-57 -54 -50 -44 -42 -38 -38 -37
-49 -54 -48 -41 -42 -36 -36 -35
-51 -46 -42 -42 -41 -37 -35 -30
-43 -45 -37 -37 -38 -34 -33 -34
-43 -39 -41 -38 -39 -31 -29 -30
-40 -36 -37 -33 -33 -33 -28 -34
-36 -35 -29 -37 -30 -32 -32 -32
-37 -31 -32 -30 -30 -31 -31 -30
-35 -33 -33 -30 -35 -33 -29 -28
-34 -35 -31 -25 -31 -30 -32 -66
-34 -31 -29 -26 -28 -34 -64 -71
-35 -32 -28 -31 -31 -63 -66 -69
-27 -27 -30 -29 -65 -70 -71 -74
-31 -29 -27 -65 -66 -69 -71 -75
-28 -31 -63 -68 -67 -71 -74 -76
-30 -61 -70 -70 -69 -74 -76 -77
-53 -56 -60 -62 -59 -56 -61 -67
-58 -54 -62 -59 -60 -67 -66 -67
-56 -59 -64 -62 -62 -62 -67 -68
-57 -60 -61 -61 -70 -70 -69 -75
-59 -65 -65 -66 -64 -71 -73 -74
-65 -64 -66 -66 -71 -68 -70 -72
-64 -65 -64 -72 -70 -73 -78 -76
-66 -68 -68 -71 -74 -72 -79 -78
-65 -63 -73 -71 -77 -77 -79 -78
-66 -69 -70 -76 -77 -80 -80 -81
-72 -72 -75 -76 -82 -81 -82 -85
-74 -76 -76 -78 -79 -81 -85 -83
-75 -75 -80 -81 -83 -85 -83 -83
-78 -80 -78 -87 -84 -85 -87 -84
-80 -82 -81 -85 -87 -86 -80 -80
-78 -79 -84 -88 -85 -86 -86 -87
-85 -84 -87 -83 -88 -83 -82 -84
-86 -85 -87 -82 -85 -87 -83 -83
-85 -87 -88 -86 -84 -83 -81 -76
-83 -81 -84 -83 -83 -82 -79 -80
-84 -87 -85 -81 -82 -80 -81 -75
-83 -79 -86 -81 -82 -76 -80 -75
-83 -86 -82 -76 -79 -76 -76 -73
-85 -84 -84 -82 -78 -76 -71 -71
-79 -78 -79 -77 -71 -69 -71 -67
-80 -78 -81 -73 -71 -69 -71 -70
-77 -77 -74 -73 -70 -69 -69 -62
-77 -76 -72 -72 -67 -67 -63 -60
-73 -70 -73 -66 -69 -66 -61 -52
-74 -72 -69 -62 -70 -58 -56 -54
-74 -70 -64 -66 -59 -56 -51 -51
-69 -66 -64 -61 -56 -53 -46 -47
-64 -63 -62 -61 -56 -49 -46 -46
-64 -58 -57 -53 -49 -45 -43 -44
-61 -60 -59 -51 -44 -42 -41 -38
-54 -54 -49 -46 -43 -42 -40 -36
-55 -50 -41 -45 -41 -42 -34 -29
-47 -46 -45 -40 -41 -35 -33 -31
-46 -43 -41 -40 -36 -34 -33 -27
-43 -43 -42 -40 -33 -33 -30 -30
-42 -36 -36 -38 -31 -32 -28 -29
-39 -40 -37 -30 -33 -29 -28 -27
-36 -35 -32 -33 -27 -27 -28 -27
-32 -32 -31 -30 -29 -28 -27 -28
-35 -28 -31 -30 -30 -27 -28 -31
-27 -29 -24 -30 -26 -26 -29 -26
-31 -26 -27 -27 -31 -27 -27 -34
-30 -26 -27 -29 -26 -28 -31 -30
-29 -26 -25 -29 -27 -28 -29 -32
-28 -30 -28 -26 -29 -29 -30 -31
-62 -65 -70 -67 -69 -75 -74 -78
-66 -66 -70 -73 -74 -77 -79 -81
-69 -66 -73 -74 -77 -78 -79 -83
-74 -75 -75 -77 -73 -80 -86 -86
-72 -72 -76 -80 -83 -83 -83 -85
-74 -76 -77 -79 -81 -81 -87 -86
-78 -76 -79 -79 -81 -83 -85 -85
-79 -79 -82 -83 -83 -90 -86 -81
-78 -79 -83 -84 -83 -87 -87 -84
-81 -82 -81 -85 -86 -83 -87 -87
-82 -83 -85 -85 -86 -82 -85 -82
-84 -82 -88 -84 -82 -81 -82 -80
-79 -84 -87 -83 -84 -87 -83 -78
-85 -85 -83 -83 -83 -80 -82 -75
-83 -81 -86 -81 -79 -80 -79 -73
-85 -83 -84 -83 -81 -78 -74 -73
-83 -81 -78 -78 -77 -76 -76 -70
-81 -83 -80 -76 -75 -77 -70 -67
-81 -79 -75 -73 -77 -71 -67 -64
-76 -75 -77 -77 -73 -65 -65 -66
-79 -77 -69 -74 -66 -64 -63 -56
-76 -74 -72 -70 -65 -62 -59 -59
-71 -74 -67 -62 -61 -62 -56 -55
-68 -69 -62 -59 -60 -59 -55 -48
-64 -64 -66 -59 -56 -54 -52 -54
-67 -62 -59 -61 -52 -50 -47 -48
-64 -60 -57 -55 -53 -48 -45 -40
-57 -59 -52 -53 -46 -43 -42 -43
-56 -55 -49 -48 -50 -42 -43 -41
-52 -50 -51 -48 -44 -41 -42 -35
-54 -49 -47 -41 -42 -40 -34 -33
-46 -46 -46 -36 -38 -32 -38 -36
-50 -39 -38 -39 -38 -34 -34 -29
-43 -38 -40 -36 -37 -34 -28 -33
-41 -40 -37 -32 -33 -31 -29 -27
-34 -34 -33 -34 -32 -33 -28 -31
-35 -36 -31 -35 -31 -31 -31 -27
-36 -29 -30 -30 -28 -30 -31 -27
-31 -29 -28 -27 -23 -28 -32 -24
-36 -33 -29 -26 -31 -29 -28 -29
-31 -30 -28 -27 -28 -27 -27 -31
-28 -28 -29 -28 -28 -32 -30 -55
-29 -30 -30 -29 -25 -23 -56 -59
-29 -28 -30 -27 -34 -54 -59 -58
-29 -26 -26 -28 -57 -53 -56 -59
-25 -28 -31 -55 -57 -56 -60 -58
-23 -31 -58 -58 -58 -59 -62 -65
-32 -55 -56 -61 -54 -65 -61 -65
-67 -65 -68 -66 -71 -74 -75 -76
-66 -68 -64 -69 -69 -73 -78 -78
-67 -68 -65 -73 -74 -78 -81 -79
-69 -68 -70 -71 -74 -73 -80 -80
-73 -69 -75 -76 -78 -79 -81 -81
-74 -73 -77 -79 -82 -84 -86 -88
-70 -76 -79 -80 -85 -85 -86 -90
-74 -84 -80 -83 -87 -85 -87 -89
-79 -80 -86 -82 -85 -87 -87 -86
-84 -83 -86 -85 -86 -89 -91 -93
-81 -86 -86 -86 -83 -92 -90 -85
-85 -85 -88 -86 -89 -92 -84 -89
-79 -86 -87 -86 -89 -88 -88 -90
-86 -88 -91 -87 -93 -87 -89 -85
-86 -90 -86 -89 -88 -89 -86 -87
-90 -86 -86 -86 -90 -84 -86 -88
-92 -91 -88 -87 -86 -88 -88 -84
-85 -89 -87 -87 -83 -85 -81 -82
-86 -90 -90 -85 -81 -81 -83 -82
-87 -88 -84 -81 -82 -81 -82 -75
-89 -87 -82 -79 -79 -80 -76 -71
-86 -85 -87 -85 -80 -74 -75 -68
-87 -83 -80 -79 -77 -73 -69 -69
-79 -80 -79 -77 -74 -71 -72 -64
-81 -76 -77 -71 -67 -67 -63 -58
-78 -79 -71 -72 -70 -64 -61 -53
-77 -72 -68 -64 -65 -63 -56 -53
-70 -69 -66 -64 -59 -59 -53 -52
-71 -67 -62 -60 -62 -56 -49 -44
-70 -65 -57 -56 -52 -50 -43 -41
-64 -58 -60 -54 -50 -40 -40 -35
-63 -56 -51 -51 -45 -38 -32 -34
-57 -54 -50 -42 -39 -32 -34 -27
-54 -52 -43 -41 -37 -31 -32 -24
-48 -45 -42 -31 -32 -30 -29 -24
-45 -38 -37 -27 -28 -28 -25 -23
-37 -37 -31 -29 -29 -23 -21 -19
-36 -36 -31 -26 -26 -24 -18 -19
-33 -32 -29 -27 -21 -22 -25 -14
-32 -24 -23 -22 -20 -15 -19 -16
-25 -27 -23 -21 -19 -21 -19 -17
-24 -23 -20 -15 -23 -17 -20 -21
-24 -21 -18 -19 -18 -17 -19 -20
-22 -21 -21 -20 -21 -18 -19 -21
-25 -22 -20 -17 -21 -22 -19 -23
-66 -63 -72 -76 -75 -77 -77 -84
-73 -69 -70 -75 -75 -81 -80 -86
-71 -72 -77 -79 -77 -83 -89 -89
-73 -71 -78 -79 -87 -87 -85 -89
-73 -78 -75 -82 -78 -86 -87 -90
-79 -79 -85 -82 -84 -85 -89 -92
-76 -79 -83 -84 -85 -93 -93 -92
-83 -82 -83 -89 -90 -92 -87 -93
-86 -88 -87 -88 -88 -91 -93 -90
-83 -89 -85 -89 -93 -86 -90 -95
-87 -87 -89 -89 -91 -91 -88 -90
-88 -93 -91 -91 -90 -89 -90 -90
-89 -93 -90 -90 -95 -91 -90 -86
-90 -90 -90 -89 -89 -89 -87 -86
-88 -86 -87 -89 -91 -88 -86 -81
-91 -92 -90 -90 -86 -87 -84 -82
-90 -91 -86 -82 -85 -83 -81 -80
-91 -91 -88 -87 -84 -87 -81 -79
-89 -89 -85 -84 -79 -78 -81 -75
-85 -87 -81 -85 -80 -81 -76 -71
-86 -85 -82 -82 -81 -76 -74 -75
-86 -79 -77 -77 -81 -74 -70 -65
-82 -81 -75 -76 -70 -72 -67 -64
-81 -74 -74 -72 -71 -67 -63 -62
-78 -76 -71 -70 -65 -65 -62 -55
-76 -74 -70 -66 -65 -56 -53 -51
-75 -69 -64 -63 -60 -58 -52 -48
-72 -70 -59 -60 -56 -55 -51 -47
-68 -64 -61 -56 -56 -50 -46 -43
-63 -64 -57 -52 -50 -46 -44 -37
-59 -58 -55 -47 -47 -43 -43 -37
-53 -55 -48 -47 -44 -36 -36 -33
-50 -51 -46 -45 -37 -40 -31 -32
-48 -48 -42 -38 -34 -35 -31 -34
-45 -44 -44 -38 -33 -29 -30 -26
-46 -39 -35 -33 -25 -34 -26 -29
-37 -36 -31 -32 -32 -29 -22 -25
-37 -32 -32 -28 -30 -28 -25 -23
-34 -31 -30 -24 -25 -28 -28 -30
-30 -29 -25 -28 -26 -27 -27 -25
-27 -26 -28 -25 -26 -28 -23 -27
-28 -31 -26 -25 -26 -24 -24 -63
-27 -26 -24 -23 -23 -24 -66 -64
-26 -26 -23 -27 -25 -64 -64 -67
-29 -27 -24 -26 -61 -66 -67 -69
-25 -29 -25 -63 -68 -67 -70 -71
-23 -23 -62 -67 -67 -68 -69 -73
-25 -66 -67 -68 -67 -69 -68 -74
-68 -71 -73 -73 -74 -76 -78 -77
-66 -69 -75 -75 -80 -78 -79 -81
-69 -75 -76 -77 -76 -79 -82 -85
-73 -71 -77 -81 -81 -83 -82 -86
-72 -75 -79 -81 -78 -86 -83 -87
-76 -78 -80 -83 -83 -90 -88 -90
-78 -82 -83 -83 -82 -89 -88 -90
-79 -87 -79 -88 -86 -88 -93 -93
-85 -85 -86 -87 -88 -92 -88 -91
-87 -81 -87 -88 -89 -89 -87 -87
-86 -90 -89 -87 -90 -89 -86 -88
-89 -86 -89 -88 -91 -88 -88 -90
-86 -89 -86 -90 -88 -89 -89 -91
-88 -89 -88 -89 -88 -90 -84 -84
-91 -92 -88 -89 -87 -84 -84 -84
-87 -85 -88 -91 -88 -86 -84 -82
-86 -88 -88 -90 -86 -80 -82 -79
-88 -89 -90 -83 -85 -86 -77 -82
-84 -88 -84 -84 -79 -81 -78 -75
-87 -82 -82 -79 -79 -78 -75 -71
-81 -88 -83 -79 -80 -73 -72 -70
-83 -81 -76 -79 -78 -74 -67 -67
-80 -83 -81 -76 -73 -69 -68 -61
-76 -78 -74 -72 -72 -64 -59 -58
-73 -79 -70 -68 -67 -61 -55 -56
-78 -72 -69 -67 -62 -57 -54 -52
-73 -67 -65 -66 -57 -52 -51 -43
-67 -68 -63 -58 -51 -49 -46 -45
-66 -64 -57 -58 -52 -44 -43 -39
-61 -59 -53 -49 -50 -45 -36 -32
-56 -51 -49 -43 -42 -36 -32 -31
-53 -49 -49 -40 -39 -34 -31 -26
-53 -44 -44 -41 -34 -28 -26 -29
-48 -44 -38 -31 -32 -28 -26 -27
-42 -38 -35 -30 -27 -26 -23 -22
-44 -34 -33 -30 -27 -23 -22 -22
-31 -31 -30 -25 -29 -23 -25 -19
-29 -25 -25 -22 -21 -20 -21 -22
-31 -28 -21 -21 -19 -22 -22 -19
-26 -26 -25 -22 -21 -20 -18 -23
-23 -21 -23 -20 -23 -23 -24 -20
-71 -73 -71 -69 -75 -69 -76 -75
-70 -71 -72 -71 -74 -75 -79 -76
-69 -67 -72 -77 -75 -76 -84 -83
-73 -71 -73 -75 -79 -80 -81 -86
-75 -75 -80 -79 -82 -82 -88 -84
-74 -79 -78 -81 -82 -85 -85 -89
-75 -82 -82 -82 -83 -83 -87 -88
-79 -82 -82 -84 -87 -85 -89 -87
-81 -81 -85 -87 -88 -87 -88 -91
-80 -82 -85 -88 -90 -89 -94 -91
-83 -84 -89 -87 -90 -91 -94 -91
-85 -87 -88 -92 -90 -91 -94 -92
-88 -86 -91 -88 -92 -90 -95 -93
-89 -93 -89 -91 -92 -93 -87 -91
-90 -94 -92 -92 -90 -89 -89 -88
-90 -93 -92 -93 -91 -88 -88 -90
-90 -94 -93 -88 -90 -90 -84 -83
-94 -91 -93 -90 -90 -89 -87 -83
-91 -93 -88 -84 -87 -85 -84 -82
-91 -88 -92 -90 -85 -84 -84 -82
-86 -89 -89 -84 -88 -80 -76 -79
-90 -89 -87 -82 -83 -79 -80 -72
-87 -87 -82 -83 -83 -76 -76 -74
-83 -86 -86 -81 -78 -78 -74 -71
-85 -85 -84 -80 -75 -75 -67 -68
-80 -77 -80 -77 -75 -72 -69 -65
-80 -79 -74 -72 -71 -66 -65 -59
-78 -74 -73 -69 -71 -65 -63 -58
-75 -70 -71 -64 -59 -59 -56 -54
-73 -69 -67 -64 -61 -59 -54 -50
-70 -69 -64 -57 -51 -52 -50 -44
-68 -66 -62 -58 -51 -52 -45 -44
-64 -60 -57 -53 -52 -46 -42 -38
-60 -57 -55 -51 -45 -43 -41 -35
-55 -54 -50 -48 -41 -40 -35 -32
-54 -48 -42 -43 -42 -32 -35 -31
-50 -46 -44 -40 -37 -33 -29 -30
-48 -43 -38 -36 -31 -26 -26 -29
-41 -39 -37 -36 -27 -27 -31 -26
-38 -36 -29 -33 -28 -27 -29 -29
-34 -35 -36 -24 -26 -25 -24 -24
-38 -29 -29 -28 -21 -24 -24 -22
-30 -24 -24 -23 -20 -28 -20 -23
-27 -27 -23 -26 -20 -18 -24 -22
-27 -23 -24 -26 -26 -20 -20 -22
-27 -22 -25 -22 -23 -23 -23 -68
-27 -22 -21 -25 -22 -22 -68 -67
-24 -19 -21 -21 -23 -69 -68 -68
-23 -20 -20 -15 -69 -69 -70 -73
-26 -24 -22 -68 -66 -72 -73 -75
-23 -22 -68 -67 -72 -70 -74 -72
-21 -65 -67 -69 -71 -70 -76 -80
