# Supplementary material for: A SE-DenseNet-LSTM model for locomotion mode recognition in lower limb exoskeleton
Source: PeerJ Comput Sci. 2024 Feb 29;10:e1881. doi: 10.7717/peerj-cs.1881 (PMC10909223; doi:10.7717/peerj-cs.1881)
Supplement: Supplemental Information 1 — Each data represents a sampling point with a sampling frequency of 100Hz, and a motion period is divided into a support state and a pendulum state. Several points from these two gait phases are taken to process and form the dataset used in the experiment. [file peerj-cs-10-1881-s001.zip › dataset/online/sub3/SWShankAngle.txt]

-44 -48 -49 -48 -49 -51 -53 -55
-47 -44 -47 -52 -50 -55 -59 -58
-49 -44 -51 -55 -56 -54 -60 -58
-43 -47 -51 -58 -58 -54 -52 -55
-50 -50 -56 -56 -56 -60 -56 -57
-52 -51 -58 -57 -53 -59 -61 -58
-54 -54 -56 -56 -59 -57 -54 -56
-54 -57 -53 -56 -57 -58 -55 -57
-54 -56 -54 -58 -60 -58 -61 -56
-59 -58 -56 -62 -56 -59 -56 -56
-55 -58 -58 -57 -58 -60 -55 -54
-58 -57 -57 -57 -52 -59 -57 -49
-54 -59 -56 -59 -60 -52 -48 -49
-58 -53 -60 -56 -58 -50 -50 -48
-55 -53 -61 -57 -50 -46 -48 -41
-56 -56 -57 -51 -48 -47 -45 -40
-55 -58 -51 -50 -50 -48 -34 -37
-55 -50 -51 -47 -44 -34 -35 -33
-46 -49 -49 -47 -43 -37 -33 -30
-50 -46 -44 -42 -38 -33 -31 -28
-47 -45 -43 -36 -34 -28 -27 -27
-43 -37 -37 -32 -33 -30 -25 -27
-37 -36 -33 -35 -30 -26 -22 -24
-38 -35 -29 -29 -25 -21 -19 -21
-33 -34 -30 -19 -26 -24 -20 -19
-36 -31 -26 -21 -22 -16 -18 -9
-29 -25 -21 -23 -15 -19 -9 -5
-24 -28 -25 -18 -21 -9 -6 -6
-23 -24 -17 -16 -11 -9 -6 0
-25 -18 -18 -10 -9 -4 -4 -3
-16 -20 -11 -5 -1 -4 -3 1
-14 -9 -7 -6 0 1 6 5
-10 -9 -3 -5 -3 6 5 12
-7 -5 0 -4 5 3 12 14
-3 -3 -2 6 4 12 15 17
-1 -4 3 0 10 16 14 18
-2 5 5 11 18 14 18 15
2 5 9 17 18 19 19 24
4 15 14 20 15 16 20 20
11 14 18 19 18 22 20 24
11 20 20 19 22 25 23 27
16 18 17 22 27 21 24 23
18 14 22 25 22 23 25 25
19 21 20 24 22 22 21 23
-43 -43 -47 -47 -48 -51 -56 -56
-44 -47 -50 -50 -50 -54 -56 -59
-50 -49 -48 -54 -55 -55 -54 -57
-49 -51 -52 -56 -55 -56 -58 -56
-54 -58 -54 -59 -57 -57 -58 -61
-58 -54 -54 -55 -55 -57 -60 -60
-53 -58 -58 -57 -60 -59 -60 -59
-54 -56 -55 -53 -57 -60 -57 -58
-57 -57 -58 -55 -61 -55 -58 -57
-59 -57 -61 -61 -54 -61 -55 -58
-57 -57 -58 -56 -56 -55 -55 -51
-60 -60 -57 -57 -60 -57 -54 -51
-57 -59 -58 -54 -54 -54 -49 -50
-58 -58 -56 -56 -57 -50 -47 -50
-55 -55 -55 -55 -51 -49 -48 -48
-53 -54 -53 -55 -49 -47 -47 -44
-58 -54 -49 -48 -45 -48 -41 -40
-55 -51 -47 -47 -47 -43 -39 -37
-51 -52 -48 -46 -47 -37 -39 -34
-51 -52 -48 -42 -38 -42 -36 -32
-45 -47 -40 -38 -39 -35 -33 -29
-47 -37 -37 -38 -38 -35 -31 -25
-43 -42 -38 -36 -34 -29 -24 -21
-38 -37 -34 -28 -28 -21 -19 -17
-35 -33 -32 -30 -28 -20 -18 -12
-34 -29 -29 -27 -22 -18 -14 -12
-29 -31 -26 -20 -21 -9 -12 -6
-29 -23 -20 -19 -15 -15 -10 -3
-24 -18 -15 -13 -12 -1 -7 2
-19 -21 -12 -14 -5 1 0 1
-17 -16 -14 -7 -2 0 1 11
-11 -15 -10 -2 2 2 3 11
-11 -9 -2 1 5 4 12 15
-6 -6 0 2 6 12 10 14
-1 -2 4 10 11 12 17 18
2 2 11 10 13 13 18 24
0 5 10 15 15 18 19 23
7 11 15 16 23 19 19 21
12 14 16 22 23 19 25 28
13 14 17 22 18 23 25 24
14 18 18 22 27 27 24 20
20 19 17 27 24 19 22 19
-43 -41 -47 -48 -50 -52 -52 -56
-46 -46 -52 -50 -51 -57 -56 -60
-50 -46 -50 -55 -54 -55 -54 -60
-47 -51 -48 -54 -54 -56 -58 -60
-51 -51 -55 -55 -53 -56 -57 -53
-52 -58 -57 -61 -56 -52 -57 -55
-53 -51 -54 -57 -56 -57 -55 -59
-54 -56 -57 -59 -55 -55 -55 -56
-58 -56 -52 -58 -54 -59 -55 -56
-58 -57 -57 -56 -57 -58 -58 -56
-58 -60 -58 -57 -53 -55 -59 -54
-60 -58 -58 -60 -55 -56 -54 -51
-57 -55 -57 -56 -56 -57 -52 -44
-59 -57 -57 -53 -54 -52 -48 -46
-54 -54 -55 -58 -52 -50 -46 -49
-54 -58 -51 -54 -48 -47 -48 -42
-55 -57 -55 -51 -48 -47 -42 -40
-51 -54 -47 -46 -46 -46 -43 -42
-54 -51 -48 -43 -44 -43 -38 -36
-44 -47 -45 -44 -39 -40 -36 -39
-48 -43 -46 -41 -39 -36 -35 -34
-45 -42 -36 -39 -36 -32 -34 -31
-44 -39 -38 -34 -35 -37 -30 -30
-41 -36 -38 -33 -37 -28 -26 -21
-40 -36 -34 -35 -25 -25 -22 -19
-37 -36 -38 -31 -28 -21 -21 -15
-37 -33 -28 -25 -23 -17 -15 -14
-36 -33 -28 -22 -21 -14 -14 -6
-30 -27 -22 -19 -14 -16 -9 -4
-28 -24 -19 -13 -11 -7 -6 0
-18 -19 -18 -12 -5 -4 1 4
-22 -13 -12 -12 -3 0 4 7
-17 -9 -6 -3 3 5 8 9
-12 -5 -5 3 7 6 6 16
-9 -2 0 4 5 5 10 16
-1 0 5 8 9 14 13 20
2 1 5 4 12 17 18 18
5 8 4 12 16 19 21 19
4 7 10 17 15 17 21 21
7 14 14 19 15 22 22 22
12 16 19 22 22 19 23 20
15 19 18 21 22 22 20 24
17 18 19 21 23 25 22 23
23 22 21 23 23 20 20 20
-42 -46 -51 -52 -54 -55 -54 -58
-48 -52 -47 -54 -49 -54 -53 -56
-49 -49 -50 -53 -56 -57 -55 -56
-45 -47 -55 -53 -51 -51 -57 -59
-50 -52 -54 -53 -56 -59 -55 -57
-53 -55 -55 -53 -57 -60 -56 -58
-52 -54 -54 -58 -55 -58 -57 -54
-54 -55 -59 -54 -58 -58 -58 -52
-56 -53 -58 -62 -59 -54 -54 -54
-55 -61 -60 -59 -56 -52 -50 -50
-58 -59 -58 -56 -53 -52 -50 -49
-58 -57 -56 -55 -49 -53 -47 -46
-61 -57 -58 -51 -52 -51 -45 -47
-57 -52 -48 -49 -51 -46 -46 -40
-52 -53 -47 -48 -46 -44 -43 -43
-52 -50 -48 -47 -47 -43 -42 -33
-43 -47 -42 -44 -41 -41 -38 -37
-44 -46 -43 -45 -40 -34 -32 -28
-43 -42 -43 -39 -36 -33 -31 -23
-44 -42 -44 -35 -37 -30 -24 -24
-41 -43 -33 -37 -31 -22 -23 -21
-40 -36 -36 -29 -27 -23 -20 -18
-38 -36 -27 -27 -23 -17 -17 -13
-32 -29 -24 -23 -18 -17 -16 -12
-28 -23 -23 -23 -14 -8 -13 -6
-24 -21 -22 -17 -15 -11 -8 -6
-23 -21 -14 -15 -8 -11 -5 -2
-20 -17 -17 -13 -5 -3 -2 5
-16 -14 -11 -11 -4 0 2 7
-13 -11 -6 -5 1 -3 9 10
-8 -8 -6 -4 2 7 11 17
-4 -5 1 3 10 11 16 17
-6 -1 6 9 11 20 18 20
0 2 10 11 11 21 18 25
2 11 8 14 15 21 21 21
9 12 15 16 19 20 24 24
9 13 19 19 22 26 24 23
13 20 19 22 25 19 28 25
18 19 21 23 24 24 24 28
18 24 25 20 21 24 23 27
23 20 21 26 26 29 20 16
-43 -48 -51 -51 -50 -54 -57 -55
-46 -49 -44 -49 -53 -52 -61 -56
-48 -50 -48 -52 -59 -58 -59 -54
-53 -51 -53 -54 -56 -57 -55 -58
-47 -55 -55 -56 -54 -57 -55 -62
-57 -54 -57 -57 -59 -58 -56 -59
-56 -58 -56 -53 -58 -56 -57 -60
-56 -55 -57 -56 -58 -56 -56 -57
-56 -53 -58 -57 -55 -57 -63 -58
-56 -57 -56 -59 -58 -57 -56 -59
-57 -60 -57 -61 -58 -58 -59 -54
-59 -58 -56 -62 -55 -56 -54 -49
-59 -57 -53 -55 -55 -49 -52 -50
-60 -60 -57 -52 -51 -51 -48 -45
-57 -61 -57 -52 -50 -45 -49 -47
-54 -55 -51 -50 -50 -48 -46 -47
-54 -52 -50 -50 -47 -50 -45 -38
-52 -49 -49 -44 -47 -42 -35 -37
-49 -47 -44 -49 -41 -40 -40 -42
-50 -45 -46 -38 -39 -37 -36 -29
-51 -46 -38 -39 -37 -35 -31 -28
-46 -39 -40 -37 -40 -29 -30 -26
-38 -39 -38 -39 -29 -28 -22 -20
-37 -38 -38 -30 -28 -23 -22 -17
-37 -37 -29 -28 -26 -20 -16 -20
-38 -33 -33 -24 -22 -20 -19 -13
-30 -26 -23 -20 -19 -20 -12 -9
-26 -23 -15 -20 -17 -10 -12 -6
-22 -21 -18 -15 -15 -11 -5 5
-18 -24 -21 -10 -11 -6 1 6
-20 -19 -11 -10 -5 2 5 6
-20 -11 -10 -6 1 1 14 15
-7 -11 -5 3 7 8 10 15
-11 -4 7 3 10 13 15 16
-6 2 4 8 13 15 18 19
-1 8 6 10 15 16 16 19
5 4 12 18 10 17 21 22
8 10 15 16 18 25 22 19
12 15 18 20 22 22 21 26
13 14 17 20 24 21 24 26
17 20 20 20 21 28 24 22
20 22 20 19 26 22 22 23
20 21 22 24 25 28 24 23
20 23 23 24 22 21 24 15
-44 -42 -47 -49 -48 -53 -51 -53
-45 -44 -47 -52 -54 -54 -55 -56
-45 -49 -48 -54 -55 -55 -59 -55
-47 -51 -55 -52 -54 -59 -55 -57
-45 -56 -48 -55 -57 -57 -58 -62
-52 -55 -51 -59 -55 -58 -61 -57
-56 -53 -57 -57 -56 -58 -56 -56
-56 -55 -56 -55 -57 -59 -64 -59
-55 -55 -59 -59 -57 -58 -60 -57
-55 -57 -58 -60 -58 -59 -62 -59
-59 -60 -58 -56 -55 -60 -58 -56
-56 -56 -59 -57 -63 -58 -60 -58
-57 -55 -58 -56 -58 -57 -56 -59
-58 -57 -61 -63 -58 -60 -58 -52
-61 -56 -59 -58 -56 -62 -51 -54
-59 -60 -58 -61 -57 -53 -51 -51
-58 -60 -55 -55 -55 -55 -52 -51
-58 -58 -56 -56 -56 -53 -48 -51
-56 -58 -54 -55 -55 -52 -52 -43
-56 -59 -53 -53 -51 -52 -45 -44
-55 -54 -55 -50 -47 -42 -42 -35
-53 -51 -53 -49 -41 -42 -39 -35
-48 -47 -51 -45 -39 -41 -40 -31
-50 -52 -44 -38 -43 -38 -32 -29
-51 -45 -41 -39 -36 -36 -30 -24
-46 -43 -39 -39 -31 -29 -25 -24
-42 -37 -38 -32 -30 -24 -24 -17
-43 -37 -35 -30 -27 -22 -20 -20
-34 -31 -30 -27 -23 -19 -16 -19
-37 -31 -26 -26 -22 -16 -17 -11
-30 -26 -25 -23 -21 -19 -13 -14
-29 -23 -19 -16 -18 -10 -8 -2
-23 -22 -17 -18 -14 -11 -7 -3
-17 -19 -17 -11 -12 -5 -2 -2
-17 -17 -10 -7 -7 -4 -6 4
-19 -10 -12 -9 -4 -3 6 4
-7 -11 -9 -2 -2 7 8 13
-11 -8 -4 -8 7 5 11 18
-5 0 -6 3 7 11 18 16
-2 -4 4 8 9 13 16 16
-2 4 6 13 12 19 23 18
3 3 13 17 20 21 24 25
7 14 18 19 19 25 22 26
12 14 16 17 23 24 25 26
14 18 18 25 21 27 22 24
18 23 23 27 27 23 23 17
17 25 26 27 24 24 22 24
23 23 24 25 20 25 20 24
-43 -44 -49 -53 -57 -56 -59 -57
-47 -56 -54 -59 -56 -59 -63 -57
-50 -56 -56 -59 -59 -60 -62 -58
-52 -56 -58 -59 -61 -58 -60 -62
-54 -53 -53 -56 -58 -65 -63 -60
-57 -57 -60 -58 -58 -59 -64 -64
-60 -62 -57 -58 -62 -60 -61 -59
-57 -57 -64 -61 -62 -61 -60 -65
-60 -59 -63 -57 -59 -59 -61 -56
-56 -60 -62 -60 -62 -59 -61 -59
-63 -61 -60 -60 -63 -57 -60 -52
-62 -61 -59 -62 -59 -58 -54 -58
-64 -57 -60 -57 -59 -53 -53 -54
-62 -64 -61 -57 -56 -57 -51 -49
-59 -60 -57 -55 -51 -50 -50 -50
-55 -55 -55 -53 -51 -47 -49 -44
-56 -53 -54 -53 -50 -49 -46 -39
-57 -58 -52 -54 -48 -46 -36 -39
-54 -55 -50 -49 -44 -39 -37 -33
-56 -52 -49 -44 -40 -35 -33 -33
-48 -50 -41 -40 -35 -33 -33 -30
-48 -41 -42 -39 -37 -32 -31 -27
-46 -41 -40 -31 -32 -29 -28 -22
-42 -40 -37 -32 -27 -25 -24 -21
-36 -35 -33 -24 -29 -23 -24 -17
-38 -28 -25 -23 -23 -21 -18 -12
-34 -28 -26 -25 -21 -13 -11 -11
-27 -27 -22 -17 -17 -14 -14 -7
-26 -22 -20 -16 -14 -11 -8 -3
-22 -21 -18 -13 -11 -10 -2 2
-19 -13 -11 -8 -6 -3 4 7
-15 -13 -9 -6 2 6 2 10
-13 -12 -6 -1 3 5 5 6
-11 -3 0 2 1 8 11 15
-5 -1 0 6 7 7 14 14
2 3 7 6 4 16 17 17
0 3 11 11 14 19 16 17
5 5 6 16 17 15 21 18
7 5 14 16 15 20 21 22
11 13 15 16 25 21 20 26
17 17 13 16 21 20 21 25
15 16 19 21 20 23 22 26
18 21 20 23 24 23 22 22
17 23 20 23 20 25 20 20
-47 -51 -53 -50 -52 -55 -60 -59
-48 -49 -51 -53 -54 -59 -59 -60
-56 -56 -56 -54 -58 -58 -58 -58
-51 -52 -56 -59 -60 -60 -58 -59
-54 -58 -56 -58 -59 -58 -57 -58
-56 -59 -57 -58 -59 -60 -60 -58
-60 -61 -56 -56 -59 -58 -60 -58
-62 -61 -57 -59 -59 -57 -62 -57
-60 -58 -58 -59 -61 -58 -57 -56
-58 -58 -58 -57 -60 -55 -57 -59
-58 -59 -55 -58 -55 -53 -56 -55
-60 -58 -60 -55 -58 -54 -55 -50
-58 -60 -58 -60 -59 -55 -53 -47
-56 -57 -55 -58 -53 -48 -47 -41
-58 -58 -54 -52 -47 -45 -44 -42
-56 -55 -53 -51 -46 -44 -42 -35
-54 -55 -49 -47 -46 -40 -35 -38
-54 -50 -47 -44 -39 -34 -41 -35
-48 -44 -45 -41 -35 -36 -33 -30
-47 -45 -42 -35 -36 -34 -28 -28
-47 -39 -35 -36 -32 -30 -27 -25
-40 -36 -35 -34 -27 -30 -22 -21
-34 -35 -34 -26 -28 -23 -22 -17
-33 -31 -30 -27 -21 -19 -15 -12
-36 -30 -26 -20 -20 -18 -11 -4
-31 -25 -25 -20 -17 -14 -7 -3
-26 -26 -19 -16 -10 -7 -6 0
-23 -24 -20 -12 -5 -3 1 7
-20 -14 -15 -8 -1 1 8 14
-14 -11 -8 -4 -2 7 12 10
-13 -5 -2 2 4 9 9 16
-3 -2 0 9 12 12 16 20
-1 3 8 9 14 19 14 22
0 5 11 11 17 21 22 23
5 10 12 17 21 19 24 25
12 12 16 21 22 26 26 25
9 15 15 20 19 25 24 22
15 19 20 20 24 26 26 21
19 18 21 25 20 23 23 21
-43 -46 -52 -52 -54 -56 -59 -63
-44 -50 -50 -54 -56 -58 -59 -54
-53 -49 -55 -56 -56 -61 -59 -60
-52 -57 -55 -59 -58 -59 -62 -63
-57 -56 -56 -59 -61 -64 -61 -62
-57 -55 -58 -62 -62 -60 -64 -62
-60 -60 -58 -62 -63 -61 -62 -60
-60 -62 -56 -60 -67 -61 -61 -62
-59 -62 -61 -60 -63 -64 -59 -59
-62 -61 -62 -56 -62 -56 -57 -63
-61 -61 -60 -59 -58 -60 -54 -54
-58 -58 -62 -58 -58 -59 -54 -55
-58 -58 -56 -54 -58 -56 -54 -51
-58 -59 -58 -56 -52 -55 -53 -51
-61 -57 -60 -56 -51 -50 -47 -47
-57 -60 -53 -56 -55 -50 -50 -42
-58 -53 -52 -53 -52 -47 -44 -41
-54 -55 -52 -51 -49 -46 -40 -39
-55 -49 -50 -48 -43 -43 -38 -35
-49 -48 -49 -44 -40 -40 -33 -28
-51 -48 -42 -39 -37 -39 -33 -27
-49 -46 -43 -38 -34 -34 -21 -28
-49 -41 -38 -33 -30 -30 -28 -21
-43 -38 -35 -29 -24 -23 -19 -13
-37 -35 -32 -29 -26 -22 -16 -13
-33 -32 -28 -24 -25 -16 -12 -16
-31 -31 -26 -17 -16 -13 -12 -2
-26 -28 -22 -15 -15 -14 -8 -4
-27 -18 -12 -14 -12 -6 -4 4
-22 -16 -13 -12 -4 -3 -1 4
-16 -14 -13 -6 -2 -4 5 0
-12 -16 -8 -3 -1 4 1 10
-11 -5 -3 -1 -1 0 9 14
-2 -1 1 -2 1 10 12 17
-1 1 4 1 11 13 23 17
1 3 -1 12 12 19 20 27
2 2 13 16 16 21 23 25
2 11 15 17 21 21 22 20
11 10 18 21 23 22 24 20
14 17 22 25 23 23 21 17
16 19 28 23 19 23 23 21
-45 -43 -48 -52 -57 -55 -60 -59
-44 -50 -52 -57 -54 -56 -58 -53
-50 -54 -53 -57 -55 -56 -58 -55
-52 -55 -53 -58 -57 -59 -59 -60
-58 -53 -60 -54 -58 -56 -59 -57
-55 -55 -57 -62 -58 -62 -58 -57
-58 -59 -52 -58 -59 -53 -59 -61
-57 -59 -57 -56 -61 -59 -59 -58
-59 -54 -59 -56 -57 -52 -60 -55
-59 -60 -54 -58 -59 -58 -53 -51
-58 -59 -61 -57 -59 -59 -56 -47
-63 -58 -59 -61 -56 -52 -52 -47
-58 -56 -56 -56 -54 -50 -45 -47
-56 -58 -58 -54 -53 -50 -50 -46
-56 -54 -54 -52 -50 -45 -45 -42
-56 -51 -50 -51 -45 -45 -39 -38
-52 -46 -49 -49 -43 -44 -40 -38
-49 -49 -48 -43 -37 -40 -41 -32
-46 -47 -43 -38 -41 -41 -33 -32
-47 -44 -38 -38 -36 -34 -33 -27
-45 -39 -37 -39 -34 -30 -27 -22
-40 -35 -38 -35 -31 -29 -23 -18
-39 -39 -31 -32 -27 -24 -19 -17
-35 -27 -35 -24 -23 -18 -16 -14
-32 -26 -27 -24 -17 -15 -12 -8
-32 -26 -23 -21 -17 -10 -11 -1
-26 -21 -16 -21 -14 -10 -1 -3
-24 -18 -17 -13 -9 -1 -4 5
-19 -19 -8 -10 -1 -2 7 5
-14 -14 -12 -3 -1 3 3 12
-11 -8 -4 0 3 6 7 10
-13 -8 -2 4 4 10 10 7
-3 1 4 4 7 13 7 19
-3 2 2 12 12 11 21 20
6 5 8 11 9 19 18 18
5 12 8 10 16 20 16 22
4 12 10 18 22 22 24 26
11 12 17 19 24 24 22 27
11 16 20 23 24 27 25 24
16 18 24 25 23 25 20 21
23 24 24 24 25 20 18 19
-44 -45 -52 -52 -53 -62 -55 -58
-52 -51 -56 -56 -56 -60 -62 -62
-49 -50 -50 -59 -62 -56 -59 -62
-53 -56 -59 -56 -60 -58 -59 -59
-55 -57 -56 -55 -58 -59 -57 -59
-57 -54 -59 -61 -60 -60 -66 -64
-56 -58 -61 -60 -63 -63 -57 -61
-60 -60 -57 -59 -61 -62 -60 -58
-61 -61 -57 -61 -60 -56 -57 -58
-62 -61 -61 -56 -60 -54 -54 -58
-57 -62 -59 -62 -56 -60 -57 -50
-62 -62 -56 -58 -58 -56 -52 -48
-61 -58 -55 -59 -57 -51 -49 -46
-59 -58 -56 -59 -52 -49 -47 -43
-57 -60 -54 -51 -47 -46 -42 -44
-54 -60 -53 -47 -46 -44 -41 -39
-58 -49 -48 -44 -42 -40 -44 -39
-50 -47 -43 -41 -41 -45 -36 -32
-48 -44 -46 -44 -39 -33 -37 -26
-44 -43 -42 -41 -39 -32 -33 -24
-46 -40 -42 -31 -34 -27 -23 -15
-43 -42 -35 -34 -34 -23 -17 -15
-37 -35 -36 -27 -22 -17 -14 -8
-32 -33 -33 -18 -17 -14 -9 -3
-35 -30 -24 -15 -14 -5 -5 -1
-30 -20 -16 -13 -9 -7 -3 4
-19 -13 -12 -9 -5 0 1 5
-18 -14 -9 -10 -1 -1 6 9
-10 -10 -9 1 3 6 7 11
-5 -8 -2 6 8 8 13 14
-9 1 2 9 7 15 18 22
-5 1 4 8 16 19 21 25
3 5 9 13 16 21 22 26
7 9 13 15 17 18 26 25
12 13 18 18 21 22 22 22
15 18 22 20 26 23 27 26
17 17 22 24 23 27 25 23
22 23 24 22 27 23 26 25
22 23 20 27 23 22 25 24
23 24 21 25 24 26 25 25
24 28 26 29 21 26 22 21
28 24 26 26 23 26 23 19
24 24 22 26 21 19 15 16
26 27 26 21 18 23 17 14
25 23 23 21 20 17 15 13
-41 -39 -42 -41 -45 -42 -41 -49
-39 -43 -43 -43 -44 -41 -49 -48
-42 -40 -41 -42 -41 -44 -46 -44
-40 -40 -40 -46 -45 -42 -47 -50
-41 -45 -41 -45 -48 -47 -46 -50
-44 -40 -45 -46 -46 -51 -51 -49
-40 -43 -47 -49 -49 -48 -52 -48
-45 -49 -48 -48 -47 -48 -49 -50
-44 -47 -50 -48 -49 -51 -52 -51
-44 -50 -47 -46 -52 -51 -51 -52
-51 -48 -51 -48 -46 -50 -50 -49
-54 -46 -53 -47 -49 -49 -51 -51
-49 -51 -47 -53 -48 -47 -50 -55
-53 -55 -51 -54 -50 -50 -48 -47
-49 -50 -51 -47 -49 -52 -47 -45
-47 -53 -49 -48 -50 -51 -50 -45
-52 -48 -49 -49 -50 -46 -44 -44
-48 -48 -52 -46 -48 -41 -50 -43
-51 -52 -48 -54 -48 -51 -46 -46
-54 -49 -48 -43 -46 -46 -42 -47
-50 -49 -50 -47 -44 -45 -41 -42
-50 -46 -49 -46 -41 -44 -38 -39
-45 -45 -43 -43 -43 -39 -38 -37
-48 -43 -45 -44 -41 -38 -36 -37
-43 -41 -43 -43 -35 -35 -37 -35
-45 -42 -43 -39 -37 -35 -33 -36
-48 -42 -38 -36 -37 -32 -30 -30
-41 -44 -39 -32 -33 -30 -34 -28
-42 -37 -34 -33 -31 -32 -25 -25
-39 -33 -29 -32 -31 -26 -23 -17
-36 -32 -32 -31 -25 -26 -20 -18
-30 -33 -33 -26 -23 -21 -22 -13
-33 -31 -27 -29 -21 -21 -12 -15
-30 -26 -25 -22 -19 -14 -10 -11
-26 -24 -17 -17 -15 -12 -7 -9
-44 -43 -44 -47 -49 -53 -55 -53
-43 -46 -50 -47 -61 -56 -57 -58
-45 -48 -48 -55 -56 -55 -60 -55
-48 -48 -53 -59 -53 -60 -56 -58
-48 -51 -54 -53 -58 -56 -57 -56
-49 -53 -55 -54 -56 -60 -57 -57
-54 -56 -59 -55 -58 -60 -58 -58
-59 -57 -55 -55 -58 -57 -57 -54
-55 -55 -57 -54 -59 -57 -57 -57
-60 -58 -60 -56 -58 -59 -55 -51
-58 -60 -57 -58 -58 -54 -57 -55
-57 -57 -57 -55 -60 -55 -56 -49
-56 -54 -55 -59 -53 -57 -49 -51
-58 -54 -53 -60 -56 -53 -52 -52
-57 -57 -55 -53 -54 -54 -49 -45
-55 -57 -57 -50 -48 -47 -46 -46
-55 -56 -49 -52 -48 -48 -45 -44
-54 -54 -49 -50 -50 -47 -43 -37
-49 -50 -49 -49 -48 -41 -38 -37
-49 -48 -44 -47 -43 -38 -38 -33
-50 -46 -47 -42 -37 -39 -34 -30
-49 -47 -43 -38 -36 -36 -29 -27
-48 -42 -41 -41 -33 -32 -28 -29
-42 -40 -36 -37 -31 -27 -25 -20
-42 -36 -32 -28 -27 -28 -24 -20
-38 -35 -32 -31 -24 -20 -21 -17
-37 -26 -25 -27 -24 -20 -16 -16
-29 -28 -24 -23 -20 -16 -12 -11
-29 -24 -23 -18 -14 -16 -12 -2
-28 -26 -17 -16 -15 -9 -8 -4
-19 -20 -18 -13 -13 -4 -2 0
-19 -16 -13 -12 -7 -6 3 1
-17 -19 -11 -8 -3 -2 4 1
-13 -11 -7 -4 -1 2 5 7
-8 -8 -7 2 4 2 11 20
-7 -4 4 2 -1 10 14 15
0 1 1 2 6 14 17 20
-1 1 2 11 15 15 19 20
6 2 11 14 19 19 21 19
2 13 14 16 19 21 19 19
12 18 16 20 22 20 23 22
17 15 19 20 22 22 24 23
19 20 21 17 22 22 24 22
20 18 21 22 18 25 22 19
-43 -47 -44 -48 -51 -55 -57 -57
-45 -46 -53 -51 -55 -55 -58 -59
-45 -46 -53 -52 -56 -57 -57 -55
-49 -53 -55 -55 -56 -54 -55 -55
-48 -54 -56 -54 -55 -55 -56 -59
-50 -57 -59 -54 -57 -58 -56 -58
-54 -56 -56 -55 -56 -59 -63 -63
-60 -59 -56 -57 -58 -62 -58 -58
-58 -57 -55 -56 -60 -59 -59 -53
-56 -56 -57 -55 -59 -54 -53 -52
-57 -60 -56 -61 -59 -52 -55 -49
-60 -56 -63 -60 -59 -53 -56 -53
-58 -54 -56 -58 -53 -54 -49 -49
-59 -56 -57 -52 -52 -48 -51 -48
-59 -59 -50 -54 -51 -49 -47 -48
-57 -55 -52 -50 -51 -49 -47 -39
-57 -58 -47 -54 -50 -43 -41 -42
-50 -49 -52 -48 -43 -38 -36 -35
-52 -52 -50 -49 -46 -40 -38 -33
-50 -49 -44 -44 -40 -33 -33 -29
-53 -49 -43 -42 -32 -37 -33 -30
-47 -38 -42 -36 -36 -34 -28 -29
-41 -43 -30 -36 -32 -28 -31 -20
-37 -34 -33 -33 -29 -32 -20 -18
-36 -33 -32 -30 -30 -28 -17 -12
-36 -35 -29 -32 -22 -18 -17 -17
-34 -31 -30 -25 -16 -16 -18 -9
-28 -27 -28 -17 -17 -18 -8 -10
-27 -23 -21 -16 -19 -9 -7 -1
-25 -18 -17 -18 -9 -10 1 5
-19 -16 -19 -11 -8 2 5 7
-13 -17 -12 -10 3 5 8 9
-16 -7 -4 -3 6 9 9 11
-8 -6 -1 3 9 11 14 15
-11 2 4 7 9 16 19 20
1 3 7 8 12 17 19 20
3 4 10 18 19 23 27 23
6 13 14 19 21 24 23 26
9 14 18 19 22 22 25 29
16 19 21 26 25 26 27 28
14 21 26 24 26 28 23 23
21 22 27 26 24 28 22 23
21 25 29 25 25 25 23 17
-47 -51 -47 -51 -52 -54 -56 -60
-47 -49 -55 -53 -60 -56 -58 -54
-49 -52 -52 -56 -58 -61 -54 -59
-51 -54 -56 -58 -60 -58 -55 -54
-52 -53 -59 -57 -59 -57 -58 -58
-55 -57 -58 -52 -54 -61 -60 -54
-55 -54 -55 -57 -58 -55 -55 -54
-57 -56 -54 -55 -59 -61 -62 -59
-61 -59 -58 -55 -56 -56 -56 -53
-59 -56 -59 -58 -57 -58 -58 -52
-54 -59 -57 -55 -57 -51 -51 -54
-58 -59 -59 -56 -51 -55 -55 -49
-59 -57 -54 -61 -57 -56 -49 -50
-54 -56 -56 -53 -51 -51 -47 -44
-56 -54 -52 -53 -52 -45 -40 -40
-56 -51 -53 -49 -50 -44 -38 -36
-57 -56 -51 -50 -41 -41 -33 -34
-49 -52 -51 -43 -39 -37 -33 -30
-48 -52 -45 -42 -34 -36 -26 -26
-46 -39 -42 -36 -33 -25 -24 -24
-44 -39 -37 -32 -27 -20 -22 -18
-38 -36 -33 -33 -24 -26 -23 -18
-34 -33 -30 -26 -22 -23 -16 -18
-33 -28 -26 -22 -25 -18 -14 -10
-28 -25 -23 -17 -18 -13 -12 -4
-23 -22 -21 -15 -12 -8 -7 -5
-22 -22 -13 -15 -9 -6 -7 -1
-22 -19 -15 -7 -3 -10 0 1
-16 -10 -9 -8 -6 -1 3 4
-8 -9 -5 -7 -1 3 4 10
-7 -5 -6 1 1 8 10 13
-4 -3 0 3 8 11 15 13
-8 0 2 7 10 17 17 18
0 1 10 13 14 20 18 17
2 3 10 15 18 17 19 25
3 10 12 20 18 18 25 23
10 12 16 20 19 21 19 22
12 22 16 21 21 19 21 24
16 16 21 21 21 19 19 21
-50 -45 -51 -52 -54 -53 -55 -56
-50 -51 -49 -51 -51 -53 -58 -57
-50 -53 -54 -53 -55 -58 -56 -61
-56 -54 -54 -55 -58 -56 -57 -57
-53 -52 -55 -58 -55 -55 -59 -57
-53 -57 -58 -60 -55 -51 -54 -57
-58 -55 -55 -59 -56 -58 -60 -58
-58 -56 -54 -59 -53 -59 -54 -59
-60 -57 -55 -56 -55 -60 -58 -55
-58 -56 -59 -58 -60 -59 -54 -53
-59 -58 -60 -56 -52 -56 -51 -51
-58 -57 -59 -57 -54 -50 -48 -53
-58 -58 -53 -53 -52 -50 -48 -46
-55 -60 -58 -51 -51 -47 -45 -43
-57 -56 -53 -53 -49 -48 -45 -44
-53 -52 -47 -50 -47 -46 -40 -41
-53 -50 -47 -46 -47 -42 -38 -43
-49 -49 -46 -47 -42 -39 -37 -32
-47 -43 -41 -46 -40 -37 -33 -26
-46 -47 -43 -38 -40 -28 -26 -24
-43 -43 -39 -35 -29 -25 -24 -22
-42 -42 -38 -32 -24 -25 -20 -14
-39 -37 -30 -26 -22 -21 -17 -14
-38 -29 -25 -25 -23 -17 -14 -12
-27 -26 -24 -22 -17 -18 -12 -5
-27 -25 -22 -19 -15 -13 -6 -2
-26 -22 -16 -18 -15 -5 -8 2
-17 -20 -18 -14 -10 -8 -2 3
-18 -16 -11 -8 -5 -1 6 6
-13 -12 -10 -7 2 4 8 12
-11 -11 -6 -3 6 12 9 11
-11 -10 -1 1 2 12 8 14
-11 1 4 11 8 11 15 16
0 0 6 13 13 19 14 20
8 7 7 13 12 23 18 20
9 10 15 13 17 17 19 21
8 13 16 17 22 21 19 25
12 11 18 18 21 21 24 22
14 20 22 17 21 22 20 22
15 20 22 22 24 24 20 17
-45 -49 -47 -51 -56 -55 -57 -57
-46 -41 -46 -57 -54 -56 -56 -54
-47 -52 -56 -53 -57 -56 -55 -55
-51 -55 -57 -58 -59 -57 -59 -61
-55 -52 -57 -57 -60 -58 -57 -58
-54 -55 -57 -57 -59 -55 -59 -58
-53 -57 -55 -60 -58 -60 -57 -55
-56 -56 -61 -57 -61 -59 -57 -57
-56 -57 -60 -58 -61 -54 -58 -55
-61 -58 -56 -60 -53 -54 -56 -57
-55 -59 -58 -54 -55 -57 -50 -52
-59 -58 -56 -56 -57 -49 -52 -52
-56 -58 -58 -56 -54 -53 -54 -46
-58 -57 -56 -53 -51 -51 -50 -41
-55 -56 -53 -55 -50 -47 -43 -41
-55 -51 -54 -50 -48 -44 -37 -39
-53 -52 -49 -49 -40 -36 -38 -34
-52 -53 -49 -44 -40 -37 -37 -32
-50 -48 -44 -39 -38 -37 -31 -31
-49 -43 -39 -38 -33 -30 -29 -25
-49 -40 -39 -36 -35 -33 -26 -26
-41 -38 -32 -32 -35 -25 -23 -18
-43 -36 -31 -32 -30 -23 -21 -21
-34 -34 -29 -29 -21 -19 -20 -17
-31 -31 -25 -22 -20 -18 -19 -1
-33 -24 -24 -19 -21 -18 -2 1
-24 -26 -22 -17 -20 -1 1 3
-26 -20 -16 -17 -2 0 1 6
-16 -19 -21 0 -1 5 10 11
-18 -16 -4 1 6 10 9 13
-21 -5 1 5 5 15 12 16
-5 0 6 8 11 13 15 16
-6 4 5 12 14 15 18 15
4 7 10 12 15 15 15 24
8 12 10 14 16 18 19 20
10 16 13 18 16 20 19 23
14 14 18 17 21 20 26 24
19 18 15 19 23 23 23 25
17 19 23 22 25 18 22 22
17 20 22 25 24 21 21 20
-44 -50 -47 -45 -52 -48 -56 -56
-48 -46 -48 -50 -51 -53 -54 -52
-48 -47 -51 -52 -58 -58 -56 -56
-46 -53 -51 -56 -59 -59 -55 -60
-54 -53 -55 -57 -59 -61 -55 -55
-52 -53 -59 -57 -59 -58 -62 -59
-53 -58 -57 -56 -57 -54 -60 -57
-55 -58 -57 -58 -56 -56 -59 -60
-57 -58 -57 -60 -58 -62 -55 -53
-56 -56 -57 -60 -60 -59 -57 -57
-59 -57 -57 -58 -60 -55 -56 -55
-58 -60 -56 -57 -55 -59 -58 -51
-54 -57 -57 -61 -56 -54 -54 -52
-54 -57 -59 -58 -60 -54 -50 -48
-55 -57 -55 -55 -49 -44 -46 -40
-59 -55 -58 -50 -47 -46 -42 -35
-58 -57 -48 -48 -47 -45 -42 -35
-54 -52 -52 -47 -44 -39 -36 -37
-50 -51 -41 -44 -34 -40 -33 -31
-51 -49 -44 -38 -39 -33 -29 -26
-48 -43 -35 -33 -27 -25 -32 -26
-43 -38 -35 -34 -29 -29 -25 -21
-36 -36 -37 -30 -25 -26 -26 -25
-36 -31 -30 -29 -27 -26 -28 -15
-32 -30 -32 -25 -22 -25 -20 -17
-31 -31 -27 -23 -22 -16 -14 -10
-29 -23 -24 -24 -22 -15 -7 -14
-25 -20 -26 -18 -16 -12 -8 -2
-25 -22 -16 -17 -11 -10 -5 -3
-24 -14 -17 -10 -7 -7 -4 -1
-15 -19 -10 -7 -6 -4 -3 5
-13 -8 -11 -5 -3 -3 3 5
-8 -7 -2 -2 -2 3 6 12
-9 -3 -2 -4 6 4 9 10
-3 0 -5 3 6 14 15 18
-2 -1 6 6 11 17 16 18
-4 7 3 10 18 15 20 17
8 5 9 16 15 18 16 20
7 9 19 19 16 21 23 17
13 15 17 16 15 23 23 26
13 17 20 19 22 24 23 24
17 17 18 25 26 24 24 23
19 14 23 25 24 23 20 20
17 24 24 25 22 25 18 23
-45 -44 -50 -48 -51 -56 -54 -54
-46 -43 -50 -51 -53 -56 -55 -58
-48 -48 -54 -52 -53 -56 -54 -52
-51 -59 -55 -51 -57 -58 -54 -55
-52 -54 -56 -56 -62 -54 -58 -58
-52 -53 -56 -56 -57 -60 -60 -59
-58 -55 -55 -56 -53 -59 -59 -60
-53 -56 -59 -60 -58 -59 -58 -58
-60 -56 -55 -57 -57 -58 -60 -55
-59 -56 -58 -58 -59 -54 -52 -54
-59 -59 -58 -56 -55 -56 -58 -54
-58 -59 -54 -58 -59 -53 -55 -52
-54 -57 -55 -54 -55 -56 -51 -50
-56 -56 -56 -56 -56 -52 -50 -49
-56 -58 -57 -51 -50 -50 -51 -42
-58 -57 -49 -55 -50 -50 -47 -41
-53 -54 -53 -50 -51 -41 -41 -38
-53 -50 -50 -49 -48 -40 -40 -37
-50 -46 -46 -48 -42 -37 -34 -36
-49 -44 -47 -40 -39 -35 -29 -33
-52 -48 -46 -38 -33 -34 -30 -30
-43 -43 -40 -38 -34 -33 -29 -25
-46 -35 -36 -32 -34 -32 -19 -22
-39 -33 -31 -34 -31 -23 -16 -17
-37 -32 -32 -28 -25 -18 -19 -14
-34 -35 -31 -24 -20 -17 -13 -9
-32 -30 -25 -18 -20 -14 -12 -6
-29 -25 -21 -17 -16 -14 -10 -3
-26 -20 -19 -15 -16 -4 -2 -1
-20 -18 -13 -9 -8 -2 0 4
-19 -15 -12 -7 -3 4 5 8
-10 -13 -11 -5 0 0 6 10
-13 -6 -4 -1 4 6 13 11
-10 -3 0 6 6 11 11 14
-1 -1 1 9 12 12 16 19
0 7 4 10 14 16 18 21
4 8 8 11 12 20 21 22
3 8 11 13 20 18 23 26
13 13 15 23 19 22 24 26
16 15 17 23 21 23 23 23
16 21 21 25 18 23 19 22
21 20 19 27 24 22 20 22
-40 -42 -47 -45 -51 -56 -55 -55
-44 -46 -48 -49 -51 -55 -53 -57
-47 -48 -50 -51 -52 -51 -56 -60
-47 -51 -50 -51 -51 -55 -55 -57
-49 -50 -52 -52 -53 -57 -55 -57
-53 -57 -56 -52 -57 -58 -57 -56
-54 -58 -55 -56 -59 -61 -54 -56
-54 -57 -59 -56 -55 -58 -58 -59
-59 -54 -58 -62 -57 -58 -54 -56
-55 -61 -58 -57 -58 -59 -59 -56
-55 -57 -56 -57 -54 -53 -55 -57
-57 -58 -56 -57 -56 -58 -57 -52
-57 -57 -57 -56 -56 -53 -52 -49
-58 -57 -53 -56 -56 -56 -52 -45
-57 -51 -59 -56 -53 -47 -45 -47
-57 -57 -54 -55 -47 -46 -47 -43
-55 -54 -52 -49 -46 -49 -45 -42
-55 -51 -49 -45 -43 -46 -39 -38
-52 -50 -47 -42 -43 -41 -39 -34
-49 -48 -45 -45 -39 -42 -35 -35
-47 -46 -44 -41 -39 -33 -36 -37
-48 -43 -41 -36 -38 -34 -33 -30
-41 -40 -42 -36 -34 -35 -30 -28
-39 -43 -32 -34 -38 -31 -27 -22
-39 -34 -34 -35 -28 -27 -20 -17
-40 -37 -33 -29 -25 -20 -20 -14
-33 -32 -27 -32 -23 -20 -18 -11
-34 -31 -29 -24 -20 -13 -10 -9
-29 -25 -20 -19 -14 -13 -8 -5
-28 -21 -22 -12 -8 -7 -2 3
-21 -20 -13 -11 -7 -2 2 5
-19 -16 -11 -8 -2 2 4 7
-14 -13 -6 3 2 -1 5 5
-11 -7 -4 -2 3 4 3 13
-4 -6 -2 6 5 7 15 21
-5 0 3 6 7 14 14 16
0 4 8 6 12 12 14 18
0 8 5 10 16 16 17 23
2 7 12 16 20 22 19 22
6 12 19 18 18 17 23 19
11 15 23 19 20 22 21 23
19 17 21 22 24 23 24 25
16 21 22 27 22 23 25 19
20 21 22 21 22 19 21 24
-22 -18 -18 -20 -17 -25 -23 -22
-22 -17 -20 -19 -21 -25 -24 -23
-21 -21 -21 -21 -23 -26 -24 -27
-21 -23 -28 -24 -24 -26 -28 -31
-20 -25 -22 -23 -22 -30 -35 -33
-22 -21 -24 -27 -27 -32 -32 -33
-22 -26 -27 -27 -32 -33 -35 -37
-23 -24 -25 -33 -34 -34 -37 -38
-22 -28 -34 -32 -33 -41 -37 -43
-29 -30 -34 -32 -38 -38 -42 -40
-33 -31 -37 -37 -41 -42 -41 -42
-28 -32 -38 -39 -38 -44 -44 -45
-32 -36 -37 -41 -42 -47 -45 -48
-38 -36 -41 -45 -43 -49 -48 -48
-43 -41 -43 -45 -45 -45 -51 -51
-43 -42 -46 -48 -47 -50 -52 -51
-42 -47 -46 -48 -46 -48 -48 -52
-44 -46 -49 -47 -47 -48 -51 -51
-45 -45 -49 -50 -48 -49 -54 -54
-49 -51 -53 -53 -50 -56 -53 -54
-51 -52 -51 -52 -55 -55 -56 -52
-48 -51 -53 -54 -56 -56 -58 -53
-51 -56 -53 -49 -55 -55 -52 -54
-48 -55 -52 -55 -54 -54 -53 -55
-51 -57 -53 -55 -56 -50 -53 -52
-53 -51 -53 -54 -53 -50 -51 -54
-54 -56 -57 -55 -53 -51 -50 -51
-54 -54 -54 -58 -50 -49 -53 -53
-53 -50 -53 -49 -54 -51 -50 -46
-57 -55 -48 -51 -51 -53 -46 -47
-52 -52 -50 -49 -50 -48 -48 -48
-48 -50 -50 -51 -49 -52 -49 -48
-47 -49 -46 -47 -45 -46 -46 -45
-48 -52 -51 -47 -50 -46 -48 -42
-47 -48 -46 -50 -47 -44 -40 -41
-52 -47 -46 -44 -46 -44 -40 -41
-50 -45 -49 -42 -49 -42 -43 -41
-50 -47 -42 -41 -38 -40 -38 -34
-41 -40 -45 -40 -36 -35 -37 -36
-43 -42 -43 -40 -33 -35 -30 -29
-44 -40 -38 -38 -36 -33 -32 -34
-37 -40 -42 -39 -33 -33 -28 -31
-37 -36 -36 -30 -29 -32 -31 -31
-39 -37 -33 -30 -29 -31 -29 -25
-36 -34 -35 -27 -29 -31 -26 -24
-32 -34 -28 -28 -29 -24 -22 -25
-31 -28 -28 -30 -23 -24 -26 -22
-30 -30 -32 -23 -26 -29 -20 -21
-30 -29 -25 -23 -24 -20 -21 -23
-29 -26 -23 -26 -24 -18 -21 -21
-55 -56 -58 -65 -60 -62 -58 -58
-53 -58 -58 -60 -60 -63 -63 -56
-57 -61 -64 -63 -64 -60 -59 -59
-60 -60 -61 -57 -58 -60 -55 -59
-59 -62 -57 -60 -66 -58 -56 -54
-62 -65 -61 -59 -55 -57 -54 -55
-61 -62 -64 -58 -57 -57 -54 -53
-59 -60 -60 -60 -53 -54 -52 -55
-60 -59 -59 -58 -57 -54 -54 -48
-59 -59 -56 -57 -52 -53 -49 -48
-58 -57 -55 -51 -52 -42 -48 -40
-53 -54 -53 -48 -50 -47 -44 -38
-58 -55 -53 -46 -43 -40 -39 -38
-53 -56 -47 -44 -46 -42 -39 -32
-54 -45 -46 -43 -40 -38 -32 -31
-48 -46 -43 -42 -35 -36 -31 -28
-47 -42 -42 -40 -34 -31 -25 -26
-43 -40 -35 -34 -31 -27 -24 -23
-41 -38 -34 -30 -28 -28 -24 -19
-38 -33 -31 -27 -24 -18 -24 -17
-33 -31 -24 -27 -22 -22 -17 -12
-33 -30 -25 -22 -23 -16 -14 -14
-27 -25 -20 -20 -18 -11 -11 -8
-26 -20 -19 -19 -16 -12 -8 -2
-22 -24 -19 -12 -13 -11 -8 0
-22 -15 -12 -14 -11 -4 -5 1
-15 -14 -16 -10 -4 -3 -2 -1
-11 -13 -9 -10 0 -1 1 4
-14 -7 -6 -4 0 0 3 3
-7 -5 -4 -2 -2 1 5 6
-22 -21 -23 -18 -28 -31 -30 -33
-16 -21 -24 -27 -28 -33 -24 -32
-23 -26 -24 -28 -29 -33 -32 -32
-27 -26 -26 -31 -28 -36 -32 -38
-27 -28 -33 -28 -29 -35 -31 -39
-30 -29 -28 -31 -35 -36 -42 -39
-32 -30 -27 -35 -39 -39 -44 -42
-27 -33 -35 -35 -41 -41 -42 -44
-34 -38 -41 -38 -37 -42 -43 -45
-34 -38 -39 -41 -43 -43 -43 -41
-37 -42 -40 -43 -43 -45 -50 -48
-43 -41 -42 -45 -46 -48 -48 -50
-40 -45 -46 -46 -49 -48 -54 -54
-42 -46 -47 -49 -48 -52 -54 -53
-42 -45 -48 -51 -49 -51 -55 -54
-48 -49 -50 -55 -51 -53 -51 -53
-48 -49 -48 -53 -50 -49 -52 -56
-50 -49 -52 -53 -51 -54 -55 -55
-50 -52 -51 -52 -53 -55 -53 -52
-52 -54 -53 -54 -52 -53 -54 -55
-53 -55 -56 -55 -53 -52 -53 -53
-57 -52 -53 -52 -57 -52 -53 -52
-52 -56 -55 -54 -55 -52 -54 -53
-56 -52 -56 -57 -52 -54 -50 -50
-50 -54 -58 -52 -50 -50 -52 -50
-57 -56 -52 -55 -50 -50 -51 -47
-53 -52 -53 -48 -52 -49 -48 -42
-51 -55 -52 -48 -49 -46 -41 -47
-52 -51 -49 -48 -45 -46 -45 -43
-49 -51 -47 -46 -46 -46 -39 -39
-50 -51 -49 -46 -44 -41 -40 -35
-49 -49 -46 -45 -43 -42 -36 -37
-51 -47 -46 -43 -37 -42 -42 -40
-43 -41 -44 -41 -43 -38 -40 -39
-44 -42 -43 -35 -38 -40 -36 -32
-44 -42 -39 -37 -39 -35 -34 -31
-41 -37 -40 -39 -34 -34 -30 -30
-40 -41 -38 -33 -34 -29 -29 -24
-37 -41 -37 -33 -30 -29 -26 -27
-37 -32 -35 -33 -28 -26 -25 -26
-33 -37 -30 -29 -28 -28 -25 -28
-35 -24 -32 -31 -25 -27 -21 -23
-30 -29 -29 -27 -27 -25 -26 -23
-28 -29 -23 -24 -24 -23 -24 -24
-28 -25 -23 -24 -24 -24 -21 -20
-26 -22 -23 -28 -29 -16 -20 -20
-23 -27 -25 -21 -24 -21 -23 -23
-23 -19 -26 -24 -25 -29 -31 -30
-28 -21 -18 -28 -29 -32 -31 -28
-26 -26 -27 -30 -28 -29 -34 -38
-20 -26 -28 -29 -31 -31 -34 -35
-28 -29 -25 -32 -27 -34 -39 -37
-25 -29 -31 -32 -31 -34 -37 -37
-26 -30 -33 -33 -33 -38 -41 -43
-28 -31 -35 -36 -43 -44 -41 -44
-31 -36 -35 -35 -41 -42 -46 -43
-32 -36 -38 -39 -42 -44 -47 -47
-37 -37 -40 -41 -41 -44 -47 -47
-38 -39 -43 -43 -48 -50 -50 -53
-42 -42 -43 -46 -51 -49 -50 -52
-41 -43 -47 -50 -51 -51 -53 -54
-42 -42 -49 -51 -55 -51 -61 -54
-46 -47 -51 -51 -50 -52 -54 -56
-47 -53 -54 -53 -54 -54 -55 -58
-49 -54 -49 -56 -53 -54 -56 -58
-48 -51 -52 -55 -56 -55 -56 -60
-55 -53 -58 -60 -57 -57 -57 -59
-56 -55 -53 -55 -60 -58 -57 -59
-55 -56 -56 -59 -54 -61 -56 -54
-52 -57 -59 -54 -57 -55 -54 -53
-55 -57 -57 -55 -57 -52 -54 -55
-55 -57 -60 -57 -59 -56 -57 -51
-57 -57 -61 -52 -55 -54 -54 -53
-54 -53 -54 -51 -55 -52 -51 -52
-56 -54 -54 -56 -53 -49 -50 -52
-53 -59 -56 -57 -52 -51 -51 -50
-54 -56 -56 -50 -49 -50 -47 -45
-52 -54 -54 -48 -50 -51 -46 -45
-52 -52 -50 -50 -51 -46 -46 -45
-54 -52 -53 -47 -48 -43 -43 -40
-53 -53 -49 -47 -44 -39 -42 -41
-51 -47 -49 -41 -42 -39 -42 -41
-49 -46 -47 -43 -43 -39 -39 -36
-44 -44 -42 -42 -38 -38 -37 -35
-45 -46 -45 -43 -40 -36 -33 -34
-44 -41 -43 -38 -33 -33 -35 -32
-41 -38 -41 -34 -34 -35 -31 -34
-40 -37 -36 -37 -33 -34 -33 -28
-34 -32 -33 -37 -32 -34 -30 -30
-42 -34 -32 -35 -29 -33 -31 -31
-37 -34 -34 -33 -29 -30 -25 -27
-32 -34 -27 -30 -32 -26 -28 -28
-33 -33 -29 -29 -30 -29 -25 -27
-30 -32 -29 -27 -26 -23 -26 -29
-28 -27 -29 -30 -27 -28 -27 -22
-18 -23 -21 -20 -20 -24 -26 -24
-22 -21 -21 -21 -20 -24 -23 -24
-23 -21 -22 -23 -21 -24 -28 -22
-20 -20 -23 -23 -22 -26 -28 -29
-23 -23 -22 -24 -28 -27 -27 -30
-24 -21 -23 -22 -25 -29 -26 -30
-21 -23 -27 -23 -26 -31 -34 -33
-25 -30 -27 -26 -29 -37 -30 -34
-27 -26 -27 -26 -32 -33 -36 -32
-28 -26 -26 -31 -33 -32 -30 -36
-28 -28 -29 -34 -37 -34 -35 -39
-27 -31 -32 -33 -34 -36 -39 -35
-34 -29 -34 -36 -37 -38 -39 -43
-33 -36 -34 -34 -38 -39 -43 -45
-35 -36 -38 -39 -44 -46 -45 -51
-36 -37 -39 -40 -43 -45 -47 -47
-36 -36 -41 -46 -45 -48 -46 -52
-42 -40 -43 -42 -50 -49 -52 -52
-42 -45 -44 -47 -52 -49 -53 -55
-48 -44 -47 -47 -54 -52 -49 -52
-47 -45 -46 -50 -50 -57 -55 -52
-47 -49 -48 -47 -53 -51 -56 -57
-49 -50 -49 -51 -55 -55 -58 -53
-50 -51 -51 -57 -53 -54 -53 -57
-50 -48 -53 -55 -53 -55 -52 -55
-57 -56 -56 -56 -51 -54 -54 -50
-56 -59 -58 -51 -53 -54 -54 -51
-52 -56 -52 -53 -60 -54 -54 -55
-57 -58 -57 -54 -55 -53 -51 -50
-55 -57 -53 -54 -51 -53 -54 -52
-56 -60 -56 -58 -53 -49 -49 -51
-54 -56 -52 -52 -52 -53 -49 -50
-55 -54 -53 -57 -55 -51 -49 -48
-56 -53 -54 -49 -50 -50 -48 -46
-51 -52 -51 -52 -45 -49 -47 -44
-54 -52 -49 -50 -47 -45 -45 -42
-50 -49 -46 -47 -46 -43 -45 -38
-48 -53 -48 -45 -48 -41 -42 -44
-50 -47 -44 -46 -45 -40 -45 -36
-51 -43 -45 -44 -39 -42 -36 -38
-48 -45 -42 -41 -43 -39 -39 -37
-45 -44 -39 -39 -38 -37 -40 -34
-41 -42 -42 -37 -37 -36 -38 -35
-44 -42 -41 -40 -37 -37 -31 -32
-41 -39 -38 -38 -36 -32 -32 -35
-39 -39 -38 -37 -32 -35 -34 -30
-37 -37 -31 -34 -32 -32 -31 -28
-37 -35 -34 -28 -33 -34 -29 -29
-35 -36 -31 -29 -32 -27 -26 -30
-36 -32 -33 -34 -30 -28 -25 -27
-33 -33 -31 -26 -26 -30 -28 -22
-30 -32 -30 -33 -27 -28 -29 -24
-17 -20 -21 -20 -22 -23 -24 -26
-23 -19 -19 -21 -22 -24 -25 -26
-17 -17 -20 -18 -22 -21 -23 -26
-17 -18 -23 -21 -25 -26 -28 -24
-22 -24 -23 -26 -21 -31 -26 -31
-21 -21 -21 -23 -27 -31 -31 -30
-24 -23 -25 -25 -31 -34 -33 -36
-23 -26 -24 -29 -32 -36 -39 -39
-26 -28 -28 -32 -33 -37 -40 -42
-29 -31 -33 -34 -38 -39 -38 -46
-30 -35 -35 -39 -38 -41 -42 -41
-29 -39 -37 -43 -43 -42 -44 -45
-31 -34 -36 -38 -45 -43 -41 -48
-37 -39 -36 -43 -43 -48 -46 -45
-41 -43 -40 -45 -44 -48 -51 -52
-41 -39 -44 -48 -52 -49 -50 -54
-40 -44 -42 -45 -50 -49 -54 -54
-44 -44 -43 -45 -53 -54 -56 -49
-50 -50 -48 -49 -52 -54 -53 -55
-44 -52 -52 -55 -52 -52 -51 -58
-49 -53 -56 -50 -55 -54 -53 -53
-53 -50 -52 -53 -55 -59 -54 -53
-48 -50 -54 -50 -53 -56 -52 -60
-51 -57 -55 -55 -56 -55 -56 -55
-49 -56 -58 -57 -58 -58 -55 -55
-56 -53 -58 -54 -52 -57 -57 -53
-54 -55 -54 -57 -51 -54 -54 -54
-53 -58 -55 -54 -55 -55 -51 -53
-54 -54 -54 -54 -57 -54 -52 -55
-53 -57 -56 -52 -51 -52 -54 -48
-55 -56 -54 -52 -55 -50 -51 -48
-52 -54 -54 -53 -49 -52 -49 -51
-55 -57 -52 -51 -44 -45 -49 -45
-54 -53 -54 -52 -46 -48 -48 -44
-55 -51 -49 -53 -48 -45 -45 -47
-52 -49 -51 -47 -48 -47 -44 -42
-54 -48 -50 -47 -41 -45 -43 -42
-46 -52 -49 -45 -46 -41 -40 -38
-49 -47 -46 -42 -43 -42 -39 -39
-49 -47 -43 -42 -40 -35 -39 -37
-43 -42 -41 -42 -38 -39 -38 -34
-44 -44 -40 -35 -35 -37 -38 -32
-43 -39 -41 -39 -35 -36 -31 -34
-39 -37 -40 -34 -31 -32 -34 -30
-36 -40 -35 -33 -31 -30 -27 -29
-38 -33 -39 -36 -30 -31 -28 -33
-37 -35 -33 -34 -32 -31 -29 -28
-33 -35 -31 -31 -30 -29 -31 -27
-34 -36 -33 -31 -32 -30 -27 -22
-23 -23 -24 -21 -23 -23 -28 -22
-21 -22 -23 -23 -25 -26 -25 -26
-23 -22 -24 -23 -26 -27 -28 -30
-23 -25 -23 -25 -23 -26 -30 -28
-22 -23 -23 -25 -26 -28 -33 -34
-18 -24 -30 -23 -30 -33 -32 -30
-22 -24 -25 -28 -28 -34 -32 -38
-28 -23 -30 -32 -34 -33 -35 -40
-27 -30 -33 -31 -34 -35 -40 -40
-29 -33 -31 -35 -38 -38 -43 -44
-29 -30 -37 -35 -38 -41 -46 -45
-35 -35 -35 -39 -41 -42 -47 -46
-32 -40 -41 -41 -40 -40 -44 -47
-33 -34 -42 -44 -46 -47 -49 -48
-35 -37 -41 -42 -48 -46 -51 -49
-42 -42 -42 -41 -52 -48 -50 -50
-41 -48 -44 -49 -49 -53 -50 -52
-50 -46 -48 -52 -50 -48 -54 -52
-45 -50 -48 -47 -52 -50 -52 -54
-51 -52 -50 -50 -51 -57 -55 -52
-50 -51 -49 -49 -51 -54 -55 -53
-48 -51 -53 -53 -54 -52 -52 -56
-49 -54 -50 -55 -53 -52 -55 -54
-53 -48 -51 -50 -53 -55 -53 -52
-50 -52 -55 -54 -51 -49 -51 -51
-54 -52 -55 -53 -50 -54 -55 -47
-52 -59 -54 -49 -51 -49 -51 -50
-53 -52 -53 -51 -52 -49 -47 -47
-57 -51 -54 -51 -53 -47 -50 -48
-57 -53 -50 -47 -51 -49 -49 -46
-49 -51 -52 -49 -46 -46 -51 -48
-52 -48 -47 -51 -45 -42 -48 -46
-51 -49 -49 -50 -46 -49 -42 -43
-48 -51 -53 -52 -44 -46 -41 -40
-50 -52 -43 -50 -46 -41 -43 -42
-45 -45 -46 -45 -45 -42 -38 -37
-45 -42 -45 -40 -41 -37 -41 -39
-47 -43 -44 -47 -38 -38 -38 -36
-45 -41 -42 -41 -40 -41 -37 -35
-43 -43 -39 -39 -39 -38 -34 -31
-44 -42 -38 -39 -36 -35 -34 -37
-41 -40 -35 -36 -36 -31 -32 -32
-40 -36 -37 -36 -29 -32 -30 -31
-36 -35 -36 -35 -32 -31 -31 -26
-39 -35 -32 -31 -32 -30 -31 -29
-32 -35 -32 -33 -28 -29 -31 -26
-34 -35 -31 -32 -31 -31 -30 -26
-38 -30 -33 -30 -26 -27 -24 -27
-17 -25 -19 -25 -25 -22 -21 -26
-21 -22 -22 -23 -22 -24 -26 -25
-23 -22 -23 -23 -27 -26 -31 -31
-23 -29 -23 -24 -26 -27 -28 -26
-23 -25 -25 -30 -26 -31 -28 -32
-25 -28 -24 -27 -29 -32 -29 -38
-23 -27 -27 -29 -35 -31 -35 -38
-23 -32 -26 -31 -33 -34 -36 -37
-30 -26 -28 -32 -34 -35 -42 -41
-29 -30 -32 -37 -35 -40 -40 -44
-29 -33 -35 -35 -42 -38 -45 -41
-35 -38 -36 -41 -38 -44 -43 -48
-38 -38 -35 -37 -41 -43 -45 -49
-37 -40 -37 -45 -49 -49 -48 -51
-36 -42 -41 -45 -46 -48 -47 -50
-43 -41 -45 -46 -51 -48 -52 -53
-45 -48 -46 -48 -51 -52 -52 -51
-44 -45 -49 -52 -56 -52 -55 -57
-47 -49 -46 -50 -52 -52 -58 -55
-54 -50 -52 -52 -56 -60 -55 -54
-49 -57 -52 -53 -59 -54 -51 -55
-52 -54 -56 -55 -54 -57 -54 -53
-54 -54 -55 -55 -56 -55 -59 -52
-57 -54 -53 -57 -57 -54 -53 -50
-53 -56 -55 -55 -56 -54 -55 -51
-60 -56 -55 -54 -53 -54 -53 -48
-56 -50 -52 -56 -53 -52 -52 -53
-55 -56 -52 -54 -50 -55 -48 -49
-59 -53 -53 -49 -49 -48 -50 -45
-54 -54 -50 -51 -46 -51 -44 -43
-54 -51 -51 -50 -50 -46 -47 -47
-53 -45 -50 -52 -46 -41 -45 -39
-52 -51 -47 -47 -43 -45 -40 -39
-48 -49 -50 -42 -43 -41 -39 -38
-45 -46 -43 -45 -40 -41 -38 -37
-44 -42 -42 -45 -37 -39 -34 -35
-47 -44 -44 -41 -37 -37 -37 -33
-45 -41 -39 -36 -36 -35 -37 -32
-40 -40 -36 -36 -36 -34 -34 -30
-43 -37 -35 -32 -34 -30 -32 -29
-42 -35 -34 -36 -33 -32 -34 -32
-36 -33 -34 -34 -31 -30 -30 -31
-35 -33 -32 -32 -27 -30 -29 -30
-39 -33 -31 -29 -32 -31 -29 -27
-31 -35 -29 -32 -32 -32 -40 -36
-32 -31 -34 -33 -38 -34 -42 -35
-32 -34 -31 -32 -38 -38 -39 -39
-33 -38 -34 -39 -34 -37 -39 -38
-33 -34 -35 -37 -37 -40 -38 -38
-30 -35 -36 -40 -38 -41 -43 -40
-38 -36 -35 -42 -39 -41 -43 -48
-35 -34 -39 -41 -42 -44 -45 -50
-40 -40 -40 -41 -42 -44 -48 -47
-37 -37 -41 -43 -46 -44 -52 -45
-39 -41 -45 -45 -47 -48 -52 -52
-41 -44 -44 -47 -46 -50 -49 -51
-43 -45 -47 -49 -50 -52 -49 -57
-48 -43 -49 -49 -55 -52 -54 -55
-42 -50 -51 -51 -54 -54 -55 -57
-48 -49 -48 -52 -54 -55 -52 -56
-51 -55 -52 -54 -58 -54 -60 -55
-50 -51 -50 -55 -57 -57 -61 -59
-53 -54 -54 -55 -58 -57 -58 -57
-54 -58 -57 -56 -59 -58 -55 -59
-55 -55 -54 -54 -58 -61 -60 -62
-52 -60 -57 -57 -62 -62 -58 -57
-58 -56 -59 -61 -57 -62 -58 -64
-61 -60 -59 -59 -60 -59 -60 -63
-60 -59 -62 -64 -63 -61 -59 -67
-61 -63 -61 -65 -62 -62 -62 -60
-61 -61 -63 -60 -60 -62 -51 -60
-60 -62 -58 -61 -57 -57 -56 -54
-62 -60 -63 -56 -59 -57 -60 -56
-58 -60 -60 -58 -62 -58 -56 -54
-58 -63 -58 -59 -58 -54 -55 -49
-58 -56 -56 -56 -57 -54 -55 -50
-58 -60 -55 -55 -56 -51 -50 -49
-61 -56 -56 -52 -55 -47 -49 -49
-56 -52 -53 -51 -53 -45 -44 -46
-54 -56 -50 -50 -49 -48 -47 -41
-55 -46 -51 -51 -46 -44 -46 -41
-47 -49 -52 -50 -42 -43 -44 -41
-51 -48 -51 -44 -42 -41 -41 -41
-47 -48 -45 -43 -45 -40 -41 -37
-47 -43 -41 -41 -37 -39 -38 -37
-43 -40 -38 -39 -39 -43 -39 -35
-46 -40 -45 -38 -38 -38 -32 -33
-41 -40 -41 -38 -36 -35 -37 -30
-39 -42 -35 -37 -37 -35 -31 -30
-36 -36 -40 -36 -35 -33 -32 -29
-19 -20 -24 -19 -23 -21 -26 -25
-19 -22 -27 -20 -20 -24 -26 -28
-23 -22 -22 -24 -28 -25 -33 -30
-23 -21 -22 -25 -28 -33 -31 -36
-20 -23 -28 -27 -32 -28 -35 -32
-25 -25 -28 -30 -34 -33 -33 -36
-25 -27 -29 -27 -34 -37 -36 -42
-28 -32 -34 -33 -35 -36 -41 -44
-28 -32 -29 -39 -39 -42 -42 -43
-29 -32 -32 -40 -42 -42 -42 -44
-35 -37 -39 -42 -46 -42 -47 -48
-37 -36 -44 -45 -44 -49 -50 -52
-37 -40 -45 -47 -45 -49 -52 -53
-43 -46 -42 -47 -48 -49 -53 -56
-43 -45 -46 -53 -51 -54 -53 -59
-43 -42 -51 -46 -53 -55 -56 -59
-45 -49 -48 -52 -55 -57 -58 -61
-50 -50 -50 -57 -58 -60 -58 -60
-48 -50 -58 -56 -60 -61 -56 -63
-52 -58 -54 -57 -59 -61 -60 -60
-56 -57 -57 -61 -59 -61 -63 -58
-57 -56 -59 -60 -59 -59 -60 -62
-58 -59 -62 -60 -57 -61 -62 -61
-62 -58 -62 -59 -59 -59 -61 -63
-61 -60 -60 -58 -59 -59 -58 -62
-60 -59 -60 -58 -56 -61 -57 -54
-63 -59 -62 -64 -58 -56 -57 -56
-60 -60 -62 -60 -60 -58 -56 -55
-59 -58 -56 -59 -56 -54 -58 -51
-61 -59 -58 -56 -55 -56 -48 -55
-58 -57 -56 -60 -56 -54 -53 -43
-57 -59 -54 -52 -53 -51 -51 -50
-59 -54 -54 -55 -51 -50 -49 -45
-55 -54 -52 -53 -45 -47 -46 -44
-55 -48 -52 -49 -47 -46 -47 -44
-51 -54 -52 -50 -49 -44 -45 -40
-48 -51 -44 -44 -45 -46 -43 -36
-49 -49 -47 -45 -42 -38 -35 -38
-49 -46 -43 -42 -37 -40 -34 -34
-46 -45 -43 -38 -38 -37 -38 -31
-43 -43 -40 -34 -38 -36 -28 -30
-40 -40 -37 -36 -36 -31 -35 -28
-35 -41 -32 -38 -31 -33 -28 -29
-37 -37 -33 -31 -32 -32 -27 -31
-34 -35 -35 -34 -34 -29 -30 -27
-33 -36 -28 -31 -29 -27 -23 -26
-33 -33 -34 -30 -30 -27 -26 -24
-33 -28 -29 -28 -27 -29 -26 -24
-29 -33 -27 -28 -31 -26 -23 -25
-29 -30 -27 -23 -25 -22 -25 -19
-31 -27 -30 -30 -25 -19 -22 -24
-28 -29 -25 -22 -20 -24 -24 -17
-23 -21 -17 -21 -20 -23 -27 -27
-17 -18 -22 -21 -24 -25 -26 -32
-20 -21 -20 -23 -22 -28 -25 -31
-20 -24 -20 -27 -28 -33 -31 -32
-21 -24 -21 -24 -30 -28 -29 -35
-22 -27 -22 -29 -33 -35 -34 -35
-30 -25 -30 -30 -33 -34 -35 -38
-28 -24 -30 -32 -34 -33 -37 -38
-26 -30 -33 -34 -38 -37 -39 -41
-32 -32 -35 -34 -42 -38 -42 -43
-30 -33 -36 -39 -39 -43 -44 -46
-37 -34 -38 -44 -40 -46 -48 -49
-35 -41 -42 -42 -43 -43 -45 -47
-39 -38 -42 -45 -46 -52 -50 -49
-42 -42 -42 -42 -47 -51 -48 -54
-40 -43 -45 -48 -50 -51 -54 -53
-46 -44 -49 -52 -52 -55 -52 -55
-48 -49 -50 -51 -55 -53 -55 -59
-48 -51 -52 -53 -51 -54 -56 -54
-52 -50 -52 -53 -54 -57 -57 -56
-52 -56 -56 -59 -60 -56 -59 -58
-52 -54 -56 -57 -55 -59 -59 -59
-54 -56 -57 -59 -58 -58 -56 -58
-54 -59 -58 -59 -57 -61 -58 -54
-55 -58 -61 -58 -58 -60 -58 -61
-57 -62 -60 -58 -57 -59 -57 -59
-59 -57 -54 -59 -61 -54 -60 -56
-57 -58 -59 -56 -56 -62 -56 -55
-58 -62 -58 -54 -60 -57 -58 -57
-59 -55 -57 -58 -57 -55 -50 -55
-55 -56 -55 -58 -56 -55 -56 -50
-57 -59 -55 -54 -52 -51 -51 -51
-55 -54 -53 -54 -51 -52 -50 -43
-56 -55 -53 -51 -52 -47 -47 -48
-52 -55 -53 -52 -49 -40 -45 -46
-57 -53 -57 -49 -47 -45 -45 -43
-53 -50 -50 -45 -46 -46 -45 -45
-48 -52 -45 -44 -42 -42 -45 -40
-51 -45 -47 -40 -39 -40 -35 -36
-46 -46 -46 -39 -44 -40 -32 -37
-49 -42 -41 -42 -37 -38 -35 -37
-42 -43 -39 -41 -39 -35 -37 -36
-39 -41 -39 -42 -40 -36 -31 -31
-44 -38 -39 -34 -38 -33 -33 -35
-40 -41 -37 -37 -35 -32 -32 -27
-39 -35 -34 -37 -31 -33 -27 -28
-36 -30 -32 -33 -30 -32 -29 -29
-36 -36 -31 -34 -28 -26 -28 -27
-18 -17 -16 -18 -20 -22 -22 -23
-18 -19 -17 -20 -22 -22 -25 -23
-19 -16 -24 -18 -19 -25 -27 -28
-18 -18 -19 -18 -25 -26 -27 -35
-18 -23 -19 -22 -24 -32 -30 -35
-21 -18 -25 -27 -28 -31 -33 -34
-20 -23 -24 -30 -34 -35 -33 -42
-29 -25 -32 -37 -35 -37 -40 -38
-26 -26 -31 -32 -35 -38 -40 -39
-31 -30 -38 -39 -42 -41 -37 -45
-33 -34 -35 -40 -39 -41 -45 -44
-40 -36 -38 -38 -42 -43 -46 -51
-36 -40 -37 -40 -45 -45 -46 -47
-38 -39 -43 -45 -46 -46 -52 -52
-39 -45 -43 -49 -49 -43 -49 -49
-41 -48 -47 -51 -49 -48 -51 -51
-51 -44 -50 -51 -49 -55 -52 -52
-49 -47 -48 -51 -49 -53 -56 -56
-47 -47 -50 -49 -51 -54 -57 -56
-45 -49 -52 -54 -57 -60 -54 -56
-53 -50 -52 -57 -57 -55 -51 -57
-50 -54 -53 -54 -56 -57 -57 -60
-53 -56 -54 -55 -55 -55 -53 -54
-52 -55 -56 -59 -56 -60 -54 -53
-55 -51 -57 -58 -55 -55 -55 -54
-54 -56 -55 -60 -56 -52 -57 -51
-56 -56 -56 -54 -53 -52 -53 -50
-58 -57 -56 -54 -51 -53 -46 -49
-60 -55 -52 -52 -47 -52 -49 -47
-56 -54 -52 -53 -48 -50 -48 -44
-56 -55 -52 -49 -52 -47 -47 -42
-51 -54 -50 -50 -48 -45 -40 -43
-55 -52 -48 -48 -48 -45 -41 -42
-52 -47 -47 -43 -46 -43 -42 -41
-53 -51 -45 -41 -49 -37 -37 -36
-48 -47 -45 -43 -41 -38 -37 -37
-46 -49 -42 -37 -37 -37 -36 -31
-45 -42 -42 -42 -40 -34 -32 -31
-39 -45 -39 -41 -37 -37 -29 -32
-38 -41 -36 -34 -32 -32 -33 -32
-40 -42 -33 -34 -35 -30 -31 -26
-37 -35 -34 -31 -32 -28 -24 -30
-38 -35 -37 -33 -31 -26 -28 -26
-33 -35 -35 -32 -25 -28 -26 -26
-32 -33 -28 -25 -29 -29 -24 -22
-25 -23 -19 -25 -25 -27 -30 -29
-21 -20 -18 -22 -23 -29 -31 -35
-19 -20 -21 -24 -27 -28 -32 -34
-25 -26 -24 -25 -31 -35 -27 -39
-21 -21 -25 -30 -34 -30 -35 -42
-25 -26 -30 -31 -34 -32 -37 -40
-25 -29 -30 -33 -36 -37 -42 -50
-26 -34 -35 -36 -41 -42 -46 -52
-32 -32 -39 -41 -40 -44 -49 -49
-35 -36 -38 -44 -46 -47 -47 -51
-37 -41 -43 -47 -47 -48 -47 -50
-43 -43 -46 -48 -47 -51 -55 -54
-44 -47 -52 -51 -52 -54 -55 -57
-45 -50 -49 -50 -53 -58 -57 -59
-45 -49 -53 -51 -55 -54 -57 -60
-47 -50 -51 -55 -59 -58 -54 -58
-52 -52 -56 -54 -56 -53 -55 -56
-54 -55 -57 -53 -59 -58 -56 -59
-54 -52 -61 -58 -58 -59 -58 -51
-59 -56 -56 -55 -59 -55 -55 -52
-54 -57 -57 -52 -60 -57 -57 -53
-61 -58 -60 -59 -57 -50 -52 -47
-58 -59 -58 -53 -55 -49 -54 -49
-59 -58 -56 -54 -53 -50 -49 -45
-57 -58 -53 -51 -50 -51 -47 -48
-53 -52 -54 -52 -49 -48 -50 -48
-53 -54 -48 -47 -47 -47 -46 -44
-48 -47 -50 -48 -47 -49 -44 -45
-51 -47 -49 -49 -44 -46 -43 -40
-46 -50 -45 -47 -43 -42 -41 -37
-48 -47 -45 -41 -39 -42 -36 -38
-49 -46 -42 -42 -39 -36 -34 -35
-47 -43 -42 -43 -37 -37 -35 -32
-44 -41 -37 -34 -39 -35 -37 -31
-41 -39 -38 -36 -34 -34 -31 -31
-37 -40 -35 -33 -36 -30 -28 -26
-40 -32 -38 -38 -31 -30 -29 -28
-39 -39 -31 -33 -33 -30 -28 -22
-39 -37 -31 -29 -29 -26 -27 -24
-37 -29 -30 -29 -29 -27 -25 -27
-33 -31 -28 -24 -26 -23 -26 -22
-28 -30 -28 -26 -25 -21 -20 -21
-29 -27 -28 -24 -26 -27 -19 -20
-18 -17 -18 -18 -20 -22 -25 -31
-19 -20 -24 -24 -23 -27 -27 -32
-22 -20 -23 -27 -24 -26 -32 -33
-18 -22 -25 -29 -25 -31 -31 -32
-21 -26 -20 -26 -30 -32 -34 -35
-22 -26 -26 -31 -31 -34 -33 -37
-23 -23 -30 -27 -32 -34 -39 -42
-28 -34 -31 -32 -35 -36 -43 -47
-26 -33 -31 -34 -37 -34 -44 -46
-29 -33 -35 -38 -42 -47 -45 -46
-33 -35 -40 -43 -41 -46 -46 -51
-32 -38 -40 -48 -50 -49 -49 -53
-37 -42 -46 -50 -45 -49 -50 -54
-40 -43 -50 -50 -51 -45 -53 -54
-45 -46 -49 -52 -51 -53 -54 -53
-44 -46 -47 -50 -49 -52 -50 -54
-51 -44 -53 -52 -51 -53 -57 -56
-46 -48 -50 -53 -54 -52 -53 -55
-52 -54 -56 -58 -54 -57 -60 -55
-52 -56 -51 -55 -52 -58 -57 -56
-53 -58 -55 -57 -57 -54 -59 -56
-48 -52 -58 -56 -53 -56 -58 -56
-49 -55 -57 -55 -55 -56 -52 -54
-55 -57 -52 -52 -60 -57 -56 -56
-56 -57 -55 -53 -60 -58 -55 -56
-60 -56 -56 -58 -55 -56 -55 -56
-57 -61 -54 -57 -53 -52 -50 -54
-54 -53 -55 -59 -57 -56 -50 -49
-55 -58 -53 -59 -54 -48 -50 -50
-57 -52 -55 -55 -54 -50 -53 -51
-54 -58 -51 -51 -47 -53 -49 -44
-53 -56 -53 -47 -49 -51 -46 -47
-54 -53 -48 -52 -49 -45 -41 -44
-51 -51 -49 -46 -49 -41 -39 -39
-48 -50 -48 -47 -44 -46 -40 -40
-48 -51 -47 -45 -43 -38 -37 -35
-44 -50 -44 -42 -41 -38 -39 -36
-47 -42 -40 -40 -40 -36 -34 -37
-44 -41 -40 -41 -39 -33 -35 -31
-42 -42 -42 -32 -38 -34 -33 -32
-37 -37 -39 -37 -34 -36 -32 -31
-42 -41 -38 -36 -32 -35 -31 -30
-40 -39 -36 -37 -32 -27 -27 -30
-40 -39 -37 -33 -30 -31 -28 -28
-38 -34 -32 -30 -32 -30 -31 -26
-38 -35 -31 -29 -30 -29 -23 -27
-17 -18 -20 -18 -22 -24 -25 -27
-19 -17 -22 -21 -20 -24 -25 -27
-19 -23 -18 -21 -25 -25 -27 -28
-23 -23 -20 -21 -27 -25 -29 -37
-20 -21 -23 -22 -26 -33 -34 -34
-22 -26 -22 -26 -31 -33 -36 -35
-22 -26 -24 -29 -29 -35 -36 -40
-24 -27 -30 -34 -38 -36 -40 -39
-30 -33 -31 -36 -35 -42 -40 -43
-32 -29 -38 -31 -39 -43 -42 -43
-33 -36 -37 -40 -42 -40 -43 -46
-31 -38 -37 -41 -38 -44 -48 -50
-38 -42 -41 -42 -44 -45 -45 -50
-38 -40 -43 -43 -46 -45 -46 -50
-39 -40 -46 -47 -47 -50 -54 -53
-42 -43 -42 -48 -50 -49 -50 -54
-47 -46 -46 -49 -54 -53 -51 -53
-46 -52 -50 -53 -53 -53 -56 -52
-47 -47 -51 -51 -52 -54 -56 -54
-49 -50 -56 -55 -52 -54 -59 -54
-53 -52 -55 -55 -53 -54 -56 -56
-47 -51 -54 -52 -55 -59 -57 -56
-54 -56 -52 -59 -52 -56 -57 -57
-53 -52 -55 -57 -59 -57 -54 -56
-55 -59 -58 -59 -57 -57 -57 -57
-54 -55 -57 -61 -56 -55 -56 -56
-56 -58 -56 -52 -55 -58 -55 -55
-56 -57 -56 -58 -56 -55 -52 -55
-55 -55 -59 -58 -57 -53 -55 -54
-58 -55 -54 -55 -50 -55 -51 -52
-55 -57 -57 -54 -56 -49 -53 -50
-57 -55 -55 -55 -56 -52 -53 -50
-57 -60 -54 -55 -51 -52 -51 -48
-56 -53 -55 -55 -51 -52 -49 -46
-54 -57 -53 -53 -50 -48 -44 -47
-58 -52 -50 -50 -51 -49 -44 -44
-58 -51 -53 -49 -49 -47 -40 -45
-55 -54 -50 -47 -45 -47 -44 -45
-47 -47 -46 -51 -46 -44 -41 -43
-46 -46 -48 -48 -43 -39 -37 -36
-47 -49 -47 -44 -40 -40 -39 -38
-48 -45 -45 -42 -41 -34 -37 -37
-45 -44 -41 -41 -39 -40 -40 -31
-43 -41 -43 -36 -33 -37 -38 -36
-43 -39 -39 -38 -34 -37 -31 -30
-41 -38 -37 -35 -36 -31 -32 -27
-37 -38 -41 -37 -31 -32 -27 -34
-37 -38 -37 -33 -30 -29 -32 -29
-36 -36 -32 -32 -28 -29 -32 -27
-35 -36 -31 -27 -32 -32 -28 -31
-34 -30 -28 -30 -27 -26 -26 -27
-17 -18 -15 -17 -20 -19 -20 -20
-15 -15 -15 -17 -21 -19 -24 -22
-18 -17 -18 -18 -19 -22 -22 -27
-14 -18 -17 -18 -22 -16 -23 -27
-17 -20 -19 -23 -26 -25 -28 -31
-18 -17 -21 -23 -22 -29 -29 -34
-19 -25 -24 -27 -27 -28 -30 -39
-24 -23 -23 -30 -30 -34 -38 -37
-22 -20 -30 -28 -34 -37 -39 -41
-22 -26 -27 -33 -31 -40 -40 -46
-26 -28 -32 -37 -38 -44 -42 -44
-29 -35 -35 -40 -43 -44 -44 -48
-36 -33 -41 -40 -42 -46 -47 -51
-37 -41 -42 -40 -44 -45 -46 -53
-37 -41 -43 -42 -44 -50 -51 -53
-40 -43 -49 -44 -48 -49 -51 -50
-41 -46 -46 -46 -50 -51 -51 -56
-45 -50 -51 -48 -49 -53 -54 -55
-46 -47 -48 -51 -51 -50 -54 -57
-47 -46 -51 -50 -54 -50 -53 -51
-48 -48 -52 -55 -51 -55 -54 -54
-52 -53 -51 -52 -52 -54 -58 -54
-55 -55 -53 -52 -53 -52 -55 -51
-51 -52 -51 -54 -52 -51 -52 -51
-55 -55 -54 -56 -53 -52 -53 -51
-51 -53 -53 -53 -51 -51 -53 -49
-54 -49 -53 -55 -52 -51 -52 -45
-53 -53 -52 -52 -52 -50 -52 -48
-55 -53 -57 -52 -49 -46 -42 -47
-48 -51 -50 -49 -45 -48 -49 -47
-53 -53 -49 -44 -46 -45 -47 -44
-54 -51 -47 -46 -49 -44 -42 -43
-50 -47 -49 -45 -44 -42 -41 -37
-48 -50 -41 -46 -44 -41 -40 -37
-45 -46 -44 -40 -43 -35 -39 -39
-44 -45 -44 -41 -37 -39 -40 -36
-42 -44 -44 -40 -34 -34 -36 -32
-43 -39 -38 -38 -39 -34 -35 -31
-40 -39 -38 -37 -34 -32 -31 -31
-40 -39 -41 -36 -33 -33 -32 -31
-39 -36 -34 -32 -33 -33 -28 -27
-39 -35 -32 -32 -30 -29 -29 -23
-35 -36 -31 -29 -33 -27 -29 -21
-32 -30 -33 -28 -30 -28 -23 -25
-17 -19 -20 -20 -23 -22 -22 -29
-19 -16 -22 -20 -24 -18 -23 -29
-19 -22 -20 -25 -25 -24 -27 -23
-23 -21 -22 -23 -20 -23 -26 -33
-24 -26 -22 -24 -26 -25 -30 -33
-23 -23 -22 -30 -31 -32 -30 -41
-25 -25 -23 -29 -32 -30 -36 -40
-27 -27 -28 -29 -32 -35 -37 -39
-32 -25 -34 -34 -31 -38 -36 -40
-26 -32 -35 -37 -33 -41 -44 -41
-31 -35 -35 -38 -38 -42 -42 -45
-36 -35 -37 -38 -41 -44 -48 -48
-37 -37 -38 -41 -43 -45 -47 -51
-39 -38 -41 -43 -47 -50 -49 -51
-39 -43 -42 -49 -47 -51 -48 -54
-44 -43 -49 -43 -49 -50 -53 -49
-46 -46 -48 -51 -53 -51 -53 -53
-43 -49 -49 -52 -55 -52 -55 -53
-49 -49 -50 -50 -53 -53 -51 -54
-52 -53 -54 -54 -53 -53 -52 -53
-50 -55 -54 -53 -47 -55 -55 -51
-55 -53 -55 -51 -50 -53 -52 -53
-51 -53 -51 -52 -52 -51 -48 -47
-59 -50 -52 -55 -53 -45 -51 -48
-54 -52 -54 -50 -54 -50 -49 -48
-52 -55 -52 -49 -48 -50 -49 -50
-55 -52 -51 -50 -48 -50 -46 -42
-50 -53 -52 -51 -47 -47 -46 -43
-49 -50 -50 -47 -50 -45 -44 -42
-51 -51 -53 -50 -44 -46 -41 -43
-47 -46 -50 -46 -44 -42 -40 -37
-50 -48 -46 -41 -43 -41 -40 -36
-50 -48 -43 -42 -42 -38 -37 -36
-43 -43 -40 -45 -39 -37 -38 -35
-42 -44 -39 -39 -35 -34 -36 -31
-42 -42 -41 -37 -34 -34 -34 -28
-40 -37 -40 -34 -35 -30 -25 -31
-44 -34 -38 -34 -31 -29 -28 -31
-38 -35 -35 -32 -30 -29 -31 -23
-37 -30 -32 -31 -28 -32 -26 -23
-36 -34 -28 -27 -24 -29 -20 -22
-33 -35 -30 -23 -26 -24 -25 -24
-21 -15 -18 -19 -22 -21 -23 -26
-13 -20 -18 -20 -19 -23 -21 -24
-18 -23 -19 -21 -21 -28 -21 -26
-19 -18 -21 -24 -23 -22 -28 -27
-23 -19 -25 -23 -25 -29 -28 -30
-20 -22 -20 -26 -30 -27 -30 -33
-23 -21 -28 -26 -28 -32 -34 -37
-21 -24 -29 -28 -29 -33 -33 -37
-25 -29 -27 -30 -33 -34 -36 -40
-27 -34 -32 -34 -32 -38 -35 -43
-28 -30 -31 -34 -38 -42 -39 -46
-31 -31 -35 -34 -37 -43 -44 -49
-33 -33 -37 -37 -39 -40 -45 -41
-35 -39 -40 -42 -44 -48 -47 -53
-36 -44 -41 -44 -47 -44 -48 -54
-37 -42 -45 -45 -47 -48 -49 -54
-37 -45 -47 -46 -52 -48 -53 -56
-46 -47 -50 -51 -50 -51 -52 -57
-44 -49 -51 -46 -51 -57 -58 -54
-47 -49 -53 -49 -52 -54 -53 -50
-51 -51 -49 -57 -54 -50 -54 -51
-53 -52 -56 -55 -54 -56 -52 -52
-54 -53 -53 -57 -50 -51 -50 -52
-51 -54 -53 -54 -51 -50 -50 -53
-54 -55 -55 -52 -52 -52 -52 -50
-56 -54 -55 -53 -53 -48 -45 -45
-53 -59 -55 -52 -49 -48 -50 -47
-55 -53 -52 -50 -52 -48 -44 -43
-54 -50 -48 -49 -47 -45 -46 -38
-50 -51 -48 -49 -48 -48 -40 -40
-49 -49 -49 -45 -40 -42 -40 -38
-49 -44 -48 -43 -42 -43 -38 -39
-48 -44 -46 -40 -41 -34 -35 -35
-45 -43 -38 -37 -40 -36 -33 -32
-43 -44 -40 -38 -37 -35 -31 -32
-42 -44 -37 -36 -34 -34 -31 -26
-40 -40 -36 -35 -32 -32 -30 -31
-39 -35 -35 -31 -31 -29 -28 -27
-34 -33 -31 -34 -29 -32 -30 -25
-36 -29 -33 -25 -28 -27 -26 -26
-32 -27 -30 -27 -27 -27 -23 -23
-64 -60 -61 -66 -65 -65 -67 -65
-61 -65 -66 -69 -62 -66 -65 -64
-62 -66 -61 -61 -65 -66 -62 -64
-61 -63 -63 -66 -66 -62 -64 -61
-63 -66 -64 -66 -64 -61 -62 -64
-66 -67 -63 -68 -61 -62 -62 -56
-64 -63 -59 -59 -64 -58 -58 -60
-66 -65 -63 -60 -60 -59 -57 -57
-65 -67 -66 -61 -59 -57 -53 -57
-64 -64 -57 -58 -62 -55 -58 -53
-63 -64 -56 -60 -57 -54 -53 -50
-62 -57 -55 -54 -52 -52 -49 -49
-54 -60 -57 -57 -53 -45 -50 -43
-58 -59 -52 -55 -46 -51 -46 -43
-55 -51 -55 -51 -49 -43 -44 -37
-53 -52 -48 -53 -41 -44 -42 -39
-52 -54 -45 -44 -42 -41 -37 -34
-49 -49 -46 -43 -41 -40 -33 -32
-48 -45 -45 -37 -39 -31 -31 -28
-41 -43 -39 -36 -31 -35 -29 -26
-42 -37 -39 -31 -33 -29 -25 -27
-40 -39 -35 -34 -25 -24 -25 -19
-38 -35 -30 -28 -30 -30 -20 -18
-35 -35 -28 -28 -25 -20 -17 -14
-33 -28 -28 -27 -22 -17 -17 -15
-29 -25 -24 -20 -17 -17 -12 -14
-26 -30 -20 -21 -17 -10 -14 -9
-24 -23 -22 -20 -11 -15 -9 -13
-23 -15 -13 -14 -10 -14 -9 -8
-21 -21 -16 -13 -10 -8 -7 -5
-16 -12 -11 -11 -8 -7 -2 -2
-16 -9 -11 -7 -3 -4 0 0
-12 -11 -9 -4 -7 -2 -1 3
-10 -13 -9 0 -4 0 2 3
-8 -7 -9 1 -1 3 -1 3
-8 -7 -6 2 -1 2 2 2
-2 0 -2 1 1 -2 3 0
-3 2 0 1 3 7 3 5
0 -2 1 5 5 7 10 5
7 1 2 5 2 6 4 7
-2 2 5 8 5 11 6 7
6 7 7 6 9 7 4 5
6 5 4 5 4 5 3 7
4 9 5 8 8 10 5 5
7 5 5 5 8 9 4 9
4 5 5 5 6 6 6 6
8 7 7 4 6 1 4 3
-60 -59 -66 -61 -61 -60 -59 -61
-56 -63 -59 -64 -62 -61 -58 -55
-59 -59 -61 -59 -61 -60 -55 -56
-62 -60 -61 -60 -59 -55 -53 -50
-63 -63 -56 -60 -57 -56 -53 -53
-62 -60 -58 -55 -56 -51 -49 -45
-60 -54 -55 -54 -53 -53 -48 -44
-57 -53 -56 -51 -49 -49 -44 -42
-56 -55 -53 -51 -46 -43 -38 -38
-57 -52 -52 -48 -43 -44 -39 -37
-53 -50 -50 -43 -38 -41 -37 -31
-48 -51 -48 -40 -45 -38 -33 -31
-50 -45 -39 -43 -34 -36 -33 -28
-47 -42 -38 -38 -34 -32 -34 -25
-40 -37 -37 -33 -31 -31 -25 -20
-38 -38 -32 -35 -30 -23 -22 -21
-37 -31 -31 -27 -23 -19 -19 -12
-32 -32 -30 -29 -21 -20 -18 -17
-32 -27 -23 -23 -23 -21 -10 -10
-27 -24 -21 -18 -14 -11 -6 -9
-28 -22 -17 -16 -12 -10 -2 -7
-25 -21 -16 -10 -9 -7 -5 2
-18 -13 -10 -7 -6 -3 -3 1
-15 -13 -11 -7 -3 -4 1 2
-10 -10 -7 -4 -4 0 5 2
-8 -10 -5 -3 3 3 2 5
-3 -6 2 -2 -4 1 9 4
-9 -2 3 2 1 4 3 6
-5 -2 1 2 9 5 6 8
-1 3 3 1 3 8 6 3
-1 5 7 4 7 5 11 7
0 3 5 6 10 6 9 7
7 4 6 9 8 8 11 10
-2 4 7 5 8 7 7 9
4 6 6 7 8 5 8 9
9 4 6 10 7 7 7 9
6 10 6 8 9 7 6 2
7 9 12 5 11 4 8 2
9 7 8 8 8 7 7 10
12 8 5 9 8 7 7 6
9 7 8 7 7 6 4 0
11 8 5 2 5 7 5 4
-60 -64 -64 -61 -67 -59 -63 -66
-64 -68 -65 -66 -64 -68 -63 -66
-61 -67 -64 -64 -65 -67 -63 -61
-64 -66 -62 -62 -66 -65 -61 -62
-64 -66 -68 -66 -66 -63 -61 -58
-63 -66 -66 -60 -63 -60 -61 -58
-67 -64 -65 -63 -66 -60 -58 -55
-64 -66 -62 -63 -64 -58 -57 -57
-63 -63 -59 -63 -62 -57 -58 -52
-62 -62 -59 -56 -57 -60 -55 -57
-57 -57 -59 -58 -51 -55 -52 -50
-58 -58 -57 -54 -55 -54 -46 -49
-58 -56 -58 -56 -57 -49 -51 -43
-56 -58 -55 -53 -48 -45 -43 -42
-58 -54 -55 -47 -48 -40 -44 -41
-53 -53 -47 -44 -45 -41 -41 -37
-52 -49 -51 -42 -41 -38 -41 -35
-48 -48 -41 -40 -39 -38 -33 -34
-47 -46 -39 -37 -38 -32 -32 -25
-43 -44 -41 -42 -35 -34 -25 -26
-43 -39 -35 -35 -34 -29 -28 -25
-40 -36 -33 -29 -27 -29 -26 -21
-37 -34 -30 -32 -26 -27 -25 -22
-33 -31 -28 -30 -25 -20 -19 -19
-32 -26 -23 -25 -21 -17 -16 -13
-24 -26 -25 -21 -20 -17 -16 -12
-27 -27 -20 -20 -19 -15 -11 -8
-28 -25 -20 -22 -15 -12 -7 -6
-24 -17 -17 -10 -11 -11 -7 -9
-23 -17 -14 -13 -8 -10 -5 -4
-17 -14 -11 -10 -8 -5 -7 -3
-16 -11 -9 -4 -6 -1 -1 -2
-14 -8 -7 -4 -7 -4 -3 1
-7 -10 -8 -5 -1 0 4 0
-8 -5 -1 0 0 3 4 6
-9 -3 -2 -3 0 5 5 6
-4 -1 -2 -3 3 5 1 3
-1 -2 1 0 6 1 7 2
-2 -2 1 1 5 5 5 7
-1 1 7 11 5 9 9 3
1 5 4 4 3 6 6 3
4 4 4 1 7 5 7 9
6 3 1 11 8 8 4 3
7 5 4 6 5 8 4 5
10 7 9 8 10 7 11 9
2 6 6 10 7 7 7 5
2 8 5 8 8 8 7 5
-58 -54 -59 -62 -59 -65 -54 -56
-57 -61 -63 -64 -59 -60 -54 -55
-58 -62 -61 -64 -60 -58 -54 -58
-60 -62 -62 -60 -58 -58 -56 -47
-65 -60 -61 -56 -58 -55 -55 -53
-60 -58 -57 -54 -61 -53 -51 -44
-57 -59 -55 -55 -53 -50 -48 -45
-60 -57 -55 -50 -47 -49 -45 -41
-55 -55 -52 -47 -48 -44 -42 -40
-56 -51 -51 -47 -43 -43 -39 -36
-53 -50 -46 -44 -44 -40 -37 -29
-53 -47 -45 -40 -40 -34 -37 -31
-48 -44 -42 -36 -39 -31 -31 -28
-42 -44 -37 -36 -33 -32 -31 -27
-41 -45 -34 -32 -32 -27 -27 -20
-38 -34 -34 -33 -30 -29 -21 -19
-37 -35 -31 -32 -29 -24 -22 -12
-36 -34 -29 -29 -22 -19 -18 -12
-34 -32 -27 -20 -23 -17 -12 -9
-32 -26 -22 -20 -14 -14 -8 -5
-26 -23 -20 -16 -11 -8 -5 -6
-23 -19 -19 -11 -6 -6 -3 -1
-23 -17 -12 -7 -5 -7 -4 -2
-17 -12 -7 -5 -4 -4 0 4
-12 -6 -8 -4 1 -2 1 3
-13 -3 -2 -3 4 0 2 8
-7 -4 -4 1 3 -1 3 5
-7 -3 -2 2 1 4 1 7
-3 -3 0 2 3 2 5 8
-1 1 1 4 3 5 5 5
0 5 4 2 8 7 7 7
3 1 5 6 7 8 6 9
4 4 4 6 12 7 8 9
3 7 8 7 10 10 4 8
9 7 7 9 7 8 7 8
5 7 10 9 6 11 8 5
8 8 10 7 9 7 10 6
8 7 11 6 10 6 10 8
7 12 10 5 9 8 7 7
9 12 7 12 9 5 5 5
11 10 7 8 8 6 6 2
9 6 4 5 3 6 4 4
-64 -62 -61 -67 -60 -61 -63 -65
-63 -59 -61 -63 -64 -64 -63 -62
-63 -60 -61 -64 -63 -63 -64 -60
-62 -61 -64 -64 -64 -61 -59 -61
-65 -57 -60 -61 -62 -60 -59 -55
-62 -63 -62 -65 -59 -60 -57 -50
-63 -62 -61 -59 -57 -56 -57 -51
-58 -62 -59 -62 -55 -56 -51 -50
-66 -61 -63 -60 -53 -53 -53 -53
-63 -59 -58 -53 -51 -52 -49 -48
-61 -59 -55 -53 -54 -50 -44 -46
-58 -50 -52 -47 -49 -47 -42 -39
-57 -52 -51 -50 -47 -43 -42 -36
-57 -49 -49 -47 -43 -41 -36 -34
-51 -48 -45 -43 -44 -35 -36 -34
-51 -46 -44 -41 -40 -33 -30 -30
-51 -42 -37 -38 -34 -36 -33 -27
-44 -41 -38 -35 -35 -28 -29 -22
-39 -40 -35 -30 -29 -24 -20 -18
-38 -33 -32 -28 -28 -23 -21 -21
-34 -30 -30 -27 -22 -19 -20 -17
-30 -30 -30 -25 -20 -19 -14 -12
-32 -30 -24 -17 -19 -14 -14 -15
-27 -21 -25 -20 -16 -13 -14 -8
-23 -19 -20 -13 -13 -15 -9 -7
-20 -17 -14 -16 -13 -7 -6 -2
-22 -17 -15 -13 -6 -2 3 0
-17 -14 -13 -11 -4 -2 2 5
-14 -13 -10 -3 -2 3 6 7
-13 -4 -4 0 0 4 6 7
-10 0 3 0 1 4 7 6
-3 4 5 2 8 6 8 8
1 2 5 2 5 9 8 10
0 5 10 8 4 13 10 12
4 1 8 6 10 12 13 8
8 6 11 8 9 14 15 16
10 7 8 13 16 11 11 18
6 9 10 10 13 13 14 11
5 12 12 12 11 14 15 15
12 10 9 11 12 13 9 10
11 14 13 16 12 17 14 16
13 14 16 17 14 11 18 12
16 12 14 13 15 11 16 11
12 12 10 16 14 8 8 10
11 15 8 16 13 12 8 11
14 13 11 13 10 10 10 8
-55 -58 -62 -58 -62 -63 -62 -63
-62 -56 -61 -66 -62 -64 -61 -61
-59 -60 -63 -63 -64 -62 -62 -62
-58 -60 -63 -59 -60 -61 -64 -63
-60 -62 -62 -60 -63 -60 -56 -60
-61 -63 -66 -61 -62 -60 -62 -51
-62 -61 -64 -64 -60 -62 -53 -48
-62 -60 -64 -60 -57 -52 -54 -47
-62 -62 -57 -58 -52 -49 -49 -49
-58 -57 -57 -55 -52 -50 -47 -45
-60 -60 -52 -52 -51 -46 -47 -39
-58 -56 -52 -51 -48 -47 -41 -38
-55 -49 -51 -49 -42 -43 -40 -38
-52 -48 -51 -46 -44 -41 -36 -31
-50 -46 -46 -42 -44 -38 -32 -31
-47 -43 -39 -38 -37 -34 -30 -29
-45 -41 -36 -33 -36 -29 -28 -28
-41 -40 -41 -35 -28 -33 -28 -23
-41 -35 -32 -32 -32 -24 -26 -24
-34 -37 -29 -33 -26 -26 -24 -21
-36 -32 -27 -26 -25 -24 -21 -16
-30 -29 -27 -24 -25 -17 -17 -15
-30 -27 -24 -24 -17 -17 -13 -7
-24 -25 -24 -21 -13 -13 -10 -12
-22 -24 -22 -19 -10 -10 -10 -9
-26 -18 -15 -16 -10 -9 -12 -8
-20 -16 -11 -13 -8 -11 -6 -4
-19 -11 -9 -8 -10 -1 -1 -3
-14 -13 -6 -9 -8 -5 -2 1
-8 -10 -6 -3 -1 0 3 1
-8 -9 -4 -6 -3 3 5 4
-11 -2 -3 1 -3 4 5 -1
-10 -2 -1 -1 -1 0 1 7
0 2 1 1 -2 1 5 3
0 0 3 3 3 1 5 3
-2 -1 1 0 3 4 3 6
5 0 -2 7 4 9 9 5
1 2 3 8 4 7 5 8
1 2 6 5 5 3 5 7
-1 4 5 7 7 6 6 3
6 4 8 7 6 5 4 5
3 2 6 5 6 3 5 5
7 6 6 4 5 6 4 5
7 6 5 5 1 2 2 0
-49 -54 -56 -49 -56 -58 -54 -50
-53 -58 -52 -54 -55 -56 -57 -54
-59 -60 -57 -55 -55 -52 -54 -54
-51 -54 -55 -54 -53 -57 -54 -50
-57 -56 -56 -54 -52 -53 -54 -52
-58 -57 -55 -54 -49 -49 -48 -51
-57 -57 -57 -56 -50 -50 -48 -48
-54 -51 -53 -51 -51 -51 -45 -43
-55 -51 -52 -51 -46 -49 -43 -39
-53 -53 -49 -51 -48 -44 -43 -38
-52 -51 -47 -44 -47 -39 -40 -35
-51 -48 -45 -43 -39 -42 -35 -35
-51 -48 -46 -43 -39 -37 -34 -32
-44 -42 -37 -41 -36 -39 -34 -29
-45 -44 -37 -38 -37 -34 -29 -26
-42 -37 -37 -32 -33 -27 -28 -22
-41 -38 -34 -36 -30 -25 -24 -17
-35 -37 -34 -33 -26 -22 -22 -17
-40 -30 -28 -26 -24 -22 -19 -15
-32 -30 -29 -26 -17 -23 -11 -15
-29 -25 -20 -23 -16 -12 -14 -14
-22 -23 -22 -18 -13 -12 -12 -14
-21 -22 -18 -17 -14 -14 -14 -7
-18 -19 -16 -11 -15 -14 -7 -7
-23 -16 -12 -11 -14 -8 -6 -7
-12 -13 -13 -13 -8 -5 -1 -1
-14 -13 -9 -5 -7 -4 -2 -2
-11 -11 -5 -5 -2 -2 -1 0
-12 -10 -3 -4 -5 -2 2 1
-9 -10 -3 -1 -2 6 1 6
-4 -4 -3 -1 0 0 5 3
-6 -4 -5 0 5 4 8 4
-5 -3 4 4 5 7 6 5
-2 0 3 5 0 2 6 9
5 5 4 2 3 8 6 9
2 4 1 8 6 10 6 7
4 2 4 4 8 7 7 8
2 5 7 9 9 7 11 10
6 5 10 6 5 8 7 10
6 8 7 4 7 10 7 8
5 8 4 9 9 11 11 9
10 8 9 8 11 8 7 10
7 4 13 11 9 7 9 9
9 5 8 8 8 10 10 8
8 10 7 12 11 10 10 9
10 8 9 5 11 12 11 9
8 8 8 8 10 8 11 7
-58 -55 -58 -61 -60 -57 -57 -56
-57 -54 -57 -55 -57 -55 -57 -54
-55 -60 -60 -56 -54 -58 -54 -53
-62 -60 -52 -53 -56 -56 -55 -52
-58 -52 -55 -56 -56 -55 -58 -55
-57 -56 -59 -55 -55 -53 -55 -52
-57 -53 -56 -54 -59 -54 -51 -47
-58 -57 -55 -53 -54 -51 -47 -46
-55 -51 -53 -56 -52 -47 -46 -46
-55 -55 -54 -49 -51 -44 -43 -37
-52 -54 -54 -46 -45 -42 -39 -35
-53 -51 -52 -48 -41 -40 -37 -34
-51 -48 -43 -42 -38 -38 -34 -34
-46 -45 -41 -40 -36 -33 -34 -31
-47 -40 -37 -35 -34 -32 -29 -29
-42 -38 -33 -33 -32 -30 -31 -24
-40 -36 -33 -32 -33 -29 -27 -25
-34 -34 -32 -34 -27 -24 -22 -23
-38 -32 -29 -30 -25 -24 -20 -20
-35 -30 -28 -24 -24 -20 -15 -16
-30 -28 -27 -21 -22 -20 -14 -14
-29 -21 -24 -22 -22 -16 -16 -14
-23 -21 -22 -17 -15 -20 -11 -11
-23 -23 -17 -14 -17 -11 -11 -3
-18 -20 -15 -12 -15 -13 -9 -6
-21 -17 -20 -12 -9 -5 -10 -6
-16 -15 -11 -11 -6 -6 -4 -2
-17 -13 -13 -8 -8 -5 -3 0
-11 -9 -8 -5 -6 -2 3 4
-9 -5 -9 -7 2 1 2 4
-10 -8 -5 1 -2 3 2 3
-4 -10 -3 0 0 0 5 3
-2 -5 0 2 3 0 6 3
0 3 3 7 1 2 10 7
3 1 2 3 5 2 8 6
2 2 8 5 9 7 6 9
5 1 -1 7 8 6 4 7
5 6 6 9 5 8 6 8
1 3 6 6 6 10 7 5
4 8 5 7 10 8 4 5
5 5 5 8 8 6 10 9
3 7 5 6 6 8 0 9
7 7 6 10 10 9 6 4
6 7 6 8 10 5 6 1
-57 -60 -57 -56 -55 -62 -55 -57
-55 -53 -62 -62 -61 -60 -58 -60
-56 -57 -59 -58 -59 -62 -58 -60
-61 -60 -60 -61 -62 -59 -60 -61
-61 -58 -60 -62 -62 -63 -61 -61
-55 -57 -58 -57 -56 -59 -57 -56
-61 -61 -63 -60 -61 -57 -57 -57
-60 -61 -56 -61 -60 -59 -58 -57
-60 -56 -62 -59 -60 -59 -53 -56
-58 -58 -60 -61 -60 -53 -54 -50
-59 -61 -60 -59 -56 -53 -54 -50
-62 -56 -59 -55 -50 -55 -50 -50
-62 -57 -57 -53 -54 -48 -49 -47
-57 -57 -56 -54 -47 -42 -48 -44
-55 -52 -53 -49 -49 -42 -42 -38
-52 -56 -47 -49 -46 -44 -38 -39
-51 -48 -48 -49 -45 -40 -35 -35
-50 -49 -43 -44 -38 -38 -37 -33
-48 -46 -45 -40 -34 -36 -35 -32
-46 -43 -37 -38 -37 -31 -27 -28
-45 -39 -38 -38 -33 -31 -30 -24
-41 -35 -36 -34 -31 -26 -26 -23
-38 -37 -31 -30 -28 -26 -24 -25
-33 -30 -29 -27 -27 -24 -26 -19
-35 -35 -29 -26 -20 -22 -19 -18
-31 -28 -24 -26 -18 -21 -18 -17
-29 -24 -24 -21 -16 -20 -21 -16
-26 -21 -20 -20 -20 -16 -11 -9
-22 -23 -20 -19 -17 -15 -14 -13
-20 -19 -21 -17 -13 -13 -14 -13
-18 -18 -20 -17 -9 -13 -8 -6
-23 -18 -12 -7 -10 -9 -6 -1
-13 -16 -12 -10 -8 -6 -7 0
-12 -10 -14 -7 -9 -6 -3 -3
-14 -10 -9 -9 -2 -4 -4 -4
-11 -10 -9 -5 -6 -6 0 -5
-12 -8 -3 -3 -3 -5 -5 -1
-6 -6 -8 -3 -2 -1 3 1
-7 -3 -4 -4 -5 0 3 3
-8 0 -4 -3 1 1 4 0
0 -3 -7 -6 0 -1 2 2
-3 2 4 0 -1 4 1 2
-4 0 2 1 2 1 -1 6
-1 3 4 5 1 -3 4 4
2 2 -1 3 2 -1 3 6
0 3 -1 4 5 2 5 2
3 4 6 4 4 1 3 5
5 4 4 -1 1 1 2 2
2 3 4 1 6 6 4 3
0 3 4 7 5 2 0 1
6 4 3 4 4 3 3 -2
1 4 4 1 -1 3 7 -2
1 5 -2 3 3 -2 0 3
-54 -59 -59 -59 -59 -60 -54 -55
-57 -54 -61 -62 -62 -57 -57 -58
-62 -59 -61 -61 -58 -53 -53 -57
-57 -60 -57 -53 -59 -55 -54 -52
-56 -59 -56 -60 -54 -53 -53 -53
-58 -60 -56 -57 -54 -50 -56 -53
-59 -55 -56 -56 -53 -53 -52 -48
-56 -54 -54 -54 -53 -49 -47 -45
-58 -56 -52 -55 -52 -51 -45 -44
-56 -56 -51 -50 -51 -47 -46 -43
-54 -52 -49 -50 -48 -47 -40 -40
-57 -49 -43 -43 -45 -43 -38 -40
-52 -51 -47 -45 -43 -43 -41 -36
-49 -49 -44 -43 -44 -40 -36 -31
-47 -43 -42 -40 -39 -36 -30 -34
-46 -43 -39 -41 -35 -32 -29 -31
-43 -42 -39 -35 -32 -29 -26 -23
-39 -41 -34 -31 -34 -32 -24 -19
-38 -36 -33 -30 -28 -23 -20 -17
-34 -34 -31 -29 -22 -24 -17 -14
-30 -29 -23 -20 -17 -20 -18 -14
-28 -25 -21 -20 -16 -20 -15 -11
-25 -24 -20 -18 -15 -16 -16 -10
-21 -15 -18 -13 -10 -15 -13 -9
-18 -20 -17 -15 -14 -11 -12 -8
-21 -18 -15 -12 -17 -9 -6 -4
-16 -16 -13 -10 -12 -5 -4 -6
-14 -14 -11 -7 -10 -6 -6 -2
-16 -10 -10 -9 -9 -7 -3 -2
-9 -10 -7 -2 -4 0 1 3
-8 -8 -6 -6 -3 -1 -1 0
-9 -8 -3 -5 -5 -2 -2 0
-6 -5 -1 -4 5 4 1 4
-6 -1 1 1 4 4 5 2
-3 -1 1 2 3 0 2 5
-4 -2 2 2 6 3 7 6
-1 2 -1 4 4 6 9 7
-2 1 6 6 3 8 7 8
3 0 7 8 9 8 6 9
4 6 5 5 5 7 9 9
3 7 6 8 5 9 9 11
6 6 11 11 10 7 10 11
7 9 7 9 16 10 9 6
10 7 11 12 7 10 12 8
8 8 8 9 10 11 4 6
6 8 8 9 8 6 8 8
10 12 9 9 11 8 7 8
-55 -55 -55 -57 -55 -54 -58 -57
-52 -59 -55 -59 -57 -57 -53 -59
-56 -56 -57 -54 -59 -58 -56 -56
-56 -57 -61 -55 -55 -56 -57 -55
-62 -56 -57 -54 -54 -55 -55 -55
-56 -57 -54 -56 -56 -54 -53 -49
-59 -57 -57 -55 -54 -58 -51 -53
-56 -55 -55 -57 -51 -51 -51 -49
-58 -57 -54 -52 -56 -51 -51 -43
-51 -55 -51 -51 -54 -51 -46 -41
-56 -54 -53 -49 -48 -42 -39 -41
-51 -58 -52 -50 -45 -43 -36 -39
-56 -50 -51 -46 -41 -42 -39 -35
-52 -50 -43 -43 -37 -40 -34 -33
-53 -44 -41 -38 -36 -37 -33 -30
-41 -40 -38 -37 -33 -29 -31 -28
-43 -40 -36 -37 -30 -33 -29 -29
-38 -38 -36 -34 -33 -34 -26 -29
-40 -38 -33 -34 -31 -29 -28 -20
-34 -33 -30 -30 -29 -25 -19 -19
-36 -30 -33 -28 -23 -19 -20 -17
-35 -29 -25 -27 -24 -17 -21 -17
-32 -26 -25 -20 -18 -17 -20 -22
-26 -22 -21 -23 -15 -17 -16 -12
-25 -22 -22 -18 -23 -18 -11 -7
-19 -21 -18 -19 -19 -8 -10 -11
-21 -19 -21 -17 -11 -11 -6 -6
-18 -13 -20 -12 -11 -9 -4 -6
-22 -19 -12 -8 -8 -4 -9 -1
-17 -11 -10 -6 -9 -5 -3 3
-12 -13 -9 -7 -7 -2 2 4
-6 -8 -5 -3 -2 -3 8 -1
-11 -7 -6 -3 5 2 3 5
-7 -7 -3 4 4 1 7 7
-5 -2 2 5 3 9 7 9
0 0 0 0 6 7 8 8
0 3 3 5 10 5 6 11
3 -2 6 9 10 10 10 12
4 6 7 7 6 10 13 11
6 10 9 13 7 13 9 13
6 7 10 9 9 7 10 15
12 11 10 8 12 13 8 10
12 10 9 10 5 11 13 10
13 10 8 14 10 8 13 10
13 10 14 14 11 13 10 11
12 11 11 7 10 15 10 12
9 14 8 13 10 7 12 11
12 10 12 11 11 15 12 10
12 14 15 9 9 11 8 6
-59 -61 -62 -61 -62 -65 -57 -62
-61 -59 -59 -60 -60 -58 -63 -62
-59 -64 -60 -63 -63 -62 -58 -59
-61 -59 -60 -64 -62 -62 -61 -59
-59 -59 -62 -59 -61 -58 -61 -58
-63 -62 -61 -59 -60 -59 -60 -58
-61 -60 -62 -59 -60 -59 -53 -52
-60 -60 -58 -57 -57 -53 -56 -49
-60 -60 -60 -59 -53 -56 -53 -53
-60 -62 -54 -57 -57 -52 -50 -47
-59 -58 -57 -49 -55 -50 -51 -46
-55 -55 -53 -52 -55 -49 -48 -43
-55 -57 -55 -54 -50 -47 -43 -41
-55 -51 -51 -45 -48 -41 -43 -40
-53 -49 -45 -46 -43 -41 -42 -36
-54 -50 -46 -42 -37 -39 -39 -36
-48 -44 -46 -45 -35 -37 -31 -32
-45 -44 -41 -40 -37 -31 -28 -28
-42 -41 -38 -37 -33 -31 -28 -24
-42 -37 -39 -33 -32 -29 -25 -23
-36 -35 -33 -31 -32 -24 -24 -22
-36 -33 -33 -30 -26 -27 -18 -19
-31 -36 -29 -23 -26 -22 -19 -16
-29 -26 -24 -28 -20 -20 -17 -14
-31 -26 -27 -22 -24 -15 -12 -14
-25 -27 -22 -19 -16 -12 -13 -12
-24 -21 -21 -17 -15 -14 -9 -12
-23 -24 -18 -18 -11 -11 -10 -6
-17 -15 -16 -13 -16 -10 -11 -6
-17 -11 -12 -11 -12 -5 -9 -6
-17 -12 -12 -13 -9 -6 -7 -6
-15 -8 -13 -10 -5 -8 -2 -5
-12 -8 -7 -10 -5 -6 0 -1
-12 -8 -2 -8 -3 -1 0 -1
-10 -6 -3 -4 -2 -4 -2 2
-9 -5 -4 -6 -7 4 2 3
-6 -6 -3 -1 -3 -1 -1 1
-1 -5 -1 1 -3 0 5 4
-1 -1 1 4 0 2 2 2
-2 4 -2 -1 -1 3 9 6
1 4 -1 5 2 3 3 6
1 2 2 6 7 5 5 3
-1 0 2 3 2 6 5 4
2 9 5 2 7 2 6 8
7 3 5 2 8 8 5 8
7 4 5 5 7 11 5 5
5 8 6 6 7 8 7 9
5 6 9 5 7 7 7 7
11 8 9 8 6 9 8 7
4 6 7 10 11 9 7 7
7 7 9 6 1 6 8 6
6 8 2 6 5 6 6 3
7 11 8 6 8 6 3 6
5 8 5 3 6 2 6 4
10 9 7 8 7 5 2 3
6 4 7 10 8 7 3 4
5 6 3 5 8 3 4 1
5 6 7 7 2 6 5 0
7 7 5 7 2 2 3 1
-63 -61 -61 -65 -63 -58 -63 -66
-59 -62 -62 -62 -62 -63 -65 -60
-63 -62 -64 -63 -63 -63 -61 -59
-64 -65 -65 -62 -67 -61 -64 -61
-63 -63 -62 -66 -62 -64 -62 -58
-63 -62 -67 -64 -62 -59 -57 -58
-64 -66 -60 -60 -59 -57 -55 -57
-64 -64 -64 -62 -57 -58 -53 -51
-65 -62 -57 -54 -58 -56 -58 -47
-64 -61 -61 -57 -58 -55 -53 -52
-61 -59 -56 -55 -56 -50 -53 -49
-58 -58 -56 -55 -53 -52 -50 -46
-56 -57 -50 -51 -54 -51 -52 -38
-53 -52 -54 -55 -47 -44 -43 -41
-54 -52 -51 -46 -43 -44 -41 -37
-52 -53 -49 -48 -40 -38 -38 -34
-51 -48 -44 -43 -38 -35 -36 -30
-48 -43 -39 -41 -36 -32 -32 -30
-49 -41 -40 -35 -33 -29 -27 -23
-40 -41 -39 -35 -34 -31 -23 -20
-43 -37 -39 -30 -33 -24 -22 -19
-39 -37 -29 -29 -23 -25 -21 -18
-34 -32 -28 -21 -23 -17 -18 -15
-33 -28 -27 -22 -19 -17 -19 -10
-29 -19 -21 -19 -15 -19 -13 -9
-22 -22 -20 -19 -18 -12 -12 -8
-20 -17 -18 -20 -9 -15 -7 -8
-19 -15 -19 -10 -13 -4 -6 -2
-16 -16 -13 -10 -7 -4 -3 -2
-19 -14 -11 -4 -9 -2 -2 4
-11 -12 -5 -4 -3 1 5 4
-14 -6 -5 -4 1 2 9 3
-9 -6 -1 0 2 7 5 6
-5 -6 3 3 7 5 4 8
-3 -5 2 6 8 10 8 6
-1 2 6 6 9 7 9 5
1 3 8 10 6 9 9 7
2 4 7 6 7 8 9 11
1 9 7 12 7 8 11 6
8 9 4 9 7 8 8 8
6 7 12 9 8 8 8 2
8 7 9 6 4 7 3 3
4 9 8 13 11 5 10 2
9 2 8 7 7 5 3 4
-35 -31 -32 -39 -41 -38 -41 -44
-39 -33 -40 -37 -40 -38 -44 -46
-36 -35 -35 -36 -40 -43 -44 -45
-40 -38 -40 -42 -42 -41 -41 -42
-37 -40 -40 -39 -44 -47 -44 -47
-33 -40 -40 -42 -43 -42 -46 -42
-40 -44 -44 -45 -42 -45 -46 -46
-42 -39 -42 -41 -46 -46 -45 -40
-44 -45 -46 -44 -42 -45 -46 -48
-42 -43 -49 -44 -44 -41 -43 -46
-42 -48 -47 -42 -43 -48 -43 -45
-45 -46 -46 -48 -46 -42 -44 -42
-42 -44 -46 -47 -46 -44 -46 -41
-46 -47 -46 -43 -42 -44 -42 -38
-45 -42 -43 -47 -45 -46 -41 -41
-43 -47 -47 -45 -45 -40 -38 -39
-44 -47 -41 -44 -46 -43 -40 -36
-46 -40 -41 -44 -43 -40 -41 -36
-41 -45 -41 -38 -40 -41 -35 -36
-44 -44 -41 -39 -39 -39 -35 -35
-44 -42 -40 -38 -38 -31 -36 -30
-41 -43 -39 -39 -35 -40 -32 -32
-38 -37 -35 -37 -35 -30 -32 -27
-38 -37 -33 -37 -28 -30 -28 -29
-38 -39 -33 -29 -29 -29 -25 -22
-31 -36 -32 -31 -27 -28 -24 -24
-38 -30 -28 -28 -28 -26 -21 -24
-33 -32 -30 -26 -23 -20 -23 -20
-34 -27 -24 -24 -25 -23 -21 -17
-29 -28 -26 -23 -22 -19 -15 -12
-28 -21 -20 -25 -21 -16 -13 -9
-24 -24 -22 -20 -15 -12 -10 -8
-22 -22 -17 -13 -14 -12 -8 -2
-21 -13 -15 -17 -9 -8 -1 -4
-20 -12 -17 -7 -8 -5 -2 -1
-19 -16 -8 -6 -8 0 -1 -2
-15 -8 -9 -4 -1 -4 0 4
-9 -7 -6 -7 -5 -3 6 3
-7 -7 -4 -2 1 3 0 2
-5 -4 -4 -2 -4 2 4 4
-6 -2 1 -1 0 -1 5 3
0 -3 3 4 0 4 6 6
1 2 0 3 6 4 6 9
3 3 3 6 7 10 6 9
0 4 2 2 3 5 5 8
4 6 5 9 10 7 12 9
5 4 8 5 7 7 7 8
4 7 2 10 11 10 6 8
8 6 11 9 8 9 5 10
7 10 9 9 12 10 7 6
12 8 7 9 9 12 7 5
4 4 6 11 8 7 8 9
5 7 5 8 7 8 8 5
8 6 8 7 10 9 7 8
8 8 7 6 9 4 10 6
7 7 9 6 7 2 5 7
8 6 8 5 7 5 6 1
10 3 6 6 5 5 2 2
10 6 9 0 7 0 5 0
-61 -57 -61 -61 -61 -60 -60 -59
-58 -61 -58 -62 -60 -61 -60 -62
-61 -61 -58 -62 -59 -58 -61 -59
-59 -63 -61 -62 -60 -59 -57 -61
-62 -61 -64 -60 -58 -63 -57 -59
-59 -63 -60 -61 -59 -60 -58 -56
-61 -65 -61 -58 -60 -58 -57 -57
-62 -61 -61 -61 -59 -57 -55 -55
-60 -64 -58 -63 -56 -54 -52 -50
-63 -59 -59 -56 -54 -57 -50 -46
-61 -61 -59 -52 -51 -48 -46 -44
-55 -63 -56 -52 -52 -46 -45 -41
-58 -55 -49 -50 -51 -42 -47 -42
-54 -53 -50 -49 -44 -41 -41 -41
-48 -48 -44 -42 -45 -36 -40 -37
-47 -46 -44 -45 -39 -37 -32 -33
-45 -43 -46 -38 -38 -32 -31 -31
-41 -37 -37 -39 -31 -33 -26 -31
-42 -40 -36 -33 -33 -28 -24 -26
-38 -37 -33 -33 -31 -27 -23 -17
-36 -34 -34 -28 -30 -21 -24 -21
-36 -31 -30 -26 -24 -22 -21 -18
-33 -26 -29 -25 -23 -18 -15 -14
-27 -24 -24 -22 -20 -17 -11 -8
-26 -22 -22 -20 -13 -12 -14 -7
-23 -22 -18 -17 -16 -12 -8 -4
-20 -21 -17 -12 -10 -13 -7 -7
-21 -18 -13 -10 -5 -5 -4 2
-16 -14 -9 -9 -7 -6 -3 3
-10 -9 -10 -8 -7 -4 3 3
-10 -7 -10 -4 -4 3 3 3
-5 -4 -9 0 0 1 2 2
-5 -4 -1 4 -1 3 2 2
-4 -4 1 2 5 5 5 6
-5 3 0 1 4 8 6 8
-2 6 3 5 4 8 9 8
4 3 4 5 7 5 9 8
1 6 9 9 9 5 12 10
1 7 7 10 9 9 11 11
9 9 8 9 10 13 12 8
4 8 7 10 13 8 11 8
8 6 9 10 10 9 13 10
5 5 10 11 11 15 11 12
10 8 11 7 9 11 9 13
9 10 11 14 11 10 14 7
8 11 10 11 6 9 6 8
11 8 13 10 10 7 5 8
14 13 8 10 12 9 6 9
11 12 8 10 7 11 6 6
7 10 6 11 9 9 7 4
-57 -60 -62 -61 -61 -62 -64 -65
-61 -60 -62 -60 -62 -66 -64 -61
-62 -64 -64 -62 -62 -67 -62 -66
-60 -66 -64 -64 -64 -67 -65 -61
-59 -66 -66 -65 -63 -64 -60 -60
-63 -62 -64 -61 -66 -64 -62 -58
-64 -64 -63 -64 -63 -62 -63 -56
-63 -64 -66 -62 -57 -60 -56 -55
-63 -63 -62 -61 -57 -57 -56 -54
-62 -62 -62 -59 -56 -60 -50 -49
-61 -60 -60 -56 -61 -51 -49 -44
-64 -60 -58 -56 -54 -50 -51 -42
-56 -61 -55 -53 -51 -48 -46 -43
-61 -59 -53 -52 -46 -43 -48 -42
-55 -52 -49 -47 -46 -39 -39 -40
-50 -47 -45 -49 -42 -39 -39 -35
-51 -46 -46 -47 -42 -38 -37 -34
-49 -46 -45 -43 -35 -36 -36 -30
-47 -42 -38 -36 -34 -40 -32 -29
-40 -42 -36 -38 -35 -34 -30 -24
-41 -40 -33 -32 -25 -27 -23 -20
-37 -39 -37 -33 -29 -24 -22 -23
-36 -36 -30 -29 -24 -21 -20 -15
-37 -33 -28 -25 -22 -23 -16 -9
-30 -34 -29 -20 -20 -18 -11 -12
-28 -26 -21 -19 -16 -12 -14 -5
-28 -23 -24 -15 -11 -12 -11 -5
-21 -21 -16 -15 -10 -8 -5 -3
-17 -21 -14 -11 -8 -4 -5 -6
-16 -11 -8 -6 -8 -4 -3 3
-12 -8 -9 -3 -11 -10 -3 -3
-9 -8 -8 -6 -5 -3 -3 0
-12 -8 -5 -5 2 -2 -1 -2
-4 -5 -3 -1 1 3 -1 0
-7 -4 -3 -2 2 -1 0 0
-3 -3 -3 -2 -4 1 3 2
-3 0 -1 -1 -3 3 3 1
-3 1 1 -1 2 2 2 4
1 -3 0 2 2 7 7 4
1 2 1 1 4 1 6 3
0 3 6 2 8 5 0 4
-1 5 -1 1 6 4 0 1
4 2 3 7 4 0 5 6
5 8 2 4 5 4 4 4
6 5 5 2 5 3 7 0
-51 -53 -56 -55 -57 -53 -58 -55
-53 -55 -55 -58 -57 -54 -57 -53
-52 -54 -60 -55 -59 -57 -53 -54
-55 -56 -59 -59 -54 -54 -52 -50
-54 -54 -56 -55 -53 -52 -51 -51
-57 -58 -57 -57 -54 -54 -54 -55
-54 -57 -58 -54 -52 -51 -55 -48
-59 -56 -57 -49 -51 -54 -48 -50
-55 -52 -54 -51 -51 -50 -46 -47
-53 -55 -56 -52 -48 -47 -50 -43
-53 -51 -52 -48 -45 -45 -43 -40
-53 -50 -48 -45 -47 -45 -43 -42
-55 -48 -52 -46 -44 -43 -41 -38
-50 -48 -46 -44 -39 -37 -36 -33
-47 -47 -43 -45 -44 -36 -37 -34
-47 -45 -42 -39 -33 -36 -30 -33
-46 -37 -38 -37 -36 -35 -33 -26
-41 -43 -37 -34 -32 -31 -26 -20
-38 -38 -34 -33 -32 -24 -21 -20
-36 -36 -32 -33 -29 -24 -20 -19
-30 -35 -32 -28 -25 -18 -18 -16
-32 -31 -30 -21 -24 -18 -18 -11
-31 -31 -25 -20 -18 -19 -13 -15
-26 -26 -21 -16 -18 -12 -11 -7
-23 -20 -22 -19 -14 -14 -12 -9
-20 -15 -17 -11 -11 -9 -7 -10
-15 -20 -15 -12 -9 -8 -10 -4
-16 -13 -8 -7 -7 -7 -2 -3
-15 -15 -8 -6 -10 0 -7 0
-11 -10 -9 -9 -5 -2 -2 0
-9 -6 -11 -3 -5 -2 3 1
-12 -7 -5 2 2 -1 -2 3
-8 -1 -3 -3 3 -2 5 3
-2 -5 -2 2 2 3 7 4
-3 1 0 0 2 1 7 4
-1 2 0 3 1 6 5 8
3 -1 3 2 6 6 7 7
3 2 4 7 12 10 13 11
1 3 5 3 7 5 10 8
3 7 7 7 7 7 10 10
6 6 7 8 12 10 12 7
7 6 5 12 6 8 12 7
9 8 12 12 11 9 9 12
3 6 9 8 13 12 9 13
7 8 10 13 10 14 11 10
11 5 15 10 11 13 10 8
9 14 6 9 9 10 11 8
12 10 10 12 11 11 5 7
13 11 10 13 9 7 5 2
10 6 12 9 9 11 6 6
12 9 6 7 5 3 4 1
7 7 9 8 4 5 5 1
9 10 10 6 3 7 7 4
-55 -56 -57 -57 -58 -58 -55 -59
-49 -57 -60 -56 -61 -58 -56 -57
-54 -52 -56 -57 -56 -56 -56 -57
-59 -56 -54 -59 -55 -57 -55 -56
-55 -51 -56 -58 -58 -54 -57 -57
-59 -59 -55 -61 -51 -55 -50 -50
-59 -55 -55 -57 -55 -53 -54 -54
-52 -56 -54 -52 -52 -50 -50 -47
-59 -57 -56 -58 -55 -51 -52 -46
-56 -57 -55 -53 -52 -47 -49 -44
-56 -53 -53 -51 -49 -48 -49 -44
-51 -57 -51 -52 -45 -41 -45 -38
-54 -50 -50 -46 -44 -41 -39 -42
-54 -52 -49 -43 -43 -45 -36 -33
-50 -48 -43 -44 -41 -40 -33 -30
-45 -46 -43 -43 -37 -40 -34 -31
-45 -45 -42 -37 -39 -35 -32 -24
-42 -42 -41 -39 -34 -32 -26 -22
-40 -40 -37 -34 -34 -28 -19 -21
-37 -35 -32 -31 -23 -23 -20 -19
-39 -34 -34 -25 -22 -19 -19 -14
-34 -29 -27 -23 -23 -16 -14 -13
-28 -26 -20 -21 -22 -16 -13 -14
-28 -25 -19 -15 -15 -14 -13 -9
-23 -22 -16 -16 -12 -7 -7 -6
-20 -13 -18 -13 -12 -9 -7 -7
-19 -19 -11 -11 -10 -5 -4 -7
-18 -15 -11 -11 -9 -6 -4 -4
-13 -8 -7 -5 -8 -1 -1 0
-11 -8 -5 -2 -5 -1 2 0
-8 -9 -7 -3 -3 0 5 2
-9 -7 -1 -3 0 5 3 8
-10 -2 -1 0 4 4 8 9
-1 -1 -1 1 4 7 7 7
-1 0 1 3 6 7 8 11
0 1 1 8 5 11 13 11
3 3 6 10 9 14 13 12
1 5 8 8 9 11 12 12
7 4 8 9 12 12 16 13
9 3 9 11 12 13 12 15
9 7 11 13 9 13 17 11
12 11 9 13 16 12 13 10
13 11 17 13 13 12 13 11
13 13 12 13 16 12 9 13
11 12 14 16 14 13 12 9
15 15 13 17 11 8 11 6
-32 -33 -31 -38 -38 -39 -41 -51
-36 -35 -37 -44 -39 -45 -46 -51
-41 -41 -41 -42 -46 -47 -51 -56
-33 -38 -43 -49 -50 -50 -49 -51
-37 -44 -42 -51 -47 -54 -52 -54
-43 -45 -51 -52 -50 -48 -53 -56
-49 -50 -48 -50 -50 -53 -54 -58
-47 -47 -51 -47 -54 -57 -54 -60
-48 -53 -53 -54 -54 -56 -58 -61
-51 -53 -52 -57 -57 -61 -61 -60
-55 -54 -58 -62 -57 -60 -58 -59
-52 -54 -53 -62 -56 -61 -58 -61
-56 -57 -62 -59 -62 -62 -63 -62
-56 -58 -59 -61 -59 -66 -64 -64
-61 -59 -67 -64 -61 -66 -61 -63
-62 -61 -64 -65 -64 -64 -61 -63
-63 -62 -60 -64 -66 -63 -67 -62
-62 -63 -60 -65 -64 -65 -64 -63
-68 -62 -61 -65 -66 -59 -67 -64
-65 -63 -62 -68 -66 -65 -68 -64
-65 -64 -68 -67 -66 -64 -63 -65
-62 -69 -62 -66 -68 -61 -65 -61
-64 -67 -65 -65 -61 -62 -60 -63
-70 -63 -62 -65 -58 -56 -61 -58
-67 -61 -62 -63 -62 -61 -61 -60
-64 -66 -60 -62 -59 -60 -62 -60
-66 -62 -62 -63 -58 -60 -60 -62
-62 -62 -61 -59 -62 -60 -61 -61
-60 -63 -59 -63 -63 -63 -62 -55
-60 -60 -59 -60 -63 -61 -58 -60
-63 -59 -59 -58 -61 -57 -59 -53
-60 -60 -64 -59 -62 -61 -55 -56
-64 -61 -64 -59 -59 -52 -58 -54
-57 -60 -57 -58 -59 -57 -57 -57
-63 -60 -58 -58 -58 -57 -56 -57
-58 -60 -60 -57 -59 -55 -59 -54
-60 -59 -59 -55 -56 -55 -53 -56
-56 -62 -58 -57 -57 -51 -55 -55
-58 -56 -55 -56 -56 -55 -52 -56
-54 -59 -57 -56 -52 -55 -53 -57
-41 -46 -45 -45 -49 -49 -51 -49
-45 -47 -52 -49 -50 -52 -54 -54
-48 -48 -47 -50 -51 -50 -55 -55
-48 -43 -49 -51 -47 -52 -53 -55
-47 -50 -51 -53 -49 -55 -53 -52
-51 -49 -52 -50 -52 -57 -53 -50
-51 -51 -53 -55 -54 -55 -52 -52
-53 -53 -54 -52 -54 -49 -58 -51
-55 -54 -57 -54 -52 -53 -50 -53
-52 -57 -56 -55 -54 -48 -51 -51
-54 -53 -53 -52 -55 -57 -53 -53
-50 -53 -55 -52 -49 -54 -54 -48
-59 -52 -53 -54 -50 -53 -50 -49
-56 -52 -53 -52 -52 -50 -48 -47
-52 -52 -49 -52 -51 -50 -50 -43
-54 -54 -54 -50 -48 -50 -46 -50
-51 -50 -53 -50 -43 -47 -43 -45
-49 -50 -47 -48 -46 -46 -45 -39
-54 -48 -47 -45 -46 -47 -40 -42
-49 -44 -45 -47 -45 -39 -37 -40
-44 -46 -43 -46 -39 -40 -38 -36
-45 -45 -43 -43 -40 -40 -38 -34
-47 -46 -40 -38 -39 -34 -36 -31
-44 -37 -39 -38 -40 -36 -33 -30
-40 -40 -40 -35 -34 -33 -27 -27
-43 -35 -37 -37 -28 -34 -27 -25
-39 -35 -34 -29 -32 -27 -25 -23
-35 -30 -34 -31 -28 -22 -23 -23
-29 -30 -27 -29 -28 -23 -20 -20
-35 -34 -27 -25 -25 -19 -20 -20
-30 -26 -26 -24 -23 -22 -17 -18
-27 -25 -23 -24 -19 -19 -16 -18
-26 -24 -26 -24 -18 -16 -12 -14
-25 -21 -22 -19 -18 -13 -14 -15
-21 -21 -20 -20 -16 -15 -12 -15
-19 -17 -16 -13 -14 -15 -11 -12
-21 -15 -14 -15 -11 -12 -10 -28
-18 -13 -9 -9 -11 -10 -25 -32
-16 -11 -10 -14 -10 -28 -31 -36
-14 -16 -12 -12 -28 -34 -31 -36
-14 -13 -8 -32 -35 -36 -36 -39
-12 -13 -33 -32 -36 -36 -38 -44
-12 -29 -32 -31 -36 -40 -44 -52
-33 -31 -36 -35 -38 -44 -42 -44
-34 -38 -36 -41 -44 -44 -47 -44
-34 -36 -39 -40 -46 -47 -47 -50
-39 -41 -43 -44 -46 -44 -52 -55
-39 -45 -46 -43 -47 -49 -50 -56
-40 -41 -44 -44 -52 -54 -55 -56
-42 -48 -48 -50 -54 -55 -61 -57
-43 -45 -50 -52 -50 -59 -59 -60
-47 -51 -53 -56 -58 -59 -62 -58
-48 -54 -58 -58 -60 -60 -62 -64
-51 -58 -58 -57 -64 -67 -64 -65
-54 -61 -61 -61 -61 -67 -64 -70
-58 -61 -59 -65 -61 -69 -67 -66
-62 -63 -60 -65 -69 -67 -71 -68
-59 -64 -64 -65 -66 -67 -70 -70
-65 -69 -67 -67 -71 -71 -68 -71
-67 -67 -68 -67 -65 -69 -68 -73
-68 -66 -72 -68 -69 -67 -73 -69
-73 -67 -69 -72 -74 -71 -72 -73
-65 -68 -69 -70 -74 -73 -73 -72
-70 -68 -68 -68 -69 -69 -74 -74
-72 -71 -70 -72 -69 -71 -72 -66
-69 -72 -76 -70 -70 -72 -69 -70
-70 -70 -70 -68 -72 -66 -72 -69
-73 -70 -74 -72 -73 -72 -69 -69
-73 -71 -69 -73 -71 -67 -67 -67
-71 -72 -71 -70 -69 -71 -70 -66
-71 -71 -67 -68 -67 -67 -65 -67
-71 -66 -67 -66 -68 -68 -66 -65
-70 -66 -65 -68 -68 -66 -63 -66
-68 -69 -69 -68 -68 -63 -66 -67
-71 -70 -70 -63 -64 -65 -64 -60
-67 -68 -64 -68 -62 -66 -63 -63
-64 -67 -62 -61 -65 -65 -57 -63
-67 -66 -63 -65 -63 -62 -60 -61
-66 -63 -63 -64 -64 -61 -61 -62
-67 -63 -64 -61 -62 -62 -60 -63
-41 -39 -44 -47 -46 -48 -43 -47
-40 -42 -44 -45 -46 -48 -49 -48
-46 -44 -47 -46 -49 -47 -51 -50
-44 -45 -49 -49 -48 -44 -48 -52
-44 -45 -46 -49 -52 -48 -53 -51
-44 -51 -49 -47 -48 -54 -54 -52
-45 -51 -48 -50 -52 -52 -56 -52
-44 -49 -49 -54 -51 -54 -53 -51
-47 -51 -52 -51 -53 -55 -52 -54
-49 -53 -51 -55 -57 -50 -54 -50
-52 -48 -49 -55 -56 -49 -55 -53
-55 -53 -56 -53 -52 -54 -47 -48
-54 -55 -55 -52 -54 -52 -51 -52
-51 -53 -50 -53 -50 -53 -49 -51
-59 -55 -48 -51 -49 -50 -49 -47
-54 -55 -52 -49 -49 -47 -47 -48
-58 -54 -48 -49 -51 -47 -49 -46
-56 -51 -50 -51 -47 -49 -45 -41
-54 -48 -47 -44 -45 -39 -42 -40
-47 -49 -48 -47 -45 -42 -42 -39
-50 -45 -47 -46 -44 -42 -35 -36
-44 -46 -47 -44 -46 -40 -36 -34
-46 -45 -46 -39 -39 -38 -35 -32
-47 -41 -40 -38 -34 -33 -35 -32
-47 -43 -40 -38 -32 -31 -35 -28
-38 -34 -37 -32 -32 -32 -24 -31
-38 -39 -33 -29 -32 -31 -23 -25
-37 -34 -31 -34 -29 -31 -21 -25
-37 -31 -32 -29 -28 -25 -22 -22
-32 -33 -30 -28 -26 -21 -22 -16
-30 -30 -30 -29 -22 -22 -23 -22
-27 -25 -28 -25 -24 -20 -20 -18
-24 -23 -27 -22 -18 -18 -19 -19
-25 -25 -21 -20 -21 -18 -18 -10
-24 -20 -22 -20 -13 -16 -12 -11
-24 -21 -18 -20 -18 -11 -15 -11
-17 -18 -16 -12 -12 -13 -13 -9
-19 -15 -12 -15 -11 -15 -9 -11
-15 -12 -11 -14 -13 -11 -8 -30
-13 -17 -12 -13 -11 -12 -36 -29
-14 -12 -11 -9 -9 -32 -33 -36
-15 -17 -9 -8 -33 -37 -41 -40
-8 -10 -7 -31 -30 -38 -38 -39
-8 -9 -32 -34 -32 -36 -43 -42
-7 -33 -35 -35 -34 -40 -40 -45
-15 -35 -43 -42 -42 -45 -47 -49
-35 -40 -41 -42 -44 -44 -50 -52
-38 -36 -41 -45 -48 -49 -54 -56
-42 -45 -42 -44 -52 -51 -55 -57
-40 -44 -45 -49 -50 -48 -60 -58
-42 -44 -52 -52 -53 -59 -54 -62
-45 -49 -52 -53 -62 -59 -60 -64
-48 -56 -52 -55 -62 -57 -65 -64
-52 -52 -58 -57 -61 -61 -62 -62
-50 -54 -59 -58 -65 -64 -64 -71
-53 -62 -59 -64 -64 -66 -70 -69
-57 -59 -60 -65 -66 -68 -67 -68
-61 -60 -60 -68 -64 -68 -71 -65
-59 -65 -64 -71 -69 -69 -71 -72
-65 -64 -67 -71 -68 -72 -70 -69
-62 -66 -68 -65 -68 -73 -72 -71
-66 -67 -73 -72 -70 -70 -72 -68
-69 -70 -72 -69 -71 -70 -71 -71
-70 -72 -69 -67 -72 -76 -71 -72
-69 -69 -72 -74 -73 -72 -72 -72
-70 -68 -74 -74 -71 -69 -71 -68
-72 -75 -75 -75 -72 -71 -71 -68
-72 -75 -74 -69 -69 -67 -69 -73
-74 -74 -70 -70 -72 -72 -70 -68
-69 -72 -74 -72 -65 -68 -66 -69
-75 -72 -73 -73 -71 -72 -70 -69
-70 -72 -70 -73 -68 -71 -71 -66
-73 -72 -69 -75 -68 -70 -69 -63
-71 -70 -70 -69 -69 -68 -68 -64
-69 -70 -72 -65 -69 -68 -68 -60
-71 -70 -65 -69 -70 -67 -63 -67
-69 -69 -63 -69 -66 -65 -66 -64
-68 -65 -67 -66 -62 -60 -59 -62
-67 -71 -64 -65 -63 -58 -61 -59
-67 -66 -63 -66 -62 -61 -61 -65
-65 -65 -60 -63 -66 -62 -57 -59
-66 -64 -63 -62 -58 -60 -62 -62
-60 -62 -63 -62 -60 -61 -56 -61
-64 -65 -61 -57 -57 -59 -61 -60
-64 -62 -61 -61 -61 -59 -60 -60
-59 -59 -60 -61 -61 -63 -58 -60
-60 -60 -62 -62 -64 -55 -59 -61
-43 -46 -42 -48 -45 -42 -47 -51
-41 -46 -46 -44 -47 -45 -48 -49
-46 -43 -45 -46 -49 -47 -48 -50
-46 -45 -45 -47 -50 -47 -50 -52
-46 -47 -45 -45 -50 -46 -47 -53
-47 -44 -49 -49 -46 -52 -53 -53
-49 -47 -48 -51 -50 -50 -48 -53
-47 -48 -48 -47 -49 -52 -52 -50
-50 -51 -52 -51 -53 -51 -55 -48
-48 -50 -50 -52 -51 -52 -52 -53
-49 -49 -53 -50 -48 -52 -51 -51
-50 -52 -51 -52 -51 -57 -50 -53
-52 -55 -57 -53 -53 -51 -51 -49
-52 -52 -51 -53 -52 -52 -50 -51
-51 -53 -49 -52 -50 -53 -50 -50
-47 -51 -50 -52 -52 -49 -53 -48
-52 -54 -51 -52 -51 -51 -50 -50
-49 -51 -52 -48 -48 -51 -50 -47
-53 -56 -52 -51 -49 -48 -45 -46
-57 -55 -51 -50 -48 -49 -48 -41
-50 -52 -48 -49 -43 -45 -43 -41
-53 -48 -49 -48 -45 -44 -43 -41
-47 -50 -47 -44 -44 -44 -44 -40
-50 -44 -47 -44 -41 -43 -39 -37
-49 -48 -43 -44 -42 -38 -38 -37
-46 -44 -46 -45 -40 -38 -38 -34
-42 -46 -41 -41 -40 -37 -33 -31
-46 -45 -40 -39 -38 -35 -33 -31
-40 -42 -40 -33 -33 -36 -29 -29
-39 -37 -35 -33 -28 -27 -32 -29
-40 -34 -34 -31 -30 -33 -27 -25
-37 -36 -33 -30 -30 -29 -25 -25
-36 -32 -30 -30 -28 -28 -27 -23
-35 -31 -29 -26 -27 -23 -25 -20
-31 -33 -26 -28 -25 -22 -23 -19
-32 -30 -24 -27 -24 -19 -23 -17
-28 -26 -26 -23 -24 -23 -18 -12
-24 -24 -26 -23 -19 -19 -17 -15
-24 -24 -25 -20 -20 -18 -13 -17
-24 -20 -18 -17 -16 -13 -13 -39
-22 -22 -20 -16 -13 -15 -36 -37
-20 -17 -16 -13 -11 -34 -37 -43
-20 -16 -20 -14 -36 -39 -42 -43
-15 -15 -17 -37 -34 -40 -42 -45
-18 -12 -37 -37 -36 -42 -45 -49
-34 -31 -34 -41 -43 -42 -45 -46
-34 -37 -42 -44 -46 -46 -51 -53
-35 -38 -43 -47 -47 -49 -54 -53
-37 -44 -45 -47 -50 -51 -55 -58
-43 -48 -47 -49 -53 -56 -54 -57
-43 -46 -50 -49 -52 -55 -55 -57
-47 -51 -50 -50 -51 -56 -59 -59
-42 -50 -54 -58 -57 -59 -60 -61
-51 -53 -52 -54 -56 -60 -63 -64
-56 -52 -55 -61 -58 -64 -62 -65
-56 -59 -61 -56 -66 -66 -67 -68
-55 -56 -60 -66 -62 -63 -66 -71
-58 -61 -64 -65 -61 -68 -64 -70
-57 -60 -63 -66 -69 -69 -69 -71
-63 -66 -65 -63 -69 -71 -70 -72
-63 -67 -67 -69 -69 -73 -69 -71
-64 -65 -67 -70 -65 -68 -71 -72
-69 -68 -68 -71 -72 -70 -68 -66
-70 -70 -70 -69 -66 -68 -72 -69
-67 -67 -73 -73 -73 -68 -70 -71
-68 -68 -68 -69 -70 -71 -67 -67
-73 -73 -65 -67 -71 -70 -68 -71
-71 -70 -68 -76 -70 -69 -67 -70
-70 -72 -72 -69 -68 -71 -68 -67
-70 -73 -71 -70 -69 -66 -68 -67
-69 -70 -70 -67 -70 -71 -71 -65
-71 -69 -67 -68 -66 -66 -67 -64
-71 -66 -68 -70 -67 -66 -65 -62
-69 -68 -65 -66 -66 -65 -70 -65
-66 -67 -70 -67 -67 -61 -65 -61
-68 -65 -69 -64 -69 -60 -62 -60
-66 -69 -66 -66 -63 -60 -59 -62
-68 -64 -62 -61 -66 -61 -57 -56
-62 -64 -62 -59 -65 -61 -62 -54
-65 -64 -66 -61 -58 -59 -58 -56
-63 -61 -60 -58 -57 -59 -57 -56
-44 -42 -46 -45 -49 -49 -51 -53
-40 -45 -48 -48 -51 -49 -52 -51
-41 -47 -44 -50 -51 -51 -53 -48
-46 -52 -48 -47 -50 -50 -53 -50
-45 -46 -51 -50 -50 -50 -53 -53
-43 -50 -49 -49 -51 -50 -52 -53
-47 -52 -51 -52 -53 -51 -57 -51
-51 -50 -49 -52 -53 -54 -55 -56
-49 -56 -52 -57 -53 -51 -53 -55
-51 -50 -56 -56 -53 -58 -56 -55
-50 -53 -52 -53 -55 -58 -53 -54
-56 -54 -57 -55 -55 -57 -58 -53
-54 -53 -56 -56 -53 -54 -54 -57
-58 -53 -58 -54 -58 -53 -54 -49
-55 -55 -56 -53 -55 -54 -58 -52
-55 -57 -56 -56 -58 -56 -52 -48
-54 -57 -54 -54 -53 -51 -52 -50
-52 -54 -55 -54 -54 -51 -49 -51
-58 -53 -51 -52 -49 -49 -50 -46
-52 -52 -52 -54 -49 -49 -51 -44
-54 -51 -46 -48 -49 -46 -44 -44
-56 -48 -51 -51 -47 -47 -43 -47
-53 -51 -48 -50 -46 -44 -40 -41
-49 -49 -42 -46 -42 -41 -41 -39
-53 -49 -45 -45 -44 -41 -39 -39
-46 -47 -46 -40 -39 -40 -37 -38
-44 -40 -43 -42 -39 -38 -38 -31
-43 -42 -43 -41 -34 -36 -35 -30
-46 -40 -37 -38 -35 -32 -31 -30
-42 -37 -37 -36 -33 -31 -28 -25
-46 -35 -37 -32 -34 -31 -28 -26
-36 -37 -33 -32 -30 -28 -24 -25
-36 -35 -30 -30 -24 -27 -26 -18
-37 -32 -26 -31 -23 -24 -21 -19
-33 -31 -26 -23 -21 -24 -22 -17
-27 -29 -29 -26 -29 -23 -19 -16
-26 -24 -24 -17 -23 -21 -21 -14
-20 -27 -23 -20 -17 -15 -19 -17
-27 -21 -17 -16 -13 -15 -19 -11
-22 -21 -17 -13 -16 -14 -15 -10
-21 -20 -18 -18 -14 -15 -20 -12
-16 -17 -13 -14 -13 -14 -13 -13
-16 -17 -13 -14 -14 -15 -9 -30
-17 -15 -15 -14 -15 -15 -34 -35
-14 -14 -13 -14 -11 -31 -31 -33
-16 -11 -12 -13 -30 -33 -36 -40
-10 -12 -12 -33 -32 -39 -42 -42
-12 -10 -29 -35 -39 -38 -41 -44
-18 -31 -35 -38 -44 -44 -46 -49
-23 -29 -29 -31 -34 -33 -38 -41
-27 -29 -28 -34 -41 -36 -42 -44
-29 -30 -34 -37 -36 -36 -40 -48
-31 -30 -35 -37 -38 -39 -42 -48
-33 -37 -34 -37 -39 -43 -45 -49
-36 -37 -42 -44 -40 -44 -48 -52
-41 -40 -41 -42 -48 -47 -53 -51
-38 -39 -46 -45 -49 -53 -57 -55
-40 -42 -46 -49 -49 -50 -57 -58
-39 -43 -46 -52 -55 -55 -56 -61
-47 -49 -53 -51 -54 -59 -64 -65
-52 -52 -57 -56 -58 -61 -62 -64
-51 -58 -59 -57 -60 -60 -65 -63
-53 -55 -57 -62 -60 -65 -68 -69
-54 -63 -58 -58 -63 -67 -72 -72
-55 -59 -61 -63 -68 -71 -71 -68
-60 -65 -65 -66 -67 -66 -70 -70
-66 -66 -67 -67 -68 -68 -74 -70
-61 -66 -66 -70 -71 -73 -67 -73
-65 -69 -70 -73 -71 -71 -73 -70
-66 -68 -69 -71 -72 -70 -73 -68
-68 -71 -71 -72 -71 -72 -75 -67
-72 -71 -69 -72 -71 -72 -71 -69
-69 -71 -72 -72 -73 -73 -71 -67
-67 -73 -73 -70 -67 -70 -69 -68
-71 -73 -73 -71 -67 -72 -69 -66
-72 -72 -71 -70 -67 -69 -64 -67
-67 -73 -69 -68 -73 -66 -66 -66
-71 -67 -66 -66 -63 -65 -66 -62
-67 -68 -69 -68 -69 -62 -66 -60
-69 -67 -66 -65 -63 -66 -61 -63
-66 -65 -64 -64 -65 -63 -65 -61
-65 -64 -64 -60 -67 -62 -60 -64
-67 -63 -61 -63 -63 -60 -64 -59
-63 -65 -62 -62 -58 -62 -61 -61
-64 -62 -61 -63 -61 -63 -60 -59
-66 -63 -62 -60 -62 -61 -59 -60
-62 -62 -61 -59 -57 -57 -60 -59
-59 -60 -59 -58 -57 -60 -60 -55
-60 -60 -57 -58 -58 -55 -58 -56
-61 -61 -57 -59 -60 -62 -59 -55
-62 -57 -61 -54 -62 -56 -57 -59
-57 -56 -57 -60 -57 -56 -59 -56
-41 -41 -39 -40 -43 -40 -42 -40
-39 -40 -42 -41 -45 -45 -44 -43
-45 -42 -41 -44 -43 -49 -43 -44
-39 -42 -43 -42 -47 -45 -44 -47
-41 -40 -45 -47 -46 -46 -45 -47
-41 -41 -43 -45 -41 -42 -43 -47
-45 -47 -41 -44 -43 -49 -46 -48
-45 -41 -44 -48 -48 -48 -47 -47
-41 -47 -45 -44 -48 -46 -46 -45
-45 -44 -46 -48 -49 -49 -48 -48
-43 -45 -47 -47 -47 -45 -48 -45
-48 -48 -48 -46 -48 -49 -50 -46
-51 -45 -48 -50 -49 -48 -46 -50
-45 -48 -48 -51 -47 -50 -48 -49
-50 -48 -50 -49 -50 -48 -49 -51
-44 -49 -51 -47 -47 -47 -48 -49
-48 -48 -50 -53 -51 -48 -46 -45
-49 -51 -50 -49 -50 -46 -45 -45
-52 -51 -52 -46 -48 -43 -47 -41
-51 -50 -50 -48 -48 -46 -43 -46
-48 -45 -46 -48 -45 -45 -42 -40
-48 -49 -44 -44 -45 -44 -43 -39
-46 -47 -45 -42 -40 -39 -41 -41
-48 -45 -45 -44 -44 -39 -36 -36
-44 -42 -44 -43 -40 -36 -35 -34
-42 -44 -43 -43 -39 -34 -33 -31
-41 -42 -40 -40 -37 -37 -33 -34
-42 -40 -35 -36 -37 -33 -29 -32
-39 -37 -39 -38 -33 -32 -29 -28
-40 -38 -34 -32 -30 -32 -27 -26
-39 -33 -33 -32 -30 -29 -26 -26
-33 -32 -37 -28 -30 -28 -24 -23
-34 -31 -31 -28 -27 -24 -23 -21
-32 -27 -30 -28 -26 -24 -22 -21
-28 -27 -26 -21 -26 -24 -22 -20
-29 -28 -23 -22 -24 -22 -18 -18
-27 -27 -21 -23 -19 -17 -17 -16
-26 -27 -22 -19 -19 -17 -16 -16
-21 -22 -21 -20 -17 -19 -16 -14
-21 -16 -18 -19 -21 -17 -18 -26
-20 -18 -18 -19 -19 -13 -25 -26
-19 -17 -16 -17 -16 -29 -28 -30
-21 -19 -16 -14 -28 -26 -27 -34
-14 -18 -14 -25 -25 -31 -27 -33
-17 -17 -29 -26 -31 -30 -31 -33
-13 -27 -29 -28 -29 -34 -34 -40
-30 -37 -37 -37 -41 -44 -48 -48
-36 -36 -37 -38 -43 -45 -47 -47
-36 -37 -40 -44 -43 -50 -51 -51
-41 -39 -45 -44 -45 -50 -44 -52
-39 -40 -48 -46 -48 -52 -50 -54
-43 -45 -48 -49 -48 -53 -53 -55
-44 -47 -51 -49 -50 -53 -54 -60
-45 -49 -51 -53 -52 -55 -57 -61
-51 -48 -49 -52 -55 -63 -59 -64
-49 -53 -51 -52 -61 -62 -65 -63
-52 -54 -55 -60 -60 -61 -60 -61
-51 -55 -57 -62 -59 -62 -63 -62
-55 -62 -59 -61 -61 -63 -63 -63
-59 -60 -59 -63 -64 -67 -65 -65
-60 -62 -65 -61 -63 -66 -66 -62
-58 -67 -65 -64 -65 -68 -67 -61
-65 -65 -60 -67 -69 -67 -65 -67
-63 -64 -65 -67 -68 -65 -66 -64
-62 -65 -68 -69 -66 -68 -67 -66
-64 -66 -68 -68 -62 -66 -62 -66
-66 -65 -64 -68 -68 -65 -64 -63
-67 -68 -64 -72 -62 -63 -62 -65
-67 -66 -66 -64 -64 -65 -66 -63
-66 -66 -65 -63 -66 -64 -67 -61
-63 -65 -66 -66 -66 -63 -61 -58
-63 -61 -62 -63 -66 -61 -64 -62
-64 -62 -68 -65 -58 -60 -56 -57
-66 -61 -67 -61 -62 -64 -61 -61
-67 -63 -61 -62 -62 -58 -59 -59
-61 -64 -62 -57 -60 -60 -62 -63
-61 -60 -57 -59 -59 -57 -59 -57
-59 -59 -62 -61 -59 -58 -57 -57
-61 -60 -53 -60 -55 -57 -53 -55
-57 -64 -57 -57 -58 -58 -53 -58
-61 -59 -60 -56 -57 -54 -54 -55
-58 -55 -59 -55 -58 -56 -56 -57
-60 -55 -58 -56 -54 -55 -54 -53
-58 -57 -51 -53 -55 -48 -53 -54
-54 -58 -56 -54 -56 -56 -55 -55
-54 -56 -53 -48 -56 -56 -56 -51
-54 -53 -51 -54 -55 -57 -54 -58
-54 -53 -53 -53 -57 -55 -58 -60
-53 -53 -54 -59 -55 -59 -59 -63
-53 -55 -57 -58 -59 -60 -62 -62
-54 -57 -55 -61 -61 -61 -62 -58
-55 -55 -55 -61 -54 -64 -60 -61
-55 -56 -61 -60 -63 -59 -62 -64
-55 -57 -57 -64 -63 -65 -63 -63
-58 -57 -63 -60 -61 -61 -61 -57
-58 -60 -58 -61 -64 -63 -62 -61
-61 -62 -62 -64 -63 -65 -58 -60
-64 -64 -60 -63 -65 -60 -60 -58
-63 -64 -62 -60 -60 -59 -59 -54
-62 -59 -63 -60 -55 -59 -55 -57
-64 -61 -59 -59 -61 -52 -55 -51
-59 -63 -57 -58 -61 -55 -51 -54
-60 -57 -55 -56 -55 -53 -51 -51
-58 -58 -56 -53 -55 -53 -50 -49
-59 -55 -56 -52 -53 -52 -46 -46
-56 -59 -55 -53 -51 -46 -47 -47
-58 -56 -51 -51 -48 -45 -44 -43
-55 -56 -48 -47 -50 -45 -43 -42
-51 -52 -46 -51 -43 -44 -42 -39
-49 -47 -47 -44 -40 -41 -40 -38
-50 -44 -46 -47 -42 -36 -37 -34
-50 -43 -46 -42 -41 -37 -33 -30
-43 -38 -39 -41 -37 -33 -30 -31
-38 -42 -41 -35 -36 -32 -27 -32
-39 -38 -36 -37 -33 -28 -25 -26
-43 -36 -36 -30 -29 -27 -23 -19
-39 -36 -29 -30 -23 -23 -19 -21
-33 -34 -28 -25 -22 -22 -22 -20
-30 -27 -26 -22 -20 -17 -17 -19
-27 -27 -23 -21 -20 -18 -15 -14
-29 -24 -19 -21 -22 -17 -17 -16
-27 -21 -23 -18 -21 -18 -12 -12
-24 -18 -23 -17 -16 -12 -13 -9
-19 -19 -16 -15 -11 -13 -8 -9
-14 -16 -13 -15 -11 -12 -11 -8
-14 -16 -13 -6 -12 -6 -12 -33
-15 -15 -13 -11 -8 -4 -29 -34
-14 -8 -13 -12 -8 -30 -31 -32
-12 -10 -10 -9 -33 -33 -36 -37
-11 -11 -10 -33 -34 -39 -40 -44
-11 -6 -33 -34 -34 -36 -44 -43
-10 -36 -32 -36 -36 -39 -42 -44
-33 -37 -39 -43 -43 -48 -47 -53
-35 -35 -41 -44 -47 -50 -51 -57
-37 -36 -43 -48 -49 -52 -53 -61
-42 -46 -46 -47 -54 -53 -58 -58
-45 -48 -54 -49 -57 -58 -59 -61
-45 -49 -54 -55 -60 -61 -65 -64
-48 -51 -54 -59 -61 -62 -60 -65
-52 -57 -57 -58 -62 -62 -68 -65
-57 -52 -61 -60 -66 -67 -63 -67
-55 -60 -66 -62 -69 -65 -70 -73
-60 -62 -64 -64 -66 -71 -69 -71
-59 -65 -65 -67 -68 -68 -68 -69
-64 -65 -69 -68 -66 -69 -70 -69
-64 -62 -69 -70 -68 -71 -71 -70
-66 -69 -66 -65 -67 -70 -72 -71
-69 -68 -68 -72 -72 -71 -72 -72
-71 -68 -67 -72 -70 -72 -74 -73
-66 -68 -72 -73 -72 -73 -70 -75
-68 -71 -72 -72 -71 -67 -67 -71
-72 -68 -69 -70 -72 -70 -74 -67
-74 -75 -72 -74 -72 -71 -69 -70
-72 -70 -70 -69 -72 -73 -69 -73
-72 -68 -73 -69 -70 -71 -65 -68
-71 -68 -69 -69 -69 -67 -68 -64
-70 -70 -70 -65 -69 -67 -70 -64
-71 -68 -68 -73 -70 -62 -64 -62
-71 -70 -66 -67 -61 -60 -61 -60
-69 -68 -67 -65 -62 -62 -58 -56
-69 -68 -66 -61 -65 -59 -59 -59
-66 -66 -62 -62 -62 -60 -55 -52
-68 -64 -62 -60 -61 -58 -56 -54
-65 -64 -61 -56 -59 -53 -52 -53
-59 -63 -64 -55 -53 -55 -51 -50
-60 -60 -59 -51 -57 -52 -51 -51
-57 -59 -52 -53 -51 -51 -46 -46
-54 -50 -53 -51 -52 -50 -46 -47
-55 -51 -50 -51 -49 -48 -49 -48
-52 -51 -49 -50 -50 -46 -44 -45
-52 -51 -47 -48 -43 -46 -46 -44
-52 -50 -46 -44 -47 -44 -48 -41
-50 -44 -45 -47 -45 -41 -42 -43
-44 -45 -43 -46 -44 -45 -42 -43
-47 -45 -44 -41 -40 -42 -41 -38
-48 -47 -43 -45 -40 -40 -42 -42
-44 -48 -47 -42 -42 -43 -46 -43
-37 -46 -46 -47 -44 -42 -45 -46
-52 -51 -56 -50 -49 -56 -54 -60
-53 -53 -55 -55 -57 -56 -56 -59
-50 -55 -54 -57 -56 -59 -60 -63
-53 -51 -56 -55 -55 -59 -62 -60
-54 -55 -55 -60 -63 -59 -64 -61
-54 -57 -60 -58 -57 -61 -64 -62
-55 -60 -62 -59 -62 -59 -60 -62
-58 -57 -59 -65 -59 -64 -60 -61
-59 -57 -64 -63 -62 -65 -61 -59
-61 -58 -62 -63 -61 -60 -62 -59
-63 -62 -58 -63 -61 -63 -55 -61
-63 -64 -65 -64 -64 -61 -56 -54
-62 -65 -66 -62 -59 -58 -56 -56
-64 -63 -63 -55 -58 -56 -54 -57
-63 -59 -59 -54 -58 -55 -50 -53
-62 -61 -58 -56 -52 -51 -50 -50
-58 -59 -59 -55 -61 -54 -50 -48
-59 -56 -52 -55 -50 -56 -47 -51
-65 -59 -56 -54 -53 -50 -48 -43
-57 -53 -54 -46 -46 -50 -46 -41
-53 -52 -48 -49 -49 -46 -43 -42
-53 -50 -53 -46 -44 -42 -40 -38
-54 -49 -46 -40 -43 -44 -41 -35
-45 -41 -42 -42 -41 -39 -36 -36
-49 -48 -45 -36 -39 -40 -35 -32
-44 -39 -42 -41 -35 -32 -34 -29
-41 -36 -40 -37 -35 -32 -27 -30
-38 -39 -34 -36 -31 -30 -26 -24
-42 -35 -34 -29 -30 -30 -25 -21
-35 -34 -31 -27 -26 -21 -24 -18
-35 -33 -28 -27 -22 -21 -21 -14
-32 -29 -25 -29 -25 -21 -18 -15
-29 -27 -26 -20 -15 -13 -13 -15
-27 -19 -21 -18 -17 -13 -13 -10
-22 -21 -21 -18 -15 -17 -13 -7
-24 -20 -17 -16 -15 -9 -4 -8
-15 -22 -18 -15 -10 -9 -11 -10
-18 -15 -12 -14 -11 -7 -7 -6
-18 -12 -8 -7 -8 -6 -10 -3
-10 -10 -7 -11 -7 -5 -4 -4
-11 -8 -7 -4 -3 -11 -6 -5
-14 -9 -8 -7 -7 -5 -1 -3
-9 -5 -5 -3 -5 -4 -3 -4
-11 -10 -7 -7 -4 -3 -2 -33
-7 -6 -5 -8 -3 -5 -32 -39
-3 -5 -4 -4 -6 -34 -38 -34
-9 -4 2 -3 -35 -39 -37 -41
-5 -1 -5 -36 -35 -38 -39 -47
-1 -3 -34 -38 -37 -44 -47 -43
-2 -31 -36 -37 -41 -44 -50 -49
-30 -28 -29 -31 -34 -32 -35 -38
-28 -27 -30 -33 -35 -36 -36 -38
-29 -30 -31 -37 -33 -36 -33 -37
-31 -28 -34 -32 -36 -39 -39 -34
-31 -31 -33 -33 -38 -39 -38 -41
-34 -36 -36 -37 -36 -38 -38 -37
-34 -40 -35 -36 -35 -37 -44 -39
-33 -38 -40 -38 -41 -42 -41 -43
-32 -38 -41 -39 -40 -43 -44 -42
-36 -40 -37 -42 -38 -41 -41 -39
-39 -38 -42 -41 -43 -43 -41 -40
-36 -41 -40 -38 -39 -40 -40 -42
-44 -44 -39 -41 -41 -42 -38 -40
-36 -44 -39 -40 -41 -39 -36 -43
-41 -41 -40 -41 -44 -38 -41 -41
-40 -41 -39 -38 -39 -41 -37 -40
-39 -42 -41 -42 -39 -40 -40 -40
-44 -43 -41 -43 -38 -40 -40 -41
-40 -41 -43 -40 -39 -38 -40 -41
-41 -41 -37 -43 -42 -40 -42 -41
-41 -39 -40 -39 -36 -39 -37 -38
-42 -40 -44 -40 -38 -38 -38 -36
-41 -42 -40 -38 -36 -39 -36 -39
-43 -39 -37 -38 -38 -35 -42 -40
-43 -39 -38 -41 -36 -36 -36 -36
-40 -39 -40 -33 -39 -35 -33 -34
-41 -39 -35 -39 -38 -37 -33 -33
-40 -36 -38 -33 -36 -38 -32 -33
-35 -35 -38 -33 -33 -36 -36 -33
-37 -35 -31 -33 -36 -35 -33 -35
-36 -34 -37 -34 -34 -33 -37 -30
-40 -38 -34 -35 -31 -34 -34 -28
-34 -33 -35 -32 -34 -34 -33 -29
-32 -33 -30 -31 -33 -32 -33 -29
-32 -34 -34 -35 -30 -33 -33 -31
-31 -30 -36 -35 -31 -35 -34 -34
-34 -35 -34 -32 -33 -30 -31 -27
-33 -33 -33 -34 -34 -30 -33 -31
-30 -33 -32 -31 -30 -31 -30 -32
-36 -34 -30 -30 -33 -30 -30 -32
-34 -30 -31 -33 -31 -28 -26 -27
-33 -29 -31 -32 -30 -29 -27 -27
-33 -30 -29 -31 -28 -31 -26 -27
-47 -51 -50 -48 -53 -54 -53 -55
-50 -51 -53 -51 -53 -53 -53 -56
-49 -51 -50 -50 -55 -54 -53 -54
-50 -54 -49 -51 -57 -53 -58 -57
-47 -49 -52 -54 -56 -55 -55 -57
-50 -53 -59 -56 -55 -56 -60 -57
-56 -54 -56 -56 -51 -55 -60 -58
-56 -56 -55 -60 -57 -59 -59 -59
-56 -58 -59 -56 -62 -55 -59 -55
-56 -59 -57 -57 -56 -57 -58 -61
-56 -56 -58 -60 -56 -58 -57 -57
-56 -58 -55 -58 -56 -57 -56 -53
-58 -59 -57 -57 -53 -54 -51 -51
-58 -57 -54 -55 -52 -52 -54 -47
-56 -55 -58 -59 -51 -53 -53 -48
-58 -54 -53 -57 -54 -49 -47 -52
-56 -55 -51 -54 -49 -54 -50 -45
-56 -54 -53 -47 -50 -47 -49 -43
-52 -53 -49 -50 -49 -51 -45 -39
-54 -52 -50 -49 -42 -46 -45 -40
-49 -51 -49 -45 -42 -42 -42 -40
-50 -47 -48 -49 -45 -45 -40 -39
-51 -45 -45 -45 -40 -41 -33 -32
-45 -45 -42 -43 -42 -37 -31 -30
-45 -43 -41 -39 -41 -38 -35 -30
-44 -39 -37 -35 -36 -33 -30 -26
-42 -40 -36 -31 -33 -33 -29 -25
-37 -37 -36 -31 -30 -27 -27 -20
-34 -35 -32 -29 -30 -25 -19 -20
-35 -35 -31 -29 -25 -24 -18 -14
-30 -26 -27 -25 -24 -21 -16 -18
-31 -26 -26 -23 -23 -19 -15 -19
-26 -23 -20 -20 -18 -17 -13 -12
-26 -23 -17 -16 -16 -16 -13 -11
-24 -15 -19 -16 -15 -10 -8 -7
-23 -19 -18 -16 -15 -9 -10 -12
-21 -18 -10 -11 -12 -5 -8 -9
-15 -12 -13 -9 -11 -10 -7 -9
-13 -13 -11 -9 -9 -9 -9 -4
-15 -10 -9 -8 -3 -6 -5 -30
-14 -8 -8 -7 -3 -1 -28 -29
-11 -8 -5 -3 -2 -26 -32 -32
-10 -8 -9 -7 -24 -30 -33 -30
-5 -7 -4 -30 -27 -33 -29 -31
-4 -9 -27 -25 -29 -32 -35 -31
-9 -28 -32 -30 -30 -31 -33 -36
-30 -32 -38 -38 -37 -40 -44 -51
-33 -33 -36 -37 -40 -46 -50 -49
-36 -36 -38 -40 -45 -47 -47 -53
-38 -37 -37 -40 -47 -49 -52 -57
-36 -42 -46 -47 -52 -54 -54 -56
-41 -44 -46 -51 -51 -56 -56 -60
-43 -49 -53 -51 -52 -53 -60 -60
-48 -53 -53 -56 -54 -58 -59 -62
-52 -55 -56 -53 -61 -64 -64 -64
-51 -54 -52 -60 -60 -60 -65 -68
-53 -52 -60 -63 -64 -65 -66 -71
-59 -59 -59 -65 -66 -66 -69 -68
-59 -62 -61 -65 -69 -65 -70 -71
-58 -66 -67 -67 -68 -70 -68 -73
-60 -62 -67 -65 -68 -69 -73 -70
-66 -68 -67 -69 -71 -72 -73 -75
-70 -68 -68 -70 -70 -74 -75 -73
-67 -68 -72 -69 -72 -71 -73 -73
-69 -67 -68 -71 -73 -72 -75 -76
-73 -72 -74 -72 -75 -76 -73 -74
-74 -73 -74 -72 -77 -74 -76 -76
-71 -76 -77 -79 -71 -75 -74 -74
-72 -75 -72 -77 -77 -77 -73 -74
-72 -71 -74 -74 -75 -73 -75 -73
-75 -74 -78 -75 -75 -73 -73 -77
-76 -77 -78 -73 -72 -73 -73 -74
-76 -75 -74 -74 -74 -73 -70 -73
-74 -80 -75 -71 -74 -74 -73 -70
-70 -74 -71 -75 -71 -71 -74 -65
-78 -72 -74 -74 -73 -70 -67 -67
-70 -71 -70 -71 -72 -67 -70 -66
-74 -76 -69 -72 -68 -69 -69 -67
-71 -67 -68 -69 -67 -65 -65 -67
-74 -71 -72 -71 -67 -65 -65 -60
-69 -67 -67 -66 -64 -64 -65 -62
-66 -65 -66 -63 -59 -60 -61 -57
-68 -64 -64 -67 -61 -58 -61 -57
-62 -64 -63 -62 -61 -59 -58 -59
-63 -65 -61 -60 -59 -58 -58 -58
-62 -62 -56 -59 -57 -59 -57 -56
-62 -58 -63 -57 -58 -56 -54 -53
-57 -59 -56 -55 -51 -54 -54 -54
-57 -61 -56 -54 -53 -55 -55 -51
-45 -43 -43 -47 -48 -48 -44 -48
-41 -43 -45 -47 -48 -50 -49 -52
-45 -42 -48 -45 -51 -52 -48 -53
-46 -47 -49 -48 -51 -52 -52 -51
-46 -44 -46 -48 -48 -52 -50 -52
-51 -51 -49 -51 -52 -55 -54 -55
-49 -47 -54 -51 -54 -52 -54 -55
-50 -53 -52 -46 -52 -55 -56 -54
-49 -51 -49 -53 -55 -53 -52 -52
-53 -49 -50 -54 -54 -52 -55 -50
-50 -55 -56 -54 -51 -53 -52 -50
-52 -58 -53 -50 -51 -52 -52 -57
-53 -53 -51 -53 -53 -53 -48 -54
-52 -54 -51 -51 -50 -50 -49 -50
-52 -52 -51 -51 -52 -51 -48 -44
-55 -57 -50 -55 -52 -48 -47 -44
-52 -54 -49 -49 -52 -47 -51 -48
-51 -51 -49 -53 -49 -46 -46 -43
-50 -48 -46 -51 -47 -48 -47 -42
-51 -49 -46 -48 -44 -47 -40 -39
-51 -50 -47 -45 -43 -44 -36 -38
-47 -46 -45 -41 -43 -43 -37 -40
-47 -44 -44 -41 -42 -39 -35 -35
-46 -45 -44 -42 -40 -38 -36 -33
-43 -41 -44 -39 -38 -37 -31 -31
-44 -42 -37 -34 -38 -31 -33 -30
-45 -41 -41 -33 -33 -28 -32 -32
-35 -40 -40 -33 -32 -30 -30 -28
-37 -39 -35 -36 -30 -29 -22 -26
-36 -36 -34 -31 -26 -26 -26 -26
-31 -33 -28 -29 -28 -25 -23 -20
-31 -35 -28 -28 -23 -23 -20 -19
-30 -29 -27 -26 -22 -22 -18 -18
-28 -28 -26 -25 -23 -21 -18 -17
-28 -26 -21 -22 -20 -18 -15 -15
-25 -26 -23 -20 -17 -19 -15 -16
-22 -22 -20 -19 -14 -18 -13 -12
-20 -17 -18 -17 -14 -11 -15 -11
-20 -18 -12 -17 -15 -14 -10 -13
-24 -17 -12 -10 -13 -11 -13 -11
-19 -14 -16 -17 -10 -12 -12 -30
-13 -13 -16 -12 -11 -13 -29 -29
-15 -15 -14 -9 -8 -30 -30 -33
-10 -12 -12 -9 -31 -32 -33 -33
-9 -10 -10 -33 -33 -37 -35 -40
-9 -11 -28 -29 -36 -36 -38 -39
-10 -27 -28 -35 -40 -42 -42 -42
-67 -71 -68 -73 -75 -74 -75 -80
-65 -73 -69 -71 -76 -80 -79 -82
-73 -70 -70 -76 -77 -79 -80 -83
-73 -74 -76 -76 -78 -84 -85 -78
-72 -77 -75 -80 -79 -82 -84 -82
-74 -77 -77 -83 -80 -80 -85 -86
-82 -77 -81 -84 -82 -80 -84 -90
-79 -80 -81 -82 -85 -83 -89 -89
-77 -83 -84 -84 -87 -85 -86 -83
-81 -82 -85 -86 -83 -84 -86 -87
-86 -86 -84 -84 -86 -90 -86 -87
-88 -84 -86 -81 -83 -85 -83 -81
-90 -83 -89 -85 -87 -81 -81 -85
-88 -86 -82 -89 -87 -82 -81 -79
-88 -87 -85 -85 -84 -82 -78 -76
-84 -84 -82 -83 -81 -79 -80 -77
-88 -82 -81 -82 -78 -76 -80 -74
-83 -82 -81 -75 -76 -77 -73 -72
-83 -79 -80 -79 -75 -71 -68 -72
-86 -78 -75 -75 -70 -68 -69 -68
-77 -79 -69 -71 -72 -71 -68 -65
-77 -75 -76 -74 -69 -69 -60 -64
-75 -71 -73 -68 -66 -64 -61 -56
-73 -71 -73 -65 -64 -58 -56 -54
-76 -73 -66 -64 -60 -57 -55 -53
-72 -64 -62 -60 -61 -54 -51 -47
-66 -64 -63 -54 -57 -50 -46 -40
-64 -60 -59 -54 -53 -49 -42 -38
-61 -56 -54 -49 -51 -43 -37 -40
-58 -55 -50 -45 -44 -39 -40 -32
-55 -50 -52 -43 -41 -35 -33 -30
-51 -50 -43 -40 -37 -39 -30 -32
-47 -44 -41 -39 -37 -32 -28 -28
-48 -40 -37 -38 -33 -28 -29 -26
-43 -41 -33 -31 -29 -29 -27 -23
-36 -33 -30 -30 -26 -24 -27 -21
-34 -33 -31 -29 -26 -22 -27 -27
-31 -30 -25 -24 -25 -23 -24 -22
-29 -27 -27 -28 -22 -23 -23 -27
-30 -28 -22 -23 -25 -23 -22 -22
-24 -25 -23 -25 -26 -25 -27 -29
-24 -24 -24 -22 -24 -25 -30 -29
-24 -24 -25 -27 -30 -26 -29 -31
-62 -63 -65 -67 -62 -70 -63 -68
-66 -64 -65 -65 -66 -69 -67 -65
-62 -69 -66 -70 -64 -62 -65 -70
-69 -68 -66 -66 -71 -66 -63 -69
-66 -67 -66 -67 -72 -71 -68 -68
-66 -70 -68 -67 -69 -64 -69 -68
-65 -70 -68 -65 -67 -75 -65 -68
-64 -66 -70 -68 -67 -70 -69 -63
-69 -68 -68 -67 -68 -70 -65 -61
-66 -67 -68 -70 -68 -66 -63 -63
-64 -69 -66 -66 -69 -68 -66 -60
-67 -65 -68 -68 -67 -63 -60 -59
-69 -69 -66 -67 -59 -61 -60 -56
-67 -68 -62 -58 -65 -60 -55 -56
-69 -67 -63 -62 -58 -59 -51 -49
-66 -62 -62 -56 -58 -53 -52 -50
-65 -62 -61 -62 -56 -53 -51 -47
-60 -61 -58 -57 -54 -52 -43 -48
-61 -58 -56 -55 -50 -51 -49 -42
-61 -55 -52 -53 -50 -45 -44 -41
-54 -52 -57 -49 -46 -39 -40 -34
-52 -51 -49 -44 -46 -39 -36 -33
-46 -49 -45 -40 -40 -39 -36 -31
-48 -48 -40 -44 -41 -41 -32 -31
-45 -42 -41 -38 -38 -33 -33 -25
-41 -43 -37 -39 -33 -33 -26 -24
-37 -40 -36 -32 -32 -26 -25 -17
-39 -34 -30 -32 -27 -27 -19 -20
-31 -31 -33 -28 -22 -18 -16 -14
-28 -31 -27 -21 -20 -20 -13 -14
-29 -28 -29 -22 -17 -15 -12 -11
-26 -25 -20 -17 -15 -13 -10 -7
-27 -21 -17 -18 -12 -14 -6 -6
-20 -18 -11 -13 -11 -9 -8 -9
-19 -13 -13 -8 -7 -9 -8 -5
-15 -13 -12 -9 -12 -11 -12 -5
-13 -10 -11 -7 -5 -5 -5 -6
-11 -8 -6 -5 -5 -5 -7 -3
-11 -10 -6 -7 -9 -6 -1 -4
-10 -5 -8 -5 -2 -6 -1 -67
-9 -7 -4 -4 -5 -3 -70 -71
-8 -6 -4 -5 1 -67 -67 -73
-5 -5 -4 -6 -68 -67 -73 -70
-6 -5 -4 -69 -67 -69 -69 -76
-3 -6 -71 -73 -68 -72 -76 -76
-5 -66 -67 -70 -72 -70 -75 -79
-64 -65 -69 -66 -71 -75 -79 -75
-67 -67 -67 -73 -74 -75 -77 -80
-65 -70 -71 -71 -79 -80 -79 -83
-70 -71 -74 -76 -75 -80 -83 -82
-70 -74 -80 -78 -79 -82 -84 -85
-76 -77 -79 -80 -81 -88 -86 -86
-76 -80 -80 -80 -86 -83 -88 -87
-79 -78 -82 -85 -85 -84 -87 -89
-83 -81 -83 -89 -85 -85 -89 -87
-84 -82 -85 -87 -87 -86 -86 -90
-87 -85 -84 -89 -84 -92 -90 -86
-87 -89 -86 -92 -90 -88 -85 -86
-86 -89 -88 -90 -89 -84 -87 -87
-89 -89 -89 -89 -84 -90 -83 -85
-89 -90 -87 -89 -86 -86 -88 -82
-88 -88 -84 -88 -88 -85 -84 -84
-89 -83 -84 -83 -85 -85 -82 -83
-85 -88 -90 -86 -84 -86 -80 -78
-86 -85 -83 -87 -82 -82 -80 -79
-81 -86 -84 -81 -81 -80 -78 -74
-86 -82 -83 -81 -77 -77 -78 -73
-82 -87 -81 -81 -77 -74 -72 -70
-80 -82 -76 -78 -75 -76 -71 -63
-80 -80 -75 -79 -71 -71 -68 -64
-81 -77 -78 -71 -69 -63 -65 -59
-77 -77 -73 -67 -69 -65 -60 -57
-77 -74 -70 -66 -62 -62 -57 -57
-75 -70 -67 -65 -60 -56 -52 -50
-70 -65 -68 -59 -58 -53 -50 -47
-65 -63 -60 -59 -55 -51 -48 -45
-62 -59 -59 -57 -52 -50 -45 -40
-63 -59 -54 -50 -47 -43 -43 -39
-59 -52 -51 -49 -42 -45 -38 -35
-53 -52 -51 -43 -43 -39 -35 -34
-49 -51 -45 -44 -37 -33 -29 -33
-47 -47 -42 -36 -35 -33 -33 -26
-44 -42 -38 -32 -30 -30 -24 -26
-41 -37 -34 -30 -30 -28 -27 -24
-33 -35 -31 -29 -28 -29 -22 -23
-32 -34 -27 -30 -27 -26 -23 -25
-32 -32 -28 -31 -24 -25 -24 -23
-63 -61 -65 -62 -66 -63 -64 -65
-62 -61 -68 -62 -67 -64 -66 -62
-61 -65 -65 -63 -64 -66 -67 -67
-63 -65 -59 -64 -63 -65 -69 -69
-65 -65 -63 -63 -65 -69 -69 -69
-61 -67 -64 -69 -69 -67 -67 -66
-62 -64 -64 -68 -67 -68 -68 -66
-64 -65 -69 -65 -70 -67 -66 -65
-65 -67 -69 -69 -65 -66 -66 -65
-69 -68 -66 -65 -64 -65 -68 -66
-66 -70 -71 -68 -71 -68 -62 -66
-69 -66 -65 -66 -65 -69 -62 -63
-69 -65 -68 -68 -67 -67 -63 -62
-70 -67 -66 -63 -65 -62 -60 -57
-66 -68 -64 -64 -60 -63 -55 -60
-67 -69 -62 -62 -61 -57 -59 -55
-68 -62 -65 -61 -60 -56 -57 -53
-66 -63 -59 -55 -58 -55 -56 -48
-60 -61 -58 -60 -54 -52 -48 -49
-59 -60 -57 -59 -53 -54 -48 -47
-57 -57 -59 -52 -50 -48 -49 -43
-59 -56 -54 -47 -47 -47 -39 -45
-56 -52 -47 -47 -49 -45 -39 -36
-52 -48 -49 -45 -45 -43 -32 -30
-53 -50 -47 -45 -41 -40 -35 -35
-47 -47 -39 -39 -37 -37 -32 -31
-47 -45 -39 -38 -31 -28 -28 -28
-46 -40 -38 -35 -33 -32 -28 -24
-40 -39 -36 -31 -31 -31 -25 -23
-37 -33 -33 -29 -28 -23 -19 -18
-32 -29 -30 -22 -27 -25 -22 -19
-34 -32 -30 -22 -19 -22 -18 -15
-33 -23 -25 -19 -17 -15 -14 -13
-28 -21 -26 -20 -21 -14 -15 -13
-22 -25 -21 -18 -14 -13 -11 -10
-25 -19 -19 -19 -14 -17 -9 -12
-22 -17 -11 -14 -12 -13 -9 -13
-17 -14 -17 -11 -8 -12 -9 -12
-17 -14 -13 -9 -13 -9 -6 -5
-13 -13 -9 -11 -9 -9 -5 -7
-11 -10 -10 -12 -8 -9 -7 -68
-12 -9 -10 -13 -11 -6 -68 -65
-9 -9 -7 -9 -8 -66 -68 -68
-12 -6 -10 -7 -68 -65 -65 -71
-10 -9 -5 -68 -71 -67 -68 -69
-9 -7 -65 -67 -68 -67 -71 -72
-10 -67 -67 -68 -67 -73 -75 -76
-62 -63 -65 -69 -69 -71 -76 -78
-65 -66 -70 -71 -73 -75 -78 -80
-65 -68 -66 -73 -77 -77 -79 -80
-67 -71 -72 -73 -76 -77 -83 -80
-65 -75 -76 -79 -79 -81 -83 -84
-73 -76 -81 -78 -80 -83 -85 -86
-72 -77 -78 -80 -79 -85 -89 -87
-78 -78 -82 -84 -83 -83 -87 -86
-84 -81 -83 -85 -85 -86 -84 -86
-82 -80 -80 -87 -85 -87 -86 -84
-80 -84 -84 -86 -89 -81 -87 -86
-86 -85 -85 -83 -87 -82 -85 -87
-84 -88 -86 -84 -88 -87 -87 -82
-86 -89 -83 -81 -87 -85 -86 -82
-84 -90 -83 -82 -84 -87 -81 -81
-86 -84 -84 -85 -84 -82 -84 -84
-87 -85 -85 -82 -80 -76 -77 -79
-85 -86 -83 -85 -83 -79 -76 -79
-83 -85 -79 -80 -75 -77 -75 -72
-84 -81 -83 -83 -79 -77 -71 -70
-80 -83 -78 -78 -76 -72 -70 -70
-79 -79 -77 -78 -72 -69 -67 -66
-79 -75 -76 -73 -72 -70 -63 -61
-75 -77 -73 -70 -68 -61 -62 -60
-74 -74 -67 -69 -62 -62 -57 -55
-70 -70 -70 -66 -62 -60 -57 -51
-70 -68 -66 -63 -57 -54 -54 -54
-65 -63 -65 -60 -54 -53 -50 -46
-61 -62 -58 -58 -54 -54 -41 -43
-61 -57 -55 -51 -52 -46 -40 -40
-62 -54 -55 -47 -46 -44 -39 -40
-60 -56 -52 -45 -44 -44 -33 -34
-55 -52 -44 -41 -40 -38 -34 -32
-53 -46 -41 -41 -37 -36 -31 -33
-42 -45 -45 -36 -36 -33 -33 -30
-42 -40 -37 -35 -35 -32 -29 -26
-41 -36 -35 -39 -31 -30 -27 -28
-39 -33 -34 -30 -28 -27 -28 -28
-37 -31 -30 -28 -28 -28 -26 -26
-32 -34 -26 -29 -25 -28 -25 -25
-29 -30 -26 -26 -25 -26 -28 -27
-32 -27 -28 -29 -26 -24 -25 -27
-29 -29 -27 -26 -26 -25 -26 -22
-25 -31 -27 -27 -25 -24 -28 -28
-63 -64 -67 -64 -63 -63 -62 -64
-59 -64 -66 -65 -63 -65 -63 -62
-64 -65 -66 -64 -64 -66 -66 -63
-60 -66 -66 -65 -65 -68 -67 -65
-65 -64 -60 -67 -66 -69 -63 -66
-62 -64 -61 -63 -66 -67 -64 -64
-66 -70 -63 -64 -67 -65 -63 -61
-62 -65 -66 -65 -63 -68 -63 -59
-66 -66 -67 -63 -65 -63 -61 -60
-67 -67 -68 -63 -63 -59 -59 -58
-66 -64 -66 -64 -62 -61 -62 -60
-63 -62 -62 -61 -61 -62 -55 -53
-65 -62 -61 -59 -59 -57 -55 -52
-63 -63 -62 -61 -58 -53 -48 -56
-63 -59 -57 -59 -53 -50 -50 -50
-59 -59 -58 -54 -53 -51 -49 -48
-59 -58 -51 -56 -53 -51 -47 -46
-58 -57 -52 -52 -49 -47 -44 -38
-52 -56 -51 -49 -48 -44 -41 -40
-51 -51 -50 -44 -47 -42 -39 -38
-53 -49 -42 -43 -38 -38 -33 -32
-49 -48 -46 -38 -37 -36 -33 -26
-45 -43 -40 -38 -33 -33 -31 -28
-42 -38 -35 -35 -33 -32 -27 -27
-36 -37 -36 -32 -31 -28 -25 -21
-41 -34 -31 -30 -27 -26 -24 -22
-35 -33 -28 -28 -22 -22 -20 -19
-32 -31 -32 -26 -23 -25 -19 -15
-33 -29 -22 -23 -16 -18 -14 -15
-30 -25 -20 -21 -17 -14 -13 -12
-25 -23 -26 -21 -16 -11 -11 -11
-21 -18 -19 -18 -11 -8 -12 -10
-23 -16 -15 -13 -11 -10 -8 -6
-16 -18 -12 -10 -14 -9 -9 -5
-15 -17 -13 -10 -8 -6 -8 -8
-12 -11 -9 -10 -8 -7 -6 -11
-12 -11 -11 -10 -8 -9 -7 -64
-12 -7 -7 -9 -9 -7 -60 -65
-14 -8 -6 -5 -3 -64 -67 -62
-6 -10 -7 -5 -66 -66 -66 -67
-4 -8 -4 -62 -64 -61 -70 -69
-5 -3 -62 -63 -63 -69 -73 -78
-7 -60 -68 -65 -67 -72 -73 -74
-64 -70 -70 -70 -74 -73 -74 -76
-66 -72 -70 -70 -70 -76 -80 -75
-70 -71 -73 -76 -77 -77 -77 -78
-67 -72 -74 -78 -77 -76 -78 -82
-72 -72 -73 -76 -79 -81 -82 -80
-73 -74 -79 -75 -84 -80 -84 -84
-74 -79 -79 -81 -79 -81 -84 -83
-80 -81 -79 -79 -79 -84 -84 -81
-78 -81 -82 -81 -85 -84 -88 -85
-80 -76 -83 -80 -83 -80 -81 -79
-78 -83 -85 -85 -81 -81 -80 -80
-82 -86 -83 -84 -83 -84 -82 -79
-80 -85 -84 -83 -83 -81 -83 -78
-85 -84 -85 -81 -83 -80 -78 -77
-84 -83 -82 -85 -82 -77 -81 -79
-82 -82 -85 -81 -78 -78 -79 -75
-81 -85 -81 -79 -78 -74 -73 -72
-82 -85 -79 -79 -76 -76 -70 -67
-76 -77 -79 -74 -76 -71 -67 -64
-77 -78 -75 -74 -70 -70 -67 -67
-77 -77 -74 -70 -67 -69 -66 -62
-76 -78 -72 -71 -68 -66 -63 -61
-76 -72 -69 -67 -68 -65 -59 -61
-73 -71 -64 -67 -61 -59 -56 -56
-69 -67 -68 -61 -62 -60 -52 -57
-69 -66 -62 -61 -61 -59 -54 -51
-66 -62 -61 -56 -55 -51 -50 -47
-65 -55 -54 -54 -54 -50 -46 -41
-62 -59 -56 -52 -49 -47 -44 -42
-63 -53 -50 -49 -44 -44 -41 -40
-53 -51 -54 -49 -43 -38 -36 -33
-47 -47 -49 -41 -38 -35 -37 -33
-47 -46 -45 -43 -38 -32 -34 -28
-42 -44 -40 -36 -37 -31 -34 -28
-42 -46 -35 -33 -33 -34 -29 -30
-40 -34 -34 -36 -28 -30 -31 -26
-34 -35 -33 -29 -30 -30 -20 -29
-37 -34 -32 -26 -29 -28 -27 -29
-34 -31 -25 -26 -25 -28 -26 -24
-59 -62 -62 -64 -63 -68 -70 -64
-65 -62 -60 -64 -66 -67 -61 -70
-63 -63 -67 -60 -65 -63 -65 -69
-63 -63 -68 -67 -68 -67 -70 -67
-65 -64 -65 -66 -68 -66 -69 -67
-65 -68 -67 -64 -68 -67 -68 -62
-66 -66 -67 -68 -63 -69 -67 -65
-65 -67 -72 -67 -66 -67 -66 -66
-69 -69 -68 -66 -62 -68 -64 -65
-65 -67 -64 -64 -61 -64 -63 -61
-67 -64 -67 -66 -66 -61 -59 -61
-66 -68 -65 -66 -66 -60 -57 -59
-64 -68 -59 -59 -61 -63 -58 -52
-64 -68 -62 -58 -60 -58 -57 -52
-64 -63 -62 -61 -57 -56 -56 -50
-64 -65 -61 -59 -54 -56 -57 -46
-64 -56 -58 -59 -52 -56 -49 -44
-61 -56 -55 -54 -49 -48 -44 -41
-54 -54 -55 -49 -47 -43 -39 -40
-55 -54 -50 -46 -41 -43 -40 -34
-52 -54 -50 -44 -43 -41 -35 -34
-53 -48 -44 -42 -38 -36 -33 -29
-44 -46 -40 -32 -39 -33 -26 -29
-43 -37 -42 -37 -33 -29 -32 -28
-45 -41 -37 -34 -28 -29 -26 -23
-37 -35 -33 -30 -31 -23 -24 -18
-35 -33 -31 -29 -24 -21 -25 -16
-37 -32 -30 -25 -24 -22 -16 -18
-33 -31 -27 -22 -20 -19 -19 -13
-27 -28 -23 -20 -15 -14 -15 -14
-24 -25 -20 -19 -14 -9 -12 -11
-21 -18 -16 -15 -14 -14 -10 -7
-18 -16 -15 -9 -14 -10 -7 -6
-18 -15 -14 -14 -9 -8 -5 -2
-14 -14 -17 -9 -10 -10 -10 -13
-14 -16 -11 -11 -9 -5 -4 -1
-11 -7 -7 -7 -5 -7 -6 -2
-12 -8 -10 -9 -3 -5 -6 -7
-8 -9 -5 -6 -5 -4 -2 -5
-8 -7 -2 -7 -2 -3 -4 -8
-8 -3 -4 -1 -3 -5 -5 -65
0 -4 -1 -2 -1 -6 -66 -66
-6 -8 1 -4 -7 -67 -68 -70
-3 -2 -3 -7 -68 -65 -70 -71
-4 -3 -7 -64 -64 -72 -71 -70
-4 -7 -63 -68 -70 -66 -72 -73
-5 -65 -70 -65 -68 -73 -75 -76
-67 -66 -69 -71 -74 -80 -75 -80
-65 -69 -70 -73 -71 -76 -78 -81
-68 -70 -73 -75 -78 -77 -77 -80
-72 -75 -76 -76 -77 -79 -82 -82
-76 -75 -76 -78 -79 -81 -83 -79
-74 -76 -77 -77 -79 -80 -84 -80
-74 -74 -76 -78 -82 -81 -79 -80
-74 -81 -80 -79 -80 -83 -80 -81
-80 -80 -77 -78 -82 -79 -76 -77
-81 -80 -81 -82 -82 -80 -75 -77
-80 -80 -81 -81 -82 -82 -78 -77
-85 -81 -78 -80 -79 -76 -75 -75
-83 -82 -83 -79 -76 -75 -74 -72
-82 -78 -80 -77 -73 -73 -72 -68
-78 -80 -81 -76 -76 -73 -71 -64
-78 -80 -78 -74 -69 -69 -67 -66
-77 -78 -74 -70 -70 -67 -65 -64
-75 -74 -71 -70 -67 -66 -63 -61
-75 -72 -69 -66 -60 -61 -57 -59
-71 -70 -70 -64 -64 -57 -56 -55
-71 -69 -65 -66 -59 -58 -54 -52
-71 -67 -67 -60 -56 -53 -51 -49
-65 -63 -58 -55 -52 -50 -50 -45
-63 -61 -57 -51 -51 -44 -44 -41
-58 -60 -52 -50 -47 -45 -41 -35
-55 -54 -51 -49 -44 -43 -35 -31
-55 -47 -46 -45 -42 -37 -32 -30
-50 -47 -45 -40 -41 -38 -30 -29
-44 -40 -39 -38 -31 -32 -28 -25
-44 -42 -37 -32 -31 -30 -26 -27
-34 -40 -30 -25 -31 -28 -26 -25
-37 -30 -28 -29 -22 -25 -25 -25
-34 -30 -25 -27 -29 -24 -21 -24
-33 -28 -28 -21 -20 -22 -25 -23
-24 -25 -25 -29 -24 -28 -24 -23
-28 -25 -23 -25 -19 -24 -22 -22
-25 -29 -24 -23 -24 -19 -24 -25
-23 -22 -19 -26 -23 -26 -20 -23
-23 -22 -23 -24 -25 -24 -26 -29
-61 -59 -59 -61 -60 -63 -64 -70
-60 -59 -60 -60 -63 -64 -62 -66
-62 -58 -60 -61 -65 -64 -66 -64
-61 -61 -63 -60 -68 -63 -67 -63
-60 -60 -64 -62 -62 -65 -66 -63
-60 -65 -67 -58 -64 -65 -69 -63
-63 -64 -64 -68 -61 -65 -67 -67
-64 -60 -65 -66 -65 -66 -66 -67
-65 -64 -65 -66 -61 -66 -69 -69
-65 -65 -69 -65 -63 -64 -64 -64
-65 -66 -62 -64 -64 -66 -64 -60
-66 -62 -66 -67 -64 -62 -62 -63
-63 -68 -65 -69 -62 -65 -61 -58
-66 -65 -65 -64 -61 -59 -60 -55
-64 -65 -63 -64 -59 -55 -52 -52
-66 -62 -63 -62 -59 -61 -54 -48
-66 -67 -64 -59 -54 -54 -53 -50
-63 -62 -57 -60 -54 -48 -47 -52
-60 -59 -58 -53 -54 -50 -48 -46
-59 -58 -56 -53 -51 -46 -45 -42
-56 -55 -51 -47 -45 -41 -44 -39
-54 -52 -50 -49 -45 -43 -42 -34
-51 -47 -48 -45 -41 -42 -37 -32
-52 -48 -43 -41 -41 -37 -34 -33
-50 -45 -47 -42 -39 -30 -34 -32
-45 -45 -39 -39 -33 -28 -30 -27
-40 -40 -38 -32 -33 -31 -30 -24
-39 -37 -29 -35 -30 -26 -23 -20
-36 -33 -30 -27 -27 -27 -25 -21
-32 -31 -31 -30 -25 -20 -20 -16
-32 -24 -27 -26 -23 -19 -19 -16
-29 -23 -22 -22 -18 -14 -15 -12
-28 -26 -21 -19 -20 -12 -14 -12
-24 -22 -21 -20 -14 -11 -14 -11
-24 -19 -18 -15 -12 -14 -12 -12
-20 -18 -14 -11 -10 -13 -13 -10
-16 -15 -14 -11 -12 -11 -8 -7
-16 -12 -10 -10 -7 -5 -11 -7
-12 -12 -8 -11 -9 -8 -9 -9
-9 -12 -9 -7 -5 -11 -12 -67
-12 -12 -10 -6 -10 -10 -64 -70
-9 -10 -8 -6 -7 -65 -69 -69
-11 -10 -9 -6 -65 -66 -70 -72
-10 -11 -7 -65 -69 -65 -70 -69
-9 -10 -67 -62 -69 -73 -75 -76
-7 -64 -69 -68 -70 -77 -73 -76
-55 -58 -58 -56 -62 -63 -61 -67
-55 -57 -56 -59 -62 -62 -62 -70
-55 -60 -62 -63 -61 -62 -67 -67
-55 -63 -59 -61 -65 -68 -67 -72
-59 -60 -63 -64 -67 -69 -72 -75
-59 -63 -70 -68 -70 -67 -75 -76
-64 -65 -67 -68 -68 -74 -74 -78
-63 -64 -69 -70 -75 -73 -78 -81
-65 -65 -73 -74 -77 -79 -74 -81
-68 -70 -75 -76 -77 -78 -84 -84
-69 -72 -77 -77 -80 -77 -84 -83
-73 -73 -78 -84 -83 -85 -87 -86
-79 -77 -82 -82 -82 -84 -83 -81
-77 -81 -81 -81 -84 -87 -87 -88
-77 -78 -80 -84 -86 -86 -86 -86
-83 -78 -88 -89 -85 -83 -84 -84
-80 -86 -85 -85 -85 -87 -86 -81
-84 -83 -85 -86 -87 -84 -78 -83
-84 -85 -87 -84 -86 -85 -78 -81
-86 -84 -86 -81 -80 -82 -81 -80
-84 -83 -84 -87 -80 -82 -76 -77
-84 -84 -82 -79 -77 -78 -77 -71
-85 -82 -79 -82 -80 -78 -76 -71
-83 -82 -80 -84 -77 -78 -75 -75
-82 -80 -77 -75 -76 -68 -70 -66
-83 -74 -74 -72 -73 -75 -70 -66
-76 -76 -78 -69 -69 -68 -68 -63
-77 -76 -73 -71 -69 -68 -64 -58
-72 -73 -73 -69 -66 -61 -57 -57
-69 -73 -69 -66 -63 -62 -56 -56
-73 -69 -66 -65 -60 -56 -48 -53
-67 -65 -64 -62 -59 -57 -52 -50
-66 -59 -61 -54 -53 -49 -48 -46
-63 -60 -56 -53 -51 -47 -42 -44
-60 -59 -57 -48 -43 -40 -41 -40
-57 -52 -51 -48 -46 -42 -39 -38
-56 -54 -44 -44 -44 -37 -40 -31
-48 -45 -45 -38 -37 -40 -32 -30
-46 -43 -44 -41 -41 -37 -32 -30
-47 -41 -40 -38 -35 -32 -29 -26
-39 -38 -39 -32 -33 -27 -31 -29
-36 -35 -35 -29 -28 -30 -26 -30
-36 -31 -31 -32 -28 -28 -28 -26
-33 -31 -31 -28 -25 -25 -30 -26
-32 -31 -31 -25 -29 -28 -28 -27
-31 -33 -29 -29 -26 -29 -25 -29
-30 -29 -29 -26 -28 -29 -28 -29
-30 -28 -28 -29 -30 -28 -29 -29
-27 -26 -27 -29 -31 -29 -27 -33
-28 -26 -26 -32 -32 -33 -28 -34
-52 -56 -56 -59 -57 -55 -58 -59
-55 -54 -59 -57 -55 -58 -61 -62
-52 -57 -53 -59 -62 -58 -60 -64
-58 -59 -57 -58 -55 -61 -59 -65
-58 -58 -65 -61 -60 -62 -64 -63
-53 -60 -57 -59 -61 -65 -64 -59
-58 -61 -59 -61 -62 -62 -65 -66
-61 -64 -61 -60 -62 -60 -64 -59
-61 -61 -61 -63 -62 -59 -61 -61
-59 -64 -65 -63 -65 -61 -61 -59
-61 -60 -65 -63 -61 -63 -61 -60
-63 -63 -65 -61 -64 -60 -61 -56
-62 -62 -59 -62 -58 -57 -59 -55
-63 -62 -59 -58 -57 -55 -53 -52
-59 -59 -57 -54 -56 -54 -56 -52
-60 -56 -60 -53 -54 -51 -51 -50
-59 -59 -61 -56 -50 -51 -51 -47
-57 -58 -50 -50 -50 -51 -42 -44
-56 -52 -52 -49 -45 -46 -44 -40
-54 -51 -48 -53 -48 -41 -38 -37
-49 -49 -48 -45 -43 -36 -38 -34
-50 -46 -41 -43 -37 -40 -34 -29
-50 -48 -44 -38 -38 -33 -31 -28
-47 -39 -38 -38 -34 -31 -28 -32
-44 -42 -40 -35 -31 -32 -31 -26
-38 -37 -35 -34 -28 -27 -25 -24
-38 -37 -32 -32 -30 -32 -23 -23
-35 -29 -31 -27 -26 -24 -23 -20
-35 -30 -30 -30 -23 -23 -18 -16
-28 -28 -29 -23 -20 -19 -15 -9
-26 -26 -21 -18 -17 -17 -16 -13
-24 -22 -19 -20 -16 -12 -13 -7
-22 -22 -17 -17 -14 -12 -11 -10
-23 -20 -15 -13 -15 -13 -7 -7
-18 -16 -18 -13 -11 -6 -7 -8
-18 -12 -12 -11 -8 -7 -7 -5
-16 -16 -15 -9 -9 -5 -8 -8
-14 -12 -7 -6 -8 -5 -6 -8
-13 -7 -9 -5 -7 -7 -5 -6
-9 -6 -6 -4 -7 -7 -5 -4
-7 -9 -4 -7 -4 -4 -3 -6
-6 -6 -4 -7 -7 1 -9 -55
-7 -7 -5 -4 -8 -7 -59 -56
-6 -8 -5 -5 -7 -55 -58 -51
-7 -5 -5 -2 -59 -58 -58 -59
-4 -4 -9 -58 -56 -58 -56 -62
-3 -5 -59 -57 -53 -61 -59 -61
-4 -55 -56 -56 -60 -57 -61 -65
-66 -67 -69 -66 -67 -70 -71 -76
-65 -67 -63 -71 -70 -74 -72 -77
-70 -65 -70 -72 -72 -77 -80 -83
-68 -69 -67 -71 -75 -75 -81 -83
-69 -75 -71 -75 -78 -78 -85 -87
-73 -69 -76 -80 -82 -80 -86 -87
-75 -77 -78 -78 -85 -84 -90 -88
-79 -77 -84 -82 -84 -85 -88 -89
-77 -80 -83 -86 -84 -86 -87 -88
-83 -83 -82 -87 -86 -85 -89 -89
-80 -81 -87 -88 -87 -88 -90 -88
-82 -89 -85 -88 -89 -88 -90 -91
-86 -87 -86 -87 -88 -92 -89 -89
-89 -93 -88 -92 -93 -88 -90 -86
-87 -85 -88 -88 -89 -87 -89 -85
-88 -91 -85 -90 -87 -86 -84 -87
-86 -91 -88 -87 -89 -88 -84 -85
-90 -90 -88 -88 -87 -85 -85 -77
-85 -87 -85 -87 -83 -83 -84 -80
-84 -84 -90 -83 -85 -81 -77 -76
-89 -84 -85 -82 -79 -79 -75 -75
-87 -80 -81 -85 -83 -76 -74 -76
-86 -85 -78 -77 -76 -73 -68 -64
-83 -80 -77 -77 -71 -73 -67 -63
-81 -85 -72 -75 -68 -68 -63 -62
-78 -78 -73 -73 -68 -62 -61 -58
-79 -73 -67 -68 -60 -58 -59 -54
-73 -69 -65 -64 -59 -56 -53 -48
-74 -68 -66 -59 -56 -55 -47 -42
-68 -63 -60 -60 -53 -53 -44 -40
-67 -60 -58 -52 -50 -45 -42 -37
-59 -56 -56 -49 -46 -43 -37 -33
-56 -56 -50 -43 -38 -31 -31 -29
-54 -49 -47 -38 -38 -31 -36 -30
-45 -44 -39 -35 -29 -31 -29 -28
-43 -36 -34 -33 -30 -28 -22 -20
-44 -37 -33 -30 -32 -25 -23 -19
-37 -32 -33 -25 -24 -23 -19 -17
-35 -31 -27 -23 -19 -21 -23 -16
-28 -27 -26 -22 -23 -21 -19 -22
-27 -25 -21 -21 -21 -20 -19 -19
-25 -21 -23 -19 -20 -20 -21 -22
-23 -21 -20 -19 -21 -18 -22 -20
-23 -20 -23 -13 -20 -19 -19 -21
-20 -21 -19 -19 -23 -21 -19 -22
-64 -64 -62 -67 -67 -67 -68 -67
-64 -66 -65 -65 -69 -71 -73 -71
-60 -65 -65 -69 -67 -72 -73 -70
-68 -68 -66 -70 -69 -69 -71 -74
-67 -71 -70 -73 -70 -67 -71 -69
-69 -70 -69 -74 -73 -72 -70 -71
-70 -68 -72 -69 -72 -68 -74 -72
-68 -68 -68 -70 -72 -72 -72 -72
-71 -72 -75 -71 -73 -71 -72 -72
-68 -70 -74 -74 -70 -73 -68 -67
-70 -75 -73 -69 -72 -72 -66 -68
-73 -77 -73 -70 -71 -68 -65 -67
-69 -74 -73 -70 -67 -70 -67 -61
-75 -74 -68 -69 -69 -66 -66 -61
-73 -70 -71 -68 -64 -60 -60 -62
-66 -71 -67 -64 -59 -61 -58 -58
-68 -68 -68 -66 -61 -61 -57 -54
-65 -64 -62 -60 -58 -58 -51 -49
-66 -62 -63 -59 -56 -54 -50 -47
-59 -64 -58 -60 -55 -51 -51 -47
-59 -62 -54 -54 -49 -50 -47 -41
-59 -55 -56 -47 -50 -46 -42 -41
-55 -60 -48 -49 -43 -43 -44 -38
-55 -50 -45 -45 -42 -38 -40 -37
-51 -50 -49 -45 -42 -37 -36 -31
-49 -45 -42 -42 -36 -34 -31 -28
-46 -41 -41 -38 -39 -34 -30 -27
-47 -43 -37 -32 -32 -29 -26 -22
-41 -38 -34 -33 -29 -29 -26 -19
-37 -34 -35 -28 -28 -23 -22 -16
-36 -31 -32 -28 -20 -18 -16 -16
-32 -30 -28 -25 -18 -18 -15 -10
-27 -27 -24 -23 -19 -14 -10 -10
-21 -21 -23 -17 -17 -13 -9 -8
-23 -21 -21 -16 -10 -9 -9 -6
-23 -17 -15 -14 -10 -9 -5 -3
-19 -12 -16 -9 -9 -9 -5 -5
-13 -12 -14 -7 -5 -9 -2 -5
-12 -14 -5 -8 -6 -4 -4 -1
-7 -9 -6 -4 -7 -4 -4 -3
-8 -6 -7 -5 -2 1 -5 -5
-9 -1 -4 1 -7 -3 -3 -66
-5 -4 -4 -2 -3 -5 -68 -66
-3 -4 -5 -4 -2 -68 -64 -66
-7 -4 -6 -1 -66 -67 -67 -69
-3 -2 -3 -63 -62 -67 -72 -69
-5 -4 -68 -63 -68 -71 -68 -73
-3 -64 -65 -68 -70 -68 -68 -76
-66 -67 -70 -74 -76 -76 -76 -78
-70 -70 -72 -75 -76 -78 -83 -82
-72 -76 -77 -75 -80 -81 -81 -86
-77 -72 -78 -81 -80 -85 -85 -84
-73 -77 -78 -80 -82 -84 -79 -87
-77 -79 -78 -80 -84 -82 -87 -86
-79 -83 -82 -89 -86 -88 -85 -88
-81 -82 -82 -82 -88 -88 -86 -90
-82 -84 -84 -89 -86 -95 -93 -92
-82 -82 -85 -83 -91 -86 -89 -94
-82 -80 -84 -93 -87 -92 -89 -86
-89 -88 -90 -89 -89 -89 -87 -87
-88 -90 -90 -91 -93 -89 -91 -82
-90 -93 -90 -88 -84 -93 -83 -86
-85 -91 -94 -88 -86 -88 -85 -85
-90 -91 -87 -83 -87 -85 -86 -83
-88 -91 -85 -86 -86 -83 -84 -81
-87 -88 -87 -82 -87 -81 -77 -81
-89 -86 -85 -83 -84 -77 -74 -75
-84 -86 -83 -78 -81 -79 -77 -72
-82 -83 -80 -81 -77 -76 -75 -67
-82 -79 -80 -81 -75 -73 -69 -67
-81 -77 -81 -74 -70 -66 -63 -64
-76 -77 -78 -71 -72 -65 -60 -59
-77 -75 -68 -70 -65 -64 -59 -53
-74 -69 -71 -63 -63 -58 -50 -53
-73 -71 -65 -64 -57 -56 -50 -43
-72 -69 -61 -53 -52 -52 -45 -44
-65 -61 -58 -55 -49 -44 -40 -37
-65 -59 -53 -50 -46 -40 -36 -34
-56 -57 -48 -47 -40 -36 -32 -31
-58 -45 -45 -40 -36 -35 -32 -26
-53 -49 -45 -40 -34 -30 -28 -25
-51 -44 -34 -33 -30 -30 -29 -28
-44 -41 -34 -31 -29 -30 -24 -24
-33 -30 -29 -27 -29 -27 -20 -21
-34 -31 -29 -25 -26 -22 -25 -20
-28 -27 -26 -22 -26 -19 -20 -19
-30 -22 -25 -23 -22 -21 -16 -18
-23 -26 -22 -24 -22 -21 -16 -21
-25 -26 -22 -27 -23 -16 -20 -21
-57 -59 -61 -63 -59 -61 -65 -70
-59 -59 -64 -64 -64 -63 -65 -69
-59 -62 -63 -65 -65 -63 -68 -69
-60 -66 -64 -66 -66 -69 -69 -70
-65 -66 -67 -70 -62 -67 -67 -71
-62 -65 -68 -68 -71 -67 -69 -69
-63 -66 -67 -66 -69 -68 -68 -71
-68 -68 -67 -67 -66 -70 -72 -70
-63 -68 -67 -69 -67 -70 -74 -66
-69 -68 -69 -70 -71 -70 -69 -72
-70 -71 -72 -70 -70 -71 -73 -73
-71 -69 -72 -74 -72 -73 -68 -71
-67 -73 -74 -73 -69 -71 -71 -68
-67 -71 -71 -72 -74 -71 -66 -63
-73 -69 -69 -66 -71 -65 -66 -68
-69 -74 -71 -70 -66 -70 -68 -60
-70 -70 -66 -71 -67 -65 -61 -64
-68 -71 -67 -65 -64 -61 -57 -55
-70 -66 -62 -66 -65 -61 -59 -58
-69 -65 -67 -64 -60 -58 -55 -56
-62 -65 -64 -63 -60 -58 -56 -52
-63 -62 -59 -57 -53 -52 -50 -49
-61 -62 -56 -55 -52 -54 -50 -48
-62 -57 -58 -51 -51 -53 -47 -40
-58 -53 -55 -52 -52 -51 -42 -42
-56 -57 -50 -48 -48 -46 -41 -38
-52 -55 -53 -50 -47 -42 -41 -39
-49 -49 -49 -44 -42 -41 -37 -33
-52 -47 -46 -42 -40 -40 -35 -32
-49 -43 -45 -37 -35 -33 -29 -27
-44 -40 -37 -33 -33 -31 -27 -21
-42 -40 -35 -34 -34 -30 -25 -22
-41 -35 -32 -31 -27 -24 -20 -22
-34 -33 -29 -25 -22 -19 -19 -13
-31 -31 -27 -24 -17 -15 -18 -13
-31 -26 -24 -23 -17 -17 -12 -8
-25 -19 -20 -19 -14 -11 -8 -10
-21 -16 -18 -17 -14 -10 -9 -9
-21 -17 -11 -13 -6 -13 -8 -5
-17 -16 -8 -12 -9 -7 -5 -5
-14 -12 -14 -12 -9 -4 -4 -1
-11 -10 -11 -10 0 -2 -5 0
-11 -9 -8 -6 -4 -2 -4 0
-7 -8 -4 -4 0 1 0 -1
-9 -4 -3 -1 -2 -4 0 -2
-6 -5 -4 -4 0 1 -1 -70
-6 -2 -4 -2 1 1 -71 -68
-5 -1 -2 -5 1 -68 -67 -71
-2 -4 -1 1 -69 -69 -70 -73
-2 -4 0 -70 -69 -72 -72 -73
0 3 -67 -72 -73 -70 -79 -77
1 -66 -71 -73 -75 -76 -76 -81
