# Supplementary material for: A SE-DenseNet-LSTM model for locomotion mode recognition in lower limb exoskeleton
Source: PeerJ Comput Sci. 2024 Feb 29;10:e1881. doi: 10.7717/peerj-cs.1881 (PMC10909223; doi:10.7717/peerj-cs.1881)
Supplement: Supplemental Information 1 — Each data represents a sampling point with a sampling frequency of 100Hz, and a motion period is divided into a support state and a pendulum state. Several points from these two gait phases are taken to process and form the dataset used in the experiment. [file peerj-cs-10-1881-s001.zip › dataset/online/sub4/STHipAngle.txt]

 23 22 22 21 20 20 19 18
 22 22 21 20 20 19 18 16
 22 21 20 20 19 18 16 16
 21 20 20 19 18 16 16 15
 20 20 19 18 16 16 15 14
 20 19 18 16 16 15 14 12
 19 18 16 16 15 14 12 11
 18 16 16 15 14 12 11 10
 16 16 15 14 12 11 10 8
 16 15 14 12 11 10 8 8
 15 14 12 11 10 8 8 6
 14 12 11 10 8 8 6 4
 12 11 10 8 8 6 4 3
 11 10 8 8 6 4 3 2
 10 8 8 6 4 3 2 0
 8 8 6 4 3 2 0 0
 8 6 4 3 2 0 0 -2
 6 4 3 2 0 0 -2 -3
 4 3 2 0 0 -2 -3 -4
 3 2 0 0 -2 -3 -4 -5
 2 0 0 -2 -3 -4 -5 -6
 0 0 -2 -3 -4 -5 -6 -8
 0 -2 -3 -4 -5 -6 -8 -9
 -2 -3 -4 -5 -6 -8 -9 -10
 -3 -4 -5 -6 -8 -9 -10 -11
 -4 -5 -6 -8 -9 -10 -11 -13
 -5 -6 -8 -9 -10 -11 -13 -14
 -6 -8 -9 -10 -11 -13 -14 -16
 -8 -9 -10 -11 -13 -14 -16 -17
 -9 -10 -11 -13 -14 -16 -17 -18
 -10 -11 -13 -14 -16 -17 -18 -19
 -11 -13 -14 -16 -17 -18 -19 -22
 -13 -14 -16 -17 -18 -19 -22 -23
 -14 -16 -17 -18 -19 -22 -23 -24
 -16 -17 -18 -19 -22 -23 -24 -25
 -17 -18 -19 -22 -23 -24 -25 -26
 -18 -19 -22 -23 -24 -25 -26 -27
 -19 -22 -23 -24 -25 -26 -27 -27
 -22 -23 -24 -25 -26 -27 -27 -28
 -23 -24 -25 -26 -27 -27 -28 -29
 -24 -25 -26 -27 -27 -28 -29 -29
 -25 -26 -27 -27 -28 -29 -29 -30
 -26 -27 -27 -28 -29 -29 -30 -30
 -27 -27 -28 -29 -29 -30 -30 -30
 -27 -28 -29 -29 -30 -30 -30 -31
 -28 -29 -29 -30 -30 -30 -31 -30
 -29 -29 -30 -30 -30 -31 -30 -30
 23 23 22 21 21 19 19 16
 23 22 21 21 19 19 16 16
 22 21 21 19 19 16 16 15
 21 21 19 19 16 16 15 14
 21 19 19 16 16 15 14 13
 19 19 16 16 15 14 13 12
 19 16 16 15 14 13 12 11
 16 16 15 14 13 12 11 10
 16 15 14 13 12 11 10 9
 15 14 13 12 11 10 9 8
 14 13 12 11 10 9 8 6
 13 12 11 10 9 8 6 6
 12 11 10 9 8 6 6 4
 11 10 9 8 6 6 4 3
 10 9 8 6 6 4 3 1
 9 8 6 6 4 3 1 1
 8 6 6 4 3 1 1 -1
 6 6 4 3 1 1 -1 -2
 6 4 3 1 1 -1 -2 -3
 4 3 1 1 -1 -2 -3 -4
 3 1 1 -1 -2 -3 -4 -6
 1 1 -1 -2 -3 -4 -6 -7
 1 -1 -2 -3 -4 -6 -7 -8
 -1 -2 -3 -4 -6 -7 -8 -9
 -2 -3 -4 -6 -7 -8 -9 -10
 -3 -4 -6 -7 -8 -9 -10 -11
 -4 -6 -7 -8 -9 -10 -11 -12
 -6 -7 -8 -9 -10 -11 -12 -13
 -7 -8 -9 -10 -11 -12 -13 -15
 -8 -9 -10 -11 -12 -13 -15 -16
 -9 -10 -11 -12 -13 -15 -16 -17
 -10 -11 -12 -13 -15 -16 -17 -19
 -11 -12 -13 -15 -16 -17 -19 -19
 -12 -13 -15 -16 -17 -19 -19 -21
 -13 -15 -16 -17 -19 -19 -21 -22
 -15 -16 -17 -19 -19 -21 -22 -23
 -16 -17 -19 -19 -21 -22 -23 -25
 -17 -19 -19 -21 -22 -23 -25 -25
 -19 -19 -21 -22 -23 -25 -25 -27
 -19 -21 -22 -23 -25 -25 -27 -28
 -21 -22 -23 -25 -25 -27 -28 -29
 -22 -23 -25 -25 -27 -28 -29 -30
 -23 -25 -25 -27 -28 -29 -30 -31
 -25 -25 -27 -28 -29 -30 -31 -31
 -25 -27 -28 -29 -30 -31 -31 -32
 -27 -28 -29 -30 -31 -31 -32 -32
 -28 -29 -30 -31 -31 -32 -32 -32
 -29 -30 -31 -31 -32 -32 -32 -33
 -30 -31 -31 -32 -32 -32 -33 -33
 -31 -31 -32 -32 -32 -33 -33 -33
 23 22 21 20 20 18 17 16
 22 21 20 20 18 17 16 15
 21 20 20 18 17 16 15 14
 20 20 18 17 16 15 14 14
 20 18 17 16 15 14 14 12
 18 17 16 15 14 14 12 11
 17 16 15 14 14 12 11 10
 16 15 14 14 12 11 10 9
 15 14 14 12 11 10 9 8
 14 14 12 11 10 9 8 7
 14 12 11 10 9 8 7 5
 12 11 10 9 8 7 5 4
 11 10 9 8 7 5 4 3
 10 9 8 7 5 4 3 2
 9 8 7 5 4 3 2 0
 8 7 5 4 3 2 0 -1
 7 5 4 3 2 0 -1 -2
 5 4 3 2 0 -1 -2 -3
 4 3 2 0 -1 -2 -3 -4
 3 2 0 -1 -2 -3 -4 -6
 2 0 -1 -2 -3 -4 -6 -8
 0 -1 -2 -3 -4 -6 -8 -9
 -1 -2 -3 -4 -6 -8 -9 -11
 -2 -3 -4 -6 -8 -9 -11 -12
 -3 -4 -6 -8 -9 -11 -12 -13
 -4 -6 -8 -9 -11 -12 -13 -15
 -6 -8 -9 -11 -12 -13 -15 -15
 -8 -9 -11 -12 -13 -15 -15 -17
 -9 -11 -12 -13 -15 -15 -17 -17
 -11 -12 -13 -15 -15 -17 -17 -19
 -12 -13 -15 -15 -17 -17 -19 -21
 -13 -15 -15 -17 -17 -19 -21 -22
 -15 -15 -17 -17 -19 -21 -22 -23
 -15 -17 -17 -19 -21 -22 -23 -24
 -17 -17 -19 -21 -22 -23 -24 -25
 -17 -19 -21 -22 -23 -24 -25 -26
 -19 -21 -22 -23 -24 -25 -26 -27
 -21 -22 -23 -24 -25 -26 -27 -28
 -22 -23 -24 -25 -26 -27 -28 -29
 -23 -24 -25 -26 -27 -28 -29 -30
 -24 -25 -26 -27 -28 -29 -30 -30
 -25 -26 -27 -28 -29 -30 -30 -31
 -26 -27 -28 -29 -30 -30 -31 -32
 -27 -28 -29 -30 -30 -31 -32 -32
 -28 -29 -30 -30 -31 -32 -32 -32
 -29 -30 -30 -31 -32 -32 -32 -32
 21 19 19 17 17 15 14 13
 19 19 17 17 15 14 13 12
 19 17 17 15 14 13 12 11
 17 17 15 14 13 12 11 10
 17 15 14 13 12 11 10 9
 15 14 13 12 11 10 9 8
 14 13 12 11 10 9 8 7
 13 12 11 10 9 8 7 6
 12 11 10 9 8 7 6 4
 11 10 9 8 7 6 4 3
 10 9 8 7 6 4 3 2
 9 8 7 6 4 3 2 0
 8 7 6 4 3 2 0 -1
 7 6 4 3 2 0 -1 -2
 6 4 3 2 0 -1 -2 -4
 4 3 2 0 -1 -2 -4 -6
 3 2 0 -1 -2 -4 -6 -6
 2 0 -1 -2 -4 -6 -6 -8
 0 -1 -2 -4 -6 -6 -8 -9
 -1 -2 -4 -6 -6 -8 -9 -10
 -2 -4 -6 -6 -8 -9 -10 -13
 -4 -6 -6 -8 -9 -10 -13 -15
 -6 -6 -8 -9 -10 -13 -15 -15
 -6 -8 -9 -10 -13 -15 -15 -17
 -8 -9 -10 -13 -15 -15 -17 -18
 -9 -10 -13 -15 -15 -17 -18 -20
 -10 -13 -15 -15 -17 -18 -20 -21
 -13 -15 -15 -17 -18 -20 -21 -23
 -15 -15 -17 -18 -20 -21 -23 -23
 -15 -17 -18 -20 -21 -23 -23 -24
 -17 -18 -20 -21 -23 -23 -24 -26
 -18 -20 -21 -23 -23 -24 -26 -26
 -20 -21 -23 -23 -24 -26 -26 -27
 -21 -23 -23 -24 -26 -26 -27 -29
 -23 -23 -24 -26 -26 -27 -29 -30
 -23 -24 -26 -26 -27 -29 -30 -30
 -24 -26 -26 -27 -29 -30 -30 -31
 -26 -26 -27 -29 -30 -30 -31 -32
 -26 -27 -29 -30 -30 -31 -32 -32
 -27 -29 -30 -30 -31 -32 -32 -33
 -29 -30 -30 -31 -32 -32 -33 -34
 -30 -30 -31 -32 -32 -33 -34 -34
 -30 -31 -32 -32 -33 -34 -34 -34
 -31 -32 -32 -33 -34 -34 -34 -34
 -32 -32 -33 -34 -34 -34 -34 -34
 21 21 20 20 19 17 16 15
 21 20 20 19 17 16 15 14
 20 20 19 17 16 15 14 12
 20 19 17 16 15 14 12 11
 19 17 16 15 14 12 11 9
 17 16 15 14 12 11 9 8
 16 15 14 12 11 9 8 7
 15 14 12 11 9 8 7 6
 14 12 11 9 8 7 6 5
 12 11 9 8 7 6 5 4
 11 9 8 7 6 5 4 3
 9 8 7 6 5 4 3 1
 8 7 6 5 4 3 1 -2
 7 6 5 4 3 1 -2 -4
 6 5 4 3 1 -2 -4 -5
 5 4 3 1 -2 -4 -5 -7
 4 3 1 -2 -4 -5 -7 -8
 3 1 -2 -4 -5 -7 -8 -9
 1 -2 -4 -5 -7 -8 -9 -11
 -2 -4 -5 -7 -8 -9 -11 -12
 -4 -5 -7 -8 -9 -11 -12 -14
 -5 -7 -8 -9 -11 -12 -14 -16
 -7 -8 -9 -11 -12 -14 -16 -17
 -8 -9 -11 -12 -14 -16 -17 -19
 -9 -11 -12 -14 -16 -17 -19 -20
 -11 -12 -14 -16 -17 -19 -20 -22
 -12 -14 -16 -17 -19 -20 -22 -22
 -14 -16 -17 -19 -20 -22 -22 -23
 -16 -17 -19 -20 -22 -22 -23 -24
 -17 -19 -20 -22 -22 -23 -24 -25
 -19 -20 -22 -22 -23 -24 -25 -26
 -20 -22 -22 -23 -24 -25 -26 -27
 -22 -22 -23 -24 -25 -26 -27 -28
 -22 -23 -24 -25 -26 -27 -28 -28
 -23 -24 -25 -26 -27 -28 -28 -29
 -24 -25 -26 -27 -28 -28 -29 -30
 -25 -26 -27 -28 -28 -29 -30 -30
 -26 -27 -28 -28 -29 -30 -30 -31
 -27 -28 -28 -29 -30 -30 -31 -32
 -28 -28 -29 -30 -30 -31 -32 -32
 -28 -29 -30 -30 -31 -32 -32 -32
 21 21 21 20 19 18 17 16
 21 21 20 19 18 17 16 15
 21 20 19 18 17 16 15 14
 20 19 18 17 16 15 14 13
 19 18 17 16 15 14 13 12
 18 17 16 15 14 13 12 10
 17 16 15 14 13 12 10 9
 16 15 14 13 12 10 9 7
 15 14 13 12 10 9 7 6
 14 13 12 10 9 7 6 5
 13 12 10 9 7 6 5 4
 12 10 9 7 6 5 4 1
 10 9 7 6 5 4 1 0
 9 7 6 5 4 1 0 -1
 7 6 5 4 1 0 -1 -2
 6 5 4 1 0 -1 -2 -4
 5 4 1 0 -1 -2 -4 -5
 4 1 0 -1 -2 -4 -5 -6
 1 0 -1 -2 -4 -5 -6 -9
 0 -1 -2 -4 -5 -6 -9 -9
 -1 -2 -4 -5 -6 -9 -9 -11
 -2 -4 -5 -6 -9 -9 -11 -12
 -4 -5 -6 -9 -9 -11 -12 -13
 -5 -6 -9 -9 -11 -12 -13 -15
 -6 -9 -9 -11 -12 -13 -15 -16
 -9 -9 -11 -12 -13 -15 -16 -17
 -9 -11 -12 -13 -15 -16 -17 -18
 -11 -12 -13 -15 -16 -17 -18 -19
 -12 -13 -15 -16 -17 -18 -19 -19
 -13 -15 -16 -17 -18 -19 -19 -21
 -15 -16 -17 -18 -19 -19 -21 -22
 -16 -17 -18 -19 -19 -21 -22 -23
 -17 -18 -19 -19 -21 -22 -23 -24
 -18 -19 -19 -21 -22 -23 -24 -25
 -19 -19 -21 -22 -23 -24 -25 -26
 -19 -21 -22 -23 -24 -25 -26 -27
 -21 -22 -23 -24 -25 -26 -27 -28
 -22 -23 -24 -25 -26 -27 -28 -29
 -23 -24 -25 -26 -27 -28 -29 -30
 -24 -25 -26 -27 -28 -29 -30 -30
 -25 -26 -27 -28 -29 -30 -30 -31
 -26 -27 -28 -29 -30 -30 -31 -31
 -27 -28 -29 -30 -30 -31 -31 -32
 -28 -29 -30 -30 -31 -31 -32 -32
 -29 -30 -30 -31 -31 -32 -32 -32
 -30 -30 -31 -31 -32 -32 -32 -32
 -30 -31 -31 -32 -32 -32 -32 -32
 22 20 19 18 17 15 14 12
 20 19 18 17 15 14 12 11
 19 18 17 15 14 12 11 10
 18 17 15 14 12 11 10 9
 17 15 14 12 11 10 9 8
 15 14 12 11 10 9 8 7
 14 12 11 10 9 8 7 5
 12 11 10 9 8 7 5 3
 11 10 9 8 7 5 3 2
 10 9 8 7 5 3 2 1
 9 8 7 5 3 2 1 0
 8 7 5 3 2 1 0 -2
 7 5 3 2 1 0 -2 -3
 5 3 2 1 0 -2 -3 -4
 3 2 1 0 -2 -3 -4 -6
 2 1 0 -2 -3 -4 -6 -6
 1 0 -2 -3 -4 -6 -6 -8
 0 -2 -3 -4 -6 -6 -8 -10
 -2 -3 -4 -6 -6 -8 -10 -10
 -3 -4 -6 -6 -8 -10 -10 -14
 -4 -6 -6 -8 -10 -10 -14 -15
 -6 -6 -8 -10 -10 -14 -15 -16
 -6 -8 -10 -10 -14 -15 -16 -18
 -8 -10 -10 -14 -15 -16 -18 -20
 -10 -10 -14 -15 -16 -18 -20 -21
 -10 -14 -15 -16 -18 -20 -21 -22
 -14 -15 -16 -18 -20 -21 -22 -23
 -15 -16 -18 -20 -21 -22 -23 -24
 -16 -18 -20 -21 -22 -23 -24 -26
 -18 -20 -21 -22 -23 -24 -26 -26
 -20 -21 -22 -23 -24 -26 -26 -27
 -21 -22 -23 -24 -26 -26 -27 -28
 -22 -23 -24 -26 -26 -27 -28 -29
 -23 -24 -26 -26 -27 -28 -29 -29
 -24 -26 -26 -27 -28 -29 -29 -30
 -26 -26 -27 -28 -29 -29 -30 -30
 -26 -27 -28 -29 -29 -30 -30 -31
 -27 -28 -29 -29 -30 -30 -31 -31
 -28 -29 -29 -30 -30 -31 -31 -31
 -29 -29 -30 -30 -31 -31 -31 -31
 18 17 17 16 15 14 13 11
 17 17 16 15 14 13 11 10
 17 16 15 14 13 11 10 8
 16 15 14 13 11 10 8 8
 15 14 13 11 10 8 8 7
 14 13 11 10 8 8 7 5
 13 11 10 8 8 7 5 3
 11 10 8 8 7 5 3 2
 10 8 8 7 5 3 2 1
 8 8 7 5 3 2 1 -1
 8 7 5 3 2 1 -1 -1
 7 5 3 2 1 -1 -1 -3
 5 3 2 1 -1 -1 -3 -5
 3 2 1 -1 -1 -3 -5 -7
 2 1 -1 -1 -3 -5 -7 -8
 1 -1 -1 -3 -5 -7 -8 -9
 -1 -1 -3 -5 -7 -8 -9 -10
 -1 -3 -5 -7 -8 -9 -10 -12
 -3 -5 -7 -8 -9 -10 -12 -13
 -5 -7 -8 -9 -10 -12 -13 -14
 -7 -8 -9 -10 -12 -13 -14 -16
 -8 -9 -10 -12 -13 -14 -16 -16
 -9 -10 -12 -13 -14 -16 -16 -18
 -10 -12 -13 -14 -16 -16 -18 -18
 -12 -13 -14 -16 -16 -18 -18 -20
 -13 -14 -16 -16 -18 -18 -20 -21
 -14 -16 -16 -18 -18 -20 -21 -23
 -16 -16 -18 -18 -20 -21 -23 -23
 -16 -18 -18 -20 -21 -23 -23 -25
 -18 -18 -20 -21 -23 -23 -25 -26
 -18 -20 -21 -23 -23 -25 -26 -27
 -20 -21 -23 -23 -25 -26 -27 -28
 -21 -23 -23 -25 -26 -27 -28 -29
 -23 -23 -25 -26 -27 -28 -29 -30
 -23 -25 -26 -27 -28 -29 -30 -31
 -25 -26 -27 -28 -29 -30 -31 -32
 -26 -27 -28 -29 -30 -31 -32 -32
 -27 -28 -29 -30 -31 -32 -32 -33
 -28 -29 -30 -31 -32 -32 -33 -33
 -29 -30 -31 -32 -32 -33 -33 -34
 -30 -31 -32 -32 -33 -33 -34 -34
 -31 -32 -32 -33 -33 -34 -34 -34
 20 20 19 19 18 17 16 15
 20 19 19 18 17 16 15 14
 19 19 18 17 16 15 14 13
 19 18 17 16 15 14 13 12
 18 17 16 15 14 13 12 11
 17 16 15 14 13 12 11 9
 16 15 14 13 12 11 9 9
 15 14 13 12 11 9 9 7
 14 13 12 11 9 9 7 7
 13 12 11 9 9 7 7 5
 12 11 9 9 7 7 5 4
 11 9 9 7 7 5 4 3
 9 9 7 7 5 4 3 1
 9 7 7 5 4 3 1 0
 7 7 5 4 3 1 0 -2
 7 5 4 3 1 0 -2 -4
 5 4 3 1 0 -2 -4 -5
 4 3 1 0 -2 -4 -5 -6
 3 1 0 -2 -4 -5 -6 -9
 1 0 -2 -4 -5 -6 -9 -9
 0 -2 -4 -5 -6 -9 -9 -12
 -2 -4 -5 -6 -9 -9 -12 -13
 -4 -5 -6 -9 -9 -12 -13 -14
 -5 -6 -9 -9 -12 -13 -14 -16
 -6 -9 -9 -12 -13 -14 -16 -17
 -9 -9 -12 -13 -14 -16 -17 -18
 -9 -12 -13 -14 -16 -17 -18 -19
 -12 -13 -14 -16 -17 -18 -19 -21
 -13 -14 -16 -17 -18 -19 -21 -21
 -14 -16 -17 -18 -19 -21 -21 -23
 -16 -17 -18 -19 -21 -21 -23 -24
 -17 -18 -19 -21 -21 -23 -24 -24
 -18 -19 -21 -21 -23 -24 -24 -26
 -19 -21 -21 -23 -24 -24 -26 -27
 -21 -21 -23 -24 -24 -26 -27 -28
 -21 -23 -24 -24 -26 -27 -28 -29
 -23 -24 -24 -26 -27 -28 -29 -29
 -24 -24 -26 -27 -28 -29 -29 -30
 -24 -26 -27 -28 -29 -29 -30 -31
 -26 -27 -28 -29 -29 -30 -31 -32
 -27 -28 -29 -29 -30 -31 -32 -33
 -28 -29 -29 -30 -31 -32 -33 -33
 -29 -29 -30 -31 -32 -33 -33 -34
 -29 -30 -31 -32 -33 -33 -34 -34
 -30 -31 -32 -33 -33 -34 -34 -34
 -31 -32 -33 -33 -34 -34 -34 -34
 19 19 18 17 16 15 14 12
 19 18 17 16 15 14 12 11
 18 17 16 15 14 12 11 10
 17 16 15 14 12 11 10 9
 16 15 14 12 11 10 9 9
 15 14 12 11 10 9 9 7
 14 12 11 10 9 9 7 7
 12 11 10 9 9 7 7 5
 11 10 9 9 7 7 5 4
 10 9 9 7 7 5 4 3
 9 9 7 7 5 4 3 2
 9 7 7 5 4 3 2 0
 7 7 5 4 3 2 0 -1
 7 5 4 3 2 0 -1 -2
 5 4 3 2 0 -1 -2 -3
 4 3 2 0 -1 -2 -3 -5
 3 2 0 -1 -2 -3 -5 -7
 2 0 -1 -2 -3 -5 -7 -7
 0 -1 -2 -3 -5 -7 -7 -9
 -1 -2 -3 -5 -7 -7 -9 -10
 -2 -3 -5 -7 -7 -9 -10 -13
 -3 -5 -7 -7 -9 -10 -13 -13
 -5 -7 -7 -9 -10 -13 -13 -15
 -7 -7 -9 -10 -13 -13 -15 -16
 -7 -9 -10 -13 -13 -15 -16 -17
 -9 -10 -13 -13 -15 -16 -17 -19
 -10 -13 -13 -15 -16 -17 -19 -20
 -13 -13 -15 -16 -17 -19 -20 -22
 -13 -15 -16 -17 -19 -20 -22 -23
 -15 -16 -17 -19 -20 -22 -23 -24
 -16 -17 -19 -20 -22 -23 -24 -25
 -17 -19 -20 -22 -23 -24 -25 -27
 -19 -20 -22 -23 -24 -25 -27 -28
 -20 -22 -23 -24 -25 -27 -28 -29
 -22 -23 -24 -25 -27 -28 -29 -30
 -23 -24 -25 -27 -28 -29 -30 -31
 -24 -25 -27 -28 -29 -30 -31 -32
 -25 -27 -28 -29 -30 -31 -32 -32
 -27 -28 -29 -30 -31 -32 -32 -33
 -28 -29 -30 -31 -32 -32 -33 -34
 -29 -30 -31 -32 -32 -33 -34 -34
 -30 -31 -32 -32 -33 -34 -34 -35
 -31 -32 -32 -33 -34 -34 -35 -35
 -32 -32 -33 -34 -34 -35 -35 -34
 20 19 18 17 15 13 12 11
 19 18 17 15 13 12 11 10
 18 17 15 13 12 11 10 9
 17 15 13 12 11 10 9 7
 15 13 12 11 10 9 7 6
 13 12 11 10 9 7 6 4
 12 11 10 9 7 6 4 4
 11 10 9 7 6 4 4 2
 10 9 7 6 4 4 2 2
 9 7 6 4 4 2 2 -1
 7 6 4 4 2 2 -1 -2
 6 4 4 2 2 -1 -2 -3
 4 4 2 2 -1 -2 -3 -5
 4 2 2 -1 -2 -3 -5 -6
 2 2 -1 -2 -3 -5 -6 -9
 2 -1 -2 -3 -5 -6 -9 -10
 -1 -2 -3 -5 -6 -9 -10 -12
 -2 -3 -5 -6 -9 -10 -12 -12
 -3 -5 -6 -9 -10 -12 -12 -14
 -5 -6 -9 -10 -12 -12 -14 -15
 -6 -9 -10 -12 -12 -14 -15 -16
 -9 -10 -12 -12 -14 -15 -16 -17
 -10 -12 -12 -14 -15 -16 -17 -18
 -12 -12 -14 -15 -16 -17 -18 -20
 -12 -14 -15 -16 -17 -18 -20 -20
 -14 -15 -16 -17 -18 -20 -20 -21
 -15 -16 -17 -18 -20 -20 -21 -21
 -16 -17 -18 -20 -20 -21 -21 -23
 -17 -18 -20 -20 -21 -21 -23 -24
 -18 -20 -20 -21 -21 -23 -24 -25
 -20 -20 -21 -21 -23 -24 -25 -25
 -20 -21 -21 -23 -24 -25 -25 -26
 -21 -21 -23 -24 -25 -25 -26 -27
 -21 -23 -24 -25 -25 -26 -27 -28
 -23 -24 -25 -25 -26 -27 -28 -29
 -24 -25 -25 -26 -27 -28 -29 -30
 -25 -25 -26 -27 -28 -29 -30 -31
 -25 -26 -27 -28 -29 -30 -31 -32
 -26 -27 -28 -29 -30 -31 -32 -32
 -27 -28 -29 -30 -31 -32 -32 -33
 -28 -29 -30 -31 -32 -32 -33 -33
 -29 -30 -31 -32 -32 -33 -33 -33
 -30 -31 -32 -32 -33 -33 -33 -33
 -31 -32 -32 -33 -33 -33 -33 -33
 20 20 19 18 17 16 14 13
 20 19 18 17 16 14 13 12
 19 18 17 16 14 13 12 11
 18 17 16 14 13 12 11 10
 17 16 14 13 12 11 10 9
 16 14 13 12 11 10 9 8
 14 13 12 11 10 9 8 7
 13 12 11 10 9 8 7 6
 12 11 10 9 8 7 6 5
 11 10 9 8 7 6 5 3
 10 9 8 7 6 5 3 2
 9 8 7 6 5 3 2 1
 8 7 6 5 3 2 1 -1
 7 6 5 3 2 1 -1 -2
 6 5 3 2 1 -1 -2 -4
 5 3 2 1 -1 -2 -4 -5
 3 2 1 -1 -2 -4 -5 -7
 2 1 -1 -2 -4 -5 -7 -8
 1 -1 -2 -4 -5 -7 -8 -10
 -1 -2 -4 -5 -7 -8 -10 -10
 -2 -4 -5 -7 -8 -10 -10 -12
 -4 -5 -7 -8 -10 -10 -12 -12
 -5 -7 -8 -10 -10 -12 -12 -14
 -7 -8 -10 -10 -12 -12 -14 -15
 -8 -10 -10 -12 -12 -14 -15 -16
 -10 -10 -12 -12 -14 -15 -16 -17
 -10 -12 -12 -14 -15 -16 -17 -19
 -12 -12 -14 -15 -16 -17 -19 -20
 -12 -14 -15 -16 -17 -19 -20 -21
 -14 -15 -16 -17 -19 -20 -21 -22
 -15 -16 -17 -19 -20 -21 -22 -23
 -16 -17 -19 -20 -21 -22 -23 -24
 -17 -19 -20 -21 -22 -23 -24 -25
 -19 -20 -21 -22 -23 -24 -25 -25
 -20 -21 -22 -23 -24 -25 -25 -27
 -21 -22 -23 -24 -25 -25 -27 -27
 -22 -23 -24 -25 -25 -27 -27 -28
 -23 -24 -25 -25 -27 -27 -28 -29
 -24 -25 -25 -27 -27 -28 -29 -29
 -25 -25 -27 -27 -28 -29 -29 -30
 -25 -27 -27 -28 -29 -29 -30 -30
 -27 -27 -28 -29 -29 -30 -30 -32
 -27 -28 -29 -29 -30 -30 -32 -32
 -28 -29 -29 -30 -30 -32 -32 -32
 -29 -29 -30 -30 -32 -32 -32 -32
 -29 -30 -30 -32 -32 -32 -32 -32
 21 20 19 18 17 16 15 13
 20 19 18 17 16 15 13 12
 19 18 17 16 15 13 12 11
 18 17 16 15 13 12 11 10
 17 16 15 13 12 11 10 10
 16 15 13 12 11 10 10 7
 15 13 12 11 10 10 7 7
 13 12 11 10 10 7 7 5
 12 11 10 10 7 7 5 5
 11 10 10 7 7 5 5 3
 10 10 7 7 5 5 3 2
 10 7 7 5 5 3 2 1
 7 7 5 5 3 2 1 -1
 7 5 5 3 2 1 -1 -2
 5 5 3 2 1 -1 -2 -4
 5 3 2 1 -1 -2 -4 -5
 3 2 1 -1 -2 -4 -5 -6
 2 1 -1 -2 -4 -5 -6 -8
 1 -1 -2 -4 -5 -6 -8 -9
 -1 -2 -4 -5 -6 -8 -9 -11
 -2 -4 -5 -6 -8 -9 -11 -12
 -4 -5 -6 -8 -9 -11 -12 -14
 -5 -6 -8 -9 -11 -12 -14 -14
 -6 -8 -9 -11 -12 -14 -14 -16
 -8 -9 -11 -12 -14 -14 -16 -17
 -9 -11 -12 -14 -14 -16 -17 -18
 -11 -12 -14 -14 -16 -17 -18 -20
 -12 -14 -14 -16 -17 -18 -20 -20
 -14 -14 -16 -17 -18 -20 -20 -21
 -14 -16 -17 -18 -20 -20 -21 -22
 -16 -17 -18 -20 -20 -21 -22 -23
 -17 -18 -20 -20 -21 -22 -23 -24
 -18 -20 -20 -21 -22 -23 -24 -25
 -20 -20 -21 -22 -23 -24 -25 -26
 -20 -21 -22 -23 -24 -25 -26 -27
 -21 -22 -23 -24 -25 -26 -27 -28
 -22 -23 -24 -25 -26 -27 -28 -28
 -23 -24 -25 -26 -27 -28 -28 -29
 -24 -25 -26 -27 -28 -28 -29 -30
 -25 -26 -27 -28 -28 -29 -30 -31
 -26 -27 -28 -28 -29 -30 -31 -32
 -27 -28 -28 -29 -30 -31 -32 -32
 -28 -28 -29 -30 -31 -32 -32 -32
 -28 -29 -30 -31 -32 -32 -32 -33
 -29 -30 -31 -32 -32 -32 -33 -33
 -30 -31 -32 -32 -32 -33 -33 -33
 -31 -32 -32 -32 -33 -33 -33 -32
 21 20 19 18 18 16 14 13
 20 19 18 18 16 14 13 12
 19 18 18 16 14 13 12 11
 18 18 16 14 13 12 11 10
 18 16 14 13 12 11 10 9
 16 14 13 12 11 10 9 8
 14 13 12 11 10 9 8 6
 13 12 11 10 9 8 6 5
 12 11 10 9 8 6 5 4
 11 10 9 8 6 5 4 3
 10 9 8 6 5 4 3 1
 9 8 6 5 4 3 1 -2
 8 6 5 4 3 1 -2 -3
 6 5 4 3 1 -2 -3 -4
 5 4 3 1 -2 -3 -4 -5
 4 3 1 -2 -3 -4 -5 -7
 3 1 -2 -3 -4 -5 -7 -9
 1 -2 -3 -4 -5 -7 -9 -9
 -2 -3 -4 -5 -7 -9 -9 -12
 -3 -4 -5 -7 -9 -9 -12 -12
 -4 -5 -7 -9 -9 -12 -12 -14
 -5 -7 -9 -9 -12 -12 -14 -14
 -7 -9 -9 -12 -12 -14 -14 -16
 -9 -9 -12 -12 -14 -14 -16 -17
 -9 -12 -12 -14 -14 -16 -17 -17
 -12 -12 -14 -14 -16 -17 -17 -20
 -12 -14 -14 -16 -17 -17 -20 -20
 -14 -14 -16 -17 -17 -20 -20 -22
 -14 -16 -17 -17 -20 -20 -22 -23
 -16 -17 -17 -20 -20 -22 -23 -24
 -17 -17 -20 -20 -22 -23 -24 -27
 -17 -20 -20 -22 -23 -24 -27 -27
 -20 -20 -22 -23 -24 -27 -27 -28
 -20 -22 -23 -24 -27 -27 -28 -29
 -22 -23 -24 -27 -27 -28 -29 -29
 -23 -24 -27 -27 -28 -29 -29 -30
 -24 -27 -27 -28 -29 -29 -30 -31
 -27 -27 -28 -29 -29 -30 -31 -31
 -27 -28 -29 -29 -30 -31 -31 -32
 -28 -29 -29 -30 -31 -31 -32 -32
 -29 -29 -30 -31 -31 -32 -32 -32
 -29 -30 -31 -31 -32 -32 -32 -32
 -30 -31 -31 -32 -32 -32 -32 -32
 -31 -31 -32 -32 -32 -32 -32 -32
 18 18 17 16 15 14 14 11
 18 17 16 15 14 14 11 10
 17 16 15 14 14 11 10 9
 16 15 14 14 11 10 9 9
 15 14 14 11 10 9 9 7
 14 14 11 10 9 9 7 6
 14 11 10 9 9 7 6 6
 11 10 9 9 7 6 6 3
 10 9 9 7 6 6 3 2
 9 9 7 6 6 3 2 1
 9 7 6 6 3 2 1 -1
 7 6 6 3 2 1 -1 -2
 6 6 3 2 1 -1 -2 -4
 6 3 2 1 -1 -2 -4 -6
 3 2 1 -1 -2 -4 -6 -8
 2 1 -1 -2 -4 -6 -8 -9
 1 -1 -2 -4 -6 -8 -9 -10
 -1 -2 -4 -6 -8 -9 -10 -11
 -2 -4 -6 -8 -9 -10 -11 -14
 -4 -6 -8 -9 -10 -11 -14 -15
 -6 -8 -9 -10 -11 -14 -15 -16
 -8 -9 -10 -11 -14 -15 -16 -17
 -9 -10 -11 -14 -15 -16 -17 -18
 -10 -11 -14 -15 -16 -17 -18 -19
 -11 -14 -15 -16 -17 -18 -19 -20
 -14 -15 -16 -17 -18 -19 -20 -21
 -15 -16 -17 -18 -19 -20 -21 -23
 -16 -17 -18 -19 -20 -21 -23 -23
 -17 -18 -19 -20 -21 -23 -23 -24
 -18 -19 -20 -21 -23 -23 -24 -25
 -19 -20 -21 -23 -23 -24 -25 -26
 -20 -21 -23 -23 -24 -25 -26 -27
 -21 -23 -23 -24 -25 -26 -27 -28
 -23 -23 -24 -25 -26 -27 -28 -29
 -23 -24 -25 -26 -27 -28 -29 -29
 -24 -25 -26 -27 -28 -29 -29 -30
 -25 -26 -27 -28 -29 -29 -30 -31
 -26 -27 -28 -29 -29 -30 -31 -31
 -27 -28 -29 -29 -30 -31 -31 -32
 -28 -29 -29 -30 -31 -31 -32 -32
 -29 -29 -30 -31 -31 -32 -32 -33
 -29 -30 -31 -31 -32 -32 -33 -33
 -30 -31 -31 -32 -32 -33 -33 -32
 -31 -31 -32 -32 -33 -33 -32 -32
 -31 -32 -32 -33 -33 -32 -32 -31
 19 19 18 17 16 15 14 12
 19 18 17 16 15 14 12 12
 18 17 16 15 14 12 12 11
 17 16 15 14 12 12 11 10
 16 15 14 12 12 11 10 8
 15 14 12 12 11 10 8 7
 14 12 12 11 10 8 7 6
 12 12 11 10 8 7 6 5
 12 11 10 8 7 6 5 4
 11 10 8 7 6 5 4 3
 10 8 7 6 5 4 3 1
 8 7 6 5 4 3 1 -1
 7 6 5 4 3 1 -1 -1
 6 5 4 3 1 -1 -1 -3
 5 4 3 1 -1 -1 -3 -5
 4 3 1 -1 -1 -3 -5 -6
 3 1 -1 -1 -3 -5 -6 -7
 1 -1 -1 -3 -5 -6 -7 -9
 -1 -1 -3 -5 -6 -7 -9 -10
 -1 -3 -5 -6 -7 -9 -10 -11
 -3 -5 -6 -7 -9 -10 -11 -13
 -5 -6 -7 -9 -10 -11 -13 -14
 -6 -7 -9 -10 -11 -13 -14 -15
 -7 -9 -10 -11 -13 -14 -15 -17
 -9 -10 -11 -13 -14 -15 -17 -17
 -10 -11 -13 -14 -15 -17 -17 -18
 -11 -13 -14 -15 -17 -17 -18 -19
 -13 -14 -15 -17 -17 -18 -19 -20
 -14 -15 -17 -17 -18 -19 -20 -21
 -15 -17 -17 -18 -19 -20 -21 -21
 -17 -17 -18 -19 -20 -21 -21 -22
 -17 -18 -19 -20 -21 -21 -22 -23
 -18 -19 -20 -21 -21 -22 -23 -24
 -19 -20 -21 -21 -22 -23 -24 -24
 -20 -21 -21 -22 -23 -24 -24 -25
 -21 -21 -22 -23 -24 -24 -25 -26
 -21 -22 -23 -24 -24 -25 -26 -27
 -22 -23 -24 -24 -25 -26 -27 -28
 -23 -24 -24 -25 -26 -27 -28 -28
 -24 -24 -25 -26 -27 -28 -28 -29
 -24 -25 -26 -27 -28 -28 -29 -30
 -25 -26 -27 -28 -28 -29 -30 -30
 -26 -27 -28 -28 -29 -30 -30 -31
 -27 -28 -28 -29 -30 -30 -31 -32
 -28 -28 -29 -30 -30 -31 -32 -32
 17 18 17 16 15 14 13 12
 18 17 16 15 14 13 12 11
 17 16 15 14 13 12 11 10
 16 15 14 13 12 11 10 10
 15 14 13 12 11 10 10 9
 14 13 12 11 10 10 9 7
 13 12 11 10 10 9 7 5
 12 11 10 10 9 7 5 5
 11 10 10 9 7 5 5 3
 10 10 9 7 5 5 3 2
 10 9 7 5 5 3 2 1
 9 7 5 5 3 2 1 0
 7 5 5 3 2 1 0 -1
 5 5 3 2 1 0 -1 -3
 5 3 2 1 0 -1 -3 -4
 3 2 1 0 -1 -3 -4 -5
 2 1 0 -1 -3 -4 -5 -7
 1 0 -1 -3 -4 -5 -7 -8
 0 -1 -3 -4 -5 -7 -8 -9
 -1 -3 -4 -5 -7 -8 -9 -9
 -3 -4 -5 -7 -8 -9 -9 -11
 -4 -5 -7 -8 -9 -9 -11 -12
 -5 -7 -8 -9 -9 -11 -12 -13
 -7 -8 -9 -9 -11 -12 -13 -14
 -8 -9 -9 -11 -12 -13 -14 -15
 -9 -9 -11 -12 -13 -14 -15 -16
 -9 -11 -12 -13 -14 -15 -16 -18
 -11 -12 -13 -14 -15 -16 -18 -19
 -12 -13 -14 -15 -16 -18 -19 -20
 -13 -14 -15 -16 -18 -19 -20 -21
 -14 -15 -16 -18 -19 -20 -21 -22
 -15 -16 -18 -19 -20 -21 -22 -23
 -16 -18 -19 -20 -21 -22 -23 -24
 -18 -19 -20 -21 -22 -23 -24 -25
 -19 -20 -21 -22 -23 -24 -25 -26
 -20 -21 -22 -23 -24 -25 -26 -27
 -21 -22 -23 -24 -25 -26 -27 -28
 -22 -23 -24 -25 -26 -27 -28 -29
 -23 -24 -25 -26 -27 -28 -29 -29
 -24 -25 -26 -27 -28 -29 -29 -30
 -25 -26 -27 -28 -29 -29 -30 -31
 -26 -27 -28 -29 -29 -30 -31 -31
 -27 -28 -29 -29 -30 -31 -31 -32
 -28 -29 -29 -30 -31 -31 -32 -32
 -29 -29 -30 -31 -31 -32 -32 -33
 -29 -30 -31 -31 -32 -32 -33 -33
 -30 -31 -31 -32 -32 -33 -33 -33
 -31 -31 -32 -32 -33 -33 -33 -33
 -31 -32 -32 -33 -33 -33 -33 -32
 18 17 16 15 14 13 12 11
 17 16 15 14 13 12 11 10
 16 15 14 13 12 11 10 10
 15 14 13 12 11 10 10 8
 14 13 12 11 10 10 8 7
 13 12 11 10 10 8 7 6
 12 11 10 10 8 7 6 4
 11 10 10 8 7 6 4 4
 10 10 8 7 6 4 4 1
 10 8 7 6 4 4 1 1
 8 7 6 4 4 1 1 -1
 7 6 4 4 1 1 -1 -3
 6 4 4 1 1 -1 -3 -5
 4 4 1 1 -1 -3 -5 -6
 4 1 1 -1 -3 -5 -6 -8
 1 1 -1 -3 -5 -6 -8 -10
 1 -1 -3 -5 -6 -8 -10 -11
 -1 -3 -5 -6 -8 -10 -11 -12
 -3 -5 -6 -8 -10 -11 -12 -13
 -5 -6 -8 -10 -11 -12 -13 -15
 -6 -8 -10 -11 -12 -13 -15 -16
 -8 -10 -11 -12 -13 -15 -16 -19
 -10 -11 -12 -13 -15 -16 -19 -20
 -11 -12 -13 -15 -16 -19 -20 -21
 -12 -13 -15 -16 -19 -20 -21 -22
 -13 -15 -16 -19 -20 -21 -22 -23
 -15 -16 -19 -20 -21 -22 -23 -24
 -16 -19 -20 -21 -22 -23 -24 -25
 -19 -20 -21 -22 -23 -24 -25 -26
 -20 -21 -22 -23 -24 -25 -26 -26
 -21 -22 -23 -24 -25 -26 -26 -28
 -22 -23 -24 -25 -26 -26 -28 -29
 -23 -24 -25 -26 -26 -28 -29 -29
 -24 -25 -26 -26 -28 -29 -29 -30
 -25 -26 -26 -28 -29 -29 -30 -30
 -26 -26 -28 -29 -29 -30 -30 -31
 -26 -28 -29 -29 -30 -30 -31 -32
 -28 -29 -29 -30 -30 -31 -32 -32
 -29 -29 -30 -30 -31 -32 -32 -33
 -29 -30 -30 -31 -32 -32 -33 -34
 -30 -30 -31 -32 -32 -33 -34 -34
 -30 -31 -32 -32 -33 -34 -34 -34
 -31 -32 -32 -33 -34 -34 -34 -35
 -32 -32 -33 -34 -34 -34 -35 -35
 -32 -33 -34 -34 -34 -35 -35 -34
 21 21 20 19 18 17 16 14
 21 20 19 18 17 16 14 14
 20 19 18 17 16 14 14 13
 19 18 17 16 14 14 13 12
 18 17 16 14 14 13 12 11
 17 16 14 14 13 12 11 10
 16 14 14 13 12 11 10 9
 14 14 13 12 11 10 9 7
 14 13 12 11 10 9 7 7
 13 12 11 10 9 7 7 5
 12 11 10 9 7 7 5 4
 11 10 9 7 7 5 4 3
 10 9 7 7 5 4 3 1
 9 7 7 5 4 3 1 0
 7 7 5 4 3 1 0 -1
 7 5 4 3 1 0 -1 -2
 5 4 3 1 0 -1 -2 -4
 4 3 1 0 -1 -2 -4 -6
 3 1 0 -1 -2 -4 -6 -6
 1 0 -1 -2 -4 -6 -6 -8
 0 -1 -2 -4 -6 -6 -8 -9
 -1 -2 -4 -6 -6 -8 -9 -11
 -2 -4 -6 -6 -8 -9 -11 -12
 -4 -6 -6 -8 -9 -11 -12 -13
 -6 -6 -8 -9 -11 -12 -13 -14
 -6 -8 -9 -11 -12 -13 -14 -15
 -8 -9 -11 -12 -13 -14 -15 -17
 -9 -11 -12 -13 -14 -15 -17 -18
 -11 -12 -13 -14 -15 -17 -18 -19
 -12 -13 -14 -15 -17 -18 -19 -20
 -13 -14 -15 -17 -18 -19 -20 -21
 -14 -15 -17 -18 -19 -20 -21 -22
 -15 -17 -18 -19 -20 -21 -22 -23
 -17 -18 -19 -20 -21 -22 -23 -24
 -18 -19 -20 -21 -22 -23 -24 -25
 -19 -20 -21 -22 -23 -24 -25 -26
 -20 -21 -22 -23 -24 -25 -26 -27
 -21 -22 -23 -24 -25 -26 -27 -28
 -22 -23 -24 -25 -26 -27 -28 -29
 -23 -24 -25 -26 -27 -28 -29 -29
 -24 -25 -26 -27 -28 -29 -29 -30
 -25 -26 -27 -28 -29 -29 -30 -31
 -26 -27 -28 -29 -29 -30 -31 -31
 -27 -28 -29 -29 -30 -31 -31 -31
 -28 -29 -29 -30 -31 -31 -31 -32
 -29 -29 -30 -31 -31 -31 -32 -33
 -29 -30 -31 -31 -31 -32 -33 -33
 -30 -31 -31 -31 -32 -33 -33 -33
 -31 -31 -31 -32 -33 -33 -33 -33
 41 40 39 38 36 35 34 33
 40 39 38 36 35 34 33 33
 39 38 36 35 34 33 33 32
 38 36 35 34 33 33 32 31
 36 35 34 33 33 32 31 31
 35 34 33 33 32 31 31 30
 34 33 33 32 31 31 30 29
 33 33 32 31 31 30 29 28
 33 32 31 31 30 29 28 28
 32 31 31 30 29 28 28 28
 31 31 30 29 28 28 28 26
 31 30 29 28 28 28 26 25
 30 29 28 28 28 26 25 23
 29 28 28 28 26 25 23 23
 28 28 28 26 25 23 23 22
 28 28 26 25 23 23 22 21
 28 26 25 23 23 22 21 20
 26 25 23 23 22 21 20 19
 25 23 23 22 21 20 19 18
 23 23 22 21 20 19 18 17
 23 22 21 20 19 18 17 17
 22 21 20 19 18 17 17 16
 21 20 19 18 17 17 16 15
 20 19 18 17 17 16 15 15
 19 18 17 17 16 15 15 14
 18 17 17 16 15 15 14 13
 17 17 16 15 15 14 13 12
 17 16 15 15 14 13 12 12
 16 15 15 14 13 12 12 11
 15 15 14 13 12 12 11 10
 15 14 13 12 12 11 10 10
 14 13 12 12 11 10 10 9
 13 12 12 11 10 10 9 9
 12 12 11 10 10 9 9 8
 12 11 10 10 9 9 8 8
 11 10 10 9 9 8 8 7
 10 10 9 9 8 8 7 7
 10 9 9 8 8 7 7 7
 9 9 8 8 7 7 7 7
 9 8 8 7 7 7 7 6
 8 8 7 7 7 7 6 6
 8 7 7 7 7 6 6 6
 7 7 7 7 6 6 6 6
 7 7 7 6 6 6 6 5
 7 7 6 6 6 6 5 5
 7 6 6 6 6 5 5 5
 44 43 43 40 39 37 37 35
 43 43 40 39 37 37 35 35
 43 40 39 37 37 35 35 33
 40 39 37 37 35 35 33 32
 39 37 37 35 35 33 32 31
 37 37 35 35 33 32 31 30
 37 35 35 33 32 31 30 30
 35 35 33 32 31 30 30 28
 35 33 32 31 30 30 28 27
 33 32 31 30 30 28 27 25
 32 31 30 30 28 27 25 24
 31 30 30 28 27 25 24 23
 30 30 28 27 25 24 23 23
 30 28 27 25 24 23 23 21
 28 27 25 24 23 23 21 21
 27 25 24 23 23 21 21 21
 25 24 23 23 21 21 21 19
 24 23 23 21 21 21 19 17
 23 23 21 21 21 19 17 17
 23 21 21 21 19 17 17 15
 21 21 21 19 17 17 15 15
 21 21 19 17 17 15 15 14
 21 19 17 17 15 15 14 13
 19 17 17 15 15 14 13 12
 17 17 15 15 14 13 12 12
 17 15 15 14 13 12 12 12
 15 15 14 13 12 12 12 11
 15 14 13 12 12 12 11 10
 14 13 12 12 12 11 10 9
 13 12 12 12 11 10 9 9
 12 12 12 11 10 9 9 9
 12 12 11 10 9 9 9 8
 12 11 10 9 9 9 8 7
 11 10 9 9 9 8 7 6
 10 9 9 9 8 7 6 5
 9 9 9 8 7 6 5 4
 9 9 8 7 6 5 4 4
 9 8 7 6 5 4 4 3
 8 7 6 5 4 4 3 3
 7 6 5 4 4 3 3 2
 6 5 4 4 3 3 2 1
 34 32 31 31 28 27 25 25
 32 31 31 28 27 25 25 23
 31 31 28 27 25 25 23 23
 31 28 27 25 25 23 23 23
 28 27 25 25 23 23 23 21
 27 25 25 23 23 23 21 20
 25 25 23 23 23 21 20 19
 25 23 23 23 21 20 19 18
 23 23 23 21 20 19 18 18
 23 23 21 20 19 18 18 16
 23 21 20 19 18 18 16 15
 21 20 19 18 18 16 15 14
 20 19 18 18 16 15 14 14
 19 18 18 16 15 14 14 14
 18 18 16 15 14 14 14 12
 18 16 15 14 14 14 12 11
 16 15 14 14 14 12 11 10
 15 14 14 14 12 11 10 8
 14 14 14 12 11 10 8 8
 14 14 12 11 10 8 8 7
 14 12 11 10 8 8 7 6
 12 11 10 8 8 7 6 6
 11 10 8 8 7 6 6 5
 10 8 8 7 6 6 5 4
 8 8 7 6 6 5 4 4
 8 7 6 6 5 4 4 3
 7 6 6 5 4 4 3 3
 6 6 5 4 4 3 3 2
 6 5 4 4 3 3 2 2
 5 4 4 3 3 2 2 2
 4 4 3 3 2 2 2 2
 4 3 3 2 2 2 2 1
 3 3 2 2 2 2 1 1
 3 2 2 2 2 1 1 1
 2 2 2 2 1 1 1 1
 2 2 2 1 1 1 1 0
 2 2 1 1 1 1 0 0
 2 1 1 1 1 0 0 0
 1 1 1 1 0 0 0 -1
 1 1 1 0 0 0 -1 -1
 1 1 0 0 0 -1 -1 -2
 1 0 0 0 -1 -1 -2 -3
 0 0 0 -1 -1 -2 -3 -3
 0 0 -1 -1 -2 -3 -3 -4
 0 -1 -1 -2 -3 -3 -4 -4
 -1 -1 -2 -3 -3 -4 -4 -5
 -1 -2 -3 -3 -4 -4 -5 -5
 -2 -3 -3 -4 -4 -5 -5 -6
 -3 -3 -4 -4 -5 -5 -6 -6
 42 41 40 39 39 37 36 35
 41 40 39 39 37 36 35 34
 40 39 39 37 36 35 34 33
 39 39 37 36 35 34 33 32
 39 37 36 35 34 33 32 31
 37 36 35 34 33 32 31 30
 36 35 34 33 32 31 30 28
 35 34 33 32 31 30 28 27
 34 33 32 31 30 28 27 26
 33 32 31 30 28 27 26 25
 32 31 30 28 27 26 25 24
 31 30 28 27 26 25 24 23
 30 28 27 26 25 24 23 22
 28 27 26 25 24 23 22 21
 27 26 25 24 23 22 21 20
 26 25 24 23 22 21 20 19
 25 24 23 22 21 20 19 17
 24 23 22 21 20 19 17 16
 23 22 21 20 19 17 16 14
 22 21 20 19 17 16 14 13
 21 20 19 17 16 14 13 12
 20 19 17 16 14 13 12 12
 19 17 16 14 13 12 12 12
 17 16 14 13 12 12 12 10
 16 14 13 12 12 12 10 9
 14 13 12 12 12 10 9 8
 13 12 12 12 10 9 8 8
 12 12 12 10 9 8 8 7
 12 12 10 9 8 8 7 7
 12 10 9 8 8 7 7 6
 10 9 8 8 7 7 6 5
 9 8 8 7 7 6 5 5
 8 8 7 7 6 5 5 5
 8 7 7 6 5 5 5 5
 7 7 6 5 5 5 5 5
 7 6 5 5 5 5 5 4
 6 5 5 5 5 5 4 4
 5 5 5 5 5 4 4 3
 5 5 5 5 4 4 3 3
 5 5 5 4 4 3 3 3
 5 5 4 4 3 3 3 3
 5 4 4 3 3 3 3 2
 57 56 56 53 52 50 49 48
 56 56 53 52 50 49 48 47
 56 53 52 50 49 48 47 46
 53 52 50 49 48 47 46 45
 52 50 49 48 47 46 45 44
 50 49 48 47 46 45 44 44
 49 48 47 46 45 44 44 41
 48 47 46 45 44 44 41 41
 47 46 45 44 44 41 41 39
 46 45 44 44 41 41 39 37
 45 44 44 41 41 39 37 36
 44 44 41 41 39 37 36 35
 44 41 41 39 37 36 35 34
 41 41 39 37 36 35 34 33
 41 39 37 36 35 34 33 32
 39 37 36 35 34 33 32 31
 37 36 35 34 33 32 31 30
 36 35 34 33 32 31 30 29
 35 34 33 32 31 30 29 28
 34 33 32 31 30 29 28 27
 33 32 31 30 29 28 27 25
 32 31 30 29 28 27 25 25
 31 30 29 28 27 25 25 23
 30 29 28 27 25 25 23 22
 29 28 27 25 25 23 22 21
 28 27 25 25 23 22 21 20
 27 25 25 23 22 21 20 19
 25 25 23 22 21 20 19 19
 25 23 22 21 20 19 19 18
 23 22 21 20 19 19 18 17
 22 21 20 19 19 18 17 16
 21 20 19 19 18 17 16 16
 20 19 19 18 17 16 16 15
 19 19 18 17 16 16 15 15
 19 18 17 16 16 15 15 14
 18 17 16 16 15 15 14 14
 17 16 16 15 15 14 14 14
 16 16 15 15 14 14 14 13
 16 15 15 14 14 14 13 13
 15 15 14 14 14 13 13 13
 15 14 14 14 13 13 13 12
 14 14 14 13 13 13 12 12
 14 14 13 13 13 12 12 12
 14 13 13 13 12 12 12 11
 13 13 13 12 12 12 11 11
 13 13 12 12 12 11 11 11
 13 12 12 12 11 11 11 11
 12 12 12 11 11 11 11 10
 42 42 39 38 37 36 35 33
 42 39 38 37 36 35 33 32
 39 38 37 36 35 33 32 30
 38 37 36 35 33 32 30 29
 37 36 35 33 32 30 29 28
 36 35 33 32 30 29 28 26
 35 33 32 30 29 28 26 25
 33 32 30 29 28 26 25 25
 32 30 29 28 26 25 25 25
 30 29 28 26 25 25 25 23
 29 28 26 25 25 25 23 22
 28 26 25 25 25 23 22 21
 26 25 25 25 23 22 21 20
 25 25 25 23 22 21 20 19
 25 25 23 22 21 20 19 18
 25 23 22 21 20 19 18 18
 23 22 21 20 19 18 18 17
 22 21 20 19 18 18 17 16
 21 20 19 18 18 17 16 15
 20 19 18 18 17 16 15 14
 19 18 18 17 16 15 14 13
 18 18 17 16 15 14 13 12
 18 17 16 15 14 13 12 12
 17 16 15 14 13 12 12 11
 16 15 14 13 12 12 11 10
 15 14 13 12 12 11 10 9
 14 13 12 12 11 10 9 9
 13 12 12 11 10 9 9 8
 12 12 11 10 9 9 8 8
 12 11 10 9 9 8 8 8
 11 10 9 9 8 8 8 7
 10 9 9 8 8 8 7 7
 9 9 8 8 8 7 7 7
 9 8 8 8 7 7 7 6
 8 8 8 7 7 7 6 6
 8 8 7 7 7 6 6 6
 8 7 7 7 6 6 6 6
 7 7 7 6 6 6 6 5
 7 7 6 6 6 6 5 5
 7 6 6 6 6 5 5 5
 6 6 6 6 5 5 5 5
 6 6 6 5 5 5 5 4
 6 6 5 5 5 5 4 4
 6 5 5 5 5 4 4 3
 5 5 5 5 4 4 3 3
 37 36 35 34 33 32 31 30
 36 35 34 33 32 31 30 29
 35 34 33 32 31 30 29 29
 34 33 32 31 30 29 29 28
 33 32 31 30 29 29 28 27
 32 31 30 29 29 28 27 26
 31 30 29 29 28 27 26 25
 30 29 29 28 27 26 25 25
 29 29 28 27 26 25 25 23
 29 28 27 26 25 25 23 23
 28 27 26 25 25 23 23 23
 27 26 25 25 23 23 23 21
 26 25 25 23 23 23 21 20
 25 25 23 23 23 21 20 20
 25 23 23 23 21 20 20 19
 23 23 23 21 20 20 19 19
 23 23 21 20 20 19 19 17
 23 21 20 20 19 19 17 17
 21 20 20 19 19 17 17 16
 20 20 19 19 17 17 16 16
 20 19 19 17 17 16 16 16
 19 19 17 17 16 16 16 14
 19 17 17 16 16 16 14 13
 17 17 16 16 16 14 13 12
 17 16 16 16 14 13 12 11
 16 16 16 14 13 12 11 10
 16 16 14 13 12 11 10 10
 16 14 13 12 11 10 10 9
 14 13 12 11 10 10 9 8
 13 12 11 10 10 9 8 7
 12 11 10 10 9 8 7 7
 11 10 10 9 8 7 7 6
 10 10 9 8 7 7 6 6
 10 9 8 7 7 6 6 6
 9 8 7 7 6 6 6 5
 8 7 7 6 6 6 5 5
 7 7 6 6 6 5 5 4
 7 6 6 6 5 5 4 4
 6 6 6 5 5 4 4 4
 6 6 5 5 4 4 4 3
 6 5 5 4 4 4 3 3
 5 5 4 4 4 3 3 3
 5 4 4 4 3 3 3 3
 4 4 4 3 3 3 3 3
 4 4 3 3 3 3 3 2
 4 3 3 3 3 3 2 2
 3 3 3 3 3 2 2 2
 3 3 3 3 2 2 2 2
 38 38 36 35 33 33 32 31
 38 36 35 33 33 32 31 30
 36 35 33 33 32 31 30 29
 35 33 33 32 31 30 29 29
 33 33 32 31 30 29 29 28
 33 32 31 30 29 29 28 28
 32 31 30 29 29 28 28 27
 31 30 29 29 28 28 27 25
 30 29 29 28 28 27 25 24
 29 29 28 28 27 25 24 23
 29 28 28 27 25 24 23 22
 28 28 27 25 24 23 22 21
 28 27 25 24 23 22 21 21
 27 25 24 23 22 21 21 20
 25 24 23 22 21 21 20 18
 24 23 22 21 21 20 18 17
 23 22 21 21 20 18 17 16
 22 21 21 20 18 17 16 15
 21 21 20 18 17 16 15 14
 21 20 18 17 16 15 14 13
 20 18 17 16 15 14 13 13
 18 17 16 15 14 13 13 12
 17 16 15 14 13 13 12 11
 16 15 14 13 13 12 11 11
 15 14 13 13 12 11 11 10
 14 13 13 12 11 11 10 9
 13 13 12 11 11 10 9 9
 13 12 11 11 10 9 9 8
 12 11 11 10 9 9 8 8
 11 11 10 9 9 8 8 8
 11 10 9 9 8 8 8 7
 10 9 9 8 8 8 7 6
 9 9 8 8 8 7 6 6
 9 8 8 8 7 6 6 5
 8 8 8 7 6 6 5 5
 8 8 7 6 6 5 5 5
 8 7 6 6 5 5 5 4
 7 6 6 5 5 5 4 4
 6 6 5 5 5 4 4 3
 6 5 5 5 4 4 3 3
 5 5 5 4 4 3 3 3
 5 5 4 4 3 3 3 2
 5 4 4 3 3 3 2 1
 42 41 41 38 38 35 35 34
 41 41 38 38 35 35 34 33
 41 38 38 35 35 34 33 33
 38 38 35 35 34 33 33 30
 38 35 35 34 33 33 30 29
 35 35 34 33 33 30 29 28
 35 34 33 33 30 29 28 28
 34 33 33 30 29 28 28 26
 33 33 30 29 28 28 26 25
 33 30 29 28 28 26 25 23
 30 29 28 28 26 25 23 23
 29 28 28 26 25 23 23 22
 28 28 26 25 23 23 22 21
 28 26 25 23 23 22 21 21
 26 25 23 23 22 21 21 19
 25 23 23 22 21 21 19 18
 23 23 22 21 21 19 18 17
 23 22 21 21 19 18 17 16
 22 21 21 19 18 17 16 14
 21 21 19 18 17 16 14 13
 21 19 18 17 16 14 13 12
 19 18 17 16 14 13 12 11
 18 17 16 14 13 12 11 11
 17 16 14 13 12 11 11 10
 16 14 13 12 11 11 10 10
 14 13 12 11 11 10 10 10
 13 12 11 11 10 10 10 9
 12 11 11 10 10 10 9 9
 11 11 10 10 10 9 9 8
 11 10 10 10 9 9 8 8
 10 10 10 9 9 8 8 8
 10 10 9 9 8 8 8 7
 10 9 9 8 8 8 7 7
 9 9 8 8 8 7 7 7
 9 8 8 8 7 7 7 7
 8 8 8 7 7 7 7 6
 8 8 7 7 7 7 6 6
 8 7 7 7 7 6 6 6
 7 7 7 7 6 6 6 5
 7 7 7 6 6 6 5 5
 7 7 6 6 6 5 5 4
 7 6 6 6 5 5 4 3
 36 35 34 33 32 30 28 27
 35 34 33 32 30 28 27 25
 34 33 32 30 28 27 25 24
 33 32 30 28 27 25 24 22
 32 30 28 27 25 24 22 21
 30 28 27 25 24 22 21 19
 28 27 25 24 22 21 19 18
 27 25 24 22 21 19 18 18
 25 24 22 21 19 18 18 16
 24 22 21 19 18 18 16 15
 22 21 19 18 18 16 15 13
 21 19 18 18 16 15 13 11
 19 18 18 16 15 13 11 11
 18 18 16 15 13 11 11 11
 18 16 15 13 11 11 11 8
 16 15 13 11 11 11 8 8
 15 13 11 11 11 8 8 7
 13 11 11 11 8 8 7 6
 11 11 11 8 8 7 6 6
 11 11 8 8 7 6 6 5
 11 8 8 7 6 6 5 4
 8 8 7 6 6 5 4 4
 8 7 6 6 5 4 4 3
 7 6 6 5 4 4 3 3
 6 6 5 4 4 3 3 3
 6 5 4 4 3 3 3 2
 5 4 4 3 3 3 2 2
 4 4 3 3 3 2 2 2
 4 3 3 3 2 2 2 2
 3 3 3 2 2 2 2 1
 3 3 2 2 2 2 1 1
 3 2 2 2 2 1 1 1
 2 2 2 2 1 1 1 1
 2 2 2 1 1 1 1 1
 2 2 1 1 1 1 1 1
 2 1 1 1 1 1 1 0
 1 1 1 1 1 1 0 0
 1 1 1 1 1 0 0 0
 1 1 1 1 0 0 0 -1
 1 1 1 0 0 0 -1 -2
 1 1 0 0 0 -1 -2 -2
 1 0 0 0 -1 -2 -2 -3
 0 0 0 -1 -2 -2 -3 -3
 0 0 -1 -2 -2 -3 -3 -3
 37 37 36 35 34 32 31 31
 37 36 35 34 32 31 31 30
 36 35 34 32 31 31 30 29
 35 34 32 31 31 30 29 28
 34 32 31 31 30 29 28 27
 32 31 31 30 29 28 27 26
 31 31 30 29 28 27 26 25
 31 30 29 28 27 26 25 24
 30 29 28 27 26 25 24 22
 29 28 27 26 25 24 22 21
 28 27 26 25 24 22 21 21
 27 26 25 24 22 21 21 20
 26 25 24 22 21 21 20 19
 25 24 22 21 21 20 19 18
 24 22 21 21 20 19 18 16
 22 21 21 20 19 18 16 16
 21 21 20 19 18 16 16 15
 21 20 19 18 16 16 15 14
 20 19 18 16 16 15 14 14
 19 18 16 16 15 14 14 12
 18 16 16 15 14 14 12 11
 16 16 15 14 14 12 11 10
 16 15 14 14 12 11 10 10
 15 14 14 12 11 10 10 9
 14 14 12 11 10 10 9 9
 14 12 11 10 10 9 9 8
 12 11 10 10 9 9 8 7
 11 10 10 9 9 8 7 7
 10 10 9 9 8 7 7 6
 10 9 9 8 7 7 6 6
 9 9 8 7 7 6 6 6
 9 8 7 7 6 6 6 6
 8 7 7 6 6 6 6 5
 7 7 6 6 6 6 5 5
 7 6 6 6 6 5 5 5
 6 6 6 6 5 5 5 5
 6 6 6 5 5 5 5 5
 6 6 5 5 5 5 5 4
 6 5 5 5 5 5 4 4
 5 5 5 5 5 4 4 4
 5 5 5 5 4 4 4 3
 5 5 5 4 4 4 3 3
 43 42 41 40 38 38 36 35
 42 41 40 38 38 36 35 34
 41 40 38 38 36 35 34 32
 40 38 38 36 35 34 32 31
 38 38 36 35 34 32 31 30
 38 36 35 34 32 31 30 29
 36 35 34 32 31 30 29 28
 35 34 32 31 30 29 28 27
 34 32 31 30 29 28 27 26
 32 31 30 29 28 27 26 25
 31 30 29 28 27 26 25 24
 30 29 28 27 26 25 24 23
 29 28 27 26 25 24 23 22
 28 27 26 25 24 23 22 21
 27 26 25 24 23 22 21 21
 26 25 24 23 22 21 21 19
 25 24 23 22 21 21 19 19
 24 23 22 21 21 19 19 19
 23 22 21 21 19 19 19 16
 22 21 21 19 19 19 16 16
 21 21 19 19 19 16 16 15
 21 19 19 19 16 16 15 14
 19 19 19 16 16 15 14 13
 19 19 16 16 15 14 13 12
 19 16 16 15 14 13 12 11
 16 16 15 14 13 12 11 10
 16 15 14 13 12 11 10 9
 15 14 13 12 11 10 9 9
 14 13 12 11 10 9 9 8
 13 12 11 10 9 9 8 8
 12 11 10 9 9 8 8 8
 11 10 9 9 8 8 8 7
 10 9 9 8 8 8 7 6
 9 9 8 8 8 7 6 5
 9 8 8 8 7 6 5 5
 8 8 8 7 6 5 5 5
 8 8 7 6 5 5 5 4
 8 7 6 5 5 5 4 4
 7 6 5 5 5 4 4 4
 6 5 5 5 4 4 4 4
 5 5 5 4 4 4 4 2
 5 5 4 4 4 4 2 2
 5 4 4 4 4 2 2 1
 4 4 4 4 2 2 1 1
 38 35 34 33 33 32 31 29
 35 34 33 33 32 31 29 28
 34 33 33 32 31 29 28 27
 33 33 32 31 29 28 27 25
 33 32 31 29 28 27 25 24
 32 31 29 28 27 25 24 23
 31 29 28 27 25 24 23 22
 29 28 27 25 24 23 22 21
 28 27 25 24 23 22 21 20
 27 25 24 23 22 21 20 20
 25 24 23 22 21 20 20 19
 24 23 22 21 20 20 19 18
 23 22 21 20 20 19 18 17
 22 21 20 20 19 18 17 17
 21 20 20 19 18 17 17 16
 20 20 19 18 17 17 16 15
 20 19 18 17 17 16 15 13
 19 18 17 17 16 15 13 12
 18 17 17 16 15 13 12 12
 17 17 16 15 13 12 12 11
 17 16 15 13 12 12 11 10
 16 15 13 12 12 11 10 9
 15 13 12 12 11 10 9 8
 13 12 12 11 10 9 8 8
 12 12 11 10 9 8 8 7
 12 11 10 9 8 8 7 6
 11 10 9 8 8 7 6 6
 10 9 8 8 7 6 6 6
 9 8 8 7 6 6 6 6
 8 8 7 6 6 6 6 5
 8 7 6 6 6 6 5 5
 7 6 6 6 6 5 5 5
 6 6 6 6 5 5 5 5
 6 6 6 5 5 5 5 5
 6 6 5 5 5 5 5 5
 6 5 5 5 5 5 5 5
 5 5 5 5 5 5 5 4
 5 5 5 5 5 5 4 4
 5 5 5 5 5 4 4 4
 5 5 5 5 4 4 4 4
 40 40 40 37 36 35 33 32
 40 40 37 36 35 33 32 32
 40 37 36 35 33 32 32 30
 37 36 35 33 32 32 30 30
 36 35 33 32 32 30 30 30
 35 33 32 32 30 30 30 28
 33 32 32 30 30 30 28 26
 32 32 30 30 30 28 26 26
 32 30 30 30 28 26 26 26
 30 30 30 28 26 26 26 23
 30 30 28 26 26 26 23 23
 30 28 26 26 26 23 23 22
 28 26 26 26 23 23 22 21
 26 26 26 23 23 22 21 18
 26 26 23 23 22 21 18 18
 26 23 23 22 21 18 18 17
 23 23 22 21 18 18 17 16
 23 22 21 18 18 17 16 15
 22 21 18 18 17 16 15 14
 21 18 18 17 16 15 14 14
 18 18 17 16 15 14 14 12
 18 17 16 15 14 14 12 11
 17 16 15 14 14 12 11 10
 16 15 14 14 12 11 10 10
 15 14 14 12 11 10 10 9
 14 14 12 11 10 10 9 8
 14 12 11 10 10 9 8 7
 12 11 10 10 9 8 7 6
 11 10 10 9 8 7 6 6
 10 10 9 8 7 6 6 5
 10 9 8 7 6 6 5 5
 9 8 7 6 6 5 5 4
 8 7 6 6 5 5 4 3
 7 6 6 5 5 4 3 3
 6 6 5 5 4 3 3 3
 6 5 5 4 3 3 3 3
 5 5 4 3 3 3 3 3
 5 4 3 3 3 3 3 3
 4 3 3 3 3 3 3 3
 3 3 3 3 3 3 3 3
 3 3 3 3 3 3 3 3
 3 3 3 3 3 3 3 3
 3 3 3 3 3 3 3 3
 39 38 37 35 33 33 31 30
 38 37 35 33 33 31 30 29
 37 35 33 33 31 30 29 28
 35 33 33 31 30 29 28 26
 33 33 31 30 29 28 26 25
 33 31 30 29 28 26 25 24
 31 30 29 28 26 25 24 23
 30 29 28 26 25 24 23 22
 29 28 26 25 24 23 22 20
 28 26 25 24 23 22 20 20
 26 25 24 23 22 20 20 19
 25 24 23 22 20 20 19 17
 24 23 22 20 20 19 17 17
 23 22 20 20 19 17 17 16
 22 20 20 19 17 17 16 15
 20 20 19 17 17 16 15 14
 20 19 17 17 16 15 14 13
 19 17 17 16 15 14 13 12
 17 17 16 15 14 13 12 12
 17 16 15 14 13 12 12 11
 16 15 14 13 12 12 11 10
 15 14 13 12 12 11 10 9
 14 13 12 12 11 10 9 8
 13 12 12 11 10 9 8 7
 12 12 11 10 9 8 7 6
 12 11 10 9 8 7 6 6
 11 10 9 8 7 6 6 5
 10 9 8 7 6 6 5 5
 9 8 7 6 6 5 5 4
 8 7 6 6 5 5 4 4
 7 6 6 5 5 4 4 4
 6 6 5 5 4 4 4 4
 6 5 5 4 4 4 4 4
 5 5 4 4 4 4 4 4
 5 4 4 4 4 4 4 4
 4 4 4 4 4 4 4 4
 4 4 4 4 4 4 4 4
 4 4 4 4 4 4 4 4
 4 4 4 4 4 4 4 4
 4 4 4 4 4 4 4 4
 4 4 4 4 4 4 4 4
 4 4 4 4 4 4 4 4
 4 4 4 4 4 4 4 3
 4 4 4 4 4 4 3 2
 4 4 4 4 4 3 2 2
 4 4 4 4 3 2 2 1
 4 4 4 3 2 2 1 1
 42 41 40 39 38 37 35 35
 41 40 39 38 37 35 35 34
 40 39 38 37 35 35 34 30
 39 38 37 35 35 34 30 29
 38 37 35 35 34 30 29 28
 37 35 35 34 30 29 28 26
 35 35 34 30 29 28 26 25
 35 34 30 29 28 26 25 24
 34 30 29 28 26 25 24 22
 30 29 28 26 25 24 22 21
 29 28 26 25 24 22 21 19
 28 26 25 24 22 21 19 17
 26 25 24 22 21 19 17 17
 25 24 22 21 19 17 17 16
 24 22 21 19 17 17 16 15
 22 21 19 17 17 16 15 14
 21 19 17 17 16 15 14 13
 19 17 17 16 15 14 13 12
 17 17 16 15 14 13 12 11
 17 16 15 14 13 12 11 11
 16 15 14 13 12 11 11 9
 15 14 13 12 11 11 9 9
 14 13 12 11 11 9 9 8
 13 12 11 11 9 9 8 7
 12 11 11 9 9 8 7 6
 11 11 9 9 8 7 6 6
 11 9 9 8 7 6 6 5
 9 9 8 7 6 6 5 5
 9 8 7 6 6 5 5 5
 8 7 6 6 5 5 5 4
 7 6 6 5 5 5 4 4
 6 6 5 5 5 4 4 4
 6 5 5 5 4 4 4 4
 5 5 5 4 4 4 4 4
 5 5 4 4 4 4 4 4
 5 4 4 4 4 4 4 4
 4 4 4 4 4 4 4 4
 4 4 4 4 4 4 4 4
 4 4 4 4 4 4 4 4
 4 4 4 4 4 4 4 4
 4 4 4 4 4 4 4 4
 4 4 4 4 4 4 4 4
 39 38 37 36 35 34 34 32
 38 37 36 35 34 34 32 31
 37 36 35 34 34 32 31 30
 36 35 34 34 32 31 30 29
 35 34 34 32 31 30 29 29
 34 34 32 31 30 29 29 26
 34 32 31 30 29 29 26 25
 32 31 30 29 29 26 25 24
 31 30 29 29 26 25 24 23
 30 29 29 26 25 24 23 22
 29 29 26 25 24 23 22 21
 29 26 25 24 23 22 21 20
 26 25 24 23 22 21 20 19
 25 24 23 22 21 20 19 18
 24 23 22 21 20 19 18 17
 23 22 21 20 19 18 17 16
 22 21 20 19 18 17 16 15
 21 20 19 18 17 16 15 15
 20 19 18 17 16 15 15 14
 19 18 17 16 15 15 14 13
 18 17 16 15 15 14 13 11
 17 16 15 15 14 13 11 10
 16 15 15 14 13 11 10 9
 15 15 14 13 11 10 9 8
 15 14 13 11 10 9 8 7
 14 13 11 10 9 8 7 7
 13 11 10 9 8 7 7 6
 11 10 9 8 7 7 6 5
 10 9 8 7 7 6 5 5
 9 8 7 7 6 5 5 5
 8 7 7 6 5 5 5 5
 7 7 6 5 5 5 5 5
 7 6 5 5 5 5 5 5
 6 5 5 5 5 5 5 5
 5 5 5 5 5 5 5 5
 5 5 5 5 5 5 5 5
 5 5 5 5 5 5 5 6
 5 5 5 5 5 5 6 6
 5 5 5 5 5 6 6 7
 5 5 5 5 6 6 7 7
 5 5 5 6 6 7 7 8
 5 5 6 6 7 7 8 8
 5 6 6 7 7 8 8 8
 6 6 7 7 8 8 8 8
 6 7 7 8 8 8 8 8
 7 7 8 8 8 8 8 7
 47 46 45 43 42 41 38 36
 46 45 43 42 41 38 36 35
 45 43 42 41 38 36 35 33
 43 42 41 38 36 35 33 32
 42 41 38 36 35 33 32 31
 41 38 36 35 33 32 31 30
 38 36 35 33 32 31 30 29
 36 35 33 32 31 30 29 28
 35 33 32 31 30 29 28 27
 33 32 31 30 29 28 27 26
 32 31 30 29 28 27 26 24
 31 30 29 28 27 26 24 23
 30 29 28 27 26 24 23 22
 29 28 27 26 24 23 22 21
 28 27 26 24 23 22 21 20
 27 26 24 23 22 21 20 19
 26 24 23 22 21 20 19 18
 24 23 22 21 20 19 18 17
 23 22 21 20 19 18 17 16
 22 21 20 19 18 17 16 16
 21 20 19 18 17 16 16 15
 20 19 18 17 16 16 15 14
 19 18 17 16 16 15 14 13
 18 17 16 16 15 14 13 13
 17 16 16 15 14 13 13 12
 16 16 15 14 13 13 12 11
 16 15 14 13 13 12 11 11
 15 14 13 13 12 11 11 11
 14 13 13 12 11 11 11 10
 13 13 12 11 11 11 10 10
 13 12 11 11 11 10 10 10
 12 11 11 11 10 10 10 10
 11 11 11 10 10 10 10 10
 11 11 10 10 10 10 10 10
 11 10 10 10 10 10 10 10
 10 10 10 10 10 10 10 10
 10 10 10 10 10 10 10 10
 10 10 10 10 10 10 10 10
 10 10 10 10 10 10 10 10
 10 10 10 10 10 10 10 10
 31 30 28 27 25 24 23 22
 30 28 27 25 24 23 22 21
 28 27 25 24 23 22 21 19
 27 25 24 23 22 21 19 17
 25 24 23 22 21 19 17 16
 24 23 22 21 19 17 16 15
 23 22 21 19 17 16 15 14
 22 21 19 17 16 15 14 13
 21 19 17 16 15 14 13 12
 19 17 16 15 14 13 12 11
 17 16 15 14 13 12 11 10
 16 15 14 13 12 11 10 9
 15 14 13 12 11 10 9 8
 14 13 12 11 10 9 8 7
 13 12 11 10 9 8 7 6
 12 11 10 9 8 7 6 5
 11 10 9 8 7 6 5 4
 10 9 8 7 6 5 4 3
 9 8 7 6 5 4 3 2
 8 7 6 5 4 3 2 1
 7 6 5 4 3 2 1 0
 6 5 4 3 2 1 0 -1
 5 4 3 2 1 0 -1 -3
 4 3 2 1 0 -1 -3 -4
 3 2 1 0 -1 -3 -4 -5
 2 1 0 -1 -3 -4 -5 -5
 1 0 -1 -3 -4 -5 -5 -6
 0 -1 -3 -4 -5 -5 -6 -6
 -1 -3 -4 -5 -5 -6 -6 -6
 -3 -4 -5 -5 -6 -6 -6 -7
 -4 -5 -5 -6 -6 -6 -7 -7
 -5 -5 -6 -6 -6 -7 -7 -8
 -5 -6 -6 -6 -7 -7 -8 -8
 -6 -6 -6 -7 -7 -8 -8 -8
 -6 -6 -7 -7 -8 -8 -8 -8
 -6 -7 -7 -8 -8 -8 -8 -8
 -7 -7 -8 -8 -8 -8 -8 -9
 -7 -8 -8 -8 -8 -8 -9 -9
 -8 -8 -8 -8 -8 -9 -9 -9
 -8 -8 -8 -8 -9 -9 -9 -10
 -8 -8 -8 -9 -9 -9 -10 -10
 -8 -8 -9 -9 -9 -10 -10 -10
 -8 -9 -9 -9 -10 -10 -10 -10
 -9 -9 -9 -10 -10 -10 -10 -11
 -9 -9 -10 -10 -10 -10 -11 -11
 -9 -10 -10 -10 -10 -11 -11 -12
 25 26 26 27 27 28 27 27
 26 26 27 27 28 27 27 26
 26 27 27 28 27 27 26 26
 27 27 28 27 27 26 26 25
 27 28 27 27 26 26 25 24
 28 27 27 26 26 25 24 24
 27 27 26 26 25 24 24 23
 27 26 26 25 24 24 23 22
 26 26 25 24 24 23 22 21
 26 25 24 24 23 22 21 21
 25 24 24 23 22 21 21 20
 24 24 23 22 21 21 20 20
 24 23 22 21 21 20 20 19
 23 22 21 21 20 20 19 18
 22 21 21 20 20 19 18 18
 21 21 20 20 19 18 18 17
 21 20 20 19 18 18 17 17
 20 20 19 18 18 17 17 17
 20 19 18 18 17 17 17 16
 19 18 18 17 17 17 16 15
 18 18 17 17 17 16 15 15
 18 17 17 17 16 15 15 14
 17 17 17 16 15 15 14 14
 17 17 16 15 15 14 14 14
 17 16 15 15 14 14 14 13
 16 15 15 14 14 14 13 13
 15 15 14 14 14 13 13 13
 15 14 14 14 13 13 13 13
 14 14 14 13 13 13 13 13
 14 14 13 13 13 13 13 13
 14 13 13 13 13 13 13 13
 13 13 13 13 13 13 13 13
 13 13 13 13 13 13 13 13
 13 13 13 13 13 13 13 13
 13 13 13 13 13 13 13 13
 13 13 13 13 13 13 13 14
 13 13 13 13 13 13 14 14
 13 13 13 13 13 14 14 14
 13 13 13 13 14 14 14 14
 13 13 13 14 14 14 14 13
 13 13 14 14 14 14 13 13
 13 14 14 14 14 13 13 13
 14 14 14 14 13 13 13 13
 14 14 14 13 13 13 13 13
 14 14 15 16 16 17 17 18
 14 15 16 16 17 17 18 18
 15 16 16 17 17 18 18 18
 16 16 17 17 18 18 18 18
 16 17 17 18 18 18 18 17
 17 17 18 18 18 18 17 17
 17 18 18 18 18 17 17 16
 18 18 18 18 17 17 16 15
 18 18 18 17 17 16 15 15
 18 18 17 17 16 15 15 15
 18 17 17 16 15 15 15 14
 17 17 16 15 15 15 14 14
 17 16 15 15 15 14 14 12
 16 15 15 15 14 14 12 11
 15 15 15 14 14 12 11 11
 15 15 14 14 12 11 11 10
 15 14 14 12 11 11 10 10
 14 14 12 11 11 10 10 10
 14 12 11 11 10 10 10 9
 12 11 11 10 10 10 9 9
 11 11 10 10 10 9 9 8
 11 10 10 10 9 9 8 8
 10 10 10 9 9 8 8 8
 10 10 9 9 8 8 8 8
 10 9 9 8 8 8 8 8
 9 9 8 8 8 8 8 7
 9 8 8 8 8 8 7 7
 8 8 8 8 8 7 7 7
 8 8 8 8 7 7 7 7
 8 8 8 7 7 7 7 7
 8 8 7 7 7 7 7 7
 8 7 7 7 7 7 7 7
 7 7 7 7 7 7 7 7
 7 7 7 7 7 7 7 8
 7 7 7 7 7 7 8 8
 7 7 7 7 7 8 8 8
 7 7 7 7 8 8 8 8
 7 7 7 8 8 8 8 8
 7 7 8 8 8 8 8 8
 7 8 8 8 8 8 8 8
 8 8 8 8 8 8 8 8
 8 8 8 8 8 8 8 8
 8 8 8 8 8 8 8 8
 8 8 8 8 8 8 8 8
 8 8 8 8 8 8 8 8
 32 32 29 29 30 31 31 32
 32 29 29 30 31 31 32 32
 29 29 30 31 31 32 32 34
 29 30 31 31 32 32 34 34
 30 31 31 32 32 34 34 34
 31 31 32 32 34 34 34 32
 31 32 32 34 34 34 32 32
 32 32 34 34 34 32 32 31
 32 34 34 34 32 32 31 31
 34 34 34 32 32 31 31 30
 34 34 32 32 31 31 30 29
 34 32 32 31 31 30 29 28
 32 32 31 31 30 29 28 28
 32 31 31 30 29 28 28 27
 31 31 30 29 28 28 27 26
 31 30 29 28 28 27 26 25
 30 29 28 28 27 26 25 24
 29 28 28 27 26 25 24 24
 28 28 27 26 25 24 24 22
 28 27 26 25 24 24 22 21
 27 26 25 24 24 22 21 20
 26 25 24 24 22 21 20 20
 25 24 24 22 21 20 20 19
 24 24 22 21 20 20 19 19
 24 22 21 20 20 19 19 18
 22 21 20 20 19 19 18 17
 21 20 20 19 19 18 17 17
 20 20 19 19 18 17 17 16
 20 19 19 18 17 17 16 16
 19 19 18 17 17 16 16 16
 19 18 17 17 16 16 16 16
 18 17 17 16 16 16 16 16
 17 17 16 16 16 16 16 16
 17 16 16 16 16 16 16 17
 16 16 16 16 16 16 17 17
 16 16 16 16 16 17 17 18
 16 16 16 16 17 17 18 18
 16 16 16 17 17 18 18 18
 16 16 17 17 18 18 18 19
 16 17 17 18 18 18 19 20
 17 17 18 18 18 19 20 20
 17 18 18 18 19 20 20 20
 18 18 18 19 20 20 20 21
 18 18 19 20 20 20 21 21
 18 19 20 20 20 21 21 21
 19 20 20 20 21 21 21 22
 13 13 13 14 15 15 15 14
 13 13 14 15 15 15 14 14
 13 14 15 15 15 14 14 13
 14 15 15 15 14 14 13 13
 15 15 15 14 14 13 13 12
 15 15 14 14 13 13 12 11
 15 14 14 13 13 12 11 11
 14 14 13 13 12 11 11 10
 14 13 13 12 11 11 10 10
 13 13 12 11 11 10 10 10
 13 12 11 11 10 10 10 8
 12 11 11 10 10 10 8 7
 11 11 10 10 10 8 7 6
 11 10 10 10 8 7 6 6
 10 10 10 8 7 6 6 5
 10 10 8 7 6 6 5 5
 10 8 7 6 6 5 5 4
 8 7 6 6 5 5 4 3
 7 6 6 5 5 4 3 3
 6 6 5 5 4 3 3 3
 6 5 5 4 3 3 3 3
 5 5 4 3 3 3 3 2
 5 4 3 3 3 3 2 2
 4 3 3 3 3 2 2 2
 3 3 3 3 2 2 2 2
 3 3 3 2 2 2 2 1
 3 3 2 2 2 2 1 2
 3 2 2 2 2 1 2 2
 2 2 2 2 1 2 2 2
 2 2 2 1 2 2 2 2
 2 2 1 2 2 2 2 2
 2 1 2 2 2 2 2 2
 1 2 2 2 2 2 2 3
 2 2 2 2 2 2 3 3
 2 2 2 2 2 3 3 3
 2 2 2 2 3 3 3 3
 2 2 2 3 3 3 3 3
 2 2 3 3 3 3 3 3
 2 3 3 3 3 3 3 3
 3 3 3 3 3 3 3 3
 3 3 3 3 3 3 3 3
 3 3 3 3 3 3 3 3
 3 3 3 3 3 3 3 3
 3 3 3 3 3 3 3 3
 3 3 3 3 3 3 3 3
 12 13 14 14 14 14 14 13
 13 14 14 14 14 14 13 13
 14 14 14 14 14 13 13 12
 14 14 14 14 13 13 12 12
 14 14 14 13 13 12 12 11
 14 14 13 13 12 12 11 11
 14 13 13 12 12 11 11 11
 13 13 12 12 11 11 11 10
 13 12 12 11 11 11 10 9
 12 12 11 11 11 10 9 9
 12 11 11 11 10 9 9 8
 11 11 11 10 9 9 8 7
 11 11 10 9 9 8 7 7
 11 10 9 9 8 7 7 6
 10 9 9 8 7 7 6 5
 9 9 8 7 7 6 5 5
 9 8 7 7 6 5 5 4
 8 7 7 6 5 5 4 4
 7 7 6 5 5 4 4 3
 7 6 5 5 4 4 3 3
 6 5 5 4 4 3 3 2
 5 5 4 4 3 3 2 2
 5 4 4 3 3 2 2 2
 4 4 3 3 2 2 2 1
 4 3 3 2 2 2 1 1
 3 3 2 2 2 1 1 1
 3 2 2 2 1 1 1 1
 2 2 2 1 1 1 1 1
 2 2 1 1 1 1 1 1
 2 1 1 1 1 1 1 1
 1 1 1 1 1 1 1 2
 1 1 1 1 1 1 2 2
 1 1 1 1 1 2 2 2
 1 1 1 1 2 2 2 3
 1 1 1 2 2 2 3 4
 1 1 2 2 2 3 4 4
 1 2 2 2 3 4 4 4
 2 2 2 3 4 4 4 4
 2 2 3 4 4 4 4 5
 2 3 4 4 4 4 5 5
 3 4 4 4 4 5 5 5
 4 4 4 4 5 5 5 5
 4 4 4 5 5 5 5 5
 4 4 5 5 5 5 5 5
 11 12 13 13 13 13 13 13
 12 13 13 13 13 13 13 13
 13 13 13 13 13 13 13 12
 13 13 13 13 13 13 12 12
 13 13 13 13 13 12 12 11
 13 13 13 13 12 12 11 11
 13 13 13 12 12 11 11 10
 13 13 12 12 11 11 10 10
 13 12 12 11 11 10 10 10
 12 12 11 11 10 10 10 8
 12 11 11 10 10 10 8 8
 11 11 10 10 10 8 8 7
 11 10 10 10 8 8 7 6
 10 10 10 8 8 7 6 5
 10 10 8 8 7 6 5 4
 10 8 8 7 6 5 4 4
 8 8 7 6 5 4 4 3
 8 7 6 5 4 4 3 3
 7 6 5 4 4 3 3 2
 6 5 4 4 3 3 2 2
 5 4 4 3 3 2 2 1
 4 4 3 3 2 2 1 1
 4 3 3 2 2 1 1 1
 3 3 2 2 1 1 1 1
 3 2 2 1 1 1 1 1
 2 2 1 1 1 1 1 1
 2 1 1 1 1 1 1 1
 1 1 1 1 1 1 1 1
 1 1 1 1 1 1 1 1
 1 1 1 1 1 1 1 1
 1 1 1 1 1 1 1 1
 1 1 1 1 1 1 1 1
 1 1 1 1 1 1 1 1
 1 1 1 1 1 1 1 2
 1 1 1 1 1 1 2 2
 1 1 1 1 1 2 2 2
 1 1 1 1 2 2 2 2
 1 1 1 2 2 2 2 2
 1 1 2 2 2 2 2 2
 1 2 2 2 2 2 2 3
 2 2 2 2 2 2 3 3
 2 2 2 2 2 3 3 3
 2 2 2 2 3 3 3 4
 2 2 2 3 3 3 4 4
 14 14 15 15 16 16 17 17
 14 15 15 16 16 17 17 17
 15 15 16 16 17 17 17 17
 15 16 16 17 17 17 17 17
 16 16 17 17 17 17 17 17
 16 17 17 17 17 17 17 16
 17 17 17 17 17 17 16 15
 17 17 17 17 17 16 15 15
 17 17 17 17 16 15 15 14
 17 17 17 16 15 15 14 14
 17 17 16 15 15 14 14 12
 17 16 15 15 14 14 12 12
 16 15 15 14 14 12 12 11
 15 15 14 14 12 12 11 11
 15 14 14 12 12 11 11 10
 14 14 12 12 11 11 10 9
 14 12 12 11 11 10 9 9
 12 12 11 11 10 9 9 8
 12 11 11 10 9 9 8 7
 11 11 10 9 9 8 7 7
 11 10 9 9 8 7 7 6
 10 9 9 8 7 7 6 6
 9 9 8 7 7 6 6 6
 9 8 7 7 6 6 6 5
 8 7 7 6 6 6 5 5
 7 7 6 6 6 5 5 5
 7 6 6 6 5 5 5 5
 6 6 6 5 5 5 5 6
 6 6 5 5 5 5 6 6
 6 5 5 5 5 6 6 6
 5 5 5 5 6 6 6 6
 5 5 5 6 6 6 6 6
 5 5 6 6 6 6 6 7
 5 6 6 6 6 6 7 7
 6 6 6 6 6 7 7 7
 6 6 6 6 7 7 7 7
 6 6 6 7 7 7 7 7
 6 6 7 7 7 7 7 7
 6 7 7 7 7 7 7 7
 7 7 7 7 7 7 7 7
 7 7 7 7 7 7 7 7
 7 7 7 7 7 7 7 6
 7 7 7 7 7 7 6 6
 7 7 7 7 7 6 6 6
 15 16 16 17 18 18 18 18
 16 16 17 18 18 18 18 18
 16 17 18 18 18 18 18 17
 17 18 18 18 18 18 17 16
 18 18 18 18 18 17 16 16
 18 18 18 18 17 16 16 15
 18 18 18 17 16 16 15 15
 18 18 17 16 16 15 15 15
 18 17 16 16 15 15 15 15
 17 16 16 15 15 15 15 13
 16 16 15 15 15 15 13 13
 16 15 15 15 15 13 13 12
 15 15 15 15 13 13 12 12
 15 15 15 13 13 12 12 12
 15 15 13 13 12 12 12 11
 15 13 13 12 12 12 11 11
 13 13 12 12 12 11 11 11
 13 12 12 12 11 11 11 10
 12 12 12 11 11 11 10 10
 12 12 11 11 11 10 10 10
 12 11 11 11 10 10 10 10
 11 11 11 10 10 10 10 10
 11 11 10 10 10 10 10 10
 11 10 10 10 10 10 10 10
 10 10 10 10 10 10 10 10
 10 10 10 10 10 10 10 10
 10 10 10 10 10 10 10 10
 10 10 10 10 10 10 10 10
 10 10 10 10 10 10 10 11
 10 10 10 10 10 10 11 11
 10 10 10 10 10 11 11 11
 10 10 10 10 11 11 11 11
 10 10 10 11 11 11 11 11
 10 10 11 11 11 11 11 11
 10 11 11 11 11 11 11 11
 11 11 11 11 11 11 11 11
 11 11 11 11 11 11 11 11
 11 11 11 11 11 11 11 10
 11 11 11 11 11 11 10 10
 11 11 11 11 11 10 10 10
 19 20 21 21 21 21 21 21
 20 21 21 21 21 21 21 20
 21 21 21 21 21 21 20 20
 21 21 21 21 21 20 20 19
 21 21 21 21 20 20 19 19
 21 21 21 20 20 19 19 19
 21 21 20 20 19 19 19 19
 21 20 20 19 19 19 19 17
 20 20 19 19 19 19 17 17
 20 19 19 19 19 17 17 16
 19 19 19 19 17 17 16 16
 19 19 19 17 17 16 16 15
 19 19 17 17 16 16 15 15
 19 17 17 16 16 15 15 15
 17 17 16 16 15 15 15 14
 17 16 16 15 15 15 14 13
 16 16 15 15 15 14 13 13
 16 15 15 15 14 13 13 13
 15 15 15 14 13 13 13 12
 15 15 14 13 13 13 12 11
 15 14 13 13 13 12 11 11
 14 13 13 13 12 11 11 12
 13 13 13 12 11 11 12 10
 13 13 12 11 11 12 10 10
 13 12 11 11 12 10 10 10
 12 11 11 12 10 10 10 10
 11 11 12 10 10 10 10 10
 11 12 10 10 10 10 10 10
 12 10 10 10 10 10 10 9
 10 10 10 10 10 10 9 9
 10 10 10 10 10 9 9 9
 10 10 10 10 9 9 9 9
 10 10 10 9 9 9 9 9
 10 10 9 9 9 9 9 9
 10 9 9 9 9 9 9 9
 9 9 9 9 9 9 9 9
 9 9 9 9 9 9 9 9
 9 9 9 9 9 9 9 9
 9 9 9 9 9 9 9 10
 9 9 9 9 9 9 10 10
 9 9 9 9 9 10 10 10
 9 9 9 9 10 10 10 10
 9 9 9 10 10 10 10 10
 9 9 10 10 10 10 10 11
 16 16 17 18 18 19 19 20
 16 17 18 18 19 19 20 20
 17 18 18 19 19 20 20 19
 18 18 19 19 20 20 19 19
 18 19 19 20 20 19 19 18
 19 19 20 20 19 19 18 18
 19 20 20 19 19 18 18 17
 20 20 19 19 18 18 17 17
 20 19 19 18 18 17 17 16
 19 19 18 18 17 17 16 16
 19 18 18 17 17 16 16 15
 18 18 17 17 16 16 15 15
 18 17 17 16 16 15 15 14
 17 17 16 16 15 15 14 13
 17 16 16 15 15 14 13 12
 16 16 15 15 14 13 12 12
 16 15 15 14 13 12 12 11
 15 15 14 13 12 12 11 11
 15 14 13 12 12 11 11 11
 14 13 12 12 11 11 11 10
 13 12 12 11 11 11 10 10
 12 12 11 11 11 10 10 10
 12 11 11 11 10 10 10 10
 11 11 11 10 10 10 10 10
 11 11 10 10 10 10 10 10
 11 10 10 10 10 10 10 10
 10 10 10 10 10 10 10 10
 10 10 10 10 10 10 10 10
 10 10 10 10 10 10 10 10
 10 10 10 10 10 10 10 10
 10 10 10 10 10 10 10 10
 10 10 10 10 10 10 10 10
 10 10 10 10 10 10 10 10
 10 10 10 10 10 10 10 10
 10 10 10 10 10 10 10 10
 10 10 10 10 10 10 10 10
 10 10 10 10 10 10 10 10
 10 10 10 10 10 10 10 10
 10 10 10 10 10 10 10 9
 10 10 10 10 10 10 9 9
 10 10 10 10 10 9 9 9
 10 10 10 10 9 9 9 9
 21 19 19 20 21 21 21 21
 19 19 20 21 21 21 21 22
 19 20 21 21 21 21 22 22
 20 21 21 21 21 22 22 22
 21 21 21 21 22 22 22 22
 21 21 21 22 22 22 22 22
 21 21 22 22 22 22 22 21
 21 22 22 22 22 22 21 21
 22 22 22 22 22 21 21 20
 22 22 22 22 21 21 20 19
 22 22 22 21 21 20 19 19
 22 22 21 21 20 19 19 18
 22 21 21 20 19 19 18 17
 21 21 20 19 19 18 17 17
 21 20 19 19 18 17 17 17
 20 19 19 18 17 17 17 15
 19 19 18 17 17 17 15 13
 19 18 17 17 17 15 13 13
 18 17 17 17 15 13 13 12
 17 17 17 15 13 13 12 12
 17 17 15 13 13 12 12 12
 17 15 13 13 12 12 12 10
 15 13 13 12 12 12 10 9
 13 13 12 12 12 10 9 8
 13 12 12 12 10 9 8 8
 12 12 12 10 9 8 8 7
 12 12 10 9 8 8 7 7
 12 10 9 8 8 7 7 7
 10 9 8 8 7 7 7 6
 9 8 8 7 7 7 6 6
 8 8 7 7 7 6 6 6
 8 7 7 7 6 6 6 6
 7 7 7 6 6 6 6 6
 7 7 6 6 6 6 6 6
 7 6 6 6 6 6 6 6
 6 6 6 6 6 6 6 7
 6 6 6 6 6 6 7 7
 6 6 6 6 6 7 7 7
 6 6 6 6 7 7 7 7
 6 6 6 7 7 7 7 8
 6 6 7 7 7 7 8 8
 6 7 7 7 7 8 8 8
 7 7 7 7 8 8 8 9
 7 7 7 8 8 8 9 9
 7 7 8 8 8 9 9 9
 7 8 8 8 9 9 9 9
 8 8 8 9 9 9 9 9
 8 8 9 9 9 9 9 10
 8 9 9 9 9 9 10 10
 9 9 9 9 9 10 10 10
 9 9 9 9 10 10 10 10
 17 18 18 19 19 20 20 19
 18 18 19 19 20 20 19 19
 18 19 19 20 20 19 19 18
 19 19 20 20 19 19 18 18
 19 20 20 19 19 18 18 17
 20 20 19 19 18 18 17 17
 20 19 19 18 18 17 17 17
 19 19 18 18 17 17 17 16
 19 18 18 17 17 17 16 15
 18 18 17 17 17 16 15 13
 18 17 17 17 16 15 13 13
 17 17 17 16 15 13 13 12
 17 17 16 15 13 13 12 11
 17 16 15 13 13 12 11 11
 16 15 13 13 12 11 11 10
 15 13 13 12 11 11 10 9
 13 13 12 11 11 10 9 9
 13 12 11 11 10 9 9 8
 12 11 11 10 9 9 8 8
 11 11 10 9 9 8 8 7
 11 10 9 9 8 8 7 7
 10 9 9 8 8 7 7 7
 9 9 8 8 7 7 7 7
 9 8 8 7 7 7 7 8
 8 8 7 7 7 7 8 8
 8 7 7 7 7 8 8 9
 7 7 7 7 8 8 9 10
 7 7 7 8 8 9 10 11
 7 7 8 8 9 10 11 11
 7 8 8 9 10 11 11 12
 8 8 9 10 11 11 12 12
 8 9 10 11 11 12 12 13
 9 10 11 11 12 12 13 13
 10 11 11 12 12 13 13 13
 11 11 12 12 13 13 13 14
 11 12 12 13 13 13 14 14
 12 12 13 13 13 14 14 14
 12 13 13 13 14 14 14 14
 19 20 21 22 22 22 22 21
 20 21 22 22 22 22 21 21
 21 22 22 22 22 21 21 21
 22 22 22 22 21 21 21 20
 22 22 22 21 21 21 20 20
 22 22 21 21 21 20 20 20
 22 21 21 21 20 20 20 19
 21 21 21 20 20 20 19 18
 21 21 20 20 20 19 18 18
 21 20 20 20 19 18 18 18
 20 20 20 19 18 18 18 17
 20 20 19 18 18 18 17 16
 20 19 18 18 18 17 16 15
 19 18 18 18 17 16 15 14
 18 18 18 17 16 15 14 13
 18 18 17 16 15 14 13 13
 18 17 16 15 14 13 13 12
 17 16 15 14 13 13 12 12
 16 15 14 13 13 12 12 11
 15 14 13 13 12 12 11 11
 14 13 13 12 12 11 11 11
 13 13 12 12 11 11 11 11
 13 12 12 11 11 11 11 11
 12 12 11 11 11 11 11 10
 12 11 11 11 11 11 10 10
 11 11 11 11 11 10 10 10
 11 11 11 11 10 10 10 10
 11 11 11 10 10 10 10 10
 11 11 10 10 10 10 10 10
 11 10 10 10 10 10 10 10
 10 10 10 10 10 10 10 10
 10 10 10 10 10 10 10 10
 10 10 10 10 10 10 10 10
 10 10 10 10 10 10 10 10
 10 10 10 10 10 10 10 10
 10 10 10 10 10 10 10 10
 10 10 10 10 10 10 10 10
 10 10 10 10 10 10 10 11
 10 10 10 10 10 10 11 11
 10 10 10 10 10 11 11 11
 10 10 10 10 11 11 11 11
 10 10 10 11 11 11 11 11
 10 10 11 11 11 11 11 12
 10 11 11 11 11 11 12 12
 17 17 17 17 18 18 18 18
 17 17 17 18 18 18 18 17
 17 17 18 18 18 18 17 16
 17 18 18 18 18 17 16 15
 18 18 18 18 17 16 15 15
 18 18 18 17 16 15 15 14
 18 18 17 16 15 15 14 13
 18 17 16 15 15 14 13 13
 17 16 15 15 14 13 13 12
 16 15 15 14 13 13 12 11
 15 15 14 13 13 12 11 11
 15 14 13 13 12 11 11 10
 14 13 13 12 11 11 10 9
 13 13 12 11 11 10 9 9
 13 12 11 11 10 9 9 8
 12 11 11 10 9 9 8 7
 11 11 10 9 9 8 7 7
 11 10 9 9 8 7 7 6
 10 9 9 8 7 7 6 6
 9 9 8 7 7 6 6 6
 9 8 7 7 6 6 6 5
 8 7 7 6 6 6 5 5
 7 7 6 6 6 5 5 5
 7 6 6 6 5 5 5 5
 6 6 6 5 5 5 5 5
 6 6 5 5 5 5 5 5
 6 5 5 5 5 5 5 5
 5 5 5 5 5 5 5 6
 5 5 5 5 5 5 6 6
 5 5 5 5 5 6 6 7
 5 5 5 5 6 6 7 7
 5 5 5 6 6 7 7 7
 5 5 6 6 7 7 7 8
 5 6 6 7 7 7 8 8
 6 6 7 7 7 8 8 9
 6 7 7 7 8 8 9 9
 7 7 7 8 8 9 9 10
 7 7 8 8 9 9 10 10
 7 8 8 9 9 10 10 11
 8 8 9 9 10 10 11 11
 8 9 9 10 10 11 11 12
 9 9 10 10 11 11 12 12
 9 10 10 11 11 12 12 13
 10 10 11 11 12 12 13 13
 16 18 18 18 18 19 19 17
 18 18 18 18 19 19 17 17
 18 18 18 19 19 17 17 16
 18 18 19 19 17 17 16 15
 18 19 19 17 17 16 15 15
 19 19 17 17 16 15 15 14
 19 17 17 16 15 15 14 13
 17 17 16 15 15 14 13 13
 17 16 15 15 14 13 13 12
 16 15 15 14 13 13 12 12
 15 15 14 13 13 12 12 11
 15 14 13 13 12 12 11 10
 14 13 13 12 12 11 10 9
 13 13 12 12 11 10 9 9
 13 12 12 11 10 9 9 8
 12 12 11 10 9 9 8 8
 12 11 10 9 9 8 8 7
 11 10 9 9 8 8 7 6
 10 9 9 8 8 7 6 6
 9 9 8 8 7 6 6 6
 9 8 8 7 6 6 6 5
 8 8 7 6 6 6 5 5
 8 7 6 6 6 5 5 5
 7 6 6 6 5 5 5 5
 6 6 6 5 5 5 5 5
 6 6 5 5 5 5 5 5
 6 5 5 5 5 5 5 5
 5 5 5 5 5 5 5 5
 5 5 5 5 5 5 5 6
 5 5 5 5 5 5 6 6
 5 5 5 5 5 6 6 6
 5 5 5 5 6 6 6 6
 5 5 5 6 6 6 6 6
 5 5 6 6 6 6 6 6
 5 6 6 6 6 6 6 6
 6 6 6 6 6 6 6 7
 6 6 6 6 6 6 7 7
 6 6 6 6 6 7 7 7
 6 6 6 6 7 7 7 7
 6 6 6 7 7 7 7 7
 6 6 7 7 7 7 7 7
 6 7 7 7 7 7 7 8
 19 19 20 20 20 20 19 19
 19 20 20 20 20 19 19 19
 20 20 20 20 19 19 19 18
 20 20 20 19 19 19 18 18
 20 20 19 19 19 18 18 17
 20 19 19 19 18 18 17 17
 19 19 19 18 18 17 17 16
 19 19 18 18 17 17 16 15
 19 18 18 17 17 16 15 14
 18 18 17 17 16 15 14 14
 18 17 17 16 15 14 14 12
 17 17 16 15 14 14 12 12
 17 16 15 14 14 12 12 11
 16 15 14 14 12 12 11 10
 15 14 14 12 12 11 10 10
 14 14 12 12 11 10 10 9
 14 12 12 11 10 10 9 9
 12 12 11 10 10 9 9 9
 12 11 10 10 9 9 9 8
 11 10 10 9 9 9 8 8
 10 10 9 9 9 8 8 8
 10 9 9 9 8 8 8 8
 9 9 9 8 8 8 8 7
 9 9 8 8 8 8 7 7
 9 8 8 8 8 7 7 8
 8 8 8 8 7 7 8 8
 8 8 8 7 7 8 8 8
 8 8 7 7 8 8 8 8
 8 7 7 8 8 8 8 9
 7 7 8 8 8 8 9 9
 7 8 8 8 8 9 9 9
 8 8 8 8 9 9 9 9
 8 8 8 9 9 9 9 10
 8 8 9 9 9 9 10 10
 8 9 9 9 9 10 10 10
 9 9 9 9 10 10 10 10
 9 9 9 10 10 10 10 10
 9 9 10 10 10 10 10 10
 9 10 10 10 10 10 10 11
 10 10 10 10 10 10 11 11
 10 10 10 10 10 11 11 12
 10 10 10 10 11 11 12 13
 18 18 19 19 21 22 22 22
 18 19 19 21 22 22 22 22
 19 19 21 22 22 22 22 21
 19 21 22 22 22 22 21 21
 21 22 22 22 22 21 21 21
 22 22 22 22 21 21 21 20
 22 22 22 21 21 21 20 20
 22 22 21 21 21 20 20 19
 22 21 21 21 20 20 19 19
 21 21 21 20 20 19 19 18
 21 21 20 20 19 19 18 18
 21 20 20 19 19 18 18 16
 20 20 19 19 18 18 16 16
 20 19 19 18 18 16 16 14
 19 19 18 18 16 16 14 14
 19 18 18 16 16 14 14 13
 18 18 16 16 14 14 13 12
 18 16 16 14 14 13 12 12
 16 16 14 14 13 12 12 11
 16 14 14 13 12 12 11 11
 14 14 13 12 12 11 11 11
 14 13 12 12 11 11 11 10
 13 12 12 11 11 11 10 10
 12 12 11 11 11 10 10 10
 12 11 11 11 10 10 10 9
 11 11 11 10 10 10 9 9
 11 11 10 10 10 9 9 9
 11 10 10 10 9 9 9 9
 10 10 10 9 9 9 9 9
 10 10 9 9 9 9 9 10
 10 9 9 9 9 9 10 10
 9 9 9 9 9 10 10 10
 9 9 9 9 10 10 10 10
 9 9 9 10 10 10 10 10
 9 9 10 10 10 10 10 11
 9 10 10 10 10 10 11 11
 10 10 10 10 10 11 11 11
 10 10 10 10 11 11 11 11
 10 10 10 11 11 11 11 11
 10 10 11 11 11 11 11 11
 10 11 11 11 11 11 11 12
 22 22 22 22 23 24 23 22
 22 22 22 23 24 23 22 22
 22 22 23 24 23 22 22 22
 22 23 24 23 22 22 22 21
 23 24 23 22 22 22 21 20
 24 23 22 22 22 21 20 20
 23 22 22 22 21 20 20 19
 22 22 22 21 20 20 19 18
 22 22 21 20 20 19 18 18
 22 21 20 20 19 18 18 17
 21 20 20 19 18 18 17 16
 20 20 19 18 18 17 16 15
 20 19 18 18 17 16 15 15
 19 18 18 17 16 15 15 14
 18 18 17 16 15 15 14 13
 18 17 16 15 15 14 13 12
 17 16 15 15 14 13 12 12
 16 15 15 14 13 12 12 11
 15 15 14 13 12 12 11 11
 15 14 13 12 12 11 11 11
 14 13 12 12 11 11 11 10
 13 12 12 11 11 11 10 10
 12 12 11 11 11 10 10 10
 12 11 11 11 10 10 10 10
 11 11 11 10 10 10 10 10
 11 11 10 10 10 10 10 10
 11 10 10 10 10 10 10 10
 10 10 10 10 10 10 10 10
 10 10 10 10 10 10 10 11
 10 10 10 10 10 10 11 11
 10 10 10 10 10 11 11 12
 10 10 10 10 11 11 12 12
 10 10 10 11 11 12 12 12
 10 10 11 11 12 12 12 12
 10 11 11 12 12 12 12 12
 11 11 12 12 12 12 12 13
 11 12 12 12 12 12 13 13
 12 12 12 12 12 13 13 12
 12 12 12 12 13 13 12 12
 12 12 12 13 13 12 12 12
 12 12 13 13 12 12 12 13
 12 13 13 12 12 12 13 13
 13 13 12 12 12 13 13 13
 26 26 28 28 28 28 29 29
 26 28 28 28 28 29 29 28
 28 28 28 28 29 29 28 28
 28 28 28 29 29 28 28 28
 28 28 29 29 28 28 28 27
 28 29 29 28 28 28 27 26
 29 29 28 28 28 27 26 26
 29 28 28 28 27 26 26 25
 28 28 28 27 26 26 25 24
 28 28 27 26 26 25 24 24
 28 27 26 26 25 24 24 23
 27 26 26 25 24 24 23 23
 26 26 25 24 24 23 23 23
 26 25 24 24 23 23 23 21
 25 24 24 23 23 23 21 20
 24 24 23 23 23 21 20 19
 24 23 23 23 21 20 19 19
 23 23 23 21 20 19 19 18
 23 23 21 20 19 19 18 17
 23 21 20 19 19 18 17 16
 21 20 19 19 18 17 16 16
 20 19 19 18 17 16 16 15
 19 19 18 17 16 16 15 15
 19 18 17 16 16 15 15 15
 18 17 16 16 15 15 15 14
 17 16 16 15 15 15 14 13
 16 16 15 15 15 14 13 13
 16 15 15 15 14 13 13 12
 15 15 15 14 13 13 12 12
 15 15 14 13 13 12 12 12
 15 14 13 13 12 12 12 12
 14 13 13 12 12 12 12 12
 13 13 12 12 12 12 12 12
 13 12 12 12 12 12 12 12
 12 12 12 12 12 12 12 12
 12 12 12 12 12 12 12 13
 12 12 12 12 12 12 13 13
 12 12 12 12 12 13 13 14
 12 12 12 12 13 13 14 14
 12 12 12 13 13 14 14 15
 12 12 13 13 14 14 15 15
 12 13 13 14 14 15 15 16
 13 13 14 14 15 15 16 16
 1 38 37 35 34 33 32 30
 38 37 35 34 33 32 30 29
 37 35 34 33 32 30 29 28
 35 34 33 32 30 29 28 27
 34 33 32 30 29 28 27 26
 33 32 30 29 28 27 26 25
 32 30 29 28 27 26 25 24
 30 29 28 27 26 25 24 23
 29 28 27 26 25 24 23 22
 28 27 26 25 24 23 22 21
 27 26 25 24 23 22 21 20
 26 25 24 23 22 21 20 19
 25 24 23 22 21 20 19 18
 24 23 22 21 20 19 18 17
 23 22 21 20 19 18 17 16
 22 21 20 19 18 17 16 15
 21 20 19 18 17 16 15 14
 20 19 18 17 16 15 14 13
 19 18 17 16 15 14 13 12
 18 17 16 15 14 13 12 11
 17 16 15 14 13 12 11 11
 16 15 14 13 12 11 11 10
 15 14 13 12 11 11 10 9
 14 13 12 11 11 10 9 9
 13 12 11 11 10 9 9 9
 12 11 11 10 9 9 9 9
 11 11 10 9 9 9 9 10
 11 10 9 9 9 9 10 10
 10 9 9 9 9 10 10 10
 9 9 9 9 10 10 10 9
 9 9 9 10 10 10 9 9
 9 9 10 10 10 9 9 9
 9 10 10 10 9 9 9 9
 10 10 10 9 9 9 9 8
 10 10 9 9 9 9 8 8
 10 9 9 9 9 8 8 8
 9 9 9 9 8 8 8 8
 9 9 9 8 8 8 8 7
 9 9 8 8 8 8 7 7
 9 8 8 8 8 7 7 7
 8 8 8 8 7 7 7 6
 8 8 8 7 7 7 6 6
 38 37 36 35 34 33 31 30
 37 36 35 34 33 31 30 29
 36 35 34 33 31 30 29 27
 35 34 33 31 30 29 27 26
 34 33 31 30 29 27 26 24
 33 31 30 29 27 26 24 23
 31 30 29 27 26 24 23 22
 30 29 27 26 24 23 22 20
 29 27 26 24 23 22 20 19
 27 26 24 23 22 20 19 18
 26 24 23 22 20 19 18 17
 24 23 22 20 19 18 17 16
 23 22 20 19 18 17 16 14
 22 20 19 18 17 16 14 13
 20 19 18 17 16 14 13 12
 19 18 17 16 14 13 12 11
 18 17 16 14 13 12 11 10
 17 16 14 13 12 11 10 9
 16 14 13 12 11 10 9 8
 14 13 12 11 10 9 8 7
 13 12 11 10 9 8 7 6
 12 11 10 9 8 7 6 6
 11 10 9 8 7 6 6 5
 10 9 8 7 6 6 5 6
 9 8 7 6 6 5 6 5
 8 7 6 6 5 6 5 5
 7 6 6 5 6 5 5 4
 6 6 5 6 5 5 4 4
 6 5 6 5 5 4 4 4
 5 6 5 5 4 4 4 3
 6 5 5 4 4 4 3 3
 5 5 4 4 4 3 3 3
 5 4 4 4 3 3 3 2
 4 4 4 3 3 3 2 2
 4 4 3 3 3 2 2 2
 4 3 3 3 2 2 2 2
 3 3 3 2 2 2 2 2
 3 3 2 2 2 2 2 2
 3 2 2 2 2 2 2 1
 2 2 2 2 2 2 1 38
 2 2 2 2 2 1 38 37
 2 2 2 2 1 38 37 35
 2 2 2 1 38 37 35 34
 2 2 1 38 37 35 34 33
 2 1 38 37 35 34 33 32
 35 34 32 31 30 29 27 26
 34 32 31 30 29 27 26 25
 32 31 30 29 27 26 25 24
 31 30 29 27 26 25 24 23
 30 29 27 26 25 24 23 22
 29 27 26 25 24 23 22 21
 27 26 25 24 23 22 21 20
 26 25 24 23 22 21 20 18
 25 24 23 22 21 20 18 17
 24 23 22 21 20 18 17 16
 23 22 21 20 18 17 16 15
 22 21 20 18 17 16 15 14
 21 20 18 17 16 15 14 13
 20 18 17 16 15 14 13 12
 18 17 16 15 14 13 12 11
 17 16 15 14 13 12 11 10
 16 15 14 13 12 11 10 9
 15 14 13 12 11 10 9 8
 14 13 12 11 10 9 8 7
 13 12 11 10 9 8 7 6
 12 11 10 9 8 7 6 5
 11 10 9 8 7 6 5 4
 10 9 8 7 6 5 4 3
 9 8 7 6 5 4 3 3
 8 7 6 5 4 3 3 3
 7 6 5 4 3 3 3 3
 6 5 4 3 3 3 3 3
 5 4 3 3 3 3 3 3
 4 3 3 3 3 3 3 3
 3 3 3 3 3 3 3 3
 3 3 3 3 3 3 3 3
 3 3 3 3 3 3 3 3
 3 3 3 3 3 3 3 3
 3 3 3 3 3 3 3 3
 3 3 3 3 3 3 3 2
 3 3 3 3 3 3 2 2
 33 32 31 30 28 27 26 25
 32 31 30 28 27 26 25 24
 31 30 28 27 26 25 24 23
 30 28 27 26 25 24 23 21
 28 27 26 25 24 23 21 20
 27 26 25 24 23 21 20 19
 26 25 24 23 21 20 19 18
 25 24 23 21 20 19 18 17
 24 23 21 20 19 18 17 16
 23 21 20 19 18 17 16 15
 21 20 19 18 17 16 15 14
 20 19 18 17 16 15 14 12
 19 18 17 16 15 14 12 11
 18 17 16 15 14 12 11 10
 17 16 15 14 12 11 10 10
 16 15 14 12 11 10 10 9
 15 14 12 11 10 10 9 8
 14 12 11 10 10 9 8 7
 12 11 10 10 9 8 7 6
 11 10 10 9 8 7 6 5
 10 10 9 8 7 6 5 5
 10 9 8 7 6 5 5 5
 9 8 7 6 5 5 5 5
 8 7 6 5 5 5 5 4
 7 6 5 5 5 5 4 4
 6 5 5 5 5 4 4 3
 5 5 5 5 4 4 3 3
 5 5 5 4 4 3 3 2
 5 5 4 4 3 3 2 2
 5 4 4 3 3 2 2 1
 4 4 3 3 2 2 1 1
 4 3 3 2 2 1 1 0
 3 3 2 2 1 1 0 -0
 3 2 2 1 1 0 -0 -1
 2 2 1 1 0 -0 -1 -1
 2 1 1 0 -0 -1 -1 -1
 1 1 0 -0 -1 -1 -1 -1
 1 0 -0 -1 -1 -1 -1 -2
 0 -0 -1 -1 -1 -1 -2 -2
 -0 -1 -1 -1 -1 -2 -2 -2
 -1 -1 -1 -1 -2 -2 -2 -3
 -1 -1 -1 -2 -2 -2 -3 -3
 -1 -1 -2 -2 -2 -3 -3 35
 -1 -2 -2 -2 -3 -3 35 34
 -2 -2 -2 -3 -3 35 34 32
 -2 -2 -3 -3 35 34 32 31
 -2 -3 -3 35 34 32 31 30
 -3 -3 35 34 32 31 30 29
 -3 35 34 32 31 30 29 27
 36 35 34 34 33 32 31 30
 35 34 34 33 32 31 30 29
 34 34 33 32 31 30 29 28
 34 33 32 31 30 29 28 26
 33 32 31 30 29 28 26 25
 32 31 30 29 28 26 25 24
 31 30 29 28 26 25 24 23
 30 29 28 26 25 24 23 22
 29 28 26 25 24 23 22 21
 28 26 25 24 23 22 21 20
 26 25 24 23 22 21 20 19
 25 24 23 22 21 20 19 18
 24 23 22 21 20 19 18 17
 23 22 21 20 19 18 17 16
 22 21 20 19 18 17 16 15
 21 20 19 18 17 16 15 14
 20 19 18 17 16 15 14 13
 19 18 17 16 15 14 13 12
 18 17 16 15 14 13 12 11
 17 16 15 14 13 12 11 10
 16 15 14 13 12 11 10 9
 15 14 13 12 11 10 9 8
 14 13 12 11 10 9 8 7
 13 12 11 10 9 8 7 7
 12 11 10 9 8 7 7 8
 11 10 9 8 7 7 8 8
 10 9 8 7 7 8 8 8
 9 8 7 7 8 8 8 8
 8 7 7 8 8 8 8 7
 7 7 8 8 8 8 7 7
 7 8 8 8 8 7 7 6
 8 8 8 8 7 7 6 6
 8 8 8 7 7 6 6 6
 8 8 7 7 6 6 6 5
 8 7 7 6 6 6 5 5
 7 7 6 6 6 5 5 5
 7 6 6 6 5 5 5 4
 6 6 6 5 5 5 4 4
 6 6 5 5 5 4 4 3
 6 5 5 5 4 4 3 3
 5 5 5 4 4 3 3 3
 5 5 4 4 3 3 3 2
 5 4 4 3 3 3 2 2
 34 33 32 31 30 29 28 27
 33 32 31 30 29 28 27 26
 32 31 30 29 28 27 26 25
 31 30 29 28 27 26 25 24
 30 29 28 27 26 25 24 23
 29 28 27 26 25 24 23 22
 28 27 26 25 24 23 22 21
 27 26 25 24 23 22 21 20
 26 25 24 23 22 21 20 19
 25 24 23 22 21 20 19 18
 24 23 22 21 20 19 18 17
 23 22 21 20 19 18 17 16
 22 21 20 19 18 17 16 15
 21 20 19 18 17 16 15 14
 20 19 18 17 16 15 14 13
 19 18 17 16 15 14 13 13
 18 17 16 15 14 13 13 12
 17 16 15 14 13 13 12 11
 16 15 14 13 13 12 11 10
 15 14 13 13 12 11 10 10
 14 13 13 12 11 10 10 9
 13 13 12 11 10 10 9 8
 13 12 11 10 10 9 8 8
 12 11 10 10 9 8 8 7
 11 10 10 9 8 8 7 6
 10 10 9 8 8 7 6 6
 10 9 8 8 7 6 6 6
 9 8 8 7 6 6 6 6
 8 8 7 6 6 6 6 6
 8 7 6 6 6 6 6 6
 7 6 6 6 6 6 6 6
 6 6 6 6 6 6 6 5
 6 6 6 6 6 6 5 5
 6 6 6 6 6 5 5 5
 6 6 6 6 5 5 5 5
 6 6 6 5 5 5 5 5
 6 6 5 5 5 5 5 4
 6 5 5 5 5 5 4 4
 5 5 5 5 5 4 4 4
 5 5 5 5 4 4 4 36
 5 5 5 4 4 4 36 35
 5 5 4 4 4 36 35 34
 5 4 4 4 36 35 34 34
 4 4 4 36 35 34 34 33
 4 4 36 35 34 34 33 32
 4 36 35 34 34 33 32 31
 39 38 37 35 34 33 32 31
 38 37 35 34 33 32 31 29
 37 35 34 33 32 31 29 28
 35 34 33 32 31 29 28 27
 34 33 32 31 29 28 27 26
 33 32 31 29 28 27 26 25
 32 31 29 28 27 26 25 24
 31 29 28 27 26 25 24 23
 29 28 27 26 25 24 23 22
 28 27 26 25 24 23 22 20
 27 26 25 24 23 22 20 19
 26 25 24 23 22 20 19 18
 25 24 23 22 20 19 18 17
 24 23 22 20 19 18 17 16
 23 22 20 19 18 17 16 15
 22 20 19 18 17 16 15 14
 20 19 18 17 16 15 14 13
 19 18 17 16 15 14 13 12
 18 17 16 15 14 13 12 11
 17 16 15 14 13 12 11 10
 16 15 14 13 12 11 10 9
 15 14 13 12 11 10 9 8
 14 13 12 11 10 9 8 7
 13 12 11 10 9 8 7 7
 12 11 10 9 8 7 7 7
 11 10 9 8 7 7 7 6
 10 9 8 7 7 7 6 6
 9 8 7 7 7 6 6 5
 8 7 7 7 6 6 5 5
 7 7 7 6 6 5 5 4
 7 7 6 6 5 5 4 4
 7 6 6 5 5 4 4 4
 6 6 5 5 4 4 4 3
 6 5 5 4 4 4 3 3
 5 5 4 4 4 3 3 3
 5 4 4 4 3 3 3 2
 4 4 4 3 3 3 2 2
 4 4 3 3 3 2 2 2
 4 3 3 3 2 2 2 2
 3 3 3 2 2 2 2 1
 36 34 33 32 31 30 29 28
 34 33 32 31 30 29 28 27
 33 32 31 30 29 28 27 26
 32 31 30 29 28 27 26 24
 31 30 29 28 27 26 24 23
 30 29 28 27 26 24 23 22
 29 28 27 26 24 23 22 21
 28 27 26 24 23 22 21 20
 27 26 24 23 22 21 20 19
 26 24 23 22 21 20 19 17
 24 23 22 21 20 19 17 16
 23 22 21 20 19 17 16 15
 22 21 20 19 17 16 15 14
 21 20 19 17 16 15 14 13
 20 19 17 16 15 14 13 12
 19 17 16 15 14 13 12 11
 17 16 15 14 13 12 11 10
 16 15 14 13 12 11 10 9
 15 14 13 12 11 10 9 8
 14 13 12 11 10 9 8 7
 13 12 11 10 9 8 7 6
 12 11 10 9 8 7 6 6
 11 10 9 8 7 6 6 6
 10 9 8 7 6 6 6 6
 9 8 7 6 6 6 6 5
 8 7 6 6 6 6 5 4
 7 6 6 6 6 5 4 4
 6 6 6 6 5 4 4 3
 6 6 6 5 4 4 3 3
 6 6 5 4 4 3 3 3
 6 5 4 4 3 3 3 2
 5 4 4 3 3 3 2 2
 4 4 3 3 3 2 2 1
 4 3 3 3 2 2 1 1
 3 3 3 2 2 1 1 1
 3 3 2 2 1 1 1 0
 3 2 2 1 1 1 0 0
 2 2 1 1 1 0 0 -0
 2 1 1 1 0 0 -0 -1
 1 1 1 0 0 -0 -1 39
 1 1 0 0 -0 -1 39 38
 1 0 0 -0 -1 39 38 37
 0 0 -0 -1 39 38 37 35
 0 -0 -1 39 38 37 35 34
 -0 -1 39 38 37 35 34 33
 -1 39 38 37 35 34 33 32
 41 40 39 38 37 36 35 33
 40 39 38 37 36 35 33 32
 39 38 37 36 35 33 32 31
 38 37 36 35 33 32 31 29
 37 36 35 33 32 31 29 28
 36 35 33 32 31 29 28 27
 35 33 32 31 29 28 27 26
 33 32 31 29 28 27 26 25
 32 31 29 28 27 26 25 24
 31 29 28 27 26 25 24 22
 29 28 27 26 25 24 22 21
 28 27 26 25 24 22 21 20
 27 26 25 24 22 21 20 19
 26 25 24 22 21 20 19 18
 25 24 22 21 20 19 18 17
 24 22 21 20 19 18 17 16
 22 21 20 19 18 17 16 14
 21 20 19 18 17 16 14 13
 20 19 18 17 16 14 13 12
 19 18 17 16 14 13 12 11
 18 17 16 14 13 12 11 10
 17 16 14 13 12 11 10 9
 16 14 13 12 11 10 9 8
 14 13 12 11 10 9 8 8
 13 12 11 10 9 8 8 7
 12 11 10 9 8 8 7 7
 11 10 9 8 8 7 7 7
 10 9 8 8 7 7 7 7
 9 8 8 7 7 7 7 7
 8 8 7 7 7 7 7 6
 8 7 7 7 7 7 6 6
 7 7 7 7 7 6 6 5
 7 7 7 7 6 6 5 5
 7 7 7 6 6 5 5 4
 7 7 6 6 5 5 4 4
 7 6 6 5 5 4 4 4
 6 6 5 5 4 4 4 3
 6 5 5 4 4 4 3 3
 5 5 4 4 4 3 3 3
 5 4 4 4 3 3 3 3
 4 4 4 3 3 3 3 2
 4 4 3 3 3 3 2 2
 4 3 3 3 3 2 2 2
 3 3 3 3 2 2 2 1
 3 3 3 2 2 2 1 1
 3 3 2 2 2 1 1 0
 37 36 35 34 33 32 31 30
 36 35 34 33 32 31 30 29
 35 34 33 32 31 30 29 28
 34 33 32 31 30 29 28 27
 33 32 31 30 29 28 27 25
 32 31 30 29 28 27 25 24
 31 30 29 28 27 25 24 22
 30 29 28 27 25 24 22 21
 29 28 27 25 24 22 21 20
 28 27 25 24 22 21 20 18
 27 25 24 22 21 20 18 17
 25 24 22 21 20 18 17 16
 24 22 21 20 18 17 16 15
 22 21 20 18 17 16 15 13
 21 20 18 17 16 15 13 12
 20 18 17 16 15 13 12 11
 18 17 16 15 13 12 11 10
 17 16 15 13 12 11 10 9
 16 15 13 12 11 10 9 8
 15 13 12 11 10 9 8 8
 13 12 11 10 9 8 8 8
 12 11 10 9 8 8 8 8
 11 10 9 8 8 8 8 7
 10 9 8 8 8 8 7 6
 9 8 8 8 8 7 6 5
 8 8 8 8 7 6 5 4
 8 8 8 7 6 5 4 4
 8 8 7 6 5 4 4 3
 8 7 6 5 4 4 3 2
 7 6 5 4 4 3 2 2
 6 5 4 4 3 2 2 1
 5 4 4 3 2 2 1 0
 4 4 3 2 2 1 0 -0
 4 3 2 2 1 0 -0 -1
 3 2 2 1 0 -0 -1 -1
 2 2 1 0 -0 -1 -1 -2
 2 1 0 -0 -1 -1 -2 -2
 1 0 -0 -1 -1 -2 -2 -2
 0 -0 -1 -1 -2 -2 -2 -3
 -0 -1 -1 -2 -2 -2 -3 -3
 -1 -1 -2 -2 -2 -3 -3 -4
 -1 -2 -2 -2 -3 -3 -4 -4
 -2 -2 -2 -3 -3 -4 -4 -5
 -2 -2 -3 -3 -4 -4 -5 41
 -2 -3 -3 -4 -4 -5 41 40
 -3 -3 -4 -4 -5 41 40 39
 -3 -4 -4 -5 41 40 39 38
 -4 -4 -5 41 40 39 38 37
 -4 -5 41 40 39 38 37 36
 -5 41 40 39 38 37 36 35
 38 37 36 35 34 33 32 32
 37 36 35 34 33 32 32 31
 36 35 34 33 32 32 31 30
 35 34 33 32 32 31 30 29
 34 33 32 32 31 30 29 28
 33 32 32 31 30 29 28 27
 32 32 31 30 29 28 27 27
 32 31 30 29 28 27 27 26
 31 30 29 28 27 27 26 25
 30 29 28 27 27 26 25 25
 29 28 27 27 26 25 25 24
 28 27 27 26 25 25 24 24
 27 27 26 25 25 24 24 23
 27 26 25 25 24 24 23 22
 26 25 25 24 24 23 22 22
 25 25 24 24 23 22 22 22
 25 24 24 23 22 22 22 21
 24 24 23 22 22 22 21 21
 24 23 22 22 22 21 21 20
 23 22 22 22 21 21 20 20
 22 22 22 21 21 20 20 20
 22 22 21 21 20 20 20 19
 22 21 21 20 20 20 19 19
 21 21 20 20 20 19 19 19
 21 20 20 20 19 19 19 19
 20 20 20 19 19 19 19 18
 20 20 19 19 19 19 18 18
 20 19 19 19 19 18 18 18
 19 19 19 19 18 18 18 18
 19 19 19 18 18 18 18 19
 19 19 18 18 18 18 19 20
 19 18 18 18 18 19 20 21
 18 18 18 18 19 20 21 22
 18 18 18 19 20 21 22 22
 18 18 19 20 21 22 22 23
 18 19 20 21 22 22 23 23
 19 20 21 22 22 23 23 23
 20 21 22 22 23 23 23 23
 21 22 22 23 23 23 23 24
 22 22 23 23 23 23 24 24
 22 23 23 23 23 24 24 24
 23 23 23 23 24 24 24 25
 23 23 23 24 24 24 25 25
 34 33 32 31 29 28 27 26
 33 32 31 29 28 27 26 24
 32 31 29 28 27 26 24 23
 31 29 28 27 26 24 23 22
 29 28 27 26 24 23 22 20
 28 27 26 24 23 22 20 19
 27 26 24 23 22 20 19 18
 26 24 23 22 20 19 18 17
 24 23 22 20 19 18 17 16
 23 22 20 19 18 17 16 15
 22 20 19 18 17 16 15 14
 20 19 18 17 16 15 14 12
 19 18 17 16 15 14 12 11
 18 17 16 15 14 12 11 10
 17 16 15 14 12 11 10 9
 16 15 14 12 11 10 9 8
 15 14 12 11 10 9 8 7
 14 12 11 10 9 8 7 6
 12 11 10 9 8 7 6 5
 11 10 9 8 7 6 5 5
 10 9 8 7 6 5 5 5
 9 8 7 6 5 5 5 5
 8 7 6 5 5 5 5 4
 7 6 5 5 5 5 4 4
 6 5 5 5 5 4 4 3
 5 5 5 5 4 4 3 2
 5 5 5 4 4 3 2 2
 5 5 4 4 3 2 2 1
 5 4 4 3 2 2 1 1
 4 4 3 2 2 1 1 1
 4 3 2 2 1 1 1 0
 3 2 2 1 1 1 0 -0
 2 2 1 1 1 0 -0 -0
 2 1 1 1 0 -0 -0 -0
 1 1 1 0 -0 -0 -0 -1
 1 1 0 -0 -0 -0 -1 -1
 1 0 -0 -0 -0 -1 -1 -1
 0 -0 -0 -0 -1 -1 -1 -1
 -0 -0 -0 -1 -1 -1 -1 -1
 -0 -0 -1 -1 -1 -1 -1 38
 -0 -1 -1 -1 -1 -1 38 37
 -1 -1 -1 -1 -1 38 37 36
 -1 -1 -1 -1 38 37 36 35
 -1 -1 -1 38 37 36 35 34
 -1 -1 38 37 36 35 34 33
 -1 38 37 36 35 34 33 32
 38 37 36 35 34 33 31 30
 37 36 35 34 33 31 30 29
 36 35 34 33 31 30 29 28
 35 34 33 31 30 29 28 26
 34 33 31 30 29 28 26 25
 33 31 30 29 28 26 25 24
 31 30 29 28 26 25 24 23
 30 29 28 26 25 24 23 22
 29 28 26 25 24 23 22 21
 28 26 25 24 23 22 21 20
 26 25 24 23 22 21 20 19
 25 24 23 22 21 20 19 17
 24 23 22 21 20 19 17 16
 23 22 21 20 19 17 16 15
 22 21 20 19 17 16 15 14
 21 20 19 17 16 15 14 13
 20 19 17 16 15 14 13 13
 19 17 16 15 14 13 13 12
 17 16 15 14 13 13 12 11
 16 15 14 13 13 12 11 10
 15 14 13 13 12 11 10 10
 14 13 13 12 11 10 10 9
 13 13 12 11 10 10 9 8
 13 12 11 10 10 9 8 7
 12 11 10 10 9 8 7 7
 11 10 10 9 8 7 7 6
 10 10 9 8 7 7 6 6
 10 9 8 7 7 6 6 7
 9 8 7 7 6 6 7 7
 8 7 7 6 6 7 7 8
 7 7 6 6 7 7 8 8
 7 6 6 7 7 8 8 8
 6 6 7 7 8 8 8 7
 6 7 7 8 8 8 7 7
 7 7 8 8 8 7 7 7
 7 8 8 8 7 7 7 7
 8 8 8 7 7 7 7 7
 8 8 7 7 7 7 7 6
 8 7 7 7 7 7 6 6
 7 7 7 7 7 6 6 6
 7 7 7 7 6 6 6 5
 7 7 7 6 6 6 5 5
 7 7 6 6 6 5 5 4
 31 30 29 28 27 26 24 23
 30 29 28 27 26 24 23 22
 29 28 27 26 24 23 22 20
 28 27 26 24 23 22 20 19
 27 26 24 23 22 20 19 18
 26 24 23 22 20 19 18 17
 24 23 22 20 19 18 17 15
 23 22 20 19 18 17 15 14
 22 20 19 18 17 15 14 13
 20 19 18 17 15 14 13 12
 19 18 17 15 14 13 12 11
 18 17 15 14 13 12 11 9
 17 15 14 13 12 11 9 8
 15 14 13 12 11 9 8 7
 14 13 12 11 9 8 7 6
 13 12 11 9 8 7 6 5
 12 11 9 8 7 6 5 4
 11 9 8 7 6 5 4 3
 9 8 7 6 5 4 3 2
 8 7 6 5 4 3 2 1
 7 6 5 4 3 2 1 0
 6 5 4 3 2 1 0 -0
 5 4 3 2 1 0 -0 -1
 4 3 2 1 0 -0 -1 -2
 3 2 1 0 -0 -1 -2 -2
 2 1 0 -0 -1 -2 -2 -2
 1 0 -0 -1 -2 -2 -2 -2
 0 -0 -1 -2 -2 -2 -2 -2
 -0 -1 -2 -2 -2 -2 -2 -3
 -1 -2 -2 -2 -2 -2 -3 -3
 -2 -2 -2 -2 -2 -3 -3 -3
 -2 -2 -2 -2 -3 -3 -3 -4
 -2 -2 -2 -3 -3 -3 -4 -4
 -2 -2 -3 -3 -3 -4 -4 -4
 -2 -3 -3 -3 -4 -4 -4 -4
 -3 -3 -3 -4 -4 -4 -4 -5
 -3 -3 -4 -4 -4 -4 -5 -5
 -3 -4 -4 -4 -4 -5 -5 -5
 -4 -4 -4 -4 -5 -5 -5 -5
 -4 -4 -4 -5 -5 -5 -5 -6
 -4 -4 -5 -5 -5 -5 -6 38
 -4 -5 -5 -5 -5 -6 38 37
 -5 -5 -5 -5 -6 38 37 36
 -5 -5 -5 -6 38 37 36 35
 -5 -5 -6 38 37 36 35 34
 -5 -6 38 37 36 35 34 33
 -6 38 37 36 35 34 33 31
 42 41 40 39 38 36 35 34
 41 40 39 38 36 35 34 32
 40 39 38 36 35 34 32 31
 39 38 36 35 34 32 31 30
 38 36 35 34 32 31 30 29
 36 35 34 32 31 30 29 27
 35 34 32 31 30 29 27 26
 34 32 31 30 29 27 26 25
 32 31 30 29 27 26 25 24
 31 30 29 27 26 25 24 23
 30 29 27 26 25 24 23 22
 29 27 26 25 24 23 22 21
 27 26 25 24 23 22 21 19
 26 25 24 23 22 21 19 18
 25 24 23 22 21 19 18 17
 24 23 22 21 19 18 17 16
 23 22 21 19 18 17 16 15
 22 21 19 18 17 16 15 15
 21 19 18 17 16 15 15 14
 19 18 17 16 15 15 14 13
 18 17 16 15 15 14 13 12
 17 16 15 15 14 13 12 11
 16 15 15 14 13 12 11 10
 15 15 14 13 12 11 10 9
 15 14 13 12 11 10 9 9
 14 13 12 11 10 9 9 8
 13 12 11 10 9 9 8 8
 12 11 10 9 9 8 8 9
 11 10 9 9 8 8 9 9
 10 9 9 8 8 9 9 9
 9 9 8 8 9 9 9 9
 9 8 8 9 9 9 9 9
 8 8 9 9 9 9 9 9
 8 9 9 9 9 9 9 8
 9 9 9 9 9 9 8 8
 9 9 9 9 9 8 8 8
 9 9 9 9 8 8 8 8
 9 9 9 8 8 8 8 7
 9 9 8 8 8 8 7 7
 9 8 8 8 8 7 7 7
 31 30 29 27 26 25 24 22
 30 29 27 26 25 24 22 21
 29 27 26 25 24 22 21 20
 27 26 25 24 22 21 20 19
 26 25 24 22 21 20 19 18
 25 24 22 21 20 19 18 16
 24 22 21 20 19 18 16 15
 22 21 20 19 18 16 15 14
 21 20 19 18 16 15 14 13
 20 19 18 16 15 14 13 12
 19 18 16 15 14 13 12 11
 18 16 15 14 13 12 11 10
 16 15 14 13 12 11 10 9
 15 14 13 12 11 10 9 8
 14 13 12 11 10 9 8 7
 13 12 11 10 9 8 7 7
 12 11 10 9 8 7 7 6
 11 10 9 8 7 7 6 6
 10 9 8 7 7 6 6 5
 9 8 7 7 6 6 5 5
 8 7 7 6 6 5 5 4
 7 7 6 6 5 5 4 3
 7 6 6 5 5 4 3 3
 6 6 5 5 4 3 3 2
 6 5 5 4 3 3 2 2
 5 5 4 3 3 2 2 1
 5 4 3 3 2 2 1 1
 4 3 3 2 2 1 1 0
 3 3 2 2 1 1 0 0
 3 2 2 1 1 0 0 -0
 2 2 1 1 0 0 -0 -1
 2 1 1 0 0 -0 -1 -1
 1 1 0 0 -0 -1 -1 -1
 1 0 0 -0 -1 -1 -1 -2
 0 0 -0 -1 -1 -1 -2 -2
 0 -0 -1 -1 -1 -2 -2 -2
 -0 -1 -1 -1 -2 -2 -2 42
 -1 -1 -1 -2 -2 -2 42 41
 -1 -1 -2 -2 -2 42 41 40
 -1 -2 -2 -2 42 41 40 39
 -2 -2 -2 42 41 40 39 38
 -2 -2 42 41 40 39 38 36
 -2 42 41 40 39 38 36 35
 36 35 33 32 31 30 28 27
 35 33 32 31 30 28 27 26
 33 32 31 30 28 27 26 25
 32 31 30 28 27 26 25 24
 31 30 28 27 26 25 24 23
 30 28 27 26 25 24 23 22
 28 27 26 25 24 23 22 21
 27 26 25 24 23 22 21 20
 26 25 24 23 22 21 20 19
 25 24 23 22 21 20 19 17
 24 23 22 21 20 19 17 16
 23 22 21 20 19 17 16 15
 22 21 20 19 17 16 15 14
 21 20 19 17 16 15 14 13
 20 19 17 16 15 14 13 12
 19 17 16 15 14 13 12 12
 17 16 15 14 13 12 12 11
 16 15 14 13 12 12 11 10
 15 14 13 12 12 11 10 9
 14 13 12 12 11 10 9 8
 13 12 12 11 10 9 8 8
 12 12 11 10 9 8 8 8
 12 11 10 9 8 8 8 8
 11 10 9 8 8 8 8 8
 10 9 8 8 8 8 8 8
 9 8 8 8 8 8 8 8
 8 8 8 8 8 8 8 7
 8 8 8 8 8 8 7 7
 8 8 8 8 8 7 7 7
 8 8 8 8 7 7 7 7
 8 8 8 7 7 7 7 6
 8 8 7 7 7 7 6 6
 8 7 7 7 7 6 6 6
 7 7 7 7 6 6 6 5
 7 7 7 6 6 6 5 5
 7 7 6 6 6 5 5 5
 7 6 6 6 5 5 5 4
 31 30 29 27 26 25 24 23
 30 29 27 26 25 24 23 22
 29 27 26 25 24 23 22 21
 27 26 25 24 23 22 21 20
 26 25 24 23 22 21 20 19
 25 24 23 22 21 20 19 17
 24 23 22 21 20 19 17 16
 23 22 21 20 19 17 16 15
 22 21 20 19 17 16 15 14
 21 20 19 17 16 15 14 13
 20 19 17 16 15 14 13 12
 19 17 16 15 14 13 12 11
 17 16 15 14 13 12 11 10
 16 15 14 13 12 11 10 9
 15 14 13 12 11 10 9 8
 14 13 12 11 10 9 8 7
 13 12 11 10 9 8 7 6
 12 11 10 9 8 7 6 5
 11 10 9 8 7 6 5 4
 10 9 8 7 6 5 4 4
 9 8 7 6 5 4 4 4
 8 7 6 5 4 4 4 4
 7 6 5 4 4 4 4 3
 6 5 4 4 4 4 3 3
 5 4 4 4 4 3 3 3
 4 4 4 4 3 3 3 2
 4 4 4 3 3 3 2 2
 4 4 3 3 3 2 2 1
 4 3 3 3 2 2 1 1
 3 3 3 2 2 1 1 1
 3 3 2 2 1 1 1 0
 3 2 2 1 1 1 0 0
 2 2 1 1 1 0 0 0
 2 1 1 1 0 0 0 -0
 1 1 1 0 0 0 -0 -0
 1 1 0 0 0 -0 -0 -1
 1 0 0 0 -0 -0 -1 -1
 0 0 0 -0 -0 -1 -1 -1
 0 0 -0 -0 -1 -1 -1 36
 0 -0 -0 -1 -1 -1 36 35
 -0 -0 -1 -1 -1 36 35 33
 -0 -1 -1 -1 36 35 33 32
 -1 -1 -1 36 35 33 32 31
 -1 -1 36 35 33 32 31 30
 -1 36 35 33 32 31 30 28
 29 29 29 28 28 27 25 24
 29 29 28 28 27 25 24 23
 29 28 28 27 25 24 23 22
 28 28 27 25 24 23 22 21
 28 27 25 24 23 22 21 20
 27 25 24 23 22 21 20 19
 25 24 23 22 21 20 19 19
 24 23 22 21 20 19 19 18
 23 22 21 20 19 19 18 17
 22 21 20 19 19 18 17 16
 21 20 19 19 18 17 16 15
 20 19 19 18 17 16 15 15
 19 19 18 17 16 15 15 16
 19 18 17 16 15 15 16 16
 18 17 16 15 15 16 16 17
 17 16 15 15 16 16 17 17
 16 15 15 16 16 17 17 17
 15 15 16 16 17 17 17 16
 15 16 16 17 17 17 16 16
 16 16 17 17 17 16 16 16
 16 17 17 17 16 16 16 15
 17 17 17 16 16 16 15 15
 17 17 16 16 16 15 15 15
 17 16 16 16 15 15 15 15
 16 16 16 15 15 15 15 14
 16 16 15 15 15 15 14 14
 16 15 15 15 15 14 14 14
 15 15 15 15 14 14 14 14
 15 15 15 14 14 14 14 14
 15 15 14 14 14 14 14 14
 15 14 14 14 14 14 14 14
 14 14 14 14 14 14 14 13
 14 14 14 14 14 14 13 13
 14 14 14 14 14 13 13 13
 14 14 14 14 13 13 13 13
 14 14 14 13 13 13 13 13
 14 14 13 13 13 13 13 32
 14 13 13 13 13 13 32 33
 13 13 13 13 13 32 33 33
 13 13 13 13 32 33 33 33
 13 13 13 32 33 33 33 33
 13 13 32 33 33 33 33 33
 13 32 33 33 33 33 33 33
 33 33 33 33 33 33 33 32
 33 33 33 33 33 33 32 32
 33 33 33 33 33 32 32 32
 33 33 33 33 32 32 32 31
 33 33 33 32 32 32 31 31
 33 33 32 32 32 31 31 30
 33 32 32 32 31 31 30 29
 32 32 32 31 31 30 29 28
 32 32 31 31 30 29 28 26
 32 31 31 30 29 28 26 25
 31 31 30 29 28 26 25 24
 31 30 29 28 26 25 24 23
 30 29 28 26 25 24 23 22
 29 28 26 25 24 23 22 21
 28 26 25 24 23 22 21 20
 26 25 24 23 22 21 20 19
 25 24 23 22 21 20 19 19
 24 23 22 21 20 19 19 18
 23 22 21 20 19 19 18 17
 22 21 20 19 19 18 17 16
 21 20 19 19 18 17 16 16
 20 19 19 18 17 16 16 16
 19 19 18 17 16 16 16 17
 19 18 17 16 16 16 17 18
 18 17 16 16 16 17 18 19
 17 16 16 16 17 18 19 20
 16 16 16 17 18 19 20 20
 16 16 17 18 19 20 20 20
 16 17 18 19 20 20 20 20
 17 18 19 20 20 20 20 20
 18 19 20 20 20 20 20 20
 19 20 20 20 20 20 20 20
 20 20 20 20 20 20 20 19
 20 20 20 20 20 20 19 19
 20 20 20 20 20 19 19 19
 20 20 20 20 19 19 19 19
 20 20 20 19 19 19 19 19
 20 20 19 19 19 19 19 19
 20 19 19 19 19 19 19 20
 30 30 29 29 29 28 28 27
 30 29 29 29 28 28 27 26
 29 29 29 28 28 27 26 26
 29 29 28 28 27 26 26 25
 29 28 28 27 26 26 25 22
 28 28 27 26 26 25 22 22
 28 27 26 26 25 22 22 21
 27 26 26 25 22 22 21 20
 26 26 25 22 22 21 20 19
 26 25 22 22 21 20 19 18
 25 22 22 21 20 19 18 17
 22 22 21 20 19 18 17 17
 22 21 20 19 18 17 17 17
 21 20 19 18 17 17 17 18
 20 19 18 17 17 17 18 18
 19 18 17 17 17 18 18 19
 18 17 17 17 18 18 19 18
 17 17 17 18 18 19 18 18
 17 17 18 18 19 18 18 18
 17 18 18 19 18 18 18 18
 18 18 19 18 18 18 18 18
 18 19 18 18 18 18 18 17
 19 18 18 18 18 18 17 17
 18 18 18 18 18 17 17 17
 18 18 18 18 17 17 17 17
 18 18 18 17 17 17 17 17
 18 18 17 17 17 17 17 17
 18 17 17 17 17 17 17 16
 17 17 17 17 17 17 16 16
 17 17 17 17 17 16 16 16
 17 17 17 17 16 16 16 16
 17 17 17 16 16 16 16 16
 17 17 16 16 16 16 16 16
 17 16 16 16 16 16 16 16
 16 16 16 16 16 16 16 16
 16 16 16 16 16 16 16 16
 16 16 16 16 16 16 16 16
 16 16 16 16 16 16 16 15
 16 16 16 16 16 16 15 15
 16 16 16 16 16 15 15 15
 16 16 16 16 15 15 15 33
 16 16 16 15 15 15 33 33
 16 16 15 15 15 33 33 33
 16 15 15 15 33 33 33 33
 15 15 15 33 33 33 33 33
 15 15 33 33 33 33 33 33
 15 33 33 33 33 33 33 33
 32 32 31 31 31 30 30 29
 32 31 31 31 30 30 29 29
 31 31 31 30 30 29 29 28
 31 31 30 30 29 29 28 27
 31 30 30 29 29 28 27 26
 30 30 29 29 28 27 26 25
 30 29 29 28 27 26 25 24
 29 29 28 27 26 25 24 23
 29 28 27 26 25 24 23 22
 28 27 26 25 24 23 22 21
 27 26 25 24 23 22 21 20
 26 25 24 23 22 21 20 20
 25 24 23 22 21 20 20 19
 24 23 22 21 20 20 19 18
 23 22 21 20 20 19 18 17
 22 21 20 20 19 18 17 18
 21 20 20 19 18 17 18 16
 20 20 19 18 17 18 16 16
 20 19 18 17 18 16 16 17
 19 18 17 18 16 16 17 18
 18 17 18 16 16 17 18 19
 17 18 16 16 17 18 19 20
 18 16 16 17 18 19 20 20
 16 16 17 18 19 20 20 20
 16 17 18 19 20 20 20 20
 17 18 19 20 20 20 20 20
 18 19 20 20 20 20 20 20
 19 20 20 20 20 20 20 20
 20 20 20 20 20 20 20 20
 20 20 20 20 20 20 20 19
 20 20 20 20 20 20 19 20
 20 20 20 20 20 19 20 20
 20 20 20 20 19 20 20 20
 20 20 20 19 20 20 20 20
 20 20 19 20 20 20 20 20
 20 19 20 20 20 20 20 20
 19 20 20 20 20 20 20 20
 20 20 20 20 20 20 20 20
 20 20 20 20 20 20 20 20
 29 29 28 28 28 27 27 27
 29 28 28 28 27 27 27 26
 28 28 28 27 27 27 26 25
 28 28 27 27 27 26 25 24
 28 27 27 27 26 25 24 23
 27 27 27 26 25 24 23 22
 27 27 26 25 24 23 22 21
 27 26 25 24 23 22 21 20
 26 25 24 23 22 21 20 19
 25 24 23 22 21 20 19 18
 24 23 22 21 20 19 18 17
 23 22 21 20 19 18 17 16
 22 21 20 19 18 17 16 15
 21 20 19 18 17 16 15 15
 20 19 18 17 16 15 15 15
 19 18 17 16 15 15 15 16
 18 17 16 15 15 15 16 17
 17 16 15 15 15 16 17 17
 16 15 15 15 16 17 17 17
 15 15 15 16 17 17 17 17
 15 15 16 17 17 17 17 17
 15 16 17 17 17 17 17 16
 16 17 17 17 17 17 16 16
 17 17 17 17 17 16 16 16
 17 17 17 17 16 16 16 15
 17 17 17 16 16 16 15 15
 17 17 16 16 16 15 15 15
 17 16 16 16 15 15 15 15
 16 16 16 15 15 15 15 15
 16 16 15 15 15 15 15 15
 16 15 15 15 15 15 15 15
 15 15 15 15 15 15 15 15
 15 15 15 15 15 15 15 15
 15 15 15 15 15 15 15 15
 15 15 15 15 15 15 15 15
 15 15 15 15 15 15 15 15
 15 15 15 15 15 15 15 15
 15 15 15 15 15 15 15 15
 15 15 15 15 15 15 15 15
 15 15 15 15 15 15 15 32
 15 15 15 15 15 15 32 32
 15 15 15 15 15 32 32 31
 15 15 15 15 32 32 31 31
 15 15 15 32 32 31 31 31
 15 15 32 32 31 31 31 30
 15 32 32 31 31 31 30 30
 29 30 31 32 32 32 32 32
 30 31 32 32 32 32 32 31
 31 32 32 32 32 32 31 31
 32 32 32 32 32 31 31 31
 32 32 32 32 31 31 31 30
 32 32 32 31 31 31 30 30
 32 32 31 31 31 30 30 30
 32 31 31 31 30 30 30 30
 31 31 31 30 30 30 30 29
 31 31 30 30 30 30 29 29
 31 30 30 30 30 29 29 29
 30 30 30 30 29 29 29 27
 30 30 30 29 29 29 27 26
 30 30 29 29 29 27 26 25
 30 29 29 29 27 26 25 24
 29 29 29 27 26 25 24 23
 29 29 27 26 25 24 23 22
 29 27 26 25 24 23 22 21
 27 26 25 24 23 22 21 20
 26 25 24 23 22 21 20 19
 25 24 23 22 21 20 19 19
 24 23 22 21 20 19 19 18
 23 22 21 20 19 19 18 18
 22 21 20 19 19 18 18 19
 21 20 19 19 18 18 19 20
 20 19 19 18 18 19 20 21
 19 19 18 18 19 20 21 21
 19 18 18 19 20 21 21 21
 18 18 19 20 21 21 21 21
 18 19 20 21 21 21 21 21
 19 20 21 21 21 21 21 20
 20 21 21 21 21 21 20 20
 21 21 21 21 21 20 20 20
 21 21 21 21 20 20 20 20
 21 21 21 20 20 20 20 20
 21 21 20 20 20 20 20 20
 21 20 20 20 20 20 20 20
 20 20 20 20 20 20 20 20
 20 20 20 20 20 20 20 21
 20 20 20 20 20 20 21 21
 20 20 20 20 20 21 21 21
 20 20 20 20 21 21 21 21
 20 20 20 21 21 21 21 21
 20 20 21 21 21 21 21 21
 20 21 21 21 21 21 21 21
 21 21 21 21 21 21 21 21
 21 21 21 21 21 21 21 21
 21 21 21 21 21 21 21 21
 21 21 21 21 21 21 21 21
 21 21 21 21 21 21 21 21
 31 31 30 30 29 28 27 26
 31 30 30 29 28 27 26 25
 30 30 29 28 27 26 25 24
 30 29 28 27 26 25 24 23
 29 28 27 26 25 24 23 22
 28 27 26 25 24 23 22 21
 27 26 25 24 23 22 21 20
 26 25 24 23 22 21 20 19
 25 24 23 22 21 20 19 19
 24 23 22 21 20 19 19 18
 23 22 21 20 19 19 18 17
 22 21 20 19 19 18 17 16
 21 20 19 19 18 17 16 16
 20 19 19 18 17 16 16 15
 19 19 18 17 16 16 15 16
 19 18 17 16 16 15 16 17
 18 17 16 16 15 16 17 17
 17 16 16 15 16 17 17 16
 16 16 15 16 17 17 16 16
 16 15 16 17 17 16 16 16
 15 16 17 17 16 16 16 16
 16 17 17 16 16 16 16 15
 17 17 16 16 16 16 15 15
 17 16 16 16 16 15 15 15
 16 16 16 16 15 15 15 15
 16 16 16 15 15 15 15 15
 16 16 15 15 15 15 15 15
 16 15 15 15 15 15 15 15
 15 15 15 15 15 15 15 15
 15 15 15 15 15 15 15 15
 15 15 15 15 15 15 15 15
 15 15 15 15 15 15 15 14
 15 15 15 15 15 15 14 14
 15 15 15 15 15 14 14 14
 15 15 15 15 14 14 14 14
 15 15 15 14 14 14 14 14
 15 15 14 14 14 14 14 14
 15 14 14 14 14 14 14 14
 14 14 14 14 14 14 14 14
 14 14 14 14 14 14 14 14
 14 14 14 14 14 14 14 14
 14 14 14 14 14 14 14 29
 14 14 14 14 14 14 29 30
 14 14 14 14 14 29 30 31
 14 14 14 14 29 30 31 32
 14 14 14 29 30 31 32 32
 14 14 29 30 31 32 32 32
 14 29 30 31 32 32 32 32
 29 30 31 32 33 34 34 34
 30 31 32 33 34 34 34 34
 31 32 33 34 34 34 34 34
 32 33 34 34 34 34 34 34
 33 34 34 34 34 34 34 34
 34 34 34 34 34 34 34 33
 34 34 34 34 34 34 33 33
 34 34 34 34 34 33 33 32
 34 34 34 34 33 33 32 32
 34 34 34 33 33 32 32 31
 34 34 33 33 32 32 31 31
 34 33 33 32 32 31 31 30
 33 33 32 32 31 31 30 30
 33 32 32 31 31 30 30 29
 32 32 31 31 30 30 29 29
 32 31 31 30 30 29 29 28
 31 31 30 30 29 29 28 27
 31 30 30 29 29 28 27 26
 30 30 29 29 28 27 26 26
 30 29 29 28 27 26 26 25
 29 29 28 27 26 26 25 24
 29 28 27 26 26 25 24 23
 28 27 26 26 25 24 23 23
 27 26 26 25 24 23 23 22
 26 26 25 24 23 23 22 21
 26 25 24 23 23 22 21 21
 25 24 23 23 22 21 21 20
 24 23 23 22 21 21 20 19
 23 23 22 21 21 20 19 19
 23 22 21 21 20 19 19 18
 22 21 21 20 19 19 18 18
 21 21 20 19 19 18 18 17
 21 20 19 19 18 18 17 16
 20 19 19 18 18 17 16 16
 19 19 18 18 17 16 16 14
 19 18 18 17 16 16 14 13
 18 18 17 16 16 14 13 12
 18 17 16 16 14 13 12 12
 17 16 16 14 13 12 12 10
 16 16 14 13 12 12 10 10
 16 14 13 12 12 10 10 10
 14 13 12 12 10 10 10 10
 13 12 12 10 10 10 10 10
 12 12 10 10 10 10 10 10
 12 10 10 10 10 10 10 9
 32 32 32 32 31 31 30 30
 32 32 32 31 31 30 30 29
 32 32 31 31 30 30 29 29
 32 31 31 30 30 29 29 28
 31 31 30 30 29 29 28 28
 31 30 30 29 29 28 28 27
 30 30 29 29 28 28 27 26
 30 29 29 28 28 27 26 25
 29 29 28 28 27 26 25 23
 29 28 28 27 26 25 23 22
 28 28 27 26 25 23 22 21
 28 27 26 25 23 22 21 20
 27 26 25 23 22 21 20 19
 26 25 23 22 21 20 19 18
 25 23 22 21 20 19 18 17
 23 22 21 20 19 18 17 17
 22 21 20 19 18 17 17 16
 21 20 19 18 17 17 16 16
 20 19 18 17 17 16 16 16
 19 18 17 17 16 16 16 17
 18 17 17 16 16 16 17 18
 17 17 16 16 16 17 18 18
 17 16 16 16 17 18 18 18
 16 16 16 17 18 18 18 18
 16 16 17 18 18 18 18 18
 16 17 18 18 18 18 18 17
 17 18 18 18 18 18 17 17
 18 18 18 18 18 17 17 16
 18 18 18 18 17 17 16 15
 18 18 18 17 17 16 15 15
 18 18 17 17 16 15 15 14
 18 17 17 16 15 15 14 13
 17 17 16 15 15 14 13 12
 17 16 15 15 14 13 12 12
 16 15 15 14 13 12 12 11
 15 15 14 13 12 12 11 11
 15 14 13 12 12 11 11 11
 14 13 12 12 11 11 11 10
 13 12 12 11 11 11 10 10
 12 12 11 11 11 10 10 10
 12 11 11 11 10 10 10 10
 11 11 11 10 10 10 10 29
 11 11 10 10 10 10 29 30
 11 10 10 10 10 29 30 31
 10 10 10 10 29 30 31 32
 10 10 10 29 30 31 32 33
 10 10 29 30 31 32 33 34
 10 29 30 31 32 33 34 34
 36 36 36 36 36 36 35 35
 36 36 36 36 36 35 35 34
 36 36 36 36 35 35 34 34
 36 36 36 35 35 34 34 33
 36 36 35 35 34 34 33 33
 36 35 35 34 34 33 33 32
 35 35 34 34 33 33 32 32
 35 34 34 33 33 32 32 31
 34 34 33 33 32 32 31 30
 34 33 33 32 32 31 30 29
 33 33 32 32 31 30 29 27
 33 32 32 31 30 29 27 26
 32 32 31 30 29 27 26 25
 32 31 30 29 27 26 25 24
 31 30 29 27 26 25 24 23
 30 29 27 26 25 24 23 22
 29 27 26 25 24 23 22 21
 27 26 25 24 23 22 21 20
 26 25 24 23 22 21 20 19
 25 24 23 22 21 20 19 18
 24 23 22 21 20 19 18 17
 23 22 21 20 19 18 17 16
 22 21 20 19 18 17 16 16
 21 20 19 18 17 16 16 15
 20 19 18 17 16 16 15 15
 19 18 17 16 16 15 15 14
 18 17 16 16 15 15 14 13
 17 16 16 15 15 14 13 13
 16 16 15 15 14 13 13 12
 16 15 15 14 13 13 12 12
 15 15 14 13 13 12 12 11
 15 14 13 13 12 12 11 11
 14 13 13 12 12 11 11 10
 13 13 12 12 11 11 10 10
 13 12 12 11 11 10 10 9
 12 12 11 11 10 10 9 8
 12 11 11 10 10 9 8 8
 11 11 10 10 9 8 8 7
 11 10 10 9 8 8 7 7
 10 10 9 8 8 7 7 9
 10 9 8 8 7 7 9 10
 27 28 29 29 29 29 29 29
 28 29 29 29 29 29 29 28
 29 29 29 29 29 29 28 28
 29 29 29 29 29 28 28 28
 29 29 29 29 28 28 28 28
 29 29 29 28 28 28 28 27
 29 29 28 28 28 28 27 27
 29 28 28 28 28 27 27 26
 28 28 28 28 27 27 26 25
 28 28 28 27 27 26 25 23
 28 28 27 27 26 25 23 22
 28 27 27 26 25 23 22 21
 27 27 26 25 23 22 21 20
 27 26 25 23 22 21 20 19
 26 25 23 22 21 20 19 18
 25 23 22 21 20 19 18 17
 23 22 21 20 19 18 17 16
 22 21 20 19 18 17 16 15
 21 20 19 18 17 16 15 14
 20 19 18 17 16 15 14 15
 19 18 17 16 15 14 15 15
 18 17 16 15 14 15 15 16
 17 16 15 14 15 15 16 15
 16 15 14 15 15 16 15 15
 15 14 15 15 16 15 15 15
 14 15 15 16 15 15 15 14
 15 15 16 15 15 15 14 14
 15 16 15 15 15 14 14 13
 16 15 15 15 14 14 13 13
 15 15 15 14 14 13 13 13
 15 15 14 14 13 13 13 12
 15 14 14 13 13 13 12 12
 14 14 13 13 13 12 12 12
 14 13 13 13 12 12 12 11
 13 13 13 12 12 12 11 10
 13 13 12 12 12 11 10 10
 13 12 12 12 11 10 10 10
 12 12 12 11 10 10 10 10
 12 12 11 10 10 10 10 10
 12 11 10 10 10 10 10 9
 11 10 10 10 10 10 9 9
 10 10 10 10 10 9 9 9
 10 10 10 10 9 9 9 9
 10 10 10 9 9 9 9 8
 10 10 9 9 9 9 8 8
 10 9 9 9 9 8 8 36
 9 9 9 9 8 8 36 36
 9 9 9 8 8 36 36 36
 9 9 8 8 36 36 36 36
 9 8 8 36 36 36 36 36
 8 8 36 36 36 36 36 36
 8 36 36 36 36 36 36 35
 34 34 34 34 34 33 33 32
 34 34 34 34 33 33 32 32
 34 34 34 33 33 32 32 31
 34 34 33 33 32 32 31 31
 34 33 33 32 32 31 31 30
 33 33 32 32 31 31 30 30
 33 32 32 31 31 30 30 29
 32 32 31 31 30 30 29 27
 32 31 31 30 30 29 27 26
 31 31 30 30 29 27 26 25
 31 30 30 29 27 26 25 24
 30 30 29 27 26 25 24 23
 30 29 27 26 25 24 23 21
 29 27 26 25 24 23 21 20
 27 26 25 24 23 21 20 20
 26 25 24 23 21 20 20 19
 25 24 23 21 20 20 19 18
 24 23 21 20 20 19 18 17
 23 21 20 20 19 18 17 16
 21 20 20 19 18 17 16 16
 20 20 19 18 17 16 16 15
 20 19 18 17 16 16 15 15
 19 18 17 16 16 15 15 14
 18 17 16 16 15 15 14 14
 17 16 16 15 15 14 14 13
 16 16 15 15 14 14 13 14
 16 15 15 14 14 13 14 15
 15 15 14 14 13 14 15 16
 15 14 14 13 14 15 16 18
 14 14 13 14 15 16 18 18
 14 13 14 15 16 18 18 18
 13 14 15 16 18 18 18 18
 14 15 16 18 18 18 18 18
 15 16 18 18 18 18 18 18
 16 18 18 18 18 18 18 18
 18 18 18 18 18 18 18 18
 18 18 18 18 18 18 18 18
 18 18 18 18 18 18 18 17
 18 18 18 18 18 18 17 17
 18 18 18 18 18 17 17 17
 18 18 18 18 17 17 17 17
 18 18 18 17 17 17 17 17
 18 18 17 17 17 17 17 17
 30 30 30 30 30 29 29 29
 30 30 30 30 29 29 29 28
 30 30 30 29 29 29 28 27
 30 30 29 29 29 28 27 25
 30 29 29 29 28 27 25 24
 29 29 29 28 27 25 24 23
 29 29 28 27 25 24 23 22
 29 28 27 25 24 23 22 21
 28 27 25 24 23 22 21 20
 27 25 24 23 22 21 20 19
 25 24 23 22 21 20 19 18
 24 23 22 21 20 19 18 17
 23 22 21 20 19 18 17 17
 22 21 20 19 18 17 17 18
 21 20 19 18 17 17 18 18
 20 19 18 17 17 18 18 18
 19 18 17 17 18 18 18 18
 18 17 17 18 18 18 18 18
 17 17 18 18 18 18 18 17
 17 18 18 18 18 18 17 17
 18 18 18 18 18 17 17 16
 18 18 18 18 17 17 16 16
 18 18 18 17 17 16 16 16
 18 18 17 17 16 16 16 15
 18 17 17 16 16 16 15 15
 17 17 16 16 16 15 15 15
 17 16 16 16 15 15 15 14
 16 16 16 15 15 15 14 14
 16 16 15 15 15 14 14 14
 16 15 15 15 14 14 14 14
 15 15 15 14 14 14 14 14
 15 15 14 14 14 14 14 14
 15 14 14 14 14 14 14 13
 14 14 14 14 14 14 13 13
 14 14 14 14 14 13 13 13
 14 14 14 14 13 13 13 13
 14 14 14 13 13 13 13 13
 14 14 13 13 13 13 13 13
 14 13 13 13 13 13 13 12
 13 13 13 13 13 13 12 34
 13 13 13 13 13 12 34 34
 13 13 13 13 12 34 34 34
 13 13 13 12 34 34 34 34
 13 13 12 34 34 34 34 34
 13 12 34 34 34 34 34 33
 12 34 34 34 34 34 33 33
 31 32 33 33 33 33 33 33
 32 33 33 33 33 33 33 33
 33 33 33 33 33 33 33 33
 33 33 33 33 33 33 33 32
 33 33 33 33 33 33 32 32
 33 33 33 33 33 32 32 31
 33 33 33 33 32 32 31 31
 33 33 33 32 32 31 31 30
 33 33 32 32 31 31 30 30
 33 32 32 31 31 30 30 28
 32 32 31 31 30 30 28 27
 32 31 31 30 30 28 27 25
 31 31 30 30 28 27 25 24
 31 30 30 28 27 25 24 23
 30 30 28 27 25 24 23 22
 30 28 27 25 24 23 22 21
 28 27 25 24 23 22 21 20
 27 25 24 23 22 21 20 19
 25 24 23 22 21 20 19 18
 24 23 22 21 20 19 18 18
 23 22 21 20 19 18 18 17
 22 21 20 19 18 18 17 17
 21 20 19 18 18 17 17 17
 20 19 18 18 17 17 17 17
 19 18 18 17 17 17 17 18
 18 18 17 17 17 17 18 19
 18 17 17 17 17 18 19 18
 17 17 17 17 18 19 18 18
 17 17 17 18 19 18 18 18
 17 17 18 19 18 18 18 18
 17 18 19 18 18 18 18 18
 18 19 18 18 18 18 18 18
 19 18 18 18 18 18 18 18
 18 18 18 18 18 18 18 18
 18 18 18 18 18 18 18 18
 18 18 18 18 18 18 18 18
 18 18 18 18 18 18 18 18
 18 18 18 18 18 18 18 18
 18 18 18 18 18 18 18 18
 18 18 18 18 18 18 18 18
 18 18 18 18 18 18 18 18
 30 30 30 29 29 29 28 28
 30 30 29 29 29 28 28 28
 30 29 29 29 28 28 28 27
 29 29 29 28 28 28 27 27
 29 29 28 28 28 27 27 25
 29 28 28 28 27 27 25 24
 28 28 28 27 27 25 24 23
 28 28 27 27 25 24 23 22
 28 27 27 25 24 23 22 21
 27 27 25 24 23 22 21 20
 27 25 24 23 22 21 20 19
 25 24 23 22 21 20 19 18
 24 23 22 21 20 19 18 17
 23 22 21 20 19 18 17 16
 22 21 20 19 18 17 16 15
 21 20 19 18 17 16 15 15
 20 19 18 17 16 15 15 16
 19 18 17 16 15 15 16 17
 18 17 16 15 15 16 17 17
 17 16 15 15 16 17 17 17
 16 15 15 16 17 17 17 17
 15 15 16 17 17 17 17 17
 15 16 17 17 17 17 17 17
 16 17 17 17 17 17 17 16
 17 17 17 17 17 17 16 16
 17 17 17 17 17 16 16 16
 17 17 17 17 16 16 16 16
 17 17 17 16 16 16 16 15
 17 17 16 16 16 16 15 15
 17 16 16 16 16 15 15 15
 16 16 16 16 15 15 15 14
 16 16 16 15 15 15 14 14
 16 16 15 15 15 14 14 14
 16 15 15 15 14 14 14 14
 15 15 15 14 14 14 14 14
 15 15 14 14 14 14 14 14
 15 14 14 14 14 14 14 14
 14 14 14 14 14 14 14 14
 14 14 14 14 14 14 14 13
 14 14 14 14 14 14 13 13
 14 14 14 14 14 13 13 31
 14 14 14 14 13 13 31 32
 14 14 14 13 13 31 32 33
 14 14 13 13 31 32 33 33
 14 13 13 31 32 33 33 33
 13 13 31 32 33 33 33 33
 13 31 32 33 33 33 33 33
 32 33 33 33 33 33 33 32
 33 33 33 33 33 33 32 32
 33 33 33 33 33 32 32 32
 33 33 33 33 32 32 32 31
 33 33 33 32 32 32 31 31
 33 33 32 32 32 31 31 31
 33 32 32 32 31 31 31 30
 32 32 32 31 31 31 30 30
 32 32 31 31 31 30 30 29
 32 31 31 31 30 30 29 27
 31 31 31 30 30 29 27 26
 31 31 30 30 29 27 26 25
 31 30 30 29 27 26 25 24
 30 30 29 27 26 25 24 23
 30 29 27 26 25 24 23 22
 29 27 26 25 24 23 22 21
 27 26 25 24 23 22 21 20
 26 25 24 23 22 21 20 19
 25 24 23 22 21 20 19 18
 24 23 22 21 20 19 18 18
 23 22 21 20 19 18 18 17
 22 21 20 19 18 18 17 16
 21 20 19 18 18 17 16 16
 20 19 18 18 17 16 16 17
 19 18 18 17 16 16 17 18
 18 18 17 16 16 17 18 20
 18 17 16 16 17 18 20 20
 17 16 16 17 18 20 20 19
 16 16 17 18 20 20 19 19
 16 17 18 20 20 19 19 19
 17 18 20 20 19 19 19 19
 18 20 20 19 19 19 19 19
 20 20 19 19 19 19 19 19
 20 19 19 19 19 19 19 19
 19 19 19 19 19 19 19 19
 19 19 19 19 19 19 19 19
 19 19 19 19 19 19 19 19
 19 19 19 19 19 19 19 19
 19 19 19 19 19 19 19 19
 19 19 19 19 19 19 19 19
 19 19 19 19 19 19 19 19
 19 19 19 19 19 19 19 19
 19 19 19 19 19 19 19 18
 19 19 19 19 19 19 18 18
