# Supplementary material for: A SE-DenseNet-LSTM model for locomotion mode recognition in lower limb exoskeleton
Source: PeerJ Comput Sci. 2024 Feb 29;10:e1881. doi: 10.7717/peerj-cs.1881 (PMC10909223; doi:10.7717/peerj-cs.1881)
Supplement: Supplemental Information 1 — Each data represents a sampling point with a sampling frequency of 100Hz, and a motion period is divided into a support state and a pendulum state. Several points from these two gait phases are taken to process and form the dataset used in the experiment. [file peerj-cs-10-1881-s001.zip › dataset/online/sub5/STShankAngle.txt]

 13 11 10 9 6 6 4 4
 11 10 9 6 6 4 4 2
 10 9 6 6 4 4 2 2
 9 6 6 4 4 2 2 1
 6 6 4 4 2 2 1 -1
 6 4 4 2 2 1 -1 -2
 4 4 2 2 1 -1 -2 -2
 4 2 2 1 -1 -2 -2 -3
 2 2 1 -1 -2 -2 -3 -3
 2 1 -1 -2 -2 -3 -3 -4
 1 -1 -2 -2 -3 -3 -4 -5
 -1 -2 -2 -3 -3 -4 -5 -5
 -2 -2 -3 -3 -4 -5 -5 -6
 -2 -3 -3 -4 -5 -5 -6 -6
 -3 -3 -4 -5 -5 -6 -6 -7
 -3 -4 -5 -5 -6 -6 -7 -7
 -4 -5 -5 -6 -6 -7 -7 -7
 -5 -5 -6 -6 -7 -7 -7 -8
 -5 -6 -6 -7 -7 -7 -8 -9
 -6 -6 -7 -7 -7 -8 -9 -9
 -6 -7 -7 -7 -8 -9 -9 -9
 -7 -7 -7 -8 -9 -9 -9 -10
 -7 -7 -8 -9 -9 -9 -10 -10
 -7 -8 -9 -9 -9 -10 -10 -11
 -8 -9 -9 -9 -10 -10 -11 -11
 -9 -9 -9 -10 -10 -11 -11 -12
 -9 -9 -10 -10 -11 -11 -12 -12
 -9 -10 -10 -11 -11 -12 -12 -13
 -10 -10 -11 -11 -12 -12 -13 -13
 -10 -11 -11 -12 -12 -13 -13 -14
 -11 -11 -12 -12 -13 -13 -14 -15
 -11 -12 -12 -13 -13 -14 -15 -16
 -12 -12 -13 -13 -14 -15 -16 -16
 -12 -13 -13 -14 -15 -16 -16 -17
 -13 -13 -14 -15 -16 -16 -17 -17
 -13 -14 -15 -16 -16 -17 -17 -17
 -14 -15 -16 -16 -17 -17 -17 -18
 -15 -16 -16 -17 -17 -17 -18 -19
 -16 -16 -17 -17 -17 -18 -19 -20
 -16 -17 -17 -17 -18 -19 -20 -20
 -17 -17 -17 -18 -19 -20 -20 -21
 -17 -17 -18 -19 -20 -20 -21 -22
 -17 -18 -19 -20 -20 -21 -22 -22
 -18 -19 -20 -20 -21 -22 -22 -23
 -19 -20 -20 -21 -22 -22 -23 -24
 -20 -20 -21 -22 -22 -23 -24 -25
 -20 -21 -22 -22 -23 -24 -25 -26
 8 6 5 4 3 2 2 1
 6 5 4 3 2 2 1 0
 5 4 3 2 2 1 0 0
 4 3 2 2 1 0 0 -1
 3 2 2 1 0 0 -1 -1
 2 2 1 0 0 -1 -1 -2
 2 1 0 0 -1 -1 -2 -3
 1 0 0 -1 -1 -2 -3 -3
 0 0 -1 -1 -2 -3 -3 -4
 0 -1 -1 -2 -3 -3 -4 -4
 -1 -1 -2 -3 -3 -4 -4 -5
 -1 -2 -3 -3 -4 -4 -5 -6
 -2 -3 -3 -4 -4 -5 -6 -6
 -3 -3 -4 -4 -5 -6 -6 -7
 -3 -4 -4 -5 -6 -6 -7 -7
 -4 -4 -5 -6 -6 -7 -7 -8
 -4 -5 -6 -6 -7 -7 -8 -8
 -5 -6 -6 -7 -7 -8 -8 -8
 -6 -6 -7 -7 -8 -8 -8 -9
 -6 -7 -7 -8 -8 -8 -9 -9
 -7 -7 -8 -8 -8 -9 -9 -10
 -7 -8 -8 -8 -9 -9 -10 -10
 -8 -8 -8 -9 -9 -10 -10 -10
 -8 -8 -9 -9 -10 -10 -10 -11
 -8 -9 -9 -10 -10 -10 -11 -12
 -9 -9 -10 -10 -10 -11 -12 -12
 -9 -10 -10 -10 -11 -12 -12 -12
 -10 -10 -10 -11 -12 -12 -12 -13
 -10 -10 -11 -12 -12 -12 -13 -13
 -10 -11 -12 -12 -12 -13 -13 -14
 -11 -12 -12 -12 -13 -13 -14 -14
 -12 -12 -12 -13 -13 -14 -14 -15
 -12 -12 -13 -13 -14 -14 -15 -15
 -12 -13 -13 -14 -14 -15 -15 -16
 -13 -13 -14 -14 -15 -15 -16 -16
 -13 -14 -14 -15 -15 -16 -16 -17
 -14 -14 -15 -15 -16 -16 -17 -17
 -14 -15 -15 -16 -16 -17 -17 -18
 -15 -15 -16 -16 -17 -17 -18 -18
 -15 -16 -16 -17 -17 -18 -18 -19
 -16 -16 -17 -17 -18 -18 -19 -20
 -16 -17 -17 -18 -18 -19 -20 -20
 -17 -17 -18 -18 -19 -20 -20 -20
 -17 -18 -18 -19 -20 -20 -20 -21
 -18 -18 -19 -20 -20 -20 -21 -22
 -18 -19 -20 -20 -20 -21 -22 -22
 -19 -20 -20 -20 -21 -22 -22 -23
 -20 -20 -20 -21 -22 -22 -23 -24
 -20 -20 -21 -22 -22 -23 -24 -24
 11 10 9 8 6 6 4 4
 10 9 8 6 6 4 4 2
 9 8 6 6 4 4 2 2
 8 6 6 4 4 2 2 1
 6 6 4 4 2 2 1 0
 6 4 4 2 2 1 0 -1
 4 4 2 2 1 0 -1 -1
 4 2 2 1 0 -1 -1 -2
 2 2 1 0 -1 -1 -2 -2
 2 1 0 -1 -1 -2 -2 -3
 1 0 -1 -1 -2 -2 -3 -3
 0 -1 -1 -2 -2 -3 -3 -3
 -1 -1 -2 -2 -3 -3 -3 -4
 -1 -2 -2 -3 -3 -3 -4 -5
 -2 -2 -3 -3 -3 -4 -5 -6
 -2 -3 -3 -3 -4 -5 -6 -6
 -3 -3 -3 -4 -5 -6 -6 -7
 -3 -3 -4 -5 -6 -6 -7 -7
 -3 -4 -5 -6 -6 -7 -7 -7
 -4 -5 -6 -6 -7 -7 -7 -8
 -5 -6 -6 -7 -7 -7 -8 -9
 -6 -6 -7 -7 -7 -8 -9 -9
 -6 -7 -7 -7 -8 -9 -9 -10
 -7 -7 -7 -8 -9 -9 -10 -10
 -7 -7 -8 -9 -9 -10 -10 -11
 -7 -8 -9 -9 -10 -10 -11 -11
 -8 -9 -9 -10 -10 -11 -11 -11
 -9 -9 -10 -10 -11 -11 -11 -12
 -9 -10 -10 -11 -11 -11 -12 -13
 -10 -10 -11 -11 -11 -12 -13 -13
 -10 -11 -11 -11 -12 -13 -13 -14
 -11 -11 -11 -12 -13 -13 -14 -15
 -11 -11 -12 -13 -13 -14 -15 -15
 -11 -12 -13 -13 -14 -15 -15 -16
 -12 -13 -13 -14 -15 -15 -16 -17
 -13 -13 -14 -15 -15 -16 -17 -18
 -13 -14 -15 -15 -16 -17 -18 -18
 -14 -15 -15 -16 -17 -18 -18 -19
 -15 -15 -16 -17 -18 -18 -19 -19
 -15 -16 -17 -18 -18 -19 -19 -20
 -16 -17 -18 -18 -19 -19 -20 -21
 -17 -18 -18 -19 -19 -20 -21 -21
 -18 -18 -19 -19 -20 -21 -21 -22
 -18 -19 -19 -20 -21 -21 -22 -22
 -19 -19 -20 -21 -21 -22 -22 -23
 -19 -20 -21 -21 -22 -22 -23 -24
 12 11 9 8 7 4 3 2
 11 9 8 7 4 3 2 1
 9 8 7 4 3 2 1 0
 8 7 4 3 2 1 0 -1
 7 4 3 2 1 0 -1 -2
 4 3 2 1 0 -1 -2 -3
 3 2 1 0 -1 -2 -3 -3
 2 1 0 -1 -2 -3 -3 -4
 1 0 -1 -2 -3 -3 -4 -5
 0 -1 -2 -3 -3 -4 -5 -5
 -1 -2 -3 -3 -4 -5 -5 -6
 -2 -3 -3 -4 -5 -5 -6 -7
 -3 -3 -4 -5 -5 -6 -7 -7
 -3 -4 -5 -5 -6 -7 -7 -8
 -4 -5 -5 -6 -7 -7 -8 -8
 -5 -5 -6 -7 -7 -8 -8 -9
 -5 -6 -7 -7 -8 -8 -9 -9
 -6 -7 -7 -8 -8 -9 -9 -9
 -7 -7 -8 -8 -9 -9 -9 -10
 -7 -8 -8 -9 -9 -9 -10 -10
 -8 -8 -9 -9 -9 -10 -10 -11
 -8 -9 -9 -9 -10 -10 -11 -11
 -9 -9 -9 -10 -10 -11 -11 -11
 -9 -9 -10 -10 -11 -11 -11 -12
 -9 -10 -10 -11 -11 -11 -12 -12
 -10 -10 -11 -11 -11 -12 -12 -13
 -10 -11 -11 -11 -12 -12 -13 -13
 -11 -11 -11 -12 -12 -13 -13 -14
 -11 -11 -12 -12 -13 -13 -14 -14
 -11 -12 -12 -13 -13 -14 -14 -15
 -12 -12 -13 -13 -14 -14 -15 -15
 -12 -13 -13 -14 -14 -15 -15 -16
 -13 -13 -14 -14 -15 -15 -16 -16
 -13 -14 -14 -15 -15 -16 -16 -17
 -14 -14 -15 -15 -16 -16 -17 -17
 -14 -15 -15 -16 -16 -17 -17 -18
 -15 -15 -16 -16 -17 -17 -18 -18
 -15 -16 -16 -17 -17 -18 -18 -19
 -16 -16 -17 -17 -18 -18 -19 -20
 -16 -17 -17 -18 -18 -19 -20 -21
 -17 -17 -18 -18 -19 -20 -21 -21
 -17 -18 -18 -19 -20 -21 -21 -22
 -18 -18 -19 -20 -21 -21 -22 -23
 -18 -19 -20 -21 -21 -22 -23 -24
 -19 -20 -21 -21 -22 -23 -24 -25
 13 12 10 9 8 6 5 3
 12 10 9 8 6 5 3 2
 10 9 8 6 5 3 2 1
 9 8 6 5 3 2 1 0
 8 6 5 3 2 1 0 -1
 6 5 3 2 1 0 -1 -2
 5 3 2 1 0 -1 -2 -2
 3 2 1 0 -1 -2 -2 -3
 2 1 0 -1 -2 -2 -3 -4
 1 0 -1 -2 -2 -3 -4 -4
 0 -1 -2 -2 -3 -4 -4 -5
 -1 -2 -2 -3 -4 -4 -5 -6
 -2 -2 -3 -4 -4 -5 -6 -6
 -2 -3 -4 -4 -5 -6 -6 -7
 -3 -4 -4 -5 -6 -6 -7 -8
 -4 -4 -5 -6 -6 -7 -8 -9
 -4 -5 -6 -6 -7 -8 -9 -9
 -5 -6 -6 -7 -8 -9 -9 -10
 -6 -6 -7 -8 -9 -9 -10 -10
 -6 -7 -8 -9 -9 -10 -10 -11
 -7 -8 -9 -9 -10 -10 -11 -11
 -8 -9 -9 -10 -10 -11 -11 -12
 -9 -9 -10 -10 -11 -11 -12 -12
 -9 -10 -10 -11 -11 -12 -12 -12
 -10 -10 -11 -11 -12 -12 -12 -13
 -10 -11 -11 -12 -12 -12 -13 -14
 -11 -11 -12 -12 -12 -13 -14 -14
 -11 -12 -12 -12 -13 -14 -14 -15
 -12 -12 -12 -13 -14 -14 -15 -15
 -12 -12 -13 -14 -14 -15 -15 -16
 -12 -13 -14 -14 -15 -15 -16 -16
 -13 -14 -14 -15 -15 -16 -16 -17
 -14 -14 -15 -15 -16 -16 -17 -17
 -14 -15 -15 -16 -16 -17 -17 -18
 -15 -15 -16 -16 -17 -17 -18 -19
 -15 -16 -16 -17 -17 -18 -19 -19
 -16 -16 -17 -17 -18 -19 -19 -20
 -16 -17 -17 -18 -19 -19 -20 -20
 -17 -17 -18 -19 -19 -20 -20 -21
 -17 -18 -19 -19 -20 -20 -21 -23
 -18 -19 -19 -20 -20 -21 -23 -24
 -19 -19 -20 -20 -21 -23 -24 -25
 -19 -20 -20 -21 -23 -24 -25 -26
 12 11 10 8 7 5 4 2
 11 10 8 7 5 4 2 2
 10 8 7 5 4 2 2 0
 8 7 5 4 2 2 0 0
 7 5 4 2 2 0 0 -2
 5 4 2 2 0 0 -2 -3
 4 2 2 0 0 -2 -3 -3
 2 2 0 0 -2 -3 -3 -4
 2 0 0 -2 -3 -3 -4 -4
 0 0 -2 -3 -3 -4 -4 -5
 0 -2 -3 -3 -4 -4 -5 -6
 -2 -3 -3 -4 -4 -5 -6 -6
 -3 -3 -4 -4 -5 -6 -6 -7
 -3 -4 -4 -5 -6 -6 -7 -7
 -4 -4 -5 -6 -6 -7 -7 -8
 -4 -5 -6 -6 -7 -7 -8 -8
 -5 -6 -6 -7 -7 -8 -8 -9
 -6 -6 -7 -7 -8 -8 -9 -9
 -6 -7 -7 -8 -8 -9 -9 -10
 -7 -7 -8 -8 -9 -9 -10 -10
 -7 -8 -8 -9 -9 -10 -10 -11
 -8 -8 -9 -9 -10 -10 -11 -11
 -8 -9 -9 -10 -10 -11 -11 -11
 -9 -9 -10 -10 -11 -11 -11 -12
 -9 -10 -10 -11 -11 -11 -12 -13
 -10 -10 -11 -11 -11 -12 -13 -13
 -10 -11 -11 -11 -12 -13 -13 -14
 -11 -11 -11 -12 -13 -13 -14 -15
 -11 -11 -12 -13 -13 -14 -15 -15
 -11 -12 -13 -13 -14 -15 -15 -16
 -12 -13 -13 -14 -15 -15 -16 -16
 -13 -13 -14 -15 -15 -16 -16 -17
 -13 -14 -15 -15 -16 -16 -17 -18
 -14 -15 -15 -16 -16 -17 -18 -18
 -15 -15 -16 -16 -17 -18 -18 -18
 -15 -16 -16 -17 -18 -18 -18 -19
 -16 -16 -17 -18 -18 -18 -19 -20
 -16 -17 -18 -18 -18 -19 -20 -20
 -17 -18 -18 -18 -19 -20 -20 -22
 -18 -18 -18 -19 -20 -20 -22 -23
 -18 -18 -19 -20 -20 -22 -23 -24
 -18 -19 -20 -20 -22 -23 -24 -25
 12 10 8 7 5 4 2 2
 10 8 7 5 4 2 2 1
 8 7 5 4 2 2 1 0
 7 5 4 2 2 1 0 -1
 5 4 2 2 1 0 -1 -2
 4 2 2 1 0 -1 -2 -2
 2 2 1 0 -1 -2 -2 -3
 2 1 0 -1 -2 -2 -3 -3
 1 0 -1 -2 -2 -3 -3 -4
 0 -1 -2 -2 -3 -3 -4 -4
 -1 -2 -2 -3 -3 -4 -4 -5
 -2 -2 -3 -3 -4 -4 -5 -5
 -2 -3 -3 -4 -4 -5 -5 -6
 -3 -3 -4 -4 -5 -5 -6 -7
 -3 -4 -4 -5 -5 -6 -7 -7
 -4 -4 -5 -5 -6 -7 -7 -8
 -4 -5 -5 -6 -7 -7 -8 -8
 -5 -5 -6 -7 -7 -8 -8 -9
 -5 -6 -7 -7 -8 -8 -9 -9
 -6 -7 -7 -8 -8 -9 -9 -10
 -7 -7 -8 -8 -9 -9 -10 -10
 -7 -8 -8 -9 -9 -10 -10 -10
 -8 -8 -9 -9 -10 -10 -10 -11
 -8 -9 -9 -10 -10 -10 -11 -12
 -9 -9 -10 -10 -10 -11 -12 -13
 -9 -10 -10 -10 -11 -12 -13 -14
 -10 -10 -10 -11 -12 -13 -14 -14
 -10 -10 -11 -12 -13 -14 -14 -15
 -10 -11 -12 -13 -14 -14 -15 -16
 -11 -12 -13 -14 -14 -15 -16 -16
 -12 -13 -14 -14 -15 -16 -16 -17
 -13 -14 -14 -15 -16 -16 -17 -18
 -14 -14 -15 -16 -16 -17 -18 -18
 -14 -15 -16 -16 -17 -18 -18 -19
 -15 -16 -16 -17 -18 -18 -19 -19
 -16 -16 -17 -18 -18 -19 -19 -20
 -16 -17 -18 -18 -19 -19 -20 -21
 -17 -18 -18 -19 -19 -20 -21 -22
 -18 -18 -19 -19 -20 -21 -22 -22
 -18 -19 -19 -20 -21 -22 -22 -23
 -19 -19 -20 -21 -22 -22 -23 -24
 -19 -20 -21 -22 -22 -23 -24 -25
 -20 -21 -22 -22 -23 -24 -25 -26
 14 12 11 9 7 6 4 3
 12 11 9 7 6 4 3 2
 11 9 7 6 4 3 2 1
 9 7 6 4 3 2 1 0
 7 6 4 3 2 1 0 -1
 6 4 3 2 1 0 -1 -2
 4 3 2 1 0 -1 -2 -2
 3 2 1 0 -1 -2 -2 -3
 2 1 0 -1 -2 -2 -3 -3
 1 0 -1 -2 -2 -3 -3 -4
 0 -1 -2 -2 -3 -3 -4 -5
 -1 -2 -2 -3 -3 -4 -5 -6
 -2 -2 -3 -3 -4 -5 -6 -7
 -2 -3 -3 -4 -5 -6 -7 -7
 -3 -3 -4 -5 -6 -7 -7 -8
 -3 -4 -5 -6 -7 -7 -8 -8
 -4 -5 -6 -7 -7 -8 -8 -9
 -5 -6 -7 -7 -8 -8 -9 -9
 -6 -7 -7 -8 -8 -9 -9 -10
 -7 -7 -8 -8 -9 -9 -10 -10
 -7 -8 -8 -9 -9 -10 -10 -11
 -8 -8 -9 -9 -10 -10 -11 -11
 -8 -9 -9 -10 -10 -11 -11 -12
 -9 -9 -10 -10 -11 -11 -12 -12
 -9 -10 -10 -11 -11 -12 -12 -12
 -10 -10 -11 -11 -12 -12 -12 -13
 -10 -11 -11 -12 -12 -12 -13 -14
 -11 -11 -12 -12 -12 -13 -14 -14
 -11 -12 -12 -12 -13 -14 -14 -15
 -12 -12 -12 -13 -14 -14 -15 -16
 -12 -12 -13 -14 -14 -15 -16 -16
 -12 -13 -14 -14 -15 -16 -16 -17
 -13 -14 -14 -15 -16 -16 -17 -17
 -14 -14 -15 -16 -16 -17 -17 -18
 -14 -15 -16 -16 -17 -17 -18 -18
 -15 -16 -16 -17 -17 -18 -18 -19
 -16 -16 -17 -17 -18 -18 -19 -20
 -16 -17 -17 -18 -18 -19 -20 -20
 -17 -17 -18 -18 -19 -20 -20 -21
 -17 -18 -18 -19 -20 -20 -21 -22
 -18 -18 -19 -20 -20 -21 -22 -23
 -18 -19 -20 -20 -21 -22 -23 -24
 -19 -20 -20 -21 -22 -23 -24 -25
 -20 -20 -21 -22 -23 -24 -25 -27
 14 12 12 9 8 6 5 4
 12 12 9 8 6 5 4 3
 12 9 8 6 5 4 3 2
 9 8 6 5 4 3 2 1
 8 6 5 4 3 2 1 0
 6 5 4 3 2 1 0 -1
 5 4 3 2 1 0 -1 -1
 4 3 2 1 0 -1 -1 -2
 3 2 1 0 -1 -1 -2 -3
 2 1 0 -1 -1 -2 -3 -3
 1 0 -1 -1 -2 -3 -3 -4
 0 -1 -1 -2 -3 -3 -4 -5
 -1 -1 -2 -3 -3 -4 -5 -6
 -1 -2 -3 -3 -4 -5 -6 -6
 -2 -3 -3 -4 -5 -6 -6 -7
 -3 -3 -4 -5 -6 -6 -7 -7
 -3 -4 -5 -6 -6 -7 -7 -8
 -4 -5 -6 -6 -7 -7 -8 -8
 -5 -6 -6 -7 -7 -8 -8 -9
 -6 -6 -7 -7 -8 -8 -9 -9
 -6 -7 -7 -8 -8 -9 -9 -10
 -7 -7 -8 -8 -9 -9 -10 -10
 -7 -8 -8 -9 -9 -10 -10 -11
 -8 -8 -9 -9 -10 -10 -11 -11
 -8 -9 -9 -10 -10 -11 -11 -13
 -9 -9 -10 -10 -11 -11 -13 -13
 -9 -10 -10 -11 -11 -13 -13 -14
 -10 -10 -11 -11 -13 -13 -14 -14
 -10 -11 -11 -13 -13 -14 -14 -15
 -11 -11 -13 -13 -14 -14 -15 -16
 -11 -13 -13 -14 -14 -15 -16 -16
 -13 -13 -14 -14 -15 -16 -16 -17
 -13 -14 -14 -15 -16 -16 -17 -17
 -14 -14 -15 -16 -16 -17 -17 -18
 -14 -15 -16 -16 -17 -17 -18 -19
 -15 -16 -16 -17 -17 -18 -19 -19
 -16 -16 -17 -17 -18 -19 -19 -20
 -16 -17 -17 -18 -19 -19 -20 -21
 -17 -17 -18 -19 -19 -20 -21 -22
 -17 -18 -19 -19 -20 -21 -22 -23
 -18 -19 -19 -20 -21 -22 -23 -24
 -19 -19 -20 -21 -22 -23 -24 -24
 -19 -20 -21 -22 -23 -24 -24 -27
 -20 -21 -22 -23 -24 -24 -27 -28
 10 8 7 6 5 4 3 2
 8 7 6 5 4 3 2 0
 7 6 5 4 3 2 0 0
 6 5 4 3 2 0 0 -1
 5 4 3 2 0 0 -1 -2
 4 3 2 0 0 -1 -2 -2
 3 2 0 0 -1 -2 -2 -3
 2 0 0 -1 -2 -2 -3 -3
 0 0 -1 -2 -2 -3 -3 -4
 0 -1 -2 -2 -3 -3 -4 -4
 -1 -2 -2 -3 -3 -4 -4 -5
 -2 -2 -3 -3 -4 -4 -5 -5
 -2 -3 -3 -4 -4 -5 -5 -6
 -3 -3 -4 -4 -5 -5 -6 -6
 -3 -4 -4 -5 -5 -6 -6 -7
 -4 -4 -5 -5 -6 -6 -7 -8
 -4 -5 -5 -6 -6 -7 -8 -8
 -5 -5 -6 -6 -7 -8 -8 -9
 -5 -6 -6 -7 -8 -8 -9 -9
 -6 -6 -7 -8 -8 -9 -9 -9
 -6 -7 -8 -8 -9 -9 -9 -10
 -7 -8 -8 -9 -9 -9 -10 -10
 -8 -8 -9 -9 -9 -10 -10 -11
 -8 -9 -9 -9 -10 -10 -11 -11
 -9 -9 -9 -10 -10 -11 -11 -12
 -9 -9 -10 -10 -11 -11 -12 -12
 -9 -10 -10 -11 -11 -12 -12 -12
 -10 -10 -11 -11 -12 -12 -12 -13
 -10 -11 -11 -12 -12 -12 -13 -14
 -11 -11 -12 -12 -12 -13 -14 -14
 -11 -12 -12 -12 -13 -14 -14 -15
 -12 -12 -12 -13 -14 -14 -15 -15
 -12 -12 -13 -14 -14 -15 -15 -15
 -12 -13 -14 -14 -15 -15 -15 -16
 -13 -14 -14 -15 -15 -15 -16 -16
 -14 -14 -15 -15 -15 -16 -16 -17
 -14 -15 -15 -15 -16 -16 -17 -17
 -15 -15 -15 -16 -16 -17 -17 -17
 -15 -15 -16 -16 -17 -17 -17 -18
 -15 -16 -16 -17 -17 -17 -18 -18
 -16 -16 -17 -17 -17 -18 -18 -19
 -16 -17 -17 -17 -18 -18 -19 -20
 -17 -17 -17 -18 -18 -19 -20 -20
 -17 -17 -18 -18 -19 -20 -20 -21
 -17 -18 -18 -19 -20 -20 -21 -22
 -18 -18 -19 -20 -20 -21 -22 -23
 -18 -19 -20 -20 -21 -22 -23 -24
 14 12 10 9 8 7 6 4
 12 10 9 8 7 6 4 4
 10 9 8 7 6 4 4 3
 9 8 7 6 4 4 3 2
 8 7 6 4 4 3 2 1
 7 6 4 4 3 2 1 0
 6 4 4 3 2 1 0 0
 4 4 3 2 1 0 0 -1
 4 3 2 1 0 0 -1 -1
 3 2 1 0 0 -1 -1 -2
 2 1 0 0 -1 -1 -2 -2
 1 0 0 -1 -1 -2 -2 -3
 0 0 -1 -1 -2 -2 -3 -4
 0 -1 -1 -2 -2 -3 -4 -5
 -1 -1 -2 -2 -3 -4 -5 -5
 -1 -2 -2 -3 -4 -5 -5 -6
 -2 -2 -3 -4 -5 -5 -6 -6
 -2 -3 -4 -5 -5 -6 -6 -6
 -3 -4 -5 -5 -6 -6 -6 -6
 -4 -5 -5 -6 -6 -6 -6 -7
 -5 -5 -6 -6 -6 -6 -7 -7
 -5 -6 -6 -6 -6 -7 -7 -8
 -6 -6 -6 -6 -7 -7 -8 -8
 -6 -6 -6 -7 -7 -8 -8 -8
 -6 -6 -7 -7 -8 -8 -8 -9
 -6 -7 -7 -8 -8 -8 -9 -10
 -7 -7 -8 -8 -8 -9 -10 -10
 -7 -8 -8 -8 -9 -10 -10 -11
 -8 -8 -8 -9 -10 -10 -11 -11
 -8 -8 -9 -10 -10 -11 -11 -12
 -8 -9 -10 -10 -11 -11 -12 -12
 -9 -10 -10 -11 -11 -12 -12 -13
 -10 -10 -11 -11 -12 -12 -13 -13
 -10 -11 -11 -12 -12 -13 -13 -14
 -11 -11 -12 -12 -13 -13 -14 -15
 -11 -12 -12 -13 -13 -14 -15 -15
 -12 -12 -13 -13 -14 -15 -15 -16
 -12 -13 -13 -14 -15 -15 -16 -16
 -13 -13 -14 -15 -15 -16 -16 -17
 -13 -14 -15 -15 -16 -16 -17 -18
 -14 -15 -15 -16 -16 -17 -18 -18
 -15 -15 -16 -16 -17 -18 -18 -19
 -15 -16 -16 -17 -18 -18 -19 -19
 -16 -16 -17 -18 -18 -19 -19 -20
 -16 -17 -18 -18 -19 -19 -20 -20
 -17 -18 -18 -19 -19 -20 -20 -21
 -18 -18 -19 -19 -20 -20 -21 -22
 -18 -19 -19 -20 -20 -21 -22 -23
 -19 -19 -20 -20 -21 -22 -23 -23
 -19 -20 -20 -21 -22 -23 -23 -24
 13 12 11 8 6 5 4 3
 12 11 8 6 5 4 3 2
 11 8 6 5 4 3 2 1
 8 6 5 4 3 2 1 0
 6 5 4 3 2 1 0 -1
 5 4 3 2 1 0 -1 -2
 4 3 2 1 0 -1 -2 -2
 3 2 1 0 -1 -2 -2 -3
 2 1 0 -1 -2 -2 -3 -3
 1 0 -1 -2 -2 -3 -3 -3
 0 -1 -2 -2 -3 -3 -3 -4
 -1 -2 -2 -3 -3 -3 -4 -4
 -2 -2 -3 -3 -3 -4 -4 -5
 -2 -3 -3 -3 -4 -4 -5 -5
 -3 -3 -3 -4 -4 -5 -5 -6
 -3 -3 -4 -4 -5 -5 -6 -6
 -3 -4 -4 -5 -5 -6 -6 -6
 -4 -4 -5 -5 -6 -6 -6 -7
 -4 -5 -5 -6 -6 -6 -7 -7
 -5 -5 -6 -6 -6 -7 -7 -8
 -5 -6 -6 -6 -7 -7 -8 -8
 -6 -6 -6 -7 -7 -8 -8 -9
 -6 -6 -7 -7 -8 -8 -9 -9
 -6 -7 -7 -8 -8 -9 -9 -10
 -7 -7 -8 -8 -9 -9 -10 -11
 -7 -8 -8 -9 -9 -10 -11 -11
 -8 -8 -9 -9 -10 -11 -11 -12
 -8 -9 -9 -10 -11 -11 -12 -12
 -9 -9 -10 -11 -11 -12 -12 -13
 -9 -10 -11 -11 -12 -12 -13 -13
 -10 -11 -11 -12 -12 -13 -13 -14
 -11 -11 -12 -12 -13 -13 -14 -15
 -11 -12 -12 -13 -13 -14 -15 -16
 -12 -12 -13 -13 -14 -15 -16 -16
 -12 -13 -13 -14 -15 -16 -16 -17
 -13 -13 -14 -15 -16 -16 -17 -17
 -13 -14 -15 -16 -16 -17 -17 -18
 -14 -15 -16 -16 -17 -17 -18 -19
 -15 -16 -16 -17 -17 -18 -19 -19
 -16 -16 -17 -17 -18 -19 -19 -20
 -16 -17 -17 -18 -19 -19 -20 -20
 -17 -17 -18 -19 -19 -20 -20 -21
 -17 -18 -19 -19 -20 -20 -21 -22
 -18 -19 -19 -20 -20 -21 -22 -23
 -19 -19 -20 -20 -21 -22 -23 -24
 -19 -20 -20 -21 -22 -23 -24 -25
 11 9 9 6 5 3 2 1
 9 9 6 5 3 2 1 1
 9 6 5 3 2 1 1 0
 6 5 3 2 1 1 0 -1
 5 3 2 1 1 0 -1 -2
 3 2 1 1 0 -1 -2 -2
 2 1 1 0 -1 -2 -2 -3
 1 1 0 -1 -2 -2 -3 -3
 1 0 -1 -2 -2 -3 -3 -4
 0 -1 -2 -2 -3 -3 -4 -4
 -1 -2 -2 -3 -3 -4 -4 -5
 -2 -2 -3 -3 -4 -4 -5 -6
 -2 -3 -3 -4 -4 -5 -6 -6
 -3 -3 -4 -4 -5 -6 -6 -6
 -3 -4 -4 -5 -6 -6 -6 -7
 -4 -4 -5 -6 -6 -6 -7 -7
 -4 -5 -6 -6 -6 -7 -7 -7
 -5 -6 -6 -6 -7 -7 -7 -8
 -6 -6 -6 -7 -7 -7 -8 -8
 -6 -6 -7 -7 -7 -8 -8 -8
 -6 -7 -7 -7 -8 -8 -8 -9
 -7 -7 -7 -8 -8 -8 -9 -9
 -7 -7 -8 -8 -8 -9 -9 -10
 -7 -8 -8 -8 -9 -9 -10 -10
 -8 -8 -8 -9 -9 -10 -10 -10
 -8 -8 -9 -9 -10 -10 -10 -11
 -8 -9 -9 -10 -10 -10 -11 -12
 -9 -9 -10 -10 -10 -11 -12 -12
 -9 -10 -10 -10 -11 -12 -12 -13
 -10 -10 -10 -11 -12 -12 -13 -14
 -10 -10 -11 -12 -12 -13 -14 -14
 -10 -11 -12 -12 -13 -14 -14 -15
 -11 -12 -12 -13 -14 -14 -15 -16
 -12 -12 -13 -14 -14 -15 -16 -16
 -12 -13 -14 -14 -15 -16 -16 -17
 -13 -14 -14 -15 -16 -16 -17 -17
 -14 -14 -15 -16 -16 -17 -17 -18
 -14 -15 -16 -16 -17 -17 -18 -18
 -15 -16 -16 -17 -17 -18 -18 -19
 -16 -16 -17 -17 -18 -18 -19 -19
 -16 -17 -17 -18 -18 -19 -19 -20
 -17 -17 -18 -18 -19 -19 -20 -21
 -17 -18 -18 -19 -19 -20 -21 -21
 -18 -18 -19 -19 -20 -21 -21 -22
 -18 -19 -19 -20 -21 -21 -22 -22
 -19 -19 -20 -21 -21 -22 -22 -23
 12 11 10 9 7 6 5 3
 11 10 9 7 6 5 3 3
 10 9 7 6 5 3 3 2
 9 7 6 5 3 3 2 1
 7 6 5 3 3 2 1 1
 6 5 3 3 2 1 1 -1
 5 3 3 2 1 1 -1 -1
 3 3 2 1 1 -1 -1 -2
 3 2 1 1 -1 -1 -2 -2
 2 1 1 -1 -1 -2 -2 -3
 1 1 -1 -1 -2 -2 -3 -3
 1 -1 -1 -2 -2 -3 -3 -4
 -1 -1 -2 -2 -3 -3 -4 -4
 -1 -2 -2 -3 -3 -4 -4 -5
 -2 -2 -3 -3 -4 -4 -5 -5
 -2 -3 -3 -4 -4 -5 -5 -5
 -3 -3 -4 -4 -5 -5 -5 -6
 -3 -4 -4 -5 -5 -5 -6 -6
 -4 -4 -5 -5 -5 -6 -6 -6
 -4 -5 -5 -5 -6 -6 -6 -7
 -5 -5 -5 -6 -6 -6 -7 -7
 -5 -5 -6 -6 -6 -7 -7 -8
 -5 -6 -6 -6 -7 -7 -8 -8
 -6 -6 -6 -7 -7 -8 -8 -8
 -6 -6 -7 -7 -8 -8 -8 -9
 -6 -7 -7 -8 -8 -8 -9 -9
 -7 -7 -8 -8 -8 -9 -9 -9
 -7 -8 -8 -8 -9 -9 -9 -10
 -8 -8 -8 -9 -9 -9 -10 -10
 -8 -8 -9 -9 -9 -10 -10 -11
 -8 -9 -9 -9 -10 -10 -11 -11
 -9 -9 -9 -10 -10 -11 -11 -12
 -9 -9 -10 -10 -11 -11 -12 -12
 -9 -10 -10 -11 -11 -12 -12 -13
 -10 -10 -11 -11 -12 -12 -13 -14
 -10 -11 -11 -12 -12 -13 -14 -14
 -11 -11 -12 -12 -13 -14 -14 -14
 -11 -12 -12 -13 -14 -14 -14 -15
 -12 -12 -13 -14 -14 -14 -15 -15
 -12 -13 -14 -14 -14 -15 -15 -16
 -13 -14 -14 -14 -15 -15 -16 -17
 -14 -14 -14 -15 -15 -16 -17 -17
 -14 -14 -15 -15 -16 -17 -17 -18
 -14 -15 -15 -16 -17 -17 -18 -18
 -15 -15 -16 -17 -17 -18 -18 -19
 -15 -16 -17 -17 -18 -18 -19 -19
 -16 -17 -17 -18 -18 -19 -19 -20
 -17 -17 -18 -18 -19 -19 -20 -21
 -17 -18 -18 -19 -19 -20 -21 -21
 -18 -18 -19 -19 -20 -21 -21 -22
 -18 -19 -19 -20 -21 -21 -22 -22
 -19 -19 -20 -21 -21 -22 -22 -23
 7 7 6 6 5 4 4 3
 7 6 6 5 4 4 3 3
 6 6 5 4 4 3 3 2
 6 5 4 4 3 3 2 2
 5 4 4 3 3 2 2 1
 4 4 3 3 2 2 1 0
 4 3 3 2 2 1 0 0
 3 3 2 2 1 0 0 -1
 3 2 2 1 0 0 -1 -1
 2 2 1 0 0 -1 -1 -2
 2 1 0 0 -1 -1 -2 -2
 1 0 0 -1 -1 -2 -2 -3
 0 0 -1 -1 -2 -2 -3 -3
 0 -1 -1 -2 -2 -3 -3 -3
 -1 -1 -2 -2 -3 -3 -3 -4
 -1 -2 -2 -3 -3 -3 -4 -5
 -2 -2 -3 -3 -3 -4 -5 -5
 -2 -3 -3 -3 -4 -5 -5 -6
 -3 -3 -3 -4 -5 -5 -6 -6
 -3 -3 -4 -5 -5 -6 -6 -7
 -3 -4 -5 -5 -6 -6 -7 -7
 -4 -5 -5 -6 -6 -7 -7 -7
 -5 -5 -6 -6 -7 -7 -7 -8
 -5 -6 -6 -7 -7 -7 -8 -8
 -6 -6 -7 -7 -7 -8 -8 -9
 -6 -7 -7 -7 -8 -8 -9 -9
 -7 -7 -7 -8 -8 -9 -9 -10
 -7 -7 -8 -8 -9 -9 -10 -10
 -7 -8 -8 -9 -9 -10 -10 -11
 -8 -8 -9 -9 -10 -10 -11 -12
 -8 -9 -9 -10 -10 -11 -12 -12
 -9 -9 -10 -10 -11 -12 -12 -13
 -9 -10 -10 -11 -12 -12 -13 -13
 -10 -10 -11 -12 -12 -13 -13 -14
 -10 -11 -12 -12 -13 -13 -14 -14
 -11 -12 -12 -13 -13 -14 -14 -15
 -12 -12 -13 -13 -14 -14 -15 -15
 -12 -13 -13 -14 -14 -15 -15 -16
 -13 -13 -14 -14 -15 -15 -16 -17
 -13 -14 -14 -15 -15 -16 -17 -17
 -14 -14 -15 -15 -16 -17 -17 -17
 -14 -15 -15 -16 -17 -17 -17 -18
 -15 -15 -16 -17 -17 -17 -18 -18
 -15 -16 -17 -17 -17 -18 -18 -18
 -16 -17 -17 -17 -18 -18 -18 -19
 -17 -17 -17 -18 -18 -18 -19 -19
 -17 -17 -18 -18 -18 -19 -19 -20
 -17 -18 -18 -18 -19 -19 -20 -20
 -18 -18 -18 -19 -19 -20 -20 -21
 -18 -18 -19 -19 -20 -20 -21 -21
 -18 -19 -19 -20 -20 -21 -21 -22
 -19 -19 -20 -20 -21 -21 -22 -22
 -19 -20 -20 -21 -21 -22 -22 -23
 -20 -20 -21 -21 -22 -22 -23 -24
 -20 -21 -21 -22 -22 -23 -24 -25
 12 11 10 9 8 7 7 6
 11 10 9 8 7 7 6 5
 10 9 8 7 7 6 5 5
 9 8 7 7 6 5 5 3
 8 7 7 6 5 5 3 3
 7 7 6 5 5 3 3 2
 7 6 5 5 3 3 2 2
 6 5 5 3 3 2 2 1
 5 5 3 3 2 2 1 1
 5 3 3 2 2 1 1 0
 3 3 2 2 1 1 0 0
 3 2 2 1 1 0 0 0
 2 2 1 1 0 0 0 -1
 2 1 1 0 0 0 -1 -1
 1 1 0 0 0 -1 -1 -2
 1 0 0 0 -1 -1 -2 -2
 0 0 0 -1 -1 -2 -2 -3
 0 0 -1 -1 -2 -2 -3 -3
 0 -1 -1 -2 -2 -3 -3 -3
 -1 -1 -2 -2 -3 -3 -3 -4
 -1 -2 -2 -3 -3 -3 -4 -4
 -2 -2 -3 -3 -3 -4 -4 -5
 -2 -3 -3 -3 -4 -4 -5 -5
 -3 -3 -3 -4 -4 -5 -5 -6
 -3 -3 -4 -4 -5 -5 -6 -6
 -3 -4 -4 -5 -5 -6 -6 -6
 -4 -4 -5 -5 -6 -6 -6 -7
 -4 -5 -5 -6 -6 -6 -7 -7
 -5 -5 -6 -6 -6 -7 -7 -8
 -5 -6 -6 -6 -7 -7 -8 -8
 -6 -6 -6 -7 -7 -8 -8 -9
 -6 -6 -7 -7 -8 -8 -9 -10
 -6 -7 -7 -8 -8 -9 -10 -10
 -7 -7 -8 -8 -9 -10 -10 -11
 -7 -8 -8 -9 -10 -10 -11 -11
 -8 -8 -9 -10 -10 -11 -11 -12
 -8 -9 -10 -10 -11 -11 -12 -12
 -9 -10 -10 -11 -11 -12 -12 -13
 -10 -10 -11 -11 -12 -12 -13 -13
 -10 -11 -11 -12 -12 -13 -13 -14
 -11 -11 -12 -12 -13 -13 -14 -15
 -11 -12 -12 -13 -13 -14 -15 -16
 -12 -12 -13 -13 -14 -15 -16 -16
 -12 -13 -13 -14 -15 -16 -16 -17
 -13 -13 -14 -15 -16 -16 -17 -18
 -13 -14 -15 -16 -16 -17 -18 -18
 -14 -15 -16 -16 -17 -18 -18 -19
 -15 -16 -16 -17 -18 -18 -19 -20
 -16 -16 -17 -18 -18 -19 -20 -21
 15 13 12 10 9 8 6 5
 13 12 10 9 8 6 5 3
 12 10 9 8 6 5 3 2
 10 9 8 6 5 3 2 2
 9 8 6 5 3 2 2 0
 8 6 5 3 2 2 0 -1
 6 5 3 2 2 0 -1 -1
 5 3 2 2 0 -1 -1 -2
 3 2 2 0 -1 -1 -2 -3
 2 2 0 -1 -1 -2 -3 -4
 2 0 -1 -1 -2 -3 -4 -4
 0 -1 -1 -2 -3 -4 -4 -5
 -1 -1 -2 -3 -4 -4 -5 -6
 -1 -2 -3 -4 -4 -5 -6 -6
 -2 -3 -4 -4 -5 -6 -6 -7
 -3 -4 -4 -5 -6 -6 -7 -7
 -4 -4 -5 -6 -6 -7 -7 -7
 -4 -5 -6 -6 -7 -7 -7 -8
 -5 -6 -6 -7 -7 -7 -8 -9
 -6 -6 -7 -7 -7 -8 -9 -9
 -6 -7 -7 -7 -8 -9 -9 -9
 -7 -7 -7 -8 -9 -9 -9 -10
 -7 -7 -8 -9 -9 -9 -10 -10
 -7 -8 -9 -9 -9 -10 -10 -11
 -8 -9 -9 -9 -10 -10 -11 -12
 -9 -9 -9 -10 -10 -11 -12 -12
 -9 -9 -10 -10 -11 -12 -12 -13
 -9 -10 -10 -11 -12 -12 -13 -13
 -10 -10 -11 -12 -12 -13 -13 -14
 -10 -11 -12 -12 -13 -13 -14 -14
 -11 -12 -12 -13 -13 -14 -14 -15
 -12 -12 -13 -13 -14 -14 -15 -15
 -12 -13 -13 -14 -14 -15 -15 -16
 -13 -13 -14 -14 -15 -15 -16 -16
 -13 -14 -14 -15 -15 -16 -16 -17
 -14 -14 -15 -15 -16 -16 -17 -17
 -14 -15 -15 -16 -16 -17 -17 -18
 -15 -15 -16 -16 -17 -17 -18 -19
 -15 -16 -16 -17 -17 -18 -19 -19
 -16 -16 -17 -17 -18 -19 -19 -20
 -16 -17 -17 -18 -19 -19 -20 -20
 -17 -17 -18 -19 -19 -20 -20 -21
 -17 -18 -19 -19 -20 -20 -21 -22
 -18 -19 -19 -20 -20 -21 -22 -23
 -19 -19 -20 -20 -21 -22 -23 -24
 -19 -20 -20 -21 -22 -23 -24 -25
 -20 -20 -21 -22 -23 -24 -25 -26
 12 9 8 7 5 4 3 1
 9 8 7 5 4 3 1 0
 8 7 5 4 3 1 0 0
 7 5 4 3 1 0 0 -1
 5 4 3 1 0 0 -1 -2
 4 3 1 0 0 -1 -2 -3
 3 1 0 0 -1 -2 -3 -4
 1 0 0 -1 -2 -3 -4 -4
 0 0 -1 -2 -3 -4 -4 -5
 0 -1 -2 -3 -4 -4 -5 -5
 -1 -2 -3 -4 -4 -5 -5 -6
 -2 -3 -4 -4 -5 -5 -6 -6
 -3 -4 -4 -5 -5 -6 -6 -7
 -4 -4 -5 -5 -6 -6 -7 -8
 -4 -5 -5 -6 -6 -7 -8 -8
 -5 -5 -6 -6 -7 -8 -8 -9
 -5 -6 -6 -7 -8 -8 -9 -9
 -6 -6 -7 -8 -8 -9 -9 -10
 -6 -7 -8 -8 -9 -9 -10 -10
 -7 -8 -8 -9 -9 -10 -10 -11
 -8 -8 -9 -9 -10 -10 -11 -11
 -8 -9 -9 -10 -10 -11 -11 -12
 -9 -9 -10 -10 -11 -11 -12 -12
 -9 -10 -10 -11 -11 -12 -12 -13
 -10 -10 -11 -11 -12 -12 -13 -13
 -10 -11 -11 -12 -12 -13 -13 -14
 -11 -11 -12 -12 -13 -13 -14 -14
 -11 -12 -12 -13 -13 -14 -14 -15
 -12 -12 -13 -13 -14 -14 -15 -16
 -12 -13 -13 -14 -14 -15 -16 -17
 -13 -13 -14 -14 -15 -16 -17 -17
 -13 -14 -14 -15 -16 -17 -17 -18
 -14 -14 -15 -16 -17 -17 -18 -19
 -14 -15 -16 -17 -17 -18 -19 -20
 -15 -16 -17 -17 -18 -19 -20 -20
 -16 -17 -17 -18 -19 -20 -20 -21
 -17 -17 -18 -19 -20 -20 -21 -22
 -17 -18 -19 -20 -20 -21 -22 -23
 -18 -19 -20 -20 -21 -22 -23 -23
 -19 -20 -20 -21 -22 -23 -23 -25
 -20 -20 -21 -22 -23 -23 -25 -26
 -20 -21 -22 -23 -23 -25 -26 -27
 -21 -22 -23 -23 -25 -26 -27 -28
 15 12 11 9 7 7 5 3
 12 11 9 7 7 5 3 1
 11 9 7 7 5 3 1 0
 9 7 7 5 3 1 0 -1
 7 7 5 3 1 0 -1 -2
 7 5 3 1 0 -1 -2 -3
 5 3 1 0 -1 -2 -3 -3
 3 1 0 -1 -2 -3 -3 -5
 1 0 -1 -2 -3 -3 -5 -5
 0 -1 -2 -3 -3 -5 -5 -6
 -1 -2 -3 -3 -5 -5 -6 -7
 -2 -3 -3 -5 -5 -6 -7 -7
 -3 -3 -5 -5 -6 -7 -7 -8
 -3 -5 -5 -6 -7 -7 -8 -8
 -5 -5 -6 -7 -7 -8 -8 -9
 -5 -6 -7 -7 -8 -8 -9 -10
 -6 -7 -7 -8 -8 -9 -10 -10
 -7 -7 -8 -8 -9 -10 -10 -11
 -7 -8 -8 -9 -10 -10 -11 -11
 -8 -8 -9 -10 -10 -11 -11 -12
 -8 -9 -10 -10 -11 -11 -12 -12
 -9 -10 -10 -11 -11 -12 -12 -13
 -10 -10 -11 -11 -12 -12 -13 -13
 -10 -11 -11 -12 -12 -13 -13 -14
 -11 -11 -12 -12 -13 -13 -14 -14
 -11 -12 -12 -13 -13 -14 -14 -15
 -12 -12 -13 -13 -14 -14 -15 -15
 -12 -13 -13 -14 -14 -15 -15 -16
 -13 -13 -14 -14 -15 -15 -16 -17
 -13 -14 -14 -15 -15 -16 -17 -18
 -14 -14 -15 -15 -16 -17 -18 -18
 -14 -15 -15 -16 -17 -18 -18 -19
 -15 -15 -16 -17 -18 -18 -19 -19
 -15 -16 -17 -18 -18 -19 -19 -20
 -16 -17 -18 -18 -19 -19 -20 -21
 -17 -18 -18 -19 -19 -20 -21 -21
 -18 -18 -19 -19 -20 -21 -21 -22
 -18 -19 -19 -20 -21 -21 -22 -23
 -19 -19 -20 -21 -21 -22 -23 -24
 -19 -20 -21 -21 -22 -23 -24 -25
 -20 -21 -21 -22 -23 -24 -25 -27
 -21 -21 -22 -23 -24 -25 -27 -27
 -21 -22 -23 -24 -25 -27 -27 -29
 -21 -21 -20 -20 -20 -20 -20 -20
 -21 -20 -20 -20 -20 -20 -20 -20
 -20 -20 -20 -20 -20 -20 -20 -20
 -20 -20 -20 -20 -20 -20 -20 -20
 -20 -20 -20 -20 -20 -20 -20 -20
 -20 -20 -20 -20 -20 -20 -20 -20
 -20 -20 -20 -20 -20 -20 -20 -20
 -20 -20 -20 -20 -20 -20 -20 -20
 -20 -20 -20 -20 -20 -20 -20 -20
 -20 -20 -20 -20 -20 -20 -20 -20
 -20 -20 -20 -20 -20 -20 -20 -20
 -20 -20 -20 -20 -20 -20 -20 -19
 -20 -20 -20 -20 -20 -20 -19 -19
 -20 -20 -20 -20 -20 -19 -19 -19
 -20 -20 -20 -20 -19 -19 -19 -19
 -20 -20 -20 -19 -19 -19 -19 -18
 -20 -20 -19 -19 -19 -19 -18 -18
 -20 -19 -19 -19 -19 -18 -18 -18
 -19 -19 -19 -19 -18 -18 -18 -17
 -19 -19 -19 -18 -18 -18 -17 -17
 -19 -19 -18 -18 -18 -17 -17 -17
 -19 -18 -18 -18 -17 -17 -17 -17
 -18 -18 -18 -17 -17 -17 -17 -17
 -18 -18 -17 -17 -17 -17 -17 -17
 -18 -17 -17 -17 -17 -17 -17 -17
 -17 -17 -17 -17 -17 -17 -17 -17
 -17 -17 -17 -17 -17 -17 -17 -17
 -17 -17 -17 -17 -17 -17 -17 -17
 -17 -17 -17 -17 -17 -17 -17 -17
 -17 -17 -17 -17 -17 -17 -17 -17
 -17 -17 -17 -17 -17 -17 -17 -17
 -17 -17 -17 -17 -17 -17 -17 -17
 -17 -17 -17 -17 -17 -17 -17 -17
 -17 -17 -17 -17 -17 -17 -17 -18
 -17 -17 -17 -17 -17 -17 -18 -18
 -17 -17 -17 -17 -17 -18 -18 -18
 -17 -17 -17 -17 -18 -18 -18 -18
 -17 -17 -17 -18 -18 -18 -18 -19
 -17 -17 -18 -18 -18 -18 -19 -19
 -17 -18 -18 -18 -18 -19 -19 -19
 -18 -18 -18 -18 -19 -19 -19 -19
 -18 -18 -18 -19 -19 -19 -19 -20
 -18 -18 -19 -19 -19 -19 -20 -20
 -18 -19 -19 -19 -19 -20 -20 -20
 -19 -19 -19 -19 -20 -20 -20 -20
 -19 -19 -19 -20 -20 -20 -20 -20
 -19 -19 -20 -20 -20 -20 -20 -20
 -19 -20 -20 -20 -20 -20 -20 -21
 -20 -20 -20 -20 -20 -20 -21 -21
 -22 -22 -21 -21 -21 -22 -22 -22
 -22 -21 -21 -21 -22 -22 -22 -22
 -21 -21 -21 -22 -22 -22 -22 -22
 -21 -21 -22 -22 -22 -22 -22 -22
 -21 -22 -22 -22 -22 -22 -22 -21
 -22 -22 -22 -22 -22 -22 -21 -21
 -22 -22 -22 -22 -22 -21 -21 -21
 -22 -22 -22 -22 -21 -21 -21 -21
 -22 -22 -22 -21 -21 -21 -21 -21
 -22 -22 -21 -21 -21 -21 -21 -21
 -22 -21 -21 -21 -21 -21 -21 -20
 -21 -21 -21 -21 -21 -21 -20 -20
 -21 -21 -21 -21 -21 -20 -20 -20
 -21 -21 -21 -21 -20 -20 -20 -20
 -21 -21 -21 -20 -20 -20 -20 -19
 -21 -21 -20 -20 -20 -20 -19 -19
 -21 -20 -20 -20 -20 -19 -19 -19
 -20 -20 -20 -20 -19 -19 -19 -18
 -20 -20 -20 -19 -19 -19 -18 -18
 -20 -20 -19 -19 -19 -18 -18 -18
 -20 -19 -19 -19 -18 -18 -18 -17
 -19 -19 -19 -18 -18 -18 -17 -17
 -19 -19 -18 -18 -18 -17 -17 -17
 -19 -18 -18 -18 -17 -17 -17 -16
 -18 -18 -18 -17 -17 -17 -16 -16
 -18 -18 -17 -17 -17 -16 -16 -16
 -18 -17 -17 -17 -16 -16 -16 -16
 -17 -17 -17 -16 -16 -16 -16 -15
 -17 -17 -16 -16 -16 -16 -15 -15
 -17 -16 -16 -16 -16 -15 -15 -15
 -16 -16 -16 -16 -15 -15 -15 -15
 -16 -16 -16 -15 -15 -15 -15 -15
 -16 -16 -15 -15 -15 -15 -15 -15
 -16 -15 -15 -15 -15 -15 -15 -15
 -15 -15 -15 -15 -15 -15 -15 -15
 -15 -15 -15 -15 -15 -15 -15 -15
 -15 -15 -15 -15 -15 -15 -15 -15
 -15 -15 -15 -15 -15 -15 -15 -15
 -15 -15 -15 -15 -15 -15 -15 -15
 -15 -15 -15 -15 -15 -15 -15 -15
 -15 -15 -15 -15 -15 -15 -15 -15
 -25 -26 -26 -25 -25 -25 -25 -25
 -26 -26 -25 -25 -25 -25 -25 -25
 -26 -25 -25 -25 -25 -25 -25 -25
 -25 -25 -25 -25 -25 -25 -25 -25
 -25 -25 -25 -25 -25 -25 -25 -25
 -25 -25 -25 -25 -25 -25 -25 -25
 -25 -25 -25 -25 -25 -25 -25 -25
 -25 -25 -25 -25 -25 -25 -25 -24
 -25 -25 -25 -25 -25 -25 -24 -24
 -25 -25 -25 -25 -25 -24 -24 -24
 -25 -25 -25 -25 -24 -24 -24 -24
 -25 -25 -25 -24 -24 -24 -24 -24
 -25 -25 -24 -24 -24 -24 -24 -23
 -25 -24 -24 -24 -24 -24 -23 -23
 -24 -24 -24 -24 -24 -23 -23 -23
 -24 -24 -24 -24 -23 -23 -23 -22
 -24 -24 -24 -23 -23 -23 -22 -22
 -24 -24 -23 -23 -23 -22 -22 -22
 -24 -23 -23 -23 -22 -22 -22 -22
 -23 -23 -23 -22 -22 -22 -22 -21
 -23 -23 -22 -22 -22 -22 -21 -21
 -23 -22 -22 -22 -22 -21 -21 -20
 -22 -22 -22 -22 -21 -21 -20 -20
 -22 -22 -22 -21 -21 -20 -20 -20
 -22 -22 -21 -21 -20 -20 -20 -20
 -22 -21 -21 -20 -20 -20 -20 -20
 -21 -21 -20 -20 -20 -20 -20 -20
 -21 -20 -20 -20 -20 -20 -20 -20
 -20 -20 -20 -20 -20 -20 -20 -19
 -20 -20 -20 -20 -20 -20 -19 -19
 -20 -20 -20 -20 -20 -19 -19 -19
 -20 -20 -20 -20 -19 -19 -19 -19
 -20 -20 -20 -19 -19 -19 -19 -19
 -20 -20 -19 -19 -19 -19 -19 -19
 -20 -19 -19 -19 -19 -19 -19 -19
 -19 -19 -19 -19 -19 -19 -19 -19
 -19 -19 -19 -19 -19 -19 -19 -19
 -19 -19 -19 -19 -19 -19 -19 -19
 -19 -19 -19 -19 -19 -19 -19 -19
 -19 -19 -19 -19 -19 -19 -19 -19
 -19 -19 -19 -19 -19 -19 -19 -19
 -19 -19 -19 -19 -19 -19 -19 -18
 -19 -19 -19 -19 -19 -19 -18 -18
 -24 -24 -23 -23 -23 -23 -23 -23
 -24 -23 -23 -23 -23 -23 -23 -23
 -23 -23 -23 -23 -23 -23 -23 -23
 -23 -23 -23 -23 -23 -23 -23 -23
 -23 -23 -23 -23 -23 -23 -23 -22
 -23 -23 -23 -23 -23 -23 -22 -22
 -23 -23 -23 -23 -23 -22 -22 -22
 -23 -23 -23 -23 -22 -22 -22 -22
 -23 -23 -23 -22 -22 -22 -22 -21
 -23 -23 -22 -22 -22 -22 -21 -21
 -23 -22 -22 -22 -22 -21 -21 -21
 -22 -22 -22 -22 -21 -21 -21 -21
 -22 -22 -22 -21 -21 -21 -21 -21
 -22 -22 -21 -21 -21 -21 -21 -20
 -22 -21 -21 -21 -21 -21 -20 -20
 -21 -21 -21 -21 -21 -20 -20 -19
 -21 -21 -21 -21 -20 -20 -19 -19
 -21 -21 -21 -20 -20 -19 -19 -19
 -21 -21 -20 -20 -19 -19 -19 -19
 -21 -20 -20 -19 -19 -19 -19 -18
 -20 -20 -19 -19 -19 -19 -18 -18
 -20 -19 -19 -19 -19 -18 -18 -18
 -19 -19 -19 -19 -18 -18 -18 -17
 -19 -19 -19 -18 -18 -18 -17 -17
 -19 -19 -18 -18 -18 -17 -17 -17
 -19 -18 -18 -18 -17 -17 -17 -17
 -18 -18 -18 -17 -17 -17 -17 -17
 -18 -18 -17 -17 -17 -17 -17 -16
 -18 -17 -17 -17 -17 -17 -16 -16
 -17 -17 -17 -17 -17 -16 -16 -16
 -17 -17 -17 -17 -16 -16 -16 -16
 -17 -17 -17 -16 -16 -16 -16 -16
 -17 -17 -16 -16 -16 -16 -16 -16
 -17 -16 -16 -16 -16 -16 -16 -16
 -16 -16 -16 -16 -16 -16 -16 -16
 -16 -16 -16 -16 -16 -16 -16 -15
 -16 -16 -16 -16 -16 -16 -15 -15
 -16 -16 -16 -16 -16 -15 -15 -15
 -16 -16 -16 -16 -15 -15 -15 -15
 -16 -16 -16 -15 -15 -15 -15 -15
 -16 -16 -15 -15 -15 -15 -15 -15
 -16 -15 -15 -15 -15 -15 -15 -15
 -15 -15 -15 -15 -15 -15 -15 -15
 -15 -15 -15 -15 -15 -15 -15 -15
 -20 -20 -20 -20 -20 -20 -20 -20
 -20 -20 -20 -20 -20 -20 -20 -20
 -20 -20 -20 -20 -20 -20 -20 -20
 -20 -20 -20 -20 -20 -20 -20 -20
 -20 -20 -20 -20 -20 -20 -20 -20
 -20 -20 -20 -20 -20 -20 -20 -20
 -20 -20 -20 -20 -20 -20 -20 -20
 -20 -20 -20 -20 -20 -20 -20 -20
 -20 -20 -20 -20 -20 -20 -20 -20
 -20 -20 -20 -20 -20 -20 -20 -20
 -20 -20 -20 -20 -20 -20 -20 -19
 -20 -20 -20 -20 -20 -20 -19 -19
 -20 -20 -20 -20 -20 -19 -19 -19
 -20 -20 -20 -20 -19 -19 -19 -19
 -20 -20 -20 -19 -19 -19 -19 -18
 -20 -20 -19 -19 -19 -19 -18 -18
 -20 -19 -19 -19 -19 -18 -18 -18
 -19 -19 -19 -19 -18 -18 -18 -18
 -19 -19 -19 -18 -18 -18 -18 -17
 -19 -19 -18 -18 -18 -18 -17 -17
 -19 -18 -18 -18 -18 -17 -17 -17
 -18 -18 -18 -18 -17 -17 -17 -16
 -18 -18 -18 -17 -17 -17 -16 -16
 -18 -18 -17 -17 -17 -16 -16 -16
 -18 -17 -17 -17 -16 -16 -16 -16
 -17 -17 -17 -16 -16 -16 -16 -16
 -17 -17 -16 -16 -16 -16 -16 -15
 -17 -16 -16 -16 -16 -16 -15 -15
 -16 -16 -16 -16 -16 -15 -15 -15
 -16 -16 -16 -16 -15 -15 -15 -15
 -16 -16 -16 -15 -15 -15 -15 -15
 -16 -16 -15 -15 -15 -15 -15 -15
 -16 -15 -15 -15 -15 -15 -15 -15
 -15 -15 -15 -15 -15 -15 -15 -15
 -15 -15 -15 -15 -15 -15 -15 -15
 -15 -15 -15 -15 -15 -15 -15 -15
 -15 -15 -15 -15 -15 -15 -15 -15
 -15 -15 -15 -15 -15 -15 -15 -15
 -15 -15 -15 -15 -15 -15 -15 -15
 -15 -15 -15 -15 -15 -15 -15 -15
 -15 -15 -15 -15 -15 -15 -15 -15
 -15 -15 -15 -15 -15 -15 -15 -15
 -15 -15 -15 -15 -15 -15 -15 -15
 -15 -15 -15 -15 -15 -15 -15 -15
 -15 -15 -15 -15 -15 -15 -15 -15
 -15 -15 -15 -15 -15 -15 -15 -15
 -15 -15 -15 -15 -15 -15 -15 -14
 -27 -27 -27 -27 -27 -27 -27 -27
 -27 -27 -27 -27 -27 -27 -27 -27
 -27 -27 -27 -27 -27 -27 -27 -28
 -27 -27 -27 -27 -27 -27 -28 -28
 -27 -27 -27 -27 -27 -28 -28 -28
 -27 -27 -27 -27 -28 -28 -28 -27
 -27 -27 -27 -28 -28 -28 -27 -27
 -27 -27 -28 -28 -28 -27 -27 -27
 -27 -28 -28 -28 -27 -27 -27 -27
 -28 -28 -28 -27 -27 -27 -27 -26
 -28 -28 -27 -27 -27 -27 -26 -26
 -28 -27 -27 -27 -27 -26 -26 -26
 -27 -27 -27 -27 -26 -26 -26 -26
 -27 -27 -27 -26 -26 -26 -26 -25
 -27 -27 -26 -26 -26 -26 -25 -25
 -27 -26 -26 -26 -26 -25 -25 -25
 -26 -26 -26 -26 -25 -25 -25 -25
 -26 -26 -26 -25 -25 -25 -25 -25
 -26 -26 -25 -25 -25 -25 -25 -24
 -26 -25 -25 -25 -25 -25 -24 -24
 -25 -25 -25 -25 -25 -24 -24 -24
 -25 -25 -25 -25 -24 -24 -24 -24
 -25 -25 -25 -24 -24 -24 -24 -24
 -25 -25 -24 -24 -24 -24 -24 -24
 -25 -24 -24 -24 -24 -24 -24 -24
 -24 -24 -24 -24 -24 -24 -24 -24
 -24 -24 -24 -24 -24 -24 -24 -24
 -24 -24 -24 -24 -24 -24 -24 -24
 -24 -24 -24 -24 -24 -24 -24 -24
 -24 -24 -24 -24 -24 -24 -24 -24
 -24 -24 -24 -24 -24 -24 -24 -24
 -24 -24 -24 -24 -24 -24 -24 -24
 -24 -24 -24 -24 -24 -24 -24 -24
 -24 -24 -24 -24 -24 -24 -24 -24
 -24 -24 -24 -24 -24 -24 -24 -25
 -24 -24 -24 -24 -24 -24 -25 -25
 -24 -24 -24 -24 -24 -25 -25 -25
 -24 -24 -24 -24 -25 -25 -25 -25
 -24 -24 -24 -25 -25 -25 -25 -25
 -24 -24 -25 -25 -25 -25 -25 -25
 -24 -25 -25 -25 -25 -25 -25 -25
 -25 -25 -25 -25 -25 -25 -25 -26
 -25 -25 -25 -25 -25 -25 -26 -25
 -25 -25 -25 -25 -25 -26 -25 -25
 -25 -25 -25 -25 -26 -25 -25 -25
 -25 -25 -25 -26 -25 -25 -25 -25
 -25 -25 -26 -25 -25 -25 -25 -25
 -25 -26 -25 -25 -25 -25 -25 -25
 -29 -29 -29 -29 -28 -28 -28 -28
 -29 -29 -29 -28 -28 -28 -28 -28
 -29 -29 -28 -28 -28 -28 -28 -28
 -29 -28 -28 -28 -28 -28 -28 -28
 -28 -28 -28 -28 -28 -28 -28 -28
 -28 -28 -28 -28 -28 -28 -28 -27
 -28 -28 -28 -28 -28 -28 -27 -27
 -28 -28 -28 -28 -28 -27 -27 -26
 -28 -28 -28 -28 -27 -27 -26 -26
 -28 -28 -28 -27 -27 -26 -26 -26
 -28 -28 -27 -27 -26 -26 -26 -25
 -28 -27 -27 -26 -26 -26 -25 -25
 -27 -27 -26 -26 -26 -25 -25 -25
 -27 -26 -26 -26 -25 -25 -25 -24
 -26 -26 -26 -25 -25 -25 -24 -24
 -26 -26 -25 -25 -25 -24 -24 -23
 -26 -25 -25 -25 -24 -24 -23 -23
 -25 -25 -25 -24 -24 -23 -23 -23
 -25 -25 -24 -24 -23 -23 -23 -23
 -25 -24 -24 -23 -23 -23 -23 -22
 -24 -24 -23 -23 -23 -23 -22 -22
 -24 -23 -23 -23 -23 -22 -22 -22
 -23 -23 -23 -23 -22 -22 -22 -22
 -23 -23 -23 -22 -22 -22 -22 -21
 -23 -23 -22 -22 -22 -22 -21 -21
 -23 -22 -22 -22 -22 -21 -21 -21
 -22 -22 -22 -22 -21 -21 -21 -21
 -22 -22 -22 -21 -21 -21 -21 -21
 -22 -22 -21 -21 -21 -21 -21 -21
 -22 -21 -21 -21 -21 -21 -21 -21
 -21 -21 -21 -21 -21 -21 -21 -21
 -21 -21 -21 -21 -21 -21 -21 -21
 -21 -21 -21 -21 -21 -21 -21 -21
 -21 -21 -21 -21 -21 -21 -21 -21
 -21 -21 -21 -21 -21 -21 -21 -21
 -21 -21 -21 -21 -21 -21 -21 -21
 -21 -21 -21 -21 -21 -21 -21 -21
 -21 -21 -21 -21 -21 -21 -21 -21
 -21 -21 -21 -21 -21 -21 -21 -21
 -21 -21 -21 -21 -21 -21 -21 -21
 -21 -21 -21 -21 -21 -21 -21 -21
 -21 -21 -21 -21 -21 -21 -21 -21
 -21 -21 -21 -21 -21 -21 -21 -21
 -21 -21 -21 -21 -21 -21 -21 -21
 -21 -21 -21 -21 -21 -21 -21 -21
 -28 -29 -29 -30 -29 -29 -29 -29
 -29 -29 -30 -29 -29 -29 -29 -28
 -29 -30 -29 -29 -29 -29 -28 -28
 -30 -29 -29 -29 -29 -28 -28 -28
 -29 -29 -29 -29 -28 -28 -28 -28
 -29 -29 -29 -28 -28 -28 -28 -28
 -29 -29 -28 -28 -28 -28 -28 -27
 -29 -28 -28 -28 -28 -28 -27 -27
 -28 -28 -28 -28 -28 -27 -27 -27
 -28 -28 -28 -28 -27 -27 -27 -26
 -28 -28 -28 -27 -27 -27 -26 -26
 -28 -28 -27 -27 -27 -26 -26 -25
 -28 -27 -27 -27 -26 -26 -25 -25
 -27 -27 -27 -26 -26 -25 -25 -25
 -27 -27 -26 -26 -25 -25 -25 -24
 -27 -26 -26 -25 -25 -25 -24 -24
 -26 -26 -25 -25 -25 -24 -24 -24
 -26 -25 -25 -25 -24 -24 -24 -23
 -25 -25 -25 -24 -24 -24 -23 -23
 -25 -25 -24 -24 -24 -23 -23 -23
 -25 -24 -24 -24 -23 -23 -23 -23
 -24 -24 -24 -23 -23 -23 -23 -23
 -24 -24 -23 -23 -23 -23 -23 -22
 -24 -23 -23 -23 -23 -23 -22 -22
 -23 -23 -23 -23 -23 -22 -22 -22
 -23 -23 -23 -23 -22 -22 -22 -22
 -23 -23 -23 -22 -22 -22 -22 -22
 -23 -23 -22 -22 -22 -22 -22 -22
 -23 -22 -22 -22 -22 -22 -22 -22
 -22 -22 -22 -22 -22 -22 -22 -22
 -22 -22 -22 -22 -22 -22 -22 -22
 -22 -22 -22 -22 -22 -22 -22 -22
 -22 -22 -22 -22 -22 -22 -22 -22
 -22 -22 -22 -22 -22 -22 -22 -22
 -22 -22 -22 -22 -22 -22 -22 -22
 -22 -22 -22 -22 -22 -22 -22 -22
 -22 -22 -22 -22 -22 -22 -22 -22
 -22 -22 -22 -22 -22 -22 -22 -21
 -22 -22 -22 -22 -22 -22 -21 -21
 -22 -22 -22 -22 -22 -21 -21 -21
 -29 -29 -29 -29 -28 -28 -28 -28
 -29 -29 -29 -28 -28 -28 -28 -27
 -29 -29 -28 -28 -28 -28 -27 -27
 -29 -28 -28 -28 -28 -27 -27 -27
 -28 -28 -28 -28 -27 -27 -27 -27
 -28 -28 -28 -27 -27 -27 -27 -26
 -28 -28 -27 -27 -27 -27 -26 -26
 -28 -27 -27 -27 -27 -26 -26 -25
 -27 -27 -27 -27 -26 -26 -25 -25
 -27 -27 -27 -26 -26 -25 -25 -25
 -27 -27 -26 -26 -25 -25 -25 -24
 -27 -26 -26 -25 -25 -25 -24 -24
 -26 -26 -25 -25 -25 -24 -24 -24
 -26 -25 -25 -25 -24 -24 -24 -23
 -25 -25 -25 -24 -24 -24 -23 -23
 -25 -25 -24 -24 -24 -23 -23 -22
 -25 -24 -24 -24 -23 -23 -22 -22
 -24 -24 -24 -23 -23 -22 -22 -22
 -24 -24 -23 -23 -22 -22 -22 -21
 -24 -23 -23 -22 -22 -22 -21 -21
 -23 -23 -22 -22 -22 -21 -21 -21
 -23 -22 -22 -22 -21 -21 -21 -21
 -22 -22 -22 -21 -21 -21 -21 -20
 -22 -22 -21 -21 -21 -21 -20 -20
 -22 -21 -21 -21 -21 -20 -20 -20
 -21 -21 -21 -21 -20 -20 -20 -20
 -21 -21 -21 -20 -20 -20 -20 -20
 -21 -21 -20 -20 -20 -20 -20 -20
 -21 -20 -20 -20 -20 -20 -20 -19
 -20 -20 -20 -20 -20 -20 -19 -19
 -20 -20 -20 -20 -20 -19 -19 -20
 -20 -20 -20 -20 -19 -19 -20 -20
 -20 -20 -20 -19 -19 -20 -20 -20
 -20 -20 -19 -19 -20 -20 -20 -20
 -20 -19 -19 -20 -20 -20 -20 -20
 -19 -19 -20 -20 -20 -20 -20 -20
 -19 -20 -20 -20 -20 -20 -20 -19
 -20 -20 -20 -20 -20 -20 -19 -19
 -20 -20 -20 -20 -20 -19 -19 -19
 -20 -20 -20 -20 -19 -19 -19 -19
 -20 -20 -20 -19 -19 -19 -19 -19
 -29 -29 -29 -29 -29 -28 -28 -28
 -29 -29 -29 -29 -28 -28 -28 -27
 -29 -29 -29 -28 -28 -28 -27 -27
 -29 -29 -28 -28 -28 -27 -27 -27
 -29 -28 -28 -28 -27 -27 -27 -27
 -28 -28 -28 -27 -27 -27 -27 -26
 -28 -28 -27 -27 -27 -27 -26 -26
 -28 -27 -27 -27 -27 -26 -26 -25
 -27 -27 -27 -27 -26 -26 -25 -25
 -27 -27 -27 -26 -26 -25 -25 -25
 -27 -27 -26 -26 -25 -25 -25 -24
 -27 -26 -26 -25 -25 -25 -24 -24
 -26 -26 -25 -25 -25 -24 -24 -23
 -26 -25 -25 -25 -24 -24 -23 -23
 -25 -25 -25 -24 -24 -23 -23 -23
 -25 -25 -24 -24 -23 -23 -23 -23
 -25 -24 -24 -23 -23 -23 -23 -22
 -24 -24 -23 -23 -23 -23 -22 -22
 -24 -23 -23 -23 -23 -22 -22 -22
 -23 -23 -23 -23 -22 -22 -22 -22
 -23 -23 -23 -22 -22 -22 -22 -22
 -23 -23 -22 -22 -22 -22 -22 -21
 -23 -22 -22 -22 -22 -22 -21 -21
 -22 -22 -22 -22 -22 -21 -21 -21
 -22 -22 -22 -22 -21 -21 -21 -21
 -22 -22 -22 -21 -21 -21 -21 -21
 -22 -22 -21 -21 -21 -21 -21 -21
 -22 -21 -21 -21 -21 -21 -21 -21
 -21 -21 -21 -21 -21 -21 -21 -21
 -21 -21 -21 -21 -21 -21 -21 -21
 -21 -21 -21 -21 -21 -21 -21 -21
 -21 -21 -21 -21 -21 -21 -21 -21
 -21 -21 -21 -21 -21 -21 -21 -21
 -21 -21 -21 -21 -21 -21 -21 -21
 -21 -21 -21 -21 -21 -21 -21 -21
 -21 -21 -21 -21 -21 -21 -21 -22
 -21 -21 -21 -21 -21 -21 -22 -22
 -21 -21 -21 -21 -21 -22 -22 -22
 -21 -21 -21 -21 -22 -22 -22 -22
 -21 -21 -21 -22 -22 -22 -22 -22
 -21 -21 -22 -22 -22 -22 -22 -22
 -21 -22 -22 -22 -22 -22 -22 -22
 -22 -22 -22 -22 -22 -22 -22 -22
 -22 -22 -22 -22 -22 -22 -22 -21
 -22 -22 -22 -22 -22 -22 -21 -21
 -24 -25 -25 -25 -25 -25 -25 -25
 -25 -25 -25 -25 -25 -25 -25 -25
 -25 -25 -25 -25 -25 -25 -25 -25
 -25 -25 -25 -25 -25 -25 -25 -25
 -25 -25 -25 -25 -25 -25 -25 -25
 -25 -25 -25 -25 -25 -25 -25 -25
 -25 -25 -25 -25 -25 -25 -25 -25
 -25 -25 -25 -25 -25 -25 -25 -24
 -25 -25 -25 -25 -25 -25 -24 -24
 -25 -25 -25 -25 -25 -24 -24 -24
 -25 -25 -25 -25 -24 -24 -24 -24
 -25 -25 -25 -24 -24 -24 -24 -24
 -25 -25 -24 -24 -24 -24 -24 -23
 -25 -24 -24 -24 -24 -24 -23 -23
 -24 -24 -24 -24 -24 -23 -23 -23
 -24 -24 -24 -24 -23 -23 -23 -23
 -24 -24 -24 -23 -23 -23 -23 -23
 -24 -24 -23 -23 -23 -23 -23 -22
 -24 -23 -23 -23 -23 -23 -22 -22
 -23 -23 -23 -23 -23 -22 -22 -22
 -23 -23 -23 -23 -22 -22 -22 -22
 -23 -23 -23 -22 -22 -22 -22 -21
 -23 -23 -22 -22 -22 -22 -21 -21
 -23 -22 -22 -22 -22 -21 -21 -21
 -22 -22 -22 -22 -21 -21 -21 -21
 -22 -22 -22 -21 -21 -21 -21 -21
 -22 -22 -21 -21 -21 -21 -21 -20
 -22 -21 -21 -21 -21 -21 -20 -20
 -21 -21 -21 -21 -21 -20 -20 -20
 -21 -21 -21 -21 -20 -20 -20 -20
 -21 -21 -21 -20 -20 -20 -20 -20
 -21 -21 -20 -20 -20 -20 -20 -20
 -21 -20 -20 -20 -20 -20 -20 -20
 -20 -20 -20 -20 -20 -20 -20 -20
 -20 -20 -20 -20 -20 -20 -20 -20
 -20 -20 -20 -20 -20 -20 -20 -20
 -20 -20 -20 -20 -20 -20 -20 -20
 -20 -20 -20 -20 -20 -20 -20 -20
 -20 -20 -20 -20 -20 -20 -20 -20
 -20 -20 -20 -20 -20 -20 -20 -20
 -20 -20 -20 -20 -20 -20 -20 -20
 -20 -20 -20 -20 -20 -20 -20 -20
 -20 -20 -20 -20 -20 -20 -20 -20
 -20 -20 -20 -20 -20 -20 -20 -20
 -20 -20 -20 -20 -20 -20 -20 -20
 -20 -20 -20 -20 -20 -20 -20 -20
 -20 -20 -20 -20 -20 -20 -20 -20
 -20 -20 -20 -20 -20 -20 -20 -20
 -20 -20 -20 -20 -20 -20 -20 -20
 -24 -24 -25 -26 -26 -26 -26 -26
 -24 -25 -26 -26 -26 -26 -26 -26
 -25 -26 -26 -26 -26 -26 -26 -26
 -26 -26 -26 -26 -26 -26 -26 -26
 -26 -26 -26 -26 -26 -26 -26 -26
 -26 -26 -26 -26 -26 -26 -26 -25
 -26 -26 -26 -26 -26 -26 -25 -25
 -26 -26 -26 -26 -26 -25 -25 -25
 -26 -26 -26 -26 -25 -25 -25 -25
 -26 -26 -26 -25 -25 -25 -25 -25
 -26 -26 -25 -25 -25 -25 -25 -25
 -26 -25 -25 -25 -25 -25 -25 -24
 -25 -25 -25 -25 -25 -25 -24 -24
 -25 -25 -25 -25 -25 -24 -24 -24
 -25 -25 -25 -25 -24 -24 -24 -24
 -25 -25 -25 -24 -24 -24 -24 -24
 -25 -25 -24 -24 -24 -24 -24 -23
 -25 -24 -24 -24 -24 -24 -23 -23
 -24 -24 -24 -24 -24 -23 -23 -22
 -24 -24 -24 -24 -23 -23 -22 -22
 -24 -24 -24 -23 -23 -22 -22 -22
 -24 -24 -23 -23 -22 -22 -22 -22
 -24 -23 -23 -22 -22 -22 -22 -21
 -23 -23 -22 -22 -22 -22 -21 -21
 -23 -22 -22 -22 -22 -21 -21 -20
 -22 -22 -22 -22 -21 -21 -20 -20
 -22 -22 -22 -21 -21 -20 -20 -20
 -22 -22 -21 -21 -20 -20 -20 -20
 -22 -21 -21 -20 -20 -20 -20 -19
 -21 -21 -20 -20 -20 -20 -19 -19
 -21 -20 -20 -20 -20 -19 -19 -19
 -20 -20 -20 -20 -19 -19 -19 -19
 -20 -20 -20 -19 -19 -19 -19 -19
 -20 -20 -19 -19 -19 -19 -19 -19
 -20 -19 -19 -19 -19 -19 -19 -19
 -19 -19 -19 -19 -19 -19 -19 -19
 -19 -19 -19 -19 -19 -19 -19 -19
 -19 -19 -19 -19 -19 -19 -19 -19
 -19 -19 -19 -19 -19 -19 -19 -19
 -19 -19 -19 -19 -19 -19 -19 -19
 -19 -19 -19 -19 -19 -19 -19 -19
 -19 -19 -19 -19 -19 -19 -19 -19
 -19 -19 -19 -19 -19 -19 -19 -19
 -19 -19 -19 -19 -19 -19 -19 -19
 -19 -19 -19 -19 -19 -19 -19 -19
 -19 -19 -19 -19 -19 -19 -19 -19
 -19 -19 -19 -19 -19 -19 -19 -19
 -19 -19 -19 -19 -19 -19 -19 -19
 -22 -22 -23 -23 -23 -23 -23 -23
 -22 -23 -23 -23 -23 -23 -23 -23
 -23 -23 -23 -23 -23 -23 -23 -23
 -23 -23 -23 -23 -23 -23 -23 -23
 -23 -23 -23 -23 -23 -23 -23 -23
 -23 -23 -23 -23 -23 -23 -23 -23
 -23 -23 -23 -23 -23 -23 -23 -23
 -23 -23 -23 -23 -23 -23 -23 -23
 -23 -23 -23 -23 -23 -23 -23 -23
 -23 -23 -23 -23 -23 -23 -23 -23
 -23 -23 -23 -23 -23 -23 -23 -23
 -23 -23 -23 -23 -23 -23 -23 -22
 -23 -23 -23 -23 -23 -23 -22 -22
 -23 -23 -23 -23 -23 -22 -22 -22
 -23 -23 -23 -23 -22 -22 -22 -22
 -23 -23 -23 -22 -22 -22 -22 -21
 -23 -23 -22 -22 -22 -22 -21 -21
 -23 -22 -22 -22 -22 -21 -21 -21
 -22 -22 -22 -22 -21 -21 -21 -20
 -22 -22 -22 -21 -21 -21 -20 -20
 -22 -22 -21 -21 -21 -20 -20 -20
 -22 -21 -21 -21 -20 -20 -20 -20
 -21 -21 -21 -20 -20 -20 -20 -20
 -21 -21 -20 -20 -20 -20 -20 -19
 -21 -20 -20 -20 -20 -20 -19 -19
 -20 -20 -20 -20 -20 -19 -19 -19
 -20 -20 -20 -20 -19 -19 -19 -19
 -20 -20 -20 -19 -19 -19 -19 -18
 -20 -20 -19 -19 -19 -19 -18 -18
 -20 -19 -19 -19 -19 -18 -18 -18
 -19 -19 -19 -19 -18 -18 -18 -18
 -19 -19 -19 -18 -18 -18 -18 -18
 -19 -19 -18 -18 -18 -18 -18 -18
 -19 -18 -18 -18 -18 -18 -18 -18
 -18 -18 -18 -18 -18 -18 -18 -18
 -18 -18 -18 -18 -18 -18 -18 -18
 -18 -18 -18 -18 -18 -18 -18 -18
 -18 -18 -18 -18 -18 -18 -18 -18
 -18 -18 -18 -18 -18 -18 -18 -18
 -18 -18 -18 -18 -18 -18 -18 -18
 -18 -18 -18 -18 -18 -18 -18 -18
 -18 -18 -18 -18 -18 -18 -18 -18
 -18 -18 -18 -18 -18 -18 -18 -18
 -18 -18 -18 -18 -18 -18 -18 -18
 -18 -18 -18 -18 -18 -18 -18 -19
 -18 -18 -18 -18 -18 -18 -19 -19
 -18 -18 -18 -18 -18 -19 -19 -19
 -24 -25 -25 -26 -26 -26 -26 -25
 -25 -25 -26 -26 -26 -26 -25 -25
 -25 -26 -26 -26 -26 -25 -25 -25
 -26 -26 -26 -26 -25 -25 -25 -26
 -26 -26 -26 -25 -25 -25 -26 -26
 -26 -26 -25 -25 -25 -26 -26 -26
 -26 -25 -25 -25 -26 -26 -26 -25
 -25 -25 -25 -26 -26 -26 -25 -25
 -25 -25 -26 -26 -26 -25 -25 -25
 -25 -26 -26 -26 -25 -25 -25 -25
 -26 -26 -26 -25 -25 -25 -25 -25
 -26 -26 -25 -25 -25 -25 -25 -25
 -26 -25 -25 -25 -25 -25 -25 -25
 -25 -25 -25 -25 -25 -25 -25 -25
 -25 -25 -25 -25 -25 -25 -25 -24
 -25 -25 -25 -25 -25 -25 -24 -24
 -25 -25 -25 -25 -25 -24 -24 -23
 -25 -25 -25 -25 -24 -24 -23 -23
 -25 -25 -25 -24 -24 -23 -23 -23
 -25 -25 -24 -24 -23 -23 -23 -23
 -25 -24 -24 -23 -23 -23 -23 -22
 -24 -24 -23 -23 -23 -23 -22 -22
 -24 -23 -23 -23 -23 -22 -22 -22
 -23 -23 -23 -23 -22 -22 -22 -21
 -23 -23 -23 -22 -22 -22 -21 -21
 -23 -23 -22 -22 -22 -21 -21 -21
 -23 -22 -22 -22 -21 -21 -21 -20
 -22 -22 -22 -21 -21 -21 -20 -20
 -22 -22 -21 -21 -21 -20 -20 -20
 -22 -21 -21 -21 -20 -20 -20 -20
 -21 -21 -21 -20 -20 -20 -20 -20
 -21 -21 -20 -20 -20 -20 -20 -20
 -21 -20 -20 -20 -20 -20 -20 -20
 -20 -20 -20 -20 -20 -20 -20 -20
 -20 -20 -20 -20 -20 -20 -20 -20
 -20 -20 -20 -20 -20 -20 -20 -20
 -20 -20 -20 -20 -20 -20 -20 -20
 -20 -20 -20 -20 -20 -20 -20 -20
 -20 -20 -20 -20 -20 -20 -20 -20
 -20 -20 -20 -20 -20 -20 -20 -20
 -20 -20 -20 -20 -20 -20 -20 -20
 -20 -20 -20 -20 -20 -20 -20 -20
 -20 -20 -20 -20 -20 -20 -20 -20
 -20 -20 -20 -20 -20 -20 -20 -20
 -20 -20 -20 -20 -20 -20 -20 -20
 -20 -20 -20 -20 -20 -20 -20 -20
 -5 -5 -6 -8 -9 -10 -11 -12
 -5 -6 -8 -9 -10 -11 -12 -12
 -6 -8 -9 -10 -11 -12 -12 -12
 -8 -9 -10 -11 -12 -12 -12 -12
 -9 -10 -11 -12 -12 -12 -12 -13
 -10 -11 -12 -12 -12 -12 -13 -13
 -11 -12 -12 -12 -12 -13 -13 -14
 -12 -12 -12 -12 -13 -13 -14 -14
 -12 -12 -12 -13 -13 -14 -14 -15
 -12 -12 -13 -13 -14 -14 -15 -15
 -12 -13 -13 -14 -14 -15 -15 -15
 -13 -13 -14 -14 -15 -15 -15 -15
 -13 -14 -14 -15 -15 -15 -15 -15
 -14 -14 -15 -15 -15 -15 -15 -15
 -14 -15 -15 -15 -15 -15 -15 -15
 -15 -15 -15 -15 -15 -15 -15 -15
 -15 -15 -15 -15 -15 -15 -15 -15
 -15 -15 -15 -15 -15 -15 -15 -15
 -15 -15 -15 -15 -15 -15 -15 -15
 -15 -15 -15 -15 -15 -15 -15 -15
 -15 -15 -15 -15 -15 -15 -15 -15
 -15 -15 -15 -15 -15 -15 -15 -15
 -15 -15 -15 -15 -15 -15 -15 -15
 -15 -15 -15 -15 -15 -15 -15 -15
 -15 -15 -15 -15 -15 -15 -15 -15
 -15 -15 -15 -15 -15 -15 -15 -15
 -15 -15 -15 -15 -15 -15 -15 -15
 -15 -15 -15 -15 -15 -15 -15 -15
 -15 -15 -15 -15 -15 -15 -15 -15
 -15 -15 -15 -15 -15 -15 -15 -14
 -15 -15 -15 -15 -15 -15 -14 -14
 -15 -15 -15 -15 -15 -14 -14 -14
 -15 -15 -15 -15 -14 -14 -14 -14
 -15 -15 -15 -14 -14 -14 -14 -14
 -15 -15 -14 -14 -14 -14 -14 -14
 -15 -14 -14 -14 -14 -14 -14 -15
 -14 -14 -14 -14 -14 -14 -15 -15
 -14 -14 -14 -14 -14 -15 -15 -15
 -14 -14 -14 -14 -15 -15 -15 -15
 -14 -14 -14 -15 -15 -15 -15 -15
 -14 -14 -15 -15 -15 -15 -15 -15
 -14 -15 -15 -15 -15 -15 -15 -15
 -15 -15 -15 -15 -15 -15 -15 -15
 -15 -15 -15 -15 -15 -15 -15 -15
 -15 -15 -15 -15 -15 -15 -15 -15
 -15 -15 -15 -15 -15 -15 -15 -15
 -15 -15 -15 -15 -15 -15 -15 -15
 -15 -15 -15 -15 -15 -15 -15 -15
 -15 -15 -15 -15 -15 -15 -15 -16
 -15 -15 -15 -15 -15 -15 -16 -16
 -15 -15 -15 -15 -15 -16 -16 -16
 -15 -15 -15 -15 -16 -16 -16 -16
 -15 -15 -15 -16 -16 -16 -16 -16
 -15 -15 -16 -16 -16 -16 -16 -16
 -15 -16 -16 -16 -16 -16 -16 -16
 -16 -16 -16 -16 -16 -16 -16 -17
 -16 -16 -16 -16 -16 -16 -17 -17
 -21 -21 -21 -21 -21 -21 -21 -21
 -21 -21 -21 -21 -21 -21 -21 -20
 -21 -21 -21 -21 -21 -21 -20 -20
 -21 -21 -21 -21 -21 -20 -20 -20
 -21 -21 -21 -21 -20 -20 -20 -20
 -21 -21 -21 -20 -20 -20 -20 -20
 -21 -21 -20 -20 -20 -20 -20 -20
 -21 -20 -20 -20 -20 -20 -20 -20
 -20 -20 -20 -20 -20 -20 -20 -20
 -20 -20 -20 -20 -20 -20 -20 -20
 -20 -20 -20 -20 -20 -20 -20 -20
 -20 -20 -20 -20 -20 -20 -20 -20
 -20 -20 -20 -20 -20 -20 -20 -20
 -20 -20 -20 -20 -20 -20 -20 -20
 -20 -20 -20 -20 -20 -20 -20 -20
 -20 -20 -20 -20 -20 -20 -20 -20
 -20 -20 -20 -20 -20 -20 -20 -20
 -20 -20 -20 -20 -20 -20 -20 -19
 -20 -20 -20 -20 -20 -20 -19 -19
 -20 -20 -20 -20 -20 -19 -19 -19
 -20 -20 -20 -20 -19 -19 -19 -19
 -20 -20 -20 -19 -19 -19 -19 -18
 -20 -20 -19 -19 -19 -19 -18 -18
 -20 -19 -19 -19 -19 -18 -18 -18
 -19 -19 -19 -19 -18 -18 -18 -18
 -19 -19 -19 -18 -18 -18 -18 -18
 -19 -19 -18 -18 -18 -18 -18 -17
 -19 -18 -18 -18 -18 -18 -17 -17
 -18 -18 -18 -18 -18 -17 -17 -17
 -18 -18 -18 -18 -17 -17 -17 -17
 -18 -18 -18 -17 -17 -17 -17 -17
 -18 -18 -17 -17 -17 -17 -17 -16
 -18 -17 -17 -17 -17 -17 -16 -16
 -17 -17 -17 -17 -17 -16 -16 -16
 -17 -17 -17 -17 -16 -16 -16 -16
 -17 -17 -17 -16 -16 -16 -16 -16
 -17 -17 -16 -16 -16 -16 -16 -16
 -17 -16 -16 -16 -16 -16 -16 -16
 -16 -16 -16 -16 -16 -16 -16 -16
 -16 -16 -16 -16 -16 -16 -16 -16
 -16 -16 -16 -16 -16 -16 -16 -17
 -16 -16 -16 -16 -16 -16 -17 -17
 -16 -16 -16 -16 -16 -17 -17 -17
 -16 -16 -16 -16 -17 -17 -17 -17
 -16 -16 -16 -17 -17 -17 -17 -17
 -16 -16 -17 -17 -17 -17 -17 -17
 -16 -17 -17 -17 -17 -17 -17 -17
 -17 -17 -17 -17 -17 -17 -17 -17
 -17 -17 -17 -17 -17 -17 -17 -17
 -17 -17 -17 -17 -17 -17 -17 -17
 -17 -17 -17 -17 -17 -17 -17 -17
 -20 -20 -21 -21 -21 -21 -21 -21
 -20 -21 -21 -21 -21 -21 -21 -21
 -21 -21 -21 -21 -21 -21 -21 -21
 -21 -21 -21 -21 -21 -21 -21 -21
 -21 -21 -21 -21 -21 -21 -21 -21
 -21 -21 -21 -21 -21 -21 -21 -21
 -21 -21 -21 -21 -21 -21 -21 -21
 -21 -21 -21 -21 -21 -21 -21 -21
 -21 -21 -21 -21 -21 -21 -21 -21
 -21 -21 -21 -21 -21 -21 -21 -21
 -21 -21 -21 -21 -21 -21 -21 -21
 -21 -21 -21 -21 -21 -21 -21 -21
 -21 -21 -21 -21 -21 -21 -21 -21
 -21 -21 -21 -21 -21 -21 -21 -21
 -21 -21 -21 -21 -21 -21 -21 -21
 -21 -21 -21 -21 -21 -21 -21 -21
 -21 -21 -21 -21 -21 -21 -21 -21
 -21 -21 -21 -21 -21 -21 -21 -21
 -21 -21 -21 -21 -21 -21 -21 -20
 -21 -21 -21 -21 -21 -21 -20 -20
 -21 -21 -21 -21 -21 -20 -20 -20
 -21 -21 -21 -21 -20 -20 -20 -20
 -21 -21 -21 -20 -20 -20 -20 -19
 -21 -21 -20 -20 -20 -20 -19 -19
 -21 -20 -20 -20 -20 -19 -19 -19
 -20 -20 -20 -20 -19 -19 -19 -19
 -20 -20 -20 -19 -19 -19 -19 -19
 -20 -20 -19 -19 -19 -19 -19 -19
 -20 -19 -19 -19 -19 -19 -19 -18
 -19 -19 -19 -19 -19 -19 -18 -18
 -19 -19 -19 -19 -19 -18 -18 -18
 -19 -19 -19 -19 -18 -18 -18 -18
 -19 -19 -19 -18 -18 -18 -18 -18
 -19 -19 -18 -18 -18 -18 -18 -18
 -19 -18 -18 -18 -18 -18 -18 -18
 -18 -18 -18 -18 -18 -18 -18 -18
 -18 -18 -18 -18 -18 -18 -18 -18
 -18 -18 -18 -18 -18 -18 -18 -18
 -18 -18 -18 -18 -18 -18 -18 -18
 -18 -18 -18 -18 -18 -18 -18 -18
 -18 -18 -18 -18 -18 -18 -18 -18
 -18 -18 -18 -18 -18 -18 -18 -18
 -18 -18 -18 -18 -18 -18 -18 -18
 -18 -18 -18 -18 -18 -18 -18 -18
 -18 -18 -18 -18 -18 -18 -18 -18
 -18 -18 -18 -18 -18 -18 -18 -18
 -18 -18 -18 -18 -18 -18 -18 -18
 -23 -24 -24 -24 -25 -25 -25 -25
 -24 -24 -24 -25 -25 -25 -25 -25
 -24 -24 -25 -25 -25 -25 -25 -25
 -24 -25 -25 -25 -25 -25 -25 -25
 -25 -25 -25 -25 -25 -25 -25 -24
 -25 -25 -25 -25 -25 -25 -24 -24
 -25 -25 -25 -25 -25 -24 -24 -24
 -25 -25 -25 -25 -24 -24 -24 -24
 -25 -25 -25 -24 -24 -24 -24 -24
 -25 -25 -24 -24 -24 -24 -24 -24
 -25 -24 -24 -24 -24 -24 -24 -24
 -24 -24 -24 -24 -24 -24 -24 -23
 -24 -24 -24 -24 -24 -24 -23 -23
 -24 -24 -24 -24 -24 -23 -23 -23
 -24 -24 -24 -24 -23 -23 -23 -23
 -24 -24 -24 -23 -23 -23 -23 -23
 -24 -24 -23 -23 -23 -23 -23 -22
 -24 -23 -23 -23 -23 -23 -22 -22
 -23 -23 -23 -23 -23 -22 -22 -22
 -23 -23 -23 -23 -22 -22 -22 -22
 -23 -23 -23 -22 -22 -22 -22 -22
 -23 -23 -22 -22 -22 -22 -22 -21
 -23 -22 -22 -22 -22 -22 -21 -21
 -22 -22 -22 -22 -22 -21 -21 -21
 -22 -22 -22 -22 -21 -21 -21 -21
 -22 -22 -22 -21 -21 -21 -21 -20
 -22 -22 -21 -21 -21 -21 -20 -20
 -22 -21 -21 -21 -21 -20 -20 -20
 -21 -21 -21 -21 -20 -20 -20 -20
 -21 -21 -21 -20 -20 -20 -20 -20
 -21 -21 -20 -20 -20 -20 -20 -19
 -21 -20 -20 -20 -20 -20 -19 -19
 -20 -20 -20 -20 -20 -19 -19 -19
 -20 -20 -20 -20 -19 -19 -19 -19
 -20 -20 -20 -19 -19 -19 -19 -19
 -20 -20 -19 -19 -19 -19 -19 -19
 -20 -19 -19 -19 -19 -19 -19 -19
 -19 -19 -19 -19 -19 -19 -19 -19
 -19 -19 -19 -19 -19 -19 -19 -19
 -19 -19 -19 -19 -19 -19 -19 -19
 -19 -19 -19 -19 -19 -19 -19 -19
 -19 -19 -19 -19 -19 -19 -19 -19
 -19 -19 -19 -19 -19 -19 -19 -19
 -19 -19 -19 -19 -19 -19 -19 -19
 -19 -19 -19 -19 -19 -19 -19 -19
 -19 -19 -19 -19 -19 -19 -19 -19
 -19 -19 -19 -19 -19 -19 -19 -19
 -26 -26 -27 -27 -27 -27 -27 -27
 -26 -27 -27 -27 -27 -27 -27 -27
 -27 -27 -27 -27 -27 -27 -27 -26
 -27 -27 -27 -27 -27 -27 -26 -26
 -27 -27 -27 -27 -27 -26 -26 -26
 -27 -27 -27 -27 -26 -26 -26 -26
 -27 -27 -27 -26 -26 -26 -26 -26
 -27 -27 -26 -26 -26 -26 -26 -25
 -27 -26 -26 -26 -26 -26 -25 -25
 -26 -26 -26 -26 -26 -25 -25 -25
 -26 -26 -26 -26 -25 -25 -25 -25
 -26 -26 -26 -25 -25 -25 -25 -25
 -26 -26 -25 -25 -25 -25 -25 -25
 -26 -25 -25 -25 -25 -25 -25 -24
 -25 -25 -25 -25 -25 -25 -24 -24
 -25 -25 -25 -25 -25 -24 -24 -24
 -25 -25 -25 -25 -24 -24 -24 -24
 -25 -25 -25 -24 -24 -24 -24 -23
 -25 -25 -24 -24 -24 -24 -23 -23
 -25 -24 -24 -24 -24 -23 -23 -23
 -24 -24 -24 -24 -23 -23 -23 -23
 -24 -24 -24 -23 -23 -23 -23 -23
 -24 -24 -23 -23 -23 -23 -23 -22
 -24 -23 -23 -23 -23 -23 -22 -22
 -23 -23 -23 -23 -23 -22 -22 -22
 -23 -23 -23 -23 -22 -22 -22 -22
 -23 -23 -23 -22 -22 -22 -22 -22
 -23 -23 -22 -22 -22 -22 -22 -22
 -23 -22 -22 -22 -22 -22 -22 -21
 -22 -22 -22 -22 -22 -22 -21 -21
 -22 -22 -22 -22 -22 -21 -21 -21
 -22 -22 -22 -22 -21 -21 -21 -21
 -22 -22 -22 -21 -21 -21 -21 -21
 -22 -22 -21 -21 -21 -21 -21 -21
 -22 -21 -21 -21 -21 -21 -21 -21
 -21 -21 -21 -21 -21 -21 -21 -21
 -21 -21 -21 -21 -21 -21 -21 -21
 -21 -21 -21 -21 -21 -21 -21 -21
 -21 -21 -21 -21 -21 -21 -21 -21
 -21 -21 -21 -21 -21 -21 -21 -21
 -21 -21 -21 -21 -21 -21 -21 -21
 -21 -21 -21 -21 -21 -21 -21 -21
 -21 -21 -21 -21 -21 -21 -21 -21
 -21 -21 -21 -21 -21 -21 -21 -21
 -21 -21 -21 -21 -21 -21 -21 -22
 -21 -21 -21 -21 -21 -21 -22 -22
 -21 -21 -21 -21 -21 -22 -22 -22
 -21 -21 -21 -21 -22 -22 -22 -22
 -21 -21 -21 -22 -22 -22 -22 -22
 -21 -21 -22 -22 -22 -22 -22 -22
 -21 -22 -22 -22 -22 -22 -22 -22
 -1 -2 -3 -3 -6 -6 -9 -10
 -2 -3 -3 -6 -6 -9 -10 -11
 -3 -3 -6 -6 -9 -10 -11 -12
 -3 -6 -6 -9 -10 -11 -12 -12
 -6 -6 -9 -10 -11 -12 -12 -12
 -6 -9 -10 -11 -12 -12 -12 -15
 -9 -10 -11 -12 -12 -12 -15 -16
 -10 -11 -12 -12 -12 -15 -16 -16
 -11 -12 -12 -12 -15 -16 -16 -16
 -12 -12 -12 -15 -16 -16 -16 -18
 -12 -12 -15 -16 -16 -16 -18 -18
 -12 -15 -16 -16 -16 -18 -18 -19
 -15 -16 -16 -16 -18 -18 -19 -19
 -16 -16 -16 -18 -18 -19 -19 -19
 -16 -16 -18 -18 -19 -19 -19 -19
 -16 -18 -18 -19 -19 -19 -19 -20
 -18 -18 -19 -19 -19 -19 -20 -20
 -18 -19 -19 -19 -19 -20 -20 -21
 -19 -19 -19 -19 -20 -20 -21 -21
 -19 -19 -19 -20 -20 -21 -21 -22
 -19 -19 -20 -20 -21 -21 -22 -22
 -19 -20 -20 -21 -21 -22 -22 -23
 -20 -20 -21 -21 -22 -22 -23 -24
 -20 -21 -21 -22 -22 -23 -24 -24
 -21 -21 -22 -22 -23 -24 -24 -25
 -21 -22 -22 -23 -24 -24 -25 -26
 -22 -22 -23 -24 -24 -25 -26 -27
 -22 -23 -24 -24 -25 -26 -27 -27
 -23 -24 -24 -25 -26 -27 -27 -28
 -24 -24 -25 -26 -27 -27 -28 -29
 -24 -25 -26 -27 -27 -28 -29 -32
 -25 -26 -27 -27 -28 -29 -32 -33
 -26 -27 -27 -28 -29 -32 -33 -34
 -27 -27 -28 -29 -32 -33 -34 -36
 -27 -28 -29 -32 -33 -34 -36 -37
 -28 -29 -32 -33 -34 -36 -37 -38
 -29 -32 -33 -34 -36 -37 -38 -39
 -32 -33 -34 -36 -37 -38 -39 -40
 -33 -34 -36 -37 -38 -39 -40 -41
 -34 -36 -37 -38 -39 -40 -41 -42
 -3 -3 -6 -6 -7 -9 -10 -10
 -3 -6 -6 -7 -9 -10 -10 -14
 -6 -6 -7 -9 -10 -10 -14 -15
 -6 -7 -9 -10 -10 -14 -15 -16
 -7 -9 -10 -10 -14 -15 -16 -17
 -9 -10 -10 -14 -15 -16 -17 -18
 -10 -10 -14 -15 -16 -17 -18 -18
 -10 -14 -15 -16 -17 -18 -18 -18
 -14 -15 -16 -17 -18 -18 -18 -19
 -15 -16 -17 -18 -18 -18 -19 -19
 -16 -17 -18 -18 -18 -19 -19 -20
 -17 -18 -18 -18 -19 -19 -20 -20
 -18 -18 -18 -19 -19 -20 -20 -20
 -18 -18 -19 -19 -20 -20 -20 -21
 -18 -19 -19 -20 -20 -20 -21 -22
 -19 -19 -20 -20 -20 -21 -22 -22
 -19 -20 -20 -20 -21 -22 -22 -23
 -20 -20 -20 -21 -22 -22 -23 -23
 -20 -20 -21 -22 -22 -23 -23 -24
 -20 -21 -22 -22 -23 -23 -24 -25
 -21 -22 -22 -23 -23 -24 -25 -25
 -22 -22 -23 -23 -24 -25 -25 -27
 -22 -23 -23 -24 -25 -25 -27 -27
 -23 -23 -24 -25 -25 -27 -27 -28
 -23 -24 -25 -25 -27 -27 -28 -29
 -24 -25 -25 -27 -27 -28 -29 -30
 -25 -25 -27 -27 -28 -29 -30 -31
 -25 -27 -27 -28 -29 -30 -31 -32
 -27 -27 -28 -29 -30 -31 -32 -34
 -27 -28 -29 -30 -31 -32 -34 -35
 -28 -29 -30 -31 -32 -34 -35 -36
 -29 -30 -31 -32 -34 -35 -36 -37
 -30 -31 -32 -34 -35 -36 -37 -38
 -31 -32 -34 -35 -36 -37 -38 -39
 -32 -34 -35 -36 -37 -38 -39 -39
 -34 -35 -36 -37 -38 -39 -39 -42
 -35 -36 -37 -38 -39 -39 -42 -44
 -4 -4 -5 -7 -8 -9 -10 -12
 -4 -5 -7 -8 -9 -10 -12 -12
 -5 -7 -8 -9 -10 -12 -12 -14
 -7 -8 -9 -10 -12 -12 -14 -15
 -8 -9 -10 -12 -12 -14 -15 -16
 -9 -10 -12 -12 -14 -15 -16 -18
 -10 -12 -12 -14 -15 -16 -18 -19
 -12 -12 -14 -15 -16 -18 -19 -20
 -12 -14 -15 -16 -18 -19 -20 -20
 -14 -15 -16 -18 -19 -20 -20 -21
 -15 -16 -18 -19 -20 -20 -21 -21
 -16 -18 -19 -20 -20 -21 -21 -22
 -18 -19 -20 -20 -21 -21 -22 -23
 -19 -20 -20 -21 -21 -22 -23 -23
 -20 -20 -21 -21 -22 -23 -23 -24
 -20 -21 -21 -22 -23 -23 -24 -25
 -21 -21 -22 -23 -23 -24 -25 -25
 -21 -22 -23 -23 -24 -25 -25 -26
 -22 -23 -23 -24 -25 -25 -26 -27
 -23 -23 -24 -25 -25 -26 -27 -28
 -23 -24 -25 -25 -26 -27 -28 -29
 -24 -25 -25 -26 -27 -28 -29 -30
 -25 -25 -26 -27 -28 -29 -30 -30
 -25 -26 -27 -28 -29 -30 -30 -32
 -26 -27 -28 -29 -30 -30 -32 -32
 -27 -28 -29 -30 -30 -32 -32 -33
 -28 -29 -30 -30 -32 -32 -33 -34
 -29 -30 -30 -32 -32 -33 -34 -34
 -30 -30 -32 -32 -33 -34 -34 -36
 -30 -32 -32 -33 -34 -34 -36 -37
 -32 -32 -33 -34 -34 -36 -37 -38
 -32 -33 -34 -34 -36 -37 -38 -39
 -33 -34 -34 -36 -37 -38 -39 -40
 -34 -34 -36 -37 -38 -39 -40 -41
 -34 -36 -37 -38 -39 -40 -41 -42
 -36 -37 -38 -39 -40 -41 -42 -43
 -37 -38 -39 -40 -41 -42 -43 -44
 -2 -3 -4 -5 -6 -6 -8 -8
 -3 -4 -5 -6 -6 -8 -8 -9
 -4 -5 -6 -6 -8 -8 -9 -10
 -5 -6 -6 -8 -8 -9 -10 -12
 -6 -6 -8 -8 -9 -10 -12 -14
 -6 -8 -8 -9 -10 -12 -14 -15
 -8 -8 -9 -10 -12 -14 -15 -18
 -8 -9 -10 -12 -14 -15 -18 -19
 -9 -10 -12 -14 -15 -18 -19 -20
 -10 -12 -14 -15 -18 -19 -20 -20
 -12 -14 -15 -18 -19 -20 -20 -21
 -14 -15 -18 -19 -20 -20 -21 -22
 -15 -18 -19 -20 -20 -21 -22 -23
 -18 -19 -20 -20 -21 -22 -23 -23
 -19 -20 -20 -21 -22 -23 -23 -24
 -20 -20 -21 -22 -23 -23 -24 -25
 -20 -21 -22 -23 -23 -24 -25 -25
 -21 -22 -23 -23 -24 -25 -25 -27
 -22 -23 -23 -24 -25 -25 -27 -27
 -23 -23 -24 -25 -25 -27 -27 -28
 -23 -24 -25 -25 -27 -27 -28 -28
 -24 -25 -25 -27 -27 -28 -28 -30
 -25 -25 -27 -27 -28 -28 -30 -30
 -25 -27 -27 -28 -28 -30 -30 -32
 -27 -27 -28 -28 -30 -30 -32 -33
 -27 -28 -28 -30 -30 -32 -33 -33
 -28 -28 -30 -30 -32 -33 -33 -36
 -28 -30 -30 -32 -33 -33 -36 -38
 -30 -30 -32 -33 -33 -36 -38 -39
 -30 -32 -33 -33 -36 -38 -39 -40
 -32 -33 -33 -36 -38 -39 -40 -41
 -33 -33 -36 -38 -39 -40 -41 -42
 -33 -36 -38 -39 -40 -41 -42 -44
 -36 -38 -39 -40 -41 -42 -44 -45
 -38 -39 -40 -41 -42 -44 -45 -47
 -7 -8 -10 -11 -12 -12 -13 -14
 -8 -10 -11 -12 -12 -13 -14 -14
 -10 -11 -12 -12 -13 -14 -14 -14
 -11 -12 -12 -13 -14 -14 -14 -15
 -12 -12 -13 -14 -14 -14 -15 -15
 -12 -13 -14 -14 -14 -15 -15 -15
 -13 -14 -14 -14 -15 -15 -15 -15
 -14 -14 -14 -15 -15 -15 -15 -16
 -14 -14 -15 -15 -15 -15 -16 -16
 -14 -15 -15 -15 -15 -16 -16 -17
 -15 -15 -15 -15 -16 -16 -17 -17
 -15 -15 -15 -16 -16 -17 -17 -17
 -15 -15 -16 -16 -17 -17 -17 -18
 -15 -16 -16 -17 -17 -17 -18 -18
 -16 -16 -17 -17 -17 -18 -18 -18
 -16 -17 -17 -17 -18 -18 -18 -19
 -17 -17 -17 -18 -18 -18 -19 -19
 -17 -17 -18 -18 -18 -19 -19 -19
 -17 -18 -18 -18 -19 -19 -19 -20
 -18 -18 -18 -19 -19 -19 -20 -20
 -18 -18 -19 -19 -19 -20 -20 -21
 -18 -19 -19 -19 -20 -20 -21 -21
 -19 -19 -19 -20 -20 -21 -21 -22
 -19 -19 -20 -20 -21 -21 -22 -22
 -19 -20 -20 -21 -21 -22 -22 -23
 -20 -20 -21 -21 -22 -22 -23 -24
 -20 -21 -21 -22 -22 -23 -24 -24
 -21 -21 -22 -22 -23 -24 -24 -25
 -21 -22 -22 -23 -24 -24 -25 -26
 -22 -22 -23 -24 -24 -25 -26 -28
 -22 -23 -24 -24 -25 -26 -28 -29
 -23 -24 -24 -25 -26 -28 -29 -30
 -24 -24 -25 -26 -28 -29 -30 -31
 -24 -25 -26 -28 -29 -30 -31 -32
 -25 -26 -28 -29 -30 -31 -32 -33
 -26 -28 -29 -30 -31 -32 -33 -34
 -28 -29 -30 -31 -32 -33 -34 -35
 -29 -30 -31 -32 -33 -34 -35 -36
 -30 -31 -32 -33 -34 -35 -36 -38
 -31 -32 -33 -34 -35 -36 -38 -38
 -32 -33 -34 -35 -36 -38 -38 -40
 -33 -34 -35 -36 -38 -38 -40 -41
 -34 -35 -36 -38 -38 -40 -41 -42
 -35 -36 -38 -38 -40 -41 -42 -43
 -36 -38 -38 -40 -41 -42 -43 -44
 -8 -9 -9 -11 -13 -14 -15 -16
 -9 -9 -11 -13 -14 -15 -16 -17
 -9 -11 -13 -14 -15 -16 -17 -17
 -11 -13 -14 -15 -16 -17 -17 -18
 -13 -14 -15 -16 -17 -17 -18 -18
 -14 -15 -16 -17 -17 -18 -18 -18
 -15 -16 -17 -17 -18 -18 -18 -18
 -16 -17 -17 -18 -18 -18 -18 -18
 -17 -17 -18 -18 -18 -18 -18 -19
 -17 -18 -18 -18 -18 -18 -19 -19
 -18 -18 -18 -18 -18 -19 -19 -19
 -18 -18 -18 -18 -19 -19 -19 -19
 -18 -18 -18 -19 -19 -19 -19 -20
 -18 -18 -19 -19 -19 -19 -20 -20
 -18 -19 -19 -19 -19 -20 -20 -20
 -19 -19 -19 -19 -20 -20 -20 -20
 -19 -19 -19 -20 -20 -20 -20 -21
 -19 -19 -20 -20 -20 -20 -21 -21
 -19 -20 -20 -20 -20 -21 -21 -21
 -20 -20 -20 -20 -21 -21 -21 -22
 -20 -20 -20 -21 -21 -21 -22 -22
 -20 -20 -21 -21 -21 -22 -22 -23
 -20 -21 -21 -21 -22 -22 -23 -23
 -21 -21 -21 -22 -22 -23 -23 -24
 -21 -21 -22 -22 -23 -23 -24 -25
 -21 -22 -22 -23 -23 -24 -25 -26
 -22 -22 -23 -23 -24 -25 -26 -27
 -22 -23 -23 -24 -25 -26 -27 -28
 -23 -23 -24 -25 -26 -27 -28 -29
 -23 -24 -25 -26 -27 -28 -29 -30
 -24 -25 -26 -27 -28 -29 -30 -31
 -25 -26 -27 -28 -29 -30 -31 -32
 -26 -27 -28 -29 -30 -31 -32 -34
 -27 -28 -29 -30 -31 -32 -34 -34
 -28 -29 -30 -31 -32 -34 -34 -36
 -29 -30 -31 -32 -34 -34 -36 -39
 -30 -31 -32 -34 -34 -36 -39 -41
 -31 -32 -34 -34 -36 -39 -41 -41
 -32 -34 -34 -36 -39 -41 -41 -43
 -9 -11 -12 -13 -14 -15 -16 -16
 -11 -12 -13 -14 -15 -16 -16 -17
 -12 -13 -14 -15 -16 -16 -17 -17
 -13 -14 -15 -16 -16 -17 -17 -17
 -14 -15 -16 -16 -17 -17 -17 -17
 -15 -16 -16 -17 -17 -17 -17 -18
 -16 -16 -17 -17 -17 -17 -18 -18
 -16 -17 -17 -17 -17 -18 -18 -18
 -17 -17 -17 -17 -18 -18 -18 -18
 -17 -17 -17 -18 -18 -18 -18 -19
 -17 -17 -18 -18 -18 -18 -19 -19
 -17 -18 -18 -18 -18 -19 -19 -19
 -18 -18 -18 -18 -19 -19 -19 -19
 -18 -18 -18 -19 -19 -19 -19 -19
 -18 -18 -19 -19 -19 -19 -19 -20
 -18 -19 -19 -19 -19 -19 -20 -20
 -19 -19 -19 -19 -19 -20 -20 -20
 -19 -19 -19 -19 -20 -20 -20 -21
 -19 -19 -19 -20 -20 -20 -21 -21
 -19 -19 -20 -20 -20 -21 -21 -22
 -19 -20 -20 -20 -21 -21 -22 -22
 -20 -20 -20 -21 -21 -22 -22 -23
 -20 -20 -21 -21 -22 -22 -23 -23
 -20 -21 -21 -22 -22 -23 -23 -24
 -21 -21 -22 -22 -23 -23 -24 -24
 -21 -22 -22 -23 -23 -24 -24 -25
 -22 -22 -23 -23 -24 -24 -25 -26
 -22 -23 -23 -24 -24 -25 -26 -28
 -23 -23 -24 -24 -25 -26 -28 -29
 -23 -24 -24 -25 -26 -28 -29 -30
 -24 -24 -25 -26 -28 -29 -30 -31
 -24 -25 -26 -28 -29 -30 -31 -32
 -25 -26 -28 -29 -30 -31 -32 -33
 -26 -28 -29 -30 -31 -32 -33 -34
 -28 -29 -30 -31 -32 -33 -34 -36
 -29 -30 -31 -32 -33 -34 -36 -37
 -30 -31 -32 -33 -34 -36 -37 -38
 -31 -32 -33 -34 -36 -37 -38 -40
 -32 -33 -34 -36 -37 -38 -40 -41
 -33 -34 -36 -37 -38 -40 -41 -43
 -34 -36 -37 -38 -40 -41 -43 -44
 -36 -37 -38 -40 -41 -43 -44 -45
 -8 -9 -10 -11 -13 -13 -14 -15
 -9 -10 -11 -13 -13 -14 -15 -15
 -10 -11 -13 -13 -14 -15 -15 -15
 -11 -13 -13 -14 -15 -15 -15 -15
 -13 -13 -14 -15 -15 -15 -15 -16
 -13 -14 -15 -15 -15 -15 -16 -16
 -14 -15 -15 -15 -15 -16 -16 -16
 -15 -15 -15 -15 -16 -16 -16 -17
 -15 -15 -15 -16 -16 -16 -17 -17
 -15 -15 -16 -16 -16 -17 -17 -17
 -15 -16 -16 -16 -17 -17 -17 -18
 -16 -16 -16 -17 -17 -17 -18 -18
 -16 -16 -17 -17 -17 -18 -18 -18
 -16 -17 -17 -17 -18 -18 -18 -19
 -17 -17 -17 -18 -18 -18 -19 -20
 -17 -17 -18 -18 -18 -19 -20 -20
 -17 -18 -18 -18 -19 -20 -20 -21
 -18 -18 -18 -19 -20 -20 -21 -22
 -18 -18 -19 -20 -20 -21 -22 -23
 -18 -19 -20 -20 -21 -22 -23 -23
 -19 -20 -20 -21 -22 -23 -23 -24
 -20 -20 -21 -22 -23 -23 -24 -25
 -20 -21 -22 -23 -23 -24 -25 -26
 -21 -22 -23 -23 -24 -25 -26 -29
 -22 -23 -23 -24 -25 -26 -29 -29
 -23 -23 -24 -25 -26 -29 -29 -31
 -23 -24 -25 -26 -29 -29 -31 -32
 -24 -25 -26 -29 -29 -31 -32 -33
 -25 -26 -29 -29 -31 -32 -33 -33
 -26 -29 -29 -31 -32 -33 -33 -36
 -29 -29 -31 -32 -33 -33 -36 -37
 -29 -31 -32 -33 -33 -36 -37 -38
 -31 -32 -33 -33 -36 -37 -38 -39
 -32 -33 -33 -36 -37 -38 -39 -40
 -33 -33 -36 -37 -38 -39 -40 -41
 -33 -36 -37 -38 -39 -40 -41 -43
 -36 -37 -38 -39 -40 -41 -43 -44
 -13 -14 -15 -16 -17 -18 -20 -21
 -14 -15 -16 -17 -18 -20 -21 -23
 -15 -16 -17 -18 -20 -21 -23 -24
 -16 -17 -18 -20 -21 -23 -24 -25
 -17 -18 -20 -21 -23 -24 -25 -26
 -18 -20 -21 -23 -24 -25 -26 -27
 -20 -21 -23 -24 -25 -26 -27 -28
 -21 -23 -24 -25 -26 -27 -28 -28
 -23 -24 -25 -26 -27 -28 -28 -29
 -24 -25 -26 -27 -28 -28 -29 -29
 -25 -26 -27 -28 -28 -29 -29 -29
 -26 -27 -28 -28 -29 -29 -29 -30
 -27 -28 -28 -29 -29 -29 -30 -30
 -28 -28 -29 -29 -29 -30 -30 -30
 -28 -29 -29 -29 -30 -30 -30 -30
 -29 -29 -29 -30 -30 -30 -30 -31
 -29 -29 -30 -30 -30 -30 -31 -32
 -29 -30 -30 -30 -30 -31 -32 -32
 -30 -30 -30 -30 -31 -32 -32 -33
 -30 -30 -30 -31 -32 -32 -33 -34
 -30 -30 -31 -32 -32 -33 -34 -35
 -30 -31 -32 -32 -33 -34 -35 -36
 -31 -32 -32 -33 -34 -35 -36 -37
 -32 -32 -33 -34 -35 -36 -37 -38
 -32 -33 -34 -35 -36 -37 -38 -39
 -33 -34 -35 -36 -37 -38 -39 -40
 -34 -35 -36 -37 -38 -39 -40 -41
 -35 -36 -37 -38 -39 -40 -41 -43
 -36 -37 -38 -39 -40 -41 -43 -44
 -37 -38 -39 -40 -41 -43 -44 -45
 -38 -39 -40 -41 -43 -44 -45 -46
 -39 -40 -41 -43 -44 -45 -46 -47
 -40 -41 -43 -44 -45 -46 -47 -48
 -41 -43 -44 -45 -46 -47 -48 -49
 -43 -44 -45 -46 -47 -48 -49 -52
 -9 -10 -11 -11 -13 -14 -15 -16
 -10 -11 -11 -13 -14 -15 -16 -16
 -11 -11 -13 -14 -15 -16 -16 -17
 -11 -13 -14 -15 -16 -16 -17 -17
 -13 -14 -15 -16 -16 -17 -17 -18
 -14 -15 -16 -16 -17 -17 -18 -18
 -15 -16 -16 -17 -17 -18 -18 -19
 -16 -16 -17 -17 -18 -18 -19 -19
 -16 -17 -17 -18 -18 -19 -19 -19
 -17 -17 -18 -18 -19 -19 -19 -19
 -17 -18 -18 -19 -19 -19 -19 -20
 -18 -18 -19 -19 -19 -19 -20 -20
 -18 -19 -19 -19 -19 -20 -20 -21
 -19 -19 -19 -19 -20 -20 -21 -22
 -19 -19 -19 -20 -20 -21 -22 -22
 -19 -19 -20 -20 -21 -22 -22 -23
 -19 -20 -20 -21 -22 -22 -23 -23
 -20 -20 -21 -22 -22 -23 -23 -24
 -20 -21 -22 -22 -23 -23 -24 -24
 -21 -22 -22 -23 -23 -24 -24 -25
 -22 -22 -23 -23 -24 -24 -25 -26
 -22 -23 -23 -24 -24 -25 -26 -27
 -23 -23 -24 -24 -25 -26 -27 -28
 -23 -24 -24 -25 -26 -27 -28 -29
 -24 -24 -25 -26 -27 -28 -29 -29
 -24 -25 -26 -27 -28 -29 -29 -31
 -25 -26 -27 -28 -29 -29 -31 -32
 -26 -27 -28 -29 -29 -31 -32 -33
 -27 -28 -29 -29 -31 -32 -33 -34
 -28 -29 -29 -31 -32 -33 -34 -35
 -29 -29 -31 -32 -33 -34 -35 -36
 -29 -31 -32 -33 -34 -35 -36 -38
 -31 -32 -33 -34 -35 -36 -38 -39
 -32 -33 -34 -35 -36 -38 -39 -40
 -33 -34 -35 -36 -38 -39 -40 -41
 -34 -35 -36 -38 -39 -40 -41 -42
 -35 -36 -38 -39 -40 -41 -42 -44
 -36 -38 -39 -40 -41 -42 -44 -45
 -38 -39 -40 -41 -42 -44 -45 -46
 -15 -15 -17 -17 -19 -20 -21 -22
 -15 -17 -17 -19 -20 -21 -22 -22
 -17 -17 -19 -20 -21 -22 -22 -24
 -17 -19 -20 -21 -22 -22 -24 -24
 -19 -20 -21 -22 -22 -24 -24 -25
 -20 -21 -22 -22 -24 -24 -25 -25
 -21 -22 -22 -24 -24 -25 -25 -25
 -22 -22 -24 -24 -25 -25 -25 -25
 -22 -24 -24 -25 -25 -25 -25 -26
 -24 -24 -25 -25 -25 -25 -26 -26
 -24 -25 -25 -25 -25 -26 -26 -26
 -25 -25 -25 -25 -26 -26 -26 -27
 -25 -25 -25 -26 -26 -26 -27 -27
 -25 -25 -26 -26 -26 -27 -27 -27
 -25 -26 -26 -26 -27 -27 -27 -27
 -26 -26 -26 -27 -27 -27 -27 -28
 -26 -26 -27 -27 -27 -27 -28 -29
 -26 -27 -27 -27 -27 -28 -29 -29
 -27 -27 -27 -27 -28 -29 -29 -29
 -27 -27 -27 -28 -29 -29 -29 -30
 -27 -27 -28 -29 -29 -29 -30 -30
 -27 -28 -29 -29 -29 -30 -30 -31
 -28 -29 -29 -29 -30 -30 -31 -31
 -29 -29 -29 -30 -30 -31 -31 -31
 -29 -29 -30 -30 -31 -31 -31 -32
 -29 -30 -30 -31 -31 -31 -32 -33
 -30 -30 -31 -31 -31 -32 -33 -34
 -30 -31 -31 -31 -32 -33 -34 -34
 -31 -31 -31 -32 -33 -34 -34 -36
 -31 -31 -32 -33 -34 -34 -36 -36
 -31 -32 -33 -34 -34 -36 -36 -38
 -32 -33 -34 -34 -36 -36 -38 -39
 -33 -34 -34 -36 -36 -38 -39 -40
 -34 -34 -36 -36 -38 -39 -40 -42
 -34 -36 -36 -38 -39 -40 -42 -45
 -36 -36 -38 -39 -40 -42 -45 -45
 -36 -38 -39 -40 -42 -45 -45 -47
 -14 -15 -16 -17 -18 -19 -20 -21
 -15 -16 -17 -18 -19 -20 -21 -22
 -16 -17 -18 -19 -20 -21 -22 -22
 -17 -18 -19 -20 -21 -22 -22 -23
 -18 -19 -20 -21 -22 -22 -23 -23
 -19 -20 -21 -22 -22 -23 -23 -24
 -20 -21 -22 -22 -23 -23 -24 -24
 -21 -22 -22 -23 -23 -24 -24 -25
 -22 -22 -23 -23 -24 -24 -25 -25
 -22 -23 -23 -24 -24 -25 -25 -26
 -23 -23 -24 -24 -25 -25 -26 -26
 -23 -24 -24 -25 -25 -26 -26 -26
 -24 -24 -25 -25 -26 -26 -26 -27
 -24 -25 -25 -26 -26 -26 -27 -28
 -25 -25 -26 -26 -26 -27 -28 -28
 -25 -26 -26 -26 -27 -28 -28 -29
 -26 -26 -26 -27 -28 -28 -29 -30
 -26 -26 -27 -28 -28 -29 -30 -31
 -26 -27 -28 -28 -29 -30 -31 -32
 -27 -28 -28 -29 -30 -31 -32 -33
 -28 -28 -29 -30 -31 -32 -33 -34
 -28 -29 -30 -31 -32 -33 -34 -35
 -29 -30 -31 -32 -33 -34 -35 -36
 -30 -31 -32 -33 -34 -35 -36 -37
 -31 -32 -33 -34 -35 -36 -37 -39
 -32 -33 -34 -35 -36 -37 -39 -39
 -33 -34 -35 -36 -37 -39 -39 -41
 -34 -35 -36 -37 -39 -39 -41 -42
 -35 -36 -37 -39 -39 -41 -42 -43
 -36 -37 -39 -39 -41 -42 -43 -44
 -37 -39 -39 -41 -42 -43 -44 -45
 -39 -39 -41 -42 -43 -44 -45 -46
 -12 -13 -14 -16 -18 -19 -20 -21
 -13 -14 -16 -18 -19 -20 -21 -22
 -14 -16 -18 -19 -20 -21 -22 -22
 -16 -18 -19 -20 -21 -22 -22 -24
 -18 -19 -20 -21 -22 -22 -24 -25
 -19 -20 -21 -22 -22 -24 -25 -25
 -20 -21 -22 -22 -24 -25 -25 -25
 -21 -22 -22 -24 -25 -25 -25 -26
 -22 -22 -24 -25 -25 -25 -26 -27
 -22 -24 -25 -25 -25 -26 -27 -27
 -24 -25 -25 -25 -26 -27 -27 -28
 -25 -25 -25 -26 -27 -27 -28 -28
 -25 -25 -26 -27 -27 -28 -28 -29
 -25 -26 -27 -27 -28 -28 -29 -29
 -26 -27 -27 -28 -28 -29 -29 -30
 -27 -27 -28 -28 -29 -29 -30 -30
 -27 -28 -28 -29 -29 -30 -30 -31
 -28 -28 -29 -29 -30 -30 -31 -32
 -28 -29 -29 -30 -30 -31 -32 -33
 -29 -29 -30 -30 -31 -32 -33 -34
 -29 -30 -30 -31 -32 -33 -34 -35
 -30 -30 -31 -32 -33 -34 -35 -36
 -30 -31 -32 -33 -34 -35 -36 -37
 -31 -32 -33 -34 -35 -36 -37 -38
 -32 -33 -34 -35 -36 -37 -38 -39
 -33 -34 -35 -36 -37 -38 -39 -41
 -34 -35 -36 -37 -38 -39 -41 -41
 -35 -36 -37 -38 -39 -41 -41 -42
 -36 -37 -38 -39 -41 -41 -42 -43
 -37 -38 -39 -41 -41 -42 -43 -44
 -38 -39 -41 -41 -42 -43 -44 -45
 -39 -41 -41 -42 -43 -44 -45 -46
 -8 -9 -10 -10 -11 -13 -14 -15
 -9 -10 -10 -11 -13 -14 -15 -16
 -10 -10 -11 -13 -14 -15 -16 -16
 -10 -11 -13 -14 -15 -16 -16 -17
 -11 -13 -14 -15 -16 -16 -17 -17
 -13 -14 -15 -16 -16 -17 -17 -17
 -14 -15 -16 -16 -17 -17 -17 -18
 -15 -16 -16 -17 -17 -17 -18 -18
 -16 -16 -17 -17 -17 -18 -18 -18
 -16 -17 -17 -17 -18 -18 -18 -19
 -17 -17 -17 -18 -18 -18 -19 -19
 -17 -17 -18 -18 -18 -19 -19 -19
 -17 -18 -18 -18 -19 -19 -19 -19
 -18 -18 -18 -19 -19 -19 -19 -20
 -18 -18 -19 -19 -19 -19 -20 -20
 -18 -19 -19 -19 -19 -20 -20 -21
 -19 -19 -19 -19 -20 -20 -21 -22
 -19 -19 -19 -20 -20 -21 -22 -22
 -19 -19 -20 -20 -21 -22 -22 -23
 -19 -20 -20 -21 -22 -22 -23 -23
 -20 -20 -21 -22 -22 -23 -23 -24
 -20 -21 -22 -22 -23 -23 -24 -25
 -21 -22 -22 -23 -23 -24 -25 -27
 -22 -22 -23 -23 -24 -25 -27 -27
 -22 -23 -23 -24 -25 -27 -27 -28
 -23 -23 -24 -25 -27 -27 -28 -29
 -23 -24 -25 -27 -27 -28 -29 -30
 -24 -25 -27 -27 -28 -29 -30 -32
 -25 -27 -27 -28 -29 -30 -32 -33
 -27 -27 -28 -29 -30 -32 -33 -35
 -27 -28 -29 -30 -32 -33 -35 -35
 -28 -29 -30 -32 -33 -35 -35 -37
 -29 -30 -32 -33 -35 -35 -37 -38
 -30 -32 -33 -35 -35 -37 -38 -39
 -32 -33 -35 -35 -37 -38 -39 -41
 -33 -35 -35 -37 -38 -39 -41 -42
 -35 -35 -37 -38 -39 -41 -42 -44
 -10 -10 -11 -12 -15 -17 -18 -19
 -10 -11 -12 -15 -17 -18 -19 -20
 -11 -12 -15 -17 -18 -19 -20 -20
 -12 -15 -17 -18 -19 -20 -20 -20
 -15 -17 -18 -19 -20 -20 -20 -21
 -17 -18 -19 -20 -20 -20 -21 -21
 -18 -19 -20 -20 -20 -21 -21 -21
 -19 -20 -20 -20 -21 -21 -21 -22
 -20 -20 -20 -21 -21 -21 -22 -22
 -20 -20 -21 -21 -21 -22 -22 -23
 -20 -21 -21 -21 -22 -22 -23 -23
 -21 -21 -21 -22 -22 -23 -23 -24
 -21 -21 -22 -22 -23 -23 -24 -24
 -21 -22 -22 -23 -23 -24 -24 -24
 -22 -22 -23 -23 -24 -24 -24 -25
 -22 -23 -23 -24 -24 -24 -25 -26
 -23 -23 -24 -24 -24 -25 -26 -26
 -23 -24 -24 -24 -25 -26 -26 -27
 -24 -24 -24 -25 -26 -26 -27 -28
 -24 -24 -25 -26 -26 -27 -28 -28
 -24 -25 -26 -26 -27 -28 -28 -29
 -25 -26 -26 -27 -28 -28 -29 -29
 -26 -26 -27 -28 -28 -29 -29 -30
 -26 -27 -28 -28 -29 -29 -30 -31
 -27 -28 -28 -29 -29 -30 -31 -32
 -28 -28 -29 -29 -30 -31 -32 -33
 -28 -29 -29 -30 -31 -32 -33 -34
 -29 -29 -30 -31 -32 -33 -34 -35
 -29 -30 -31 -32 -33 -34 -35 -35
 -30 -31 -32 -33 -34 -35 -35 -37
 -31 -32 -33 -34 -35 -35 -37 -37
 -32 -33 -34 -35 -35 -37 -37 -40
 -33 -34 -35 -35 -37 -37 -40 -41
 -34 -35 -35 -37 -37 -40 -41 -43
 -35 -35 -37 -37 -40 -41 -43 -44
 -7 -7 -9 -12 -12 -13 -14 -14
 -7 -9 -12 -12 -13 -14 -14 -15
 -9 -12 -12 -13 -14 -14 -15 -15
 -12 -12 -13 -14 -14 -15 -15 -15
 -12 -13 -14 -14 -15 -15 -15 -15
 -13 -14 -14 -15 -15 -15 -15 -15
 -14 -14 -15 -15 -15 -15 -15 -16
 -14 -15 -15 -15 -15 -15 -16 -16
 -15 -15 -15 -15 -15 -16 -16 -16
 -15 -15 -15 -15 -16 -16 -16 -16
 -15 -15 -15 -16 -16 -16 -16 -16
 -15 -15 -16 -16 -16 -16 -16 -17
 -15 -16 -16 -16 -16 -16 -17 -17
 -16 -16 -16 -16 -16 -17 -17 -17
 -16 -16 -16 -16 -17 -17 -17 -18
 -16 -16 -16 -17 -17 -17 -18 -18
 -16 -16 -17 -17 -17 -18 -18 -18
 -16 -17 -17 -17 -18 -18 -18 -19
 -17 -17 -17 -18 -18 -18 -19 -19
 -17 -17 -18 -18 -18 -19 -19 -19
 -17 -18 -18 -18 -19 -19 -19 -20
 -18 -18 -18 -19 -19 -19 -20 -20
 -18 -18 -19 -19 -19 -20 -20 -21
 -18 -19 -19 -19 -20 -20 -21 -22
 -19 -19 -19 -20 -20 -21 -22 -22
 -19 -19 -20 -20 -21 -22 -22 -23
 -19 -20 -20 -21 -22 -22 -23 -25
 -20 -20 -21 -22 -22 -23 -25 -25
 -20 -21 -22 -22 -23 -25 -25 -27
 -21 -22 -22 -23 -25 -25 -27 -27
 -22 -22 -23 -25 -25 -27 -27 -29
 -22 -23 -25 -25 -27 -27 -29 -30
 -23 -25 -25 -27 -27 -29 -30 -33
 -25 -25 -27 -27 -29 -30 -33 -35
 -25 -27 -27 -29 -30 -33 -35 -37
 -27 -27 -29 -30 -33 -35 -37 -37
 -27 -29 -30 -33 -35 -37 -37 -39
 -29 -30 -33 -35 -37 -37 -39 -40
 -30 -33 -35 -37 -37 -39 -40 -41
 -33 -35 -37 -37 -39 -40 -41 -43
 -5 -7 -9 -9 -11 -11 -12 -14
 -7 -9 -9 -11 -11 -12 -14 -15
 -9 -9 -11 -11 -12 -14 -15 -16
 -9 -11 -11 -12 -14 -15 -16 -18
 -11 -11 -12 -14 -15 -16 -18 -19
 -11 -12 -14 -15 -16 -18 -19 -19
 -12 -14 -15 -16 -18 -19 -19 -20
 -14 -15 -16 -18 -19 -19 -20 -21
 -15 -16 -18 -19 -19 -20 -21 -21
 -16 -18 -19 -19 -20 -21 -21 -22
 -18 -19 -19 -20 -21 -21 -22 -22
 -19 -19 -20 -21 -21 -22 -22 -23
 -19 -20 -21 -21 -22 -22 -23 -23
 -20 -21 -21 -22 -22 -23 -23 -23
 -21 -21 -22 -22 -23 -23 -23 -24
 -21 -22 -22 -23 -23 -23 -24 -24
 -22 -22 -23 -23 -23 -24 -24 -25
 -22 -23 -23 -23 -24 -24 -25 -25
 -23 -23 -23 -24 -24 -25 -25 -26
 -23 -23 -24 -24 -25 -25 -26 -26
 -23 -24 -24 -25 -25 -26 -26 -27
 -24 -24 -25 -25 -26 -26 -27 -27
 -24 -25 -25 -26 -26 -27 -27 -27
 -25 -25 -26 -26 -27 -27 -27 -28
 -25 -26 -26 -27 -27 -27 -28 -29
 -26 -26 -27 -27 -27 -28 -29 -29
 -26 -27 -27 -27 -28 -29 -29 -32
 -27 -27 -27 -28 -29 -29 -32 -32
 -27 -27 -28 -29 -29 -32 -32 -33
 -27 -28 -29 -29 -32 -32 -33 -34
 -28 -29 -29 -32 -32 -33 -34 -35
 -29 -29 -32 -32 -33 -34 -35 -36
 -29 -32 -32 -33 -34 -35 -36 -37
 -32 -32 -33 -34 -35 -36 -37 -38
 -32 -33 -34 -35 -36 -37 -38 -39
 -33 -34 -35 -36 -37 -38 -39 -41
 -34 -35 -36 -37 -38 -39 -41 -41
 -35 -36 -37 -38 -39 -41 -41 -43
 -5 -7 -8 -9 -10 -11 -13 -14
 -7 -8 -9 -10 -11 -13 -14 -16
 -8 -9 -10 -11 -13 -14 -16 -17
 -9 -10 -11 -13 -14 -16 -17 -19
 -10 -11 -13 -14 -16 -17 -19 -21
 -11 -13 -14 -16 -17 -19 -21 -21
 -13 -14 -16 -17 -19 -21 -21 -23
 -14 -16 -17 -19 -21 -21 -23 -24
 -16 -17 -19 -21 -21 -23 -24 -25
 -17 -19 -21 -21 -23 -24 -25 -25
 -19 -21 -21 -23 -24 -25 -25 -25
 -21 -21 -23 -24 -25 -25 -25 -26
 -21 -23 -24 -25 -25 -25 -26 -27
 -23 -24 -25 -25 -25 -26 -27 -27
 -24 -25 -25 -25 -26 -27 -27 -28
 -25 -25 -25 -26 -27 -27 -28 -29
 -25 -25 -26 -27 -27 -28 -29 -29
 -25 -26 -27 -27 -28 -29 -29 -30
 -26 -27 -27 -28 -29 -29 -30 -31
 -27 -27 -28 -29 -29 -30 -31 -33
 -27 -28 -29 -29 -30 -31 -33 -34
 -28 -29 -29 -30 -31 -33 -34 -35
 -29 -29 -30 -31 -33 -34 -35 -36
 -29 -30 -31 -33 -34 -35 -36 -36
 -30 -31 -33 -34 -35 -36 -36 -37
 -31 -33 -34 -35 -36 -36 -37 -38
 -33 -34 -35 -36 -36 -37 -38 -39
 -34 -35 -36 -36 -37 -38 -39 -41
 -35 -36 -36 -37 -38 -39 -41 -41
 -36 -36 -37 -38 -39 -41 -41 -42
 -36 -37 -38 -39 -41 -41 -42 -43
 -37 -38 -39 -41 -41 -42 -43 -44
 -38 -39 -41 -41 -42 -43 -44 -45
 -39 -41 -41 -42 -43 -44 -45 -45
 -9 -11 -12 -13 -14 -15 -16 -17
 -11 -12 -13 -14 -15 -16 -17 -18
 -12 -13 -14 -15 -16 -17 -18 -18
 -13 -14 -15 -16 -17 -18 -18 -19
 -14 -15 -16 -17 -18 -18 -19 -19
 -15 -16 -17 -18 -18 -19 -19 -20
 -16 -17 -18 -18 -19 -19 -20 -20
 -17 -18 -18 -19 -19 -20 -20 -21
 -18 -18 -19 -19 -20 -20 -21 -21
 -18 -19 -19 -20 -20 -21 -21 -21
 -19 -19 -20 -20 -21 -21 -21 -22
 -19 -20 -20 -21 -21 -21 -22 -22
 -20 -20 -21 -21 -21 -22 -22 -23
 -20 -21 -21 -21 -22 -22 -23 -23
 -21 -21 -21 -22 -22 -23 -23 -24
 -21 -21 -22 -22 -23 -23 -24 -24
 -21 -22 -22 -23 -23 -24 -24 -25
 -22 -22 -23 -23 -24 -24 -25 -25
 -22 -23 -23 -24 -24 -25 -25 -26
 -23 -23 -24 -24 -25 -25 -26 -27
 -23 -24 -24 -25 -25 -26 -27 -27
 -24 -24 -25 -25 -26 -27 -27 -29
 -24 -25 -25 -26 -27 -27 -29 -30
 -25 -25 -26 -27 -27 -29 -30 -31
 -25 -26 -27 -27 -29 -30 -31 -31
 -26 -27 -27 -29 -30 -31 -31 -32
 -27 -27 -29 -30 -31 -31 -32 -34
 -27 -29 -30 -31 -31 -32 -34 -35
 -29 -30 -31 -31 -32 -34 -35 -36
 -30 -31 -31 -32 -34 -35 -36 -37
 -31 -31 -32 -34 -35 -36 -37 -38
 -31 -32 -34 -35 -36 -37 -38 -39
 -32 -34 -35 -36 -37 -38 -39 -40
 -34 -35 -36 -37 -38 -39 -40 -41
 -35 -36 -37 -38 -39 -40 -41 -42
 -36 -37 -38 -39 -40 -41 -42 -44
 -12 -13 -14 -15 -15 -17 -18 -18
 -13 -14 -15 -15 -17 -18 -18 -19
 -14 -15 -15 -17 -18 -18 -19 -19
 -15 -15 -17 -18 -18 -19 -19 -20
 -15 -17 -18 -18 -19 -19 -20 -20
 -17 -18 -18 -19 -19 -20 -20 -20
 -18 -18 -19 -19 -20 -20 -20 -20
 -18 -19 -19 -20 -20 -20 -20 -21
 -19 -19 -20 -20 -20 -20 -21 -21
 -19 -20 -20 -20 -20 -21 -21 -21
 -20 -20 -20 -20 -21 -21 -21 -22
 -20 -20 -20 -21 -21 -21 -22 -22
 -20 -20 -21 -21 -21 -22 -22 -22
 -20 -21 -21 -21 -22 -22 -22 -23
 -21 -21 -21 -22 -22 -22 -23 -23
 -21 -21 -22 -22 -22 -23 -23 -23
 -21 -22 -22 -22 -23 -23 -23 -24
 -22 -22 -22 -23 -23 -23 -24 -24
 -22 -22 -23 -23 -23 -24 -24 -25
 -22 -23 -23 -23 -24 -24 -25 -25
 -23 -23 -23 -24 -24 -25 -25 -26
 -23 -23 -24 -24 -25 -25 -26 -26
 -23 -24 -24 -25 -25 -26 -26 -28
 -24 -24 -25 -25 -26 -26 -28 -29
 -24 -25 -25 -26 -26 -28 -29 -31
 -25 -25 -26 -26 -28 -29 -31 -31
 -25 -26 -26 -28 -29 -31 -31 -34
 -26 -26 -28 -29 -31 -31 -34 -34
 -26 -28 -29 -31 -31 -34 -34 -36
 -28 -29 -31 -31 -34 -34 -36 -37
 -29 -31 -31 -34 -34 -36 -37 -38
 -31 -31 -34 -34 -36 -37 -38 -39
 -31 -34 -34 -36 -37 -38 -39 -40
 -34 -34 -36 -37 -38 -39 -40 -41
 -34 -36 -37 -38 -39 -40 -41 -43
 -36 -37 -38 -39 -40 -41 -43 -46
 -11 -13 -14 -16 -19 -19 -21 -21
 -13 -14 -16 -19 -19 -21 -21 -22
 -14 -16 -19 -19 -21 -21 -22 -23
 -16 -19 -19 -21 -21 -22 -23 -23
 -19 -19 -21 -21 -22 -23 -23 -23
 -19 -21 -21 -22 -23 -23 -23 -24
 -21 -21 -22 -23 -23 -23 -24 -24
 -21 -22 -23 -23 -23 -24 -24 -25
 -22 -23 -23 -23 -24 -24 -25 -25
 -23 -23 -23 -24 -24 -25 -25 -26
 -23 -23 -24 -24 -25 -25 -26 -26
 -23 -24 -24 -25 -25 -26 -26 -27
 -24 -24 -25 -25 -26 -26 -27 -28
 -24 -25 -25 -26 -26 -27 -28 -28
 -25 -25 -26 -26 -27 -28 -28 -29
 -25 -26 -26 -27 -28 -28 -29 -29
 -26 -26 -27 -28 -28 -29 -29 -30
 -26 -27 -28 -28 -29 -29 -30 -31
 -27 -28 -28 -29 -29 -30 -31 -31
 -28 -28 -29 -29 -30 -31 -31 -32
 -28 -29 -29 -30 -31 -31 -32 -32
 -29 -29 -30 -31 -31 -32 -32 -33
 -29 -30 -31 -31 -32 -32 -33 -34
 -30 -31 -31 -32 -32 -33 -34 -35
 -31 -31 -32 -32 -33 -34 -35 -36
 -31 -32 -32 -33 -34 -35 -36 -38
 -32 -32 -33 -34 -35 -36 -38 -39
 -32 -33 -34 -35 -36 -38 -39 -40
 -33 -34 -35 -36 -38 -39 -40 -41
 -34 -35 -36 -38 -39 -40 -41 -42
 -35 -36 -38 -39 -40 -41 -42 -44
 -36 -38 -39 -40 -41 -42 -44 -45
 -38 -39 -40 -41 -42 -44 -45 -46
 -39 -40 -41 -42 -44 -45 -46 -47
 -40 -41 -42 -44 -45 -46 -47 -49
 -12 -12 -14 -15 -16 -17 -18 -19
 -12 -14 -15 -16 -17 -18 -19 -19
 -14 -15 -16 -17 -18 -19 -19 -19
 -15 -16 -17 -18 -19 -19 -19 -20
 -16 -17 -18 -19 -19 -19 -20 -20
 -17 -18 -19 -19 -19 -20 -20 -21
 -18 -19 -19 -19 -20 -20 -21 -21
 -19 -19 -19 -20 -20 -21 -21 -22
 -19 -19 -20 -20 -21 -21 -22 -22
 -19 -20 -20 -21 -21 -22 -22 -22
 -20 -20 -21 -21 -22 -22 -22 -23
 -20 -21 -21 -22 -22 -22 -23 -23
 -21 -21 -22 -22 -22 -23 -23 -23
 -21 -22 -22 -22 -23 -23 -23 -24
 -22 -22 -22 -23 -23 -23 -24 -24
 -22 -22 -23 -23 -23 -24 -24 -24
 -22 -23 -23 -23 -24 -24 -24 -25
 -23 -23 -23 -24 -24 -24 -25 -26
 -23 -23 -24 -24 -24 -25 -26 -26
 -23 -24 -24 -24 -25 -26 -26 -27
 -24 -24 -24 -25 -26 -26 -27 -28
 -24 -24 -25 -26 -26 -27 -28 -29
 -24 -25 -26 -26 -27 -28 -29 -30
 -25 -26 -26 -27 -28 -29 -30 -30
 -26 -26 -27 -28 -29 -30 -30 -32
 -26 -27 -28 -29 -30 -30 -32 -32
 -27 -28 -29 -30 -30 -32 -32 -33
 -28 -29 -30 -30 -32 -32 -33 -34
 -29 -30 -30 -32 -32 -33 -34 -35
 -30 -30 -32 -32 -33 -34 -35 -37
 -30 -32 -32 -33 -34 -35 -37 -38
 -32 -32 -33 -34 -35 -37 -38 -39
 -32 -33 -34 -35 -37 -38 -39 -41
 -33 -34 -35 -37 -38 -39 -41 -42
 -34 -35 -37 -38 -39 -41 -42 -43
 -35 -37 -38 -39 -41 -42 -43 -46
 -37 -38 -39 -41 -42 -43 -46 -47
 -27 -28 -28 -28 -29 -29 -29 -29
 -28 -28 -28 -29 -29 -29 -29 -29
 -28 -28 -29 -29 -29 -29 -29 -29
 -28 -29 -29 -29 -29 -29 -29 -29
 -29 -29 -29 -29 -29 -29 -29 -29
 -29 -29 -29 -29 -29 -29 -29 -29
 -29 -29 -29 -29 -29 -29 -29 -29
 -29 -29 -29 -29 -29 -29 -29 -29
 -29 -29 -29 -29 -29 -29 -29 -28
 -29 -29 -29 -29 -29 -29 -28 -28
 -29 -29 -29 -29 -29 -28 -28 -28
 -29 -29 -29 -29 -28 -28 -28 -28
 -29 -29 -29 -28 -28 -28 -28 -28
 -29 -29 -28 -28 -28 -28 -28 -28
 -29 -28 -28 -28 -28 -28 -28 -27
 -28 -28 -28 -28 -28 -28 -27 -27
 -28 -28 -28 -28 -28 -27 -27 -27
 -28 -28 -28 -28 -27 -27 -27 -27
 -28 -28 -28 -27 -27 -27 -27 -26
 -28 -28 -27 -27 -27 -27 -26 -26
 -28 -27 -27 -27 -27 -26 -26 -26
 -27 -27 -27 -27 -26 -26 -26 -25
 -27 -27 -27 -26 -26 -26 -25 -25
 -27 -27 -26 -26 -26 -25 -25 -25
 -27 -26 -26 -26 -25 -25 -25 -25
 -26 -26 -26 -25 -25 -25 -25 -25
 -26 -26 -25 -25 -25 -25 -25 -25
 -26 -25 -25 -25 -25 -25 -25 -25
 -25 -25 -25 -25 -25 -25 -25 -25
 -25 -25 -25 -25 -25 -25 -25 -26
 -25 -25 -25 -25 -25 -25 -26 -26
 -25 -25 -25 -25 -25 -26 -26 -26
 -25 -25 -25 -25 -26 -26 -26 -26
 -25 -25 -25 -26 -26 -26 -26 -27
 -25 -25 -26 -26 -26 -26 -27 -27
 -25 -26 -26 -26 -26 -27 -27 -27
 -26 -26 -26 -26 -27 -27 -27 -28
 -26 -26 -26 -27 -27 -27 -28 -28
 -26 -26 -27 -27 -27 -28 -28 -29
 -26 -27 -27 -27 -28 -28 -29 -29
 -27 -27 -27 -28 -28 -29 -29 -30
 -27 -27 -28 -28 -29 -29 -30 -30
 -27 -28 -28 -29 -29 -30 -30 -31
 -34 -34 -34 -34 -34 -34 -34 -34
 -34 -34 -34 -34 -34 -34 -34 -33
 -34 -34 -34 -34 -34 -34 -33 -33
 -34 -34 -34 -34 -34 -33 -33 -33
 -34 -34 -34 -34 -33 -33 -33 -33
 -34 -34 -34 -33 -33 -33 -33 -32
 -34 -34 -33 -33 -33 -33 -32 -32
 -34 -33 -33 -33 -33 -32 -32 -32
 -33 -33 -33 -33 -32 -32 -32 -31
 -33 -33 -33 -32 -32 -32 -31 -31
 -33 -33 -32 -32 -32 -31 -31 -31
 -33 -32 -32 -32 -31 -31 -31 -31
 -32 -32 -32 -31 -31 -31 -31 -30
 -32 -32 -31 -31 -31 -31 -30 -30
 -32 -31 -31 -31 -31 -30 -30 -29
 -31 -31 -31 -31 -30 -30 -29 -29
 -31 -31 -31 -30 -30 -29 -29 -29
 -31 -31 -30 -30 -29 -29 -29 -28
 -31 -30 -30 -29 -29 -29 -28 -28
 -30 -30 -29 -29 -29 -28 -28 -28
 -30 -29 -29 -29 -28 -28 -28 -27
 -29 -29 -29 -28 -28 -28 -27 -27
 -29 -29 -28 -28 -28 -27 -27 -27
 -29 -28 -28 -28 -27 -27 -27 -26
 -28 -28 -28 -27 -27 -27 -26 -26
 -28 -28 -27 -27 -27 -26 -26 -26
 -28 -27 -27 -27 -26 -26 -26 -26
 -27 -27 -27 -26 -26 -26 -26 -26
 -27 -27 -26 -26 -26 -26 -26 -26
 -27 -26 -26 -26 -26 -26 -26 -26
 -26 -26 -26 -26 -26 -26 -26 -26
 -26 -26 -26 -26 -26 -26 -26 -26
 -26 -26 -26 -26 -26 -26 -26 -26
 -26 -26 -26 -26 -26 -26 -26 -26
 -26 -26 -26 -26 -26 -26 -26 -26
 -26 -26 -26 -26 -26 -26 -26 -26
 -26 -26 -26 -26 -26 -26 -26 -27
 -26 -26 -26 -26 -26 -26 -27 -27
 -26 -26 -26 -26 -26 -27 -27 -27
 -26 -26 -26 -26 -27 -27 -27 -27
 -26 -26 -26 -27 -27 -27 -27 -28
 -26 -26 -27 -27 -27 -27 -28 -28
 -26 -27 -27 -27 -27 -28 -28 -28
 -27 -27 -27 -27 -28 -28 -28 -29
 -27 -27 -27 -28 -28 -28 -29 -29
 -27 -27 -28 -28 -28 -29 -29 -29
 -30 -31 -31 -31 -31 -31 -31 -31
 -31 -31 -31 -31 -31 -31 -31 -31
 -31 -31 -31 -31 -31 -31 -31 -30
 -31 -31 -31 -31 -31 -31 -30 -30
 -31 -31 -31 -31 -31 -30 -30 -30
 -31 -31 -31 -31 -30 -30 -30 -30
 -31 -31 -31 -30 -30 -30 -30 -30
 -31 -31 -30 -30 -30 -30 -30 -29
 -31 -30 -30 -30 -30 -30 -29 -29
 -30 -30 -30 -30 -30 -29 -29 -29
 -30 -30 -30 -30 -29 -29 -29 -28
 -30 -30 -30 -29 -29 -29 -28 -28
 -30 -30 -29 -29 -29 -28 -28 -28
 -30 -29 -29 -29 -28 -28 -28 -27
 -29 -29 -29 -28 -28 -28 -27 -27
 -29 -29 -28 -28 -28 -27 -27 -26
 -29 -28 -28 -28 -27 -27 -26 -26
 -28 -28 -28 -27 -27 -26 -26 -26
 -28 -28 -27 -27 -26 -26 -26 -26
 -28 -27 -27 -26 -26 -26 -26 -25
 -27 -27 -26 -26 -26 -26 -25 -25
 -27 -26 -26 -26 -26 -25 -25 -25
 -26 -26 -26 -26 -25 -25 -25 -24
 -26 -26 -26 -25 -25 -25 -24 -24
 -26 -26 -25 -25 -25 -24 -24 -24
 -26 -25 -25 -25 -24 -24 -24 -24
 -25 -25 -25 -24 -24 -24 -24 -23
 -25 -25 -24 -24 -24 -24 -23 -23
 -25 -24 -24 -24 -24 -23 -23 -23
 -24 -24 -24 -24 -23 -23 -23 -23
 -24 -24 -24 -23 -23 -23 -23 -23
 -24 -24 -23 -23 -23 -23 -23 -23
 -24 -23 -23 -23 -23 -23 -23 -23
 -23 -23 -23 -23 -23 -23 -23 -24
 -23 -23 -23 -23 -23 -23 -24 -24
 -23 -23 -23 -23 -23 -24 -24 -24
 -23 -23 -23 -23 -24 -24 -24 -25
 -23 -23 -23 -24 -24 -24 -25 -25
 -23 -23 -24 -24 -24 -25 -25 -25
 -23 -24 -24 -24 -25 -25 -25 -26
 -28 -28 -29 -29 -29 -30 -30 -30
 -28 -29 -29 -29 -30 -30 -30 -30
 -29 -29 -29 -30 -30 -30 -30 -30
 -29 -29 -30 -30 -30 -30 -30 -31
 -29 -30 -30 -30 -30 -30 -31 -31
 -30 -30 -30 -30 -30 -31 -31 -30
 -30 -30 -30 -30 -31 -31 -30 -30
 -30 -30 -30 -31 -31 -30 -30 -30
 -30 -30 -31 -31 -30 -30 -30 -30
 -30 -31 -31 -30 -30 -30 -30 -30
 -31 -31 -30 -30 -30 -30 -30 -30
 -31 -30 -30 -30 -30 -30 -30 -30
 -30 -30 -30 -30 -30 -30 -30 -29
 -30 -30 -30 -30 -30 -30 -29 -29
 -30 -30 -30 -30 -30 -29 -29 -29
 -30 -30 -30 -30 -29 -29 -29 -29
 -30 -30 -30 -29 -29 -29 -29 -28
 -30 -30 -29 -29 -29 -29 -28 -28
 -30 -29 -29 -29 -29 -28 -28 -28
 -29 -29 -29 -29 -28 -28 -28 -28
 -29 -29 -29 -28 -28 -28 -28 -27
 -29 -29 -28 -28 -28 -28 -27 -27
 -29 -28 -28 -28 -28 -27 -27 -27
 -28 -28 -28 -28 -27 -27 -27 -27
 -28 -28 -28 -27 -27 -27 -27 -27
 -28 -28 -27 -27 -27 -27 -27 -27
 -28 -27 -27 -27 -27 -27 -27 -27
 -27 -27 -27 -27 -27 -27 -27 -27
 -27 -27 -27 -27 -27 -27 -27 -27
 -27 -27 -27 -27 -27 -27 -27 -27
 -27 -27 -27 -27 -27 -27 -27 -27
 -27 -27 -27 -27 -27 -27 -27 -28
 -27 -27 -27 -27 -27 -27 -28 -28
 -27 -27 -27 -27 -27 -28 -28 -28
 -27 -27 -27 -27 -28 -28 -28 -29
 -27 -27 -27 -28 -28 -28 -29 -29
 -27 -27 -28 -28 -28 -29 -29 -30
 -27 -28 -28 -28 -29 -29 -30 -30
 -28 -28 -28 -29 -29 -30 -30 -30
 -28 -28 -29 -29 -30 -30 -30 -30
 -28 -29 -29 -30 -30 -30 -30 -31
 -29 -29 -30 -30 -30 -30 -31 -31
 -29 -30 -30 -30 -30 -31 -31 -31
 -30 -30 -30 -30 -31 -31 -31 -31
 -30 -30 -30 -31 -31 -31 -31 -31
 -30 -30 -31 -31 -31 -31 -31 -31
 -29 -30 -31 -31 -32 -33 -33 -33
 -30 -31 -31 -32 -33 -33 -33 -34
 -31 -31 -32 -33 -33 -33 -34 -34
 -31 -32 -33 -33 -33 -34 -34 -34
 -32 -33 -33 -33 -34 -34 -34 -34
 -33 -33 -33 -34 -34 -34 -34 -34
 -33 -33 -34 -34 -34 -34 -34 -34
 -33 -34 -34 -34 -34 -34 -34 -35
 -34 -34 -34 -34 -34 -34 -35 -35
 -34 -34 -34 -34 -34 -35 -35 -35
 -34 -34 -34 -34 -35 -35 -35 -35
 -34 -34 -34 -35 -35 -35 -35 -35
 -34 -34 -35 -35 -35 -35 -35 -35
 -34 -35 -35 -35 -35 -35 -35 -34
 -35 -35 -35 -35 -35 -35 -34 -34
 -35 -35 -35 -35 -35 -34 -34 -34
 -35 -35 -35 -35 -34 -34 -34 -34
 -35 -35 -35 -34 -34 -34 -34 -34
 -35 -35 -34 -34 -34 -34 -34 -33
 -35 -34 -34 -34 -34 -34 -33 -33
 -34 -34 -34 -34 -34 -33 -33 -33
 -34 -34 -34 -34 -33 -33 -33 -33
 -34 -34 -34 -33 -33 -33 -33 -33
 -34 -34 -33 -33 -33 -33 -33 -33
 -34 -33 -33 -33 -33 -33 -33 -33
 -33 -33 -33 -33 -33 -33 -33 -33
 -33 -33 -33 -33 -33 -33 -33 -33
 -33 -33 -33 -33 -33 -33 -33 -33
 -33 -33 -33 -33 -33 -33 -33 -33
 -33 -33 -33 -33 -33 -33 -33 -33
 -33 -33 -33 -33 -33 -33 -33 -33
 -33 -33 -33 -33 -33 -33 -33 -33
 -33 -33 -33 -33 -33 -33 -33 -33
 -33 -33 -33 -33 -33 -33 -33 -34
 -33 -33 -33 -33 -33 -33 -34 -34
 -33 -33 -33 -33 -33 -34 -34 -34
 -33 -33 -33 -33 -34 -34 -34 -35
 -33 -33 -33 -34 -34 -34 -35 -35
 -33 -33 -34 -34 -34 -35 -35 -35
 -33 -34 -34 -34 -35 -35 -35 -36
 -34 -34 -34 -35 -35 -35 -36 -37
 -34 -34 -35 -35 -35 -36 -37 -37
 -34 -35 -35 -35 -36 -37 -37 -38
 -35 -35 -35 -36 -37 -37 -38 -38
 -35 -35 -36 -37 -37 -38 -38 -39
 -35 -36 -37 -37 -38 -38 -39 -39
 -28 -29 -30 -31 -31 -32 -33 -33
 -29 -30 -31 -31 -32 -33 -33 -34
 -30 -31 -31 -32 -33 -33 -34 -34
 -31 -31 -32 -33 -33 -34 -34 -34
 -31 -32 -33 -33 -34 -34 -34 -35
 -32 -33 -33 -34 -34 -34 -35 -35
 -33 -33 -34 -34 -34 -35 -35 -35
 -33 -34 -34 -34 -35 -35 -35 -35
 -34 -34 -34 -35 -35 -35 -35 -35
 -34 -34 -35 -35 -35 -35 -35 -36
 -34 -35 -35 -35 -35 -35 -36 -36
 -35 -35 -35 -35 -35 -36 -36 -35
 -35 -35 -35 -35 -36 -36 -35 -35
 -35 -35 -35 -36 -36 -35 -35 -35
 -35 -35 -36 -36 -35 -35 -35 -35
 -35 -36 -36 -35 -35 -35 -35 -35
 -36 -36 -35 -35 -35 -35 -35 -35
 -36 -35 -35 -35 -35 -35 -35 -35
 -35 -35 -35 -35 -35 -35 -35 -35
 -35 -35 -35 -35 -35 -35 -35 -35
 -35 -35 -35 -35 -35 -35 -35 -34
 -35 -35 -35 -35 -35 -35 -34 -34
 -35 -35 -35 -35 -35 -34 -34 -34
 -35 -35 -35 -35 -34 -34 -34 -34
 -35 -35 -35 -34 -34 -34 -34 -34
 -35 -35 -34 -34 -34 -34 -34 -34
 -35 -34 -34 -34 -34 -34 -34 -34
 -34 -34 -34 -34 -34 -34 -34 -34
 -34 -34 -34 -34 -34 -34 -34 -34
 -34 -34 -34 -34 -34 -34 -34 -34
 -34 -34 -34 -34 -34 -34 -34 -34
 -34 -34 -34 -34 -34 -34 -34 -34
 -34 -34 -34 -34 -34 -34 -34 -34
 -34 -34 -34 -34 -34 -34 -34 -34
 -34 -34 -34 -34 -34 -34 -34 -34
 -34 -34 -34 -34 -34 -34 -34 -34
 -34 -34 -34 -34 -34 -34 -34 -34
 -34 -34 -34 -34 -34 -34 -34 -35
 -34 -34 -34 -34 -34 -34 -35 -35
 -34 -34 -34 -34 -34 -35 -35 -35
 -34 -34 -34 -34 -35 -35 -35 -36
 -34 -34 -34 -35 -35 -35 -36 -36
 -34 -34 -35 -35 -35 -36 -36 -37
 -34 -35 -35 -35 -36 -36 -37 -29
 -35 -35 -35 -36 -36 -37 -29 -30
 -35 -35 -36 -36 -37 -29 -30 -31
 -35 -36 -36 -37 -29 -30 -31 -31
 -36 -36 -37 -29 -30 -31 -31 -32
 -36 -37 -29 -30 -31 -31 -32 -33
 -37 -29 -30 -31 -31 -32 -33 -33
 -23 -23 -23 -23 -23 -23 -23 -23
 -23 -23 -23 -23 -23 -23 -23 -23
 -23 -23 -23 -23 -23 -23 -23 -23
 -23 -23 -23 -23 -23 -23 -23 -23
 -23 -23 -23 -23 -23 -23 -23 -23
 -23 -23 -23 -23 -23 -23 -23 -22
 -23 -23 -23 -23 -23 -23 -22 -22
 -23 -23 -23 -23 -23 -22 -22 -22
 -23 -23 -23 -23 -22 -22 -22 -22
 -23 -23 -23 -22 -22 -22 -22 -21
 -23 -23 -22 -22 -22 -22 -21 -21
 -23 -22 -22 -22 -22 -21 -21 -21
 -22 -22 -22 -22 -21 -21 -21 -20
 -22 -22 -22 -21 -21 -21 -20 -20
 -22 -22 -21 -21 -21 -20 -20 -20
 -22 -21 -21 -21 -20 -20 -20 -20
 -21 -21 -21 -20 -20 -20 -20 -19
 -21 -21 -20 -20 -20 -20 -19 -19
 -21 -20 -20 -20 -20 -19 -19 -19
 -20 -20 -20 -20 -19 -19 -19 -19
 -20 -20 -20 -19 -19 -19 -19 -19
 -20 -20 -19 -19 -19 -19 -19 -18
 -20 -19 -19 -19 -19 -19 -18 -18
 -19 -19 -19 -19 -19 -18 -18 -18
 -19 -19 -19 -19 -18 -18 -18 -18
 -19 -19 -19 -18 -18 -18 -18 -18
 -19 -19 -18 -18 -18 -18 -18 -18
 -19 -18 -18 -18 -18 -18 -18 -18
 -18 -18 -18 -18 -18 -18 -18 -18
 -18 -18 -18 -18 -18 -18 -18 -19
 -18 -18 -18 -18 -18 -18 -19 -19
 -18 -18 -18 -18 -18 -19 -19 -19
 -18 -18 -18 -18 -19 -19 -19 -20
 -18 -18 -18 -19 -19 -19 -20 -20
 -18 -18 -19 -19 -19 -20 -20 -21
 -18 -19 -19 -19 -20 -20 -21 -21
 -19 -19 -19 -20 -20 -21 -21 -22
 -19 -19 -20 -20 -21 -21 -22 -22
 -19 -20 -20 -21 -21 -22 -22 -23
 -20 -20 -21 -21 -22 -22 -23 -23
 -20 -21 -21 -22 -22 -23 -23 -24
 -21 -21 -22 -22 -23 -23 -24 -24
 -21 -22 -22 -23 -23 -24 -24 -25
 -29 -30 -30 -30 -30 -30 -30 -30
 -30 -30 -30 -30 -30 -30 -30 -30
 -30 -30 -30 -30 -30 -30 -30 -30
 -30 -30 -30 -30 -30 -30 -30 -30
 -30 -30 -30 -30 -30 -30 -30 -30
 -30 -30 -30 -30 -30 -30 -30 -30
 -30 -30 -30 -30 -30 -30 -30 -30
 -30 -30 -30 -30 -30 -30 -30 -29
 -30 -30 -30 -30 -30 -30 -29 -29
 -30 -30 -30 -30 -30 -29 -29 -29
 -30 -30 -30 -30 -29 -29 -29 -28
 -30 -30 -30 -29 -29 -29 -28 -28
 -30 -30 -29 -29 -29 -28 -28 -28
 -30 -29 -29 -29 -28 -28 -28 -27
 -29 -29 -29 -28 -28 -28 -27 -27
 -29 -29 -28 -28 -28 -27 -27 -26
 -29 -28 -28 -28 -27 -27 -26 -26
 -28 -28 -28 -27 -27 -26 -26 -25
 -28 -28 -27 -27 -26 -26 -25 -25
 -28 -27 -27 -26 -26 -25 -25 -24
 -27 -27 -26 -26 -25 -25 -24 -24
 -27 -26 -26 -25 -25 -24 -24 -24
 -26 -26 -25 -25 -24 -24 -24 -24
 -26 -25 -25 -24 -24 -24 -24 -23
 -25 -25 -24 -24 -24 -24 -23 -23
 -25 -24 -24 -24 -24 -23 -23 -23
 -24 -24 -24 -24 -23 -23 -23 -23
 -24 -24 -24 -23 -23 -23 -23 -23
 -24 -24 -23 -23 -23 -23 -23 -23
 -24 -23 -23 -23 -23 -23 -23 -23
 -23 -23 -23 -23 -23 -23 -23 -23
 -23 -23 -23 -23 -23 -23 -23 -23
 -23 -23 -23 -23 -23 -23 -23 -23
 -23 -23 -23 -23 -23 -23 -23 -23
 -23 -23 -23 -23 -23 -23 -23 -24
 -23 -23 -23 -23 -23 -23 -24 -24
 -23 -23 -23 -23 -23 -24 -24 -24
 -23 -23 -23 -23 -24 -24 -24 -25
 -23 -23 -23 -24 -24 -24 -25 -25
 -23 -23 -24 -24 -24 -25 -25 -23
 -23 -24 -24 -24 -25 -25 -23 -23
 -24 -24 -24 -25 -25 -23 -23 -23
 -24 -24 -25 -25 -23 -23 -23 -23
 -24 -25 -25 -23 -23 -23 -23 -23
 -25 -25 -23 -23 -23 -23 -23 -23
 -25 -23 -23 -23 -23 -23 -23 -23
 -29 -29 -30 -30 -30 -30 -30 -29
 -29 -30 -30 -30 -30 -30 -29 -29
 -30 -30 -30 -30 -30 -29 -29 -29
 -30 -30 -30 -30 -29 -29 -29 -29
 -30 -30 -30 -29 -29 -29 -29 -29
 -30 -30 -29 -29 -29 -29 -29 -29
 -30 -29 -29 -29 -29 -29 -29 -28
 -29 -29 -29 -29 -29 -29 -28 -28
 -29 -29 -29 -29 -29 -28 -28 -28
 -29 -29 -29 -29 -28 -28 -28 -28
 -29 -29 -29 -28 -28 -28 -28 -27
 -29 -29 -28 -28 -28 -28 -27 -27
 -29 -28 -28 -28 -28 -27 -27 -27
 -28 -28 -28 -28 -27 -27 -27 -27
 -28 -28 -28 -27 -27 -27 -27 -26
 -28 -28 -27 -27 -27 -27 -26 -26
 -28 -27 -27 -27 -27 -26 -26 -26
 -27 -27 -27 -27 -26 -26 -26 -26
 -27 -27 -27 -26 -26 -26 -26 -25
 -27 -27 -26 -26 -26 -26 -25 -25
 -27 -26 -26 -26 -26 -25 -25 -25
 -26 -26 -26 -26 -25 -25 -25 -25
 -26 -26 -26 -25 -25 -25 -25 -25
 -26 -26 -25 -25 -25 -25 -25 -25
 -26 -25 -25 -25 -25 -25 -25 -24
 -25 -25 -25 -25 -25 -25 -24 -25
 -25 -25 -25 -25 -25 -24 -25 -25
 -25 -25 -25 -25 -24 -25 -25 -25
 -25 -25 -25 -24 -25 -25 -25 -25
 -25 -25 -24 -25 -25 -25 -25 -26
 -25 -24 -25 -25 -25 -25 -26 -26
 -24 -25 -25 -25 -25 -26 -26 -26
 -25 -25 -25 -25 -26 -26 -26 -27
 -25 -25 -25 -26 -26 -26 -27 -27
 -25 -25 -26 -26 -26 -27 -27 -28
 -25 -26 -26 -26 -27 -27 -28 -29
 -26 -26 -26 -27 -27 -28 -29 -29
 -26 -26 -27 -27 -28 -29 -29 -30
 -26 -27 -27 -28 -29 -29 -30 -31
 -27 -27 -28 -29 -29 -30 -31 -31
 -27 -28 -29 -29 -30 -31 -31 -32
 -28 -29 -29 -30 -31 -31 -32 -32
 -29 -29 -30 -31 -31 -32 -32 -33
 -36 -36 -36 -36 -36 -36 -36 -36
 -36 -36 -36 -36 -36 -36 -36 -35
 -36 -36 -36 -36 -36 -36 -35 -35
 -36 -36 -36 -36 -36 -35 -35 -35
 -36 -36 -36 -36 -35 -35 -35 -35
 -36 -36 -36 -35 -35 -35 -35 -34
 -36 -36 -35 -35 -35 -35 -34 -34
 -36 -35 -35 -35 -35 -34 -34 -33
 -35 -35 -35 -35 -34 -34 -33 -33
 -35 -35 -35 -34 -34 -33 -33 -33
 -35 -35 -34 -34 -33 -33 -33 -32
 -35 -34 -34 -33 -33 -33 -32 -32
 -34 -34 -33 -33 -33 -32 -32 -31
 -34 -33 -33 -33 -32 -32 -31 -30
 -33 -33 -33 -32 -32 -31 -30 -30
 -33 -33 -32 -32 -31 -30 -30 -29
 -33 -32 -32 -31 -30 -30 -29 -28
 -32 -32 -31 -30 -30 -29 -28 -28
 -32 -31 -30 -30 -29 -28 -28 -27
 -31 -30 -30 -29 -28 -28 -27 -27
 -30 -30 -29 -28 -28 -27 -27 -26
 -30 -29 -28 -28 -27 -27 -26 -26
 -29 -28 -28 -27 -27 -26 -26 -26
 -28 -28 -27 -27 -26 -26 -26 -25
 -28 -27 -27 -26 -26 -26 -25 -25
 -27 -27 -26 -26 -26 -25 -25 -25
 -27 -26 -26 -26 -25 -25 -25 -24
 -26 -26 -26 -25 -25 -25 -24 -24
 -26 -26 -25 -25 -25 -24 -24 -24
 -26 -25 -25 -25 -24 -24 -24 -24
 -25 -25 -25 -24 -24 -24 -24 -24
 -25 -25 -24 -24 -24 -24 -24 -24
 -25 -24 -24 -24 -24 -24 -24 -25
 -24 -24 -24 -24 -24 -24 -25 -25
 -24 -24 -24 -24 -24 -25 -25 -25
 -24 -24 -24 -24 -25 -25 -25 -25
 -24 -24 -24 -25 -25 -25 -25 -26
 -24 -24 -25 -25 -25 -25 -26 -26
 -24 -25 -25 -25 -25 -26 -26 -27
 -25 -25 -25 -25 -26 -26 -27 -27
 -25 -25 -25 -26 -26 -27 -27 -29
 -25 -25 -26 -26 -27 -27 -29 -29
 -25 -26 -26 -27 -27 -29 -29 -30
 -26 -26 -27 -27 -29 -29 -30 -30
 -26 -27 -27 -29 -29 -30 -30 -30
 -27 -27 -29 -29 -30 -30 -30 -30
 -27 -29 -29 -30 -30 -30 -30 -30
 -27 -27 -28 -28 -28 -28 -28 -28
 -27 -28 -28 -28 -28 -28 -28 -28
 -28 -28 -28 -28 -28 -28 -28 -28
 -28 -28 -28 -28 -28 -28 -28 -28
 -28 -28 -28 -28 -28 -28 -28 -28
 -28 -28 -28 -28 -28 -28 -28 -27
 -28 -28 -28 -28 -28 -28 -27 -27
 -28 -28 -28 -28 -28 -27 -27 -27
 -28 -28 -28 -28 -27 -27 -27 -27
 -28 -28 -28 -27 -27 -27 -27 -27
 -28 -28 -27 -27 -27 -27 -27 -27
 -28 -27 -27 -27 -27 -27 -27 -26
 -27 -27 -27 -27 -27 -27 -26 -26
 -27 -27 -27 -27 -27 -26 -26 -26
 -27 -27 -27 -27 -26 -26 -26 -25
 -27 -27 -27 -26 -26 -26 -25 -25
 -27 -27 -26 -26 -26 -25 -25 -25
 -27 -26 -26 -26 -25 -25 -25 -24
 -26 -26 -26 -25 -25 -25 -24 -24
 -26 -26 -25 -25 -25 -24 -24 -24
 -26 -25 -25 -25 -24 -24 -24 -24
 -25 -25 -25 -24 -24 -24 -24 -23
 -25 -25 -24 -24 -24 -24 -23 -23
 -25 -24 -24 -24 -24 -23 -23 -23
 -24 -24 -24 -24 -23 -23 -23 -23
 -24 -24 -24 -23 -23 -23 -23 -23
 -24 -24 -23 -23 -23 -23 -23 -23
 -24 -23 -23 -23 -23 -23 -23 -23
 -23 -23 -23 -23 -23 -23 -23 -23
 -23 -23 -23 -23 -23 -23 -23 -24
 -23 -23 -23 -23 -23 -23 -24 -24
 -23 -23 -23 -23 -23 -24 -24 -24
 -23 -23 -23 -23 -24 -24 -24 -25
 -23 -23 -23 -24 -24 -24 -25 -25
 -23 -23 -24 -24 -24 -25 -25 -26
 -23 -24 -24 -24 -25 -25 -26 -26
 -24 -24 -24 -25 -25 -26 -26 -27
 -24 -24 -25 -25 -26 -26 -27 -27
 -24 -25 -25 -26 -26 -27 -27 -28
 -25 -25 -26 -26 -27 -27 -28 -28
 -36 -36 -36 -36 -35 -35 -35 -35
 -36 -36 -36 -35 -35 -35 -35 -35
 -36 -36 -35 -35 -35 -35 -35 -34
 -36 -35 -35 -35 -35 -35 -34 -34
 -35 -35 -35 -35 -35 -34 -34 -34
 -35 -35 -35 -35 -34 -34 -34 -33
 -35 -35 -35 -34 -34 -34 -33 -33
 -35 -35 -34 -34 -34 -33 -33 -32
 -35 -34 -34 -34 -33 -33 -32 -32
 -34 -34 -34 -33 -33 -32 -32 -32
 -34 -34 -33 -33 -32 -32 -32 -31
 -34 -33 -33 -32 -32 -32 -31 -31
 -33 -33 -32 -32 -32 -31 -31 -30
 -33 -32 -32 -32 -31 -31 -30 -30
 -32 -32 -32 -31 -31 -30 -30 -29
 -32 -32 -31 -31 -30 -30 -29 -29
 -32 -31 -31 -30 -30 -29 -29 -28
 -31 -31 -30 -30 -29 -29 -28 -28
 -31 -30 -30 -29 -29 -28 -28 -28
 -30 -30 -29 -29 -28 -28 -28 -28
 -30 -29 -29 -28 -28 -28 -28 -27
 -29 -29 -28 -28 -28 -28 -27 -27
 -29 -28 -28 -28 -28 -27 -27 -27
 -28 -28 -28 -28 -27 -27 -27 -27
 -28 -28 -28 -27 -27 -27 -27 -26
 -28 -28 -27 -27 -27 -27 -26 -26
 -28 -27 -27 -27 -27 -26 -26 -26
 -27 -27 -27 -27 -26 -26 -26 -27
 -27 -27 -27 -26 -26 -26 -27 -27
 -27 -27 -26 -26 -26 -27 -27 -27
 -27 -26 -26 -26 -27 -27 -27 -27
 -26 -26 -26 -27 -27 -27 -27 -27
 -26 -26 -27 -27 -27 -27 -27 -28
 -26 -27 -27 -27 -27 -27 -28 -28
 -27 -27 -27 -27 -27 -28 -28 -28
 -27 -27 -27 -27 -28 -28 -28 -29
 -27 -27 -27 -28 -28 -28 -29 -27
 -27 -27 -28 -28 -28 -29 -27 -27
 -27 -28 -28 -28 -29 -27 -27 -28
 -28 -28 -28 -29 -27 -27 -28 -28
 -28 -28 -29 -27 -27 -28 -28 -28
 -28 -29 -27 -27 -28 -28 -28 -28
 -29 -27 -27 -28 -28 -28 -28 -28
 -27 -27 -28 -28 -28 -28 -27 -27
 -27 -28 -28 -28 -28 -27 -27 -27
 -28 -28 -28 -28 -27 -27 -27 -27
 -28 -28 -28 -27 -27 -27 -27 -27
 -28 -28 -27 -27 -27 -27 -27 -27
 -28 -27 -27 -27 -27 -27 -27 -27
 -27 -27 -27 -27 -27 -27 -27 -26
 -27 -27 -27 -27 -27 -27 -26 -26
 -27 -27 -27 -27 -27 -26 -26 -26
 -27 -27 -27 -27 -26 -26 -26 -26
 -27 -27 -27 -26 -26 -26 -26 -25
 -27 -27 -26 -26 -26 -26 -25 -25
 -27 -26 -26 -26 -26 -25 -25 -25
 -26 -26 -26 -26 -25 -25 -25 -24
 -26 -26 -26 -25 -25 -25 -24 -24
 -26 -26 -25 -25 -25 -24 -24 -24
 -26 -25 -25 -25 -24 -24 -24 -24
 -25 -25 -25 -24 -24 -24 -24 -23
 -25 -25 -24 -24 -24 -24 -23 -23
 -25 -24 -24 -24 -24 -23 -23 -23
 -24 -24 -24 -24 -23 -23 -23 -23
 -24 -24 -24 -23 -23 -23 -23 -23
 -24 -24 -23 -23 -23 -23 -23 -23
 -24 -23 -23 -23 -23 -23 -23 -23
 -23 -23 -23 -23 -23 -23 -23 -24
 -23 -23 -23 -23 -23 -23 -24 -24
 -23 -23 -23 -23 -23 -24 -24 -24
 -23 -23 -23 -23 -24 -24 -24 -24
 -23 -23 -23 -24 -24 -24 -24 -25
 -23 -23 -24 -24 -24 -24 -25 -25
 -23 -24 -24 -24 -24 -25 -25 -25
 -24 -24 -24 -24 -25 -25 -25 -26
 -24 -24 -24 -25 -25 -25 -26 -26
 -24 -24 -25 -25 -25 -26 -26 -27
 -24 -25 -25 -25 -26 -26 -27 -27
 -25 -25 -25 -26 -26 -27 -27 -28
 -25 -25 -26 -26 -27 -27 -28 -28
 -34 -34 -34 -34 -34 -34 -34 -33
 -34 -34 -34 -34 -34 -34 -33 -33
 -34 -34 -34 -34 -34 -33 -33 -33
 -34 -34 -34 -34 -33 -33 -33 -33
 -34 -34 -34 -33 -33 -33 -33 -32
 -34 -34 -33 -33 -33 -33 -32 -32
 -34 -33 -33 -33 -33 -32 -32 -32
 -33 -33 -33 -33 -32 -32 -32 -31
 -33 -33 -33 -32 -32 -32 -31 -31
 -33 -33 -32 -32 -32 -31 -31 -30
 -33 -32 -32 -32 -31 -31 -30 -30
 -32 -32 -32 -31 -31 -30 -30 -29
 -32 -32 -31 -31 -30 -30 -29 -29
 -32 -31 -31 -30 -30 -29 -29 -28
 -31 -31 -30 -30 -29 -29 -28 -28
 -31 -30 -30 -29 -29 -28 -28 -28
 -30 -30 -29 -29 -28 -28 -28 -27
 -30 -29 -29 -28 -28 -28 -27 -27
 -29 -29 -28 -28 -28 -27 -27 -26
 -29 -28 -28 -28 -27 -27 -26 -26
 -28 -28 -28 -27 -27 -26 -26 -26
 -28 -28 -27 -27 -26 -26 -26 -25
 -28 -27 -27 -26 -26 -26 -25 -25
 -27 -27 -26 -26 -26 -25 -25 -25
 -27 -26 -26 -26 -25 -25 -25 -25
 -26 -26 -26 -25 -25 -25 -25 -25
 -26 -26 -25 -25 -25 -25 -25 -25
 -26 -25 -25 -25 -25 -25 -25 -25
 -25 -25 -25 -25 -25 -25 -25 -26
 -25 -25 -25 -25 -25 -25 -26 -26
 -25 -25 -25 -25 -25 -26 -26 -26
 -25 -25 -25 -25 -26 -26 -26 -26
 -25 -25 -25 -26 -26 -26 -26 -27
 -25 -25 -26 -26 -26 -26 -27 -27
 -25 -26 -26 -26 -26 -27 -27 -28
 -26 -26 -26 -26 -27 -27 -28 -28
 -26 -26 -26 -27 -27 -28 -28 -29
 -26 -26 -27 -27 -28 -28 -29 -29
 -26 -27 -27 -28 -28 -29 -29 -27
 -27 -27 -28 -28 -29 -29 -27 -27
 -27 -28 -28 -29 -29 -27 -27 -28
 -28 -28 -29 -29 -27 -27 -28 -28
 -28 -29 -29 -27 -27 -28 -28 -28
 -29 -29 -27 -27 -28 -28 -28 -28
 -29 -27 -27 -28 -28 -28 -28 -27
 -26 -28 -29 -29 -29 -28 -28 -28
 -28 -29 -29 -29 -28 -28 -28 -28
 -29 -29 -29 -28 -28 -28 -28 -28
 -29 -29 -28 -28 -28 -28 -28 -28
 -29 -28 -28 -28 -28 -28 -28 -27
 -28 -28 -28 -28 -28 -28 -27 -27
 -28 -28 -28 -28 -28 -27 -27 -27
 -28 -28 -28 -28 -27 -27 -27 -27
 -28 -28 -28 -27 -27 -27 -27 -26
 -28 -28 -27 -27 -27 -27 -26 -26
 -28 -27 -27 -27 -27 -26 -26 -26
 -27 -27 -27 -27 -26 -26 -26 -26
 -27 -27 -27 -26 -26 -26 -26 -25
 -27 -27 -26 -26 -26 -26 -25 -25
 -27 -26 -26 -26 -26 -25 -25 -25
 -26 -26 -26 -26 -25 -25 -25 -24
 -26 -26 -26 -25 -25 -25 -24 -24
 -26 -26 -25 -25 -25 -24 -24 -24
 -26 -25 -25 -25 -24 -24 -24 -23
 -25 -25 -25 -24 -24 -24 -23 -23
 -25 -25 -24 -24 -24 -23 -23 -23
 -25 -24 -24 -24 -23 -23 -23 -23
 -24 -24 -24 -23 -23 -23 -23 -23
 -24 -24 -23 -23 -23 -23 -23 -22
 -24 -23 -23 -23 -23 -23 -22 -23
 -23 -23 -23 -23 -23 -22 -23 -23
 -23 -23 -23 -23 -22 -23 -23 -23
 -23 -23 -23 -22 -23 -23 -23 -23
 -23 -23 -22 -23 -23 -23 -23 -24
 -23 -22 -23 -23 -23 -23 -24 -24
 -22 -23 -23 -23 -23 -24 -24 -24
 -23 -23 -23 -23 -24 -24 -24 -25
 -23 -23 -23 -24 -24 -24 -25 -25
 -23 -23 -24 -24 -24 -25 -25 -25
 -23 -24 -24 -24 -25 -25 -25 -26
 -24 -24 -24 -25 -25 -25 -26 -26
 -24 -24 -25 -25 -25 -26 -26 -27
 -24 -25 -25 -25 -26 -26 -27 -27
 -25 -25 -25 -26 -26 -27 -27 -28
 -25 -25 -26 -26 -27 -27 -28 -28
 -25 -26 -26 -27 -27 -28 -28 -29
 -26 -26 -27 -27 -28 -28 -29 -29
 -33 -34 -34 -34 -34 -34 -34 -34
 -34 -34 -34 -34 -34 -34 -34 -33
 -34 -34 -34 -34 -34 -34 -33 -33
 -34 -34 -34 -34 -34 -33 -33 -33
 -34 -34 -34 -34 -33 -33 -33 -33
 -34 -34 -34 -33 -33 -33 -33 -32
 -34 -34 -33 -33 -33 -33 -32 -32
 -34 -33 -33 -33 -33 -32 -32 -31
 -33 -33 -33 -33 -32 -32 -31 -31
 -33 -33 -33 -32 -32 -31 -31 -31
 -33 -33 -32 -32 -31 -31 -31 -30
 -33 -32 -32 -31 -31 -31 -30 -30
 -32 -32 -31 -31 -31 -30 -30 -29
 -32 -31 -31 -31 -30 -30 -29 -29
 -31 -31 -31 -30 -30 -29 -29 -28
 -31 -31 -30 -30 -29 -29 -28 -27
 -31 -30 -30 -29 -29 -28 -27 -27
 -30 -30 -29 -29 -28 -27 -27 -26
 -30 -29 -29 -28 -27 -27 -26 -26
 -29 -29 -28 -27 -27 -26 -26 -26
 -29 -28 -27 -27 -26 -26 -26 -25
 -28 -27 -27 -26 -26 -26 -25 -25
 -27 -27 -26 -26 -26 -25 -25 -24
 -27 -26 -26 -26 -25 -25 -24 -24
 -26 -26 -26 -25 -25 -24 -24 -24
 -26 -26 -25 -25 -24 -24 -24 -24
 -26 -25 -25 -24 -24 -24 -24 -24
 -25 -25 -24 -24 -24 -24 -24 -24
 -25 -24 -24 -24 -24 -24 -24 -24
 -24 -24 -24 -24 -24 -24 -24 -24
 -24 -24 -24 -24 -24 -24 -24 -24
 -24 -24 -24 -24 -24 -24 -24 -24
 -24 -24 -24 -24 -24 -24 -24 -23
 -24 -24 -24 -24 -24 -24 -23 -24
 -24 -24 -24 -24 -24 -23 -24 -24
 -24 -24 -24 -24 -23 -24 -24 -25
 -24 -24 -24 -23 -24 -24 -25 -25
 -24 -24 -23 -24 -24 -25 -25 -26
 -24 -23 -24 -24 -25 -25 -26 -26
 -23 -24 -24 -25 -25 -26 -26 -28
 -24 -24 -25 -25 -26 -26 -28 -29
 -24 -25 -25 -26 -26 -28 -29 -29
 -25 -25 -26 -26 -28 -29 -29 -29
 -25 -26 -26 -28 -29 -29 -29 -28
 -26 -26 -28 -29 -29 -29 -28 -28
 -30 -30 -30 -30 -30 -30 -30 -30
 -30 -30 -30 -30 -30 -30 -30 -30
 -30 -30 -30 -30 -30 -30 -30 -30
 -30 -30 -30 -30 -30 -30 -30 -30
 -30 -30 -30 -30 -30 -30 -30 -30
 -30 -30 -30 -30 -30 -30 -30 -30
 -30 -30 -30 -30 -30 -30 -30 -30
 -30 -30 -30 -30 -30 -30 -30 -29
 -30 -30 -30 -30 -30 -30 -29 -29
 -30 -30 -30 -30 -30 -29 -29 -29
 -30 -30 -30 -30 -29 -29 -29 -29
 -30 -30 -30 -29 -29 -29 -29 -29
 -30 -30 -29 -29 -29 -29 -29 -30
 -30 -29 -29 -29 -29 -29 -30 -28
 -29 -29 -29 -29 -29 -30 -28 -27
 -29 -29 -29 -29 -30 -28 -27 -27
 -29 -29 -29 -30 -28 -27 -27 -27
 -29 -29 -30 -28 -27 -27 -27 -27
 -29 -30 -28 -27 -27 -27 -27 -26
 -30 -28 -27 -27 -27 -27 -26 -26
 -28 -27 -27 -27 -27 -26 -26 -26
 -27 -27 -27 -27 -26 -26 -26 -25
 -27 -27 -27 -26 -26 -26 -25 -25
 -27 -27 -26 -26 -26 -25 -25 -25
 -27 -26 -26 -26 -25 -25 -25 -25
 -26 -26 -26 -25 -25 -25 -25 -25
 -26 -26 -25 -25 -25 -25 -25 -25
 -26 -25 -25 -25 -25 -25 -25 -25
 -25 -25 -25 -25 -25 -25 -25 -26
 -25 -25 -25 -25 -25 -25 -26 -26
 -25 -25 -25 -25 -25 -26 -26 -26
 -25 -25 -25 -25 -26 -26 -26 -27
 -25 -25 -25 -26 -26 -26 -27 -27
 -25 -25 -26 -26 -26 -27 -27 -28
 -25 -26 -26 -26 -27 -27 -28 -28
 -26 -26 -26 -27 -27 -28 -28 -29
 -34 -34 -34 -34 -34 -34 -34 -34
 -34 -34 -34 -34 -34 -34 -34 -34
 -34 -34 -34 -34 -34 -34 -34 -34
 -34 -34 -34 -34 -34 -34 -34 -33
 -34 -34 -34 -34 -34 -34 -33 -33
 -34 -34 -34 -34 -34 -33 -33 -33
 -34 -34 -34 -34 -33 -33 -33 -33
 -34 -34 -34 -33 -33 -33 -33 -33
 -34 -34 -33 -33 -33 -33 -33 -32
 -34 -33 -33 -33 -33 -33 -32 -32
 -33 -33 -33 -33 -33 -32 -32 -32
 -33 -33 -33 -33 -32 -32 -32 -31
 -33 -33 -33 -32 -32 -32 -31 -31
 -33 -33 -32 -32 -32 -31 -31 -31
 -33 -32 -32 -32 -31 -31 -31 -30
 -32 -32 -32 -31 -31 -31 -30 -30
 -32 -32 -31 -31 -31 -30 -30 -30
 -32 -31 -31 -31 -30 -30 -30 -29
 -31 -31 -31 -30 -30 -30 -29 -29
 -31 -31 -30 -30 -30 -29 -29 -29
 -31 -30 -30 -30 -29 -29 -29 -29
 -30 -30 -30 -29 -29 -29 -29 -28
 -30 -30 -29 -29 -29 -29 -28 -28
 -30 -29 -29 -29 -29 -28 -28 -28
 -29 -29 -29 -29 -28 -28 -28 -28
 -29 -29 -29 -28 -28 -28 -28 -28
 -29 -29 -28 -28 -28 -28 -28 -28
 -29 -28 -28 -28 -28 -28 -28 -28
 -28 -28 -28 -28 -28 -28 -28 -28
 -28 -28 -28 -28 -28 -28 -28 -28
 -28 -28 -28 -28 -28 -28 -28 -28
 -28 -28 -28 -28 -28 -28 -28 -28
 -28 -28 -28 -28 -28 -28 -28 -28
 -28 -28 -28 -28 -28 -28 -28 -28
 -28 -28 -28 -28 -28 -28 -28 -28
 -28 -28 -28 -28 -28 -28 -28 -28
 -28 -28 -28 -28 -28 -28 -28 -28
 -28 -28 -28 -28 -28 -28 -28 -29
 -28 -28 -28 -28 -28 -28 -29 -29
 -28 -28 -28 -28 -28 -29 -29 -29
 -28 -28 -28 -28 -29 -29 -29 -30
 -28 -28 -28 -29 -29 -29 -30 -30
 -28 -28 -29 -29 -29 -30 -30 -30
 -28 -29 -29 -29 -30 -30 -30 -30
 -29 -29 -29 -30 -30 -30 -30 -30
 -29 -29 -30 -30 -30 -30 -30 -30
 -29 -30 -30 -30 -30 -30 -30 -30
 -30 -30 -30 -30 -30 -30 -30 -30
 -30 -30 -30 -30 -30 -30 -30 -30
 -22 -23 -24 -24 -25 -26 -27 -27
 -23 -24 -24 -25 -26 -27 -27 -28
 -24 -24 -25 -26 -27 -27 -28 -28
 -24 -25 -26 -27 -27 -28 -28 -29
 -25 -26 -27 -27 -28 -28 -29 -29
 -26 -27 -27 -28 -28 -29 -29 -29
 -27 -27 -28 -28 -29 -29 -29 -29
 -27 -28 -28 -29 -29 -29 -29 -29
 -28 -28 -29 -29 -29 -29 -29 -29
 -28 -29 -29 -29 -29 -29 -29 -30
 -29 -29 -29 -29 -29 -29 -30 -30
 -29 -29 -29 -29 -29 -30 -30 -30
 -29 -29 -29 -29 -30 -30 -30 -30
 -29 -29 -29 -30 -30 -30 -30 -30
 -29 -29 -30 -30 -30 -30 -30 -30
 -29 -30 -30 -30 -30 -30 -30 -31
 -30 -30 -30 -30 -30 -30 -31 -32
 -30 -30 -30 -30 -30 -31 -32 -32
 -30 -30 -30 -30 -31 -32 -32 -33
 -30 -30 -30 -31 -32 -32 -33 -33
 -30 -30 -31 -32 -32 -33 -33 -33
 -30 -31 -32 -32 -33 -33 -33 -34
 -31 -32 -32 -33 -33 -33 -34 -34
 -32 -32 -33 -33 -33 -34 -34 -34
 -32 -33 -33 -33 -34 -34 -34 -35
 -33 -33 -33 -34 -34 -34 -35 -35
 -33 -33 -34 -34 -34 -35 -35 -35
 -33 -34 -34 -34 -35 -35 -35 -36
 -34 -34 -34 -35 -35 -35 -36 -36
 -34 -34 -35 -35 -35 -36 -36 -37
 -34 -35 -35 -35 -36 -36 -37 -38
 -35 -35 -35 -36 -36 -37 -38 -38
 -35 -35 -36 -36 -37 -38 -38 -39
 -35 -36 -36 -37 -38 -38 -39 -40
 -36 -36 -37 -38 -38 -39 -40 -41
 -36 -37 -38 -38 -39 -40 -41 -41
 -37 -38 -38 -39 -40 -41 -41 -42
 -38 -38 -39 -40 -41 -41 -42 -43
 -38 -39 -40 -41 -41 -42 -43 -44
 -39 -40 -41 -41 -42 -43 -44 -22
 -40 -41 -41 -42 -43 -44 -22 -24
 -41 -41 -42 -43 -44 -22 -24 -25
 -41 -42 -43 -44 -22 -24 -25 -26
 -42 -43 -44 -22 -24 -25 -26 -26
 -43 -44 -22 -24 -25 -26 -26 -27
 -44 -22 -24 -25 -26 -26 -27 -28
 -10 -11 -13 -14 -16 -17 -18 -20
 -11 -13 -14 -16 -17 -18 -20 -21
 -13 -14 -16 -17 -18 -20 -21 -22
 -14 -16 -17 -18 -20 -21 -22 -23
 -16 -17 -18 -20 -21 -22 -23 -24
 -17 -18 -20 -21 -22 -23 -24 -24
 -18 -20 -21 -22 -23 -24 -24 -25
 -20 -21 -22 -23 -24 -24 -25 -26
 -21 -22 -23 -24 -24 -25 -26 -27
 -22 -23 -24 -24 -25 -26 -27 -27
 -23 -24 -24 -25 -26 -27 -27 -28
 -24 -24 -25 -26 -27 -27 -28 -28
 -24 -25 -26 -27 -27 -28 -28 -28
 -25 -26 -27 -27 -28 -28 -28 -28
 -26 -27 -27 -28 -28 -28 -28 -29
 -27 -27 -28 -28 -28 -28 -29 -29
 -27 -28 -28 -28 -28 -29 -29 -29
 -28 -28 -28 -28 -29 -29 -29 -29
 -28 -28 -28 -29 -29 -29 -29 -29
 -28 -28 -29 -29 -29 -29 -29 -29
 -28 -29 -29 -29 -29 -29 -29 -29
 -29 -29 -29 -29 -29 -29 -29 -30
 -29 -29 -29 -29 -29 -29 -30 -30
 -29 -29 -29 -29 -29 -30 -30 -31
 -29 -29 -29 -29 -30 -30 -31 -31
 -29 -29 -29 -30 -30 -31 -31 -32
 -29 -29 -30 -30 -31 -31 -32 -33
 -29 -30 -30 -31 -31 -32 -33 -33
 -30 -30 -31 -31 -32 -33 -33 -33
 -30 -31 -31 -32 -33 -33 -33 -34
 -31 -31 -32 -33 -33 -33 -34 -34
 -31 -32 -33 -33 -33 -34 -34 -35
 -32 -33 -33 -33 -34 -34 -35 -35
 -33 -33 -33 -34 -34 -35 -35 -36
 -33 -33 -34 -34 -35 -35 -36 -36
 -33 -34 -34 -35 -35 -36 -36 -37
 -34 -34 -35 -35 -36 -36 -37 -38
 -34 -35 -35 -36 -36 -37 -38 -39
 -35 -35 -36 -36 -37 -38 -39 -39
 -35 -36 -36 -37 -38 -39 -39 -40
 -36 -36 -37 -38 -39 -39 -40 -41
 -36 -37 -38 -39 -39 -40 -41 -42
 -37 -38 -39 -39 -40 -41 -42 -43
 -38 -39 -39 -40 -41 -42 -43 -44
 -39 -39 -40 -41 -42 -43 -44 -45
 -39 -40 -41 -42 -43 -44 -45 -45
 -40 -41 -42 -43 -44 -45 -45 -46
 -41 -42 -43 -44 -45 -45 -46 -47
 -42 -43 -44 -45 -45 -46 -47 -48
 -43 -44 -45 -45 -46 -47 -48 -49
 -21 -23 -23 -24 -25 -26 -26 -26
 -23 -23 -24 -25 -26 -26 -26 -27
 -23 -24 -25 -26 -26 -26 -27 -27
 -24 -25 -26 -26 -26 -27 -27 -27
 -25 -26 -26 -26 -27 -27 -27 -28
 -26 -26 -26 -27 -27 -27 -28 -28
 -26 -26 -27 -27 -27 -28 -28 -28
 -26 -27 -27 -27 -28 -28 -28 -28
 -27 -27 -27 -28 -28 -28 -28 -28
 -27 -27 -28 -28 -28 -28 -28 -28
 -27 -28 -28 -28 -28 -28 -28 -28
 -28 -28 -28 -28 -28 -28 -28 -28
 -28 -28 -28 -28 -28 -28 -28 -28
 -28 -28 -28 -28 -28 -28 -28 -29
 -28 -28 -28 -28 -28 -28 -29 -29
 -28 -28 -28 -28 -28 -29 -29 -29
 -28 -28 -28 -28 -29 -29 -29 -30
 -28 -28 -28 -29 -29 -29 -30 -30
 -28 -28 -29 -29 -29 -30 -30 -30
 -28 -29 -29 -29 -30 -30 -30 -30
 -29 -29 -29 -30 -30 -30 -30 -30
 -29 -29 -30 -30 -30 -30 -30 -30
 -29 -30 -30 -30 -30 -30 -30 -30
 -30 -30 -30 -30 -30 -30 -30 -31
 -30 -30 -30 -30 -30 -30 -31 -31
 -30 -30 -30 -30 -30 -31 -31 -31
 -30 -30 -30 -30 -31 -31 -31 -32
 -30 -30 -30 -31 -31 -31 -32 -32
 -30 -30 -31 -31 -31 -32 -32 -33
 -30 -31 -31 -31 -32 -32 -33 -33
 -31 -31 -31 -32 -32 -33 -33 -34
 -31 -31 -32 -32 -33 -33 -34 -35
 -31 -32 -32 -33 -33 -34 -35 -35
 -32 -32 -33 -33 -34 -35 -35 -36
 -32 -33 -33 -34 -35 -35 -36 -37
 -33 -33 -34 -35 -35 -36 -37 -38
 -33 -34 -35 -35 -36 -37 -38 -38
 -34 -35 -35 -36 -37 -38 -38 -39
 -35 -35 -36 -37 -38 -38 -39 -40
 -35 -36 -37 -38 -38 -39 -40 -41
 -36 -37 -38 -38 -39 -40 -41 -42
 -37 -38 -38 -39 -40 -41 -42 -10
 -38 -38 -39 -40 -41 -42 -10 -11
 -38 -39 -40 -41 -42 -10 -11 -13
 -39 -40 -41 -42 -10 -11 -13 -14
 -40 -41 -42 -10 -11 -13 -14 -16
 -41 -42 -10 -11 -13 -14 -16 -17
 -42 -10 -11 -13 -14 -16 -17 -18
 -7 -8 -9 -11 -13 -16 -18 -20
 -8 -9 -11 -13 -16 -18 -20 -22
 -9 -11 -13 -16 -18 -20 -22 -23
 -11 -13 -16 -18 -20 -22 -23 -25
 -13 -16 -18 -20 -22 -23 -25 -27
 -16 -18 -20 -22 -23 -25 -27 -28
 -18 -20 -22 -23 -25 -27 -28 -29
 -20 -22 -23 -25 -27 -28 -29 -31
 -22 -23 -25 -27 -28 -29 -31 -32
 -23 -25 -27 -28 -29 -31 -32 -33
 -25 -27 -28 -29 -31 -32 -33 -34
 -27 -28 -29 -31 -32 -33 -34 -34
 -28 -29 -31 -32 -33 -34 -34 -35
 -29 -31 -32 -33 -34 -34 -35 -36
 -31 -32 -33 -34 -34 -35 -36 -37
 -32 -33 -34 -34 -35 -36 -37 -37
 -33 -34 -34 -35 -36 -37 -37 -38
 -34 -34 -35 -36 -37 -37 -38 -39
 -34 -35 -36 -37 -37 -38 -39 -39
 -35 -36 -37 -37 -38 -39 -39 -40
 -36 -37 -37 -38 -39 -39 -40 -40
 -37 -37 -38 -39 -39 -40 -40 -41
 -37 -38 -39 -39 -40 -40 -41 -41
 -38 -39 -39 -40 -40 -41 -41 -42
 -39 -39 -40 -40 -41 -41 -42 -42
 -39 -40 -40 -41 -41 -42 -42 -43
 -40 -40 -41 -41 -42 -42 -43 -43
 -40 -41 -41 -42 -42 -43 -43 -44
 -41 -41 -42 -42 -43 -43 -44 -44
 -41 -42 -42 -43 -43 -44 -44 -45
 -42 -42 -43 -43 -44 -44 -45 -46
 -42 -43 -43 -44 -44 -45 -46 -46
 -43 -43 -44 -44 -45 -46 -46 -47
 -43 -44 -44 -45 -46 -46 -47 -47
 -44 -44 -45 -46 -46 -47 -47 -48
 -44 -45 -46 -46 -47 -47 -48 -48
 -45 -46 -46 -47 -47 -48 -48 -48
 -46 -46 -47 -47 -48 -48 -48 -49
 -46 -47 -47 -48 -48 -48 -49 -49
 -47 -47 -48 -48 -48 -49 -49 -50
 -47 -48 -48 -48 -49 -49 -50 -50
 -48 -48 -48 -49 -49 -50 -50 -51
 -48 -48 -49 -49 -50 -50 -51 -52
 -48 -49 -49 -50 -50 -51 -52 -53
 -49 -49 -50 -50 -51 -52 -53 -53
 -13 -15 -17 -19 -20 -21 -23 -24
 -15 -17 -19 -20 -21 -23 -24 -25
 -17 -19 -20 -21 -23 -24 -25 -26
 -19 -20 -21 -23 -24 -25 -26 -28
 -20 -21 -23 -24 -25 -26 -28 -29
 -21 -23 -24 -25 -26 -28 -29 -29
 -23 -24 -25 -26 -28 -29 -29 -30
 -24 -25 -26 -28 -29 -29 -30 -31
 -25 -26 -28 -29 -29 -30 -31 -31
 -26 -28 -29 -29 -30 -31 -31 -32
 -28 -29 -29 -30 -31 -31 -32 -32
 -29 -29 -30 -31 -31 -32 -32 -33
 -29 -30 -31 -31 -32 -32 -33 -33
 -30 -31 -31 -32 -32 -33 -33 -33
 -31 -31 -32 -32 -33 -33 -33 -34
 -31 -32 -32 -33 -33 -33 -34 -34
 -32 -32 -33 -33 -33 -34 -34 -34
 -32 -33 -33 -33 -34 -34 -34 -35
 -33 -33 -33 -34 -34 -34 -35 -36
 -33 -33 -34 -34 -34 -35 -36 -37
 -33 -34 -34 -34 -35 -36 -37 -38
 -34 -34 -34 -35 -36 -37 -38 -38
 -34 -34 -35 -36 -37 -38 -38 -39
 -34 -35 -36 -37 -38 -38 -39 -40
 -35 -36 -37 -38 -38 -39 -40 -40
 -36 -37 -38 -38 -39 -40 -40 -41
 -37 -38 -38 -39 -40 -40 -41 -42
 -38 -38 -39 -40 -40 -41 -42 -43
 -38 -39 -40 -40 -41 -42 -43 -44
 -39 -40 -40 -41 -42 -43 -44 -45
 -40 -40 -41 -42 -43 -44 -45 -45
 -40 -41 -42 -43 -44 -45 -45 -46
 -41 -42 -43 -44 -45 -45 -46 -47
 -42 -43 -44 -45 -45 -46 -47 -48
 -43 -44 -45 -45 -46 -47 -48 -49
 -44 -45 -45 -46 -47 -48 -49 -50
 -45 -45 -46 -47 -48 -49 -50 -51
 -45 -46 -47 -48 -49 -50 -51 -51
 -46 -47 -48 -49 -50 -51 -51 -52
 -47 -48 -49 -50 -51 -51 -52 -53
 -48 -49 -50 -51 -51 -52 -53 -54
 -49 -50 -51 -51 -52 -53 -54 -7
 -50 -51 -51 -52 -53 -54 -7 -8
 -51 -51 -52 -53 -54 -7 -8 -9
 -51 -52 -53 -54 -7 -8 -9 -11
 -52 -53 -54 -7 -8 -9 -11 -13
 -53 -54 -7 -8 -9 -11 -13 -16
 -54 -7 -8 -9 -11 -13 -16 -18
 -16 -18 -20 -21 -23 -24 -26 -27
 -18 -20 -21 -23 -24 -26 -27 -29
 -20 -21 -23 -24 -26 -27 -29 -30
 -21 -23 -24 -26 -27 -29 -30 -31
 -23 -24 -26 -27 -29 -30 -31 -32
 -24 -26 -27 -29 -30 -31 -32 -32
 -26 -27 -29 -30 -31 -32 -32 -33
 -27 -29 -30 -31 -32 -32 -33 -34
 -29 -30 -31 -32 -32 -33 -34 -34
 -30 -31 -32 -32 -33 -34 -34 -35
 -31 -32 -32 -33 -34 -34 -35 -35
 -32 -32 -33 -34 -34 -35 -35 -35
 -32 -33 -34 -34 -35 -35 -35 -36
 -33 -34 -34 -35 -35 -35 -36 -36
 -34 -34 -35 -35 -35 -36 -36 -36
 -34 -35 -35 -35 -36 -36 -36 -36
 -35 -35 -35 -36 -36 -36 -36 -37
 -35 -35 -36 -36 -36 -36 -37 -37
 -35 -36 -36 -36 -36 -37 -37 -37
 -36 -36 -36 -36 -37 -37 -37 -37
 -36 -36 -36 -37 -37 -37 -37 -38
 -36 -36 -37 -37 -37 -37 -38 -38
 -36 -37 -37 -37 -37 -38 -38 -38
 -37 -37 -37 -37 -38 -38 -38 -39
 -37 -37 -37 -38 -38 -38 -39 -39
 -37 -37 -38 -38 -38 -39 -39 -40
 -37 -38 -38 -38 -39 -39 -40 -40
 -38 -38 -38 -39 -39 -40 -40 -41
 -38 -38 -39 -39 -40 -40 -41 -41
 -38 -39 -39 -40 -40 -41 -41 -42
 -39 -39 -40 -40 -41 -41 -42 -42
 -39 -40 -40 -41 -41 -42 -42 -43
 -40 -40 -41 -41 -42 -42 -43 -43
 -40 -41 -41 -42 -42 -43 -43 -44
 -41 -41 -42 -42 -43 -43 -44 -45
 -41 -42 -42 -43 -43 -44 -45 -46
 -42 -42 -43 -43 -44 -45 -46 -46
 -42 -43 -43 -44 -45 -46 -46 -47
 -43 -43 -44 -45 -46 -46 -47 -48
 -43 -44 -45 -46 -46 -47 -48 -49
 -44 -45 -46 -46 -47 -48 -49 -51
 -13 -15 -16 -18 -20 -21 -23 -24
 -15 -16 -18 -20 -21 -23 -24 -25
 -16 -18 -20 -21 -23 -24 -25 -27
 -18 -20 -21 -23 -24 -25 -27 -28
 -20 -21 -23 -24 -25 -27 -28 -29
 -21 -23 -24 -25 -27 -28 -29 -30
 -23 -24 -25 -27 -28 -29 -30 -31
 -24 -25 -27 -28 -29 -30 -31 -31
 -25 -27 -28 -29 -30 -31 -31 -32
 -27 -28 -29 -30 -31 -31 -32 -33
 -28 -29 -30 -31 -31 -32 -33 -33
 -29 -30 -31 -31 -32 -33 -33 -33
 -30 -31 -31 -32 -33 -33 -33 -34
 -31 -31 -32 -33 -33 -33 -34 -34
 -31 -32 -33 -33 -33 -34 -34 -34
 -32 -33 -33 -33 -34 -34 -34 -35
 -33 -33 -33 -34 -34 -34 -35 -35
 -33 -33 -34 -34 -34 -35 -35 -35
 -33 -34 -34 -34 -35 -35 -35 -35
 -34 -34 -34 -35 -35 -35 -35 -36
 -34 -34 -35 -35 -35 -35 -36 -37
 -34 -35 -35 -35 -35 -36 -37 -37
 -35 -35 -35 -35 -36 -37 -37 -38
 -35 -35 -35 -36 -37 -37 -38 -38
 -35 -35 -36 -37 -37 -38 -38 -39
 -35 -36 -37 -37 -38 -38 -39 -39
 -36 -37 -37 -38 -38 -39 -39 -39
 -37 -37 -38 -38 -39 -39 -39 -40
 -37 -38 -38 -39 -39 -39 -40 -40
 -38 -38 -39 -39 -39 -40 -40 -41
 -38 -39 -39 -39 -40 -40 -41 -41
 -39 -39 -39 -40 -40 -41 -41 -42
 -39 -39 -40 -40 -41 -41 -42 -42
 -39 -40 -40 -41 -41 -42 -42 -43
 -40 -40 -41 -41 -42 -42 -43 -44
 -40 -41 -41 -42 -42 -43 -44 -44
 -41 -41 -42 -42 -43 -44 -44 -45
 -41 -42 -42 -43 -44 -44 -45 -46
 -42 -42 -43 -44 -44 -45 -46 -47
 -42 -43 -44 -44 -45 -46 -47 -48
 -43 -44 -44 -45 -46 -47 -48 -49
 -44 -44 -45 -46 -47 -48 -49 -50
 -44 -45 -46 -47 -48 -49 -50 -51
 -45 -46 -47 -48 -49 -50 -51 -52
 -46 -47 -48 -49 -50 -51 -52 -53
 -47 -48 -49 -50 -51 -52 -53 -16
 -48 -49 -50 -51 -52 -53 -16 -18
 -49 -50 -51 -52 -53 -16 -18 -20
 -50 -51 -52 -53 -16 -18 -20 -21
 -51 -52 -53 -16 -18 -20 -21 -23
 -52 -53 -16 -18 -20 -21 -23 -24
 -53 -16 -18 -20 -21 -23 -24 -26
 -17 -18 -19 -21 -22 -23 -24 -25
 -18 -19 -21 -22 -23 -24 -25 -26
 -19 -21 -22 -23 -24 -25 -26 -27
 -21 -22 -23 -24 -25 -26 -27 -28
 -22 -23 -24 -25 -26 -27 -28 -29
 -23 -24 -25 -26 -27 -28 -29 -29
 -24 -25 -26 -27 -28 -29 -29 -30
 -25 -26 -27 -28 -29 -29 -30 -30
 -26 -27 -28 -29 -29 -30 -30 -30
 -27 -28 -29 -29 -30 -30 -30 -30
 -28 -29 -29 -30 -30 -30 -30 -31
 -29 -29 -30 -30 -30 -30 -31 -31
 -29 -30 -30 -30 -30 -31 -31 -31
 -30 -30 -30 -30 -31 -31 -31 -31
 -30 -30 -30 -31 -31 -31 -31 -32
 -30 -30 -31 -31 -31 -31 -32 -32
 -30 -31 -31 -31 -31 -32 -32 -32
 -31 -31 -31 -31 -32 -32 -32 -32
 -31 -31 -31 -32 -32 -32 -32 -32
 -31 -31 -32 -32 -32 -32 -32 -32
 -31 -32 -32 -32 -32 -32 -32 -33
 -32 -32 -32 -32 -32 -32 -33 -33
 -32 -32 -32 -32 -32 -33 -33 -33
 -32 -32 -32 -32 -33 -33 -33 -33
 -32 -32 -32 -33 -33 -33 -33 -34
 -32 -32 -33 -33 -33 -33 -34 -35
 -32 -33 -33 -33 -33 -34 -35 -35
 -33 -33 -33 -33 -34 -35 -35 -37
 -33 -33 -33 -34 -35 -35 -37 -38
 -33 -33 -34 -35 -35 -37 -38 -39
 -33 -34 -35 -35 -37 -38 -39 -40
 -34 -35 -35 -37 -38 -39 -40 -41
 -35 -35 -37 -38 -39 -40 -41 -42
 -35 -37 -38 -39 -40 -41 -42 -42
 -37 -38 -39 -40 -41 -42 -42 -43
 -38 -39 -40 -41 -42 -42 -43 -44
 -39 -40 -41 -42 -42 -43 -44 -45
 -40 -41 -42 -42 -43 -44 -45 -46
 -41 -42 -42 -43 -44 -45 -46 -47
 -42 -42 -43 -44 -45 -46 -47 -49
 -42 -43 -44 -45 -46 -47 -49 -50
 -43 -44 -45 -46 -47 -49 -50 -51
 -44 -45 -46 -47 -49 -50 -51 -52
 -17 -18 -20 -21 -23 -24 -25 -26
 -18 -20 -21 -23 -24 -25 -26 -27
 -20 -21 -23 -24 -25 -26 -27 -27
 -21 -23 -24 -25 -26 -27 -27 -28
 -23 -24 -25 -26 -27 -27 -28 -29
 -24 -25 -26 -27 -27 -28 -29 -29
 -25 -26 -27 -27 -28 -29 -29 -29
 -26 -27 -27 -28 -29 -29 -29 -30
 -27 -27 -28 -29 -29 -29 -30 -30
 -27 -28 -29 -29 -29 -30 -30 -30
 -28 -29 -29 -29 -30 -30 -30 -31
 -29 -29 -29 -30 -30 -30 -31 -31
 -29 -29 -30 -30 -30 -31 -31 -31
 -29 -30 -30 -30 -31 -31 -31 -32
 -30 -30 -30 -31 -31 -31 -32 -33
 -30 -30 -31 -31 -31 -32 -33 -33
 -30 -31 -31 -31 -32 -33 -33 -34
 -31 -31 -31 -32 -33 -33 -34 -34
 -31 -31 -32 -33 -33 -34 -34 -35
 -31 -32 -33 -33 -34 -34 -35 -35
 -32 -33 -33 -34 -34 -35 -35 -36
 -33 -33 -34 -34 -35 -35 -36 -36
 -33 -34 -34 -35 -35 -36 -36 -36
 -34 -34 -35 -35 -36 -36 -36 -37
 -34 -35 -35 -36 -36 -36 -37 -37
 -35 -35 -36 -36 -36 -37 -37 -38
 -35 -36 -36 -36 -37 -37 -38 -38
 -36 -36 -36 -37 -37 -38 -38 -39
 -36 -36 -37 -37 -38 -38 -39 -39
 -36 -37 -37 -38 -38 -39 -39 -40
 -37 -37 -38 -38 -39 -39 -40 -41
 -37 -38 -38 -39 -39 -40 -41 -42
 -38 -38 -39 -39 -40 -41 -42 -42
 -38 -39 -39 -40 -41 -42 -42 -43
 -39 -39 -40 -41 -42 -42 -43 -44
 -39 -40 -41 -42 -42 -43 -44 -45
 -40 -41 -42 -42 -43 -44 -45 -46
 -41 -42 -42 -43 -44 -45 -46 -47
 -42 -42 -43 -44 -45 -46 -47 -48
 -42 -43 -44 -45 -46 -47 -48 -17
 -43 -44 -45 -46 -47 -48 -17 -18
 -44 -45 -46 -47 -48 -17 -18 -19
 -45 -46 -47 -48 -17 -18 -19 -21
 -46 -47 -48 -17 -18 -19 -21 -22
 -47 -48 -17 -18 -19 -21 -22 -23
 -48 -17 -18 -19 -21 -22 -23 -24
 -14 -16 -18 -19 -21 -22 -24 -25
 -16 -18 -19 -21 -22 -24 -25 -26
 -18 -19 -21 -22 -24 -25 -26 -28
 -19 -21 -22 -24 -25 -26 -28 -29
 -21 -22 -24 -25 -26 -28 -29 -30
 -22 -24 -25 -26 -28 -29 -30 -31
 -24 -25 -26 -28 -29 -30 -31 -32
 -25 -26 -28 -29 -30 -31 -32 -33
 -26 -28 -29 -30 -31 -32 -33 -33
 -28 -29 -30 -31 -32 -33 -33 -33
 -29 -30 -31 -32 -33 -33 -33 -34
 -30 -31 -32 -33 -33 -33 -34 -34
 -31 -32 -33 -33 -33 -34 -34 -34
 -32 -33 -33 -33 -34 -34 -34 -35
 -33 -33 -33 -34 -34 -34 -35 -35
 -33 -33 -34 -34 -34 -35 -35 -35
 -33 -34 -34 -34 -35 -35 -35 -35
 -34 -34 -34 -35 -35 -35 -35 -35
 -34 -34 -35 -35 -35 -35 -35 -35
 -34 -35 -35 -35 -35 -35 -35 -36
 -35 -35 -35 -35 -35 -35 -36 -36
 -35 -35 -35 -35 -35 -36 -36 -36
 -35 -35 -35 -35 -36 -36 -36 -37
 -35 -35 -35 -36 -36 -36 -37 -37
 -35 -35 -36 -36 -36 -37 -37 -38
 -35 -36 -36 -36 -37 -37 -38 -39
 -36 -36 -36 -37 -37 -38 -39 -39
 -36 -36 -37 -37 -38 -39 -39 -40
 -36 -37 -37 -38 -39 -39 -40 -40
 -37 -37 -38 -39 -39 -40 -40 -41
 -37 -38 -39 -39 -40 -40 -41 -42
 -38 -39 -39 -40 -40 -41 -42 -42
 -39 -39 -40 -40 -41 -42 -42 -43
 -39 -40 -40 -41 -42 -42 -43 -44
 -40 -40 -41 -42 -42 -43 -44 -45
 -40 -41 -42 -42 -43 -44 -45 -46
 -41 -42 -42 -43 -44 -45 -46 -47
 -42 -42 -43 -44 -45 -46 -47 -48
 -42 -43 -44 -45 -46 -47 -48 -49
 -43 -44 -45 -46 -47 -48 -49 -50
 -44 -45 -46 -47 -48 -49 -50 -51
 -15 -17 -18 -19 -20 -21 -22 -23
 -17 -18 -19 -20 -21 -22 -23 -24
 -18 -19 -20 -21 -22 -23 -24 -25
 -19 -20 -21 -22 -23 -24 -25 -26
 -20 -21 -22 -23 -24 -25 -26 -26
 -21 -22 -23 -24 -25 -26 -26 -26
 -22 -23 -24 -25 -26 -26 -26 -27
 -23 -24 -25 -26 -26 -26 -27 -27
 -24 -25 -26 -26 -26 -27 -27 -27
 -25 -26 -26 -26 -27 -27 -27 -28
 -26 -26 -26 -27 -27 -27 -28 -28
 -26 -26 -27 -27 -27 -28 -28 -28
 -26 -27 -27 -27 -28 -28 -28 -28
 -27 -27 -27 -28 -28 -28 -28 -28
 -27 -27 -28 -28 -28 -28 -28 -29
 -27 -28 -28 -28 -28 -28 -29 -29
 -28 -28 -28 -28 -28 -29 -29 -30
 -28 -28 -28 -28 -29 -29 -30 -30
 -28 -28 -28 -29 -29 -30 -30 -31
 -28 -28 -29 -29 -30 -30 -31 -31
 -28 -29 -29 -30 -30 -31 -31 -32
 -29 -29 -30 -30 -31 -31 -32 -32
 -29 -30 -30 -31 -31 -32 -32 -33
 -30 -30 -31 -31 -32 -32 -33 -33
 -30 -31 -31 -32 -32 -33 -33 -34
 -31 -31 -32 -32 -33 -33 -34 -35
 -31 -32 -32 -33 -33 -34 -35 -35
 -32 -32 -33 -33 -34 -35 -35 -36
 -32 -33 -33 -34 -35 -35 -36 -37
 -33 -33 -34 -35 -35 -36 -37 -37
 -33 -34 -35 -35 -36 -37 -37 -38
 -34 -35 -35 -36 -37 -37 -38 -39
 -35 -35 -36 -37 -37 -38 -39 -40
 -35 -36 -37 -37 -38 -39 -40 -40
 -36 -37 -37 -38 -39 -40 -40 -41
 -37 -37 -38 -39 -40 -40 -41 -42
 -37 -38 -39 -40 -40 -41 -42 -43
 -38 -39 -40 -40 -41 -42 -43 -44
 -39 -40 -40 -41 -42 -43 -44 -45
 -40 -40 -41 -42 -43 -44 -45 -46
 -40 -41 -42 -43 -44 -45 -46 -14
 -41 -42 -43 -44 -45 -46 -14 -16
 -42 -43 -44 -45 -46 -14 -16 -18
 -43 -44 -45 -46 -14 -16 -18 -19
 -44 -45 -46 -14 -16 -18 -19 -21
 -45 -46 -14 -16 -18 -19 -21 -22
 -46 -14 -16 -18 -19 -21 -22 -24
 -16 -17 -19 -20 -22 -23 -24 -26
 -17 -19 -20 -22 -23 -24 -26 -27
 -19 -20 -22 -23 -24 -26 -27 -28
 -20 -22 -23 -24 -26 -27 -28 -29
 -22 -23 -24 -26 -27 -28 -29 -30
 -23 -24 -26 -27 -28 -29 -30 -30
 -24 -26 -27 -28 -29 -30 -30 -31
 -26 -27 -28 -29 -30 -30 -31 -32
 -27 -28 -29 -30 -30 -31 -32 -32
 -28 -29 -30 -30 -31 -32 -32 -32
 -29 -30 -30 -31 -32 -32 -32 -33
 -30 -30 -31 -32 -32 -32 -33 -33
 -30 -31 -32 -32 -32 -33 -33 -33
 -31 -32 -32 -32 -33 -33 -33 -34
 -32 -32 -32 -33 -33 -33 -34 -34
 -32 -32 -33 -33 -33 -34 -34 -34
 -32 -33 -33 -33 -34 -34 -34 -34
 -33 -33 -33 -34 -34 -34 -34 -34
 -33 -33 -34 -34 -34 -34 -34 -34
 -33 -34 -34 -34 -34 -34 -34 -35
 -34 -34 -34 -34 -34 -34 -35 -35
 -34 -34 -34 -34 -34 -35 -35 -35
 -34 -34 -34 -34 -35 -35 -35 -36
 -34 -34 -34 -35 -35 -35 -36 -37
 -34 -34 -35 -35 -35 -36 -37 -38
 -34 -35 -35 -35 -36 -37 -38 -38
 -35 -35 -35 -36 -37 -38 -38 -39
 -35 -35 -36 -37 -38 -38 -39 -40
 -35 -36 -37 -38 -38 -39 -40 -40
 -36 -37 -38 -38 -39 -40 -40 -41
 -37 -38 -38 -39 -40 -40 -41 -42
 -38 -38 -39 -40 -40 -41 -42 -42
 -38 -39 -40 -40 -41 -42 -42 -43
 -39 -40 -40 -41 -42 -42 -43 -44
 -40 -40 -41 -42 -42 -43 -44 -45
 -40 -41 -42 -42 -43 -44 -45 -46
 -41 -42 -42 -43 -44 -45 -46 -47
 -42 -42 -43 -44 -45 -46 -47 -47
 -42 -43 -44 -45 -46 -47 -47 -48
 -43 -44 -45 -46 -47 -47 -48 -49
 -44 -45 -46 -47 -47 -48 -49 -50
 -45 -46 -47 -47 -48 -49 -50 -51
 -46 -47 -47 -48 -49 -50 -51 -52
 -47 -47 -48 -49 -50 -51 -52 -52
 -20 -21 -22 -23 -23 -24 -24 -24
 -21 -22 -23 -23 -24 -24 -24 -25
 -22 -23 -23 -24 -24 -24 -25 -25
 -23 -23 -24 -24 -24 -25 -25 -25
 -23 -24 -24 -24 -25 -25 -25 -26
 -24 -24 -24 -25 -25 -25 -26 -26
 -24 -24 -25 -25 -25 -26 -26 -26
 -24 -25 -25 -25 -26 -26 -26 -26
 -25 -25 -25 -26 -26 -26 -26 -27
 -25 -25 -26 -26 -26 -26 -27 -27
 -25 -26 -26 -26 -26 -27 -27 -27
 -26 -26 -26 -26 -27 -27 -27 -27
 -26 -26 -26 -27 -27 -27 -27 -28
 -26 -26 -27 -27 -27 -27 -28 -28
 -26 -27 -27 -27 -27 -28 -28 -29
 -27 -27 -27 -27 -28 -28 -29 -29
 -27 -27 -27 -28 -28 -29 -29 -30
 -27 -27 -28 -28 -29 -29 -30 -30
 -27 -28 -28 -29 -29 -30 -30 -31
 -28 -28 -29 -29 -30 -30 -31 -31
 -28 -29 -29 -30 -30 -31 -31 -32
 -29 -29 -30 -30 -31 -31 -32 -32
 -29 -30 -30 -31 -31 -32 -32 -33
 -30 -30 -31 -31 -32 -32 -33 -33
 -30 -31 -31 -32 -32 -33 -33 -34
 -31 -31 -32 -32 -33 -33 -34 -34
 -31 -32 -32 -33 -33 -34 -34 -35
 -32 -32 -33 -33 -34 -34 -35 -36
 -32 -33 -33 -34 -34 -35 -36 -36
 -33 -33 -34 -34 -35 -36 -36 -37
 -33 -34 -34 -35 -36 -36 -37 -38
 -34 -34 -35 -36 -36 -37 -38 -39
 -34 -35 -36 -36 -37 -38 -39 -40
 -35 -36 -36 -37 -38 -39 -40 -41
 -36 -36 -37 -38 -39 -40 -41 -42
 -36 -37 -38 -39 -40 -41 -42 -43
 -37 -38 -39 -40 -41 -42 -43 -16
 -38 -39 -40 -41 -42 -43 -16 -17
 -39 -40 -41 -42 -43 -16 -17 -19
 -40 -41 -42 -43 -16 -17 -19 -20
 -41 -42 -43 -16 -17 -19 -20 -22
 -42 -43 -16 -17 -19 -20 -22 -23
 -43 -16 -17 -19 -20 -22 -23 -24
 -16 -17 -19 -20 -22 -23 -24 -25
 -17 -19 -20 -22 -23 -24 -25 -26
 -19 -20 -22 -23 -24 -25 -26 -27
 -20 -22 -23 -24 -25 -26 -27 -28
 -22 -23 -24 -25 -26 -27 -28 -29
 -23 -24 -25 -26 -27 -28 -29 -29
 -24 -25 -26 -27 -28 -29 -29 -30
 -25 -26 -27 -28 -29 -29 -30 -30
 -26 -27 -28 -29 -29 -30 -30 -30
 -27 -28 -29 -29 -30 -30 -30 -30
 -28 -29 -29 -30 -30 -30 -30 -31
 -29 -29 -30 -30 -30 -30 -31 -31
 -29 -30 -30 -30 -30 -31 -31 -31
 -30 -30 -30 -30 -31 -31 -31 -31
 -30 -30 -30 -31 -31 -31 -31 -31
 -30 -30 -31 -31 -31 -31 -31 -32
 -30 -31 -31 -31 -31 -31 -32 -32
 -31 -31 -31 -31 -31 -32 -32 -32
 -31 -31 -31 -31 -32 -32 -32 -32
 -31 -31 -31 -32 -32 -32 -32 -32
 -31 -31 -32 -32 -32 -32 -32 -33
 -31 -32 -32 -32 -32 -32 -33 -33
 -32 -32 -32 -32 -32 -33 -33 -34
 -32 -32 -32 -32 -33 -33 -34 -35
 -32 -32 -32 -33 -33 -34 -35 -36
 -32 -32 -33 -33 -34 -35 -36 -37
 -32 -33 -33 -34 -35 -36 -37 -37
 -33 -33 -34 -35 -36 -37 -37 -38
 -33 -34 -35 -36 -37 -37 -38 -39
 -34 -35 -36 -37 -37 -38 -39 -39
 -35 -36 -37 -37 -38 -39 -39 -40
 -36 -37 -37 -38 -39 -39 -40 -41
 -37 -37 -38 -39 -39 -40 -41 -42
 -37 -38 -39 -39 -40 -41 -42 -43
 -38 -39 -39 -40 -41 -42 -43 -44
 -39 -39 -40 -41 -42 -43 -44 -45
 -39 -40 -41 -42 -43 -44 -45 -45
 -40 -41 -42 -43 -44 -45 -45 -46
 -41 -42 -43 -44 -45 -45 -46 -47
 -19 -20 -21 -22 -22 -23 -24 -24
 -20 -21 -22 -22 -23 -24 -24 -25
 -21 -22 -22 -23 -24 -24 -25 -25
 -22 -22 -23 -24 -24 -25 -25 -25
 -22 -23 -24 -24 -25 -25 -25 -26
 -23 -24 -24 -25 -25 -25 -26 -26
 -24 -24 -25 -25 -25 -26 -26 -26
 -24 -25 -25 -25 -26 -26 -26 -26
 -25 -25 -25 -26 -26 -26 -26 -26
 -25 -25 -26 -26 -26 -26 -26 -27
 -25 -26 -26 -26 -26 -26 -27 -27
 -26 -26 -26 -26 -26 -27 -27 -27
 -26 -26 -26 -26 -27 -27 -27 -27
 -26 -26 -26 -27 -27 -27 -27 -28
 -26 -26 -27 -27 -27 -27 -28 -29
 -26 -27 -27 -27 -27 -28 -29 -29
 -27 -27 -27 -27 -28 -29 -29 -30
 -27 -27 -27 -28 -29 -29 -30 -30
 -27 -27 -28 -29 -29 -30 -30 -31
 -27 -28 -29 -29 -30 -30 -31 -31
 -28 -29 -29 -30 -30 -31 -31 -31
 -29 -29 -30 -30 -31 -31 -31 -32
 -29 -30 -30 -31 -31 -31 -32 -32
 -30 -30 -31 -31 -31 -32 -32 -33
 -30 -31 -31 -31 -32 -32 -33 -33
 -31 -31 -31 -32 -32 -33 -33 -34
 -31 -31 -32 -32 -33 -33 -34 -35
 -31 -32 -32 -33 -33 -34 -35 -35
 -32 -32 -33 -33 -34 -35 -35 -36
 -32 -33 -33 -34 -35 -35 -36 -37
 -33 -33 -34 -35 -35 -36 -37 -37
 -33 -34 -35 -35 -36 -37 -37 -38
 -34 -35 -35 -36 -37 -37 -38 -39
 -35 -35 -36 -37 -37 -38 -39 -40
 -35 -36 -37 -37 -38 -39 -40 -41
 -36 -37 -37 -38 -39 -40 -41 -42
 -37 -37 -38 -39 -40 -41 -42 -43
 -37 -38 -39 -40 -41 -42 -43 -44
 -38 -39 -40 -41 -42 -43 -44 -45
 -39 -40 -41 -42 -43 -44 -45 -46
 -40 -41 -42 -43 -44 -45 -46 -16
 -41 -42 -43 -44 -45 -46 -16 -17
 -42 -43 -44 -45 -46 -16 -17 -19
 -43 -44 -45 -46 -16 -17 -19 -20
 -44 -45 -46 -16 -17 -19 -20 -22
 -45 -46 -16 -17 -19 -20 -22 -23
 -46 -16 -17 -19 -20 -22 -23 -24
 -22 -24 -25 -26 -26 -27 -28 -28
 -24 -25 -26 -26 -27 -28 -28 -29
 -25 -26 -26 -27 -28 -28 -29 -29
 -26 -26 -27 -28 -28 -29 -29 -29
 -26 -27 -28 -28 -29 -29 -29 -30
 -27 -28 -28 -29 -29 -29 -30 -30
 -28 -28 -29 -29 -29 -30 -30 -30
 -28 -29 -29 -29 -30 -30 -30 -30
 -29 -29 -29 -30 -30 -30 -30 -30
 -29 -29 -30 -30 -30 -30 -30 -31
 -29 -30 -30 -30 -30 -30 -31 -31
 -30 -30 -30 -30 -30 -31 -31 -31
 -30 -30 -30 -30 -31 -31 -31 -31
 -30 -30 -30 -31 -31 -31 -31 -31
 -30 -30 -31 -31 -31 -31 -31 -31
 -30 -31 -31 -31 -31 -31 -31 -31
 -31 -31 -31 -31 -31 -31 -31 -32
 -31 -31 -31 -31 -31 -31 -32 -32
 -31 -31 -31 -31 -31 -32 -32 -33
 -31 -31 -31 -31 -32 -32 -33 -33
 -31 -31 -31 -32 -32 -33 -33 -34
 -31 -31 -32 -32 -33 -33 -34 -35
 -31 -32 -32 -33 -33 -34 -35 -35
 -32 -32 -33 -33 -34 -35 -35 -36
 -32 -33 -33 -34 -35 -35 -36 -37
 -33 -33 -34 -35 -35 -36 -37 -38
 -33 -34 -35 -35 -36 -37 -38 -38
 -34 -35 -35 -36 -37 -38 -38 -39
 -35 -35 -36 -37 -38 -38 -39 -40
 -35 -36 -37 -38 -38 -39 -40 -41
 -36 -37 -38 -38 -39 -40 -41 -42
 -37 -38 -38 -39 -40 -41 -42 -42
 -38 -38 -39 -40 -41 -42 -42 -43
 -38 -39 -40 -41 -42 -42 -43 -44
 -39 -40 -41 -42 -42 -43 -44 -45
 -40 -41 -42 -42 -43 -44 -45 -46
 -41 -42 -42 -43 -44 -45 -46 -47
 -42 -42 -43 -44 -45 -46 -47 -48
 -42 -43 -44 -45 -46 -47 -48 -49
