# Supplementary material for: A SE-DenseNet-LSTM model for locomotion mode recognition in lower limb exoskeleton
Source: PeerJ Comput Sci. 2024 Feb 29;10:e1881. doi: 10.7717/peerj-cs.1881 (PMC10909223; doi:10.7717/peerj-cs.1881)
Supplement: Supplemental Information 1 — Each data represents a sampling point with a sampling frequency of 100Hz, and a motion period is divided into a support state and a pendulum state. Several points from these two gait phases are taken to process and form the dataset used in the experiment. [file peerj-cs-10-1881-s001.zip › dataset/online/sub5/SWShankAngle.txt]

 -34 -35 -37 -39 -41 -43 -44 -45
 -35 -37 -39 -41 -43 -44 -45 -46
 -37 -39 -41 -43 -44 -45 -46 -47
 -39 -41 -43 -44 -45 -46 -47 -48
 -41 -43 -44 -45 -46 -47 -48 -48
 -43 -44 -45 -46 -47 -48 -48 -48
 -44 -45 -46 -47 -48 -48 -48 -48
 -45 -46 -47 -48 -48 -48 -48 -48
 -46 -47 -48 -48 -48 -48 -48 -47
 -47 -48 -48 -48 -48 -48 -47 -46
 -48 -48 -48 -48 -48 -47 -46 -45
 -48 -48 -48 -48 -47 -46 -45 -44
 -48 -48 -48 -47 -46 -45 -44 -43
 -48 -48 -47 -46 -45 -44 -43 -42
 -48 -47 -46 -45 -44 -43 -42 -40
 -47 -46 -45 -44 -43 -42 -40 -39
 -46 -45 -44 -43 -42 -40 -39 -37
 -45 -44 -43 -42 -40 -39 -37 -35
 -44 -43 -42 -40 -39 -37 -35 -33
 -43 -42 -40 -39 -37 -35 -33 -30
 -42 -40 -39 -37 -35 -33 -30 -28
 -40 -39 -37 -35 -33 -30 -28 -25
 -39 -37 -35 -33 -30 -28 -25 -22
 -37 -35 -33 -30 -28 -25 -22 -20
 -35 -33 -30 -28 -25 -22 -20 -17
 -33 -30 -28 -25 -22 -20 -17 -16
 -30 -28 -25 -22 -20 -17 -16 -16
 -28 -25 -22 -20 -17 -16 -16 -10
 -25 -22 -20 -17 -16 -16 -10 -9
 -22 -20 -17 -16 -16 -10 -9 -4
 -20 -17 -16 -16 -10 -9 -4 -1
 -17 -16 -16 -10 -9 -4 -1 3
 -16 -16 -10 -9 -4 -1 3 6
 -16 -10 -9 -4 -1 3 6 8
 -10 -9 -4 -1 3 6 8 8
 -9 -4 -1 3 6 8 8 13
 -4 -1 3 6 8 8 13 16
 -1 3 6 8 8 13 16 18
 3 6 8 8 13 16 18 19
 6 8 8 13 16 18 19 21
 8 8 13 16 18 19 21 22
 8 13 16 18 19 21 22 23
 13 16 18 19 21 22 23 23
 16 18 19 21 22 23 23 24
 18 19 21 22 23 23 24 23
 19 21 22 23 23 24 23 23
 21 22 23 23 24 23 23 22
 -34 -36 -38 -40 -40 -40 -43 -44
 -36 -38 -40 -40 -40 -43 -44 -45
 -38 -40 -40 -40 -43 -44 -45 -45
 -40 -40 -40 -43 -44 -45 -45 -45
 -40 -40 -43 -44 -45 -45 -45 -46
 -40 -43 -44 -45 -45 -45 -46 -46
 -43 -44 -45 -45 -45 -46 -46 -46
 -44 -45 -45 -45 -46 -46 -46 -45
 -45 -45 -45 -46 -46 -46 -45 -45
 -45 -45 -46 -46 -46 -45 -45 -44
 -45 -46 -46 -46 -45 -45 -44 -43
 -46 -46 -46 -45 -45 -44 -43 -42
 -46 -46 -45 -45 -44 -43 -42 -39
 -46 -45 -45 -44 -43 -42 -39 -38
 -45 -45 -44 -43 -42 -39 -38 -37
 -45 -44 -43 -42 -39 -38 -37 -36
 -44 -43 -42 -39 -38 -37 -36 -34
 -43 -42 -39 -38 -37 -36 -34 -32
 -42 -39 -38 -37 -36 -34 -32 -31
 -39 -38 -37 -36 -34 -32 -31 -29
 -38 -37 -36 -34 -32 -31 -29 -27
 -37 -36 -34 -32 -31 -29 -27 -25
 -36 -34 -32 -31 -29 -27 -25 -23
 -34 -32 -31 -29 -27 -25 -23 -19
 -32 -31 -29 -27 -25 -23 -19 -18
 -31 -29 -27 -25 -23 -19 -18 -15
 -29 -27 -25 -23 -19 -18 -15 -13
 -27 -25 -23 -19 -18 -15 -13 -11
 -25 -23 -19 -18 -15 -13 -11 -9
 -23 -19 -18 -15 -13 -11 -9 -8
 -19 -18 -15 -13 -11 -9 -8 -5
 -18 -15 -13 -11 -9 -8 -5 -2
 -15 -13 -11 -9 -8 -5 -2 -1
 -13 -11 -9 -8 -5 -2 -1 2
 -11 -9 -8 -5 -2 -1 2 4
 -9 -8 -5 -2 -1 2 4 4
 -8 -5 -2 -1 2 4 4 9
 -5 -2 -1 2 4 4 9 11
 -2 -1 2 4 4 9 11 13
 -1 2 4 4 9 11 13 17
 2 4 4 9 11 13 17 19
 4 4 9 11 13 17 19 20
 4 9 11 13 17 19 20 22
 9 11 13 17 19 20 22 22
 11 13 17 19 20 22 22 22
 13 17 19 20 22 22 22 23
 17 19 20 22 22 22 23 23
 19 20 22 22 22 23 23 22
 20 22 22 22 23 23 22 21
 -34 -35 -37 -38 -39 -41 -42 -42
 -35 -37 -38 -39 -41 -42 -42 -44
 -37 -38 -39 -41 -42 -42 -44 -45
 -38 -39 -41 -42 -42 -44 -45 -46
 -39 -41 -42 -42 -44 -45 -46 -47
 -41 -42 -42 -44 -45 -46 -47 -47
 -42 -42 -44 -45 -46 -47 -47 -46
 -42 -44 -45 -46 -47 -47 -46 -46
 -44 -45 -46 -47 -47 -46 -46 -45
 -45 -46 -47 -47 -46 -46 -45 -44
 -46 -47 -47 -46 -46 -45 -44 -44
 -47 -47 -46 -46 -45 -44 -44 -43
 -47 -46 -46 -45 -44 -44 -43 -42
 -46 -46 -45 -44 -44 -43 -42 -38
 -46 -45 -44 -44 -43 -42 -38 -36
 -45 -44 -44 -43 -42 -38 -36 -34
 -44 -44 -43 -42 -38 -36 -34 -32
 -44 -43 -42 -38 -36 -34 -32 -31
 -43 -42 -38 -36 -34 -32 -31 -31
 -42 -38 -36 -34 -32 -31 -31 -27
 -38 -36 -34 -32 -31 -31 -27 -25
 -36 -34 -32 -31 -31 -27 -25 -23
 -34 -32 -31 -31 -27 -25 -23 -22
 -32 -31 -31 -27 -25 -23 -22 -22
 -31 -31 -27 -25 -23 -22 -22 -16
 -31 -27 -25 -23 -22 -22 -16 -15
 -27 -25 -23 -22 -22 -16 -15 -12
 -25 -23 -22 -22 -16 -15 -12 -11
 -23 -22 -22 -16 -15 -12 -11 -11
 -22 -22 -16 -15 -12 -11 -11 -4
 -22 -16 -15 -12 -11 -11 -4 -1
 -16 -15 -12 -11 -11 -4 -1 2
 -15 -12 -11 -11 -4 -1 2 3
 -12 -11 -11 -4 -1 2 3 8
 -11 -11 -4 -1 2 3 8 12
 -11 -4 -1 2 3 8 12 14
 -4 -1 2 3 8 12 14 16
 -1 2 3 8 12 14 16 17
 2 3 8 12 14 16 17 19
 3 8 12 14 16 17 19 21
 8 12 14 16 17 19 21 22
 12 14 16 17 19 21 22 23
 14 16 17 19 21 22 23 23
 16 17 19 21 22 23 23 23
 17 19 21 22 23 23 23 22
 19 21 22 23 23 23 22 21
 -33 -33 -37 -38 -40 -43 -43 -43
 -33 -37 -38 -40 -43 -43 -43 -46
 -37 -38 -40 -43 -43 -43 -46 -46
 -38 -40 -43 -43 -43 -46 -46 -47
 -40 -43 -43 -43 -46 -46 -47 -47
 -43 -43 -43 -46 -46 -47 -47 -46
 -43 -43 -46 -46 -47 -47 -46 -46
 -43 -46 -46 -47 -47 -46 -46 -45
 -46 -46 -47 -47 -46 -46 -45 -44
 -46 -47 -47 -46 -46 -45 -44 -44
 -47 -47 -46 -46 -45 -44 -44 -44
 -47 -46 -46 -45 -44 -44 -44 -40
 -46 -46 -45 -44 -44 -44 -40 -39
 -46 -45 -44 -44 -44 -40 -39 -38
 -45 -44 -44 -44 -40 -39 -38 -36
 -44 -44 -44 -40 -39 -38 -36 -33
 -44 -44 -40 -39 -38 -36 -33 -32
 -44 -40 -39 -38 -36 -33 -32 -29
 -40 -39 -38 -36 -33 -32 -29 -27
 -39 -38 -36 -33 -32 -29 -27 -25
 -38 -36 -33 -32 -29 -27 -25 -24
 -36 -33 -32 -29 -27 -25 -24 -21
 -33 -32 -29 -27 -25 -24 -21 -18
 -32 -29 -27 -25 -24 -21 -18 -17
 -29 -27 -25 -24 -21 -18 -17 -13
 -27 -25 -24 -21 -18 -17 -13 -11
 -25 -24 -21 -18 -17 -13 -11 -7
 -24 -21 -18 -17 -13 -11 -7 -6
 -21 -18 -17 -13 -11 -7 -6 -3
 -18 -17 -13 -11 -7 -6 -3 -1
 -17 -13 -11 -7 -6 -3 -1 3
 -13 -11 -7 -6 -3 -1 3 6
 -11 -7 -6 -3 -1 3 6 9
 -7 -6 -3 -1 3 6 9 12
 -6 -3 -1 3 6 9 12 15
 -3 -1 3 6 9 12 15 18
 -1 3 6 9 12 15 18 20
 3 6 9 12 15 18 20 22
 6 9 12 15 18 20 22 24
 9 12 15 18 20 22 24 24
 12 15 18 20 22 24 24 24
 15 18 20 22 24 24 24 25
 18 20 22 24 24 24 25 25
 20 22 24 24 24 25 25 24
 22 24 24 24 25 25 24 23
 -33 -34 -37 -38 -40 -42 -43 -45
 -34 -37 -38 -40 -42 -43 -45 -46
 -37 -38 -40 -42 -43 -45 -46 -47
 -38 -40 -42 -43 -45 -46 -47 -47
 -40 -42 -43 -45 -46 -47 -47 -47
 -42 -43 -45 -46 -47 -47 -47 -47
 -43 -45 -46 -47 -47 -47 -47 -47
 -45 -46 -47 -47 -47 -47 -47 -47
 -46 -47 -47 -47 -47 -47 -47 -47
 -47 -47 -47 -47 -47 -47 -47 -45
 -47 -47 -47 -47 -47 -47 -45 -44
 -47 -47 -47 -47 -47 -45 -44 -43
 -47 -47 -47 -47 -45 -44 -43 -43
 -47 -47 -47 -45 -44 -43 -43 -39
 -47 -47 -45 -44 -43 -43 -39 -37
 -47 -45 -44 -43 -43 -39 -37 -36
 -45 -44 -43 -43 -39 -37 -36 -36
 -44 -43 -43 -39 -37 -36 -36 -31
 -43 -43 -39 -37 -36 -36 -31 -30
 -43 -39 -37 -36 -36 -31 -30 -26
 -39 -37 -36 -36 -31 -30 -26 -25
 -37 -36 -36 -31 -30 -26 -25 -22
 -36 -36 -31 -30 -26 -25 -22 -21
 -36 -31 -30 -26 -25 -22 -21 -21
 -31 -30 -26 -25 -22 -21 -21 -15
 -30 -26 -25 -22 -21 -21 -15 -14
 -26 -25 -22 -21 -21 -15 -14 -10
 -25 -22 -21 -21 -15 -14 -10 -7
 -22 -21 -21 -15 -14 -10 -7 -4
 -21 -21 -15 -14 -10 -7 -4 -2
 -21 -15 -14 -10 -7 -4 -2 -2
 -15 -14 -10 -7 -4 -2 -2 4
 -14 -10 -7 -4 -2 -2 4 7
 -10 -7 -4 -2 -2 4 7 10
 -7 -4 -2 -2 4 7 10 13
 -4 -2 -2 4 7 10 13 15
 -2 -2 4 7 10 13 15 18
 -2 4 7 10 13 15 18 20
 4 7 10 13 15 18 20 22
 7 10 13 15 18 20 22 24
 10 13 15 18 20 22 24 24
 13 15 18 20 22 24 24 23
 15 18 20 22 24 24 23 22
 -36 -36 -39 -40 -42 -44 -46 -46
 -36 -39 -40 -42 -44 -46 -46 -48
 -39 -40 -42 -44 -46 -46 -48 -48
 -40 -42 -44 -46 -46 -48 -48 -49
 -42 -44 -46 -46 -48 -48 -49 -49
 -44 -46 -46 -48 -48 -49 -49 -49
 -46 -46 -48 -48 -49 -49 -49 -48
 -46 -48 -48 -49 -49 -49 -48 -48
 -48 -48 -49 -49 -49 -48 -48 -47
 -48 -49 -49 -49 -48 -48 -47 -46
 -49 -49 -49 -48 -48 -47 -46 -45
 -49 -49 -48 -48 -47 -46 -45 -44
 -49 -48 -48 -47 -46 -45 -44 -42
 -48 -48 -47 -46 -45 -44 -42 -42
 -48 -47 -46 -45 -44 -42 -42 -38
 -47 -46 -45 -44 -42 -42 -38 -37
 -46 -45 -44 -42 -42 -38 -37 -35
 -45 -44 -42 -42 -38 -37 -35 -33
 -44 -42 -42 -38 -37 -35 -33 -30
 -42 -42 -38 -37 -35 -33 -30 -29
 -42 -38 -37 -35 -33 -30 -29 -29
 -38 -37 -35 -33 -30 -29 -29 -23
 -37 -35 -33 -30 -29 -29 -23 -22
 -35 -33 -30 -29 -29 -23 -22 -19
 -33 -30 -29 -29 -23 -22 -19 -16
 -30 -29 -29 -23 -22 -19 -16 -11
 -29 -29 -23 -22 -19 -16 -11 -8
 -29 -23 -22 -19 -16 -11 -8 -5
 -23 -22 -19 -16 -11 -8 -5 -2
 -22 -19 -16 -11 -8 -5 -2 1
 -19 -16 -11 -8 -5 -2 1 3
 -16 -11 -8 -5 -2 1 3 7
 -11 -8 -5 -2 1 3 7 10
 -8 -5 -2 1 3 7 10 13
 -5 -2 1 3 7 10 13 14
 -2 1 3 7 10 13 14 17
 1 3 7 10 13 14 17 18
 3 7 10 13 14 17 18 18
 7 10 13 14 17 18 18 24
 10 13 14 17 18 18 24 24
 13 14 17 18 18 24 24 24
 14 17 18 18 24 24 24 24
 -35 -36 -38 -40 -42 -44 -46 -46
 -36 -38 -40 -42 -44 -46 -46 -47
 -38 -40 -42 -44 -46 -46 -47 -47
 -40 -42 -44 -46 -46 -47 -47 -48
 -42 -44 -46 -46 -47 -47 -48 -47
 -44 -46 -46 -47 -47 -48 -47 -47
 -46 -46 -47 -47 -48 -47 -47 -46
 -46 -47 -47 -48 -47 -47 -46 -46
 -47 -47 -48 -47 -47 -46 -46 -45
 -47 -48 -47 -47 -46 -46 -45 -44
 -48 -47 -47 -46 -46 -45 -44 -43
 -47 -47 -46 -46 -45 -44 -43 -41
 -47 -46 -46 -45 -44 -43 -41 -39
 -46 -46 -45 -44 -43 -41 -39 -37
 -46 -45 -44 -43 -41 -39 -37 -35
 -45 -44 -43 -41 -39 -37 -35 -33
 -44 -43 -41 -39 -37 -35 -33 -32
 -43 -41 -39 -37 -35 -33 -32 -29
 -41 -39 -37 -35 -33 -32 -29 -26
 -39 -37 -35 -33 -32 -29 -26 -24
 -37 -35 -33 -32 -29 -26 -24 -23
 -35 -33 -32 -29 -26 -24 -23 -20
 -33 -32 -29 -26 -24 -23 -20 -19
 -32 -29 -26 -24 -23 -20 -19 -15
 -29 -26 -24 -23 -20 -19 -15 -9
 -26 -24 -23 -20 -19 -15 -9 -7
 -24 -23 -20 -19 -15 -9 -7 -4
 -23 -20 -19 -15 -9 -7 -4 -2
 -20 -19 -15 -9 -7 -4 -2 2
 -19 -15 -9 -7 -4 -2 2 3
 -15 -9 -7 -4 -2 2 3 6
 -9 -7 -4 -2 2 3 6 9
 -7 -4 -2 2 3 6 9 10
 -4 -2 2 3 6 9 10 13
 -2 2 3 6 9 10 13 16
 2 3 6 9 10 13 16 19
 3 6 9 10 13 16 19 21
 6 9 10 13 16 19 21 22
 9 10 13 16 19 21 22 22
 10 13 16 19 21 22 22 23
 13 16 19 21 22 22 23 23
 16 19 21 22 22 23 23 21
 19 21 22 22 23 23 21 20
 -34 -36 -37 -39 -42 -44 -44 -47
 -36 -37 -39 -42 -44 -44 -47 -48
 -37 -39 -42 -44 -44 -47 -48 -48
 -39 -42 -44 -44 -47 -48 -48 -49
 -42 -44 -44 -47 -48 -48 -49 -49
 -44 -44 -47 -48 -48 -49 -49 -48
 -44 -47 -48 -48 -49 -49 -48 -48
 -47 -48 -48 -49 -49 -48 -48 -47
 -48 -48 -49 -49 -48 -48 -47 -46
 -48 -49 -49 -48 -48 -47 -46 -45
 -49 -49 -48 -48 -47 -46 -45 -44
 -49 -48 -48 -47 -46 -45 -44 -40
 -48 -48 -47 -46 -45 -44 -40 -38
 -48 -47 -46 -45 -44 -40 -38 -37
 -47 -46 -45 -44 -40 -38 -37 -37
 -46 -45 -44 -40 -38 -37 -37 -32
 -45 -44 -40 -38 -37 -37 -32 -31
 -44 -40 -38 -37 -37 -32 -31 -27
 -40 -38 -37 -37 -32 -31 -27 -26
 -38 -37 -37 -32 -31 -27 -26 -23
 -37 -37 -32 -31 -27 -26 -23 -22
 -37 -32 -31 -27 -26 -23 -22 -22
 -32 -31 -27 -26 -23 -22 -22 -16
 -31 -27 -26 -23 -22 -22 -16 -15
 -27 -26 -23 -22 -22 -16 -15 -12
 -26 -23 -22 -22 -16 -15 -12 -9
 -23 -22 -22 -16 -15 -12 -9 -4
 -22 -22 -16 -15 -12 -9 -4 -3
 -22 -16 -15 -12 -9 -4 -3 2
 -16 -15 -12 -9 -4 -3 2 3
 -15 -12 -9 -4 -3 2 3 6
 -12 -9 -4 -3 2 3 6 9
 -9 -4 -3 2 3 6 9 12
 -4 -3 2 3 6 9 12 14
 -3 2 3 6 9 12 14 16
 2 3 6 9 12 14 16 18
 3 6 9 12 14 16 18 19
 6 9 12 14 16 18 19 21
 9 12 14 16 18 19 21 22
 12 14 16 18 19 21 22 23
 14 16 18 19 21 22 23 23
 16 18 19 21 22 23 23 23
 18 19 21 22 23 23 23 23
 19 21 22 23 23 23 23 21
 -34 -36 -37 -41 -42 -45 -45 -47
 -36 -37 -41 -42 -45 -45 -47 -47
 -37 -41 -42 -45 -45 -47 -47 -48
 -41 -42 -45 -45 -47 -47 -48 -48
 -42 -45 -45 -47 -47 -48 -48 -48
 -45 -45 -47 -47 -48 -48 -48 -48
 -45 -47 -47 -48 -48 -48 -48 -47
 -47 -47 -48 -48 -48 -48 -47 -46
 -47 -48 -48 -48 -48 -47 -46 -45
 -48 -48 -48 -48 -47 -46 -45 -44
 -48 -48 -48 -47 -46 -45 -44 -43
 -48 -48 -47 -46 -45 -44 -43 -40
 -48 -47 -46 -45 -44 -43 -40 -40
 -47 -46 -45 -44 -43 -40 -40 -36
 -46 -45 -44 -43 -40 -40 -36 -35
 -45 -44 -43 -40 -40 -36 -35 -33
 -44 -43 -40 -40 -36 -35 -33 -30
 -43 -40 -40 -36 -35 -33 -30 -28
 -40 -40 -36 -35 -33 -30 -28 -27
 -40 -36 -35 -33 -30 -28 -27 -27
 -36 -35 -33 -30 -28 -27 -27 -21
 -35 -33 -30 -28 -27 -27 -21 -20
 -33 -30 -28 -27 -27 -21 -20 -17
 -30 -28 -27 -27 -21 -20 -17 -14
 -28 -27 -27 -21 -20 -17 -14 -10
 -27 -27 -21 -20 -17 -14 -10 -9
 -27 -21 -20 -17 -14 -10 -9 -6
 -21 -20 -17 -14 -10 -9 -6 -4
 -20 -17 -14 -10 -9 -6 -4 -4
 -17 -14 -10 -9 -6 -4 -4 1
 -14 -10 -9 -6 -4 -4 1 1
 -10 -9 -6 -4 -4 1 1 7
 -9 -6 -4 -4 1 1 7 9
 -6 -4 -4 1 1 7 9 11
 -4 -4 1 1 7 9 11 13
 -4 1 1 7 9 11 13 13
 1 1 7 9 11 13 13 18
 1 7 9 11 13 13 18 20
 7 9 11 13 13 18 20 22
 9 11 13 13 18 20 22 22
 11 13 13 18 20 22 22 23
 13 13 18 20 22 22 23 23
 13 18 20 22 22 23 23 22
 18 20 22 22 23 23 22 20
 -35 -37 -38 -38 -42 -43 -44 -46
 -37 -38 -38 -42 -43 -44 -46 -47
 -38 -38 -42 -43 -44 -46 -47 -47
 -38 -42 -43 -44 -46 -47 -47 -47
 -42 -43 -44 -46 -47 -47 -47 -47
 -43 -44 -46 -47 -47 -47 -47 -47
 -44 -46 -47 -47 -47 -47 -47 -46
 -46 -47 -47 -47 -47 -47 -46 -45
 -47 -47 -47 -47 -47 -46 -45 -44
 -47 -47 -47 -47 -46 -45 -44 -44
 -47 -47 -47 -46 -45 -44 -44 -42
 -47 -47 -46 -45 -44 -44 -42 -41
 -47 -46 -45 -44 -44 -42 -41 -40
 -46 -45 -44 -44 -42 -41 -40 -38
 -45 -44 -44 -42 -41 -40 -38 -35
 -44 -44 -42 -41 -40 -38 -35 -33
 -44 -42 -41 -40 -38 -35 -33 -31
 -42 -41 -40 -38 -35 -33 -31 -29
 -41 -40 -38 -35 -33 -31 -29 -27
 -40 -38 -35 -33 -31 -29 -27 -25
 -38 -35 -33 -31 -29 -27 -25 -23
 -35 -33 -31 -29 -27 -25 -23 -21
 -33 -31 -29 -27 -25 -23 -21 -18
 -31 -29 -27 -25 -23 -21 -18 -16
 -29 -27 -25 -23 -21 -18 -16 -14
 -27 -25 -23 -21 -18 -16 -14 -12
 -25 -23 -21 -18 -16 -14 -12 -9
 -23 -21 -18 -16 -14 -12 -9 -5
 -21 -18 -16 -14 -12 -9 -5 -2
 -18 -16 -14 -12 -9 -5 -2 0
 -16 -14 -12 -9 -5 -2 0 0
 -14 -12 -9 -5 -2 0 0 6
 -12 -9 -5 -2 0 0 6 7
 -9 -5 -2 0 0 6 7 10
 -5 -2 0 0 6 7 10 12
 -2 0 0 6 7 10 12 12
 0 0 6 7 10 12 12 17
 0 6 7 10 12 12 17 18
 6 7 10 12 12 17 18 20
 7 10 12 12 17 18 20 21
 10 12 12 17 18 20 21 21
 12 12 17 18 20 21 21 24
 12 17 18 20 21 21 24 25
 17 18 20 21 21 24 25 25
 18 20 21 21 24 25 25 24
 20 21 21 24 25 25 24 24
 21 21 24 25 25 24 24 23
 -33 -36 -37 -39 -40 -41 -43 -45
 -36 -37 -39 -40 -41 -43 -45 -45
 -37 -39 -40 -41 -43 -45 -45 -45
 -39 -40 -41 -43 -45 -45 -45 -47
 -40 -41 -43 -45 -45 -45 -47 -47
 -41 -43 -45 -45 -45 -47 -47 -47
 -43 -45 -45 -45 -47 -47 -47 -47
 -45 -45 -45 -47 -47 -47 -47 -46
 -45 -45 -47 -47 -47 -47 -46 -46
 -45 -47 -47 -47 -47 -46 -46 -45
 -47 -47 -47 -47 -46 -46 -45 -45
 -47 -47 -47 -46 -46 -45 -45 -45
 -47 -47 -46 -46 -45 -45 -45 -41
 -47 -46 -46 -45 -45 -45 -41 -41
 -46 -46 -45 -45 -45 -41 -41 -41
 -46 -45 -45 -45 -41 -41 -41 -36
 -45 -45 -45 -41 -41 -41 -36 -35
 -45 -45 -41 -41 -41 -36 -35 -33
 -45 -41 -41 -41 -36 -35 -33 -32
 -41 -41 -41 -36 -35 -33 -32 -32
 -41 -41 -36 -35 -33 -32 -32 -27
 -41 -36 -35 -33 -32 -32 -27 -26
 -36 -35 -33 -32 -32 -27 -26 -23
 -35 -33 -32 -32 -27 -26 -23 -22
 -33 -32 -32 -27 -26 -23 -22 -22
 -32 -32 -27 -26 -23 -22 -22 -17
 -32 -27 -26 -23 -22 -22 -17 -14
 -27 -26 -23 -22 -22 -17 -14 -12
 -26 -23 -22 -22 -17 -14 -12 -10
 -23 -22 -22 -17 -14 -12 -10 -8
 -22 -22 -17 -14 -12 -10 -8 -5
 -22 -17 -14 -12 -10 -8 -5 -2
 -17 -14 -12 -10 -8 -5 -2 1
 -14 -12 -10 -8 -5 -2 1 2
 -12 -10 -8 -5 -2 1 2 5
 -10 -8 -5 -2 1 2 5 7
 -8 -5 -2 1 2 5 7 9
 -5 -2 1 2 5 7 9 12
 -2 1 2 5 7 9 12 13
 1 2 5 7 9 12 13 17
 2 5 7 9 12 13 17 19
 5 7 9 12 13 17 19 20
 7 9 12 13 17 19 20 22
 9 12 13 17 19 20 22 23
 12 13 17 19 20 22 23 23
 13 17 19 20 22 23 23 23
 17 19 20 22 23 23 23 22
 19 20 22 23 23 23 22 22
 20 22 23 23 23 22 22 21
 22 23 23 23 22 22 21 20
 -31 -35 -36 -41 -43 -44 -45 -46
 -35 -36 -41 -43 -44 -45 -46 -46
 -36 -41 -43 -44 -45 -46 -46 -47
 -41 -43 -44 -45 -46 -46 -47 -47
 -43 -44 -45 -46 -46 -47 -47 -47
 -44 -45 -46 -46 -47 -47 -47 -46
 -45 -46 -46 -47 -47 -47 -46 -45
 -46 -46 -47 -47 -47 -46 -45 -44
 -46 -47 -47 -47 -46 -45 -44 -43
 -47 -47 -47 -46 -45 -44 -43 -43
 -47 -47 -46 -45 -44 -43 -43 -41
 -47 -46 -45 -44 -43 -43 -41 -39
 -46 -45 -44 -43 -43 -41 -39 -38
 -45 -44 -43 -43 -41 -39 -38 -36
 -44 -43 -43 -41 -39 -38 -36 -35
 -43 -43 -41 -39 -38 -36 -35 -33
 -43 -41 -39 -38 -36 -35 -33 -31
 -41 -39 -38 -36 -35 -33 -31 -28
 -39 -38 -36 -35 -33 -31 -28 -26
 -38 -36 -35 -33 -31 -28 -26 -26
 -36 -35 -33 -31 -28 -26 -26 -21
 -35 -33 -31 -28 -26 -26 -21 -19
 -33 -31 -28 -26 -26 -21 -19 -16
 -31 -28 -26 -26 -21 -19 -16 -14
 -28 -26 -26 -21 -19 -16 -14 -11
 -26 -26 -21 -19 -16 -14 -11 -10
 -26 -21 -19 -16 -14 -11 -10 -10
 -21 -19 -16 -14 -11 -10 -10 -4
 -19 -16 -14 -11 -10 -10 -4 -3
 -16 -14 -11 -10 -10 -4 -3 0
 -14 -11 -10 -10 -4 -3 0 5
 -11 -10 -10 -4 -3 0 5 7
 -10 -10 -4 -3 0 5 7 9
 -10 -4 -3 0 5 7 9 11
 -4 -3 0 5 7 9 11 13
 -3 0 5 7 9 11 13 13
 0 5 7 9 11 13 13 18
 5 7 9 11 13 13 18 20
 7 9 11 13 13 18 20 21
 9 11 13 13 18 20 21 22
 11 13 13 18 20 21 22 24
 13 13 18 20 21 22 24 24
 13 18 20 21 22 24 24 24
 18 20 21 22 24 24 24 25
 20 21 22 24 24 24 25 23
 21 22 24 24 24 25 23 23
 -32 -32 -36 -38 -39 -43 -43 -44
 -32 -36 -38 -39 -43 -43 -44 -45
 -36 -38 -39 -43 -43 -44 -45 -45
 -38 -39 -43 -43 -44 -45 -45 -46
 -39 -43 -43 -44 -45 -45 -46 -46
 -43 -43 -44 -45 -45 -46 -46 -45
 -43 -44 -45 -45 -46 -46 -45 -45
 -44 -45 -45 -46 -46 -45 -45 -44
 -45 -45 -46 -46 -45 -45 -44 -43
 -45 -46 -46 -45 -45 -44 -43 -43
 -46 -46 -45 -45 -44 -43 -43 -40
 -46 -45 -45 -44 -43 -43 -40 -39
 -45 -45 -44 -43 -43 -40 -39 -37
 -45 -44 -43 -43 -40 -39 -37 -35
 -44 -43 -43 -40 -39 -37 -35 -34
 -43 -43 -40 -39 -37 -35 -34 -34
 -43 -40 -39 -37 -35 -34 -34 -30
 -40 -39 -37 -35 -34 -34 -30 -29
 -39 -37 -35 -34 -34 -30 -29 -27
 -37 -35 -34 -34 -30 -29 -27 -24
 -35 -34 -34 -30 -29 -27 -24 -23
 -34 -34 -30 -29 -27 -24 -23 -20
 -34 -30 -29 -27 -24 -23 -20 -19
 -30 -29 -27 -24 -23 -20 -19 -16
 -29 -27 -24 -23 -20 -19 -16 -14
 -27 -24 -23 -20 -19 -16 -14 -11
 -24 -23 -20 -19 -16 -14 -11 -8
 -23 -20 -19 -16 -14 -11 -8 -6
 -20 -19 -16 -14 -11 -8 -6 -3
 -19 -16 -14 -11 -8 -6 -3 0
 -16 -14 -11 -8 -6 -3 0 2
 -14 -11 -8 -6 -3 0 2 7
 -11 -8 -6 -3 0 2 7 10
 -8 -6 -3 0 2 7 10 12
 -6 -3 0 2 7 10 12 13
 -3 0 2 7 10 12 13 15
 0 2 7 10 12 13 15 17
 2 7 10 12 13 15 17 20
 7 10 12 13 15 17 20 21
 10 12 13 15 17 20 21 22
 12 13 15 17 20 21 22 22
 13 15 17 20 21 22 22 23
 15 17 20 21 22 22 23 23
 17 20 21 22 22 23 23 23
 20 21 22 22 23 23 23 22
 21 22 22 23 23 23 22 22
 -32 -34 -35 -35 -40 -41 -42 -43
 -34 -35 -35 -40 -41 -42 -43 -44
 -35 -35 -40 -41 -42 -43 -44 -45
 -35 -40 -41 -42 -43 -44 -45 -45
 -40 -41 -42 -43 -44 -45 -45 -46
 -41 -42 -43 -44 -45 -45 -46 -46
 -42 -43 -44 -45 -45 -46 -46 -45
 -43 -44 -45 -45 -46 -46 -45 -45
 -44 -45 -45 -46 -46 -45 -45 -44
 -45 -45 -46 -46 -45 -45 -44 -44
 -45 -46 -46 -45 -45 -44 -44 -43
 -46 -46 -45 -45 -44 -44 -43 -41
 -46 -45 -45 -44 -44 -43 -41 -41
 -45 -45 -44 -44 -43 -41 -41 -38
 -45 -44 -44 -43 -41 -41 -38 -37
 -44 -44 -43 -41 -41 -38 -37 -35
 -44 -43 -41 -41 -38 -37 -35 -34
 -43 -41 -41 -38 -37 -35 -34 -32
 -41 -41 -38 -37 -35 -34 -32 -31
 -41 -38 -37 -35 -34 -32 -31 -31
 -38 -37 -35 -34 -32 -31 -31 -27
 -37 -35 -34 -32 -31 -31 -27 -26
 -35 -34 -32 -31 -31 -27 -26 -23
 -34 -32 -31 -31 -27 -26 -23 -22
 -32 -31 -31 -27 -26 -23 -22 -20
 -31 -31 -27 -26 -23 -22 -20 -17
 -31 -27 -26 -23 -22 -20 -17 -16
 -27 -26 -23 -22 -20 -17 -16 -14
 -26 -23 -22 -20 -17 -16 -14 -11
 -23 -22 -20 -17 -16 -14 -11 -9
 -22 -20 -17 -16 -14 -11 -9 -8
 -20 -17 -16 -14 -11 -9 -8 -8
 -17 -16 -14 -11 -9 -8 -8 -3
 -16 -14 -11 -9 -8 -8 -3 1
 -14 -11 -9 -8 -8 -3 1 2
 -11 -9 -8 -8 -3 1 2 2
 -9 -8 -8 -3 1 2 2 7
 -8 -8 -3 1 2 2 7 8
 -8 -3 1 2 2 7 8 10
 -3 1 2 2 7 8 10 12
 1 2 2 7 8 10 12 14
 2 2 7 8 10 12 14 16
 2 7 8 10 12 14 16 18
 7 8 10 12 14 16 18 19
 8 10 12 14 16 18 19 20
 10 12 14 16 18 19 20 21
 12 14 16 18 19 20 21 22
 14 16 18 19 20 21 22 22
 16 18 19 20 21 22 22 22
 18 19 20 21 22 22 22 22
 19 20 21 22 22 22 22 22
 20 21 22 22 22 22 22 21
 -27 -28 -29 -30 -32 -34 -35 -36
 -28 -29 -30 -32 -34 -35 -36 -37
 -29 -30 -32 -34 -35 -36 -37 -38
 -30 -32 -34 -35 -36 -37 -38 -39
 -32 -34 -35 -36 -37 -38 -39 -40
 -34 -35 -36 -37 -38 -39 -40 -41
 -35 -36 -37 -38 -39 -40 -41 -41
 -36 -37 -38 -39 -40 -41 -41 -41
 -37 -38 -39 -40 -41 -41 -41 -41
 -38 -39 -40 -41 -41 -41 -41 -41
 -39 -40 -41 -41 -41 -41 -41 -40
 -40 -41 -41 -41 -41 -41 -40 -40
 -41 -41 -41 -41 -41 -40 -40 -40
 -41 -41 -41 -41 -40 -40 -40 -38
 -41 -41 -41 -40 -40 -40 -38 -37
 -41 -41 -40 -40 -40 -38 -37 -35
 -41 -40 -40 -40 -38 -37 -35 -34
 -40 -40 -40 -38 -37 -35 -34 -33
 -40 -40 -38 -37 -35 -34 -33 -32
 -40 -38 -37 -35 -34 -33 -32 -32
 -38 -37 -35 -34 -33 -32 -32 -28
 -37 -35 -34 -33 -32 -32 -28 -27
 -35 -34 -33 -32 -32 -28 -27 -24
 -34 -33 -32 -32 -28 -27 -24 -23
 -33 -32 -32 -28 -27 -24 -23 -21
 -32 -32 -28 -27 -24 -23 -21 -20
 -32 -28 -27 -24 -23 -21 -20 -20
 -28 -27 -24 -23 -21 -20 -20 -16
 -27 -24 -23 -21 -20 -20 -16 -15
 -24 -23 -21 -20 -20 -16 -15 -11
 -23 -21 -20 -20 -16 -15 -11 -9
 -21 -20 -20 -16 -15 -11 -9 -8
 -20 -20 -16 -15 -11 -9 -8 -5
 -20 -16 -15 -11 -9 -8 -5 -2
 -16 -15 -11 -9 -8 -5 -2 -1
 -15 -11 -9 -8 -5 -2 -1 2
 -11 -9 -8 -5 -2 -1 2 3
 -9 -8 -5 -2 -1 2 3 5
 -8 -5 -2 -1 2 3 5 8
 -5 -2 -1 2 3 5 8 11
 -2 -1 2 3 5 8 11 12
 -1 2 3 5 8 11 12 14
 2 3 5 8 11 12 14 16
 3 5 8 11 12 14 16 16
 5 8 11 12 14 16 16 18
 8 11 12 14 16 16 18 20
 11 12 14 16 16 18 20 22
 12 14 16 16 18 20 22 23
 14 16 16 18 20 22 23 23
 16 16 18 20 22 23 23 24
 16 18 20 22 23 23 24 24
 18 20 22 23 23 24 24 24
 20 22 23 23 24 24 24 23
 22 23 23 24 24 24 23 22
 23 23 24 24 24 23 22 22
 -34 -35 -36 -37 -39 -39 -39 -42
 -35 -36 -37 -39 -39 -39 -42 -43
 -36 -37 -39 -39 -39 -42 -43 -44
 -37 -39 -39 -39 -42 -43 -44 -45
 -39 -39 -39 -42 -43 -44 -45 -45
 -39 -39 -42 -43 -44 -45 -45 -45
 -39 -42 -43 -44 -45 -45 -45 -46
 -42 -43 -44 -45 -45 -45 -46 -45
 -43 -44 -45 -45 -45 -46 -45 -45
 -44 -45 -45 -45 -46 -45 -45 -44
 -45 -45 -45 -46 -45 -45 -44 -44
 -45 -45 -46 -45 -45 -44 -44 -43
 -45 -46 -45 -45 -44 -44 -43 -42
 -46 -45 -45 -44 -44 -43 -42 -41
 -45 -45 -44 -44 -43 -42 -41 -40
 -45 -44 -44 -43 -42 -41 -40 -40
 -44 -44 -43 -42 -41 -40 -40 -37
 -44 -43 -42 -41 -40 -40 -37 -37
 -43 -42 -41 -40 -40 -37 -37 -33
 -42 -41 -40 -40 -37 -37 -33 -31
 -41 -40 -40 -37 -37 -33 -31 -30
 -40 -40 -37 -37 -33 -31 -30 -27
 -40 -37 -37 -33 -31 -30 -27 -25
 -37 -37 -33 -31 -30 -27 -25 -22
 -37 -33 -31 -30 -27 -25 -22 -21
 -33 -31 -30 -27 -25 -22 -21 -21
 -31 -30 -27 -25 -22 -21 -21 -17
 -30 -27 -25 -22 -21 -21 -17 -15
 -27 -25 -22 -21 -21 -17 -15 -13
 -25 -22 -21 -21 -17 -15 -13 -11
 -22 -21 -21 -17 -15 -13 -11 -6
 -21 -21 -17 -15 -13 -11 -6 -3
 -21 -17 -15 -13 -11 -6 -3 -1
 -17 -15 -13 -11 -6 -3 -1 0
 -15 -13 -11 -6 -3 -1 0 4
 -13 -11 -6 -3 -1 0 4 5
 -11 -6 -3 -1 0 4 5 8
 -6 -3 -1 0 4 5 8 9
 -3 -1 0 4 5 8 9 11
 -1 0 4 5 8 9 11 13
 0 4 5 8 9 11 13 14
 4 5 8 9 11 13 14 16
 5 8 9 11 13 14 16 17
 8 9 11 13 14 16 17 18
 9 11 13 14 16 17 18 19
 11 13 14 16 17 18 19 19
 13 14 16 17 18 19 19 20
 14 16 17 18 19 19 20 20
 16 17 18 19 19 20 20 19
 -34 -35 -35 -39 -40 -42 -44 -46
 -35 -35 -39 -40 -42 -44 -46 -47
 -35 -39 -40 -42 -44 -46 -47 -48
 -39 -40 -42 -44 -46 -47 -48 -49
 -40 -42 -44 -46 -47 -48 -49 -49
 -42 -44 -46 -47 -48 -49 -49 -49
 -44 -46 -47 -48 -49 -49 -49 -49
 -46 -47 -48 -49 -49 -49 -49 -48
 -47 -48 -49 -49 -49 -49 -48 -48
 -48 -49 -49 -49 -49 -48 -48 -47
 -49 -49 -49 -49 -48 -48 -47 -46
 -49 -49 -49 -48 -48 -47 -46 -45
 -49 -49 -48 -48 -47 -46 -45 -43
 -49 -48 -48 -47 -46 -45 -43 -42
 -48 -48 -47 -46 -45 -43 -42 -41
 -48 -47 -46 -45 -43 -42 -41 -40
 -47 -46 -45 -43 -42 -41 -40 -38
 -46 -45 -43 -42 -41 -40 -38 -34
 -45 -43 -42 -41 -40 -38 -34 -32
 -43 -42 -41 -40 -38 -34 -32 -30
 -42 -41 -40 -38 -34 -32 -30 -28
 -41 -40 -38 -34 -32 -30 -28 -25
 -40 -38 -34 -32 -30 -28 -25 -23
 -38 -34 -32 -30 -28 -25 -23 -21
 -34 -32 -30 -28 -25 -23 -21 -16
 -32 -30 -28 -25 -23 -21 -16 -13
 -30 -28 -25 -23 -21 -16 -13 -13
 -28 -25 -23 -21 -16 -13 -13 -8
 -25 -23 -21 -16 -13 -13 -8 -6
 -23 -21 -16 -13 -13 -8 -6 -3
 -21 -16 -13 -13 -8 -6 -3 0
 -16 -13 -13 -8 -6 -3 0 3
 -13 -13 -8 -6 -3 0 3 4
 -13 -8 -6 -3 0 3 4 4
 -8 -6 -3 0 3 4 4 10
 -6 -3 0 3 4 4 10 12
 -3 0 3 4 4 10 12 14
 0 3 4 4 10 12 14 17
 3 4 4 10 12 14 17 20
 4 4 10 12 14 17 20 21
 4 10 12 14 17 20 21 23
 10 12 14 17 20 21 23 24
 12 14 17 20 21 23 24 24
 14 17 20 21 23 24 24 25
 17 20 21 23 24 24 25 25
 20 21 23 24 24 25 25 23
 21 23 24 24 25 25 23 23
 -37 -42 -42 -46 -46 -48 -48 -49
 -42 -42 -46 -46 -48 -48 -49 -49
 -42 -46 -46 -48 -48 -49 -49 -50
 -46 -46 -48 -48 -49 -49 -50 -49
 -46 -48 -48 -49 -49 -50 -49 -48
 -48 -48 -49 -49 -50 -49 -48 -48
 -48 -49 -49 -50 -49 -48 -48 -48
 -49 -49 -50 -49 -48 -48 -48 -45
 -49 -50 -49 -48 -48 -48 -45 -44
 -50 -49 -48 -48 -48 -45 -44 -42
 -49 -48 -48 -48 -45 -44 -42 -41
 -48 -48 -48 -45 -44 -42 -41 -41
 -48 -48 -45 -44 -42 -41 -41 -37
 -48 -45 -44 -42 -41 -41 -37 -36
 -45 -44 -42 -41 -41 -37 -36 -33
 -44 -42 -41 -41 -37 -36 -33 -30
 -42 -41 -41 -37 -36 -33 -30 -28
 -41 -41 -37 -36 -33 -30 -28 -25
 -41 -37 -36 -33 -30 -28 -25 -23
 -37 -36 -33 -30 -28 -25 -23 -19
 -36 -33 -30 -28 -25 -23 -19 -16
 -33 -30 -28 -25 -23 -19 -16 -13
 -30 -28 -25 -23 -19 -16 -13 -11
 -28 -25 -23 -19 -16 -13 -11 -8
 -25 -23 -19 -16 -13 -11 -8 -7
 -23 -19 -16 -13 -11 -8 -7 -4
 -19 -16 -13 -11 -8 -7 -4 -1
 -16 -13 -11 -8 -7 -4 -1 4
 -13 -11 -8 -7 -4 -1 4 7
 -11 -8 -7 -4 -1 4 7 10
 -8 -7 -4 -1 4 7 10 12
 -7 -4 -1 4 7 10 12 15
 -4 -1 4 7 10 12 15 17
 -1 4 7 10 12 15 17 19
 4 7 10 12 15 17 19 20
 7 10 12 15 17 19 20 20
 10 12 15 17 19 20 20 24
 12 15 17 19 20 20 24 24
 15 17 19 20 20 24 24 25
 17 19 20 20 24 24 25 25
 19 20 20 24 24 25 25 24
 20 20 24 24 25 25 24 23
 20 24 24 25 25 24 23 23
 -36 -37 -37 -42 -43 -45 -46 -48
 -37 -37 -42 -43 -45 -46 -48 -49
 -37 -42 -43 -45 -46 -48 -49 -50
 -42 -43 -45 -46 -48 -49 -50 -51
 -43 -45 -46 -48 -49 -50 -51 -50
 -45 -46 -48 -49 -50 -51 -50 -50
 -46 -48 -49 -50 -51 -50 -50 -50
 -48 -49 -50 -51 -50 -50 -50 -48
 -49 -50 -51 -50 -50 -50 -48 -48
 -50 -51 -50 -50 -50 -48 -48 -45
 -51 -50 -50 -50 -48 -48 -45 -44
 -50 -50 -50 -48 -48 -45 -44 -42
 -50 -50 -48 -48 -45 -44 -42 -41
 -50 -48 -48 -45 -44 -42 -41 -41
 -48 -48 -45 -44 -42 -41 -41 -35
 -48 -45 -44 -42 -41 -41 -35 -33
 -45 -44 -42 -41 -41 -35 -33 -31
 -44 -42 -41 -41 -35 -33 -31 -31
 -42 -41 -41 -35 -33 -31 -31 -26
 -41 -41 -35 -33 -31 -31 -26 -24
 -41 -35 -33 -31 -31 -26 -24 -19
 -35 -33 -31 -31 -26 -24 -19 -18
 -33 -31 -31 -26 -24 -19 -18 -15
 -31 -31 -26 -24 -19 -18 -15 -13
 -31 -26 -24 -19 -18 -15 -13 -13
 -26 -24 -19 -18 -15 -13 -13 -7
 -24 -19 -18 -15 -13 -13 -7 -5
 -19 -18 -15 -13 -13 -7 -5 1
 -18 -15 -13 -13 -7 -5 1 6
 -15 -13 -13 -7 -5 1 6 7
 -13 -13 -7 -5 1 6 7 10
 -13 -7 -5 1 6 7 10 13
 -7 -5 1 6 7 10 13 15
 -5 1 6 7 10 13 15 18
 1 6 7 10 13 15 18 19
 6 7 10 13 15 18 19 21
 7 10 13 15 18 19 21 22
 10 13 15 18 19 21 22 24
 13 15 18 19 21 22 24 25
 15 18 19 21 22 24 25 26
 18 19 21 22 24 25 26 25
 19 21 22 24 25 26 25 24
 21 22 24 25 26 25 24 23
 -25 -25 -26 -26 -27 -28 -30 -34
 -25 -26 -26 -27 -28 -30 -34 -35
 -26 -26 -27 -28 -30 -34 -35 -37
 -26 -27 -28 -30 -34 -35 -37 -39
 -27 -28 -30 -34 -35 -37 -39 -41
 -28 -30 -34 -35 -37 -39 -41 -43
 -30 -34 -35 -37 -39 -41 -43 -43
 -34 -35 -37 -39 -41 -43 -43 -48
 -35 -37 -39 -41 -43 -43 -48 -49
 -37 -39 -41 -43 -43 -48 -49 -51
 -39 -41 -43 -43 -48 -49 -51 -52
 -41 -43 -43 -48 -49 -51 -52 -52
 -43 -43 -48 -49 -51 -52 -52 -56
 -43 -48 -49 -51 -52 -52 -56 -58
 -48 -49 -51 -52 -52 -56 -58 -60
 -49 -51 -52 -52 -56 -58 -60 -61
 -51 -52 -52 -56 -58 -60 -61 -61
 -52 -52 -56 -58 -60 -61 -61 -61
 -52 -56 -58 -60 -61 -61 -61 -61
 -56 -58 -60 -61 -61 -61 -61 -61
 -58 -60 -61 -61 -61 -61 -61 -61
 -60 -61 -61 -61 -61 -61 -61 -60
 -61 -61 -61 -61 -61 -61 -60 -59
 -61 -61 -61 -61 -61 -60 -59 -58
 -61 -61 -61 -61 -60 -59 -58 -57
 -61 -61 -61 -60 -59 -58 -57 -57
 -61 -61 -60 -59 -58 -57 -57 -54
 -61 -60 -59 -58 -57 -57 -54 -53
 -60 -59 -58 -57 -57 -54 -53 -51
 -59 -58 -57 -57 -54 -53 -51 -49
 -58 -57 -57 -54 -53 -51 -49 -48
 -57 -57 -54 -53 -51 -49 -48 -46
 -57 -54 -53 -51 -49 -48 -46 -46
 -54 -53 -51 -49 -48 -46 -46 -42
 -53 -51 -49 -48 -46 -46 -42 -39
 -51 -49 -48 -46 -46 -42 -39 -36
 -49 -48 -46 -46 -42 -39 -36 -34
 -48 -46 -46 -42 -39 -36 -34 -32
 -46 -46 -42 -39 -36 -34 -32 -31
 -46 -42 -39 -36 -34 -32 -31 -28
 -42 -39 -36 -34 -32 -31 -28 -26
 -39 -36 -34 -32 -31 -28 -26 -25
 -36 -34 -32 -31 -28 -26 -25 -22
 -34 -32 -31 -28 -26 -25 -22 -21
 -32 -31 -28 -26 -25 -22 -21 -19
 -31 -28 -26 -25 -22 -21 -19 -18
 -28 -26 -25 -22 -21 -19 -18 -17
 -26 -25 -22 -21 -19 -18 -17 -15
 -25 -22 -21 -19 -18 -17 -15 -15
 -25 -25 -26 -27 -28 -28 -31 -32
 -25 -26 -27 -28 -28 -31 -32 -34
 -26 -27 -28 -28 -31 -32 -34 -36
 -27 -28 -28 -31 -32 -34 -36 -36
 -28 -28 -31 -32 -34 -36 -36 -41
 -28 -31 -32 -34 -36 -36 -41 -44
 -31 -32 -34 -36 -36 -41 -44 -46
 -32 -34 -36 -36 -41 -44 -46 -48
 -34 -36 -36 -41 -44 -46 -48 -49
 -36 -36 -41 -44 -46 -48 -49 -49
 -36 -41 -44 -46 -48 -49 -49 -53
 -41 -44 -46 -48 -49 -49 -53 -54
 -44 -46 -48 -49 -49 -53 -54 -56
 -46 -48 -49 -49 -53 -54 -56 -57
 -48 -49 -49 -53 -54 -56 -57 -57
 -49 -49 -53 -54 -56 -57 -57 -59
 -49 -53 -54 -56 -57 -57 -59 -59
 -53 -54 -56 -57 -57 -59 -59 -59
 -54 -56 -57 -57 -59 -59 -59 -59
 -56 -57 -57 -59 -59 -59 -59 -59
 -57 -57 -59 -59 -59 -59 -59 -59
 -57 -59 -59 -59 -59 -59 -59 -57
 -59 -59 -59 -59 -59 -59 -57 -57
 -59 -59 -59 -59 -59 -57 -57 -55
 -59 -59 -59 -59 -57 -57 -55 -54
 -59 -59 -59 -57 -57 -55 -54 -53
 -59 -59 -57 -57 -55 -54 -53 -51
 -59 -57 -57 -55 -54 -53 -51 -50
 -57 -57 -55 -54 -53 -51 -50 -49
 -57 -55 -54 -53 -51 -50 -49 -48
 -55 -54 -53 -51 -50 -49 -48 -45
 -54 -53 -51 -50 -49 -48 -45 -41
 -53 -51 -50 -49 -48 -45 -41 -40
 -51 -50 -49 -48 -45 -41 -40 -38
 -50 -49 -48 -45 -41 -40 -38 -36
 -49 -48 -45 -41 -40 -38 -36 -34
 -48 -45 -41 -40 -38 -36 -34 -33
 -45 -41 -40 -38 -36 -34 -33 -32
 -41 -40 -38 -36 -34 -33 -32 -31
 -40 -38 -36 -34 -33 -32 -31 -30
 -38 -36 -34 -33 -32 -31 -30 -30
 -26 -26 -26 -27 -27 -31 -32 -34
 -26 -26 -27 -27 -31 -32 -34 -35
 -26 -27 -27 -31 -32 -34 -35 -37
 -27 -27 -31 -32 -34 -35 -37 -39
 -27 -31 -32 -34 -35 -37 -39 -41
 -31 -32 -34 -35 -37 -39 -41 -45
 -32 -34 -35 -37 -39 -41 -45 -47
 -34 -35 -37 -39 -41 -45 -47 -48
 -35 -37 -39 -41 -45 -47 -48 -51
 -37 -39 -41 -45 -47 -48 -51 -52
 -39 -41 -45 -47 -48 -51 -52 -52
 -41 -45 -47 -48 -51 -52 -52 -56
 -45 -47 -48 -51 -52 -52 -56 -57
 -47 -48 -51 -52 -52 -56 -57 -58
 -48 -51 -52 -52 -56 -57 -58 -59
 -51 -52 -52 -56 -57 -58 -59 -60
 -52 -52 -56 -57 -58 -59 -60 -60
 -52 -56 -57 -58 -59 -60 -60 -60
 -56 -57 -58 -59 -60 -60 -60 -61
 -57 -58 -59 -60 -60 -60 -61 -61
 -58 -59 -60 -60 -60 -61 -61 -60
 -59 -60 -60 -60 -61 -61 -60 -59
 -60 -60 -60 -61 -61 -60 -59 -58
 -60 -60 -61 -61 -60 -59 -58 -58
 -60 -61 -61 -60 -59 -58 -58 -56
 -61 -61 -60 -59 -58 -58 -56 -56
 -61 -60 -59 -58 -58 -56 -56 -56
 -60 -59 -58 -58 -56 -56 -56 -52
 -59 -58 -58 -56 -56 -56 -52 -51
 -58 -58 -56 -56 -56 -52 -51 -48
 -58 -56 -56 -56 -52 -51 -48 -47
 -56 -56 -56 -52 -51 -48 -47 -46
 -56 -56 -52 -51 -48 -47 -46 -46
 -56 -52 -51 -48 -47 -46 -46 -42
 -52 -51 -48 -47 -46 -46 -42 -41
 -51 -48 -47 -46 -46 -42 -41 -38
 -48 -47 -46 -46 -42 -41 -38 -38
 -47 -46 -46 -42 -41 -38 -38 -36
 -46 -46 -42 -41 -38 -38 -36 -35
 -46 -42 -41 -38 -38 -36 -35 -35
 -42 -41 -38 -38 -36 -35 -35 -33
 -41 -38 -38 -36 -35 -35 -33 -32
 -38 -38 -36 -35 -35 -33 -32 -31
 -30 -31 -31 -31 -33 -34 -35 -36
 -31 -31 -31 -33 -34 -35 -36 -36
 -31 -31 -33 -34 -35 -36 -36 -41
 -31 -33 -34 -35 -36 -36 -41 -43
 -33 -34 -35 -36 -36 -41 -43 -44
 -34 -35 -36 -36 -41 -43 -44 -44
 -35 -36 -36 -41 -43 -44 -44 -49
 -36 -36 -41 -43 -44 -44 -49 -50
 -36 -41 -43 -44 -44 -49 -50 -52
 -41 -43 -44 -44 -49 -50 -52 -53
 -43 -44 -44 -49 -50 -52 -53 -53
 -44 -44 -49 -50 -52 -53 -53 -56
 -44 -49 -50 -52 -53 -53 -56 -57
 -49 -50 -52 -53 -53 -56 -57 -58
 -50 -52 -53 -53 -56 -57 -58 -59
 -52 -53 -53 -56 -57 -58 -59 -60
 -53 -53 -56 -57 -58 -59 -60 -60
 -53 -56 -57 -58 -59 -60 -60 -60
 -56 -57 -58 -59 -60 -60 -60 -60
 -57 -58 -59 -60 -60 -60 -60 -60
 -58 -59 -60 -60 -60 -60 -60 -60
 -59 -60 -60 -60 -60 -60 -60 -60
 -60 -60 -60 -60 -60 -60 -60 -59
 -60 -60 -60 -60 -60 -60 -59 -59
 -60 -60 -60 -60 -60 -59 -59 -59
 -60 -60 -60 -60 -59 -59 -59 -57
 -60 -60 -60 -59 -59 -59 -57 -56
 -60 -60 -59 -59 -59 -57 -56 -55
 -60 -59 -59 -59 -57 -56 -55 -53
 -59 -59 -59 -57 -56 -55 -53 -51
 -59 -59 -57 -56 -55 -53 -51 -50
 -59 -57 -56 -55 -53 -51 -50 -50
 -57 -56 -55 -53 -51 -50 -50 -46
 -56 -55 -53 -51 -50 -50 -46 -46
 -55 -53 -51 -50 -50 -46 -46 -44
 -53 -51 -50 -50 -46 -46 -44 -43
 -51 -50 -50 -46 -46 -44 -43 -40
 -50 -50 -46 -46 -44 -43 -40 -40
 -50 -46 -46 -44 -43 -40 -40 -38
 -46 -46 -44 -43 -40 -40 -38 -37
 -46 -44 -43 -40 -40 -38 -37 -36
 -44 -43 -40 -40 -38 -37 -36 -35
 -43 -40 -40 -38 -37 -36 -35 -34
 -40 -40 -38 -37 -36 -35 -34 -33
 -33 -35 -35 -35 -36 -38 -38 -41
 -35 -35 -35 -36 -38 -38 -41 -42
 -35 -35 -36 -38 -38 -41 -42 -44
 -35 -36 -38 -38 -41 -42 -44 -45
 -36 -38 -38 -41 -42 -44 -45 -47
 -38 -38 -41 -42 -44 -45 -47 -48
 -38 -41 -42 -44 -45 -47 -48 -48
 -41 -42 -44 -45 -47 -48 -48 -51
 -42 -44 -45 -47 -48 -48 -51 -52
 -44 -45 -47 -48 -48 -51 -52 -53
 -45 -47 -48 -48 -51 -52 -53 -55
 -47 -48 -48 -51 -52 -53 -55 -56
 -48 -48 -51 -52 -53 -55 -56 -57
 -48 -51 -52 -53 -55 -56 -57 -58
 -51 -52 -53 -55 -56 -57 -58 -59
 -52 -53 -55 -56 -57 -58 -59 -59
 -53 -55 -56 -57 -58 -59 -59 -60
 -55 -56 -57 -58 -59 -59 -60 -60
 -56 -57 -58 -59 -59 -60 -60 -60
 -57 -58 -59 -59 -60 -60 -60 -60
 -58 -59 -59 -60 -60 -60 -60 -60
 -59 -59 -60 -60 -60 -60 -60 -60
 -59 -60 -60 -60 -60 -60 -60 -60
 -60 -60 -60 -60 -60 -60 -60 -60
 -60 -60 -60 -60 -60 -60 -60 -59
 -60 -60 -60 -60 -60 -60 -59 -59
 -60 -60 -60 -60 -60 -59 -59 -57
 -60 -60 -60 -60 -59 -59 -57 -56
 -60 -60 -60 -59 -59 -57 -56 -56
 -60 -60 -59 -59 -57 -56 -56 -55
 -60 -59 -59 -57 -56 -56 -55 -53
 -59 -59 -57 -56 -56 -55 -53 -53
 -59 -57 -56 -56 -55 -53 -53 -51
 -57 -56 -56 -55 -53 -53 -51 -51
 -56 -56 -55 -53 -53 -51 -51 -49
 -56 -55 -53 -53 -51 -51 -49 -48
 -55 -53 -53 -51 -51 -49 -48 -47
 -53 -53 -51 -51 -49 -48 -47 -45
 -53 -51 -51 -49 -48 -47 -45 -44
 -51 -51 -49 -48 -47 -45 -44 -43
 -51 -49 -48 -47 -45 -44 -43 -42
 -49 -48 -47 -45 -44 -43 -42 -41
 -48 -47 -45 -44 -43 -42 -41 -39
 -47 -45 -44 -43 -42 -41 -39 -39
 -45 -44 -43 -42 -41 -39 -39 -37
 -44 -43 -42 -41 -39 -39 -37 -36
 -43 -42 -41 -39 -39 -37 -36 -35
 -22 -22 -23 -23 -25 -26 -28 -29
 -22 -23 -23 -25 -26 -28 -29 -32
 -23 -23 -25 -26 -28 -29 -32 -34
 -23 -25 -26 -28 -29 -32 -34 -36
 -25 -26 -28 -29 -32 -34 -36 -39
 -26 -28 -29 -32 -34 -36 -39 -42
 -28 -29 -32 -34 -36 -39 -42 -43
 -29 -32 -34 -36 -39 -42 -43 -45
 -32 -34 -36 -39 -42 -43 -45 -46
 -34 -36 -39 -42 -43 -45 -46 -49
 -36 -39 -42 -43 -45 -46 -49 -50
 -39 -42 -43 -45 -46 -49 -50 -52
 -42 -43 -45 -46 -49 -50 -52 -52
 -43 -45 -46 -49 -50 -52 -52 -54
 -45 -46 -49 -50 -52 -52 -54 -54
 -46 -49 -50 -52 -52 -54 -54 -55
 -49 -50 -52 -52 -54 -54 -55 -56
 -50 -52 -52 -54 -54 -55 -56 -56
 -52 -52 -54 -54 -55 -56 -56 -57
 -52 -54 -54 -55 -56 -56 -57 -57
 -54 -54 -55 -56 -56 -57 -57 -57
 -54 -55 -56 -56 -57 -57 -57 -57
 -55 -56 -56 -57 -57 -57 -57 -55
 -56 -56 -57 -57 -57 -57 -55 -54
 -56 -57 -57 -57 -57 -55 -54 -54
 -57 -57 -57 -57 -55 -54 -54 -54
 -57 -57 -57 -55 -54 -54 -54 -51
 -57 -57 -55 -54 -54 -54 -51 -50
 -57 -55 -54 -54 -54 -51 -50 -47
 -55 -54 -54 -54 -51 -50 -47 -44
 -54 -54 -54 -51 -50 -47 -44 -42
 -54 -54 -51 -50 -47 -44 -42 -40
 -54 -51 -50 -47 -44 -42 -40 -36
 -51 -50 -47 -44 -42 -40 -36 -35
 -50 -47 -44 -42 -40 -36 -35 -31
 -47 -44 -42 -40 -36 -35 -31 -28
 -44 -42 -40 -36 -35 -31 -28 -26
 -42 -40 -36 -35 -31 -28 -26 -25
 -40 -36 -35 -31 -28 -26 -25 -22
 -36 -35 -31 -28 -26 -25 -22 -20
 -35 -31 -28 -26 -25 -22 -20 -18
 -31 -28 -26 -25 -22 -20 -18 -16
 -28 -26 -25 -22 -20 -18 -16 -15
 -26 -25 -22 -20 -18 -16 -15 -14
 -25 -22 -20 -18 -16 -15 -14 -13
 -22 -20 -18 -16 -15 -14 -13 -13
 -20 -18 -16 -15 -14 -13 -13 -13
 -18 -16 -15 -14 -13 -13 -13 -13
 -19 -19 -19 -21 -22 -25 -26 -29
 -19 -19 -21 -22 -25 -26 -29 -30
 -19 -21 -22 -25 -26 -29 -30 -30
 -21 -22 -25 -26 -29 -30 -30 -34
 -22 -25 -26 -29 -30 -30 -34 -35
 -25 -26 -29 -30 -30 -34 -35 -37
 -26 -29 -30 -30 -34 -35 -37 -39
 -29 -30 -30 -34 -35 -37 -39 -41
 -30 -30 -34 -35 -37 -39 -41 -42
 -30 -34 -35 -37 -39 -41 -42 -45
 -34 -35 -37 -39 -41 -42 -45 -46
 -35 -37 -39 -41 -42 -45 -46 -46
 -37 -39 -41 -42 -45 -46 -46 -51
 -39 -41 -42 -45 -46 -46 -51 -52
 -41 -42 -45 -46 -46 -51 -52 -53
 -42 -45 -46 -46 -51 -52 -53 -53
 -45 -46 -46 -51 -52 -53 -53 -56
 -46 -46 -51 -52 -53 -53 -56 -56
 -46 -51 -52 -53 -53 -56 -56 -57
 -51 -52 -53 -53 -56 -56 -57 -57
 -52 -53 -53 -56 -56 -57 -57 -56
 -53 -53 -56 -56 -57 -57 -56 -56
 -53 -56 -56 -57 -57 -56 -56 -56
 -56 -56 -57 -57 -56 -56 -56 -55
 -56 -57 -57 -56 -56 -56 -55 -55
 -57 -57 -56 -56 -56 -55 -55 -53
 -57 -56 -56 -56 -55 -55 -53 -52
 -56 -56 -56 -55 -55 -53 -52 -50
 -56 -56 -55 -55 -53 -52 -50 -50
 -56 -55 -55 -53 -52 -50 -50 -48
 -55 -55 -53 -52 -50 -50 -48 -46
 -55 -53 -52 -50 -50 -48 -46 -45
 -53 -52 -50 -50 -48 -46 -45 -43
 -52 -50 -50 -48 -46 -45 -43 -41
 -50 -50 -48 -46 -45 -43 -41 -39
 -50 -48 -46 -45 -43 -41 -39 -38
 -48 -46 -45 -43 -41 -39 -38 -38
 -46 -45 -43 -41 -39 -38 -38 -35
 -45 -43 -41 -39 -38 -38 -35 -33
 -43 -41 -39 -38 -38 -35 -33 -32
 -41 -39 -38 -38 -35 -33 -32 -31
 -39 -38 -38 -35 -33 -32 -31 -30
 -38 -38 -35 -33 -32 -31 -30 -30
 -38 -35 -33 -32 -31 -30 -30 -29
 -35 -33 -32 -31 -30 -30 -29 -28
 -22 -22 -22 -23 -24 -24 -26 -26
 -22 -22 -23 -24 -24 -26 -26 -28
 -22 -23 -24 -24 -26 -26 -28 -30
 -23 -24 -24 -26 -26 -28 -30 -32
 -24 -24 -26 -26 -28 -30 -32 -35
 -24 -26 -26 -28 -30 -32 -35 -37
 -26 -26 -28 -30 -32 -35 -37 -38
 -26 -28 -30 -32 -35 -37 -38 -40
 -28 -30 -32 -35 -37 -38 -40 -42
 -30 -32 -35 -37 -38 -40 -42 -44
 -32 -35 -37 -38 -40 -42 -44 -47
 -35 -37 -38 -40 -42 -44 -47 -48
 -37 -38 -40 -42 -44 -47 -48 -50
 -38 -40 -42 -44 -47 -48 -50 -52
 -40 -42 -44 -47 -48 -50 -52 -54
 -42 -44 -47 -48 -50 -52 -54 -56
 -44 -47 -48 -50 -52 -54 -56 -58
 -47 -48 -50 -52 -54 -56 -58 -59
 -48 -50 -52 -54 -56 -58 -59 -59
 -50 -52 -54 -56 -58 -59 -59 -59
 -52 -54 -56 -58 -59 -59 -59 -59
 -54 -56 -58 -59 -59 -59 -59 -58
 -56 -58 -59 -59 -59 -59 -58 -57
 -58 -59 -59 -59 -59 -58 -57 -56
 -59 -59 -59 -59 -58 -57 -56 -56
 -59 -59 -59 -58 -57 -56 -56 -54
 -59 -59 -58 -57 -56 -56 -54 -54
 -59 -58 -57 -56 -56 -54 -54 -48
 -58 -57 -56 -56 -54 -54 -48 -46
 -57 -56 -56 -54 -54 -48 -46 -44
 -56 -56 -54 -54 -48 -46 -44 -42
 -56 -54 -54 -48 -46 -44 -42 -41
 -54 -54 -48 -46 -44 -42 -41 -39
 -54 -48 -46 -44 -42 -41 -39 -38
 -48 -46 -44 -42 -41 -39 -38 -36
 -46 -44 -42 -41 -39 -38 -36 -33
 -44 -42 -41 -39 -38 -36 -33 -31
 -42 -41 -39 -38 -36 -33 -31 -31
 -41 -39 -38 -36 -33 -31 -31 -30
 -39 -38 -36 -33 -31 -31 -30 -29
 -20 -20 -20 -21 -21 -22 -23 -23
 -20 -20 -21 -21 -22 -23 -23 -31
 -20 -21 -21 -22 -23 -23 -31 -32
 -21 -21 -22 -23 -23 -31 -32 -32
 -21 -22 -23 -23 -31 -32 -32 -36
 -22 -23 -23 -31 -32 -32 -36 -37
 -23 -23 -31 -32 -32 -36 -37 -40
 -23 -31 -32 -32 -36 -37 -40 -42
 -31 -32 -32 -36 -37 -40 -42 -44
 -32 -32 -36 -37 -40 -42 -44 -45
 -32 -36 -37 -40 -42 -44 -45 -45
 -36 -37 -40 -42 -44 -45 -45 -49
 -37 -40 -42 -44 -45 -45 -49 -51
 -40 -42 -44 -45 -45 -49 -51 -52
 -42 -44 -45 -45 -49 -51 -52 -54
 -44 -45 -45 -49 -51 -52 -54 -56
 -45 -45 -49 -51 -52 -54 -56 -56
 -45 -49 -51 -52 -54 -56 -56 -56
 -49 -51 -52 -54 -56 -56 -56 -56
 -51 -52 -54 -56 -56 -56 -56 -56
 -52 -54 -56 -56 -56 -56 -56 -56
 -54 -56 -56 -56 -56 -56 -56 -55
 -56 -56 -56 -56 -56 -56 -55 -54
 -56 -56 -56 -56 -56 -55 -54 -54
 -56 -56 -56 -56 -55 -54 -54 -53
 -56 -56 -56 -55 -54 -54 -53 -51
 -56 -56 -55 -54 -54 -53 -51 -50
 -56 -55 -54 -54 -53 -51 -50 -48
 -55 -54 -54 -53 -51 -50 -48 -48
 -54 -54 -53 -51 -50 -48 -48 -45
 -54 -53 -51 -50 -48 -48 -45 -44
 -53 -51 -50 -48 -48 -45 -44 -42
 -51 -50 -48 -48 -45 -44 -42 -39
 -50 -48 -48 -45 -44 -42 -39 -39
 -48 -48 -45 -44 -42 -39 -39 -37
 -48 -45 -44 -42 -39 -39 -37 -35
 -45 -44 -42 -39 -39 -37 -35 -35
 -44 -42 -39 -39 -37 -35 -35 -33
 -42 -39 -39 -37 -35 -35 -33 -30
 -39 -39 -37 -35 -35 -33 -30 -29
 -39 -37 -35 -35 -33 -30 -29 -28
 -22 -22 -22 -22 -23 -24 -25 -25
 -22 -22 -22 -23 -24 -25 -25 -27
 -22 -22 -23 -24 -25 -25 -27 -28
 -22 -23 -24 -25 -25 -27 -28 -28
 -23 -24 -25 -25 -27 -28 -28 -31
 -24 -25 -25 -27 -28 -28 -31 -32
 -25 -25 -27 -28 -28 -31 -32 -35
 -25 -27 -28 -28 -31 -32 -35 -37
 -27 -28 -28 -31 -32 -35 -37 -39
 -28 -28 -31 -32 -35 -37 -39 -40
 -28 -31 -32 -35 -37 -39 -40 -42
 -31 -32 -35 -37 -39 -40 -42 -44
 -32 -35 -37 -39 -40 -42 -44 -46
 -35 -37 -39 -40 -42 -44 -46 -46
 -37 -39 -40 -42 -44 -46 -46 -47
 -39 -40 -42 -44 -46 -46 -47 -48
 -40 -42 -44 -46 -46 -47 -48 -49
 -42 -44 -46 -46 -47 -48 -49 -49
 -44 -46 -46 -47 -48 -49 -49 -50
 -46 -46 -47 -48 -49 -49 -50 -50
 -46 -47 -48 -49 -49 -50 -50 -50
 -47 -48 -49 -49 -50 -50 -50 -50
 -48 -49 -49 -50 -50 -50 -50 -50
 -49 -49 -50 -50 -50 -50 -50 -49
 -49 -50 -50 -50 -50 -50 -49 -48
 -50 -50 -50 -50 -50 -49 -48 -47
 -50 -50 -50 -50 -49 -48 -47 -47
 -50 -50 -50 -49 -48 -47 -47 -46
 -50 -50 -49 -48 -47 -47 -46 -45
 -50 -49 -48 -47 -47 -46 -45 -45
 -49 -48 -47 -47 -46 -45 -45 -42
 -48 -47 -47 -46 -45 -45 -42 -41
 -47 -47 -46 -45 -45 -42 -41 -39
 -47 -46 -45 -45 -42 -41 -39 -39
 -46 -45 -45 -42 -41 -39 -39 -36
 -45 -45 -42 -41 -39 -39 -36 -34
 -45 -42 -41 -39 -39 -36 -34 -33
 -42 -41 -39 -39 -36 -34 -33 -31
 -41 -39 -39 -36 -34 -33 -31 -31
 -39 -39 -36 -34 -33 -31 -31 -31
 -39 -36 -34 -33 -31 -31 -31 -28
 -36 -34 -33 -31 -31 -31 -28 -27
 -34 -33 -31 -31 -31 -28 -27 -26
 -33 -31 -31 -31 -28 -27 -26 -25
 -31 -31 -31 -28 -27 -26 -25 -24
 -19 -19 -19 -20 -20 -23 -23 -25
 -19 -19 -20 -20 -23 -23 -25 -27
 -19 -20 -20 -23 -23 -25 -27 -29
 -20 -20 -23 -23 -25 -27 -29 -31
 -20 -23 -23 -25 -27 -29 -31 -32
 -23 -23 -25 -27 -29 -31 -32 -35
 -23 -25 -27 -29 -31 -32 -35 -36
 -25 -27 -29 -31 -32 -35 -36 -38
 -27 -29 -31 -32 -35 -36 -38 -40
 -29 -31 -32 -35 -36 -38 -40 -43
 -31 -32 -35 -36 -38 -40 -43 -44
 -32 -35 -36 -38 -40 -43 -44 -45
 -35 -36 -38 -40 -43 -44 -45 -47
 -36 -38 -40 -43 -44 -45 -47 -48
 -38 -40 -43 -44 -45 -47 -48 -50
 -40 -43 -44 -45 -47 -48 -50 -51
 -43 -44 -45 -47 -48 -50 -51 -51
 -44 -45 -47 -48 -50 -51 -51 -52
 -45 -47 -48 -50 -51 -51 -52 -52
 -47 -48 -50 -51 -51 -52 -52 -52
 -48 -50 -51 -51 -52 -52 -52 -52
 -50 -51 -51 -52 -52 -52 -52 -52
 -51 -51 -52 -52 -52 -52 -52 -51
 -51 -52 -52 -52 -52 -52 -51 -51
 -52 -52 -52 -52 -52 -51 -51 -50
 -52 -52 -52 -52 -51 -51 -50 -49
 -52 -52 -52 -51 -51 -50 -49 -49
 -52 -52 -51 -51 -50 -49 -49 -48
 -52 -51 -51 -50 -49 -49 -48 -46
 -51 -51 -50 -49 -49 -48 -46 -46
 -51 -50 -49 -49 -48 -46 -46 -44
 -50 -49 -49 -48 -46 -46 -44 -44
 -49 -49 -48 -46 -46 -44 -44 -42
 -49 -48 -46 -46 -44 -44 -42 -40
 -48 -46 -46 -44 -44 -42 -40 -39
 -46 -46 -44 -44 -42 -40 -39 -36
 -46 -44 -44 -42 -40 -39 -36 -35
 -44 -44 -42 -40 -39 -36 -35 -32
 -44 -42 -40 -39 -36 -35 -32 -32
 -42 -40 -39 -36 -35 -32 -32 -29
 -40 -39 -36 -35 -32 -32 -29 -28
 -39 -36 -35 -32 -32 -29 -28 -27
 -36 -35 -32 -32 -29 -28 -27 -26
 -35 -32 -32 -29 -28 -27 -26 -25
 -32 -32 -29 -28 -27 -26 -25 -23
 -32 -29 -28 -27 -26 -25 -23 -23
 -29 -28 -27 -26 -25 -23 -23 -22
 -28 -27 -26 -25 -23 -23 -22 -22
 -27 -26 -25 -23 -23 -22 -22 -21
 -15 -16 -16 -17 -17 -18 -19 -20
 -16 -16 -17 -17 -18 -19 -20 -21
 -16 -17 -17 -18 -19 -20 -21 -23
 -17 -17 -18 -19 -20 -21 -23 -25
 -17 -18 -19 -20 -21 -23 -25 -26
 -18 -19 -20 -21 -23 -25 -26 -28
 -19 -20 -21 -23 -25 -26 -28 -30
 -20 -21 -23 -25 -26 -28 -30 -31
 -21 -23 -25 -26 -28 -30 -31 -33
 -23 -25 -26 -28 -30 -31 -33 -36
 -25 -26 -28 -30 -31 -33 -36 -39
 -26 -28 -30 -31 -33 -36 -39 -40
 -28 -30 -31 -33 -36 -39 -40 -42
 -30 -31 -33 -36 -39 -40 -42 -43
 -31 -33 -36 -39 -40 -42 -43 -45
 -33 -36 -39 -40 -42 -43 -45 -46
 -36 -39 -40 -42 -43 -45 -46 -47
 -39 -40 -42 -43 -45 -46 -47 -48
 -40 -42 -43 -45 -46 -47 -48 -49
 -42 -43 -45 -46 -47 -48 -49 -50
 -43 -45 -46 -47 -48 -49 -50 -50
 -45 -46 -47 -48 -49 -50 -50 -50
 -46 -47 -48 -49 -50 -50 -50 -50
 -47 -48 -49 -50 -50 -50 -50 -50
 -48 -49 -50 -50 -50 -50 -50 -49
 -49 -50 -50 -50 -50 -50 -49 -49
 -50 -50 -50 -50 -50 -49 -49 -49
 -50 -50 -50 -50 -49 -49 -49 -48
 -50 -50 -50 -49 -49 -49 -48 -47
 -50 -50 -49 -49 -49 -48 -47 -46
 -50 -49 -49 -49 -48 -47 -46 -45
 -49 -49 -49 -48 -47 -46 -45 -43
 -49 -49 -48 -47 -46 -45 -43 -42
 -49 -48 -47 -46 -45 -43 -42 -41
 -48 -47 -46 -45 -43 -42 -41 -38
 -47 -46 -45 -43 -42 -41 -38 -37
 -46 -45 -43 -42 -41 -38 -37 -35
 -45 -43 -42 -41 -38 -37 -35 -33
 -43 -42 -41 -38 -37 -35 -33 -32
 -42 -41 -38 -37 -35 -33 -32 -31
 -41 -38 -37 -35 -33 -32 -31 -28
 -38 -37 -35 -33 -32 -31 -28 -28
 -37 -35 -33 -32 -31 -28 -28 -26
 -35 -33 -32 -31 -28 -28 -26 -25
 -33 -32 -31 -28 -28 -26 -25 -24
 -32 -31 -28 -28 -26 -25 -24 -23
 -31 -28 -28 -26 -25 -24 -23 -23
 -28 -28 -26 -25 -24 -23 -23 -22
 -17 -17 -18 -19 -19 -21 -21 -23
 -17 -18 -19 -19 -21 -21 -23 -25
 -18 -19 -19 -21 -21 -23 -25 -27
 -19 -19 -21 -21 -23 -25 -27 -29
 -19 -21 -21 -23 -25 -27 -29 -30
 -21 -21 -23 -25 -27 -29 -30 -33
 -21 -23 -25 -27 -29 -30 -33 -34
 -23 -25 -27 -29 -30 -33 -34 -36
 -25 -27 -29 -30 -33 -34 -36 -38
 -27 -29 -30 -33 -34 -36 -38 -39
 -29 -30 -33 -34 -36 -38 -39 -41
 -30 -33 -34 -36 -38 -39 -41 -42
 -33 -34 -36 -38 -39 -41 -42 -44
 -34 -36 -38 -39 -41 -42 -44 -46
 -36 -38 -39 -41 -42 -44 -46 -46
 -38 -39 -41 -42 -44 -46 -46 -48
 -39 -41 -42 -44 -46 -46 -48 -49
 -41 -42 -44 -46 -46 -48 -49 -50
 -42 -44 -46 -46 -48 -49 -50 -50
 -44 -46 -46 -48 -49 -50 -50 -50
 -46 -46 -48 -49 -50 -50 -50 -50
 -46 -48 -49 -50 -50 -50 -50 -50
 -48 -49 -50 -50 -50 -50 -50 -50
 -49 -50 -50 -50 -50 -50 -50 -49
 -50 -50 -50 -50 -50 -50 -49 -48
 -50 -50 -50 -50 -50 -49 -48 -47
 -50 -50 -50 -50 -49 -48 -47 -47
 -50 -50 -50 -49 -48 -47 -47 -46
 -50 -50 -49 -48 -47 -47 -46 -44
 -50 -49 -48 -47 -47 -46 -44 -43
 -49 -48 -47 -47 -46 -44 -43 -40
 -48 -47 -47 -46 -44 -43 -40 -38
 -47 -47 -46 -44 -43 -40 -38 -37
 -47 -46 -44 -43 -40 -38 -37 -36
 -46 -44 -43 -40 -38 -37 -36 -34
 -44 -43 -40 -38 -37 -36 -34 -31
 -43 -40 -38 -37 -36 -34 -31 -30
 -40 -38 -37 -36 -34 -31 -30 -28
 -38 -37 -36 -34 -31 -30 -28 -26
 -37 -36 -34 -31 -30 -28 -26 -26
 -36 -34 -31 -30 -28 -26 -26 -24
 -34 -31 -30 -28 -26 -26 -24 -23
 -31 -30 -28 -26 -26 -24 -23 -23
 -30 -28 -26 -26 -24 -23 -23 -22
 -28 -26 -26 -24 -23 -23 -22 -21
 -26 -26 -24 -23 -23 -22 -21 -21
 -26 -24 -23 -23 -22 -21 -21 -21
 -16 -17 -17 -18 -19 -19 -20 -21
 -17 -17 -18 -19 -19 -20 -21 -24
 -17 -18 -19 -19 -20 -21 -24 -27
 -18 -19 -19 -20 -21 -24 -27 -29
 -19 -19 -20 -21 -24 -27 -29 -30
 -19 -20 -21 -24 -27 -29 -30 -32
 -20 -21 -24 -27 -29 -30 -32 -34
 -21 -24 -27 -29 -30 -32 -34 -37
 -24 -27 -29 -30 -32 -34 -37 -38
 -27 -29 -30 -32 -34 -37 -38 -40
 -29 -30 -32 -34 -37 -38 -40 -42
 -30 -32 -34 -37 -38 -40 -42 -43
 -32 -34 -37 -38 -40 -42 -43 -44
 -34 -37 -38 -40 -42 -43 -44 -45
 -37 -38 -40 -42 -43 -44 -45 -50
 -38 -40 -42 -43 -44 -45 -50 -50
 -40 -42 -43 -44 -45 -50 -50 -51
 -42 -43 -44 -45 -50 -50 -51 -51
 -43 -44 -45 -50 -50 -51 -51 -51
 -44 -45 -50 -50 -51 -51 -51 -51
 -45 -50 -50 -51 -51 -51 -51 -50
 -50 -50 -51 -51 -51 -51 -50 -50
 -50 -51 -51 -51 -51 -50 -50 -49
 -51 -51 -51 -51 -50 -50 -49 -48
 -51 -51 -51 -50 -50 -49 -48 -47
 -51 -51 -50 -50 -49 -48 -47 -46
 -51 -50 -50 -49 -48 -47 -46 -45
 -50 -50 -49 -48 -47 -46 -45 -44
 -50 -49 -48 -47 -46 -45 -44 -43
 -49 -48 -47 -46 -45 -44 -43 -42
 -48 -47 -46 -45 -44 -43 -42 -39
 -47 -46 -45 -44 -43 -42 -39 -38
 -46 -45 -44 -43 -42 -39 -38 -36
 -45 -44 -43 -42 -39 -38 -36 -35
 -44 -43 -42 -39 -38 -36 -35 -34
 -43 -42 -39 -38 -36 -35 -34 -33
 -42 -39 -38 -36 -35 -34 -33 -31
 -39 -38 -36 -35 -34 -33 -31 -29
 -38 -36 -35 -34 -33 -31 -29 -28
 -36 -35 -34 -33 -31 -29 -28 -25
 -35 -34 -33 -31 -29 -28 -25 -24
 -34 -33 -31 -29 -28 -25 -24 -23
 -33 -31 -29 -28 -25 -24 -23 -23
 -31 -29 -28 -25 -24 -23 -23 -22
 -29 -28 -25 -24 -23 -23 -22 -22
 -28 -25 -24 -23 -23 -22 -22 -21
 -22 -22 -22 -23 -23 -24 -25 -26
 -22 -22 -23 -23 -24 -25 -26 -27
 -22 -23 -23 -24 -25 -26 -27 -27
 -23 -23 -24 -25 -26 -27 -27 -29
 -23 -24 -25 -26 -27 -27 -29 -30
 -24 -25 -26 -27 -27 -29 -30 -32
 -25 -26 -27 -27 -29 -30 -32 -33
 -26 -27 -27 -29 -30 -32 -33 -35
 -27 -27 -29 -30 -32 -33 -35 -36
 -27 -29 -30 -32 -33 -35 -36 -38
 -29 -30 -32 -33 -35 -36 -38 -39
 -30 -32 -33 -35 -36 -38 -39 -41
 -32 -33 -35 -36 -38 -39 -41 -42
 -33 -35 -36 -38 -39 -41 -42 -43
 -35 -36 -38 -39 -41 -42 -43 -45
 -36 -38 -39 -41 -42 -43 -45 -45
 -38 -39 -41 -42 -43 -45 -45 -48
 -39 -41 -42 -43 -45 -45 -48 -49
 -41 -42 -43 -45 -45 -48 -49 -50
 -42 -43 -45 -45 -48 -49 -50 -50
 -43 -45 -45 -48 -49 -50 -50 -51
 -45 -45 -48 -49 -50 -50 -51 -51
 -45 -48 -49 -50 -50 -51 -51 -52
 -48 -49 -50 -50 -51 -51 -52 -52
 -49 -50 -50 -51 -51 -52 -52 -52
 -50 -50 -51 -51 -52 -52 -52 -51
 -50 -51 -51 -52 -52 -52 -51 -51
 -51 -51 -52 -52 -52 -51 -51 -51
 -51 -52 -52 -52 -51 -51 -51 -50
 -52 -52 -52 -51 -51 -51 -50 -49
 -52 -52 -51 -51 -51 -50 -49 -48
 -52 -51 -51 -51 -50 -49 -48 -47
 -51 -51 -51 -50 -49 -48 -47 -47
 -51 -51 -50 -49 -48 -47 -47 -45
 -51 -50 -49 -48 -47 -47 -45 -44
 -50 -49 -48 -47 -47 -45 -44 -42
 -49 -48 -47 -47 -45 -44 -42 -40
 -48 -47 -47 -45 -44 -42 -40 -39
 -47 -47 -45 -44 -42 -40 -39 -38
 -47 -45 -44 -42 -40 -39 -38 -37
 -45 -44 -42 -40 -39 -38 -37 -35
 -44 -42 -40 -39 -38 -37 -35 -33
 -42 -40 -39 -38 -37 -35 -33 -32
 -40 -39 -38 -37 -35 -33 -32 -30
 -39 -38 -37 -35 -33 -32 -30 -28
 -38 -37 -35 -33 -32 -30 -28 -27
 -37 -35 -33 -32 -30 -28 -27 -25
 -35 -33 -32 -30 -28 -27 -25 -24
 -33 -32 -30 -28 -27 -25 -24 -22
 -32 -30 -28 -27 -25 -24 -22 -21
 -30 -28 -27 -25 -24 -22 -21 -20
 -28 -27 -25 -24 -22 -21 -20 -20
 -27 -25 -24 -22 -21 -20 -20 -19
 -25 -24 -22 -21 -20 -20 -19 -19
 -24 -22 -21 -20 -20 -19 -19 -19
 -22 -21 -20 -20 -19 -19 -19 -20
 -21 -20 -20 -19 -19 -19 -20 -20
 -17 -17 -18 -19 -19 -20 -21 -23
 -17 -18 -19 -19 -20 -21 -23 -26
 -18 -19 -19 -20 -21 -23 -26 -29
 -19 -19 -20 -21 -23 -26 -29 -31
 -19 -20 -21 -23 -26 -29 -31 -33
 -20 -21 -23 -26 -29 -31 -33 -35
 -21 -23 -26 -29 -31 -33 -35 -37
 -23 -26 -29 -31 -33 -35 -37 -39
 -26 -29 -31 -33 -35 -37 -39 -40
 -29 -31 -33 -35 -37 -39 -40 -41
 -31 -33 -35 -37 -39 -40 -41 -43
 -33 -35 -37 -39 -40 -41 -43 -44
 -35 -37 -39 -40 -41 -43 -44 -46
 -37 -39 -40 -41 -43 -44 -46 -46
 -39 -40 -41 -43 -44 -46 -46 -48
 -40 -41 -43 -44 -46 -46 -48 -49
 -41 -43 -44 -46 -46 -48 -49 -50
 -43 -44 -46 -46 -48 -49 -50 -50
 -44 -46 -46 -48 -49 -50 -50 -51
 -46 -46 -48 -49 -50 -50 -51 -51
 -46 -48 -49 -50 -50 -51 -51 -51
 -48 -49 -50 -50 -51 -51 -51 -51
 -49 -50 -50 -51 -51 -51 -51 -51
 -50 -50 -51 -51 -51 -51 -51 -50
 -50 -51 -51 -51 -51 -51 -50 -50
 -51 -51 -51 -51 -51 -50 -50 -49
 -51 -51 -51 -51 -50 -50 -49 -48
 -51 -51 -51 -50 -50 -49 -48 -48
 -51 -51 -50 -50 -49 -48 -48 -46
 -51 -50 -50 -49 -48 -48 -46 -45
 -50 -50 -49 -48 -48 -46 -45 -44
 -50 -49 -48 -48 -46 -45 -44 -42
 -49 -48 -48 -46 -45 -44 -42 -40
 -48 -48 -46 -45 -44 -42 -40 -39
 -48 -46 -45 -44 -42 -40 -39 -37
 -46 -45 -44 -42 -40 -39 -37 -35
 -45 -44 -42 -40 -39 -37 -35 -34
 -44 -42 -40 -39 -37 -35 -34 -32
 -42 -40 -39 -37 -35 -34 -32 -31
 -40 -39 -37 -35 -34 -32 -31 -29
 -39 -37 -35 -34 -32 -31 -29 -28
 -37 -35 -34 -32 -31 -29 -28 -26
 -35 -34 -32 -31 -29 -28 -26 -24
 -34 -32 -31 -29 -28 -26 -24 -23
 -32 -31 -29 -28 -26 -24 -23 -22
 -31 -29 -28 -26 -24 -23 -22 -21
 -29 -28 -26 -24 -23 -22 -21 -20
 -28 -26 -24 -23 -22 -21 -20 -20
 -26 -24 -23 -22 -21 -20 -20 -19
 -24 -23 -22 -21 -20 -20 -19 -19
 -23 -22 -21 -20 -20 -19 -19 -19
 -17 -17 -19 -19 -20 -21 -22 -23
 -17 -19 -19 -20 -21 -22 -23 -25
 -19 -19 -20 -21 -22 -23 -25 -27
 -19 -20 -21 -22 -23 -25 -27 -28
 -20 -21 -22 -23 -25 -27 -28 -31
 -21 -22 -23 -25 -27 -28 -31 -32
 -22 -23 -25 -27 -28 -31 -32 -35
 -23 -25 -27 -28 -31 -32 -35 -36
 -25 -27 -28 -31 -32 -35 -36 -38
 -27 -28 -31 -32 -35 -36 -38 -40
 -28 -31 -32 -35 -36 -38 -40 -41
 -31 -32 -35 -36 -38 -40 -41 -43
 -32 -35 -36 -38 -40 -41 -43 -45
 -35 -36 -38 -40 -41 -43 -45 -46
 -36 -38 -40 -41 -43 -45 -46 -47
 -38 -40 -41 -43 -45 -46 -47 -48
 -40 -41 -43 -45 -46 -47 -48 -48
 -41 -43 -45 -46 -47 -48 -48 -49
 -43 -45 -46 -47 -48 -48 -49 -50
 -45 -46 -47 -48 -48 -49 -50 -50
 -46 -47 -48 -48 -49 -50 -50 -50
 -47 -48 -48 -49 -50 -50 -50 -50
 -48 -48 -49 -50 -50 -50 -50 -50
 -48 -49 -50 -50 -50 -50 -50 -49
 -49 -50 -50 -50 -50 -50 -49 -48
 -50 -50 -50 -50 -50 -49 -48 -47
 -50 -50 -50 -50 -49 -48 -47 -46
 -50 -50 -50 -49 -48 -47 -46 -46
 -50 -50 -49 -48 -47 -46 -46 -45
 -50 -49 -48 -47 -46 -46 -45 -44
 -49 -48 -47 -46 -46 -45 -44 -43
 -48 -47 -46 -46 -45 -44 -43 -41
 -47 -46 -46 -45 -44 -43 -41 -39
 -46 -46 -45 -44 -43 -41 -39 -38
 -46 -45 -44 -43 -41 -39 -38 -36
 -45 -44 -43 -41 -39 -38 -36 -34
 -44 -43 -41 -39 -38 -36 -34 -33
 -43 -41 -39 -38 -36 -34 -33 -31
 -41 -39 -38 -36 -34 -33 -31 -29
 -39 -38 -36 -34 -33 -31 -29 -28
 -38 -36 -34 -33 -31 -29 -28 -27
 -36 -34 -33 -31 -29 -28 -27 -26
 -34 -33 -31 -29 -28 -27 -26 -25
 -33 -31 -29 -28 -27 -26 -25 -24
 -31 -29 -28 -27 -26 -25 -24 -23
 -29 -28 -27 -26 -25 -24 -23 -22
 -28 -27 -26 -25 -24 -23 -22 -21
 -17 -17 -17 -18 -18 -19 -20 -22
 -17 -17 -18 -18 -19 -20 -22 -23
 -17 -18 -18 -19 -20 -22 -23 -25
 -18 -18 -19 -20 -22 -23 -25 -26
 -18 -19 -20 -22 -23 -25 -26 -29
 -19 -20 -22 -23 -25 -26 -29 -32
 -20 -22 -23 -25 -26 -29 -32 -34
 -22 -23 -25 -26 -29 -32 -34 -35
 -23 -25 -26 -29 -32 -34 -35 -37
 -25 -26 -29 -32 -34 -35 -37 -38
 -26 -29 -32 -34 -35 -37 -38 -40
 -29 -32 -34 -35 -37 -38 -40 -43
 -32 -34 -35 -37 -38 -40 -43 -46
 -34 -35 -37 -38 -40 -43 -46 -46
 -35 -37 -38 -40 -43 -46 -46 -48
 -37 -38 -40 -43 -46 -46 -48 -48
 -38 -40 -43 -46 -46 -48 -48 -49
 -40 -43 -46 -46 -48 -48 -49 -50
 -43 -46 -46 -48 -48 -49 -50 -50
 -46 -46 -48 -48 -49 -50 -50 -50
 -46 -48 -48 -49 -50 -50 -50 -50
 -48 -48 -49 -50 -50 -50 -50 -50
 -48 -49 -50 -50 -50 -50 -50 -50
 -49 -50 -50 -50 -50 -50 -50 -49
 -50 -50 -50 -50 -50 -50 -49 -48
 -50 -50 -50 -50 -50 -49 -48 -47
 -50 -50 -50 -50 -49 -48 -47 -46
 -50 -50 -50 -49 -48 -47 -46 -45
 -50 -50 -49 -48 -47 -46 -45 -44
 -50 -49 -48 -47 -46 -45 -44 -43
 -49 -48 -47 -46 -45 -44 -43 -41
 -48 -47 -46 -45 -44 -43 -41 -40
 -47 -46 -45 -44 -43 -41 -40 -38
 -46 -45 -44 -43 -41 -40 -38 -37
 -45 -44 -43 -41 -40 -38 -37 -35
 -44 -43 -41 -40 -38 -37 -35 -33
 -43 -41 -40 -38 -37 -35 -33 -33
 -41 -40 -38 -37 -35 -33 -33 -30
 -40 -38 -37 -35 -33 -33 -30 -27
 -38 -37 -35 -33 -33 -30 -27 -27
 -37 -35 -33 -33 -30 -27 -27 -25
 -35 -33 -33 -30 -27 -27 -25 -24
 -33 -33 -30 -27 -27 -25 -24 -24
 -33 -30 -27 -27 -25 -24 -24 -23
 -30 -27 -27 -25 -24 -24 -23 -22
 -27 -27 -25 -24 -24 -23 -22 -22
 -27 -25 -24 -24 -23 -22 -22 -21
 -17 -17 -17 -17 -18 -19 -19 -20
 -17 -17 -17 -18 -19 -19 -20 -21
 -17 -17 -18 -19 -19 -20 -21 -24
 -17 -18 -19 -19 -20 -21 -24 -25
 -18 -19 -19 -20 -21 -24 -25 -27
 -19 -19 -20 -21 -24 -25 -27 -29
 -19 -20 -21 -24 -25 -27 -29 -30
 -20 -21 -24 -25 -27 -29 -30 -32
 -21 -24 -25 -27 -29 -30 -32 -36
 -24 -25 -27 -29 -30 -32 -36 -38
 -25 -27 -29 -30 -32 -36 -38 -40
 -27 -29 -30 -32 -36 -38 -40 -41
 -29 -30 -32 -36 -38 -40 -41 -43
 -30 -32 -36 -38 -40 -41 -43 -44
 -32 -36 -38 -40 -41 -43 -44 -46
 -36 -38 -40 -41 -43 -44 -46 -47
 -38 -40 -41 -43 -44 -46 -47 -48
 -40 -41 -43 -44 -46 -47 -48 -48
 -41 -43 -44 -46 -47 -48 -48 -49
 -43 -44 -46 -47 -48 -48 -49 -49
 -44 -46 -47 -48 -48 -49 -49 -49
 -46 -47 -48 -48 -49 -49 -49 -49
 -47 -48 -48 -49 -49 -49 -49 -49
 -48 -48 -49 -49 -49 -49 -49 -48
 -48 -49 -49 -49 -49 -49 -48 -48
 -49 -49 -49 -49 -49 -48 -48 -47
 -49 -49 -49 -49 -48 -48 -47 -46
 -49 -49 -49 -48 -48 -47 -46 -45
 -49 -49 -48 -48 -47 -46 -45 -44
 -49 -48 -48 -47 -46 -45 -44 -43
 -48 -48 -47 -46 -45 -44 -43 -42
 -48 -47 -46 -45 -44 -43 -42 -41
 -47 -46 -45 -44 -43 -42 -41 -39
 -46 -45 -44 -43 -42 -41 -39 -38
 -45 -44 -43 -42 -41 -39 -38 -36
 -44 -43 -42 -41 -39 -38 -36 -34
 -43 -42 -41 -39 -38 -36 -34 -34
 -42 -41 -39 -38 -36 -34 -34 -32
 -41 -39 -38 -36 -34 -34 -32 -31
 -39 -38 -36 -34 -34 -32 -31 -27
 -38 -36 -34 -34 -32 -31 -27 -26
 -36 -34 -34 -32 -31 -27 -26 -25
 -34 -34 -32 -31 -27 -26 -25 -24
 -34 -32 -31 -27 -26 -25 -24 -23
 -32 -31 -27 -26 -25 -24 -23 -22
 -31 -27 -26 -25 -24 -23 -22 -21
 -27 -26 -25 -24 -23 -22 -21 -21
 -26 -25 -24 -23 -22 -21 -21 -21
 -25 -24 -23 -22 -21 -21 -21 -21
 -24 -23 -22 -21 -21 -21 -21 -22
 -23 -22 -21 -21 -21 -21 -22 -23
 -54 -55 -56 -56 -57 -57 -58 -58
 -55 -56 -56 -57 -57 -58 -58 -58
 -56 -56 -57 -57 -58 -58 -58 -57
 -56 -57 -57 -58 -58 -58 -57 -56
 -57 -57 -58 -58 -58 -57 -56 -55
 -57 -58 -58 -58 -57 -56 -55 -52
 -58 -58 -58 -57 -56 -55 -52 -51
 -58 -58 -57 -56 -55 -52 -51 -49
 -58 -57 -56 -55 -52 -51 -49 -47
 -57 -56 -55 -52 -51 -49 -47 -46
 -56 -55 -52 -51 -49 -47 -46 -42
 -55 -52 -51 -49 -47 -46 -42 -40
 -52 -51 -49 -47 -46 -42 -40 -37
 -51 -49 -47 -46 -42 -40 -37 -36
 -49 -47 -46 -42 -40 -37 -36 -33
 -47 -46 -42 -40 -37 -36 -33 -31
 -46 -42 -40 -37 -36 -33 -31 -28
 -42 -40 -37 -36 -33 -31 -28 -24
 -40 -37 -36 -33 -31 -28 -24 -21
 -37 -36 -33 -31 -28 -24 -21 -18
 -36 -33 -31 -28 -24 -21 -18 -17
 -33 -31 -28 -24 -21 -18 -17 -13
 -31 -28 -24 -21 -18 -17 -13 -12
 -28 -24 -21 -18 -17 -13 -12 -8
 -24 -21 -18 -17 -13 -12 -8 -7
 -21 -18 -17 -13 -12 -8 -7 -5
 -18 -17 -13 -12 -8 -7 -5 -4
 -17 -13 -12 -8 -7 -5 -4 -3
 -13 -12 -8 -7 -5 -4 -3 -1
 -12 -8 -7 -5 -4 -3 -1 0
 -8 -7 -5 -4 -3 -1 0 2
 -7 -5 -4 -3 -1 0 2 2
 -5 -4 -3 -1 0 2 2 3
 -4 -3 -1 0 2 2 3 3
 -3 -1 0 2 2 3 3 3
 -1 0 2 2 3 3 3 2
 0 2 2 3 3 3 2 2
 2 2 3 3 3 2 2 1
 2 3 3 3 2 2 1 1
 3 3 3 2 2 1 1 0
 -55 -56 -56 -56 -57 -57 -56 -56
 -56 -56 -56 -57 -57 -56 -56 -54
 -56 -56 -57 -57 -56 -56 -54 -53
 -56 -57 -57 -56 -56 -54 -53 -51
 -57 -57 -56 -56 -54 -53 -51 -49
 -57 -56 -56 -54 -53 -51 -49 -45
 -56 -56 -54 -53 -51 -49 -45 -43
 -56 -54 -53 -51 -49 -45 -43 -40
 -54 -53 -51 -49 -45 -43 -40 -39
 -53 -51 -49 -45 -43 -40 -39 -36
 -51 -49 -45 -43 -40 -39 -36 -33
 -49 -45 -43 -40 -39 -36 -33 -32
 -45 -43 -40 -39 -36 -33 -32 -29
 -43 -40 -39 -36 -33 -32 -29 -27
 -40 -39 -36 -33 -32 -29 -27 -20
 -39 -36 -33 -32 -29 -27 -20 -17
 -36 -33 -32 -29 -27 -20 -17 -15
 -33 -32 -29 -27 -20 -17 -15 -12
 -32 -29 -27 -20 -17 -15 -12 -10
 -29 -27 -20 -17 -15 -12 -10 -7
 -27 -20 -17 -15 -12 -10 -7 -5
 -20 -17 -15 -12 -10 -7 -5 -3
 -17 -15 -12 -10 -7 -5 -3 -1
 -15 -12 -10 -7 -5 -3 -1 0
 -12 -10 -7 -5 -3 -1 0 1
 -10 -7 -5 -3 -1 0 1 3
 -7 -5 -3 -1 0 1 3 3
 -5 -3 -1 0 1 3 3 4
 -3 -1 0 1 3 3 4 5
 -1 0 1 3 3 4 5 6
 0 1 3 3 4 5 6 6
 1 3 3 4 5 6 6 6
 3 3 4 5 6 6 6 6
 3 4 5 6 6 6 6 6
 4 5 6 6 6 6 6 5
 5 6 6 6 6 6 5 3
 6 6 6 6 6 5 3 3
 -52 -53 -54 -54 -55 -55 -55 -55
 -53 -54 -54 -55 -55 -55 -55 -54
 -54 -54 -55 -55 -55 -55 -54 -54
 -54 -55 -55 -55 -55 -54 -54 -53
 -55 -55 -55 -55 -54 -54 -53 -52
 -55 -55 -55 -54 -54 -53 -52 -51
 -55 -55 -54 -54 -53 -52 -51 -47
 -55 -54 -54 -53 -52 -51 -47 -45
 -54 -54 -53 -52 -51 -47 -45 -44
 -54 -53 -52 -51 -47 -45 -44 -41
 -53 -52 -51 -47 -45 -44 -41 -38
 -52 -51 -47 -45 -44 -41 -38 -34
 -51 -47 -45 -44 -41 -38 -34 -31
 -47 -45 -44 -41 -38 -34 -31 -29
 -45 -44 -41 -38 -34 -31 -29 -26
 -44 -41 -38 -34 -31 -29 -26 -25
 -41 -38 -34 -31 -29 -26 -25 -22
 -38 -34 -31 -29 -26 -25 -22 -20
 -34 -31 -29 -26 -25 -22 -20 -15
 -31 -29 -26 -25 -22 -20 -15 -13
 -29 -26 -25 -22 -20 -15 -13 -9
 -26 -25 -22 -20 -15 -13 -9 -7
 -25 -22 -20 -15 -13 -9 -7 -5
 -22 -20 -15 -13 -9 -7 -5 -2
 -20 -15 -13 -9 -7 -5 -2 0
 -15 -13 -9 -7 -5 -2 0 2
 -13 -9 -7 -5 -2 0 2 3
 -9 -7 -5 -2 0 2 3 4
 -7 -5 -2 0 2 3 4 5
 -5 -2 0 2 3 4 5 5
 -2 0 2 3 4 5 5 6
 0 2 3 4 5 5 6 6
 2 3 4 5 5 6 6 6
 3 4 5 5 6 6 6 6
 4 5 5 6 6 6 6 5
 5 5 6 6 6 6 5 5
 5 6 6 6 6 5 5 4
 -48 -49 -49 -50 -50 -51 -51 -52
 -49 -49 -50 -50 -51 -51 -52 -52
 -49 -50 -50 -51 -51 -52 -52 -52
 -50 -50 -51 -51 -52 -52 -52 -51
 -50 -51 -51 -52 -52 -52 -51 -51
 -51 -51 -52 -52 -52 -51 -51 -49
 -51 -52 -52 -52 -51 -51 -49 -47
 -52 -52 -52 -51 -51 -49 -47 -46
 -52 -52 -51 -51 -49 -47 -46 -42
 -52 -51 -51 -49 -47 -46 -42 -40
 -51 -51 -49 -47 -46 -42 -40 -38
 -51 -49 -47 -46 -42 -40 -38 -35
 -49 -47 -46 -42 -40 -38 -35 -33
 -47 -46 -42 -40 -38 -35 -33 -31
 -46 -42 -40 -38 -35 -33 -31 -28
 -42 -40 -38 -35 -33 -31 -28 -26
 -40 -38 -35 -33 -31 -28 -26 -23
 -38 -35 -33 -31 -28 -26 -23 -20
 -35 -33 -31 -28 -26 -23 -20 -17
 -33 -31 -28 -26 -23 -20 -17 -14
 -31 -28 -26 -23 -20 -17 -14 -11
 -28 -26 -23 -20 -17 -14 -11 -9
 -26 -23 -20 -17 -14 -11 -9 -7
 -23 -20 -17 -14 -11 -9 -7 -4
 -20 -17 -14 -11 -9 -7 -4 0
 -17 -14 -11 -9 -7 -4 0 1
 -14 -11 -9 -7 -4 0 1 3
 -11 -9 -7 -4 0 1 3 4
 -9 -7 -4 0 1 3 4 5
 -7 -4 0 1 3 4 5 5
 -4 0 1 3 4 5 5 6
 0 1 3 4 5 5 6 6
 1 3 4 5 5 6 6 5
 3 4 5 5 6 6 5 5
 4 5 5 6 6 5 5 3
 -52 -52 -53 -53 -54 -53 -53 -53
 -52 -53 -53 -54 -53 -53 -53 -52
 -53 -53 -54 -53 -53 -53 -52 -51
 -53 -54 -53 -53 -53 -52 -51 -49
 -54 -53 -53 -53 -52 -51 -49 -48
 -53 -53 -53 -52 -51 -49 -48 -46
 -53 -53 -52 -51 -49 -48 -46 -45
 -53 -52 -51 -49 -48 -46 -45 -42
 -52 -51 -49 -48 -46 -45 -42 -41
 -51 -49 -48 -46 -45 -42 -41 -39
 -49 -48 -46 -45 -42 -41 -39 -37
 -48 -46 -45 -42 -41 -39 -37 -35
 -46 -45 -42 -41 -39 -37 -35 -33
 -45 -42 -41 -39 -37 -35 -33 -32
 -42 -41 -39 -37 -35 -33 -32 -29
 -41 -39 -37 -35 -33 -32 -29 -26
 -39 -37 -35 -33 -32 -29 -26 -25
 -37 -35 -33 -32 -29 -26 -25 -22
 -35 -33 -32 -29 -26 -25 -22 -21
 -33 -32 -29 -26 -25 -22 -21 -17
 -32 -29 -26 -25 -22 -21 -17 -16
 -29 -26 -25 -22 -21 -17 -16 -16
 -26 -25 -22 -21 -17 -16 -16 -11
 -25 -22 -21 -17 -16 -16 -11 -10
 -22 -21 -17 -16 -16 -11 -10 -8
 -21 -17 -16 -16 -11 -10 -8 -7
 -17 -16 -16 -11 -10 -8 -7 -7
 -16 -16 -11 -10 -8 -7 -7 -4
 -16 -11 -10 -8 -7 -7 -4 -2
 -11 -10 -8 -7 -7 -4 -2 0
 -10 -8 -7 -7 -4 -2 0 0
 -8 -7 -7 -4 -2 0 0 2
 -7 -7 -4 -2 0 0 2 3
 -7 -4 -2 0 0 2 3 4
 -4 -2 0 0 2 3 4 4
 -2 0 0 2 3 4 4 4
 0 0 2 3 4 4 4 6
 0 2 3 4 4 4 6 6
 2 3 4 4 4 6 6 6
 3 4 4 4 6 6 6 6
 4 4 4 6 6 6 6 6
 4 4 6 6 6 6 6 6
 4 6 6 6 6 6 6 6
 6 6 6 6 6 6 6 6
 6 6 6 6 6 6 6 5
 -54 -54 -54 -54 -55 -54 -53 -53
 -54 -54 -54 -55 -54 -53 -53 -52
 -54 -54 -55 -54 -53 -53 -52 -50
 -54 -55 -54 -53 -53 -52 -50 -48
 -55 -54 -53 -53 -52 -50 -48 -47
 -54 -53 -53 -52 -50 -48 -47 -45
 -53 -53 -52 -50 -48 -47 -45 -43
 -53 -52 -50 -48 -47 -45 -43 -42
 -52 -50 -48 -47 -45 -43 -42 -39
 -50 -48 -47 -45 -43 -42 -39 -38
 -48 -47 -45 -43 -42 -39 -38 -34
 -47 -45 -43 -42 -39 -38 -34 -32
 -45 -43 -42 -39 -38 -34 -32 -31
 -43 -42 -39 -38 -34 -32 -31 -28
 -42 -39 -38 -34 -32 -31 -28 -26
 -39 -38 -34 -32 -31 -28 -26 -24
 -38 -34 -32 -31 -28 -26 -24 -22
 -34 -32 -31 -28 -26 -24 -22 -20
 -32 -31 -28 -26 -24 -22 -20 -20
 -31 -28 -26 -24 -22 -20 -20 -15
 -28 -26 -24 -22 -20 -20 -15 -14
 -26 -24 -22 -20 -20 -15 -14 -11
 -24 -22 -20 -20 -15 -14 -11 -9
 -22 -20 -20 -15 -14 -11 -9 -7
 -20 -20 -15 -14 -11 -9 -7 -5
 -20 -15 -14 -11 -9 -7 -5 -3
 -15 -14 -11 -9 -7 -5 -3 -1
 -14 -11 -9 -7 -5 -3 -1 0
 -11 -9 -7 -5 -3 -1 0 1
 -9 -7 -5 -3 -1 0 1 3
 -7 -5 -3 -1 0 1 3 3
 -5 -3 -1 0 1 3 3 4
 -3 -1 0 1 3 3 4 4
 -1 0 1 3 3 4 4 4
 0 1 3 3 4 4 4 5
 1 3 3 4 4 4 5 5
 3 3 4 4 4 5 5 4
 3 4 4 4 5 5 4 4
 4 4 4 5 5 4 4 4
 -54 -55 -56 -56 -57 -57 -56 -55
 -55 -56 -56 -57 -57 -56 -55 -55
 -56 -56 -57 -57 -56 -55 -55 -53
 -56 -57 -57 -56 -55 -55 -53 -52
 -57 -57 -56 -55 -55 -53 -52 -50
 -57 -56 -55 -55 -53 -52 -50 -49
 -56 -55 -55 -53 -52 -50 -49 -47
 -55 -55 -53 -52 -50 -49 -47 -46
 -55 -53 -52 -50 -49 -47 -46 -46
 -53 -52 -50 -49 -47 -46 -46 -42
 -52 -50 -49 -47 -46 -46 -42 -41
 -50 -49 -47 -46 -46 -42 -41 -39
 -49 -47 -46 -46 -42 -41 -39 -38
 -47 -46 -46 -42 -41 -39 -38 -38
 -46 -46 -42 -41 -39 -38 -38 -34
 -46 -42 -41 -39 -38 -38 -34 -32
 -42 -41 -39 -38 -38 -34 -32 -29
 -41 -39 -38 -38 -34 -32 -29 -26
 -39 -38 -38 -34 -32 -29 -26 -23
 -38 -38 -34 -32 -29 -26 -23 -19
 -38 -34 -32 -29 -26 -23 -19 -17
 -34 -32 -29 -26 -23 -19 -17 -16
 -32 -29 -26 -23 -19 -17 -16 -13
 -29 -26 -23 -19 -17 -16 -13 -12
 -26 -23 -19 -17 -16 -13 -12 -10
 -23 -19 -17 -16 -13 -12 -10 -9
 -19 -17 -16 -13 -12 -10 -9 -9
 -17 -16 -13 -12 -10 -9 -9 -3
 -16 -13 -12 -10 -9 -9 -3 -1
 -13 -12 -10 -9 -9 -3 -1 0
 -12 -10 -9 -9 -3 -1 0 2
 -10 -9 -9 -3 -1 0 2 3
 -9 -9 -3 -1 0 2 3 4
 -9 -3 -1 0 2 3 4 5
 -3 -1 0 2 3 4 5 5
 -1 0 2 3 4 5 5 6
 0 2 3 4 5 5 6 7
 2 3 4 5 5 6 7 7
 3 4 5 5 6 7 7 7
 4 5 5 6 7 7 7 7
 5 5 6 7 7 7 7 7
 5 6 7 7 7 7 7 7
 -54 -55 -55 -55 -55 -55 -54 -53
 -55 -55 -55 -55 -55 -54 -53 -52
 -55 -55 -55 -55 -54 -53 -52 -51
 -55 -55 -55 -54 -53 -52 -51 -50
 -55 -55 -54 -53 -52 -51 -50 -49
 -55 -54 -53 -52 -51 -50 -49 -47
 -54 -53 -52 -51 -50 -49 -47 -46
 -53 -52 -51 -50 -49 -47 -46 -43
 -52 -51 -50 -49 -47 -46 -43 -40
 -51 -50 -49 -47 -46 -43 -40 -38
 -50 -49 -47 -46 -43 -40 -38 -34
 -49 -47 -46 -43 -40 -38 -34 -32
 -47 -46 -43 -40 -38 -34 -32 -29
 -46 -43 -40 -38 -34 -32 -29 -24
 -43 -40 -38 -34 -32 -29 -24 -24
 -40 -38 -34 -32 -29 -24 -24 -19
 -38 -34 -32 -29 -24 -24 -19 -14
 -34 -32 -29 -24 -24 -19 -14 -12
 -32 -29 -24 -24 -19 -14 -12 -11
 -29 -24 -24 -19 -14 -12 -11 -8
 -24 -24 -19 -14 -12 -11 -8 -7
 -24 -19 -14 -12 -11 -8 -7 -5
 -19 -14 -12 -11 -8 -7 -5 -3
 -14 -12 -11 -8 -7 -5 -3 0
 -12 -11 -8 -7 -5 -3 0 2
 -11 -8 -7 -5 -3 0 2 3
 -8 -7 -5 -3 0 2 3 3
 -7 -5 -3 0 2 3 3 4
 -5 -3 0 2 3 3 4 5
 -3 0 2 3 3 4 5 6
 0 2 3 3 4 5 6 6
 2 3 3 4 5 6 6 7
 3 3 4 5 6 6 7 7
 3 4 5 6 6 7 7 7
 4 5 6 6 7 7 7 6
 5 6 6 7 7 7 6 6
 6 6 7 7 7 6 6 5
 -57 -57 -59 -60 -60 -62 -62 -62
 -57 -59 -60 -60 -62 -62 -62 -61
 -59 -60 -60 -62 -62 -62 -61 -60
 -60 -60 -62 -62 -62 -61 -60 -58
 -60 -62 -62 -62 -61 -60 -58 -56
 -62 -62 -62 -61 -60 -58 -56 -55
 -62 -62 -61 -60 -58 -56 -55 -51
 -62 -61 -60 -58 -56 -55 -51 -48
 -61 -60 -58 -56 -55 -51 -48 -47
 -60 -58 -56 -55 -51 -48 -47 -43
 -58 -56 -55 -51 -48 -47 -43 -41
 -56 -55 -51 -48 -47 -43 -41 -38
 -55 -51 -48 -47 -43 -41 -38 -36
 -51 -48 -47 -43 -41 -38 -36 -33
 -48 -47 -43 -41 -38 -36 -33 -30
 -47 -43 -41 -38 -36 -33 -30 -27
 -43 -41 -38 -36 -33 -30 -27 -23
 -41 -38 -36 -33 -30 -27 -23 -18
 -38 -36 -33 -30 -27 -23 -18 -17
 -36 -33 -30 -27 -23 -18 -17 -14
 -33 -30 -27 -23 -18 -17 -14 -12
 -30 -27 -23 -18 -17 -14 -12 -8
 -27 -23 -18 -17 -14 -12 -8 -5
 -23 -18 -17 -14 -12 -8 -5 -2
 -18 -17 -14 -12 -8 -5 -2 -1
 -17 -14 -12 -8 -5 -2 -1 -1
 -14 -12 -8 -5 -2 -1 -1 4
 -12 -8 -5 -2 -1 -1 4 6
 -8 -5 -2 -1 -1 4 6 7
 -5 -2 -1 -1 4 6 7 7
 -2 -1 -1 4 6 7 7 10
 -1 -1 4 6 7 7 10 10
 -1 4 6 7 7 10 10 11
 4 6 7 7 10 10 11 12
 6 7 7 10 10 11 12 11
 -52 -52 -52 -52 -52 -52 -52 -51
 -52 -52 -52 -52 -52 -52 -51 -50
 -52 -52 -52 -52 -52 -51 -50 -49
 -52 -52 -52 -52 -51 -50 -49 -48
 -52 -52 -52 -51 -50 -49 -48 -45
 -52 -52 -51 -50 -49 -48 -45 -44
 -52 -51 -50 -49 -48 -45 -44 -42
 -51 -50 -49 -48 -45 -44 -42 -40
 -50 -49 -48 -45 -44 -42 -40 -39
 -49 -48 -45 -44 -42 -40 -39 -37
 -48 -45 -44 -42 -40 -39 -37 -29
 -45 -44 -42 -40 -39 -37 -29 -27
 -44 -42 -40 -39 -37 -29 -27 -25
 -42 -40 -39 -37 -29 -27 -25 -22
 -40 -39 -37 -29 -27 -25 -22 -20
 -39 -37 -29 -27 -25 -22 -20 -18
 -37 -29 -27 -25 -22 -20 -18 -17
 -29 -27 -25 -22 -20 -18 -17 -15
 -27 -25 -22 -20 -18 -17 -15 -13
 -25 -22 -20 -18 -17 -15 -13 -10
 -22 -20 -18 -17 -15 -13 -10 -8
 -20 -18 -17 -15 -13 -10 -8 -7
 -18 -17 -15 -13 -10 -8 -7 -6
 -17 -15 -13 -10 -8 -7 -6 -6
 -15 -13 -10 -8 -7 -6 -6 -3
 -13 -10 -8 -7 -6 -6 -3 -2
 -10 -8 -7 -6 -6 -3 -2 -1
 -8 -7 -6 -6 -3 -2 -1 0
 -7 -6 -6 -3 -2 -1 0 0
 -6 -6 -3 -2 -1 0 0 2
 -6 -3 -2 -1 0 0 2 2
 -3 -2 -1 0 0 2 2 3
 -2 -1 0 0 2 2 3 3
 -1 0 0 2 2 3 3 3
 0 0 2 2 3 3 3 3
 0 2 2 3 3 3 3 3
 2 2 3 3 3 3 3 3
 2 3 3 3 3 3 3 3
 3 3 3 3 3 3 3 2
 -55 -55 -56 -56 -56 -57 -56 -56
 -55 -56 -56 -56 -57 -56 -56 -56
 -56 -56 -56 -57 -56 -56 -56 -54
 -56 -56 -57 -56 -56 -56 -54 -53
 -56 -57 -56 -56 -56 -54 -53 -51
 -57 -56 -56 -56 -54 -53 -51 -50
 -56 -56 -56 -54 -53 -51 -50 -50
 -56 -56 -54 -53 -51 -50 -50 -47
 -56 -54 -53 -51 -50 -50 -47 -45
 -54 -53 -51 -50 -50 -47 -45 -43
 -53 -51 -50 -50 -47 -45 -43 -41
 -51 -50 -50 -47 -45 -43 -41 -39
 -50 -50 -47 -45 -43 -41 -39 -38
 -50 -47 -45 -43 -41 -39 -38 -38
 -47 -45 -43 -41 -39 -38 -38 -33
 -45 -43 -41 -39 -38 -38 -33 -32
 -43 -41 -39 -38 -38 -33 -32 -30
 -41 -39 -38 -38 -33 -32 -30 -27
 -39 -38 -38 -33 -32 -30 -27 -26
 -38 -38 -33 -32 -30 -27 -26 -24
 -38 -33 -32 -30 -27 -26 -24 -22
 -33 -32 -30 -27 -26 -24 -22 -20
 -32 -30 -27 -26 -24 -22 -20 -19
 -30 -27 -26 -24 -22 -20 -19 -19
 -27 -26 -24 -22 -20 -19 -19 -13
 -26 -24 -22 -20 -19 -19 -13 -12
 -24 -22 -20 -19 -19 -13 -12 -10
 -22 -20 -19 -19 -13 -12 -10 -8
 -20 -19 -19 -13 -12 -10 -8 -6
 -19 -19 -13 -12 -10 -8 -6 -4
 -19 -13 -12 -10 -8 -6 -4 -3
 -13 -12 -10 -8 -6 -4 -3 -1
 -12 -10 -8 -6 -4 -3 -1 1
 -10 -8 -6 -4 -3 -1 1 3
 -8 -6 -4 -3 -1 1 3 4
 -6 -4 -3 -1 1 3 4 4
 -4 -3 -1 1 3 4 4 4
 -53 -53 -53 -53 -53 -53 -52 -52
 -53 -53 -53 -53 -53 -52 -52 -51
 -53 -53 -53 -53 -52 -52 -51 -50
 -53 -53 -53 -52 -52 -51 -50 -50
 -53 -53 -52 -52 -51 -50 -50 -46
 -53 -52 -52 -51 -50 -50 -46 -43
 -52 -52 -51 -50 -50 -46 -43 -41
 -52 -51 -50 -50 -46 -43 -41 -38
 -51 -50 -50 -46 -43 -41 -38 -35
 -50 -50 -46 -43 -41 -38 -35 -33
 -50 -46 -43 -41 -38 -35 -33 -31
 -46 -43 -41 -38 -35 -33 -31 -29
 -43 -41 -38 -35 -33 -31 -29 -24
 -41 -38 -35 -33 -31 -29 -24 -22
 -38 -35 -33 -31 -29 -24 -22 -20
 -35 -33 -31 -29 -24 -22 -20 -18
 -33 -31 -29 -24 -22 -20 -18 -16
 -31 -29 -24 -22 -20 -18 -16 -13
 -29 -24 -22 -20 -18 -16 -13 -11
 -24 -22 -20 -18 -16 -13 -11 -9
 -22 -20 -18 -16 -13 -11 -9 -7
 -20 -18 -16 -13 -11 -9 -7 -6
 -18 -16 -13 -11 -9 -7 -6 -4
 -16 -13 -11 -9 -7 -6 -4 -3
 -13 -11 -9 -7 -6 -4 -3 0
 -11 -9 -7 -6 -4 -3 0 1
 -9 -7 -6 -4 -3 0 1 1
 -7 -6 -4 -3 0 1 1 3
 -6 -4 -3 0 1 1 3 4
 -4 -3 0 1 1 3 4 4
 -3 0 1 1 3 4 4 5
 0 1 1 3 4 4 5 5
 -50 -51 -51 -51 -51 -51 -50 -50
 -51 -51 -51 -51 -51 -50 -50 -49
 -51 -51 -51 -51 -50 -50 -49 -49
 -51 -51 -51 -50 -50 -49 -49 -44
 -51 -51 -50 -50 -49 -49 -44 -42
 -51 -50 -50 -49 -49 -44 -42 -41
 -50 -50 -49 -49 -44 -42 -41 -39
 -50 -49 -49 -44 -42 -41 -39 -37
 -49 -49 -44 -42 -41 -39 -37 -35
 -49 -44 -42 -41 -39 -37 -35 -34
 -44 -42 -41 -39 -37 -35 -34 -31
 -42 -41 -39 -37 -35 -34 -31 -29
 -41 -39 -37 -35 -34 -31 -29 -27
 -39 -37 -35 -34 -31 -29 -27 -26
 -37 -35 -34 -31 -29 -27 -26 -23
 -35 -34 -31 -29 -27 -26 -23 -21
 -34 -31 -29 -27 -26 -23 -21 -20
 -31 -29 -27 -26 -23 -21 -20 -18
 -29 -27 -26 -23 -21 -20 -18 -15
 -27 -26 -23 -21 -20 -18 -15 -12
 -26 -23 -21 -20 -18 -15 -12 -11
 -23 -21 -20 -18 -15 -12 -11 -9
 -21 -20 -18 -15 -12 -11 -9 -8
 -20 -18 -15 -12 -11 -9 -8 -8
 -18 -15 -12 -11 -9 -8 -8 -4
 -15 -12 -11 -9 -8 -8 -4 -1
 -12 -11 -9 -8 -8 -4 -1 -1
 -11 -9 -8 -8 -4 -1 -1 -1
 -9 -8 -8 -4 -1 -1 -1 2
 -8 -8 -4 -1 -1 -1 2 2
 -8 -4 -1 -1 -1 2 2 3
 -4 -1 -1 -1 2 2 3 3
 -52 -53 -53 -53 -53 -53 -52 -51
 -53 -53 -53 -53 -53 -52 -51 -48
 -53 -53 -53 -53 -52 -51 -48 -47
 -53 -53 -53 -52 -51 -48 -47 -45
 -53 -53 -52 -51 -48 -47 -45 -43
 -53 -52 -51 -48 -47 -45 -43 -42
 -52 -51 -48 -47 -45 -43 -42 -39
 -51 -48 -47 -45 -43 -42 -39 -37
 -48 -47 -45 -43 -42 -39 -37 -34
 -47 -45 -43 -42 -39 -37 -34 -33
 -45 -43 -42 -39 -37 -34 -33 -33
 -43 -42 -39 -37 -34 -33 -33 -27
 -42 -39 -37 -34 -33 -33 -27 -26
 -39 -37 -34 -33 -33 -27 -26 -23
 -37 -34 -33 -33 -27 -26 -23 -21
 -34 -33 -33 -27 -26 -23 -21 -17
 -33 -33 -27 -26 -23 -21 -17 -17
 -33 -27 -26 -23 -21 -17 -17 -12
 -27 -26 -23 -21 -17 -17 -12 -10
 -26 -23 -21 -17 -17 -12 -10 -8
 -23 -21 -17 -17 -12 -10 -8 -7
 -21 -17 -17 -12 -10 -8 -7 -7
 -17 -17 -12 -10 -8 -7 -7 -2
 -17 -12 -10 -8 -7 -7 -2 0
 -12 -10 -8 -7 -7 -2 0 1
 -10 -8 -7 -7 -2 0 1 1
 -8 -7 -7 -2 0 1 1 3
 -7 -7 -2 0 1 1 3 4
 -7 -2 0 1 1 3 4 5
 -2 0 1 1 3 4 5 5
 0 1 1 3 4 5 5 6
 1 1 3 4 5 5 6 6
 1 3 4 5 5 6 6 6
 3 4 5 5 6 6 6 6
 4 5 5 6 6 6 6 6
 5 5 6 6 6 6 6 5
 5 6 6 6 6 6 5 4
 -55 -55 -55 -56 -56 -55 -54 -53
 -55 -55 -56 -56 -55 -54 -53 -52
 -55 -56 -56 -55 -54 -53 -52 -52
 -56 -56 -55 -54 -53 -52 -52 -48
 -56 -55 -54 -53 -52 -52 -48 -47
 -55 -54 -53 -52 -52 -48 -47 -44
 -54 -53 -52 -52 -48 -47 -44 -43
 -53 -52 -52 -48 -47 -44 -43 -43
 -52 -52 -48 -47 -44 -43 -43 -39
 -52 -48 -47 -44 -43 -43 -39 -37
 -48 -47 -44 -43 -43 -39 -37 -35
 -47 -44 -43 -43 -39 -37 -35 -33
 -44 -43 -43 -39 -37 -35 -33 -31
 -43 -43 -39 -37 -35 -33 -31 -30
 -43 -39 -37 -35 -33 -31 -30 -30
 -39 -37 -35 -33 -31 -30 -30 -24
 -37 -35 -33 -31 -30 -30 -24 -23
 -35 -33 -31 -30 -30 -24 -23 -20
 -33 -31 -30 -30 -24 -23 -20 -20
 -31 -30 -30 -24 -23 -20 -20 -15
 -30 -30 -24 -23 -20 -20 -15 -14
 -30 -24 -23 -20 -20 -15 -14 -11
 -24 -23 -20 -20 -15 -14 -11 -9
 -23 -20 -20 -15 -14 -11 -9 -7
 -20 -20 -15 -14 -11 -9 -7 -5
 -20 -15 -14 -11 -9 -7 -5 -4
 -15 -14 -11 -9 -7 -5 -4 -2
 -14 -11 -9 -7 -5 -4 -2 -1
 -11 -9 -7 -5 -4 -2 -1 0
 -9 -7 -5 -4 -2 -1 0 1
 -7 -5 -4 -2 -1 0 1 3
 -5 -4 -2 -1 0 1 3 4
 -4 -2 -1 0 1 3 4 4
 -2 -1 0 1 3 4 4 4
 -1 0 1 3 4 4 4 4
 -56 -56 -56 -56 -56 -56 -56 -53
 -56 -56 -56 -56 -56 -56 -53 -52
 -56 -56 -56 -56 -56 -53 -52 -51
 -56 -56 -56 -56 -53 -52 -51 -49
 -56 -56 -56 -53 -52 -51 -49 -48
 -56 -56 -53 -52 -51 -49 -48 -45
 -56 -53 -52 -51 -49 -48 -45 -44
 -53 -52 -51 -49 -48 -45 -44 -42
 -52 -51 -49 -48 -45 -44 -42 -40
 -51 -49 -48 -45 -44 -42 -40 -39
 -49 -48 -45 -44 -42 -40 -39 -36
 -48 -45 -44 -42 -40 -39 -36 -34
 -45 -44 -42 -40 -39 -36 -34 -31
 -44 -42 -40 -39 -36 -34 -31 -29
 -42 -40 -39 -36 -34 -31 -29 -26
 -40 -39 -36 -34 -31 -29 -26 -25
 -39 -36 -34 -31 -29 -26 -25 -22
 -36 -34 -31 -29 -26 -25 -22 -19
 -34 -31 -29 -26 -25 -22 -19 -18
 -31 -29 -26 -25 -22 -19 -18 -15
 -29 -26 -25 -22 -19 -18 -15 -14
 -26 -25 -22 -19 -18 -15 -14 -14
 -25 -22 -19 -18 -15 -14 -14 -8
 -22 -19 -18 -15 -14 -14 -8 -7
 -19 -18 -15 -14 -14 -8 -7 -5
 -18 -15 -14 -14 -8 -7 -5 -4
 -15 -14 -14 -8 -7 -5 -4 -4
 -14 -14 -8 -7 -5 -4 -4 0
 -14 -8 -7 -5 -4 -4 0 1
 -8 -7 -5 -4 -4 0 1 2
 -7 -5 -4 -4 0 1 2 3
 -5 -4 -4 0 1 2 3 3
 -4 -4 0 1 2 3 3 5
 -4 0 1 2 3 3 5 5
 0 1 2 3 3 5 5 5
 1 2 3 3 5 5 5 5
 2 3 3 5 5 5 5 5
 3 3 5 5 5 5 5 4
 3 5 5 5 5 5 4 4
 5 5 5 5 5 4 4 4
 -53 -54 -54 -55 -55 -55 -54 -54
 -54 -54 -55 -55 -55 -54 -54 -53
 -54 -55 -55 -55 -54 -54 -53 -52
 -55 -55 -55 -54 -54 -53 -52 -50
 -55 -55 -54 -54 -53 -52 -50 -49
 -55 -54 -54 -53 -52 -50 -49 -47
 -54 -54 -53 -52 -50 -49 -47 -46
 -54 -53 -52 -50 -49 -47 -46 -46
 -53 -52 -50 -49 -47 -46 -46 -43
 -52 -50 -49 -47 -46 -46 -43 -39
 -50 -49 -47 -46 -46 -43 -39 -37
 -49 -47 -46 -46 -43 -39 -37 -36
 -47 -46 -46 -43 -39 -37 -36 -33
 -46 -46 -43 -39 -37 -36 -33 -32
 -46 -43 -39 -37 -36 -33 -32 -28
 -43 -39 -37 -36 -33 -32 -28 -27
 -39 -37 -36 -33 -32 -28 -27 -24
 -37 -36 -33 -32 -28 -27 -24 -22
 -36 -33 -32 -28 -27 -24 -22 -19
 -33 -32 -28 -27 -24 -22 -19 -16
 -32 -28 -27 -24 -22 -19 -16 -15
 -28 -27 -24 -22 -19 -16 -15 -13
 -27 -24 -22 -19 -16 -15 -13 -11
 -24 -22 -19 -16 -15 -13 -11 -9
 -22 -19 -16 -15 -13 -11 -9 -7
 -19 -16 -15 -13 -11 -9 -7 -4
 -16 -15 -13 -11 -9 -7 -4 -1
 -15 -13 -11 -9 -7 -4 -1 0
 -13 -11 -9 -7 -4 -1 0 0
 -11 -9 -7 -4 -1 0 0 1
 -9 -7 -4 -1 0 0 1 2
 -7 -4 -1 0 0 1 2 3
 -4 -1 0 0 1 2 3 3
 -1 0 0 1 2 3 3 3
 0 0 1 2 3 3 3 3
 0 1 2 3 3 3 3 2
 1 2 3 3 3 3 2 2
 2 3 3 3 3 2 2 2
 -53 -53 -54 -54 -54 -53 -53 -51
 -53 -54 -54 -54 -53 -53 -51 -50
 -54 -54 -54 -53 -53 -51 -50 -48
 -54 -54 -53 -53 -51 -50 -48 -46
 -54 -53 -53 -51 -50 -48 -46 -45
 -53 -53 -51 -50 -48 -46 -45 -43
 -53 -51 -50 -48 -46 -45 -43 -41
 -51 -50 -48 -46 -45 -43 -41 -38
 -50 -48 -46 -45 -43 -41 -38 -36
 -48 -46 -45 -43 -41 -38 -36 -34
 -46 -45 -43 -41 -38 -36 -34 -33
 -45 -43 -41 -38 -36 -34 -33 -30
 -43 -41 -38 -36 -34 -33 -30 -27
 -41 -38 -36 -34 -33 -30 -27 -27
 -38 -36 -34 -33 -30 -27 -27 -21
 -36 -34 -33 -30 -27 -27 -21 -20
 -34 -33 -30 -27 -27 -21 -20 -17
 -33 -30 -27 -27 -21 -20 -17 -15
 -30 -27 -27 -21 -20 -17 -15 -12
 -27 -27 -21 -20 -17 -15 -12 -6
 -27 -21 -20 -17 -15 -12 -6 -6
 -21 -20 -17 -15 -12 -6 -6 -6
 -20 -17 -15 -12 -6 -6 -6 2
 -17 -15 -12 -6 -6 -6 2 3
 -15 -12 -6 -6 -6 2 3 5
 -12 -6 -6 -6 2 3 5 6
 -6 -6 -6 2 3 5 6 9
 -6 -6 2 3 5 6 9 10
 -6 2 3 5 6 9 10 11
 2 3 5 6 9 10 11 11
 3 5 6 9 10 11 11 11
 5 6 9 10 11 11 11 12
 6 9 10 11 11 11 12 12
 9 10 11 11 11 12 12 11
 -52 -52 -53 -53 -53 -53 -52 -51
 -52 -53 -53 -53 -53 -52 -51 -50
 -53 -53 -53 -53 -52 -51 -50 -49
 -53 -53 -53 -52 -51 -50 -49 -47
 -53 -53 -52 -51 -50 -49 -47 -46
 -53 -52 -51 -50 -49 -47 -46 -46
 -52 -51 -50 -49 -47 -46 -46 -42
 -51 -50 -49 -47 -46 -46 -42 -37
 -50 -49 -47 -46 -46 -42 -37 -36
 -49 -47 -46 -46 -42 -37 -36 -33
 -47 -46 -46 -42 -37 -36 -33 -32
 -46 -46 -42 -37 -36 -33 -32 -32
 -46 -42 -37 -36 -33 -32 -32 -25
 -42 -37 -36 -33 -32 -32 -25 -23
 -37 -36 -33 -32 -32 -25 -23 -21
 -36 -33 -32 -32 -25 -23 -21 -21
 -33 -32 -32 -25 -23 -21 -21 -17
 -32 -32 -25 -23 -21 -21 -17 -15
 -32 -25 -23 -21 -21 -17 -15 -13
 -25 -23 -21 -21 -17 -15 -13 -11
 -23 -21 -21 -17 -15 -13 -11 -10
 -21 -21 -17 -15 -13 -11 -10 -7
 -21 -17 -15 -13 -11 -10 -7 -4
 -17 -15 -13 -11 -10 -7 -4 -2
 -15 -13 -11 -10 -7 -4 -2 -1
 -13 -11 -10 -7 -4 -2 -1 1
 -11 -10 -7 -4 -2 -1 1 3
 -10 -7 -4 -2 -1 1 3 4
 -7 -4 -2 -1 1 3 4 5
 -4 -2 -1 1 3 4 5 6
 -2 -1 1 3 4 5 6 7
 -1 1 3 4 5 6 7 7
 1 3 4 5 6 7 7 8
 3 4 5 6 7 7 8 8
 4 5 6 7 7 8 8 8
 5 6 7 7 8 8 8 7
 -52 -53 -53 -53 -54 -54 -53 -53
 -53 -53 -53 -54 -54 -53 -53 -52
 -53 -53 -54 -54 -53 -53 -52 -52
 -53 -54 -54 -53 -53 -52 -52 -50
 -54 -54 -53 -53 -52 -52 -50 -50
 -54 -53 -53 -52 -52 -50 -50 -50
 -53 -53 -52 -52 -50 -50 -50 -45
 -53 -52 -52 -50 -50 -50 -45 -43
 -52 -52 -50 -50 -50 -45 -43 -41
 -52 -50 -50 -50 -45 -43 -41 -39
 -50 -50 -50 -45 -43 -41 -39 -36
 -50 -50 -45 -43 -41 -39 -36 -35
 -50 -45 -43 -41 -39 -36 -35 -33
 -45 -43 -41 -39 -36 -35 -33 -30
 -43 -41 -39 -36 -35 -33 -30 -28
 -41 -39 -36 -35 -33 -30 -28 -27
 -39 -36 -35 -33 -30 -28 -27 -24
 -36 -35 -33 -30 -28 -27 -24 -22
 -35 -33 -30 -28 -27 -24 -22 -21
 -33 -30 -28 -27 -24 -22 -21 -18
 -30 -28 -27 -24 -22 -21 -18 -17
 -28 -27 -24 -22 -21 -18 -17 -15
 -27 -24 -22 -21 -18 -17 -15 -10
 -24 -22 -21 -18 -17 -15 -10 -8
 -22 -21 -18 -17 -15 -10 -8 -5
 -21 -18 -17 -15 -10 -8 -5 -3
 -18 -17 -15 -10 -8 -5 -3 0
 -17 -15 -10 -8 -5 -3 0 1
 -15 -10 -8 -5 -3 0 1 1
 -10 -8 -5 -3 0 1 1 4
 -8 -5 -3 0 1 1 4 5
 -5 -3 0 1 1 4 5 6
 -3 0 1 1 4 5 6 6
 0 1 1 4 5 6 6 6
 1 1 4 5 6 6 6 7
 1 4 5 6 6 6 7 6
 -54 -54 -54 -54 -54 -54 -53 -52
 -54 -54 -54 -54 -54 -53 -52 -51
 -54 -54 -54 -54 -53 -52 -51 -50
 -54 -54 -54 -53 -52 -51 -50 -48
 -54 -54 -53 -52 -51 -50 -48 -46
 -54 -53 -52 -51 -50 -48 -46 -46
 -53 -52 -51 -50 -48 -46 -46 -42
 -52 -51 -50 -48 -46 -46 -42 -41
 -51 -50 -48 -46 -46 -42 -41 -39
 -50 -48 -46 -46 -42 -41 -39 -38
 -48 -46 -46 -42 -41 -39 -38 -33
 -46 -46 -42 -41 -39 -38 -33 -31
 -46 -42 -41 -39 -38 -33 -31 -28
 -42 -41 -39 -38 -33 -31 -28 -27
 -41 -39 -38 -33 -31 -28 -27 -24
 -39 -38 -33 -31 -28 -27 -24 -23
 -38 -33 -31 -28 -27 -24 -23 -23
 -33 -31 -28 -27 -24 -23 -23 -18
 -31 -28 -27 -24 -23 -23 -18 -18
 -28 -27 -24 -23 -23 -18 -18 -14
 -27 -24 -23 -23 -18 -18 -14 -12
 -24 -23 -23 -18 -18 -14 -12 -10
 -23 -23 -18 -18 -14 -12 -10 -9
 -23 -18 -18 -14 -12 -10 -9 -9
 -18 -18 -14 -12 -10 -9 -9 -5
 -18 -14 -12 -10 -9 -9 -5 -2
 -14 -12 -10 -9 -9 -5 -2 -1
 -12 -10 -9 -9 -5 -2 -1 -1
 -10 -9 -9 -5 -2 -1 -1 2
 -9 -9 -5 -2 -1 -1 2 2
 -9 -5 -2 -1 -1 2 2 3
 -5 -2 -1 -1 2 2 3 3
 -2 -1 -1 2 2 3 3 3
 -1 -1 2 2 3 3 3 3
 -1 2 2 3 3 3 3 2
 -53 -54 -54 -54 -54 -54 -53 -52
 -54 -54 -54 -54 -54 -53 -52 -52
 -54 -54 -54 -54 -53 -52 -52 -51
 -54 -54 -54 -53 -52 -52 -51 -50
 -54 -54 -53 -52 -52 -51 -50 -48
 -54 -53 -52 -52 -51 -50 -48 -46
 -53 -52 -52 -51 -50 -48 -46 -45
 -52 -52 -51 -50 -48 -46 -45 -44
 -52 -51 -50 -48 -46 -45 -44 -44
 -51 -50 -48 -46 -45 -44 -44 -39
 -50 -48 -46 -45 -44 -44 -39 -36
 -48 -46 -45 -44 -44 -39 -36 -35
 -46 -45 -44 -44 -39 -36 -35 -33
 -45 -44 -44 -39 -36 -35 -33 -31
 -44 -44 -39 -36 -35 -33 -31 -29
 -44 -39 -36 -35 -33 -31 -29 -27
 -39 -36 -35 -33 -31 -29 -27 -24
 -36 -35 -33 -31 -29 -27 -24 -24
 -35 -33 -31 -29 -27 -24 -24 -24
 -33 -31 -29 -27 -24 -24 -24 -17
 -31 -29 -27 -24 -24 -24 -17 -14
 -29 -27 -24 -24 -24 -17 -14 -12
 -27 -24 -24 -24 -17 -14 -12 -11
 -24 -24 -24 -17 -14 -12 -11 -9
 -24 -24 -17 -14 -12 -11 -9 -8
 -24 -17 -14 -12 -11 -9 -8 -8
 -17 -14 -12 -11 -9 -8 -8 -4
 -14 -12 -11 -9 -8 -8 -4 -3
 -12 -11 -9 -8 -8 -4 -3 -1
 -11 -9 -8 -8 -4 -3 -1 0
 -9 -8 -8 -4 -3 -1 0 1
 -8 -8 -4 -3 -1 0 1 2
 -8 -4 -3 -1 0 1 2 2
 -4 -3 -1 0 1 2 2 3
 -3 -1 0 1 2 2 3 3
 -1 0 1 2 2 3 3 3
 0 1 2 2 3 3 3 3
 -26 -27 -29 -30 -33 -35 -37 -40
 -27 -29 -30 -33 -35 -37 -40 -42
 -29 -30 -33 -35 -37 -40 -42 -44
 -30 -33 -35 -37 -40 -42 -44 -46
 -33 -35 -37 -40 -42 -44 -46 -48
 -35 -37 -40 -42 -44 -46 -48 -51
 -37 -40 -42 -44 -46 -48 -51 -53
 -40 -42 -44 -46 -48 -51 -53 -56
 -42 -44 -46 -48 -51 -53 -56 -58
 -44 -46 -48 -51 -53 -56 -58 -61
 -46 -48 -51 -53 -56 -58 -61 -63
 -48 -51 -53 -56 -58 -61 -63 -65
 -51 -53 -56 -58 -61 -63 -65 -67
 -53 -56 -58 -61 -63 -65 -67 -68
 -56 -58 -61 -63 -65 -67 -68 -69
 -58 -61 -63 -65 -67 -68 -69 -70
 -61 -63 -65 -67 -68 -69 -70 -71
 -63 -65 -67 -68 -69 -70 -71 -71
 -65 -67 -68 -69 -70 -71 -71 -71
 -67 -68 -69 -70 -71 -71 -71 -71
 -68 -69 -70 -71 -71 -71 -71 -71
 -69 -70 -71 -71 -71 -71 -71 -70
 -70 -71 -71 -71 -71 -71 -70 -69
 -71 -71 -71 -71 -71 -70 -69 -69
 -71 -71 -71 -71 -70 -69 -69 -68
 -71 -71 -71 -70 -69 -69 -68 -67
 -71 -71 -70 -69 -69 -68 -67 -66
 -71 -70 -69 -69 -68 -67 -66 -65
 -70 -69 -69 -68 -67 -66 -65 -64
 -69 -69 -68 -67 -66 -65 -64 -63
 -69 -68 -67 -66 -65 -64 -63 -62
 -68 -67 -66 -65 -64 -63 -62 -61
 -67 -66 -65 -64 -63 -62 -61 -61
 -66 -65 -64 -63 -62 -61 -61 -60
 -65 -64 -63 -62 -61 -61 -60 -59
 -64 -63 -62 -61 -61 -60 -59 -59
 -63 -62 -61 -61 -60 -59 -59 -58
 -62 -61 -61 -60 -59 -59 -58 -58
 -61 -61 -60 -59 -59 -58 -58 -58
 -61 -60 -59 -59 -58 -58 -58 -57
 -60 -59 -59 -58 -58 -58 -57 -57
 -59 -59 -58 -58 -58 -57 -57 -58
 -59 -58 -58 -58 -57 -57 -58 -58
 -39 -40 -41 -41 -42 -42 -43 -44
 -40 -41 -41 -42 -42 -43 -44 -44
 -41 -41 -42 -42 -43 -44 -44 -45
 -41 -42 -42 -43 -44 -44 -45 -46
 -42 -42 -43 -44 -44 -45 -46 -47
 -42 -43 -44 -44 -45 -46 -47 -47
 -43 -44 -44 -45 -46 -47 -47 -47
 -44 -44 -45 -46 -47 -47 -47 -48
 -44 -45 -46 -47 -47 -47 -48 -48
 -45 -46 -47 -47 -47 -48 -48 -49
 -46 -47 -47 -47 -48 -48 -49 -49
 -47 -47 -47 -48 -48 -49 -49 -49
 -47 -47 -48 -48 -49 -49 -49 -49
 -47 -48 -48 -49 -49 -49 -49 -49
 -48 -48 -49 -49 -49 -49 -49 -48
 -48 -49 -49 -49 -49 -49 -48 -47
 -49 -49 -49 -49 -49 -48 -47 -46
 -49 -49 -49 -49 -48 -47 -46 -45
 -49 -49 -49 -48 -47 -46 -45 -44
 -49 -49 -48 -47 -46 -45 -44 -43
 -49 -48 -47 -46 -45 -44 -43 -42
 -48 -47 -46 -45 -44 -43 -42 -40
 -47 -46 -45 -44 -43 -42 -40 -39
 -46 -45 -44 -43 -42 -40 -39 -37
 -45 -44 -43 -42 -40 -39 -37 -35
 -44 -43 -42 -40 -39 -37 -35 -34
 -43 -42 -40 -39 -37 -35 -34 -32
 -42 -40 -39 -37 -35 -34 -32 -30
 -40 -39 -37 -35 -34 -32 -30 -29
 -39 -37 -35 -34 -32 -30 -29 -27
 -37 -35 -34 -32 -30 -29 -27 -25
 -35 -34 -32 -30 -29 -27 -25 -24
 -34 -32 -30 -29 -27 -25 -24 -22
 -32 -30 -29 -27 -25 -24 -22 -21
 -30 -29 -27 -25 -24 -22 -21 -19
 -29 -27 -25 -24 -22 -21 -19 -18
 -27 -25 -24 -22 -21 -19 -18 -17
 -25 -24 -22 -21 -19 -18 -17 -16
 -24 -22 -21 -19 -18 -17 -16 -15
 -22 -21 -19 -18 -17 -16 -15 -26
 -21 -19 -18 -17 -16 -15 -26 -27
 -19 -18 -17 -16 -15 -26 -27 -29
 -18 -17 -16 -15 -26 -27 -29 -30
 -17 -16 -15 -26 -27 -29 -30 -33
 -16 -15 -26 -27 -29 -30 -33 -35
 -15 -26 -27 -29 -30 -33 -35 -37
 -32 -34 -36 -38 -41 -43 -45 -47
 -34 -36 -38 -41 -43 -45 -47 -49
 -36 -38 -41 -43 -45 -47 -49 -50
 -38 -41 -43 -45 -47 -49 -50 -52
 -41 -43 -45 -47 -49 -50 -52 -54
 -43 -45 -47 -49 -50 -52 -54 -56
 -45 -47 -49 -50 -52 -54 -56 -58
 -47 -49 -50 -52 -54 -56 -58 -60
 -49 -50 -52 -54 -56 -58 -60 -61
 -50 -52 -54 -56 -58 -60 -61 -63
 -52 -54 -56 -58 -60 -61 -63 -64
 -54 -56 -58 -60 -61 -63 -64 -65
 -56 -58 -60 -61 -63 -64 -65 -65
 -58 -60 -61 -63 -64 -65 -65 -66
 -60 -61 -63 -64 -65 -65 -66 -66
 -61 -63 -64 -65 -65 -66 -66 -66
 -63 -64 -65 -65 -66 -66 -66 -66
 -64 -65 -65 -66 -66 -66 -66 -66
 -65 -65 -66 -66 -66 -66 -66 -65
 -65 -66 -66 -66 -66 -66 -65 -65
 -66 -66 -66 -66 -66 -65 -65 -64
 -66 -66 -66 -66 -65 -65 -64 -63
 -66 -66 -66 -65 -65 -64 -63 -63
 -66 -66 -65 -65 -64 -63 -63 -62
 -66 -65 -65 -64 -63 -63 -62 -61
 -65 -65 -64 -63 -63 -62 -61 -60
 -65 -64 -63 -63 -62 -61 -60 -60
 -64 -63 -63 -62 -61 -60 -60 -59
 -63 -63 -62 -61 -60 -60 -59 -59
 -63 -62 -61 -60 -60 -59 -59 -58
 -62 -61 -60 -60 -59 -59 -58 -57
 -61 -60 -60 -59 -59 -58 -57 -56
 -60 -60 -59 -59 -58 -57 -56 -55
 -60 -59 -59 -58 -57 -56 -55 -54
 -59 -59 -58 -57 -56 -55 -54 -54
 -59 -58 -57 -56 -55 -54 -54 -54
 -58 -57 -56 -55 -54 -54 -54 -54
 -57 -56 -55 -54 -54 -54 -54 -55
 -56 -55 -54 -54 -54 -54 -55 -55
 -55 -54 -54 -54 -54 -55 -55 -56
 -52 -53 -53 -54 -55 -56 -57 -58
 -53 -53 -54 -55 -56 -57 -58 -59
 -53 -54 -55 -56 -57 -58 -59 -60
 -54 -55 -56 -57 -58 -59 -60 -61
 -55 -56 -57 -58 -59 -60 -61 -61
 -56 -57 -58 -59 -60 -61 -61 -62
 -57 -58 -59 -60 -61 -61 -62 -62
 -58 -59 -60 -61 -61 -62 -62 -62
 -59 -60 -61 -61 -62 -62 -62 -61
 -60 -61 -61 -62 -62 -62 -61 -60
 -61 -61 -62 -62 -62 -61 -60 -59
 -61 -62 -62 -62 -61 -60 -59 -58
 -62 -62 -62 -61 -60 -59 -58 -57
 -62 -62 -61 -60 -59 -58 -57 -55
 -62 -61 -60 -59 -58 -57 -55 -54
 -61 -60 -59 -58 -57 -55 -54 -52
 -60 -59 -58 -57 -55 -54 -52 -50
 -59 -58 -57 -55 -54 -52 -50 -49
 -58 -57 -55 -54 -52 -50 -49 -47
 -57 -55 -54 -52 -50 -49 -47 -45
 -55 -54 -52 -50 -49 -47 -45 -43
 -54 -52 -50 -49 -47 -45 -43 -41
 -52 -50 -49 -47 -45 -43 -41 -39
 -50 -49 -47 -45 -43 -41 -39 -37
 -49 -47 -45 -43 -41 -39 -37 -35
 -47 -45 -43 -41 -39 -37 -35 -31
 -45 -43 -41 -39 -37 -35 -31 -29
 -43 -41 -39 -37 -35 -31 -29 -27
 -41 -39 -37 -35 -31 -29 -27 -24
 -39 -37 -35 -31 -29 -27 -24 -22
 -37 -35 -31 -29 -27 -24 -22 -20
 -35 -31 -29 -27 -24 -22 -20 -18
 -31 -29 -27 -24 -22 -20 -18 -16
 -29 -27 -24 -22 -20 -18 -16 -15
 -27 -24 -22 -20 -18 -16 -15 -13
 -24 -22 -20 -18 -16 -15 -13 -12
 -22 -20 -18 -16 -15 -13 -12 -11
 -20 -18 -16 -15 -13 -12 -11 -10
 -18 -16 -15 -13 -12 -11 -10 -9
 -16 -15 -13 -12 -11 -10 -9 -32
 -15 -13 -12 -11 -10 -9 -32 -34
 -13 -12 -11 -10 -9 -32 -34 -36
 -12 -11 -10 -9 -32 -34 -36 -38
 -11 -10 -9 -32 -34 -36 -38 -41
 -10 -9 -32 -34 -36 -38 -41 -43
 -9 -32 -34 -36 -38 -41 -43 -45
 -34 -36 -38 -41 -44 -47 -49 -52
 -36 -38 -41 -44 -47 -49 -52 -55
 -38 -41 -44 -47 -49 -52 -55 -57
 -41 -44 -47 -49 -52 -55 -57 -60
 -44 -47 -49 -52 -55 -57 -60 -63
 -47 -49 -52 -55 -57 -60 -63 -64
 -49 -52 -55 -57 -60 -63 -64 -66
 -52 -55 -57 -60 -63 -64 -66 -67
 -55 -57 -60 -63 -64 -66 -67 -68
 -57 -60 -63 -64 -66 -67 -68 -69
 -60 -63 -64 -66 -67 -68 -69 -69
 -63 -64 -66 -67 -68 -69 -69 -70
 -64 -66 -67 -68 -69 -69 -70 -71
 -66 -67 -68 -69 -69 -70 -71 -71
 -67 -68 -69 -69 -70 -71 -71 -71
 -68 -69 -69 -70 -71 -71 -71 -71
 -69 -69 -70 -71 -71 -71 -71 -71
 -69 -70 -71 -71 -71 -71 -71 -70
 -70 -71 -71 -71 -71 -71 -70 -70
 -71 -71 -71 -71 -71 -70 -70 -70
 -71 -71 -71 -71 -70 -70 -70 -69
 -71 -71 -71 -70 -70 -70 -69 -68
 -71 -71 -70 -70 -70 -69 -68 -67
 -71 -70 -70 -70 -69 -68 -67 -66
 -70 -70 -70 -69 -68 -67 -66 -64
 -70 -70 -69 -68 -67 -66 -64 -62
 -70 -69 -68 -67 -66 -64 -62 -60
 -69 -68 -67 -66 -64 -62 -60 -59
 -68 -67 -66 -64 -62 -60 -59 -57
 -67 -66 -64 -62 -60 -59 -57 -54
 -66 -64 -62 -60 -59 -57 -54 -53
 -64 -62 -60 -59 -57 -54 -53 -51
 -62 -60 -59 -57 -54 -53 -51 -50
 -60 -59 -57 -54 -53 -51 -50 -48
 -59 -57 -54 -53 -51 -50 -48 -47
 -57 -54 -53 -51 -50 -48 -47 -46
 -54 -53 -51 -50 -48 -47 -46 -45
 -53 -51 -50 -48 -47 -46 -45 -44
 -51 -50 -48 -47 -46 -45 -44 -43
 -50 -48 -47 -46 -45 -44 -43 -43
 -48 -47 -46 -45 -44 -43 -43 -42
 -47 -46 -45 -44 -43 -43 -42 -43
 -46 -45 -44 -43 -43 -42 -43 -43
 -45 -44 -43 -43 -42 -43 -43 -44
 -44 -43 -43 -42 -43 -43 -44 -44
 -43 -43 -42 -43 -43 -44 -44 -45
 -49 -51 -52 -53 -54 -55 -56 -58
 -51 -52 -53 -54 -55 -56 -58 -59
 -52 -53 -54 -55 -56 -58 -59 -60
 -53 -54 -55 -56 -58 -59 -60 -61
 -54 -55 -56 -58 -59 -60 -61 -61
 -55 -56 -58 -59 -60 -61 -61 -62
 -56 -58 -59 -60 -61 -61 -62 -62
 -58 -59 -60 -61 -61 -62 -62 -62
 -59 -60 -61 -61 -62 -62 -62 -61
 -60 -61 -61 -62 -62 -62 -61 -60
 -61 -61 -62 -62 -62 -61 -60 -59
 -61 -62 -62 -62 -61 -60 -59 -58
 -62 -62 -62 -61 -60 -59 -58 -56
 -62 -62 -61 -60 -59 -58 -56 -55
 -62 -61 -60 -59 -58 -56 -55 -53
 -61 -60 -59 -58 -56 -55 -53 -51
 -60 -59 -58 -56 -55 -53 -51 -49
 -59 -58 -56 -55 -53 -51 -49 -47
 -58 -56 -55 -53 -51 -49 -47 -45
 -56 -55 -53 -51 -49 -47 -45 -43
 -55 -53 -51 -49 -47 -45 -43 -41
 -53 -51 -49 -47 -45 -43 -41 -39
 -51 -49 -47 -45 -43 -41 -39 -36
 -49 -47 -45 -43 -41 -39 -36 -34
 -47 -45 -43 -41 -39 -36 -34 -31
 -45 -43 -41 -39 -36 -34 -31 -29
 -43 -41 -39 -36 -34 -31 -29 -26
 -41 -39 -36 -34 -31 -29 -26 -24
 -39 -36 -34 -31 -29 -26 -24 -22
 -36 -34 -31 -29 -26 -24 -22 -19
 -34 -31 -29 -26 -24 -22 -19 -17
 -31 -29 -26 -24 -22 -19 -17 -15
 -29 -26 -24 -22 -19 -17 -15 -13
 -26 -24 -22 -19 -17 -15 -13 -11
 -24 -22 -19 -17 -15 -13 -11 -10
 -22 -19 -17 -15 -13 -11 -10 -8
 -19 -17 -15 -13 -11 -10 -8 -7
 -17 -15 -13 -11 -10 -8 -7 -6
 -15 -13 -11 -10 -8 -7 -6 -5
 -13 -11 -10 -8 -7 -6 -5 -4
 -11 -10 -8 -7 -6 -5 -4 -4
 -10 -8 -7 -6 -5 -4 -4 -3
 -8 -7 -6 -5 -4 -4 -3 -3
 -7 -6 -5 -4 -4 -3 -3 -34
 -6 -5 -4 -4 -3 -3 -34 -36
 -5 -4 -4 -3 -3 -34 -36 -38
 -4 -4 -3 -3 -34 -36 -38 -41
 -4 -3 -3 -34 -36 -38 -41 -44
 -3 -3 -34 -36 -38 -41 -44 -47
 -3 -34 -36 -38 -41 -44 -47 -49
 -28 -29 -30 -31 -32 -33 -35 -36
 -29 -30 -31 -32 -33 -35 -36 -36
 -30 -31 -32 -33 -35 -36 -36 -37
 -31 -32 -33 -35 -36 -36 -37 -38
 -32 -33 -35 -36 -36 -37 -38 -39
 -33 -35 -36 -36 -37 -38 -39 -40
 -35 -36 -36 -37 -38 -39 -40 -40
 -36 -36 -37 -38 -39 -40 -40 -41
 -36 -37 -38 -39 -40 -40 -41 -41
 -37 -38 -39 -40 -40 -41 -41 -41
 -38 -39 -40 -40 -41 -41 -41 -41
 -39 -40 -40 -41 -41 -41 -41 -41
 -40 -40 -41 -41 -41 -41 -41 -41
 -40 -41 -41 -41 -41 -41 -41 -41
 -41 -41 -41 -41 -41 -41 -41 -40
 -41 -41 -41 -41 -41 -41 -40 -40
 -41 -41 -41 -41 -41 -40 -40 -40
 -41 -41 -41 -41 -40 -40 -40 -40
 -41 -41 -41 -40 -40 -40 -40 -39
 -41 -41 -40 -40 -40 -40 -39 -39
 -41 -40 -40 -40 -40 -39 -39 -38
 -40 -40 -40 -40 -39 -39 -38 -37
 -40 -40 -40 -39 -39 -38 -37 -37
 -40 -40 -39 -39 -38 -37 -37 -36
 -40 -39 -39 -38 -37 -37 -36 -35
 -39 -39 -38 -37 -37 -36 -35 -34
 -39 -38 -37 -37 -36 -35 -34 -34
 -38 -37 -37 -36 -35 -34 -34 -34
 -37 -37 -36 -35 -34 -34 -34 -33
 -37 -36 -35 -34 -34 -34 -33 -33
 -36 -35 -34 -34 -34 -33 -33 -33
 -35 -34 -34 -34 -33 -33 -33 -33
 -34 -34 -34 -33 -33 -33 -33 -33
 -34 -34 -33 -33 -33 -33 -33 -33
 -34 -33 -33 -33 -33 -33 -33 -32
 -33 -33 -33 -33 -33 -33 -32 -31
 -33 -33 -33 -33 -33 -32 -31 -31
 -33 -33 -33 -33 -32 -31 -31 -30
 -33 -33 -33 -32 -31 -31 -30 -30
 -33 -33 -32 -31 -31 -30 -30 -29
 -33 -32 -31 -31 -30 -30 -29 -29
 -32 -31 -31 -30 -30 -29 -29 -28
 -31 -31 -30 -30 -29 -29 -28 -28
 -47 -48 -49 -50 -51 -52 -53 -54
 -48 -49 -50 -51 -52 -53 -54 -55
 -49 -50 -51 -52 -53 -54 -55 -56
 -50 -51 -52 -53 -54 -55 -56 -57
 -51 -52 -53 -54 -55 -56 -57 -57
 -52 -53 -54 -55 -56 -57 -57 -58
 -53 -54 -55 -56 -57 -57 -58 -58
 -54 -55 -56 -57 -57 -58 -58 -58
 -55 -56 -57 -57 -58 -58 -58 -57
 -56 -57 -57 -58 -58 -58 -57 -56
 -57 -57 -58 -58 -58 -57 -56 -55
 -57 -58 -58 -58 -57 -56 -55 -54
 -58 -58 -58 -57 -56 -55 -54 -53
 -58 -58 -57 -56 -55 -54 -53 -51
 -58 -57 -56 -55 -54 -53 -51 -50
 -57 -56 -55 -54 -53 -51 -50 -48
 -56 -55 -54 -53 -51 -50 -48 -46
 -55 -54 -53 -51 -50 -48 -46 -45
 -54 -53 -51 -50 -48 -46 -45 -43
 -53 -51 -50 -48 -46 -45 -43 -41
 -51 -50 -48 -46 -45 -43 -41 -39
 -50 -48 -46 -45 -43 -41 -39 -37
 -48 -46 -45 -43 -41 -39 -37 -34
 -46 -45 -43 -41 -39 -37 -34 -32
 -45 -43 -41 -39 -37 -34 -32 -30
 -43 -41 -39 -37 -34 -32 -30 -28
 -41 -39 -37 -34 -32 -30 -28 -25
 -39 -37 -34 -32 -30 -28 -25 -23
 -37 -34 -32 -30 -28 -25 -23 -21
 -34 -32 -30 -28 -25 -23 -21 -18
 -32 -30 -28 -25 -23 -21 -18 -16
 -30 -28 -25 -23 -21 -18 -16 -14
 -28 -25 -23 -21 -18 -16 -14 -12
 -25 -23 -21 -18 -16 -14 -12 -10
 -23 -21 -18 -16 -14 -12 -10 -9
 -21 -18 -16 -14 -12 -10 -9 -8
 -18 -16 -14 -12 -10 -9 -8 -7
 -16 -14 -12 -10 -9 -8 -7 -6
 -14 -12 -10 -9 -8 -7 -6 -5
 -12 -10 -9 -8 -7 -6 -5 -28
 -10 -9 -8 -7 -6 -5 -28 -29
 -9 -8 -7 -6 -5 -28 -29 -30
 -8 -7 -6 -5 -28 -29 -30 -31
 -7 -6 -5 -28 -29 -30 -31 -32
 -6 -5 -28 -29 -30 -31 -32 -33
 -5 -28 -29 -30 -31 -32 -33 -35
 -30 -32 -34 -36 -38 -41 -44 -47
 -32 -34 -36 -38 -41 -44 -47 -50
 -34 -36 -38 -41 -44 -47 -50 -53
 -36 -38 -41 -44 -47 -50 -53 -55
 -38 -41 -44 -47 -50 -53 -55 -57
 -41 -44 -47 -50 -53 -55 -57 -59
 -44 -47 -50 -53 -55 -57 -59 -61
 -47 -50 -53 -55 -57 -59 -61 -63
 -50 -53 -55 -57 -59 -61 -63 -65
 -53 -55 -57 -59 -61 -63 -65 -67
 -55 -57 -59 -61 -63 -65 -67 -68
 -57 -59 -61 -63 -65 -67 -68 -69
 -59 -61 -63 -65 -67 -68 -69 -70
 -61 -63 -65 -67 -68 -69 -70 -72
 -63 -65 -67 -68 -69 -70 -72 -73
 -65 -67 -68 -69 -70 -72 -73 -74
 -67 -68 -69 -70 -72 -73 -74 -74
 -68 -69 -70 -72 -73 -74 -74 -75
 -69 -70 -72 -73 -74 -74 -75 -75
 -70 -72 -73 -74 -74 -75 -75 -75
 -72 -73 -74 -74 -75 -75 -75 -75
 -73 -74 -74 -75 -75 -75 -75 -74
 -74 -74 -75 -75 -75 -75 -74 -74
 -74 -75 -75 -75 -75 -74 -74 -73
 -75 -75 -75 -75 -74 -74 -73 -73
 -75 -75 -75 -74 -74 -73 -73 -72
 -75 -75 -74 -74 -73 -73 -72 -71
 -75 -74 -74 -73 -73 -72 -71 -70
 -74 -74 -73 -73 -72 -71 -70 -68
 -74 -73 -73 -72 -71 -70 -68 -67
 -73 -73 -72 -71 -70 -68 -67 -66
 -73 -72 -71 -70 -68 -67 -66 -64
 -72 -71 -70 -68 -67 -66 -64 -63
 -71 -70 -68 -67 -66 -64 -63 -62
 -70 -68 -67 -66 -64 -63 -62 -60
 -68 -67 -66 -64 -63 -62 -60 -59
 -67 -66 -64 -63 -62 -60 -59 -58
 -66 -64 -63 -62 -60 -59 -58 -57
 -64 -63 -62 -60 -59 -58 -57 -56
 -63 -62 -60 -59 -58 -57 -56 -55
 -62 -60 -59 -58 -57 -56 -55 -54
 -60 -59 -58 -57 -56 -55 -54 -54
 -59 -58 -57 -56 -55 -54 -54 -53
 -42 -43 -44 -45 -46 -47 -48 -49
 -43 -44 -45 -46 -47 -48 -49 -50
 -44 -45 -46 -47 -48 -49 -50 -51
 -45 -46 -47 -48 -49 -50 -51 -52
 -46 -47 -48 -49 -50 -51 -52 -52
 -47 -48 -49 -50 -51 -52 -52 -53
 -48 -49 -50 -51 -52 -52 -53 -53
 -49 -50 -51 -52 -52 -53 -53 -53
 -50 -51 -52 -52 -53 -53 -53 -52
 -51 -52 -52 -53 -53 -53 -52 -52
 -52 -52 -53 -53 -53 -52 -52 -51
 -52 -53 -53 -53 -52 -52 -51 -51
 -53 -53 -53 -52 -52 -51 -51 -50
 -53 -53 -52 -52 -51 -51 -50 -49
 -53 -52 -52 -51 -51 -50 -49 -48
 -52 -52 -51 -51 -50 -49 -48 -47
 -52 -51 -51 -50 -49 -48 -47 -46
 -51 -51 -50 -49 -48 -47 -46 -44
 -51 -50 -49 -48 -47 -46 -44 -43
 -50 -49 -48 -47 -46 -44 -43 -41
 -49 -48 -47 -46 -44 -43 -41 -39
 -48 -47 -46 -44 -43 -41 -39 -37
 -47 -46 -44 -43 -41 -39 -37 -36
 -46 -44 -43 -41 -39 -37 -36 -34
 -44 -43 -41 -39 -37 -36 -34 -32
 -43 -41 -39 -37 -36 -34 -32 -30
 -41 -39 -37 -36 -34 -32 -30 -28
 -39 -37 -36 -34 -32 -30 -28 -26
 -37 -36 -34 -32 -30 -28 -26 -25
 -36 -34 -32 -30 -28 -26 -25 -23
 -34 -32 -30 -28 -26 -25 -23 -21
 -32 -30 -28 -26 -25 -23 -21 -19
 -30 -28 -26 -25 -23 -21 -19 -18
 -28 -26 -25 -23 -21 -19 -18 -16
 -26 -25 -23 -21 -19 -18 -16 -15
 -25 -23 -21 -19 -18 -16 -15 -14
 -23 -21 -19 -18 -16 -15 -14 -13
 -21 -19 -18 -16 -15 -14 -13 -12
 -19 -18 -16 -15 -14 -13 -12 -12
 -18 -16 -15 -14 -13 -12 -12 -11
 -16 -15 -14 -13 -12 -12 -11 -30
 -15 -14 -13 -12 -12 -11 -30 -32
 -14 -13 -12 -12 -11 -30 -32 -34
 -13 -12 -12 -11 -30 -32 -34 -36
 -12 -12 -11 -30 -32 -34 -36 -38
 -12 -11 -30 -32 -34 -36 -38 -41
 -11 -30 -32 -34 -36 -38 -41 -44
 -30 -33 -35 -37 -40 -43 -45 -48
 -33 -35 -37 -40 -43 -45 -48 -49
 -35 -37 -40 -43 -45 -48 -49 -51
 -37 -40 -43 -45 -48 -49 -51 -52
 -40 -43 -45 -48 -49 -51 -52 -54
 -43 -45 -48 -49 -51 -52 -54 -55
 -45 -48 -49 -51 -52 -54 -55 -57
 -48 -49 -51 -52 -54 -55 -57 -59
 -49 -51 -52 -54 -55 -57 -59 -60
 -51 -52 -54 -55 -57 -59 -60 -61
 -52 -54 -55 -57 -59 -60 -61 -62
 -54 -55 -57 -59 -60 -61 -62 -63
 -55 -57 -59 -60 -61 -62 -63 -64
 -57 -59 -60 -61 -62 -63 -64 -64
 -59 -60 -61 -62 -63 -64 -64 -64
 -60 -61 -62 -63 -64 -64 -64 -65
 -61 -62 -63 -64 -64 -64 -65 -65
 -62 -63 -64 -64 -64 -65 -65 -64
 -63 -64 -64 -64 -65 -65 -64 -64
 -64 -64 -64 -65 -65 -64 -64 -64
 -64 -64 -65 -65 -64 -64 -64 -63
 -64 -65 -65 -64 -64 -64 -63 -62
 -65 -65 -64 -64 -64 -63 -62 -62
 -65 -64 -64 -64 -63 -62 -62 -61
 -64 -64 -64 -63 -62 -62 -61 -61
 -64 -64 -63 -62 -62 -61 -61 -60
 -64 -63 -62 -62 -61 -61 -60 -60
 -63 -62 -62 -61 -61 -60 -60 -60
 -62 -62 -61 -61 -60 -60 -60 -59
 -62 -61 -61 -60 -60 -60 -59 -59
 -61 -61 -60 -60 -60 -59 -59 -58
 -61 -60 -60 -60 -59 -59 -58 -58
 -60 -60 -60 -59 -59 -58 -58 -57
 -60 -60 -59 -59 -58 -58 -57 -57
 -60 -59 -59 -58 -58 -57 -57 -56
 -59 -59 -58 -58 -57 -57 -56 -56
 -59 -58 -58 -57 -57 -56 -56 -56
 -58 -58 -57 -57 -56 -56 -56 -57
 -58 -57 -57 -56 -56 -56 -57 -57
 -57 -57 -56 -56 -56 -57 -57 -57
 -44 -45 -46 -47 -48 -50 -51 -51
 -45 -46 -47 -48 -50 -51 -51 -52
 -46 -47 -48 -50 -51 -51 -52 -53
 -47 -48 -50 -51 -51 -52 -53 -54
 -48 -50 -51 -51 -52 -53 -54 -54
 -50 -51 -51 -52 -53 -54 -54 -54
 -51 -51 -52 -53 -54 -54 -54 -54
 -51 -52 -53 -54 -54 -54 -54 -53
 -52 -53 -54 -54 -54 -54 -53 -53
 -53 -54 -54 -54 -54 -53 -53 -52
 -54 -54 -54 -54 -53 -53 -52 -51
 -54 -54 -54 -53 -53 -52 -51 -50
 -54 -54 -53 -53 -52 -51 -50 -49
 -54 -53 -53 -52 -51 -50 -49 -47
 -53 -53 -52 -51 -50 -49 -47 -46
 -53 -52 -51 -50 -49 -47 -46 -45
 -52 -51 -50 -49 -47 -46 -45 -43
 -51 -50 -49 -47 -46 -45 -43 -41
 -50 -49 -47 -46 -45 -43 -41 -40
 -49 -47 -46 -45 -43 -41 -40 -38
 -47 -46 -45 -43 -41 -40 -38 -36
 -46 -45 -43 -41 -40 -38 -36 -34
 -45 -43 -41 -40 -38 -36 -34 -32
 -43 -41 -40 -38 -36 -34 -32 -30
 -41 -40 -38 -36 -34 -32 -30 -28
 -40 -38 -36 -34 -32 -30 -28 -26
 -38 -36 -34 -32 -30 -28 -26 -24
 -36 -34 -32 -30 -28 -26 -24 -22
 -34 -32 -30 -28 -26 -24 -22 -20
 -32 -30 -28 -26 -24 -22 -20 -19
 -30 -28 -26 -24 -22 -20 -19 -17
 -28 -26 -24 -22 -20 -19 -17 -16
 -26 -24 -22 -20 -19 -17 -16 -14
 -24 -22 -20 -19 -17 -16 -14 -13
 -22 -20 -19 -17 -16 -14 -13 -12
 -20 -19 -17 -16 -14 -13 -12 -12
 -19 -17 -16 -14 -13 -12 -12 -30
 -17 -16 -14 -13 -12 -12 -30 -33
 -16 -14 -13 -12 -12 -30 -33 -35
 -14 -13 -12 -12 -30 -33 -35 -37
 -13 -12 -12 -30 -33 -35 -37 -40
 -12 -12 -30 -33 -35 -37 -40 -43
 -12 -30 -33 -35 -37 -40 -43 -45
 -32 -34 -36 -37 -39 -41 -43 -45
 -34 -36 -37 -39 -41 -43 -45 -47
 -36 -37 -39 -41 -43 -45 -47 -50
 -37 -39 -41 -43 -45 -47 -50 -52
 -39 -41 -43 -45 -47 -50 -52 -55
 -41 -43 -45 -47 -50 -52 -55 -57
 -43 -45 -47 -50 -52 -55 -57 -59
 -45 -47 -50 -52 -55 -57 -59 -61
 -47 -50 -52 -55 -57 -59 -61 -63
 -50 -52 -55 -57 -59 -61 -63 -65
 -52 -55 -57 -59 -61 -63 -65 -66
 -55 -57 -59 -61 -63 -65 -66 -68
 -57 -59 -61 -63 -65 -66 -68 -68
 -59 -61 -63 -65 -66 -68 -68 -69
 -61 -63 -65 -66 -68 -68 -69 -70
 -63 -65 -66 -68 -68 -69 -70 -70
 -65 -66 -68 -68 -69 -70 -70 -71
 -66 -68 -68 -69 -70 -70 -71 -71
 -68 -68 -69 -70 -70 -71 -71 -71
 -68 -69 -70 -70 -71 -71 -71 -71
 -69 -70 -70 -71 -71 -71 -71 -70
 -70 -70 -71 -71 -71 -71 -70 -70
 -70 -71 -71 -71 -71 -70 -70 -70
 -71 -71 -71 -71 -70 -70 -70 -69
 -71 -71 -71 -70 -70 -70 -69 -69
 -71 -71 -70 -70 -70 -69 -69 -68
 -71 -70 -70 -70 -69 -69 -68 -67
 -70 -70 -70 -69 -69 -68 -67 -66
 -70 -70 -69 -69 -68 -67 -66 -65
 -70 -69 -69 -68 -67 -66 -65 -65
 -69 -69 -68 -67 -66 -65 -65 -64
 -69 -68 -67 -66 -65 -65 -64 -63
 -68 -67 -66 -65 -65 -64 -63 -62
 -67 -66 -65 -65 -64 -63 -62 -62
 -66 -65 -65 -64 -63 -62 -62 -61
 -65 -65 -64 -63 -62 -62 -61 -61
 -65 -64 -63 -62 -62 -61 -61 -61
 -41 -42 -43 -44 -45 -46 -47 -48
 -42 -43 -44 -45 -46 -47 -48 -49
 -43 -44 -45 -46 -47 -48 -49 -51
 -44 -45 -46 -47 -48 -49 -51 -52
 -45 -46 -47 -48 -49 -51 -52 -52
 -46 -47 -48 -49 -51 -52 -52 -53
 -47 -48 -49 -51 -52 -52 -53 -53
 -48 -49 -51 -52 -52 -53 -53 -53
 -49 -51 -52 -52 -53 -53 -53 -53
 -51 -52 -52 -53 -53 -53 -53 -52
 -52 -52 -53 -53 -53 -53 -52 -52
 -52 -53 -53 -53 -53 -52 -52 -51
 -53 -53 -53 -53 -52 -52 -51 -50
 -53 -53 -53 -52 -52 -51 -50 -49
 -53 -53 -52 -52 -51 -50 -49 -47
 -53 -52 -52 -51 -50 -49 -47 -46
 -52 -52 -51 -50 -49 -47 -46 -44
 -52 -51 -50 -49 -47 -46 -44 -43
 -51 -50 -49 -47 -46 -44 -43 -41
 -50 -49 -47 -46 -44 -43 -41 -39
 -49 -47 -46 -44 -43 -41 -39 -37
 -47 -46 -44 -43 -41 -39 -37 -35
 -46 -44 -43 -41 -39 -37 -35 -33
 -44 -43 -41 -39 -37 -35 -33 -32
 -43 -41 -39 -37 -35 -33 -32 -29
 -41 -39 -37 -35 -33 -32 -29 -27
 -39 -37 -35 -33 -32 -29 -27 -25
 -37 -35 -33 -32 -29 -27 -25 -24
 -35 -33 -32 -29 -27 -25 -24 -22
 -33 -32 -29 -27 -25 -24 -22 -20
 -32 -29 -27 -25 -24 -22 -20 -18
 -29 -27 -25 -24 -22 -20 -18 -17
 -27 -25 -24 -22 -20 -18 -17 -15
 -25 -24 -22 -20 -18 -17 -15 -13
 -24 -22 -20 -18 -17 -15 -13 -12
 -22 -20 -18 -17 -15 -13 -12 -12
 -20 -18 -17 -15 -13 -12 -12 -10
 -18 -17 -15 -13 -12 -12 -10 -10
 -17 -15 -13 -12 -12 -10 -10 -32
 -15 -13 -12 -12 -10 -10 -32 -34
 -13 -12 -12 -10 -10 -32 -34 -36
 -12 -12 -10 -10 -32 -34 -36 -37
 -12 -10 -10 -32 -34 -36 -37 -39
 -10 -10 -32 -34 -36 -37 -39 -41
 -10 -32 -34 -36 -37 -39 -41 -43
 -14 -36 -38 -40 -42 -44 -46 -49
 -36 -38 -40 -42 -44 -46 -49 -51
 -38 -40 -42 -44 -46 -49 -51 -54
 -40 -42 -44 -46 -49 -51 -54 -56
 -42 -44 -46 -49 -51 -54 -56 -58
 -44 -46 -49 -51 -54 -56 -58 -60
 -46 -49 -51 -54 -56 -58 -60 -62
 -49 -51 -54 -56 -58 -60 -62 -64
 -51 -54 -56 -58 -60 -62 -64 -65
 -54 -56 -58 -60 -62 -64 -65 -67
 -56 -58 -60 -62 -64 -65 -67 -68
 -58 -60 -62 -64 -65 -67 -68 -69
 -60 -62 -64 -65 -67 -68 -69 -70
 -62 -64 -65 -67 -68 -69 -70 -70
 -64 -65 -67 -68 -69 -70 -70 -71
 -65 -67 -68 -69 -70 -70 -71 -72
 -67 -68 -69 -70 -70 -71 -72 -72
 -68 -69 -70 -70 -71 -72 -72 -72
 -69 -70 -70 -71 -72 -72 -72 -72
 -70 -70 -71 -72 -72 -72 -72 -71
 -70 -71 -72 -72 -72 -72 -71 -71
 -71 -72 -72 -72 -72 -71 -71 -71
 -72 -72 -72 -72 -71 -71 -71 -70
 -72 -72 -72 -71 -71 -71 -70 -70
 -72 -72 -71 -71 -71 -70 -70 -69
 -72 -71 -71 -71 -70 -70 -69 -68
 -71 -71 -71 -70 -70 -69 -68 -67
 -71 -71 -70 -70 -69 -68 -67 -67
 -71 -70 -70 -69 -68 -67 -67 -66
 -70 -70 -69 -68 -67 -67 -66 -65
 -70 -69 -68 -67 -67 -66 -65 -64
 -69 -68 -67 -67 -66 -65 -64 -63
 -68 -67 -67 -66 -65 -64 -63 -63
 -67 -67 -66 -65 -64 -63 -63 -62
 -67 -66 -65 -64 -63 -63 -62 -61
 -66 -65 -64 -63 -63 -62 -61 -61
 -65 -64 -63 -63 -62 -61 -61 -60
 -64 -63 -63 -62 -61 -61 -60 -60
 -63 -63 -62 -61 -61 -60 -60 -60
 -63 -62 -61 -61 -60 -60 -60 -59
 -62 -61 -61 -60 -60 -60 -59 -59
 -61 -61 -60 -60 -60 -59 -59 -60
 -43 -43 -44 -45 -45 -46 -47 -48
 -43 -44 -45 -45 -46 -47 -48 -49
 -44 -45 -45 -46 -47 -48 -49 -50
 -45 -45 -46 -47 -48 -49 -50 -50
 -45 -46 -47 -48 -49 -50 -50 -51
 -46 -47 -48 -49 -50 -50 -51 -52
 -47 -48 -49 -50 -50 -51 -52 -52
 -48 -49 -50 -50 -51 -52 -52 -52
 -49 -50 -50 -51 -52 -52 -52 -52
 -50 -50 -51 -52 -52 -52 -52 -52
 -50 -51 -52 -52 -52 -52 -52 -52
 -51 -52 -52 -52 -52 -52 -52 -52
 -52 -52 -52 -52 -52 -52 -52 -52
 -52 -52 -52 -52 -52 -52 -52 -51
 -52 -52 -52 -52 -52 -52 -51 -50
 -52 -52 -52 -52 -52 -51 -50 -49
 -52 -52 -52 -52 -51 -50 -49 -48
 -52 -52 -52 -51 -50 -49 -48 -47
 -52 -52 -51 -50 -49 -48 -47 -46
 -52 -51 -50 -49 -48 -47 -46 -44
 -51 -50 -49 -48 -47 -46 -44 -43
 -50 -49 -48 -47 -46 -44 -43 -41
 -49 -48 -47 -46 -44 -43 -41 -40
 -48 -47 -46 -44 -43 -41 -40 -38
 -47 -46 -44 -43 -41 -40 -38 -36
 -46 -44 -43 -41 -40 -38 -36 -35
 -44 -43 -41 -40 -38 -36 -35 -33
 -43 -41 -40 -38 -36 -35 -33 -31
 -41 -40 -38 -36 -35 -33 -31 -30
 -40 -38 -36 -35 -33 -31 -30 -28
 -38 -36 -35 -33 -31 -30 -28 -26
 -36 -35 -33 -31 -30 -28 -26 -24
 -35 -33 -31 -30 -28 -26 -24 -23
 -33 -31 -30 -28 -26 -24 -23 -21
 -31 -30 -28 -26 -24 -23 -21 -20
 -30 -28 -26 -24 -23 -21 -20 -18
 -28 -26 -24 -23 -21 -20 -18 -17
 -26 -24 -23 -21 -20 -18 -17 -15
 -24 -23 -21 -20 -18 -17 -15 -14
 -23 -21 -20 -18 -17 -15 -14 -36
 -21 -20 -18 -17 -15 -14 -36 -38
 -20 -18 -17 -15 -14 -36 -38 -40
 -18 -17 -15 -14 -36 -38 -40 -42
 -17 -15 -14 -36 -38 -40 -42 -44
 -15 -14 -36 -38 -40 -42 -44 -46
 -32 -34 -37 -40 -42 -45 -47 -49
 -34 -37 -40 -42 -45 -47 -49 -51
 -37 -40 -42 -45 -47 -49 -51 -52
 -40 -42 -45 -47 -49 -51 -52 -54
 -42 -45 -47 -49 -51 -52 -54 -56
 -45 -47 -49 -51 -52 -54 -56 -58
 -47 -49 -51 -52 -54 -56 -58 -60
 -49 -51 -52 -54 -56 -58 -60 -62
 -51 -52 -54 -56 -58 -60 -62 -64
 -52 -54 -56 -58 -60 -62 -64 -65
 -54 -56 -58 -60 -62 -64 -65 -67
 -56 -58 -60 -62 -64 -65 -67 -68
 -58 -60 -62 -64 -65 -67 -68 -69
 -60 -62 -64 -65 -67 -68 -69 -69
 -62 -64 -65 -67 -68 -69 -69 -70
 -64 -65 -67 -68 -69 -69 -70 -70
 -65 -67 -68 -69 -69 -70 -70 -70
 -67 -68 -69 -69 -70 -70 -70 -70
 -68 -69 -69 -70 -70 -70 -70 -70
 -69 -69 -70 -70 -70 -70 -70 -69
 -69 -70 -70 -70 -70 -70 -69 -69
 -70 -70 -70 -70 -70 -69 -69 -69
 -70 -70 -70 -70 -69 -69 -69 -68
 -70 -70 -70 -69 -69 -69 -68 -68
 -70 -70 -69 -69 -69 -68 -68 -67
 -70 -69 -69 -69 -68 -68 -67 -66
 -69 -69 -69 -68 -68 -67 -66 -65
 -69 -69 -68 -68 -67 -66 -65 -64
 -69 -68 -68 -67 -66 -65 -64 -63
 -68 -68 -67 -66 -65 -64 -63 -62
 -68 -67 -66 -65 -64 -63 -62 -61
 -67 -66 -65 -64 -63 -62 -61 -60
 -66 -65 -64 -63 -62 -61 -60 -59
 -65 -64 -63 -62 -61 -60 -59 -58
 -64 -63 -62 -61 -60 -59 -58 -57
 -63 -62 -61 -60 -59 -58 -57 -56
 -43 -44 -45 -46 -47 -48 -49 -50
 -44 -45 -46 -47 -48 -49 -50 -50
 -45 -46 -47 -48 -49 -50 -50 -51
 -46 -47 -48 -49 -50 -50 -51 -52
 -47 -48 -49 -50 -50 -51 -52 -53
 -48 -49 -50 -50 -51 -52 -53 -54
 -49 -50 -50 -51 -52 -53 -54 -54
 -50 -50 -51 -52 -53 -54 -54 -55
 -50 -51 -52 -53 -54 -54 -55 -55
 -51 -52 -53 -54 -54 -55 -55 -55
 -52 -53 -54 -54 -55 -55 -55 -55
 -53 -54 -54 -55 -55 -55 -55 -54
 -54 -54 -55 -55 -55 -55 -54 -54
 -54 -55 -55 -55 -55 -54 -54 -53
 -55 -55 -55 -55 -54 -54 -53 -52
 -55 -55 -55 -54 -54 -53 -52 -51
 -55 -55 -54 -54 -53 -52 -51 -50
 -55 -54 -54 -53 -52 -51 -50 -49
 -54 -54 -53 -52 -51 -50 -49 -47
 -54 -53 -52 -51 -50 -49 -47 -46
 -53 -52 -51 -50 -49 -47 -46 -44
 -52 -51 -50 -49 -47 -46 -44 -43
 -51 -50 -49 -47 -46 -44 -43 -41
 -50 -49 -47 -46 -44 -43 -41 -39
 -49 -47 -46 -44 -43 -41 -39 -37
 -47 -46 -44 -43 -41 -39 -37 -35
 -46 -44 -43 -41 -39 -37 -35 -33
 -44 -43 -41 -39 -37 -35 -33 -31
 -43 -41 -39 -37 -35 -33 -31 -29
 -41 -39 -37 -35 -33 -31 -29 -27
 -39 -37 -35 -33 -31 -29 -27 -25
 -37 -35 -33 -31 -29 -27 -25 -24
 -35 -33 -31 -29 -27 -25 -24 -22
 -33 -31 -29 -27 -25 -24 -22 -20
 -31 -29 -27 -25 -24 -22 -20 -19
 -29 -27 -25 -24 -22 -20 -19 -17
 -27 -25 -24 -22 -20 -19 -17 -16
 -25 -24 -22 -20 -19 -17 -16 -15
 -24 -22 -20 -19 -17 -16 -15 -14
 -22 -20 -19 -17 -16 -15 -14 -13
 -20 -19 -17 -16 -15 -14 -13 -13
 -19 -17 -16 -15 -14 -13 -13 -12
 -17 -16 -15 -14 -13 -13 -12 -32
 -16 -15 -14 -13 -13 -12 -32 -34
 -15 -14 -13 -13 -12 -32 -34 -37
 -14 -13 -13 -12 -32 -34 -37 -40
 -13 -13 -12 -32 -34 -37 -40 -42
 -13 -12 -32 -34 -37 -40 -42 -45
 -12 -32 -34 -37 -40 -42 -45 -47
 -59 -59 -60 -61 -61 -62 -63 -64
 -59 -60 -61 -61 -62 -63 -64 -64
 -60 -61 -61 -62 -63 -64 -64 -65
 -61 -61 -62 -63 -64 -64 -65 -65
 -61 -62 -63 -64 -64 -65 -65 -66
 -62 -63 -64 -64 -65 -65 -66 -66
 -63 -64 -64 -65 -65 -66 -66 -66
 -64 -64 -65 -65 -66 -66 -66 -66
 -64 -65 -65 -66 -66 -66 -66 -65
 -65 -65 -66 -66 -66 -66 -65 -64
 -65 -66 -66 -66 -66 -65 -64 -62
 -66 -66 -66 -66 -65 -64 -62 -61
 -66 -66 -66 -65 -64 -62 -61 -59
 -66 -66 -65 -64 -62 -61 -59 -57
 -66 -65 -64 -62 -61 -59 -57 -54
 -65 -64 -62 -61 -59 -57 -54 -51
 -64 -62 -61 -59 -57 -54 -51 -49
 -62 -61 -59 -57 -54 -51 -49 -47
 -61 -59 -57 -54 -51 -49 -47 -44
 -59 -57 -54 -51 -49 -47 -44 -42
 -57 -54 -51 -49 -47 -44 -42 -40
 -54 -51 -49 -47 -44 -42 -40 -37
 -51 -49 -47 -44 -42 -40 -37 -34
 -49 -47 -44 -42 -40 -37 -34 -32
 -47 -44 -42 -40 -37 -34 -32 -29
 -44 -42 -40 -37 -34 -32 -29 -27
 -42 -40 -37 -34 -32 -29 -27 -24
 -40 -37 -34 -32 -29 -27 -24 -22
 -37 -34 -32 -29 -27 -24 -22 -19
 -34 -32 -29 -27 -24 -22 -19 -17
 -32 -29 -27 -24 -22 -19 -17 -15
 -29 -27 -24 -22 -19 -17 -15 -13
 -27 -24 -22 -19 -17 -15 -13 -12
 -24 -22 -19 -17 -15 -13 -12 -11
 -22 -19 -17 -15 -13 -12 -11 -10
 -19 -17 -15 -13 -12 -11 -10 -9
 -17 -15 -13 -12 -11 -10 -9 -8
 -15 -13 -12 -11 -10 -9 -8 -8
 -13 -12 -11 -10 -9 -8 -8 -8
 -12 -11 -10 -9 -8 -8 -8 -66
 -11 -10 -9 -8 -8 -8 -66 -68
 -10 -9 -8 -8 -8 -66 -68 -69
 -9 -8 -8 -8 -66 -68 -69 -71
 -8 -8 -8 -66 -68 -69 -71 -73
 -8 -8 -66 -68 -69 -71 -73 -75
 -8 -66 -68 -69 -71 -73 -75 -76
 -56 -57 -57 -58 -60 -61 -63 -65
 -57 -57 -58 -60 -61 -63 -65 -67
 -57 -58 -60 -61 -63 -65 -67 -69
 -58 -60 -61 -63 -65 -67 -69 -71
 -60 -61 -63 -65 -67 -69 -71 -73
 -61 -63 -65 -67 -69 -71 -73 -75
 -63 -65 -67 -69 -71 -73 -75 -77
 -65 -67 -69 -71 -73 -75 -77 -79
 -67 -69 -71 -73 -75 -77 -79 -81
 -69 -71 -73 -75 -77 -79 -81 -83
 -71 -73 -75 -77 -79 -81 -83 -84
 -73 -75 -77 -79 -81 -83 -84 -85
 -75 -77 -79 -81 -83 -84 -85 -85
 -77 -79 -81 -83 -84 -85 -85 -85
 -79 -81 -83 -84 -85 -85 -85 -85
 -81 -83 -84 -85 -85 -85 -85 -84
 -83 -84 -85 -85 -85 -85 -84 -83
 -84 -85 -85 -85 -85 -84 -83 -82
 -85 -85 -85 -85 -84 -83 -82 -80
 -85 -85 -85 -84 -83 -82 -80 -79
 -85 -85 -84 -83 -82 -80 -79 -77
 -85 -84 -83 -82 -80 -79 -77 -75
 -84 -83 -82 -80 -79 -77 -75 -73
 -83 -82 -80 -79 -77 -75 -73 -71
 -82 -80 -79 -77 -75 -73 -71 -68
 -80 -79 -77 -75 -73 -71 -68 -66
 -79 -77 -75 -73 -71 -68 -66 -63
 -77 -75 -73 -71 -68 -66 -63 -60
 -75 -73 -71 -68 -66 -63 -60 -57
 -73 -71 -68 -66 -63 -60 -57 -54
 -71 -68 -66 -63 -60 -57 -54 -50
 -68 -66 -63 -60 -57 -54 -50 -47
 -66 -63 -60 -57 -54 -50 -47 -44
 -63 -60 -57 -54 -50 -47 -44 -41
 -60 -57 -54 -50 -47 -44 -41 -39
 -57 -54 -50 -47 -44 -41 -39 -37
 -54 -50 -47 -44 -41 -39 -37 -33
 -50 -47 -44 -41 -39 -37 -33 -32
 -47 -44 -41 -39 -37 -33 -32 -30
 -44 -41 -39 -37 -33 -32 -30 -29
 -41 -39 -37 -33 -32 -30 -29 -28
 -39 -37 -33 -32 -30 -29 -28 -28
 -37 -33 -32 -30 -29 -28 -28 -27
 -33 -32 -30 -29 -28 -28 -27 -27
 -32 -30 -29 -28 -28 -27 -27 -28
 -30 -29 -28 -28 -27 -27 -28 -28
 -29 -28 -28 -27 -27 -28 -28 -29
 -28 -28 -27 -27 -28 -28 -29 -30
 -28 -27 -27 -28 -28 -29 -30 -31
 -27 -27 -28 -28 -29 -30 -31 -31
 -54 -55 -56 -57 -57 -58 -59 -60
 -55 -56 -57 -57 -58 -59 -60 -61
 -56 -57 -57 -58 -59 -60 -61 -61
 -57 -57 -58 -59 -60 -61 -61 -62
 -57 -58 -59 -60 -61 -61 -62 -62
 -58 -59 -60 -61 -61 -62 -62 -62
 -59 -60 -61 -61 -62 -62 -62 -62
 -60 -61 -61 -62 -62 -62 -62 -61
 -61 -61 -62 -62 -62 -62 -61 -60
 -61 -62 -62 -62 -62 -61 -60 -59
 -62 -62 -62 -62 -61 -60 -59 -58
 -62 -62 -62 -61 -60 -59 -58 -56
 -62 -62 -61 -60 -59 -58 -56 -54
 -62 -61 -60 -59 -58 -56 -54 -52
 -61 -60 -59 -58 -56 -54 -52 -50
 -60 -59 -58 -56 -54 -52 -50 -49
 -59 -58 -56 -54 -52 -50 -49 -46
 -58 -56 -54 -52 -50 -49 -46 -43
 -56 -54 -52 -50 -49 -46 -43 -40
 -54 -52 -50 -49 -46 -43 -40 -38
 -52 -50 -49 -46 -43 -40 -38 -35
 -50 -49 -46 -43 -40 -38 -35 -33
 -49 -46 -43 -40 -38 -35 -33 -30
 -46 -43 -40 -38 -35 -33 -30 -28
 -43 -40 -38 -35 -33 -30 -28 -26
 -40 -38 -35 -33 -30 -28 -26 -23
 -38 -35 -33 -30 -28 -26 -23 -21
 -35 -33 -30 -28 -26 -23 -21 -19
 -33 -30 -28 -26 -23 -21 -19 -16
 -30 -28 -26 -23 -21 -19 -16 -14
 -28 -26 -23 -21 -19 -16 -14 -13
 -26 -23 -21 -19 -16 -14 -13 -11
 -23 -21 -19 -16 -14 -13 -11 -9
 -21 -19 -16 -14 -13 -11 -9 -8
 -19 -16 -14 -13 -11 -9 -8 -7
 -16 -14 -13 -11 -9 -8 -7 -6
 -14 -13 -11 -9 -8 -7 -6 -6
 -13 -11 -9 -8 -7 -6 -6 -5
 -11 -9 -8 -7 -6 -6 -5 -5
 -9 -8 -7 -6 -6 -5 -5 -5
 -8 -7 -6 -6 -5 -5 -5 -6
 -7 -6 -6 -5 -5 -5 -6 -56
 -6 -6 -5 -5 -5 -6 -56 -57
 -6 -5 -5 -5 -6 -56 -57 -57
 -5 -5 -5 -6 -56 -57 -57 -58
 -5 -5 -6 -56 -57 -57 -58 -60
 -5 -6 -56 -57 -57 -58 -60 -61
 -6 -56 -57 -57 -58 -60 -61 -63
 -65 -66 -67 -68 -69 -71 -73 -76
 -66 -67 -68 -69 -71 -73 -76 -78
 -67 -68 -69 -71 -73 -76 -78 -80
 -68 -69 -71 -73 -76 -78 -80 -83
 -69 -71 -73 -76 -78 -80 -83 -84
 -71 -73 -76 -78 -80 -83 -84 -86
 -73 -76 -78 -80 -83 -84 -86 -87
 -76 -78 -80 -83 -84 -86 -87 -88
 -78 -80 -83 -84 -86 -87 -88 -89
 -80 -83 -84 -86 -87 -88 -89 -89
 -83 -84 -86 -87 -88 -89 -89 -89
 -84 -86 -87 -88 -89 -89 -89 -88
 -86 -87 -88 -89 -89 -89 -88 -88
 -87 -88 -89 -89 -89 -88 -88 -87
 -88 -89 -89 -89 -88 -88 -87 -86
 -89 -89 -89 -88 -88 -87 -86 -84
 -89 -89 -88 -88 -87 -86 -84 -83
 -89 -88 -88 -87 -86 -84 -83 -81
 -88 -88 -87 -86 -84 -83 -81 -79
 -88 -87 -86 -84 -83 -81 -79 -76
 -87 -86 -84 -83 -81 -79 -76 -73
 -86 -84 -83 -81 -79 -76 -73 -70
 -84 -83 -81 -79 -76 -73 -70 -67
 -83 -81 -79 -76 -73 -70 -67 -64
 -81 -79 -76 -73 -70 -67 -64 -60
 -79 -76 -73 -70 -67 -64 -60 -57
 -76 -73 -70 -67 -64 -60 -57 -53
 -73 -70 -67 -64 -60 -57 -53 -49
 -70 -67 -64 -60 -57 -53 -49 -44
 -67 -64 -60 -57 -53 -49 -44 -40
 -64 -60 -57 -53 -49 -44 -40 -36
 -60 -57 -53 -49 -44 -40 -36 -33
 -57 -53 -49 -44 -40 -36 -33 -30
 -53 -49 -44 -40 -36 -33 -30 -27
 -49 -44 -40 -36 -33 -30 -27 -25
 -44 -40 -36 -33 -30 -27 -25 -23
 -40 -36 -33 -30 -27 -25 -23 -21
 -36 -33 -30 -27 -25 -23 -21 -20
 -33 -30 -27 -25 -23 -21 -20 -20
 -30 -27 -25 -23 -21 -20 -20 -19
 -27 -25 -23 -21 -20 -20 -19 -19
 -25 -23 -21 -20 -20 -19 -19 -20
 -23 -21 -20 -20 -19 -19 -20 -20
 -21 -20 -20 -19 -19 -20 -20 -21
 -20 -20 -19 -19 -20 -20 -21 -22
 -63 -64 -64 -66 -67 -68 -69 -70
 -64 -64 -66 -67 -68 -69 -70 -71
 -64 -66 -67 -68 -69 -70 -71 -71
 -66 -67 -68 -69 -70 -71 -71 -72
 -67 -68 -69 -70 -71 -71 -72 -72
 -68 -69 -70 -71 -71 -72 -72 -72
 -69 -70 -71 -71 -72 -72 -72 -72
 -70 -71 -71 -72 -72 -72 -72 -71
 -71 -71 -72 -72 -72 -72 -71 -70
 -71 -72 -72 -72 -72 -71 -70 -68
 -72 -72 -72 -72 -71 -70 -68 -67
 -72 -72 -72 -71 -70 -68 -67 -65
 -72 -72 -71 -70 -68 -67 -65 -63
 -72 -71 -70 -68 -67 -65 -63 -61
 -71 -70 -68 -67 -65 -63 -61 -59
 -70 -68 -67 -65 -63 -61 -59 -57
 -68 -67 -65 -63 -61 -59 -57 -55
 -67 -65 -63 -61 -59 -57 -55 -52
 -65 -63 -61 -59 -57 -55 -52 -49
 -63 -61 -59 -57 -55 -52 -49 -46
 -61 -59 -57 -55 -52 -49 -46 -43
 -59 -57 -55 -52 -49 -46 -43 -41
 -57 -55 -52 -49 -46 -43 -41 -38
 -55 -52 -49 -46 -43 -41 -38 -35
 -52 -49 -46 -43 -41 -38 -35 -32
 -49 -46 -43 -41 -38 -35 -32 -29
 -46 -43 -41 -38 -35 -32 -29 -26
 -43 -41 -38 -35 -32 -29 -26 -23
 -41 -38 -35 -32 -29 -26 -23 -21
 -38 -35 -32 -29 -26 -23 -21 -18
 -35 -32 -29 -26 -23 -21 -18 -14
 -32 -29 -26 -23 -21 -18 -14 -12
 -29 -26 -23 -21 -18 -14 -12 -10
 -26 -23 -21 -18 -14 -12 -10 -8
 -23 -21 -18 -14 -12 -10 -8 -6
 -21 -18 -14 -12 -10 -8 -6 -5
 -18 -14 -12 -10 -8 -6 -5 -4
 -14 -12 -10 -8 -6 -5 -4 -3
 -12 -10 -8 -6 -5 -4 -3 -3
 -10 -8 -6 -5 -4 -3 -3 -3
 -8 -6 -5 -4 -3 -3 -3 -2
 -6 -5 -4 -3 -3 -3 -2 -65
 -5 -4 -3 -3 -3 -2 -65 -66
 -4 -3 -3 -3 -2 -65 -66 -67
 -3 -3 -3 -2 -65 -66 -67 -68
 -3 -3 -2 -65 -66 -67 -68 -69
 -3 -2 -65 -66 -67 -68 -69 -71
 -2 -65 -66 -67 -68 -69 -71 -73
 -68 -69 -71 -73 -74 -76 -78 -80
 -69 -71 -73 -74 -76 -78 -80 -82
 -71 -73 -74 -76 -78 -80 -82 -84
 -73 -74 -76 -78 -80 -82 -84 -85
 -74 -76 -78 -80 -82 -84 -85 -87
 -76 -78 -80 -82 -84 -85 -87 -88
 -78 -80 -82 -84 -85 -87 -88 -89
 -80 -82 -84 -85 -87 -88 -89 -89
 -82 -84 -85 -87 -88 -89 -89 -89
 -84 -85 -87 -88 -89 -89 -89 -88
 -85 -87 -88 -89 -89 -89 -88 -88
 -87 -88 -89 -89 -89 -88 -88 -88
 -88 -89 -89 -89 -88 -88 -88 -87
 -89 -89 -89 -88 -88 -88 -87 -84
 -89 -89 -88 -88 -88 -87 -84 -84
 -89 -88 -88 -88 -87 -84 -84 -81
 -88 -88 -88 -87 -84 -84 -81 -79
 -88 -88 -87 -84 -84 -81 -79 -78
 -88 -87 -84 -84 -81 -79 -78 -75
 -87 -84 -84 -81 -79 -78 -75 -72
 -84 -84 -81 -79 -78 -75 -72 -69
 -84 -81 -79 -78 -75 -72 -69 -66
 -81 -79 -78 -75 -72 -69 -66 -62
 -79 -78 -75 -72 -69 -66 -62 -58
 -78 -75 -72 -69 -66 -62 -58 -54
 -75 -72 -69 -66 -62 -58 -54 -50
 -72 -69 -66 -62 -58 -54 -50 -46
 -69 -66 -62 -58 -54 -50 -46 -42
 -66 -62 -58 -54 -50 -46 -42 -38
 -62 -58 -54 -50 -46 -42 -38 -34
 -58 -54 -50 -46 -42 -38 -34 -31
 -54 -50 -46 -42 -38 -34 -31 -28
 -50 -46 -42 -38 -34 -31 -28 -26
 -46 -42 -38 -34 -31 -28 -26 -24
 -42 -38 -34 -31 -28 -26 -24 -23
 -38 -34 -31 -28 -26 -24 -23 -22
 -34 -31 -28 -26 -24 -23 -22 -21
 -31 -28 -26 -24 -23 -22 -21 -21
 -28 -26 -24 -23 -22 -21 -21 -21
 -26 -24 -23 -22 -21 -21 -21 -21
 -24 -23 -22 -21 -21 -21 -21 -21
 -59 -60 -61 -62 -63 -64 -65 -66
 -60 -61 -62 -63 -64 -65 -66 -67
 -61 -62 -63 -64 -65 -66 -67 -68
 -62 -63 -64 -65 -66 -67 -68 -69
 -63 -64 -65 -66 -67 -68 -69 -69
 -64 -65 -66 -67 -68 -69 -69 -70
 -65 -66 -67 -68 -69 -69 -70 -70
 -66 -67 -68 -69 -69 -70 -70 -71
 -67 -68 -69 -69 -70 -70 -71 -71
 -68 -69 -69 -70 -70 -71 -71 -71
 -69 -69 -70 -70 -71 -71 -71 -70
 -69 -70 -70 -71 -71 -71 -70 -69
 -70 -70 -71 -71 -71 -70 -69 -68
 -70 -71 -71 -71 -70 -69 -68 -66
 -71 -71 -71 -70 -69 -68 -66 -65
 -71 -71 -70 -69 -68 -66 -65 -63
 -71 -70 -69 -68 -66 -65 -63 -61
 -70 -69 -68 -66 -65 -63 -61 -59
 -69 -68 -66 -65 -63 -61 -59 -57
 -68 -66 -65 -63 -61 -59 -57 -54
 -66 -65 -63 -61 -59 -57 -54 -52
 -65 -63 -61 -59 -57 -54 -52 -50
 -63 -61 -59 -57 -54 -52 -50 -47
 -61 -59 -57 -54 -52 -50 -47 -44
 -59 -57 -54 -52 -50 -47 -44 -42
 -57 -54 -52 -50 -47 -44 -42 -39
 -54 -52 -50 -47 -44 -42 -39 -36
 -52 -50 -47 -44 -42 -39 -36 -33
 -50 -47 -44 -42 -39 -36 -33 -30
 -47 -44 -42 -39 -36 -33 -30 -27
 -44 -42 -39 -36 -33 -30 -27 -23
 -42 -39 -36 -33 -30 -27 -23 -20
 -39 -36 -33 -30 -27 -23 -20 -18
 -36 -33 -30 -27 -23 -20 -18 -15
 -33 -30 -27 -23 -20 -18 -15 -13
 -30 -27 -23 -20 -18 -15 -13 -11
 -27 -23 -20 -18 -15 -13 -11 -9
 -23 -20 -18 -15 -13 -11 -9 -7
 -20 -18 -15 -13 -11 -9 -7 -5
 -18 -15 -13 -11 -9 -7 -5 -4
 -15 -13 -11 -9 -7 -5 -4 -3
 -13 -11 -9 -7 -5 -4 -3 -2
 -11 -9 -7 -5 -4 -3 -2 -2
 -9 -7 -5 -4 -3 -2 -2 -1
 -7 -5 -4 -3 -2 -2 -1 -1
 -5 -4 -3 -2 -2 -1 -1 -68
 -4 -3 -2 -2 -1 -1 -68 -69
 -3 -2 -2 -1 -1 -68 -69 -71
 -2 -2 -1 -1 -68 -69 -71 -73
 -2 -1 -1 -68 -69 -71 -73 -74
 -1 -1 -68 -69 -71 -73 -74 -76
 -1 -68 -69 -71 -73 -74 -76 -78
 -67 -68 -70 -72 -73 -75 -77 -79
 -68 -70 -72 -73 -75 -77 -79 -81
 -70 -72 -73 -75 -77 -79 -81 -82
 -72 -73 -75 -77 -79 -81 -82 -83
 -73 -75 -77 -79 -81 -82 -83 -84
 -75 -77 -79 -81 -82 -83 -84 -85
 -77 -79 -81 -82 -83 -84 -85 -85
 -79 -81 -82 -83 -84 -85 -85 -85
 -81 -82 -83 -84 -85 -85 -85 -85
 -82 -83 -84 -85 -85 -85 -85 -84
 -83 -84 -85 -85 -85 -85 -84 -83
 -84 -85 -85 -85 -85 -84 -83 -82
 -85 -85 -85 -85 -84 -83 -82 -81
 -85 -85 -85 -84 -83 -82 -81 -79
 -85 -85 -84 -83 -82 -81 -79 -78
 -85 -84 -83 -82 -81 -79 -78 -76
 -84 -83 -82 -81 -79 -78 -76 -74
 -83 -82 -81 -79 -78 -76 -74 -72
 -82 -81 -79 -78 -76 -74 -72 -69
 -81 -79 -78 -76 -74 -72 -69 -67
 -79 -78 -76 -74 -72 -69 -67 -64
 -78 -76 -74 -72 -69 -67 -64 -61
 -76 -74 -72 -69 -67 -64 -61 -58
 -74 -72 -69 -67 -64 -61 -58 -55
 -72 -69 -67 -64 -61 -58 -55 -51
 -69 -67 -64 -61 -58 -55 -51 -48
 -67 -64 -61 -58 -55 -51 -48 -44
 -64 -61 -58 -55 -51 -48 -44 -41
 -61 -58 -55 -51 -48 -44 -41 -38
 -58 -55 -51 -48 -44 -41 -38 -35
 -55 -51 -48 -44 -41 -38 -35 -32
 -51 -48 -44 -41 -38 -35 -32 -29
 -48 -44 -41 -38 -35 -32 -29 -27
 -44 -41 -38 -35 -32 -29 -27 -26
 -41 -38 -35 -32 -29 -27 -26 -25
 -38 -35 -32 -29 -27 -26 -25 -24
 -35 -32 -29 -27 -26 -25 -24 -24
 -32 -29 -27 -26 -25 -24 -24 -25
 -29 -27 -26 -25 -24 -24 -25 -25
 -27 -26 -25 -24 -24 -25 -25 -26
 -26 -25 -24 -24 -25 -25 -26 -27
 -25 -24 -24 -25 -25 -26 -27 -28
 -24 -24 -25 -25 -26 -27 -28 -29
 -63 -64 -65 -66 -66 -67 -67 -68
 -64 -65 -66 -66 -67 -67 -68 -68
 -65 -66 -66 -67 -67 -68 -68 -68
 -66 -66 -67 -67 -68 -68 -68 -68
 -66 -67 -67 -68 -68 -68 -68 -68
 -67 -67 -68 -68 -68 -68 -68 -68
 -67 -68 -68 -68 -68 -68 -68 -68
 -68 -68 -68 -68 -68 -68 -68 -67
 -68 -68 -68 -68 -68 -68 -67 -65
 -68 -68 -68 -68 -68 -67 -65 -64
 -68 -68 -68 -68 -67 -65 -64 -62
 -68 -68 -68 -67 -65 -64 -62 -60
 -68 -68 -67 -65 -64 -62 -60 -58
 -68 -67 -65 -64 -62 -60 -58 -55
 -67 -65 -64 -62 -60 -58 -55 -53
 -65 -64 -62 -60 -58 -55 -53 -51
 -64 -62 -60 -58 -55 -53 -51 -48
 -62 -60 -58 -55 -53 -51 -48 -46
 -60 -58 -55 -53 -51 -48 -46 -43
 -58 -55 -53 -51 -48 -46 -43 -40
 -55 -53 -51 -48 -46 -43 -40 -38
 -53 -51 -48 -46 -43 -40 -38 -35
 -51 -48 -46 -43 -40 -38 -35 -32
 -48 -46 -43 -40 -38 -35 -32 -30
 -46 -43 -40 -38 -35 -32 -30 -27
 -43 -40 -38 -35 -32 -30 -27 -25
 -40 -38 -35 -32 -30 -27 -25 -20
 -38 -35 -32 -30 -27 -25 -20 -18
 -35 -32 -30 -27 -25 -20 -18 -15
 -32 -30 -27 -25 -20 -18 -15 -13
 -30 -27 -25 -20 -18 -15 -13 -11
 -27 -25 -20 -18 -15 -13 -11 -9
 -25 -20 -18 -15 -13 -11 -9 -8
 -20 -18 -15 -13 -11 -9 -8 -7
 -18 -15 -13 -11 -9 -8 -7 -6
 -15 -13 -11 -9 -8 -7 -6 -5
 -13 -11 -9 -8 -7 -6 -5 -5
 -11 -9 -8 -7 -6 -5 -5 -4
 -9 -8 -7 -6 -5 -5 -4 -4
 -8 -7 -6 -5 -5 -4 -4 -67
 -7 -6 -5 -5 -4 -4 -67 -68
 -6 -5 -5 -4 -4 -67 -68 -70
 -5 -5 -4 -4 -67 -68 -70 -72
 -5 -4 -4 -67 -68 -70 -72 -73
 -4 -4 -67 -68 -70 -72 -73 -75
 -4 -67 -68 -70 -72 -73 -75 -77
 -65 -66 -68 -70 -72 -74 -76 -78
 -66 -68 -70 -72 -74 -76 -78 -80
 -68 -70 -72 -74 -76 -78 -80 -82
 -70 -72 -74 -76 -78 -80 -82 -84
 -72 -74 -76 -78 -80 -82 -84 -85
 -74 -76 -78 -80 -82 -84 -85 -86
 -76 -78 -80 -82 -84 -85 -86 -87
 -78 -80 -82 -84 -85 -86 -87 -88
 -80 -82 -84 -85 -86 -87 -88 -88
 -82 -84 -85 -86 -87 -88 -88 -88
 -84 -85 -86 -87 -88 -88 -88 -87
 -85 -86 -87 -88 -88 -88 -87 -87
 -86 -87 -88 -88 -88 -87 -87 -86
 -87 -88 -88 -88 -87 -87 -86 -85
 -88 -88 -88 -87 -87 -86 -85 -84
 -88 -88 -87 -87 -86 -85 -84 -83
 -88 -87 -87 -86 -85 -84 -83 -81
 -87 -87 -86 -85 -84 -83 -81 -79
 -87 -86 -85 -84 -83 -81 -79 -77
 -86 -85 -84 -83 -81 -79 -77 -75
 -85 -84 -83 -81 -79 -77 -75 -72
 -84 -83 -81 -79 -77 -75 -72 -70
 -83 -81 -79 -77 -75 -72 -70 -67
 -81 -79 -77 -75 -72 -70 -67 -64
 -79 -77 -75 -72 -70 -67 -64 -61
 -77 -75 -72 -70 -67 -64 -61 -58
 -75 -72 -70 -67 -64 -61 -58 -55
 -72 -70 -67 -64 -61 -58 -55 -51
 -70 -67 -64 -61 -58 -55 -51 -48
 -67 -64 -61 -58 -55 -51 -48 -44
 -64 -61 -58 -55 -51 -48 -44 -41
 -61 -58 -55 -51 -48 -44 -41 -37
 -58 -55 -51 -48 -44 -41 -37 -34
 -55 -51 -48 -44 -41 -37 -34 -32
 -51 -48 -44 -41 -37 -34 -32 -30
 -48 -44 -41 -37 -34 -32 -30 -28
 -44 -41 -37 -34 -32 -30 -28 -27
 -41 -37 -34 -32 -30 -28 -27 -25
 -37 -34 -32 -30 -28 -27 -25 -24
 -34 -32 -30 -28 -27 -25 -24 -24
 -32 -30 -28 -27 -25 -24 -24 -23
 -61 -62 -63 -63 -64 -64 -65 -65
 -62 -63 -63 -64 -64 -65 -65 -66
 -63 -63 -64 -64 -65 -65 -66 -67
 -63 -64 -64 -65 -65 -66 -67 -67
 -64 -64 -65 -65 -66 -67 -67 -67
 -64 -65 -65 -66 -67 -67 -67 -67
 -65 -65 -66 -67 -67 -67 -67 -67
 -65 -66 -67 -67 -67 -67 -67 -67
 -66 -67 -67 -67 -67 -67 -67 -67
 -67 -67 -67 -67 -67 -67 -67 -66
 -67 -67 -67 -67 -67 -67 -66 -64
 -67 -67 -67 -67 -67 -66 -64 -62
 -67 -67 -67 -67 -66 -64 -62 -61
 -67 -67 -67 -66 -64 -62 -61 -59
 -67 -67 -66 -64 -62 -61 -59 -57
 -67 -66 -64 -62 -61 -59 -57 -55
 -66 -64 -62 -61 -59 -57 -55 -53
 -64 -62 -61 -59 -57 -55 -53 -50
 -62 -61 -59 -57 -55 -53 -50 -48
 -61 -59 -57 -55 -53 -50 -48 -46
 -59 -57 -55 -53 -50 -48 -46 -43
 -57 -55 -53 -50 -48 -46 -43 -41
 -55 -53 -50 -48 -46 -43 -41 -37
 -53 -50 -48 -46 -43 -41 -37 -35
 -50 -48 -46 -43 -41 -37 -35 -32
 -48 -46 -43 -41 -37 -35 -32 -30
 -46 -43 -41 -37 -35 -32 -30 -27
 -43 -41 -37 -35 -32 -30 -27 -24
 -41 -37 -35 -32 -30 -27 -24 -22
 -37 -35 -32 -30 -27 -24 -22 -20
 -35 -32 -30 -27 -24 -22 -20 -18
 -32 -30 -27 -24 -22 -20 -18 -16
 -30 -27 -24 -22 -20 -18 -16 -14
 -27 -24 -22 -20 -18 -16 -14 -13
 -24 -22 -20 -18 -16 -14 -13 -11
 -22 -20 -18 -16 -14 -13 -11 -10
 -20 -18 -16 -14 -13 -11 -10 -9
 -18 -16 -14 -13 -11 -10 -9 -8
 -16 -14 -13 -11 -10 -9 -8 -8
 -14 -13 -11 -10 -9 -8 -8 -8
 -13 -11 -10 -9 -8 -8 -8 -65
 -11 -10 -9 -8 -8 -8 -65 -66
 -10 -9 -8 -8 -8 -65 -66 -68
 -9 -8 -8 -8 -65 -66 -68 -70
 -8 -8 -8 -65 -66 -68 -70 -72
 -8 -8 -65 -66 -68 -70 -72 -74
 -8 -65 -66 -68 -70 -72 -74 -76
 -62 -65 -65 -68 -70 -72 -75 -77
 -65 -65 -68 -70 -72 -75 -77 -79
 -65 -68 -70 -72 -75 -77 -79 -80
 -68 -70 -72 -75 -77 -79 -80 -82
 -70 -72 -75 -77 -79 -80 -82 -83
 -72 -75 -77 -79 -80 -82 -83 -85
 -75 -77 -79 -80 -82 -83 -85 -86
 -77 -79 -80 -82 -83 -85 -86 -86
 -79 -80 -82 -83 -85 -86 -86 -86
 -80 -82 -83 -85 -86 -86 -86 -85
 -82 -83 -85 -86 -86 -86 -85 -85
 -83 -85 -86 -86 -86 -85 -85 -84
 -85 -86 -86 -86 -85 -85 -84 -83
 -86 -86 -86 -85 -85 -84 -83 -82
 -86 -86 -85 -85 -84 -83 -82 -81
 -86 -85 -85 -84 -83 -82 -81 -79
 -85 -85 -84 -83 -82 -81 -79 -77
 -85 -84 -83 -82 -81 -79 -77 -75
 -84 -83 -82 -81 -79 -77 -75 -73
 -83 -82 -81 -79 -77 -75 -73 -70
 -82 -81 -79 -77 -75 -73 -70 -68
 -81 -79 -77 -75 -73 -70 -68 -65
 -79 -77 -75 -73 -70 -68 -65 -62
 -77 -75 -73 -70 -68 -65 -62 -59
 -75 -73 -70 -68 -65 -62 -59 -56
 -73 -70 -68 -65 -62 -59 -56 -53
 -70 -68 -65 -62 -59 -56 -53 -50
 -68 -65 -62 -59 -56 -53 -50 -46
 -65 -62 -59 -56 -53 -50 -46 -43
 -62 -59 -56 -53 -50 -46 -43 -40
 -59 -56 -53 -50 -46 -43 -40 -37
 -56 -53 -50 -46 -43 -40 -37 -35
 -53 -50 -46 -43 -40 -37 -35 -33
 -50 -46 -43 -40 -37 -35 -33 -31
 -46 -43 -40 -37 -35 -33 -31 -30
 -43 -40 -37 -35 -33 -31 -30 -29
 -40 -37 -35 -33 -31 -30 -29 -28
 -37 -35 -33 -31 -30 -29 -28 -27
 -35 -33 -31 -30 -29 -28 -27 -26
 -33 -31 -30 -29 -28 -27 -26 -26
 -31 -30 -29 -28 -27 -26 -26 -26
 -30 -29 -28 -27 -26 -26 -26 -26
 -29 -28 -27 -26 -26 -26 -26 -27
 -28 -27 -26 -26 -26 -26 -27 -27
 -61 -62 -62 -63 -64 -64 -65 -65
 -62 -62 -63 -64 -64 -65 -65 -65
 -62 -63 -64 -64 -65 -65 -65 -66
 -63 -64 -64 -65 -65 -65 -66 -66
 -64 -64 -65 -65 -65 -66 -66 -65
 -64 -65 -65 -65 -66 -66 -65 -65
 -65 -65 -65 -66 -66 -65 -65 -63
 -65 -65 -66 -66 -65 -65 -63 -62
 -65 -66 -66 -65 -65 -63 -62 -60
 -66 -66 -65 -65 -63 -62 -60 -59
 -66 -65 -65 -63 -62 -60 -59 -57
 -65 -65 -63 -62 -60 -59 -57 -54
 -65 -63 -62 -60 -59 -57 -54 -53
 -63 -62 -60 -59 -57 -54 -53 -51
 -62 -60 -59 -57 -54 -53 -51 -49
 -60 -59 -57 -54 -53 -51 -49 -45
 -59 -57 -54 -53 -51 -49 -45 -44
 -57 -54 -53 -51 -49 -45 -44 -40
 -54 -53 -51 -49 -45 -44 -40 -38
 -53 -51 -49 -45 -44 -40 -38 -35
 -51 -49 -45 -44 -40 -38 -35 -33
 -49 -45 -44 -40 -38 -35 -33 -30
 -45 -44 -40 -38 -35 -33 -30 -28
 -44 -40 -38 -35 -33 -30 -28 -25
 -40 -38 -35 -33 -30 -28 -25 -23
 -38 -35 -33 -30 -28 -25 -23 -20
 -35 -33 -30 -28 -25 -23 -20 -18
 -33 -30 -28 -25 -23 -20 -18 -16
 -30 -28 -25 -23 -20 -18 -16 -14
 -28 -25 -23 -20 -18 -16 -14 -12
 -25 -23 -20 -18 -16 -14 -12 -11
 -23 -20 -18 -16 -14 -12 -11 -9
 -20 -18 -16 -14 -12 -11 -9 -8
 -18 -16 -14 -12 -11 -9 -8 -8
 -16 -14 -12 -11 -9 -8 -8 -7
 -14 -12 -11 -9 -8 -8 -7 -7
 -12 -11 -9 -8 -8 -7 -7 -62
 -11 -9 -8 -8 -7 -7 -62 -65
 -9 -8 -8 -7 -7 -62 -65 -65
 -8 -8 -7 -7 -62 -65 -65 -68
 -8 -7 -7 -62 -65 -65 -68 -70
 -7 -7 -62 -65 -65 -68 -70 -72
 -7 -62 -65 -65 -68 -70 -72 -75
 -65 -67 -69 -70 -72 -74 -76 -78
 -67 -69 -70 -72 -74 -76 -78 -79
 -69 -70 -72 -74 -76 -78 -79 -80
 -70 -72 -74 -76 -78 -79 -80 -81
 -72 -74 -76 -78 -79 -80 -81 -82
 -74 -76 -78 -79 -80 -81 -82 -83
 -76 -78 -79 -80 -81 -82 -83 -83
 -78 -79 -80 -81 -82 -83 -83 -83
 -79 -80 -81 -82 -83 -83 -83 -83
 -80 -81 -82 -83 -83 -83 -83 -82
 -81 -82 -83 -83 -83 -83 -82 -82
 -82 -83 -83 -83 -83 -82 -82 -81
 -83 -83 -83 -83 -82 -82 -81 -79
 -83 -83 -83 -82 -82 -81 -79 -78
 -83 -83 -82 -82 -81 -79 -78 -76
 -83 -82 -82 -81 -79 -78 -76 -75
 -82 -82 -81 -79 -78 -76 -75 -72
 -82 -81 -79 -78 -76 -75 -72 -70
 -81 -79 -78 -76 -75 -72 -70 -68
 -79 -78 -76 -75 -72 -70 -68 -66
 -78 -76 -75 -72 -70 -68 -66 -63
 -76 -75 -72 -70 -68 -66 -63 -60
 -75 -72 -70 -68 -66 -63 -60 -58
 -72 -70 -68 -66 -63 -60 -58 -55
 -70 -68 -66 -63 -60 -58 -55 -52
 -68 -66 -63 -60 -58 -55 -52 -49
 -66 -63 -60 -58 -55 -52 -49 -46
 -63 -60 -58 -55 -52 -49 -46 -43
 -60 -58 -55 -52 -49 -46 -43 -40
 -58 -55 -52 -49 -46 -43 -40 -37
 -55 -52 -49 -46 -43 -40 -37 -35
 -52 -49 -46 -43 -40 -37 -35 -33
 -49 -46 -43 -40 -37 -35 -33 -31
 -46 -43 -40 -37 -35 -33 -31 -29
 -43 -40 -37 -35 -33 -31 -29 -28
 -40 -37 -35 -33 -31 -29 -28 -27
 -37 -35 -33 -31 -29 -28 -27 -26
 -35 -33 -31 -29 -28 -27 -26 -26
 -33 -31 -29 -28 -27 -26 -26 -26
 -61 -62 -62 -63 -64 -64 -65 -65
 -62 -62 -63 -64 -64 -65 -65 -66
 -62 -63 -64 -64 -65 -65 -66 -66
 -63 -64 -64 -65 -65 -66 -66 -66
 -64 -64 -65 -65 -66 -66 -66 -66
 -64 -65 -65 -66 -66 -66 -66 -66
 -65 -65 -66 -66 -66 -66 -66 -65
 -65 -66 -66 -66 -66 -66 -65 -64
 -66 -66 -66 -66 -66 -65 -64 -63
 -66 -66 -66 -66 -65 -64 -63 -61
 -66 -66 -66 -65 -64 -63 -61 -59
 -66 -66 -65 -64 -63 -61 -59 -57
 -66 -65 -64 -63 -61 -59 -57 -55
 -65 -64 -63 -61 -59 -57 -55 -53
 -64 -63 -61 -59 -57 -55 -53 -51
 -63 -61 -59 -57 -55 -53 -51 -47
 -61 -59 -57 -55 -53 -51 -47 -44
 -59 -57 -55 -53 -51 -47 -44 -42
 -57 -55 -53 -51 -47 -44 -42 -39
 -55 -53 -51 -47 -44 -42 -39 -36
 -53 -51 -47 -44 -42 -39 -36 -34
 -51 -47 -44 -42 -39 -36 -34 -31
 -47 -44 -42 -39 -36 -34 -31 -29
 -44 -42 -39 -36 -34 -31 -29 -26
 -42 -39 -36 -34 -31 -29 -26 -23
 -39 -36 -34 -31 -29 -26 -23 -21
 -36 -34 -31 -29 -26 -23 -21 -18
 -34 -31 -29 -26 -23 -21 -18 -16
 -31 -29 -26 -23 -21 -18 -16 -14
 -29 -26 -23 -21 -18 -16 -14 -12
 -26 -23 -21 -18 -16 -14 -12 -10
 -23 -21 -18 -16 -14 -12 -10 -8
 -21 -18 -16 -14 -12 -10 -8 -7
 -18 -16 -14 -12 -10 -8 -7 -6
 -16 -14 -12 -10 -8 -7 -6 -5
 -14 -12 -10 -8 -7 -6 -5 -5
 -12 -10 -8 -7 -6 -5 -5 -4
 -10 -8 -7 -6 -5 -5 -4 -4
 -8 -7 -6 -5 -5 -4 -4 -5
 -7 -6 -5 -5 -4 -4 -5 -5
 -6 -5 -5 -4 -4 -5 -5 -65
 -5 -5 -4 -4 -5 -5 -65 -67
 -5 -4 -4 -5 -5 -65 -67 -69
 -4 -4 -5 -5 -65 -67 -69 -70
 -4 -5 -5 -65 -67 -69 -70 -72
 -5 -5 -65 -67 -69 -70 -72 -74
 -5 -65 -67 -69 -70 -72 -74 -76
 -66 -68 -69 -71 -73 -75 -76 -77
 -68 -69 -71 -73 -75 -76 -77 -78
 -69 -71 -73 -75 -76 -77 -78 -79
 -71 -73 -75 -76 -77 -78 -79 -80
 -73 -75 -76 -77 -78 -79 -80 -80
 -75 -76 -77 -78 -79 -80 -80 -80
 -76 -77 -78 -79 -80 -80 -80 -80
 -77 -78 -79 -80 -80 -80 -80 -79
 -78 -79 -80 -80 -80 -80 -79 -78
 -79 -80 -80 -80 -80 -79 -78 -77
 -80 -80 -80 -80 -79 -78 -77 -76
 -80 -80 -80 -79 -78 -77 -76 -74
 -80 -80 -79 -78 -77 -76 -74 -72
 -80 -79 -78 -77 -76 -74 -72 -70
 -79 -78 -77 -76 -74 -72 -70 -68
 -78 -77 -76 -74 -72 -70 -68 -65
 -77 -76 -74 -72 -70 -68 -65 -62
 -76 -74 -72 -70 -68 -65 -62 -60
 -74 -72 -70 -68 -65 -62 -60 -57
 -72 -70 -68 -65 -62 -60 -57 -54
 -70 -68 -65 -62 -60 -57 -54 -50
 -68 -65 -62 -60 -57 -54 -50 -47
 -65 -62 -60 -57 -54 -50 -47 -43
 -62 -60 -57 -54 -50 -47 -43 -40
 -60 -57 -54 -50 -47 -43 -40 -36
 -57 -54 -50 -47 -43 -40 -36 -33
 -54 -50 -47 -43 -40 -36 -33 -30
 -50 -47 -43 -40 -36 -33 -30 -28
 -47 -43 -40 -36 -33 -30 -28 -26
 -43 -40 -36 -33 -30 -28 -26 -25
 -40 -36 -33 -30 -28 -26 -25 -24
 -36 -33 -30 -28 -26 -25 -24 -23
 -33 -30 -28 -26 -25 -24 -23 -23
 -30 -28 -26 -25 -24 -23 -23 -22
 -28 -26 -25 -24 -23 -23 -22 -22
 -26 -25 -24 -23 -23 -22 -22 -23
 -25 -24 -23 -23 -22 -22 -23 -23
 -24 -23 -23 -22 -22 -23 -23 -24
 -23 -23 -22 -22 -23 -23 -24 -25
